# Supplementary material for: Research Trends and Evolution in Radiogenomics (2005-2023): Bibliometric Analysis
Source: Interact J Med Res. 2024 Jul 9;13:e51347. doi: 10.2196/51347 (PMC11267093; doi:10.2196/51347)
Supplement: Multimedia Appendix 1 [file ijmr_v13i1e51347_app1.zip]

Archive with 19 entries (19 files):
- doi_3237.list
- download2005u1.txt
- download2007u1.txt
- download2008u3.txt
- download2009u2.txt
- download2010u3.txt
- download2011u5.txt
- download2012u8.txt
- download2013u6.txt
- download2014u20.txt
- download2015u28.txt
- download2016u66.txt
- download2017u93.txt
- download2018u178.txt
- download2019u265.txt
- download2020u429.txt
- download2021u607.txt
- download2022u725.txt
- download2023u797.txt
