# Supplementary material for: Research Trends and Evolution in Radiogenomics (2005-2023): Bibliometric Analysis
Source: Interact J Med Res. 2024 Jul 9;13:e51347. doi: 10.2196/51347 (PMC11267093; doi:10.2196/51347)
Supplement: Multimedia Appendix 1 [file ijmr_v13i1e51347_app1.zip › doi_3237.list]

WOS:000911555900001
WOS:000692732500001
WOS:000640785300020
WOS:000977075700001
WOS:000657107600002
WOS:000469184800002
WOS:000662031400021
WOS:000475860000017
WOS:000906192200002
WOS:000487586000003
WOS:000500551000027
WOS:000556505200001
WOS:000427640700003
WOS:000977493700001
WOS:000695236000001
WOS:000707187400001
WOS:000655587700007
WOS:000846274700001
WOS:000734551200001
WOS:000781473200001
WOS:000715733600001
WOS:000627989200001
WOS:000402639400129
WOS:000818123200001
WOS:000654690600008
WOS:000947616500001
WOS:000912066700100
WOS:000638673200001
WOS:000696064900001
WOS:000410911300001
WOS:000754690000009
WOS:000649294400001
WOS:000433883400002
WOS:000504428300215
WOS:000475687400001
WOS:000550601500001
WOS:000737009900001
WOS:000461751500003
WOS:000938077500001
WOS:000838841400001
WOS:000674592400001
WOS:000814996300001
WOS:000709958300001
WOS:000473737100005
WOS:000473381100028
WOS:000502889500007
WOS:000483229400062
WOS:000887102100001
WOS:000966507000001
WOS:000745735900001
WOS:000572401100008
WOS:000931771800001
WOS:000745962200001
WOS:001062865800002
WOS:000470659500052
WOS:000974006500001
WOS:000699703200001
WOS:000631069600001
WOS:001099647200002
WOS:000858983600001
WOS:000516314700006
WOS:000866717200001
WOS:000448415000003
WOS:000508455500027
WOS:000564279200001
WOS:000892557400001
WOS:000888609600003
WOS:001020118300001
WOS:000947116600001
WOS:000830066100011
WOS:000440984300008
WOS:000647678900015
WOS:000861089100001
WOS:000719875900015
WOS:000599481600001
WOS:000808266400001
WOS:000512596100001
WOS:000816550500001
WOS:000714948600001
WOS:001029535600001
WOS:000688775600001
WOS:000492038300001
WOS:000464214200001
WOS:000710001600010
WOS:000556061100001
WOS:000608155500003
WOS:000943456300001
WOS:000440578500003
WOS:000691466200001
WOS:000796207600001
WOS:000393094200001
WOS:000823649100001
WOS:000448657900004
WOS:000783263900010
WOS:000864845400084
WOS:000693067900019
WOS:001077588300001
WOS:000821032700007
WOS:000617456600007
WOS:000427924400007
WOS:000444854200008
WOS:000741585400004
WOS:000807553800005
WOS:000539156100018
WOS:000561387300001
WOS:000954231900001
WOS:000480550300021
WOS:000601298700005
WOS:000411874000001
WOS:001006243000016
WOS:000760182500001
WOS:000551963000001
WOS:000755721700037
WOS:000534348000004
WOS:000381219900003
WOS:000685210900024
WOS:000550183300002
WOS:001088062800001
WOS:000441544800021
WOS:000446539100005
WOS:000638047800011
WOS:000414954100028
WOS:000862767100011
WOS:001050604200001
WOS:000579232700001
WOS:000994345200001
WOS:001114804500001
WOS:000504659400001
WOS:000633628600001
WOS:001120104100001
WOS:000462586100024
WOS:000680814600001
WOS:000396366800002
WOS:000673644800001
WOS:001114191700001
WOS:000642835800001
WOS:000773817100003
WOS:000935692000001
WOS:000718597200001
WOS:000644383300001
WOS:000548359400001
WOS:000631848300002
WOS:000651505900001
WOS:000872350400001
WOS:000489729400026
WOS:001131070700001
WOS:000900489900001
WOS:000798070500001
WOS:000649970800001
WOS:000428630000014
WOS:000482238500001
WOS:000620735900018
WOS:001045422300001
WOS:000741867200001
WOS:000900618700001
WOS:000608955600014
WOS:001012848000001
WOS:000524752100001
WOS:001130622600001
WOS:000982880300001
WOS:000613449500001
WOS:000694318100001
WOS:000781450100001
WOS:000673727200001
WOS:000631883800011
WOS:000914482500001
WOS:000605378300002
WOS:000496966300019
WOS:000720330700001
WOS:000440782000060
WOS:000866798800001
WOS:000752632700001
WOS:000522477300264
WOS:000471847700001
WOS:001048272000001
WOS:000909546000001
WOS:000766394000006
WOS:000614992300001
WOS:000752171400009
WOS:000859613300002
WOS:001047321400001
WOS:000697159800001
WOS:000764642600001
WOS:000511990700003
WOS:000582571300001
WOS:000973742900001
WOS:000856273300001
WOS:000584080600001
WOS:000551958400001
WOS:000577291800022
WOS:000874532200001
WOS:001056441700001
WOS:000977310500001
WOS:000827231000001
WOS:001067988700009
WOS:000994148300001
WOS:000616095400001
WOS:000424181800006
WOS:000949392600001
WOS:000388900500009
WOS:000900526400001
WOS:000549936100016
WOS:000763000800141
WOS:001051338000001
WOS:000693595000001
WOS:001106813700016
WOS:000941917000006
WOS:000707694400003
WOS:000544982500003
WOS:000535587400095
WOS:000999762700001
WOS:000455101900002
WOS:000549307600001
WOS:000687950400013
WOS:000491755700001
WOS:000574926800004
WOS:001044321900001
WOS:000483586400001
WOS:000719012000019
WOS:000568991800003
WOS:000474230900023
WOS:000754823800002
WOS:001095290300001
WOS:000794399300001
WOS:000573480700013
WOS:000444244700015
WOS:000686985900001
WOS:000516226400001
WOS:000382225800010
WOS:000668895500016
WOS:000540023600022
WOS:000677834000001
WOS:000608155500010
WOS:000513702000003
WOS:000534524500001
WOS:000490874300023
WOS:000444768200012
WOS:000816555500001
WOS:000447685300025
WOS:000757457000019
WOS:000480306300001
WOS:000535786800001
WOS:000997637600001
WOS:000580629500051
WOS:000429104200030
WOS:000687635000001
WOS:000799975800017
WOS:000824809100001
WOS:000459608500019
WOS:000833007500001
WOS:000847165700001
WOS:000486132100015
WOS:000768233900020
WOS:000913275400001
WOS:000888287000002
WOS:000426471200007
WOS:000540482200097
WOS:000453001000001
WOS:000779344000001
WOS:001124164700001
WOS:000554691400001
WOS:000485951900004
WOS:000983985400001
WOS:000671548600013
WOS:000685037800005
WOS:000714762200003
WOS:000975082800001
WOS:000618327200019
WOS:000704962600004
WOS:000616497900015
WOS:001126174200003
WOS:000338836200003
WOS:000461329400041
WOS:000930073700001
WOS:000847038000001
WOS:000585236900028
WOS:001077929300003
WOS:000522066300001
WOS:000951796100001
WOS:000450799000115
WOS:000717973200001
WOS:000685248200050
WOS:000554722900001
WOS:000552721000003
WOS:000897127700001
WOS:000560409100014
WOS:001073375800001
WOS:000540021900002
WOS:000748870200002
WOS:000735499800001
WOS:000619454100001
WOS:000897902200004
WOS:000787937600001
WOS:000438211400022
WOS:000959286300001
WOS:000838303500001
WOS:000707663000003
WOS:000562097600001
WOS:000964671700001
WOS:000767202900005
WOS:000629914800019
WOS:000918323300001
WOS:001008596200002
WOS:000955045200003
WOS:000752749000004
WOS:001022079900002
WOS:000603391400001
WOS:000746445700003
WOS:000997062400001
WOS:000827418100001
WOS:000818994200001
WOS:000440600200005
WOS:000498826000041
WOS:000363819700021
WOS:001036268100001
WOS:000631883800012
WOS:000704824500039
WOS:000527278800113
WOS:000772019800004
WOS:000687129400001
WOS:000469890800005
WOS:000607504800007
WOS:000480733300010
WOS:000497354500001
WOS:000825297600001
WOS:000959579200001
WOS:000912916000001
WOS:000508851300001
WOS:000519659200034
WOS:000520643300001
WOS:000377380300014
WOS:000884774900008
WOS:000446207700010
WOS:000545759800009
WOS:000665999500001
WOS:000917053100001
WOS:000481091600001
WOS:001116023600001
WOS:000830995000012
WOS:000893274700001
WOS:000535198700080
WOS:001028150800001
WOS:000432986200014
WOS:000914827200001
WOS:000584539100020
WOS:000691567700013
WOS:000451775100004
WOS:001108650400007
WOS:000727357800001
WOS:000896481200001
WOS:000805351500011
WOS:000400401100021
WOS:001123961300016
WOS:000748412600001
WOS:000468983000012
WOS:000848133500001
WOS:000496040200016
WOS:000461835300016
WOS:000397820200007
WOS:000688523100001
WOS:000586411000001
WOS:001107601600001
WOS:000952169000001
WOS:000859914900001
WOS:001078922000001
WOS:000413187400002
WOS:001006308200003
WOS:000750845400018
WOS:000477875900002
WOS:000577450200059
WOS:000530201700003
WOS:000891254000007
WOS:000742252600003
WOS:000615165900002
WOS:000477017100021
WOS:000456834700067
WOS:000615122700004
WOS:000938236000001
WOS:000848398000001
WOS:000604655100012
WOS:001046107100012
WOS:000874062600001
WOS:000842017200003
WOS:000829224000002
WOS:000760940200002
WOS:000774995600001
WOS:000721474600002
WOS:001133220200001
WOS:000991525600001
WOS:000432685600014
WOS:001002123200001
WOS:000432710400005
WOS:000889338800001
WOS:000802301200001
WOS:000738789500001
WOS:000707297300001
WOS:000586856300001
WOS:000690937300001
WOS:000668100200001
WOS:000814305800009
WOS:000523477700001
WOS:000593565600007
WOS:000573105400020
WOS:000549153000001
WOS:000668499200001
WOS:000883766400010
WOS:000978034800001
WOS:000622343200001
WOS:000521843000015
WOS:001101172900001
WOS:000988869500001
WOS:000861326200001
WOS:000591889400001
WOS:001024149400003
WOS:000406062700017
WOS:000533461900005
WOS:000828777800001
WOS:000862681900001
WOS:000868705400001
WOS:000507359700001
WOS:000788140700008
WOS:000519651100026
WOS:000722842900001
WOS:001043924800001
WOS:000481609300005
WOS:000820868000001
WOS:000800108500001
WOS:000897333000001
WOS:000643961400001
WOS:000833995600001
WOS:000787949800001
WOS:000571866100003
WOS:001055218800001
WOS:000861092400009
WOS:001125215700001
WOS:000950658300001
WOS:000717122200001
WOS:001031439900001
WOS:000545313500008
WOS:000577474100001
WOS:000573105400029
WOS:000620208300016
WOS:001081377500001
WOS:000944929900001
WOS:001055017400001
WOS:000450472400011
WOS:000589626700020
WOS:000454706500042
WOS:000883449200001
WOS:000526820700031
WOS:000951582700003
WOS:000840322400002
WOS:000467585100002
WOS:000537144300003
WOS:000467523800002
WOS:000630036100018
WOS:000891247500001
WOS:000493579200001
WOS:000785612200001
WOS:000624472600005
WOS:000815712400001
WOS:000885784600001
WOS:000728964000001
WOS:000955045200004
WOS:000430109700023
WOS:000636768300001
WOS:000663141600009
WOS:001035320400001
WOS:000522636300012
WOS:000347411200013
WOS:000537159000001
WOS:000796209300001
WOS:000523732200005
WOS:000499662800027
WOS:001038543700001
WOS:001001871100001
WOS:001021513200001
WOS:001060264500001
WOS:000979958600001
WOS:001127886800001
WOS:000438338000008
WOS:001027496500019
WOS:000620208300039
WOS:000990292600001
WOS:000776417100005
WOS:000704368500017
WOS:000864502200001
WOS:000832779800016
WOS:000980455200001
WOS:000892880400003
WOS:000516566100007
WOS:000454505100022
WOS:000673641700001
WOS:000621371200014
WOS:000684987000001
WOS:001124145500001
WOS:000671136300001
WOS:000621798400001
WOS:000822562300001
WOS:001049276500001
WOS:000814043100001
WOS:000919193200001
WOS:000829396300001
WOS:000585471400001
WOS:000510302100001
WOS:000914964300001
WOS:000788725800036
WOS:000870938800001
WOS:000688976800001
WOS:000709262100003
WOS:000981365900001
WOS:000821067100004
WOS:000827241100001
WOS:000605578600013
WOS:000461233600002
WOS:000925086900001
WOS:000807760800001
WOS:000515439600001
WOS:000738341700001
WOS:000613413200013
WOS:001112970600011
WOS:000608662900005
WOS:000829381300001
WOS:001003763300001
WOS:001134954300001
WOS:000478873300022
WOS:000580424100001
WOS:001122407600018
WOS:000647973900001
WOS:000886855200004
WOS:000604308300011
WOS:000952501400002
WOS:000839283000003
WOS:000847328100001
WOS:000767496500001
WOS:000559758400012
WOS:000542990000012
WOS:000682809000001
WOS:001094921300001
WOS:000524520800011
WOS:000447893500001
WOS:000663005100030
WOS:001108225100001
WOS:000576832600007
WOS:000706315300001
WOS:001030255400001
WOS:000907067700001
WOS:000469184800007
WOS:001061000300001
WOS:000911804400007
WOS:000623385200001
WOS:000943076500001
WOS:000715051100001
WOS:001114521900001
WOS:000582980400002
WOS:000614968600001
WOS:000581343200001
WOS:000444596100006
WOS:000750845400015
WOS:000796888600003
WOS:000398249600017
WOS:000797934200001
WOS:000695696900004
WOS:000777227800002
WOS:001039464200004
WOS:001021622500001
WOS:000768808000011
WOS:000621353900001
WOS:001123442200004
WOS:000744772800003
WOS:000592725500001
WOS:000540453900002
WOS:000466713800010
WOS:000932955400001
WOS:001055173900001
WOS:000853031100002
WOS:000760032300001
WOS:000962739800002
WOS:000726272700001
WOS:000561701600001
WOS:000795275900001
WOS:000580725000001
WOS:000847878800001
WOS:000643104800001
WOS:000947154200001
WOS:001038351300003
WOS:001150734400014
WOS:000404655200044
WOS:000482271000001
WOS:000770218800003
WOS:000425380900067
WOS:000673011300008
WOS:000631883800008
WOS:001057597100001
WOS:000811220500012
WOS:000989074700002
WOS:000401014700008
WOS:000458989800021
WOS:000781893900001
WOS:000757425500001
WOS:000568827500001
WOS:000515643800001
WOS:000955109600001
WOS:000871846500001
WOS:001087352100001
WOS:000681786400023
WOS:000659285400001
WOS:000846533200001
WOS:001092167900001
WOS:000765258100003
WOS:000913930400001
WOS:000931044300001
WOS:000855119700047
WOS:001066976200001
WOS:000563057000009
WOS:000809029300001
WOS:000830286000004
WOS:000740442800025
WOS:000656153000002
WOS:000661186800001
WOS:000793687500001
WOS:000446995000005
WOS:001079781900001
WOS:000537197700001
WOS:000417660400020
WOS:000462284900053
WOS:001023373500001
WOS:000711179900001
WOS:000441229800001
WOS:001030513100001
WOS:000616105300012
WOS:000661768400002
WOS:000899539900004
WOS:000940364500001
WOS:000805622100001
WOS:000428998900008
WOS:001000567300001
WOS:000979994000001
WOS:000654382900011
WOS:001014334000001
WOS:000503916400006
WOS:000589163000001
WOS:000846074300001
WOS:000916612600001
WOS:000937072600012
WOS:000405677500019
WOS:000863172900011
WOS:000478018100010
WOS:001122368200003
WOS:001128603900001
WOS:000799950700005
WOS:000670005200004
WOS:000431884900003
WOS:000424819800003
WOS:001014685700001
WOS:000880909700001
WOS:000769445900001
WOS:000529350000016
WOS:000467646300017
WOS:001118940200001
WOS:000333792100028
WOS:000659297900003
WOS:000712777200001
WOS:001068217100010
WOS:000574149400001
WOS:000676275500008
WOS:001000489500004
WOS:000454520100014
WOS:000708070600001
WOS:000947975200001
WOS:000484438000108
WOS:001105784300001
WOS:000968034000001
WOS:000604251600001
WOS:000616702800001
WOS:000598702300001
WOS:000468145700001
WOS:000674741300001
WOS:000537247400001
WOS:000522878700003
WOS:000716258900001
WOS:000493975400014
WOS:000656127400001
WOS:000470679400001
WOS:000447363600001
WOS:000898097800001
WOS:001126179100044
WOS:000986795600021
WOS:001031015400001
WOS:000416441400011
WOS:000527389200051
WOS:000666035100001
WOS:000991695600001
WOS:001045307700001
WOS:000822412100001
WOS:000847288900001
WOS:000635924400001
WOS:000478035700001
WOS:000714762200006
WOS:000987995800011
WOS:000853321500001
WOS:001126283000017
WOS:001075865100001
WOS:000500365200003
WOS:000652498500001
WOS:000882964400007
WOS:000824819700001
WOS:000590904800003
WOS:000429564600004
WOS:000691895500008
WOS:000458088500008
WOS:000630341500001
WOS:000445240400006
WOS:000500465900024
WOS:000424135400001
WOS:000520078700003
WOS:000898691400001
WOS:000627192700002
WOS:000574731500001
WOS:000856278800001
WOS:000424290400003
WOS:000888408100001
WOS:000705008400007
WOS:001064262300001
WOS:001042854100061
WOS:000640772500008
WOS:000647715700011
WOS:000844958700001
WOS:000872741700001
WOS:000703032200001
WOS:001103396400009
WOS:000410718900002
WOS:000649741600005
WOS:000382225800005
WOS:000843989800003
WOS:000939627300001
WOS:000406680300031
WOS:000444990700127
WOS:001118470700001
WOS:000836406600060
WOS:000611427300001
WOS:000846048000001
WOS:000383561700001
WOS:001010128600001
WOS:000776745700001
WOS:000462861300007
WOS:000772328900001
WOS:000446995000004
WOS:000948429600001
WOS:001023801700001
WOS:000575949900008
WOS:000466586000001
WOS:000432231900018
WOS:001014262700001
WOS:000486718800001
WOS:000669792100002
WOS:000992578000031
WOS:000884862000005
WOS:000819832600024
WOS:000522188900001
WOS:001039844800004
WOS:000607504800015
WOS:000749244500004
WOS:000469184800004
WOS:000492928700001
WOS:001069636000001
WOS:001087127100080
WOS:001118340800001
WOS:000276675300005
WOS:000581996000001
WOS:000919543600003
WOS:000736263300001
WOS:000790354000001
WOS:001032852900001
WOS:000774199900001
WOS:000929269700001
WOS:000897902200008
WOS:000910815200001
WOS:001050442500001
WOS:000480680800035
WOS:000634368300001
WOS:000532388000003
WOS:000866344000001
WOS:001013138000001
WOS:000473737100025
WOS:001128044500001
WOS:000658344500005
WOS:000996179000002
WOS:000637319800017
WOS:000847991000001
WOS:000472959400008
WOS:000718584600001
WOS:000891677800001
WOS:000592555200035
WOS:000689739200001
WOS:001016855600004
WOS:000693876800002
WOS:000543703000001
WOS:000497835400001
WOS:000913384700001
WOS:000402861900006
WOS:000871877600001
WOS:000530257200003
WOS:000631703800027
WOS:001116058300001
WOS:000380066600001
WOS:000670043400019
WOS:000878165500001
WOS:000808547200001
WOS:000819320900001
WOS:000601790500001
WOS:000796679200001
WOS:000914169400001
WOS:000886028700001
WOS:000614011000001
WOS:000615358300001
WOS:000830337500001
WOS:001084022300001
WOS:000428441700005
WOS:000486151100001
WOS:000654668600001
WOS:000524723600001
WOS:000391905200015
WOS:000405464200104
WOS:000786769000001
WOS:000609129300001
WOS:001075136900007
WOS:000407304300047
WOS:000960621200001
WOS:000770443700001
WOS:000878471300002
WOS:000990976000003
WOS:000640408700002
WOS:000480721300025
WOS:000397248900012
WOS:000425446200003
WOS:000409960300001
WOS:000617319600019
WOS:000833728700001
WOS:000774162300001
WOS:001005684900001
WOS:000411760400122
WOS:000539400200001
WOS:000855137400001
WOS:000647715700002
WOS:001100333800001
WOS:000459354100007
WOS:000518389200008
WOS:000849309400003
WOS:000471857000003
WOS:000646562400002
WOS:001097795500001
WOS:000745109600038
WOS:001127761300001
WOS:000810209000007
WOS:000978755100007
WOS:000599220500006
WOS:000737717900003
WOS:000743513000001
WOS:001099615800002
WOS:000794011800008
WOS:000749023600002
WOS:000878528700002
WOS:000713854000001
WOS:000415384100002
WOS:000359835200019
WOS:001027591800001
WOS:000450492300002
WOS:000746177200009
WOS:000724948900033
WOS:000681660500001
WOS:000658302500001
WOS:000824393100001
WOS:001116952400019
WOS:000886340800001
WOS:000661900600001
WOS:001061701100001
WOS:000684979000018
WOS:000474612300023
WOS:000861601000001
WOS:000346652100009
WOS:000784304400014
WOS:000483696900050
WOS:000914929600001
WOS:000565571700001
WOS:000406834400001
WOS:000817631500001
WOS:000923585700006
WOS:000496251100008
WOS:001093697400001
WOS:001111766200001
WOS:000780767600003
WOS:000719519200001
WOS:000591906900011
WOS:000437110000003
WOS:000587789200001
WOS:000803737700001
WOS:000667681100001
WOS:000494931500001
WOS:000900714000001
WOS:000654668200001
WOS:000790799600001
WOS:000489131400002
WOS:000960839200002
WOS:001056871000001
WOS:000803870100004
WOS:000624566600002
WOS:000407859900001
WOS:000758889200005
WOS:000636569500001
WOS:001050730500001
WOS:000811971300001
WOS:001038132500001
WOS:000768233900018
WOS:000968039500001
WOS:000640746300001
WOS:000818515000001
WOS:000680607500001
WOS:001090372000004
WOS:000703565400001
WOS:000782757600001
WOS:000993340200001
WOS:000341132100005
WOS:000541717200006
WOS:000775897500001
WOS:000744033600001
WOS:000876206700001
WOS:000796753100001
WOS:000606573900001
WOS:000736145700001
WOS:000558128200003
WOS:000664058800001
WOS:000692110000005
WOS:000549451700001
WOS:000679833900001
WOS:000539421700001
WOS:001031799000001
WOS:000868387300001
WOS:000544537700004
WOS:000729340400001
WOS:000673808600001
WOS:001002345600003
WOS:000606857800005
WOS:000939226600001
WOS:001087332400001
WOS:000727642500001
WOS:001054956600001
WOS:000649097000001
WOS:000580629500020
WOS:000401897800002
WOS:000760663600001
WOS:000514824200020
WOS:000743942100001
WOS:000718972000001
WOS:000473510900005
WOS:000756790600002
WOS:000512338400001
WOS:000481688500124
WOS:000835989400025
WOS:000501655800008
WOS:001134264400029
WOS:000783294600001
WOS:000615569900001
WOS:000595678900001
WOS:000858661700001
WOS:000978232700001
WOS:000874601100001
WOS:000463157200004
WOS:000588248000001
WOS:000450569200036
WOS:000851557700001
WOS:000867502100003
WOS:001101512500001
WOS:000472672100014
WOS:000596015500008
WOS:000733714700010
WOS:001039959300001
WOS:000704391600015
WOS:000554433700004
WOS:000789200100001
WOS:001090153200008
WOS:000520606800009
WOS:000435758000001
WOS:000693162200001
WOS:000444089700016
WOS:000762767400001
WOS:000568772400006
WOS:000713207600001
WOS:000574572000001
WOS:000454183700003
WOS:000531806800010
WOS:000626728100026
WOS:000660051500001
WOS:000630437600001
WOS:000623351100001
WOS:000783994200001
WOS:000760523500001
WOS:000830362700024
WOS:000469184800009
WOS:000524370000001
WOS:001014100800001
WOS:000679264400006
WOS:001134310700013
WOS:000507387500006
WOS:000631988400016
WOS:001085967700001
WOS:000475337200005
WOS:000609477100005
WOS:000442532700007
WOS:000909902900001
WOS:000860422100002
WOS:000383980200015
WOS:000393199200006
WOS:000300730300005
WOS:000749628000002
WOS:000922576800001
WOS:000683036700002
WOS:000440947900011
WOS:000529725600002
WOS:001121266000001
WOS:000959024700002
WOS:001003787000001
WOS:000746702800001
WOS:000693433400002
WOS:000382225800006
WOS:000808714600001
WOS:000759120200001
WOS:000904881200001
WOS:000638180900001
WOS:000764461300001
WOS:001054613800001
WOS:000922880300003
WOS:001099853300001
WOS:000918537000002
WOS:000693789000001
WOS:000525718400001
WOS:001064988500001
WOS:001023753000001
WOS:001153316500012
WOS:000674949600001
WOS:000971163100002
WOS:000951668800001
WOS:000678122600020
WOS:000457666900014
WOS:000630345000035
WOS:001108710700009
WOS:000377702200031
WOS:000646963100006
WOS:000639133700001
WOS:001027779800001
WOS:001065446900001
WOS:000870104000002
WOS:000393201500029
WOS:000871497300001
WOS:000680445000004
WOS:000828863200001
WOS:000658307800001
WOS:000569422400005
WOS:000639599600028
WOS:000817830800001
WOS:000664028900012
WOS:000648642700001
WOS:000540713100002
WOS:000899183900001
WOS:000746484000007
WOS:000650064000002
WOS:000467060400029
WOS:001094581700001
WOS:001103396400010
WOS:000401633200001
WOS:000682415100003
WOS:000783450300001
WOS:000638032400001
WOS:001101029400001
WOS:000698641400001
WOS:000377746600120
WOS:000743071200001
WOS:000629914800041
WOS:000599615100001
WOS:001120263100001
WOS:000439842000027
WOS:000475845400016
WOS:000820865600001
WOS:000535922400055
WOS:000951972800001
WOS:000817289500001
WOS:000815684300001
WOS:000798524500018
WOS:000889782000001
WOS:000716946700001
WOS:000843117200001
WOS:001035039700001
WOS:000694086200001
WOS:000467646300008
WOS:000929383400001
WOS:000671988800001
WOS:000745139600001
WOS:001037469300001
WOS:000830839300019
WOS:000510295000003
WOS:000427667000006
WOS:000989062700015
WOS:000506872600005
WOS:000742582400001
WOS:000499668400001
WOS:000387785900006
WOS:001065486500001
WOS:000542956600011
WOS:000669899000024
WOS:000595917700001
WOS:000886670000001
WOS:001050767600003
WOS:000859531800005
WOS:000526097800004
WOS:000886939200001
WOS:000306660000010
WOS:000961468700001
WOS:001034165700001
WOS:000632414900001
WOS:001021479000004
WOS:000540023600009
WOS:000859070700001
WOS:000400874400004
WOS:000874590800001
WOS:001030377400001
WOS:000967313200001
WOS:000704623900001
WOS:000441936300030
WOS:000931628700001
WOS:000564366600011
WOS:000736452900001
WOS:000457396100002
WOS:000850852500001
WOS:000622444400001
WOS:001076182600002
WOS:001056553000001
WOS:001040363300045
WOS:000690168400001
WOS:001057613400001
WOS:000756626700005
WOS:000626906500001
WOS:000584703100001
WOS:001089332200071
WOS:001038129300001
WOS:000522672000014
WOS:001036046000001
WOS:000709152100001
WOS:000960688800004
WOS:000720442100004
WOS:000530627200015
WOS:000819252400001
WOS:000453298700010
WOS:000926867200001
WOS:000664978600001
WOS:000507798400005
WOS:000576629500009
WOS:000874199400001
WOS:000866686400001
WOS:000836607100001
WOS:000872676900001
WOS:000484770700018
WOS:000882002400001
WOS:000892720100002
WOS:000502971900003
WOS:001116405700001
WOS:000731250800001
WOS:000596358700002
WOS:000941894000001
WOS:000876094000001
WOS:001140501600083
WOS:000698609800001
WOS:000590756800001
WOS:001010821700001
WOS:001026591400001
WOS:000661508300031
WOS:000376488500041
WOS:000548261200040
WOS:000696038000001
WOS:000726335500001
WOS:000529036100001
WOS:000616763600001
WOS:000655683400001
WOS:000833114900001
WOS:001138232700047
WOS:000994637200004
WOS:000706395800035
WOS:000979207700001
WOS:000571262000007
WOS:000549415100009
WOS:000864326500004
WOS:000502971900005
WOS:000667172100019
WOS:000547484600016
WOS:000976878000001
WOS:001036673800001
WOS:000719856600001
WOS:000458088500009
WOS:000472905500004
WOS:000957261000013
WOS:000751954900007
WOS:000673750400001
WOS:000450255200010
WOS:000441889500001
WOS:000554307000001
WOS:000753244900001
WOS:000831822000001
WOS:001049292100001
WOS:000949663400001
WOS:000983051200003
WOS:000427589100020
WOS:000811443300008
WOS:000331085400022
WOS:000494507500004
WOS:000459608500021
WOS:000364088900003
WOS:001059209800001
WOS:000585761800001
WOS:000439842000022
WOS:000524748500072
WOS:000535232000012
WOS:000820779500011
WOS:000610120800001
WOS:000692090200016
WOS:000764264300011
WOS:000715000100003
WOS:000612547900001
WOS:000779572500001
WOS:001070577800001
WOS:000875019900001
WOS:000501212600010
WOS:000458159400009
WOS:000573474400023
WOS:001117519000001
WOS:000843619700090
WOS:000765512300010
WOS:000605021000001
WOS:000558688100028
WOS:000443801300002
WOS:000696698600001
WOS:000893841000001
WOS:000830361400005
WOS:000549407100001
WOS:000987156700001
WOS:000640550100013
WOS:000342229500009
WOS:001056014300001
WOS:000475687400002
WOS:000351515400002
WOS:000443967100014
WOS:000562888500008
WOS:000503833300002
WOS:000713531300002
WOS:000706222900001
WOS:000811281200006
WOS:000911804400001
WOS:000513488900001
WOS:000434251800031
WOS:000834086600001
WOS:001078680300001
WOS:000892435400002
WOS:000585772500012
WOS:001085340000007
WOS:000861485800001
WOS:000826156200001
WOS:000861190200001
WOS:001099984000001
WOS:001119920200001
WOS:000487126700014
WOS:000811435500002
WOS:001067104800003
WOS:000675475900025
WOS:000978958600001
WOS:001108276500001
WOS:000450881100003
WOS:000525271500301
WOS:000345321600004
WOS:001038941900005
WOS:001088987000069
WOS:000525664400001
WOS:001024387800008
WOS:000437096900016
WOS:000512925000011
WOS:000837940600001
WOS:001081981200001
WOS:001062382000001
WOS:000810341800001
WOS:000574362900003
WOS:000534373000020
WOS:000775139500001
WOS:000614978900001
WOS:000720881700001
WOS:000479187800015
WOS:000947661500001
WOS:000871038600002
WOS:000866665600001
WOS:000990904900001
WOS:001076495100001
WOS:000903495800001
WOS:001069330100001
WOS:000812565400105
WOS:000622658500001
WOS:001037249700001
WOS:000745624000008
WOS:000958267800002
WOS:000266868900006
WOS:000423663100001
WOS:000994116100003
WOS:000418427200017
WOS:000712942900001
WOS:000631883800004
WOS:000939849900002
WOS:000767536100001
WOS:000598099200001
WOS:001082593200003
WOS:000675240100004
WOS:000501250700001
WOS:000831204100001
WOS:001016793900002
WOS:001022069700008
WOS:000483696900011
WOS:000653817300001
WOS:000712486100001
WOS:000626570000001
WOS:000800842200001
WOS:000964972100001
WOS:001017339900001
WOS:000826895300001
WOS:000663497500005
WOS:000745129500001
WOS:000459167100014
WOS:000841052800001
WOS:000745258700001
WOS:000565480500002
WOS:000506642000020
WOS:001042826000001
WOS:000699589900001
WOS:001048628700001
WOS:000900025500001
WOS:000886674900006
WOS:000881926400001
WOS:000563174000008
WOS:000832976200001
WOS:000608215800001
WOS:000548519700012
WOS:000741121800001
WOS:000676613500001
WOS:000485804400100
WOS:000903190600002
WOS:001128144300001
WOS:000625858000001
WOS:000548604200015
WOS:000685591200001
WOS:000649368800001
WOS:000926198500001
WOS:000500863500003
WOS:000782324700001
WOS:000722967600001
WOS:000492833400038
WOS:000457141100107
WOS:000477873200008
WOS:000917648700001
WOS:000575931600001
WOS:001130483000057
WOS:000675128800001
WOS:000517850500002
WOS:000509346000001
WOS:000416160300015
WOS:001099024400001
WOS:000657135300001
WOS:000448258200006
WOS:001057589700001
WOS:000894923700001
WOS:000869665700001
WOS:000702900100001
WOS:000461151800085
WOS:000921897500001
WOS:000880441700004
WOS:000770166500001
WOS:000400980200001
WOS:000659609500001
WOS:001117508000007
WOS:000435176600001
WOS:000927492100001
WOS:000929193700001
WOS:000512223500005
WOS:000747981100001
WOS:000543471000001
WOS:001066971400018
WOS:000780464000003
WOS:000991542800001
WOS:000701877700019
WOS:001075872100001
WOS:000580175600001
WOS:000517442200019
WOS:000833810300001
WOS:000507670700001
WOS:000712438100001
WOS:000987270000001
WOS:000391226900006
WOS:001154033400004
WOS:000652609400001
WOS:000777424500001
WOS:000793847600038
WOS:000554343300001
WOS:001060053900001
WOS:000782370800008
WOS:000681314000001
WOS:000914543000001
WOS:000478873300013
WOS:000813480500001
WOS:000692682400001
WOS:000309946000005
WOS:000387611300001
WOS:000888609600001
WOS:000634334700001
WOS:000954859800001
WOS:000422651700023
WOS:000846850200001
WOS:000886387100001
WOS:000794417200001
WOS:000503226300021
WOS:000770698200021
WOS:000588451900001
WOS:001058948200001
WOS:000831578200012
WOS:000892675900001
WOS:001110202800001
WOS:001090062200001
WOS:000635550600001
WOS:000708348100001
WOS:001027496500004
WOS:000519586000001
WOS:000985994700001
WOS:000756058100001
WOS:000935119200001
WOS:000593054300008
WOS:000719804400001
WOS:000680606100001
WOS:001103399000002
WOS:001024377800002
WOS:000339087800003
WOS:000719455800014
WOS:000996723200001
WOS:000388226600001
WOS:000378094000002
WOS:001076247100001
WOS:001133541600013
WOS:000476798700047
WOS:000369068700011
WOS:000472704800015
WOS:000895754400002
WOS:000892863300005
WOS:000788595400002
WOS:000862104400001
WOS:001029115000001
WOS:001087265900001
WOS:000987609200001
WOS:000875935500001
WOS:000905535300001
WOS:000654643900001
WOS:000638498900002
WOS:000500462600001
WOS:000547884300018
WOS:000650404500001
WOS:000557801000001
WOS:000831755400001
WOS:000713948000001
WOS:000601842800001
WOS:000788099000020
WOS:000755639700001
WOS:000657912000012
WOS:000976916700001
WOS:000778193400001
WOS:000656764500002
WOS:000462704400002
WOS:000818484400001
WOS:000813157300001
WOS:000450768700023
WOS:000369316700001
WOS:000993240900001
WOS:000949770600001
WOS:000654419300001
WOS:000514116900018
WOS:000843989800001
WOS:000748511200001
WOS:000795137100003
WOS:001021622700001
WOS:000471357000007
WOS:001085731800001
WOS:000657621600002
WOS:001073515500001
WOS:000550057200165
WOS:000860748300005
WOS:000887086000001
WOS:000704993100015
WOS:000671980900001
WOS:000580629500032
WOS:000579365300005
WOS:000904142900004
WOS:000585197800001
WOS:001065504200001
WOS:000631883800005
WOS:000881104100001
WOS:000766613600001
WOS:001073109000001
WOS:000587799900001
WOS:001061457800008
WOS:000388900500007
WOS:000684343800095
WOS:000528094500001
WOS:000451802900002
WOS:000538410800001
WOS:000796915700001
WOS:000744888200001
WOS:000208627400052
WOS:001075710300001
WOS:001124300500050
WOS:000824394500001
WOS:001032270400001
WOS:000494860000001
WOS:000785262200001
WOS:000513663700001
WOS:000385435000101
WOS:000955702000001
WOS:000729974400001
WOS:000928119600001
WOS:000678155800001
WOS:000909994000001
WOS:000963641400001
WOS:000613923700008
WOS:000934790400001
WOS:000677386300001
WOS:000945853600001
WOS:000936115600001
WOS:001096098400010
WOS:000509938200007
WOS:000458017800038
WOS:000963403700001
WOS:001014629300001
WOS:000606071600011
WOS:000764813800001
WOS:000674732200001
WOS:000600587800010
WOS:000640547900031
WOS:000525545900087
WOS:000687864900001
WOS:000641483700004
WOS:000472031400001
WOS:000473361200001
WOS:000797671100005
WOS:000971104300001
WOS:001094834400001
WOS:000963772600001
WOS:001058000800001
WOS:000895041600001
WOS:001110517200001
WOS:001117946400001
WOS:000639745000005
WOS:000618182600006
WOS:000745170900001
WOS:000522904900001
WOS:000977754200001
WOS:000917631800001
WOS:000920627400002
WOS:000524374000001
WOS:001096438400001
WOS:000651088900021
WOS:000857275000001
WOS:000709805600003
WOS:000763102400008
WOS:000874238900001
WOS:001056031600001
WOS:000564090600001
WOS:000500293000014
WOS:000612327000001
WOS:000729299500010
WOS:000502971900014
WOS:000717822800001
WOS:000490625400047
WOS:000921947700001
WOS:000979154700001
WOS:001001867700001
WOS:000772160500001
WOS:000575455700014
WOS:000792912800017
WOS:000624522100001
WOS:000594290300001
WOS:000411339900001
WOS:000729532400001
WOS:000809437100001
WOS:000864053200001
WOS:000958484600001
WOS:000920923900004
WOS:000718863100001
WOS:000637996200004
WOS:000941036100001
WOS:000730565700001
WOS:001156816300007
WOS:000504486500001
WOS:001044511400001
WOS:001005040600002
WOS:000771918700001
WOS:000582054700007
WOS:000798048600002
WOS:000742575000001
WOS:000506450300003
WOS:000587707600001
WOS:000557358500014
WOS:000676410700001
WOS:000459218900002
WOS:000939495200001
WOS:000380751100002
WOS:000784005600003
WOS:000535587400118
WOS:000468403100001
WOS:000496216800001
WOS:000534368000066
WOS:000910012700001
WOS:000909374400001
WOS:000789024300015
WOS:000680871900003
WOS:000766688600014
WOS:000448725600002
WOS:000720901900001
WOS:000413697700012
WOS:001076920800001
WOS:000838972100001
WOS:000687166300001
WOS:000849903500001
WOS:000676869200001
WOS:000519382400005
WOS:000444823600028
WOS:000362928200028
WOS:001096724300001
WOS:000802423700001
WOS:000523607800007
WOS:000912609500001
WOS:001018164100001
WOS:000750845400027
WOS:000914381900001
WOS:000509467900010
WOS:000860153300001
WOS:000748415800001
WOS:000668075700001
WOS:001014724100001
WOS:000927877600006
WOS:000972178400001
WOS:000635920400001
WOS:000737696200003
WOS:000687237700001
WOS:000781228600001
WOS:000657712600012
WOS:000526798700002
WOS:000684769600024
WOS:000977848200001
WOS:000958686200001
WOS:000982384800001
WOS:000759315600001
WOS:000831237500001
WOS:000988456000001
WOS:000791347800001
WOS:000888322100001
WOS:000711092200008
WOS:000830075400026
WOS:000659114900001
WOS:001098137900012
WOS:000642324100001
WOS:001063145700001
WOS:000939476900001
WOS:001086944600001
WOS:001101277200003
WOS:000767026100008
WOS:000639852700005
WOS:000618745000001
WOS:000417506800005
WOS:000707354500001
WOS:000781444700001
WOS:000707456000001
WOS:000657912000002
WOS:000701178900001
WOS:000871079400001
WOS:000819325100003
WOS:000767762500001
WOS:000459218900001
WOS:000814759300004
WOS:000453333400001
WOS:000876706500027
WOS:000502971900008
WOS:000805811400026
WOS:000331495000011
WOS:000841944700001
WOS:000434920800012
WOS:000938622700001
WOS:000486623400003
WOS:000854849000002
WOS:000673983200001
WOS:001046887000001
WOS:001130749000001
WOS:000976654000001
WOS:000739970000003
WOS:000838116500002
WOS:000830088400003
WOS:000508565000010
WOS:000662983800002
WOS:000779243500003
WOS:000900478200001
WOS:000461329400024
WOS:000631988400014
WOS:000599591100001
WOS:000668333200001
WOS:001112036200001
WOS:000541924700001
WOS:000864845400036
WOS:000408997700052
WOS:000925520400001
WOS:000952158600001
WOS:000613925300003
WOS:000907553800001
WOS:000496966300043
WOS:000579431000002
WOS:000606297000001
WOS:000396280800001
WOS:000644635800001
WOS:000466175100042
WOS:000728082800001
WOS:000502191300002
WOS:000629295300001
WOS:001032888000001
WOS:000785934900004
WOS:000522735400005
WOS:000659575500001
WOS:000720310400001
WOS:000825720200001
WOS:000690721100002
WOS:000613173200002
WOS:000634713200001
WOS:000373199400001
WOS:000659624700001
WOS:000468813000004
WOS:000890272900001
WOS:000719516800001
WOS:001033864100001
WOS:000881627400007
WOS:000500465900016
WOS:000894943300026
WOS:000713987900001
WOS:000691935900002
WOS:000699050000001
WOS:000962176700001
WOS:000947498300001
WOS:000840390900001
WOS:000674435900001
WOS:001082518100001
WOS:000472476700008
WOS:000955654400001
WOS:000622754900001
WOS:000647896700001
WOS:000683252900001
WOS:000547884300017
WOS:000647462000001
WOS:000556690900047
WOS:000854325100001
WOS:000800996700002
WOS:000660690200001
WOS:000457328100098
WOS:001068349700001
WOS:000777013200001
WOS:000872331800001
WOS:000640782100001
WOS:001058678500001
WOS:000754926100001
WOS:000804573500001
WOS:000772668500001
WOS:000517298900001
WOS:001036054600001
WOS:000718126500001
WOS:000359435300036
WOS:001064877600002
WOS:000827356600001
WOS:000823580800006
WOS:000525867900011
WOS:000930140900001
WOS:000369897900001
WOS:000991079800001
WOS:000535955000046
WOS:000697691600001
WOS:000520850100023
WOS:000878620600010
WOS:001010884400002
WOS:000860548800009
WOS:000997891100001
WOS:000844059800002
WOS:000952946300002
WOS:000591924200029
WOS:000992575500001
WOS:000590701900001
WOS:000785805700005
WOS:000479522500001
WOS:000929493800014
WOS:000431947400001
WOS:000747296500001
WOS:000647444900001
WOS:001075957700001
WOS:000973109800001
WOS:000498262700074
WOS:000847671700001
WOS:000789141100008
WOS:000906291800001
WOS:000771161200001
WOS:000461095300036
WOS:001067944300001
WOS:000697217100008
WOS:000511549100001
WOS:000857374900001
WOS:000914843400003
WOS:000558404700001
WOS:001035037700001
WOS:001082017100001
WOS:000759409000001
WOS:000569230800001
WOS:000543127000001
WOS:000510700400001
WOS:001011025500001
WOS:000768085200001
WOS:001040664100005
WOS:000460943000018
WOS:000405028400001
WOS:000836334100001
WOS:000635941900001
WOS:001092358900001
WOS:000878719700012
WOS:000478024900007
WOS:000833768300001
WOS:000598043700001
WOS:000490258000012
WOS:000781895600056
WOS:000876946100001
WOS:000563272200001
WOS:000841670900001
WOS:000622747000001
WOS:000916174400011
WOS:000991537900001
WOS:000695771200001
WOS:001038603300003
WOS:000709810400011
WOS:000571421000019
WOS:001046103500001
WOS:000537209300001
WOS:000600619100080
WOS:000512312700007
WOS:000443003600018
WOS:000542759600018
WOS:000936188300001
WOS:000614949800001
WOS:000939010000001
WOS:000884740500001
WOS:001031339700001
WOS:000972942900001
WOS:000808954300001
WOS:000948146600001
WOS:000951438000004
WOS:000575683700017
WOS:001033005700001
WOS:000916239800001
WOS:000687701700009
WOS:000724978800001
WOS:000423108800015
WOS:001028567100001
WOS:000503869400011
WOS:000372695900001
WOS:001129955100033
WOS:001108193000001
WOS:001006338400001
WOS:000560866100001
WOS:000400886000001
WOS:001034201300001
WOS:001018340700001
WOS:001003948200001
WOS:000623829500007
WOS:000741922000001
WOS:000989630700056
WOS:000954889900001
WOS:000664061000001
WOS:000767786200001
WOS:000642642400017
WOS:000449995900013
WOS:000914890900002
WOS:000683742300001
WOS:000685210900041
WOS:001077456400001
WOS:000447789700055
WOS:001112394700001
WOS:000800623400001
WOS:000453444900010
WOS:000988614900001
WOS:000490192300016
WOS:001044639500006
WOS:001012940900001
WOS:000768844600001
WOS:000809026600001
WOS:000773457400001
WOS:000833738700001
WOS:000998680200001
WOS:000521198100001
WOS:000871465700001
WOS:001067988700017
WOS:001004977600001
WOS:000775994900001
WOS:000615044900024
WOS:000903753700001
WOS:000609627100001
WOS:000874933000005
WOS:001061457800021
WOS:001027661300001
WOS:001001459200001
WOS:000815716500005
WOS:000567550000006
WOS:000443278100039
WOS:000561514400003
WOS:000710708500007
WOS:000785154200001
WOS:000808311300001
WOS:000791007600001
WOS:000866714400001
WOS:000535488600001
WOS:001140643300001
WOS:001094024700001
WOS:000546839700001
WOS:000901605300005
WOS:000430975800001
WOS:001023039900004
WOS:000464426600002
WOS:001022752100012
WOS:001006236400001
WOS:000504428300007
WOS:000334585700008
WOS:000608422100015
WOS:001079116500004
WOS:000953611300001
WOS:000969112800001
WOS:000763396600002
WOS:000811054300002
WOS:000701032400001
WOS:000970026200002
WOS:000753722500002
WOS:000654655000001
WOS:000710369600001
WOS:000908944600001
WOS:001120921100143
WOS:000487586000006
WOS:000461233600024
WOS:000642810600017
WOS:000656270900001
WOS:000684426400045
WOS:000527443400002
WOS:000787060900001
WOS:000892174500001
WOS:000699704300001
WOS:000787662100001
WOS:000457396100047
WOS:000554003700001
WOS:000472738300054
WOS:000386339800005
WOS:000987187300001
WOS:000965268600001
WOS:000871843300001
WOS:000462730000010
WOS:001012668900001
WOS:001117684500004
WOS:000862774300008
WOS:000594819300004
WOS:000696322700001
WOS:000634373300001
WOS:000772331200018
WOS:000382423000004
WOS:000450254000072
WOS:000933763200001
WOS:000537714900001
WOS:000862461900001
WOS:000742857800021
WOS:000719385900001
WOS:000701599700001
WOS:000810864600023
WOS:000414937900076
WOS:000561895300022
WOS:001090172300001
WOS:000757592000001
WOS:000386985800014
WOS:000721235900004
WOS:000895492200001
WOS:000900168300001
WOS:000797933000001
WOS:000763819200001
WOS:000749787800001
WOS:000580865900001
WOS:000795817800009
WOS:000867480800007
WOS:000687763400001
WOS:000501743300009
WOS:000500979400051
WOS:000905111900001
WOS:000866727200001
WOS:000800287700001
WOS:000519730300020
WOS:000901251100001
WOS:000799710400001
WOS:000798203800001
WOS:000461405800012
WOS:000959368700001
WOS:000606273600005
WOS:000923513700001
WOS:000391905200014
WOS:001024653600001
WOS:000888865900001
WOS:000680668600001
WOS:000997688700001
WOS:000909054900001
WOS:000862145800001
WOS:000868911600003
WOS:000770534200002
WOS:000795343500001
WOS:001105732000001
WOS:000731855100001
WOS:000473294100088
WOS:000890431100001
WOS:000537560200001
WOS:000882552700001
WOS:000803200200001
WOS:000799610100002
WOS:001081944500009
WOS:001006308200012
WOS:000502044600015
WOS:000820442100001
WOS:000386985800011
WOS:000687191800006
WOS:000419442500042
WOS:000887503900001
WOS:000289482800007
WOS:000539141100001
WOS:000883662800001
WOS:000866687000001
WOS:001034483600001
WOS:000829115400015
WOS:000752240200001
WOS:000878991900004
WOS:001007559500002
WOS:000502290100062
WOS:000887093100001
WOS:000793009700002
WOS:000947017800001
WOS:000745185600001
WOS:000522911600001
WOS:000644745700003
WOS:000598171600044
WOS:000786348100001
WOS:000961314300001
WOS:000703696900009
WOS:000656851400001
WOS:001073299600001
WOS:000562977600004
WOS:000562372300003
WOS:000780731400001
WOS:000482211000006
WOS:000450768700006
WOS:000880621300002
WOS:001073719900001
WOS:000549981700003
WOS:001021216400001
WOS:000230767300002
WOS:000382225800003
WOS:000943180000001
WOS:000914585400001
WOS:000489099500031
WOS:000706509600001
WOS:000414212300011
WOS:001158138900023
WOS:000880954000001
WOS:000909293500001
WOS:000376218700016
WOS:000386877700022
WOS:000401305100004
WOS:000962924700001
WOS:000584898600001
WOS:000447789700056
WOS:000622447800001
WOS:001031378400001
WOS:000445321000043
WOS:000807488600001
WOS:000842550800001
WOS:001122304600001
WOS:000497841300001
WOS:000840881600027
WOS:000558373700025
WOS:000859967100020
WOS:000612950200001
WOS:001061016200001
WOS:000610027000004
WOS:000896860200001
WOS:000920080700001
WOS:001045319900001
WOS:000451648100001
WOS:000644845200001
WOS:000823739000033
WOS:000807817500001
WOS:000324776100022
WOS:000592197900001
WOS:000397401800016
WOS:000413608900005
WOS:000504878100002
WOS:000947637200001
WOS:000668097600001
WOS:000346946500010
WOS:000494742700012
WOS:000692914500016
WOS:000589020200004
WOS:000980067000001
WOS:000698067500003
WOS:000989103600001
WOS:000393892800021
WOS:000780597200001
WOS:000858142400001
WOS:000418167500002
WOS:000900146000001
WOS:001124498800002
WOS:000564678900001
WOS:000578987400001
WOS:000493983400010
WOS:000588447000008
WOS:001105877600073
WOS:000835155900001
WOS:000843529200024
WOS:001099821000008
WOS:000806399500010
WOS:001004241800011
WOS:000945617600001
WOS:000632871400018
WOS:000404754900004
WOS:000432470000006
WOS:000715813500001
WOS:000588320000001
WOS:000424367100006
WOS:000812508300003
WOS:000869765900002
WOS:001084744000001
WOS:000907815200017
WOS:000533617200004
WOS:000502971900009
WOS:000462586300013
WOS:000457604700011
WOS:000412082000013
WOS:000409288200010
WOS:000765790500002
WOS:000592809200002
WOS:000595255700092
WOS:000543196000001
WOS:000453908200011
WOS:000659577500001
WOS:000591206400002
WOS:000533891000019
WOS:000668089800003
WOS:000463482800085
WOS:000503025800003
WOS:001036906000001
WOS:000452415600002
WOS:000899841900001
WOS:001099042700019
WOS:000885011500001
WOS:001064036100001
WOS:001066081900001
WOS:000812358200002
WOS:000313608300003
WOS:000422905200039
WOS:000896539900001
WOS:000518577300001
WOS:000885139000080
WOS:000515843300002
WOS:000448100600002
WOS:000591630500004
WOS:000855154700001
WOS:000583421900001
WOS:000361864800007
WOS:000502971900002
WOS:000531212500001
WOS:000804690300019
WOS:000896551100001
WOS:000504338200002
WOS:000737991900006
WOS:001046129900001
WOS:000417150600042
WOS:000861347400007
WOS:000413868500003
WOS:000818837300001
WOS:000447789700059
WOS:000521940400003
WOS:000418636700012
WOS:000665471900032
WOS:001087386500001
WOS:000663446300002
WOS:000723848000013
WOS:000976817400073
WOS:000833694800001
WOS:000816446700001
WOS:001080917600001
WOS:000648268700001
WOS:000665505800001
WOS:001076576100001
WOS:000525039100001
WOS:001027496500020
WOS:000441808100026
WOS:000836036500001
WOS:000451353500040
WOS:000516523600001
WOS:000687179700002
WOS:000487963200003
WOS:000501139000028
WOS:000451946500009
WOS:000731200600001
WOS:000577150700006
WOS:000540315400002
WOS:001101178500001
WOS:000939689900001
WOS:001026178300050
WOS:001007629000001
WOS:000940430200001
WOS:000546711400015
WOS:000510481800014
WOS:000442652300002
WOS:000769338900001
WOS:000549885700010
WOS:000580630400009
WOS:000335135300018
WOS:000455072700003
WOS:000775138000001
WOS:000506096600001
WOS:000982410100004
WOS:000715696400001
WOS:000999177200005
WOS:000863324400007
WOS:000460943000016
WOS:000581295500001
WOS:000553319300003
WOS:000413121000003
WOS:000992553500001
WOS:000427424700024
WOS:000841408100001
WOS:000787325700007
WOS:000768190500002
WOS:000423154000054
WOS:000694229400001
WOS:001044462400001
WOS:000838758500001
WOS:000407169000006
WOS:000560380700005
WOS:000521627900001
WOS:000915058900001
WOS:000657764700001
WOS:000826495200002
WOS:000530634400027
WOS:001071299400007
WOS:000839080200001
WOS:001116437800001
WOS:000687531500001
WOS:000756097200001
WOS:000969984600001
WOS:000919185900001
WOS:000665889000001
WOS:000914691100019
WOS:000935986800002
WOS:000856473800001
WOS:001099663300001
WOS:000692333900001
WOS:000832252200001
WOS:000539318400007
WOS:000629032900006
WOS:000603611900057
WOS:000915904700001
WOS:000600731700012
WOS:000609782400071
WOS:000640492500010
WOS:000440286400001
WOS:000539378300001
WOS:001123952300002
WOS:000747298000001
WOS:000879033100001
WOS:000544714800023
WOS:000418312600003
WOS:000346946500012
WOS:000498383300001
WOS:000628521200001
WOS:000713524200002
WOS:000607132800001
WOS:001003031700001
WOS:000761956800002
WOS:000768190500001
WOS:000690436700011
WOS:001085573700001
WOS:000463276900016
WOS:000396378700041
WOS:000431535200003
WOS:000568734200001
WOS:000990200300001
WOS:000502255400001
WOS:000431261700027
WOS:000938283500001
WOS:000449822200010
WOS:000827973800001
WOS:000699185500001
WOS:000917021400001
WOS:000790056900029
WOS:001116958500001
WOS:001046143300001
WOS:000483696900032
WOS:000695094000001
WOS:000703211100001
WOS:000423396800006
WOS:000394732700023
WOS:000760553700001
WOS:000514931100012
WOS:000449368700013
WOS:000695109700001
WOS:000642996400001
WOS:000879775500002
WOS:000604790200004
WOS:000941934300001
WOS:000398676800009
WOS:000935136700020
WOS:000640406600003
WOS:000902277900001
WOS:001011858800001
WOS:000778402900001
WOS:000784005600005
WOS:001018572100001
WOS:001030260000001
WOS:000535565300198
WOS:000929367900001
WOS:000948035500001
WOS:000409342900010
WOS:000828628300001
WOS:000680721400001
WOS:000489719000036
WOS:000905544600001
WOS:001083076500001
WOS:000675274800024
WOS:000911234800001
WOS:000504951900005
WOS:000531775400001
WOS:000339087800004
WOS:000822493100001
WOS:000525464400026
WOS:000569097100008
WOS:000733871100003
WOS:000672074800002
WOS:000275072400022
WOS:000407406900003
WOS:001058980200001
WOS:000616783100001
WOS:000944375000001
WOS:000750711000002
WOS:000582043500020
WOS:000940980600002
WOS:000674861900001
WOS:000432706000008
WOS:000531268000001
WOS:000599522300001
WOS:000417502300012
WOS:000982465800001
WOS:000921068300001
WOS:000891254000024
WOS:000387450000015
WOS:001117817600001
WOS:000829835600001
WOS:000683225100015
WOS:000533180000003
WOS:000963074500002
WOS:000494894600038
WOS:001062291100001
WOS:000717959900001
WOS:000976377700001
WOS:000773951200005
WOS:000554392300001
WOS:000502971900007
WOS:000389438100019
WOS:000901171800001
WOS:001076080600014
WOS:001123649900001
WOS:000896571900001
WOS:000894176700001
WOS:000839982000001
WOS:000446542300042
WOS:000837201300001
WOS:001017523800001
WOS:000709810400006
WOS:000562223400019
WOS:000468301200003
WOS:000548058900030
WOS:001034953200001
WOS:001122344700001
WOS:000928460600004
WOS:000777332300040
WOS:000979129900001
WOS:000528291300006
WOS:001088511700001
WOS:000853549200007
WOS:000523558800037
WOS:000837201400015
WOS:000897362000001
WOS:001129642300001
WOS:000442592500023
WOS:000946180500008
WOS:000375357700024
WOS:000611118500001
WOS:000662031400019
WOS:000545602600001
WOS:000574408700027
WOS:000749184500003
WOS:000888164200001
WOS:000998388700001
WOS:000879722100087
WOS:000999462200001
WOS:000450962700001
WOS:000441292000049
WOS:001073906800001
WOS:000378969300018
WOS:000648387200001
WOS:000298210600006
WOS:000625391400003
WOS:000443120000006
WOS:000401300500002
WOS:000668100600001
WOS:000620840800002
WOS:000600037600001
WOS:000447789700053
WOS:000548500200002
WOS:000441805800035
WOS:001145467400001
WOS:000669231400002
WOS:000654660800001
WOS:001128806800001
WOS:000707663000005
WOS:000924121400001
WOS:000520098300001
WOS:001016942900001
WOS:000473200400001
WOS:000930079100001
WOS:000442817300003
WOS:000744647800001
WOS:000653437100001
WOS:000537525900009
WOS:000608666900002
WOS:000533815600002
WOS:000554494600036
WOS:000897773100009
WOS:000822100800001
WOS:000605847400001
WOS:000616118200013
WOS:000411423900012
WOS:000608662900008
WOS:000431555800004
WOS:000417204200021
WOS:001037477500002
WOS:000288881000017
WOS:000670253400001
WOS:000877196200001
WOS:000598387700028
WOS:000525868600012
WOS:000771008800002
WOS:000353737800005
WOS:000474899500017
WOS:000575746000005
WOS:000591837500010
WOS:000295081000073
WOS:000769241500001
WOS:000901097700001
WOS:000973114700001
WOS:000919933400001
WOS:000933805800003
WOS:000913294100001
WOS:000334816500011
WOS:000925063400086
WOS:000423612200001
WOS:000541250900027
WOS:000254723700047
WOS:001080451700001
WOS:000713185100001
WOS:000506884200056
WOS:000536829000001
WOS:000694149800001
WOS:000563070100006
WOS:000364902900001
WOS:000579365300006
WOS:001100356100001
WOS:000720243100005
WOS:000722861700001
WOS:000391422500011
WOS:000681957100001
WOS:000561895300028
WOS:000705186500001
WOS:000772924500001
WOS:000401765500007
WOS:000404599200005
WOS:000605873400003
WOS:000513340500001
WOS:000561403500001
WOS:001003460300001
WOS:000884713300001
WOS:000814847800001
WOS:000416442600008
WOS:000943080300001
WOS:000476477100019
WOS:001033013400001
WOS:000665694200001
WOS:001009286500001
WOS:000480733300011
WOS:000439569600010
WOS:000872556700002
WOS:000434407300001
WOS:001041558700001
WOS:000894846400001
WOS:000475671900016
WOS:000585383000001
WOS:000529027800001
WOS:000883766400006
WOS:000600981100005
WOS:000526400800002
WOS:000430178100004
WOS:000382808100008
WOS:000385373200003
WOS:000446032300005
WOS:001003882200001
WOS:001078951700003
WOS:000974946700001
WOS:000449037100010
WOS:001068063400002
WOS:001089230100004
WOS:000880441700009
WOS:000375001600016
WOS:000453684800009
WOS:000464297000013
WOS:000699367600001
WOS:000479284000018
WOS:000472460700001
WOS:000447087600001
WOS:000574362900005
WOS:000644623200001
WOS:000494400500003
WOS:000548604200003
WOS:000464342700007
WOS:000363314700025
WOS:001049945000001
WOS:000615370700010
WOS:000771008800003
WOS:000996412200001
WOS:000639920300002
WOS:000950358300001
WOS:000711224400001
WOS:000537329700001
WOS:000365851200001
WOS:000557279200001
WOS:000842561700029
WOS:000770336000001
WOS:000755737100006
WOS:000983856900002
WOS:000810596600001
WOS:000367279800007
WOS:000467646300023
WOS:000651707200010
WOS:000339704400020
WOS:000726754200001
WOS:000818304800001
WOS:000706719000001
WOS:000904359700005
WOS:001093346100001
WOS:000577150700002
WOS:000586341600016
WOS:000528412100001
WOS:000451935300014
WOS:000432395200008
WOS:000409449900001
WOS:000423263300005
WOS:000413084800093
WOS:000365470100002
WOS:000459261900002
WOS:000394187400037
WOS:000385298400001
WOS:000715696200001
WOS:000704411500008
WOS:000729374100001
WOS:000775370500001
WOS:000844370900001
WOS:001035385100001
WOS:001107161500001
WOS:000482099400028
WOS:000505913800001
WOS:000395235900001
WOS:000797812200001
WOS:000861637100001
WOS:000683883500014
WOS:000738054900001
WOS:000279360800002
WOS:000722519300002
WOS:000938440500001
WOS:000551093500001
WOS:000773224600003
WOS:000496937600006
WOS:000809852000002
WOS:000718709500001
WOS:000671992200001
WOS:001126283000007
WOS:001013148100007
WOS:000356259300001
WOS:000392060800001
WOS:001095346800001
WOS:000787933500001
WOS:000363267500004
WOS:000475351200093
WOS:000460788900001
WOS:000690861900001
WOS:000844772200001
WOS:000530450700001
WOS:000435102600014
WOS:001023826100001
WOS:000446995000012
WOS:000579979000001
WOS:000406635300015
WOS:000829163000002
WOS:000426682500001
WOS:000922107500001
WOS:000486132100002
WOS:001069535400001
WOS:001084646300045
WOS:000741999600001
WOS:000657322500001
WOS:000402487000002
WOS:000734550400001
WOS:000498844100007
WOS:000351803800008
WOS:000613413200005
WOS:000693589200015
WOS:000348837100004
WOS:000489719000078
WOS:000468618200036
WOS:000451851600033
WOS:000766740800005
WOS:000437001000005
WOS:001042075800001
WOS:000407662300005
WOS:000996240300005
WOS:000416603300003
WOS:001123370800001
WOS:001063744000001
WOS:000457686800012
WOS:000773869600001
WOS:000755984400001
WOS:000721200000001
WOS:000405797200004
WOS:001094992600001
WOS:000347701300020
WOS:000927224000001
WOS:000879999300001
WOS:000847643900001
WOS:000865014100020
WOS:000974552700003
WOS:000573235600013
WOS:000516234700004
WOS:000307770300024
WOS:000889422500007
WOS:000743422700003
WOS:000768200100001
WOS:000582246100001
WOS:000689297900001
WOS:000652291900001
WOS:000561681200010
WOS:001038506400001
WOS:000470968100015
WOS:000422945600002
WOS:000937229200001
WOS:000856932700001
WOS:000671154000001
WOS:000770777200001
WOS:000613413200012
WOS:000718293700006
WOS:000580806900001
WOS:000473245000019
WOS:000436809700032
WOS:001156086800001
WOS:000574408700033
WOS:000376430800021
WOS:000641356200001
WOS:000497211100001
WOS:000443615400012
WOS:000974967900001
WOS:000487987800001
WOS:000453416700001
WOS:000483228400001
WOS:000803629900001
WOS:000768661300001
WOS:000800240200001
WOS:000528690200001
WOS:000727850300001
WOS:000576778900011
WOS:001103975200001
WOS:000808077200003
WOS:000565914600019
WOS:000586379500005
WOS:000673701900001
WOS:000722205500003
WOS:000582755000006
WOS:000533836900001
WOS:000605129300001
WOS:000550117300033
WOS:000919023600002
WOS:000504205700019
WOS:000602638400005
WOS:000874305800001
WOS:000629305100001
WOS:000471830900015
WOS:000838631100001
WOS:000403374100001
WOS:001005950400001
WOS:001083903400004
WOS:000713727200074
WOS:000385821300001
WOS:001097660300001
WOS:000880372000036
WOS:000418576300032
WOS:000385433000059
WOS:000725260200004
WOS:000613744500021
WOS:000364140600001
WOS:000325796100020
WOS:000969418900001
WOS:000744208900006
WOS:000477908200003
WOS:000467556800020
WOS:000784121100001
WOS:000629942700001
WOS:000881022600001
WOS:000688801100001
WOS:000653797700001
WOS:000694019300016
WOS:000254041700002
WOS:000730950400001
WOS:000412788700006
WOS:000914522800001
WOS:000671690700024
WOS:000786807600001
WOS:000449943400013
WOS:001074143400002
WOS:000668405500001
WOS:000739213600001
WOS:000864633700025
WOS:000378709700022
WOS:001020819600001
WOS:000579385400007
WOS:000363281500004
WOS:000914615500001
WOS:000521726000004
WOS:000440947900010
WOS:001104065300001
WOS:000405797200005
WOS:000770676600001
WOS:001123952300001
WOS:000295966900028
WOS:000684430500001
WOS:000841610900001
WOS:000363226800001
WOS:000540023600020
WOS:000467587000018
WOS:000718041400013
WOS:000612317300001
WOS:000492686100017
WOS:000750845400016
WOS:000379192500043
WOS:000249470800016
WOS:000986795600008
WOS:000490771600002
WOS:000425599600007
WOS:000953236200001
WOS:000768614500004
WOS:000426180300033
WOS:000511751500010
WOS:000463726300008
WOS:000464714800013
WOS:000938932300001
WOS:000634854900013
WOS:001049517600001
WOS:000518042000266
WOS:000677851300001
WOS:000611860800001
WOS:000885172100038
WOS:000866612000001
WOS:000479211200005
WOS:000428041400041
WOS:000979564200001
WOS:000780463500001
WOS:001025447100001
WOS:000708369800001
WOS:000449767900044
WOS:000611955300001
WOS:000756477000001
WOS:000571741600003
WOS:000427247700008
WOS:000442600300189
WOS:000795663500001
WOS:000447903200010
WOS:000891826100008
WOS:000614966800001
WOS:000339150100003
WOS:000318570300012
WOS:000712486200001
WOS:000436222300015
WOS:001123380400001
WOS:000915037400001
WOS:000481609300006
WOS:000344438400014
WOS:000480592400006
WOS:000565019500001
WOS:000946071500009
WOS:000323869100018
WOS:000864250500001
WOS:000813305100001
WOS:001049601800001
WOS:000654681200030
WOS:000571165800005
WOS:000433090100012
WOS:000386877700026
WOS:000308150000051
WOS:000843507600001
WOS:000357900600029
WOS:000336468700011
WOS:000723242100001
WOS:000373358900017
WOS:000416160300020
WOS:000418881000029
WOS:000459616200024
WOS:000467646300035
WOS:000467315700008
WOS:000374860500023
WOS:000504376300011
WOS:000637319800012
WOS:000519280100006
WOS:000982154800004
WOS:001159372800001
WOS:000404100400001
WOS:000969580100001
WOS:000390834300020
WOS:000793429200001
WOS:000860856200002
WOS:001130627000001
WOS:000473529600027
WOS:001083903400006
WOS:000600731700003
WOS:000560622800002
WOS:000534251000038
WOS:000509413400020
WOS:000493331000001
WOS:001098251100001
WOS:000410804100011
WOS:000953336200015
WOS:000824022600001
WOS:000763750500008
WOS:000719474700009
WOS:000472590500022
WOS:000686222800001
WOS:000407304300003
WOS:000299014500046
WOS:000933383900007
WOS:000380984800001
WOS:000391228800002
WOS:001037982500001
WOS:000533552200024
WOS:000475468400001
WOS:000365222500005
WOS:001087521100001
WOS:000746321100040
WOS:000496277200003
WOS:000477964000001
WOS:000723000200005
WOS:000325211000151
WOS:001100844500001
WOS:000960434400001
WOS:000466825200002
WOS:000546326800004
WOS:000679627900001
WOS:000538498000001
WOS:000734144500002
WOS:000627723500005
WOS:000511977900064
WOS:000540023600014
WOS:000832789500004
WOS:000875303800001
WOS:000577218500006
WOS:000617792200001
WOS:000437280500014
WOS:000460943000023
WOS:001108710700014
WOS:000370848400020
WOS:001098509500006
WOS:000583529100001
WOS:001156816300012
WOS:001130016800001
WOS:000569826000001
WOS:000727375000001
WOS:000338464600001
WOS:000990671400001
WOS:000703364000002
WOS:000440987400001
WOS:000568175200002
WOS:000454865700026
WOS:000778362000001
WOS:000430114000006
WOS:000469184800006
WOS:000638323500001
WOS:000443692400035
WOS:000329916100026
WOS:000521843000013
WOS:000720691700001
WOS:000649713700002
WOS:000413472000016
WOS:000455817600020
WOS:000372669100015
WOS:000828927500001
WOS:000460666400035
WOS:001072596400001
WOS:001091336800001
WOS:000253224000017
WOS:000526981600014
WOS:001069324300001
WOS:000703550300006
WOS:000474222900006
WOS:000917297600011
WOS:000679107600001
WOS:000507787200001
WOS:000645079600018
WOS:000491874100001
WOS:000913195700002
WOS:000475337200026
WOS:001118040600001
WOS:001095925700036
WOS:001086416900001
WOS:000602910900001
WOS:000493604500001
WOS:000840108200008
WOS:000807566300001
WOS:001077862500001
WOS:001057107500001
WOS:000794973700013
WOS:000769836600003
WOS:000697686100008
WOS:000941102700001
WOS:000687271300001
WOS:001080774200001
WOS:000938392500001
WOS:000699070100001
WOS:000484290400006
WOS:001103636100003
WOS:000799072600001
WOS:000724511900043
WOS:000718889200003
WOS:000555519800025
WOS:000579346900001
WOS:000758787000001
WOS:000710323300001
WOS:000637335400006
WOS:000532824300034
WOS:000931210600001
WOS:000720340800001
WOS:000705484800001
WOS:000684064200002
WOS:000501792200001
WOS:001000909800001
WOS:001126283000022
WOS:000392315900009
WOS:000972036500001
WOS:000963729000001
WOS:000436777000005
WOS:000670402800020
WOS:000990291400001
WOS:000906934200005
WOS:000998418900001
WOS:000976921900001
WOS:000852082500012
WOS:000968558600002
WOS:000425548500003
WOS:001024724100001
WOS:001028043600006
WOS:000946226400001
WOS:000535934200061
WOS:000657712600003
WOS:000804483900001
WOS:000702832800005
WOS:000499289300001
WOS:000901484700001
WOS:000876133100001
WOS:000806843400008
WOS:000770030200001
WOS:000556674500015
WOS:000647139400001
WOS:000694019300018
WOS:000952985400011
WOS:000904048500001
WOS:000525489800001
WOS:000492686100012
WOS:001002656700007
WOS:000697385500001
WOS:000760582400009
WOS:000530869700005
WOS:000584749200001
WOS:000411645100028
WOS:000544714800047
WOS:000434369800002
WOS:000461835300002
WOS:000501004100001
WOS:000760100400015
WOS:000546153000002
WOS:000651707200009
WOS:000470679400029
WOS:000445668100003
WOS:000869133300015
WOS:000393324100042
WOS:001068641900001
WOS:000909521200001
WOS:000430109700024
WOS:001113265300001
WOS:000777432600006
WOS:000840181500001
WOS:000702665200009
WOS:000264257400034
WOS:000742875000001
WOS:000545543000001
WOS:000763717700001
WOS:001057582800001
WOS:000980050900001
WOS:000912094900005
WOS:000874166900001
WOS:000487247200003
WOS:000465084000017
WOS:001019252700001
WOS:000488284600001
WOS:000458277000009
WOS:000344232100019
WOS:001022939600001
WOS:000852247000023
WOS:000572248400001
WOS:000863656100001
WOS:000422905200010
WOS:000654875000001
WOS:000556816600001
WOS:000730086400003
WOS:000456192300004
WOS:000504205700099
WOS:000578869600001
WOS:000533459600003
WOS:001020387700005
WOS:000896214900001
WOS:000698053200003
WOS:000758415900001
WOS:001013498300001
WOS:000590704100005
WOS:000624472600002
WOS:000423609700001
WOS:000946126700001
WOS:000835004100039
WOS:000790345500001
WOS:000633322600001
WOS:000627126600001
WOS:000411423900007
WOS:000878770000002
WOS:000717837300001
WOS:000623110300012
WOS:000476854200013
WOS:000826275800001
WOS:000629157000008
WOS:000567550000016
WOS:000460475700005
WOS:001102261600001
WOS:001070933100013
WOS:000830361400008
WOS:000926367100001
WOS:000640210000014
WOS:000639838700001
WOS:000574327400006
WOS:001015680200001
WOS:000726469800001
WOS:000731827500003
WOS:000441587300001
WOS:001027904200007
WOS:000866229800010
WOS:000809118500001
WOS:000500979400050
WOS:000900243500003
WOS:001052265200007
WOS:000946943400001
WOS:000893710600001
WOS:000671732000025
WOS:000505978500002
WOS:000413376600051
WOS:000850765900001
WOS:000589058600001
WOS:000817293400001
WOS:000540971000001
WOS:000395866800012
WOS:001119849100001
WOS:000653633400001
WOS:000528412600001
WOS:000604583300005
WOS:000393201500024
WOS:000503250300001
WOS:000529043100001
WOS:000779109100037
WOS:001123387600001
WOS:000457287000091
WOS:000920061300001
WOS:000928277200031
WOS:000659912500030
WOS:000651926300001
WOS:000760650400001
WOS:000550216100002
WOS:000934318100001
WOS:000537700600011
WOS:000761303400099
WOS:000460033100002
WOS:000441076700033
WOS:001102707900001
WOS:000720347300009
WOS:000445054800012
WOS:001123987100002
WOS:000707411400004
WOS:000373707100036
WOS:001130359400002
WOS:000573082700004
WOS:000835162300003
WOS:000369075400017
WOS:000954834200001
WOS:000451009100002
WOS:000730149900001
WOS:000747702800001
WOS:000542738100115
WOS:000385577900006
WOS:000680927000001
WOS:000800589300040
WOS:000418963400007
WOS:000676368800001
WOS:000592672300001
WOS:000943207100002
WOS:001011554300001
WOS:000500572800012
WOS:000660896900001
WOS:000534606800019
WOS:000992511700001
WOS:000794809600001
WOS:000518613400001
WOS:000537946000058
WOS:001016966900019
WOS:000521467400001
WOS:000381958700006
WOS:000634328300001
WOS:000462026900038
WOS:000721546400024
WOS:001053714300001
WOS:000949153500006
WOS:000657742300003
WOS:000856296500001
WOS:000393360100032
WOS:000481650500011
WOS:000815797300001
WOS:000766884600001
WOS:001046132500001
WOS:000371188400021
WOS:000781357800001
WOS:001079032200040
WOS:000444926300001
WOS:000892273100035
WOS:000925162900002
WOS:000454706500046
WOS:000775051000001
WOS:000738707700001
WOS:000886874500001
WOS:000698778000001
WOS:000905993000001
WOS:000784301400001
WOS:000943314200001
WOS:000358535400027
WOS:001150734400019
WOS:000876998000001
WOS:000490815200001
WOS:000682933700001
WOS:001001498900024
WOS:000879907700004
WOS:000839191400001
WOS:000998594100001
WOS:000835406800001
WOS:000529953600001
WOS:001025825000001
WOS:000726064500001
WOS:000745298000001
WOS:000830577400003
WOS:000907823900001
WOS:000939491300013
WOS:000408030300001
WOS:001027932200001
WOS:001035033800001
WOS:000835831200006
WOS:000580629500015
WOS:000887069000001
WOS:000552668300001
WOS:000924103000001
WOS:000657308400038
WOS:000449753100001
WOS:000758804800013
WOS:000876380200001
WOS:001122480600003
WOS:000369480000002
WOS:001044477100010
WOS:000672945000001
WOS:001009419100001
WOS:000496602700009
WOS:000933825800001
WOS:000833364900003
WOS:000639868100001
WOS:000439369300002
WOS:000485887900011
WOS:000882586400001
WOS:000592675000001
WOS:001045388100001
WOS:000538797900011
WOS:001082423200001
WOS:000603586400001
WOS:000880989500001
WOS:000400279600020
WOS:000552723700001
WOS:000955686500019
WOS:000716640200001
WOS:000425379200055
WOS:000908293300001
WOS:000328031300043
WOS:000629280500001
