# Supplementary material for: Research Trends and Evolution in Radiogenomics (2005-2023): Bibliometric Analysis
Source: Interact J Med Res. 2024 Jul 9;13:e51347. doi: 10.2196/51347 (PMC11267093; doi:10.2196/51347)
Supplement: Multimedia Appendix 1 [file ijmr_v13i1e51347_app1.zip › download2005u1.txt]

PT J
AU West, CML
   McKay, MJ
   Hölscher, T
   Baumann, M
   Stratford, IJ
   Bristow, RG
   Iwakawa, M
   Imai, T
   Zingde, SM
   Anscher, MS
   Bourhis, J
   Begg, AC
   Haustermans, K
   Bentzen, SM
   Hendry, JH
AF West, CML
   McKay, MJ
   Hölscher, T
   Baumann, M
   Stratford, IJ
   Bristow, RG
   Iwakawa, M
   Imai, T
   Zingde, SM
   Anscher, MS
   Bourhis, J
   Begg, AC
   Haustermans, K
   Bentzen, SM
   Hendry, JH
TI Molecular markers predicting radiotherapy response:: Report and recommendations from an international atomic energy agency technical meeting
SO INTERNATIONAL JOURNAL OF RADIATION ONCOLOGY BIOLOGY PHYSICS
LA English
DT Article
DE radiogenomics; molecular profiling; predictive testing; normal tissues; tumors; tissue and tumor banks
ID hypersensitive cancer-patients; breast-cancer; gene; radiosensitivity; variability; microarrays; profiles
AB Purpose: There is increasing interest in radiogenomics and the characterization of molecular profiles that predict normal tissue and tumor radioresponse. A meeting in Amsterdam was organized by the International Atomic Energy Agency to discuss this topic on an international basis. Methods and Materials: This report is not completely exhaustive, but highlights some of the ongoing studies and new initiatives being carried out worldwide in the banking of tumor and normal tissue samples underpinning the development of molecular marker profiles for predicting patient response to radiotherapy. It is generally considered that these profiles will more accurately define individual or group radiosensitivities compared with the nondefinifive findings from the previous era of cellular-based techniques. However, so far there are only a few robust reports of molecular markers predicting normal tissue or tumor response. Results: Many centers in different countries have initiated tissue and tumor banks to store samples from clinical trials for future molecular profiling analysis, to identify profiles that predict for radiotherapy response. The European Society for Therapeutic Radiology and Oncology GENEtic pathways for the Prediction of the effects of Irradiation (GENEPI) project, to store, document, and analyze sample characteristics vs. response, is the most comprehensive in this regard. Conclusions: The next 5-10 years are likely to see the results of these and other correlative studies, and promising associations of profiles with response should be validated in larger definitive trials. (c) 2005 Elsevier Inc.
C1 Univ Manchester, Christie Hosp, NHS Trust, Dept Radiat Oncol, Manchester, Lancs, England.
   Peter MacCallum Canc Ctr, Div Res, Div Radiat Oncol, Melbourne, Vic, Australia.
   Dresden Univ Technol, Med Fac Carl Gustav Carus, Dept Radiat Oncol, D-8027 Dresden, Germany.
   Univ Manchester, Sch Pharm & Pharmaceut Sci, Manchester, Lancs, England.
   Univ Toronto, Dept Radiat Oncol, Toronto, ON, Canada.
   Univ Toronto, Dept Med Biophys, Toronto, ON, Canada.
   Princess Margaret Hosp, UHN, Toronto, ON M4X 1K9, Canada.
   Natl Inst Radiol Sci, Chiba 260, Japan.
   Tata Mem Hosp, Adv Ctr Treatment Res & Educ Canc, Bombay, Maharashtra, India.
   Duke Univ, Med Ctr, Dept Radiat Oncol, Durham, NC USA.
   Inst Gustave Roussy, Dept Radiat Oncol, Villejuif, France.
   Netherlands Canc Inst, Div Expt Therapy, NL-1066 CX Amsterdam, Netherlands.
   Univ Hosp Gasthuisberg, Dept Radiat Oncol, B-3000 Louvain, Belgium.
   Univ Wisconsin, Sch Med, Dept Human Oncol, Madison, WI USA.
   IAEA, Div Human Hlth, Appl Radiat Biol & Radiotherapy Sect, A-1400 Vienna, Austria.
C3 Christie NHS Foundation Trust; Christie Hospital; University of Manchester; Peter Maccallum Cancer Center; Technische Universitat Dresden; Carl Gustav Carus University Hospital; University of Manchester; University of Toronto; University of Toronto; University of Toronto; University Health Network Toronto; Princess Margaret Cancer Centre; National Institutes for Quantum Science & Technology; Tata Memorial Centre (TMC); Tata Memorial Hospital; Advance Centre for Treatment, Research & Education in Cancer (ACTREC); Duke University; UNICANCER; Gustave Roussy; Netherlands Cancer Institute; KU Leuven; University Hospital Leuven; University of Wisconsin System; University of Wisconsin Madison; International Atomic Energy Agency
RP Hendry, JH (corresponding author), IAEA, Div Human Hlth, Appl Radiat Biol & Radiotherapy Sect, Wagramer Str 5,POB 100, A-1400 Vienna, Austria.
EM j.hendry@iaea.org
FU Medical Research Council [G0500366] Funding Source: Medline
CR Andreassen CN, 2002, RADIOTHER ONCOL, V64, P131, DOI 10.1016/S0167-8140(02)00154-8
   Baumann M, 2003, RADIOTHER ONCOL, V69, P121, DOI 10.1016/j.radonc.2003.08.006
   Bentzen, 1994, SEMIN RADIAT ONCOL, V4, P68, DOI 10.1016/S1053-4296(05)80034-7
   Bentzen SM, 2000, EUR J CANCER, V36, P615, DOI 10.1016/S0959-8049(99)00336-6
   Bentzen SM, 2003, SEMIN RADIAT ONCOL, V13, P189, DOI 10.1016/S1053-4296(03)00036-5
   BENTZEN SM, 2002, BASIC CLIN RADIOBIOL, V0, P94
   Bristow RG, 2004, RADIOTHER ONCOL, V70, P159, DOI 10.1016/j.radonc.2004.02.002
   Buffa FM, 2004, CLIN CANCER RES, V10, P3745, DOI 10.1158/1078-0432.CCR-03-0248
   Eriksen JG, 2004, RADIOTHER ONCOL, V72, P275, DOI 10.1016/j.radonc.2004.07.014
   Espina V, 2003, PROTEOMICS, V3, P2091, DOI 10.1002/pmic.200300592
   International Atomic Energy Agency, 2002, IAEATECDOC1297, V0, P0
   Iwakawa M, 2004, J RADIAT RES, V45, P423, DOI 10.1269/jrr.45.423
   Iwakawa Mayumi, 2002, NIPPON ACTA RADIOLOGICA, V62, P484
   Khanna KK, 2001, CELL DEATH DIFFER, V8, P1052, DOI 10.1038/sj.cdd.4400874
   Leong T, 2003, BRIT J CANCER, V88, P1251, DOI 10.1038/sj.bjc.6600897
   Leong T, 2000, INT J RADIAT ONCOL, V48, P959, DOI 10.1016/S0360-3016(00)00728-8
   LOEFFLER JS, 1990, RADIAT RES, V121, P227, DOI 10.2307/3577508
   Mackay RI, 1999, RADIOTHER ONCOL, V50, P67, DOI 10.1016/S0167-8140(98)00132-7
   Nasedkina TV, 2003, CLIN CANCER RES, V9, P5620
   Nishizuka S, 2003, P NATL ACAD SCI USA, V100, P14229, DOI 10.1073/pnas.2331323100
   Ramsay J, 1998, RADIOTHER ONCOL, V47, P125, DOI 10.1016/S0167-8140(98)00014-0
   Severin DM, 2001, INT J RADIAT ONCOL, V50, P1323, DOI 10.1016/S0360-3016(01)01608-X
   Trotti A, 2004, J CLIN ONCOL, V22, P19, DOI 10.1200/JCO.2004.10.911
   van de Vijver MJ, 2002, NEW ENGL J MED, V347, P1999, DOI 10.1056/NEJMoa021967
   Vozenin-Brotons MC, 2004, RADIAT RES, V161, P299, DOI 10.1667/RR3128
   Wratten C, 2004, INT J RADIAT ONCOL, V59, P160, DOI 10.1016/j.ijrobp.2003.10.008
NR 26
TC 49
Z9 56
U1 0
U2 4
PU ELSEVIER SCIENCE INC
PI NEW YORK
PA 360 PARK AVE SOUTH, NEW YORK, NY 10010-1710 USA
SN 0360-3016
EI 1879-355X
J9 INT J RADIAT ONCOL
JI Int. J. Radiat. Oncol. Biol. Phys.
PD AUG 1
PY 2005
VL 62
IS 5
BP 1264
EP 1273
DI 10.1016/j.ijrobp.2005.05.001
PG 10
WC Oncology; Radiology, Nuclear Medicine & Medical Imaging
SC Oncology; Radiology, Nuclear Medicine & Medical Imaging
GA 949EI
UT WOS:000230767300002
PM 16029781
DA 2024-03-01
ER
