# Supplementary material for: Research Trends and Evolution in Radiogenomics (2005-2023): Bibliometric Analysis
Source: Interact J Med Res. 2024 Jul 9;13:e51347. doi: 10.2196/51347 (PMC11267093; doi:10.2196/51347)
Supplement: Multimedia Appendix 1 [file ijmr_v13i1e51347_app1.zip › download2007u1.txt]

PT J
AU Madani, I
   De Ruyck, K
   Goeminne, H
   De Neve, W
   Thierens, H
   Van Meerbeeck, J
AF Madani, Indira
   De Ruyck, Kim
   Goeminne, Hannelore
   De Neve, Wilfried
   Thierens, Hubert
   Van Meerbeeck, Jan
TI Predicting risk of radiation-induced lung injury
SO JOURNAL OF THORACIC ONCOLOGY
LA English
DT Review
DE radiation-induced lung injury; patient-specific prediction; biological markers; transforming growth factor beta 1; single nucleotide polymorphism
ID growth-factor-beta; dose-volume histogram; transforming growth-factor-beta-1 gene; sequential thoracic radiotherapy; single nucleotide polymorphisms; normal-tissue radiosensitivity; biol phys 2004/58/1378-1387; combined-modality treatment; breast-cancer; clinical radiosensitivity
AB Radiation-induced lung injury (RILI) is the most common, dose-limiting complication of thoracic radio- and radiochemotherapy. Unfortunately, predicting which patients will suffer from this complication is extremely difficult. Ideally, individual phenotype- and genotype-based risk profiles should be able to identify patients who are resistant to RILI and who could benefit from dose escalation in chemoradiotherapy. This could result in better local control and overall survival. We review the risk predictors that are currently in clinical use-dosimetric parameters of radiotherapy such as normal tissue complication probability, mean lung dose, V20 and V30-as well as biomarkers that might individualize risk profiles. These biomarkers comprise a variety of proinflammatory and profibrotic cytokines and molecules including transforming growth factor beta 1 that are implicated in development and persistence of RILI. Dosimetric parameters of radiotherapy show a low negative predictive value of 60% to 80%. Depending on the studied molecule, negative predictive value of biomarkers is approximately 50%. The predictive power of biomarkers might be increased if they are coupled with radiogenomics, e.g., genotyping analysis of single nucleotide polymorphisms in transforming growth factor beta 1, transforming growth factor beta 1 pathway genes, and other cytokines. Genetic variability and the complexity of RILI and its underlying molecular mechanisms make identification of biological risk predictors challenging. Further investigations are needed to develop more effective risk predictors of RILI.
C1 Univ Ghent, Dept Radiotherapy, B-9000 Ghent, Belgium.
   Univ Ghent, Dept Phys Med, B-9000 Ghent, Belgium.
   Ghent Univ Hosp, Unit Thorac Oncol, B-9000 Ghent, Belgium.
C3 Ghent University; Ghent University; Ghent University; Ghent University Hospital
RP Madani, I (corresponding author), Univ Ghent, Dept Radiotherapy, De Pintelaan 185, B-9000 Ghent, Belgium.
EM indira@krtkg1.ugent.be
CR ABRATT RP, 1995, INT J RADIAT ONCOL, V31, P915, DOI 10.1016/0360-3016(94)00513-3
   Andreassen CN, 2003, RADIOTHER ONCOL, V69, P127, DOI 10.1016/j.radonc.2003.09.010
   Andreassen CN, 2005, RADIOTHER ONCOL, V75, P18, DOI 10.1016/j.radonc.2004.12.012
   Angèle S, 2003, CANCER RES, V63, P8717
   ANSCHER M, 2004, INT J RADIAT ONCOL, V58, P1378
   Anscher MS, 1998, INT J RADIAT ONCOL, V41, P1029, DOI 10.1016/S0360-3016(98)00154-0
   Anscher MS, 2005, INT J RADIAT ONCOL, V61, P1276, DOI 10.1016/j.ijrobp.2004.12.010
   Anscher MS, 1997, INT J RADIAT ONCOL, V37, P253, DOI 10.1016/S0360-3016(96)00529-9
   Anscher MS, 2003, INT J RADIAT ONCOL, V56, P988, DOI 10.1016/S0360-3016(03)00184-6
   Anscher MS, 1998, LUNG CANCER-J IASLC, V19, P109, DOI 10.1016/S0169-5002(97)00076-7
   ARMSTRONG JG, 1995, ANN ONCOL, V6, P693, DOI 10.1093/oxfordjournals.annonc.a059286
   Arpin D, 2005, J CLIN ONCOL, V23, P8748, DOI 10.1200/JCO.2005.01.7145
   Awad MR, 1998, TRANSPLANTATION, V66, P1014, DOI 10.1097/00007890-199810270-00009
   Barcellos-Hoff MH, 1998, RADIAT RES, V150, PS109, DOI 10.2307/3579813
   Barcellos-Hoff MH, 2005, NAT REV CANCER, V5, P867, DOI 10.1038/nrc1735
   BarcellosHoff MH, 1996, MOL ENDOCRINOL, V10, P1077, DOI 10.1210/me.10.9.1077
   Barthelemy-Brichant N, 2004, INT J RADIAT ONCOL, V60, P1339, DOI 10.1016/j.ijrobp.2004.07.684
   Barthelemy-Brichant N, 2002, EUR J CLIN INVEST, V32, P193, DOI 10.1046/j.1365-2362.2002.00956.x
   BARTHELEMYBRICHN, 2003, INT J RADIAT ONCOL, V56, P988
   BARTHELEMYBRICHN, 2004, INT J RADIAT ONCOL, V58, P1378
   Bentzen SM, 1996, J NATL CANCER I, V88, P918, DOI 10.1093/jnci/88.13.918
   Bentzen SM, 2000, INT J RADIAT BIOL, V76, P453, DOI 10.1080/095530000138448
   Bradley J, 2005, SEMIN ONCOL, V32, PS111, DOI 10.1053/j.seminoncol.2005.03.020
   Burnet NG, 2002, RADIOTHER ONCOL, V62, P350, DOI 10.1016/S0167-8140(01)00454-6
   BYHARDT RW, 1993, INT J RADIAT ONCOL, V27, P537, DOI 10.1016/0360-3016(93)90377-8
   Byhardt RW, 1998, INT J RADIAT ONCOL, V42, P469, DOI 10.1016/S0360-3016(98)00251-X
   Camoretti-Mercado B, 2005, CELL BIOCHEM BIOPHYS, V43, P131, DOI 10.1385/CBB:43:1:131
   Chen YY, 2005, INT J RADIAT ONCOL, V62, P260, DOI 10.1016/j.ijrobp.2005.01.041
   Chen YY, 2001, INT J RADIAT ONCOL, V49, P641, DOI 10.1016/S0360-3016(00)01445-0
   Chen YY, 2002, SEMIN RADIAT ONCOL, V12, P26, DOI 10.1053/srao.2002.31360
   Claude L, 2004, RADIOTHER ONCOL, V71, P175, DOI 10.1016/j.radonc.2004.02.005
   Dai CS, 2003, J BIOL CHEM, V278, P12537, DOI 10.1074/jbc.M300777200
   De Jaeger K, 2004, INT J RADIAT ONCOL, V58, P1378, DOI 10.1016/j.ijrobp.2003.09.078
   De Jaeger K, 2003, RADIOTHER ONCOL, V69, P1, DOI 10.1016/S0167-8140(03)00195-6
   De Neve W, 2005, RADIOTHER ONCOL, V75, P246, DOI 10.1016/j.radonc.2005.03.024
   De Ruyck K, 2005, INT J RADIAT ONCOL, V62, P1140, DOI 10.1016/j.ijrobp.2004.12.027
   De Ruyck K, 2006, INT J RADIAT ONCOL, V65, P1240, DOI 10.1016/j.ijrobp.2006.03.047
   De Wever O, 2003, J PATHOL, V200, P429, DOI 10.1002/path.1398
   Derhaschnig U, 2002, AM J HYPERTENS, V15, P207, DOI 10.1016/S0895-7061(01)02327-5
   DUBOIS CM, 1995, J BIOL CHEM, V270, P10618, DOI 10.1074/jbc.270.18.10618
   Dunning AM, 2003, CANCER RES, V63, P2610
   Ehrhart EJ, 1997, FASEB J, V11, P991, DOI 10.1096/fasebj.11.12.9337152
   Erichsen HC, 2004, BRIT J CANCER, V90, P747, DOI 10.1038/sj.bjc.6601574
   Esmatjes E, 1999, DIABETES CARE, V22, P1915, DOI 10.2337/diacare.22.11.1915
   Flanders KC, 2004, INT J EXP PATHOL, V85, P47, DOI 10.1111/j.0959-9673.2004.00377.x
   Fu XL, 2001, INT J RADIAT ONCOL, V50, P899, DOI 10.1016/S0360-3016(01)01524-3
   Fujita J, 2004, RESP MED, V98, P294, DOI 10.1016/j.rmed.2003.10.010
   Furuse K, 1999, J CLIN ONCOL, V17, P2692, DOI 10.1200/JCO.1999.17.9.2692
   Garces YI, 2004, INT J RADIAT ONCOL, V58, P1636, DOI 10.1016/j.ijrobp.2003.12.005
   GARCES YI, 2003, INT J RADIAT ONCOL, V56, P1208
   GARCES YI, 2003, INT J RADIAT ONCOL, V55, P724
   Garipagaoglu M, 1999, INT J RADIAT ONCOL, V45, P331, DOI 10.1016/S0360-3016(99)00201-1
   Gordon S, 2003, NAT REV IMMUNOL, V3, P23, DOI 10.1038/nri978
   Graham MV, 1999, INT J RADIAT ONCOL, V45, P323, DOI 10.1016/S0360-3016(99)00183-2
   Graham MV, 1995, INT J RADIAT ONCOL, V33, P993, DOI 10.1016/0360-3016(95)02016-0
   Grainger DJ, 1999, HUM MOL GENET, V8, P93, DOI 10.1093/hmg/8.1.93
   GROSS NJ, 1977, ANN INTERN MED, V86, P81, DOI 10.7326/0003-4819-86-1-81
   Hara R, 2004, CHEST, V125, P340, DOI 10.1378/chest.125.1.340
   Hart JP, 2005, INT J RADIAT ONCOL, V63, P1448, DOI 10.1016/j.ijrobp.2005.05.032
   Hernando ML, 2001, INT J RADIAT ONCOL, V51, P650, DOI 10.1016/S0360-3016(01)01685-6
   Holmes A, 2003, J BIOL CHEM, V278, P41728, DOI 10.1074/jbc.M305019200
   Iannuzzi CM, 2002, INT J RADIAT ONCOL, V52, P606, DOI 10.1016/S0360-3016(01)02684-0
   Ishii Y, 1999, EUR RESPIR J, V13, P733, DOI 10.1034/j.1399-3003.1999.13d06.x
   JENSEN BV, 1990, EUR J HAEMATOL, V44, P165
   Jeremic B, 1997, J CLIN ONCOL, V15, P893, DOI 10.1200/JCO.1997.15.3.893
   Johansson S, 1998, RADIOTHER ONCOL, V49, P41, DOI 10.1016/S0167-8140(98)00064-4
   Kocak Z, 2005, INT J RADIAT ONCOL, V62, P635, DOI 10.1016/j.ijrobp.2004.12.023
   KOHNO N, 1992, CHEST, V102, P117, DOI 10.1378/chest.102.1.117
   KOHNO N, 1988, JPN J CLIN ONCOL, V18, P203
   Kong FM, 1996, LUNG CANCER-J IASLC, V16, P47, DOI 10.1016/S0169-5002(96)00611-3
   Kwa SLS, 1998, INT J RADIAT ONCOL, V42, P1, DOI 10.1016/S0360-3016(98)00196-5
   LENT Soma Scales for All Anatomic Sites, 1995, INT J RADIAT ONCOL, V31, P1049, DOI 10.1016/0360-3016(95)90159-0
   Lind PA, 2002, INT J RADIAT ONCOL, V54, P340, DOI 10.1016/S0360-3016(02)02932-2
   Lui WY, 2003, ENDOCRINOLOGY, V144, P1139, DOI 10.1210/en.2002-0211
   Malmström J, 2004, MOL CELL PROTEOMICS, V3, P466, DOI 10.1074/mcp.M300108-MCP200
   Markiewicz DA, 1996, INT J RADIAT ONCOL, V35, P661, DOI 10.1016/0360-3016(96)00171-X
   Marks LB, 2003, SEMIN RADIAT ONCOL, V13, P333, DOI 10.1016/S1053-4296(03)00034-1
   Marks LB, 1997, INT J RADIAT ONCOL, V39, P563, DOI 10.1016/S0360-3016(97)00343-X
   Marks LB, 2002, INT J RADIAT ONCOL, V54, P313, DOI 10.1016/S0360-3016(02)02928-0
   Marks LB, 1999, RADIOTHER ONCOL, V51, P101
   MARTEL MK, 1994, INT J RADIAT ONCOL, V28, P575, DOI 10.1016/0360-3016(94)90181-3
   Martin M, 2000, INT J RADIAT ONCOL, V47, P277, DOI 10.1016/S0360-3016(00)00435-1
   Matsuno L, 2006, MED ONCOL, V23, P75, DOI 10.1385/MO:23:1:75
   Miller KL, 2003, INT J RADIAT ONCOL, V56, P611, DOI 10.1016/S0360-3016(03)00182-2
   Muraki M, 1996, CANCER, V77, P1274, DOI 10.1002/(SICI)1097-0142(19960401)77:7<1274::AID-CNCR7>3.0.CO;2-I
   MURRAY N, 1993, J CLIN ONCOL, V11, P336, DOI 10.1200/JCO.1993.11.2.336
   Myers JN, 2005, CHEST, V128, P3261, DOI 10.1378/chest.128.5.3261
   Nieder C, 2003, ANTICANCER RES, V23, P5117
   Nioutsikou E, 2005, PHYS MED BIOL, V50, P1035, DOI 10.1088/0031-9155/50/6/001
   Novakova-Jiresova A, 2004, RADIOTHER ONCOL, V71, P183, DOI 10.1016/j.radonc.2004.01.019
   OETZEL D, 1995, INT J RADIAT ONCOL, V33, P455, DOI 10.1016/0360-3016(95)00009-N
   Ohmori T, 1998, EXP CELL RES, V245, P350, DOI 10.1006/excr.1998.4261
   Oppitz U, 1999, INT J RADIAT ONCOL, V44, P981, DOI 10.1016/S0360-3016(99)00108-X
   Pfeiffer A, 1996, DIABETES CARE, V19, P1113, DOI 10.2337/diacare.19.10.1113
   Porreca E, 2002, AM J HYPERTENS, V15, P759, DOI 10.1016/S0895-7061(02)02978-3
   Pujol L, 2004, BRIT J CANCER, V90, P2097, DOI 10.1038/sj.bjc.6601851
   Quarmby S, 2003, INT J RADIAT BIOL, V79, P137, DOI 10.1080/0955300021000045673
   Quon H, 1999, INT J RADIAT ONCOL, V43, P39, DOI 10.1016/S0360-3016(98)00373-3
   Rancati T, 2003, RADIOTHER ONCOL, V67, P275, DOI 10.1016/S0167-8140(03)00119-1
   RILEY PA, 1994, INT J RADIAT BIOL, V65, P27, DOI 10.1080/09553009414550041
   ROACH M, 1995, J CLIN ONCOL, V13, P2606, DOI 10.1200/JCO.1995.13.10.2606
   Rodrigues G, 2004, RADIOTHER ONCOL, V71, P127, DOI 10.1016/j.radonc.2004.02.015
   Rogers PB, 2000, RADIOTHER ONCOL, V57, P143, DOI 10.1016/S0167-8140(00)00249-8
   ROTHWELL RI, 1985, RADIOTHER ONCOL, V4, P9, DOI 10.1016/S0167-8140(85)80056-6
   Rübe CE, 2005, INT J RADIAT ONCOL, V61, P1482, DOI 10.1016/j.ijrobp.2004.12.072
   RUBIN P, 1995, INT J RADIAT ONCOL, V33, P99, DOI 10.1016/0360-3016(95)00095-G
   Sasaki R, 2001, INT J RADIAT ONCOL, V50, P301, DOI 10.1016/S0360-3016(00)01591-1
   Scherer E, 1991, RADIOPATHOLOGY ORGAN, V0, P0
   Segawa Y, 1997, INT J RADIAT ONCOL, V39, P91, DOI 10.1016/S0360-3016(97)00297-6
   Senan S, 2000, INT J RADIAT ONCOL, V48, P609, DOI 10.1016/S0360-3016(00)00596-4
   SENAN S, 1999, INT J RADIAT ONCOL, V45, P323
   Seppenwoolde Y, 2004, INT J RADIAT ONCOL, V60, P748, DOI 10.1016/j.ijrobp.2004.04.037
   Seppenwoolde Y, 2003, INT J RADIAT ONCOL, V55, P724, DOI 10.1016/S0360-3016(02)03986-X
   Seppenwoolde Y, 2002, INT J RADIAT ONCOL, V53, P822, DOI 10.1016/S0360-3016(02)02803-1
   Severin DM, 2001, INT J RADIAT ONCOL, V50, P1323, DOI 10.1016/S0360-3016(01)01608-X
   Skoczylas JZ, 2000, ACTA ONCOL, V39, P181
   Stenmark KR, 2005, J APPL PHYSIOL, V98, P715, DOI 10.1152/japplphysiol.00840.2004
   *SW ONC GROUP, 1992, INVEST NEW DRUGS, V10, P239
   Taghian AG, 2005, INT J RADIAT ONCOL, V62, P386, DOI 10.1016/j.ijrobp.2004.09.044
   Takada M, 2002, J CLIN ONCOL, V20, P3054, DOI 10.1200/JCO.2002.12.071
   Takahashi H, 2001, EUR RESPIR J, V17, P481, DOI 10.1183/09031936.01.17304810
   Teicher BA, 1997, INT J CANCER, V71, P49, DOI 10.1002/(SICI)1097-0215(19970328)71:1<49::AID-IJC10>3.0.CO;2-4
   Theuws JCM, 1999, J CLIN ONCOL, V17, P3091, DOI 10.1200/JCO.1999.17.10.3091
   Theuws JCM, 2000, INT J RADIAT ONCOL, V47, P681, DOI 10.1016/S0360-3016(00)00454-5
   Tokiya Ryoji, 2004, INT J CLIN ONCOL, V9, P498, DOI 10.1007/s10147-004-0438-9
   Tsougos I, 2005, PHYS MED BIOL, V50, P3535, DOI 10.1088/0031-9155/50/15/004
   Tsujino K, 2003, INT J RADIAT ONCOL, V55, P110, DOI 10.1016/S0360-3016(02)03807-5
   Tucker SL, 1996, RADIOTHER ONCOL, V38, P103, DOI 10.1016/0167-8140(95)01669-4
   Vanderstraeten B, 2006, MED PHYS, V33, P3149, DOI 10.1118/1.2241992
   West CML, 2005, INT J RADIAT ONCOL, V62, P1264, DOI 10.1016/j.ijrobp.2005.05.001
   Wjst M, 2004, BMC BIOINFORMATICS, V5, P0, DOI 10.1186/1471-2105-5-92
   Woel RT, 2002, INT J RADIAT ONCOL, V52, P58, DOI 10.1016/S0360-3016(01)01809-0
   Xavier S, 2004, J BIOL CHEM, V279, P15167, DOI 10.1074/jbc.M309798200
   Yamada M, 1998, EUR J CANCER, V34, P71, DOI 10.1016/S0959-8049(97)00377-8
   Yokota M, 2000, CIRCULATION, V101, P2783, DOI 10.1161/01.CIR.101.24.2783
   Yorke ED, 2005, INT J RADIAT ONCOL, V63, P672, DOI 10.1016/j.ijrobp.2005.03.026
   Yorke ED, 2002, INT J RADIAT ONCOL, V54, P329, DOI 10.1016/S0360-3016(02)02929-2
NR 139
TC 100
Z9 116
U1 1
U2 18
PU ELSEVIER SCIENCE INC
PI NEW YORK
PA 360 PARK AVE SOUTH, NEW YORK, NY 10010-1710 USA
SN 1556-0864
EI 1556-1380
J9 J THORAC ONCOL
JI J. Thorac. Oncol.
PD SEP 15
PY 2007
VL 2
IS 9
BP 864
EP 874
DI 10.1097/JTO.0b013e318145b2c6
PG 11
WC Oncology; Respiratory System
SC Oncology; Respiratory System
GA 210QN
UT WOS:000249470800016
PM 17805067
DA 2024-03-01
ER
