# Supplementary material for: Research Trends and Evolution in Radiogenomics (2005-2023): Bibliometric Analysis
Source: Interact J Med Res. 2024 Jul 9;13:e51347. doi: 10.2196/51347 (PMC11267093; doi:10.2196/51347)
Supplement: Multimedia Appendix 1 [file ijmr_v13i1e51347_app1.zip › download2008u3.txt]

PT J
AU Bentzen, SM
AF Bentzen, Soren M.
TI From cellular to high-throughput predictive assays in radiation oncology: Challenges and opportunities
SO SEMINARS IN RADIATION ONCOLOGY
LA English
DT Review
ID growth-factor receptor; genome-wide association; single nucleotide polymorphisms; induced subcutaneous fibrosis; normal tissue complications; in-vitro radiosensitivity; breast-cancer patients; tumor stem-cells; neck-cancer; prognostic value
AB Substantial research efforts into predictive radiation oncology have so far produced very little in terms of clinically applicable assays. This may change with the development of novel high-throughput assays that are of potential interest in a radiation oncology setting. However, it seems that much current research is opportunistic, driven by the available technologies rather than addressing pertinent clinical or biological questions. This review looks at the experience gained from the attempts to develop cellular radiobiology assays. The research process and, in particular, the need for rigorous validation of any promising assay in an independent dataset are stressed. Some common design problems are discussed using examples from radiation oncology. The statistical challenges and some of the key concepts in analyzing dense datasets from high-throughput assays are briefly reviewed. Single nucleotide polymorphisms, immunohistochemical markers, and DNA microarray gene signatures are used as examples of assays that show promise in radiation oncology applications. Some recent studies suggest a differential treatment response between tumor stem cells and other tumor cells. If this is a general pattern, then future predictive assays may have to be performed on stems cells rather than on unselected tumor cells. Advances in radiogenomics or radioproteomics will come from large collaborative research networks, collecting high-quality dosimetric and clinical outcome data and combining state-of-the-art laboratory techniques with appropriate biostatical methods.
C1 Univ Wisconsin, Sch Med & Publ Hlth, Dept Human Oncol, Ctr Clin Sci,Dept Biostat & Med Informat, Madison, WI 53792 USA.
C3 University of Wisconsin System; University of Wisconsin Madison
RP Bentzen, SM (corresponding author), Univ Wisconsin, Sch Med & Publ Hlth, Dept Human Oncol, Ctr Clin Sci,Dept Biostat & Med Informat, K4-316 600 Highland Ave, Madison, WI 53792 USA.
EM bentzen@humonc.wisc.edu
CR Abdullah-Sayani A, 2006, NAT CLIN PRACT ONCOL, V3, P501, DOI 10.1038/ncponc0587
   AIAMAN OU, 2001, BRIT J CANCER, V85, P1113
   Andreassen CN, 2006, INT J RADIAT BIOL, V82, P577, DOI 10.1080/09553000600876637
   Andreassen CN, 2006, INT J RADIAT ONCOL, V64, P776, DOI 10.1016/j.ijrobp.2005.09.014
   Andreassen CN, 2003, RADIOTHER ONCOL, V69, P127, DOI 10.1016/j.radonc.2003.09.010
   Andreassen CN, 2005, RADIOTHER ONCOL, V75, P18, DOI 10.1016/j.radonc.2004.12.012
   Andreassen CN, 2005, ACTA ONCOL, V44, P801, DOI 10.1080/02841860500374513
   Ang KK, 2002, CANCER RES, V62, P7350
   Ataman ÖU, 2004, EUR J CANCER, V40, P2734, DOI 10.1016/j.ejca.2004.08.019
   Atkins D, 2004, J HISTOCHEM CYTOCHEM, V52, P893, DOI 10.1369/jhc.3A6195.2004
   Bahlo M, 2006, HUM GENET, V119, P38, DOI 10.1007/s00439-005-0114-9
   BAN S, 2006, NATURE, V444, P756
   Begg AC, 1999, RADIOTHER ONCOL, V50, P13, DOI 10.1016/S0167-8140(98)00147-9
   BENJAMINI Y, 1995, J R STAT SOC B, V57, P289, DOI 10.1111/j.2517-6161.1995.tb02031.x
   Bentzen, 1994, SEMIN RADIAT ONCOL, V4, P68, DOI 10.1016/S1053-4296(05)80034-7
   Bentzen SM, 2005, J CLIN ONCOL, V23, P5560, DOI 10.1200/JCO.2005.06.411
   Bentzen SM, 2005, LANCET ONCOL, V6, P112, DOI 10.1016/S1470-2045(05)01737-7
   BENTZEN SM, 1989, INT J RADIAT ONCOL, V17, P531, DOI 10.1016/0360-3016(89)90103-X
   Bentzen SM, 2004, INT J RADIAT ONCOL, V58, P320, DOI 10.1016/j.ijrobp.2003.09.057
   Bentzen SM, 2003, INT J RADIAT BIOL, V79, P581, DOI 10.1080/09553000310001597002
   Bentzen SM, 2003, SEMIN RADIAT ONCOL, V13, P189, DOI 10.1016/S1053-4296(03)00036-5
   Bentzen SM, 2005, RADIOTHER ONCOL, V77, P227, DOI 10.1016/j.radonc.2005.11.001
   Bentzen SM, 1998, RADIOTHER ONCOL, V46, P5, DOI 10.1016/S0167-8140(97)00226-0
   Bentzen SM, 2001, INT J RADIAT ONCOL, V49, P513, DOI 10.1016/S0360-3016(00)01507-8
   Bentzen SM, 2006, NAT REV CANCER, V6, P702, DOI 10.1038/nrc1950
   Bogaerts J, 2006, NAT CLIN PRACT ONCOL, V3, P540, DOI 10.1038/ncponc0591
   Bonner JA, 2006, NEW ENGL J MED, V354, P567, DOI 10.1056/NEJMoa053422
   BROCK WA, 1995, INT J RADIAT ONCOL, V32, P1371, DOI 10.1016/0360-3016(95)00068-A
   Buffa FM, 2004, CLIN CANCER RES, V10, P3745, DOI 10.1158/1078-0432.CCR-03-0248
   Burnet NG, 2006, CLIN ONCOL-UK, V18, P525, DOI 10.1016/j.clon.2006.05.007
   BURNET NG, 1992, LANCET, V339, P1570, DOI 10.1016/0140-6736(92)91833-T
   Burton PR, 2007, NATURE, V447, P661, DOI 10.1038/nature05911
   Buyse M, 2006, JNCI-J NATL CANCER I, V98, P1183, DOI 10.1093/jnci/djj329
   Chien KR, 2006, NEW ENGL J MED, V354, P789, DOI 10.1056/NEJMp058315
   Chua DTT, 2004, INT J RADIAT ONCOL, V59, P11, DOI 10.1016/j.ijrobp.2003.10.038
   Crawford J, 2007, J CLIN ONCOL, V25, P1021, DOI 10.1200/JCO.2006.08.8153
   Damaraju S, 2006, CLIN CANCER RES, V12, P2545, DOI 10.1158/1078-0432.CCR-05-2703
   Deeken JF, 2007, ANTI-CANCER DRUG, V18, P111, DOI 10.1097/CAD.0b013e3280109411
   DENEKAMP J, 1994, RADIOTHER ONCOL, V30, P6, DOI 10.1016/0167-8140(94)90003-5
   Desmedt C, 2007, CLIN CANCER RES, V13, P3207, DOI 10.1158/1078-0432.CCR-06-2765
   Dirks PB, 2006, NATURE, V444, P687, DOI 10.1038/444687a
   Dische S, 1997, RADIOTHER ONCOL, V44, P123, DOI 10.1016/S0167-8140(97)00094-7
   Dunkler D, 2007, EUR J CANCER, V43, P745, DOI 10.1016/j.ejca.2006.11.018
   Easton DF, 2007, NATURE, V447, P1087, DOI 10.1038/nature05887
   Edén P, 2004, EUR J CANCER, V40, P1837, DOI 10.1016/j.ejca.2004.02.025
   Eriksen JG, 2005, RADIOTHER ONCOL, V74, P93, DOI 10.1016/j.radonc.2004.12.018
   Eriksen JG, 2004, INT J RADIAT ONCOL, V58, P561, DOI 10.1016/j.ijrobp.2003.09.043
   Fan C, 2006, NEW ENGL J MED, V355, P560, DOI 10.1056/NEJMoa052933
   FERTIL B, 1981, INT J RADIAT ONCOL, V7, P621, DOI 10.1016/0360-3016(81)90377-1
   GEARA FB, 1993, INT J RADIAT ONCOL, V27, P1173, DOI 10.1016/0360-3016(93)90540-C
   Giotopoulos G, 2007, BRIT J CANCER, V96, P1001, DOI 10.1038/sj.bjc.6603637
   Goldberg P, 2007, CANC LETT, V33, P1
   Harari PM, 2001, INT J RADIAT ONCOL, V49, P427, DOI 10.1016/S0360-3016(00)01488-7
   Harris AL, 2002, NAT REV CANCER, V2, P38, DOI 10.1038/nrc704
   Henke M, 2003, LANCET, V362, P1255, DOI 10.1016/S0140-6736(03)14567-9
   Henke M, 2006, J CLIN ONCOL, V24, P4708, DOI 10.1200/JCO.2006.06.2737
   Hinds DA, 2005, SCIENCE, V307, P1072, DOI 10.1126/science.1105436
   Hirschhorn JN, 2005, NAT REV GENET, V6, P95, DOI 10.1038/nrg1521
   Ho AY, 2006, INT J RADIAT ONCOL, V65, P646, DOI 10.1016/j.ijrobp.2006.03.006
   Hölscher T, 2006, RADIOTHER ONCOL, V78, P123, DOI 10.1016/j.radonc.2005.12.013
   Honoré HB, 2002, RADIOTHER ONCOL, V65, P9, DOI 10.1016/S0167-8140(02)00173-1
   Houlston RS, 2004, ONCOGENE, V23, P6471, DOI 10.1038/sj.onc.1207951
   Imyanitov EN, 2004, CANCER LETT, V204, P3, DOI 10.1016/j.canlet.2003.09.026
   JOHANSEN J, 1994, INT J RADIAT BIOL, V66, P407, DOI 10.1080/09553009414551361
   Johansen J, 1996, RADIOTHER ONCOL, V40, P101, DOI 10.1016/0167-8140(96)01777-X
   Kolch W, 2005, CLIN SCI, V108, P369, DOI 10.1042/CS20050006
   Koukourakis MI, 2006, J CLIN ONCOL, V24, P727, DOI 10.1200/JCO.2005.02.7474
   Krause M, 2007, RADIOTHER ONCOL, V83, P316, DOI 10.1016/j.radonc.2007.04.014
   Kruglyak L, 2001, NAT GENET, V27, P234, DOI 10.1038/85776
   Leyland-Jones B, 2005, J CLIN ONCOL, V23, P5960, DOI 10.1200/JCO.2005.06.150
   McShane LM, 2005, JNCI-J NATL CANCER I, V97, P1180, DOI 10.1093/jnci/dji237
   Michiels S, 2007, BRIT J CANCER, V96, P1155, DOI 10.1038/sj.bjc.6603673
   Michiels S, 2005, LANCET, V365, P488, DOI 10.1016/S0140-6736(05)17866-0
   Moeller BJ, 2005, CANCER CELL, V8, P99, DOI 10.1016/j.ccr.2005.06.016
   Moher D, 2001, JAMA-J AM MED ASSOC, V285, P1992, DOI 10.1001/jama.285.15.1992
   MUNRO TR, 1961, BRIT J RADIOL, V34, P246, DOI 10.1259/0007-1285-34-400-246
   Nordsmark M, 1996, RADIOTHER ONCOL, V41, P31, DOI 10.1016/S0167-8140(96)91811-3
   Nordsmark M, 2005, RADIOTHER ONCOL, V77, P18, DOI 10.1016/j.radonc.2005.06.038
   Nordsmark M, 2000, RADIOTHER ONCOL, V57, P39, DOI 10.1016/S0167-8140(00)00223-1
   NORDSMARK M, 1994, ACTA ONCOL, V33, P383, DOI 10.3109/02841869409098433
   Overgaard J, 2003, LANCET, V362, P933, DOI 10.1016/S0140-6736(03)14361-9
   Overgaard J, 2005, LANCET ONCOL, V6, P757, DOI 10.1016/S1470-2045(05)70292-8
   Pawitan Y, 2005, BIOINFORMATICS, V21, P3017, DOI 10.1093/bioinformatics/bti448
   Peacock J, 2000, RADIOTHER ONCOL, V55, P173, DOI 10.1016/S0167-8140(00)00173-0
   Piccart-Gebhart MJ, 2005, NEW ENGL J MED, V353, P1659, DOI 10.1056/NEJMoa052306
   Quarmby S, 2003, INT J RADIAT BIOL, V79, P137, DOI 10.1080/0955300021000045673
   Romond EH, 2005, NEW ENGL J MED, V353, P1673, DOI 10.1056/NEJMoa052122
   Ross JS, 2004, ADV ANAT PATHOL, V11, P211, DOI 10.1097/01.pap.0000131825.77317.ee
   Russell NS, 1998, INT J RADIAT BIOL, V73, P661, DOI 10.1080/095530098141915
   Safwat A, 2002, INT J RADIAT ONCOL, V52, P198, DOI 10.1016/S0360-3016(01)02690-6
   Sakaki Y, 2005, IEE P SYST BIOL, V152, P53
   Sargent DJ, 2005, J CLIN ONCOL, V23, P2020, DOI 10.1200/JCO.2005.01.112
   SCHECHTER AL, 1985, SCIENCE, V229, P976, DOI 10.1126/science.2992090
   Schmidt-Ullrich RK, 2003, ONCOGENE, V22, P5855, DOI 10.1038/sj.onc.1206698
   Singh SK, 2004, NATURE, V432, P396, DOI 10.1038/nature03128
   SLAMON DJ, 1987, SCIENCE, V235, P177, DOI 10.1126/science.3798106
   Sugiyama E, 2007, J CLIN ONCOL, V25, P32, DOI 10.1200/JCO.2006.06.7405
   THAMES HD, 1987, FRACTIONATION RADIOT, V0, P1
   TROTT KR, 1994, RADIOTHER ONCOL, V30, P1, DOI 10.1016/0167-8140(94)90002-7
   Trotti A, 2004, J CLIN ONCOL, V22, P19, DOI 10.1200/JCO.2004.10.911
   van de Vijver MJ, 2002, NEW ENGL J MED, V347, P1999, DOI 10.1056/NEJMoa021967
   vant Veer LJ, 2002, NATURE, V415, P530, DOI 10.1038/415530a
   Vaupel P, 2001, MED ONCOL, V18, P243, DOI 10.1385/MO:18:4:243
   Wang WYS, 2005, NAT REV GENET, V6, P109, DOI 10.1038/nrg1522
   Wang YX, 2005, LANCET, V365, P671, DOI 10.1016/S0140-6736(05)17947-1
   WEST CML, 1991, LANCET, V338, P818, DOI 10.1016/0140-6736(91)90700-Y
   West CML, 2005, INT J RADIAT ONCOL, V62, P1264, DOI 10.1016/j.ijrobp.2005.05.001
   Wright JR, 2007, J CLIN ONCOL, V25, P1027, DOI 10.1200/JCO.2006.07.1514
NR 108
TC 30
Z9 31
U1 0
U2 3
PU W B SAUNDERS CO-ELSEVIER INC
PI PHILADELPHIA
PA 1600 JOHN F KENNEDY BOULEVARD, STE 1800, PHILADELPHIA, PA 19103-2899 USA
SN 1053-4296
EI 1532-9461
J9 SEMIN RADIAT ONCOL
JI Semin. Radiat. Oncol.
PD APR 15
PY 2008
VL 18
IS 2
BP 75
EP 88
DI 10.1016/j.semradonc.2007.10.003
PG 14
WC Oncology; Radiology, Nuclear Medicine & Medical Imaging
SC Oncology; Radiology, Nuclear Medicine & Medical Imaging
GA 274ZQ
UT WOS:000254041700002
PM 18314062
DA 2024-03-01
ER

PT J
AU Peters, CA
   Stock, RG
   Cesaretti, JA
   Atencio, DP
   Peters, S
   Burri, RJ
   Stone, NN
   Ostrer, H
   Rosenstein, BS
AF Peters, Christopher A.
   Stock, Richard G.
   Cesaretti, Jamie A.
   Atencio, David P.
   Peters, Sheila
   Burri, Ryan J.
   Stone, Nelson N.
   Ostrer, Harry
   Rosenstein, Barry S.
TI <i>TGFBI</i> single nucleotide polymorphisms are associated with adverse quality of life in prostate cancer patients treated with radiotherapy
SO INTERNATIONAL JOURNAL OF RADIATION ONCOLOGY BIOLOGY PHYSICS
LA English
DT Article; Proceedings Paper
DE transforming growth factor beta 1 (TGF-beta 1); single nucleotide polymorphisms (SNPs); prostate cancer; radiotherapy; radiogenomics
ID growth-factor-beta; normal tissue complications; radiation-therapy; breast-cancer; conformal radiotherapy; 3-dimensional radiotherapy; erectile function; rectal morbidity; dose-response; lung-cancer
AB Purpose: To investigate whether the presence of single nucleotide polymorphisms (SNPs) located within TGFBI might be predictive for the development of adverse quality-of-life outcomes in prostate cancer patients treated with radiotherapy. Methods and Materials: A total of 141 prostate cancer patients treated with radiotherapy were screened for SNPs in TGFBI using DNA sequencing. Three quality-of-life outcomes were investigated: (1) prospective decline in erectile function, (2) urinary quality of life, and (3) rectal bleeding. Median follow-up was 51.3 months (range, 12-138 months; SD, 24.4 months). Results: Those patients who possessed either the T/T genotype at position -509, the C/C genotype at position 869 (pro/pro, codon 10) or the G/C genotype at position 915 (arg/pro, codon 25) were significantly associated with the development of a decline in erectile function compared with those who did not have these genotypes: 56% (9 of 16) vs. 24% (11 of 45) (p = 0.02). In addition, patients with the -509 T/T genotype had a significantly increased risk of developing late rectal bleeding compared with those who had either the C/T or C/C genotype at this position: 55% (6 of 11) vs. 26% (34 of 130) (p = 0.05). Conclusions: Possession of certain TGFBI genotypes is associated with the development of both erectile dysfunction and late rectal bleeding in patients treated with radiotherapy for prostate cancer. Therefore, identification of patients harboring these genotypes may represent a means to predict which men are most likely to suffer from poor quality-of-life outcomes after radiotherapy for prostate cancer. (c) 2008 Elsevier Inc.
C1 [Peters, Christopher A.; Stock, Richard G.; Cesaretti, Jamie A.; Atencio, David P.; Peters, Sheila; Burri, Ryan J.; Stone, Nelson N.; Rosenstein, Barry S.] Mt Sinai Sch Med, Dept Radiat Oncol, New York, NY 10029 USA.
   [Stone, Nelson N.] Mt Sinai Sch Med, Dept Urol, New York, NY 10029 USA.
   [Rosenstein, Barry S.] Mt Sinai Sch Med, Dept Dermatol, New York, NY 10029 USA.
   [Rosenstein, Barry S.] Mt Sinai Sch Med, Dept Community & Prevent Med, New York, NY 10029 USA.
   [Ostrer, Harry] NYU, Sch Med, Dept Pediat, Human Genet Program, New York, NY USA.
   [Rosenstein, Barry S.] NYU, Sch Med, Dept Radiat Oncol, New York, NY USA.
C3 Icahn School of Medicine at Mount Sinai; Icahn School of Medicine at Mount Sinai; Icahn School of Medicine at Mount Sinai; Icahn School of Medicine at Mount Sinai; New York University; New York University
RP Peters, CA (corresponding author), Mt Sinai Sch Med, Dept Radiat Oncol, 1184 5th Ave,Box 1236, New York, NY 10029 USA.
EM christopher.peters@mountsinai.org
CR Altshuler D, 2005, NATURE, V437, P1299, DOI 10.1038/nature04226
   Andreassen CN, 2006, INT J RADIAT BIOL, V82, P577, DOI 10.1080/09553000600876637
   Andreassen CN, 2003, RADIOTHER ONCOL, V69, P127, DOI 10.1016/j.radonc.2003.09.010
   Andreassen CN, 2002, RADIOTHER ONCOL, V64, P131, DOI 10.1016/S0167-8140(02)00154-8
   Andreassen CN, 2005, RADIOTHER ONCOL, V75, P18, DOI 10.1016/j.radonc.2004.12.012
   Andreassen CN, 2005, ACTA ONCOL, V44, P801, DOI 10.1080/02841860500374513
   Angèle S, 2004, BRIT J CANCER, V91, P783, DOI 10.1038/sj.bjc.6602007
   Anscher MS, 2006, INT J RADIAT ONCOL, V65, P876, DOI 10.1016/j.ijrobp.2006.02.051
   Anscher MS, 1997, INT J RADIAT ONCOL, V37, P253, DOI 10.1016/S0360-3016(96)00529-9
   ANSCHER MS, 1990, RADIAT RES, V122, P77, DOI 10.2307/3577586
   Anscher MS, 2001, J CLIN ONCOL, V19, P3758, DOI 10.1200/JCO.2001.19.17.3758
   ANSCHER MS, 1994, INT J RADIAT ONCOL, V30, P671, DOI 10.1016/0360-3016(92)90954-G
   Awad MR, 1998, TRANSPLANTATION, V66, P1014, DOI 10.1097/00007890-199810270-00009
   BARRY MJ, 1992, J UROLOGY, V148, P1549, DOI 10.1016/S0022-5347(17)36966-5
   Barry MJ, 1992, J UROLOGY, V148, P1549
   Bentzen SM, 2006, NAT REV CANCER, V6, P702, DOI 10.1038/nrc1950
   Blobe GC, 2000, NEW ENGL J MED, V342, P1350, DOI 10.1056/NEJM200005043421807
   Cesaretti JA, 2005, INT J RADIAT ONCOL, V61, P196, DOI 10.1016/j.ijrobp.2004.09.031
   Christensen K, 2007, NEW ENGL J MED, V356, P1094, DOI 10.1056/NEJMp068126
   COX JD, 1995, INT J RADIAT ONCOL, V31, P1341, DOI 10.1016/0360-3016(95)00060-C
   Cox JD, 1997, INT J RADIAT ONCOL, V37, P1035
   Damaraju S, 2006, CLIN CANCER RES, V12, P2545, DOI 10.1158/1078-0432.CCR-05-2703
   Danielpour D, 1996, J CELL PHYSIOL, V166, P231, DOI 10.1002/(SICI)1097-4652(199601)166:1<231::AID-JCP24>3.0.CO;2-G
   De Jaeger K, 2004, INT J RADIAT ONCOL, V58, P1378, DOI 10.1016/j.ijrobp.2003.09.078
   De Ruyck K, 2006, INT J RADIAT ONCOL, V65, P1240, DOI 10.1016/j.ijrobp.2006.03.047
   Ehrhart EJ, 1997, FASEB J, V11, P991, DOI 10.1096/fasebj.11.12.9337152
   El-Gamel A, 1999, J HEART LUNG TRANSPL, V18, P517, DOI 10.1016/S1053-2498(98)00024-2
   Ewan KB, 2002, CANCER RES, V62, P5627
   Feltl D, 2005, NEOPLASMA, V52, P393
   FINKELSTEIN JN, 1994, INT J RADIAT ONCOL, V28, P621, DOI 10.1016/0360-3016(94)90187-2
   Giotopoulos G, 2007, BRIT J CANCER, V96, P1001, DOI 10.1038/sj.bjc.6603637
   GRAINGER DJ, 1995, NAT MED, V1, P1067, DOI 10.1038/nm1095-1067
   Grainger DJ, 1999, HUM MOL GENET, V8, P93, DOI 10.1093/hmg/8.1.93
   Ho AY, 2006, INT J RADIAT ONCOL, V65, P646, DOI 10.1016/j.ijrobp.2006.03.006
   Iannuzzi CM, 2002, INT J RADIAT ONCOL, V52, P606, DOI 10.1016/S0360-3016(01)02684-0
   Jemal A, 2006, CA-CANCER J CLIN, V56, P106, DOI 10.3322/canjclin.56.2.106
   Klotz L, 2005, PROSTATE CANCER P D, V8, P179, DOI 10.1038/sj.pcan.4500792
   Michalski JM, 2000, INT J RADIAT ONCOL, V46, P391, DOI 10.1016/S0360-3016(99)00443-5
   Michalski JM, 2005, INT J RADIAT ONCOL, V62, P706, DOI 10.1016/j.ijrobp.2004.11.028
   Michalski JM, 2004, INT J RADIAT ONCOL, V58, P735, DOI 10.1016/S0360-3016(03)01578-5
   Michalski JM, 2003, INT J RADIAT ONCOL, V56, P192, DOI 10.1016/S0360-3016(03)00072-5
   Novakova-Jiresova A, 2004, RADIOTHER ONCOL, V71, P183, DOI 10.1016/j.radonc.2004.01.019
   Pollack A, 2002, INT J RADIAT ONCOL, V53, P1097, DOI 10.1016/S0360-3016(02)02829-8
   Quarmby S, 2003, INT J RADIAT BIOL, V79, P137, DOI 10.1080/0955300021000045673
   Rosen RC, 1999, INT J IMPOT RES, V11, P319, DOI 10.1038/sj.ijir.3900472
   Skwarchuk MW, 2000, INT J RADIAT ONCOL, V47, P103, DOI 10.1016/S0360-3016(99)00560-X
   Snyder KM, 2001, INT J RADIAT ONCOL, V50, P335, DOI 10.1016/S0360-3016(01)01442-0
   Stock RG, 2006, INT J RADIAT ONCOL, V64, P810, DOI 10.1016/j.ijrobp.2005.09.005
   Stock RG, 2006, INT J RADIAT ONCOL, V64, P527, DOI 10.1016/j.ijrobp.2005.07.981
   STOCK RG, 1995, INT J RADIAT ONCOL, V32, P219, DOI 10.1016/0360-3016(95)00521-Y
   Stock RG, 1996, INT J RADIAT ONCOL, V35, P267, DOI 10.1016/0360-3016(95)02050-0
   Stock RG, 2001, J UROLOGY, V165, P436, DOI 10.1097/00005392-200102000-00020
   Stone NN, 1999, J UROLOGY, V162, P421, DOI 10.1016/S0022-5347(05)68574-6
   Stone NN, 2002, EUR UROL, V41, P427, DOI 10.1016/S0302-2838(02)00019-2
   WALLNER K, 1995, INT J RADIAT ONCOL, V32, P465, DOI 10.1016/0360-3016(94)00599-G
   Waterman FM, 2003, INT J RADIAT ONCOL, V55, P342, DOI 10.1016/S0360-3016(02)03934-2
   WONG Y, 2006, ASCO PROST CANC S OR, V0, P0
   Zacchigna L, 2006, CELL, V124, P929, DOI 10.1016/j.cell.2005.12.035
   Zelefsky MJ, 1999, CANCER-AM CANCER SOC, V85, P2460, DOI 10.1002/(SICI)1097-0142(19990601)85:11<2460::AID-CNCR23>3.0.CO;2-N
NR 60
TC 55
Z9 57
U1 0
U2 5
PU ELSEVIER SCIENCE INC
PI NEW YORK
PA 360 PARK AVE SOUTH, NEW YORK, NY 10010-1710 USA
SN 0360-3016
EI 
J9 INT J RADIAT ONCOL
JI Int. J. Radiat. Oncol. Biol. Phys.
PD MAR 1
PY 2008
VL 70
IS 3
BP 752
EP 759
DI 10.1016/j.ijrobp.2007.05.023
PG 8
WC Oncology; Radiology, Nuclear Medicine & Medical Imaging
SC Oncology; Radiology, Nuclear Medicine & Medical Imaging
GA 263NO
UT WOS:000253224000017
PM 17689884
DA 2024-03-01
ER

PT J
AU Diehn, M
   Nardini, C
   Wang, DS
   McGovern, S
   Jayaraman, M
   Liang, Y
   Alclape, K
   Cha, S
   Kuo, MD
AF Diehn, Maximilian
   Nardini, Christine
   Wang, David S.
   McGovern, Susan
   Jayaraman, Mahesh
   Liang, Yu
   Alclape, Kenneth
   Cha, Soonmee
   Kuo, Michael D.
TI Identification of noninvasive imaging surrogates for brain tumor gene-expression modules
SO PROCEEDINGS OF THE NATIONAL ACADEMY OF SCIENCES OF THE UNITED STATES OF AMERICA
LA English
DT Article
DE cancer; genomics; glioblastoma multiforme; radiogenomics
ID glioblastoma-multiforme; growth-factor; prognostic-significance; malignant gliomas; survival; mri; astrocytomas; invasion; hypoxia
AB Glioblastoma multiforme (GBM) is,the most common and lethal primary brain tumor in adults. We combined neuroimaging and DNA microarray analysis to create a multidimensional map of gene-expression patterns in GBM that provided clinically relevant insights into tumor biology. Tumor contrast enhancement and mass effect predicted activation of specific hypoxia and proliferation gene-expression programs, respectively. Overexpression of EGFR, a receptor tyrosine kinase and potential therapeutic target, was also directly inferred by neuroimaging and was validated in an independent set of tumors by immunohistochemistry. Furthermore, imaging provided insights into the intratumoral distribution of gene-expression patterns within GBM. Most notably, an "infiltrative" imaging phenotype was identified that predicted patient outcome. Patients with this imaging phenotype had a greater tendency toward having multiple tumor foci and demonstrated significantly shorter survival than their counterparts. Our findings provide an in vivo portrait of genome-wide gene expression in GBM and offer a potential strategy for noninvasively selecting patients who may be candidates for individualized therapies.
C1 [Diehn, Maximilian; Nardini, Christine; Wang, David S.; Kuo, Michael D.] Univ Calif San Diego, Med Ctr, Dept Radiol, San Diego, CA 92103 USA.
   [Kuo, Michael D.] Univ Calif San Diego, Med Ctr, Ctr Translat Med Syst, San Diego, CA 92103 USA.
   [Diehn, Maximilian] Stanford Univ, Dept Radiat Oncol, Sch Med, Stanford, CA 94305 USA.
   [McGovern, Susan; Alclape, Kenneth] Univ Texas MD Anderson Canc Ctr, Dept Neuropathol, Houston, TX 77030 USA.
   [Jayaraman, Mahesh] Brown Univ, Dept Radiol, Providence, RI 02912 USA.
   [Liang, Yu] Univ Calif San Francisco, Med Ctr, Brain Tumor Res Ctr, Dept Neurol Surg, San Francisco, CA 94143 USA.
   [Cha, Soonmee] Univ Calif San Francisco, Med Ctr, Dept Radiol, San Francisco, CA 94143 USA.
C3 University of California System; University of California San Diego; University of California System; University of California San Diego; Stanford University; University of Texas System; UTMD Anderson Cancer Center; Brown University; University of California System; University of California San Francisco; University of California System; University of California San Francisco
RP Kuo, MD (corresponding author), Univ Calif San Diego, Med Ctr, Dept Radiol, San Diego, CA 92103 USA.
EM mkuo@ucsd.edu
FU NINDS NIH HHS [K23 NS045013, NS045013] Funding Source: Medline
CR Aghi M, 2005, CLIN CANCER RES, V11, P8600, DOI 10.1158/1078-0432.CCR-05-0713
   Aldape KD, 2004, J NEUROPATH EXP NEUR, V63, P700, DOI 10.1093/jnen/63.7.700
   Bredel M, 2005, CANCER RES, V65, P8679, DOI 10.1158/0008-5472.CAN-05-1204
   Carlson MRJ, 2007, CLIN CANCER RES, V13, P2592, DOI 10.1158/1078-0432.CCR-06-2772
   EARNEST F, 1988, RADIOLOGY, V166, P823, DOI 10.1148/radiology.166.3.2829270
   Freije WA, 2004, CANCER RES, V64, P6503, DOI 10.1158/0008-5472.CAN-04-0452
   Halatsch ME, 2006, CANCER TREAT REV, V32, P74, DOI 10.1016/j.ctrv.2006.01.003
   Hammoud MA, 1996, J NEURO-ONCOL, V27, P65, DOI 10.1007/BF00146086
   Harris AL, 2002, NAT REV CANCER, V2, P38, DOI 10.1038/nrc704
   Henson JW, 2005, LANCET ONCOL, V6, P167, DOI 10.1016/S1470-2045(05)01767-5
   Hobbs SK, 2003, J MAGN RESON IMAGING, V18, P530, DOI 10.1002/jmri.10395
   Jaffer FA, 2005, JAMA-J AM MED ASSOC, V293, P855, DOI 10.1001/jama.293.7.855
   Kitange GJ, 2003, CURR OPIN ONCOL, V15, P197, DOI 10.1097/00001622-200305000-00003
   Lacroix M, 2001, J NEUROSURG, V95, P190, DOI 10.3171/jns.2001.95.2.0190
   Leo C, 2004, SEMIN RADIAT ONCOL, V14, P207, DOI 10.1016/j.semradonc.2004.04.007
   Liang FB, 2007, J BIOL CHEM, V282, P5413, DOI 10.1074/jbc.M608940200
   Liang Y, 2005, P NATL ACAD SCI USA, V102, P5814, DOI 10.1073/pnas.0402870102
   Mellinghoff IK, 2005, NEW ENGL J MED, V353, P2012, DOI 10.1056/NEJMoa051918
   Mischel PS, 2003, CANCER BIOL THER, V2, P242, DOI 10.4161/cbt.2.3.369
   Nutt CL, 2003, CANCER RES, V63, P1602
   Nutt CL, 2001, CANCER RES, V61, P7056
   Phillips HS, 2006, CANCER CELL, V9, P157, DOI 10.1016/j.ccr.2006.02.019
   Pierallini A, 1998, NEURORADIOLOGY, V40, P150, DOI 10.1007/s002340050556
   Pope WB, 2005, AM J NEURORADIOL, V26, P2466
   Reardon DA, 2006, ONCOLOGIST, V11, P152, DOI 10.1634/theoncologist.11-2-152
   Rees JH, 1996, RADIOGRAPHICS, V16, P1413, DOI 10.1148/radiographics.16.6.8946545
   Sapi E, 1998, CANCER RES, V58, P1027
   Segal E, 2007, NAT BIOTECHNOL, V25, P675, DOI 10.1038/nbt1306
   Van Meter T, 2006, DIAGN MOL PATHOL, V15, P195, DOI 10.1097/01.pdm.0000213464.06387.36
   Whitfield ML, 2002, MOL BIOL CELL, V13, P1977, DOI 10.1091/mbc.02-02-0030
   Yang YS, 2003, ACAD RADIOL, V10, P1165, DOI 10.1016/S1076-6332(03)00327-1
   Yetkin FZ, 2002, NEUROIMAG CLIN N AM, V12, P537, DOI 10.1016/S1052-5149(02)00029-1
   Yoshizuka N, 2004, J BIOL CHEM, V279, P43998, DOI 10.1074/jbc.M406082200
   Zeeberg BR, 2003, GENOME BIOL, V4, P0, DOI 10.1186/gb-2003-4-4-r28
NR 34
TC 344
Z9 375
U1 0
U2 36
PU NATL ACAD SCIENCES
PI WASHINGTON
PA 2101 CONSTITUTION AVE NW, WASHINGTON, DC 20418 USA
SN 0027-8424
EI 
J9 P NATL ACAD SCI USA
JI Proc. Natl. Acad. Sci. U. S. A.
PD APR 1
PY 2008
VL 105
IS 13
BP 5213
EP 5218
DI 10.1073/pnas.0801279105
PG 6
WC Multidisciplinary Sciences
SC Science & Technology - Other Topics
GA 284RO
UT WOS:000254723700047
PM 18362333
DA 2024-03-01
ER
