# Supplementary material for: Research Trends and Evolution in Radiogenomics (2005-2023): Bibliometric Analysis
Source: Interact J Med Res. 2024 Jul 9;13:e51347. doi: 10.2196/51347 (PMC11267093; doi:10.2196/51347)
Supplement: Multimedia Appendix 1 [file ijmr_v13i1e51347_app1.zip › download2009u2.txt]

PT J
AU Werbrouck, J
   De Ruyck, K
   Duprez, F
   Veldeman, L
   Claes, K
   Van Eijkeren, M
   Boterberg, T
   Willems, P
   Vral, A
   De Neve, W
   Thierens, H
AF Werbrouck, Joke
   De Ruyck, Kim
   Duprez, Frederic
   Veldeman, Liv
   Claes, Kathleen
   Van Eijkeren, Marc
   Boterberg, Tom
   Willems, Petra
   Vral, Anne
   De Neve, Wilfried
   Thierens, Hubert
TI ACUTE NORMAL TISSUE REACTIONS IN HEAD-AND-NECK CANCER PATIENTS TREATED WITH IMRT: INFLUENCE OF DOSE AND ASSOCIATION WITH GENETIC POLYMORPHISMS IN DNA DSB REPAIR GENES
SO INTERNATIONAL JOURNAL OF RADIATION ONCOLOGY BIOLOGY PHYSICS
LA English
DT Article
DE Dose-volume histogram; Head-and-neck cancer; DNA DSB repair; Polymorphisms; Acute normal tissue reactions
ID modulated radiation-therapy; double-strand breaks; end-joining genes; skin reactions; radiotherapy; intensity; dysphagia; radiosensitivity; xrcc3; risk
AB Purpose: To investigate the association between dose-related parameters and polymorphisms in DNA DSB repair genes XRCC3 (c.-1843A>G, c.562-14A>G., c.722C>T), Rad51 (c.-3429G>C, c.-3392C->T), Lig4 (c.26C>T, c.1704T>C), Ku70 (c.-1310C>G), and Ku80 (c.2110-2408G>A) and the occurrence of acute reactions after radiotherapy. Materials and Methods: The study population consisted of 88 intensity-modulated radiation therapy (IMRT)treated bead-and-neck cancer patients. Mucositis, dermatitis, and dysphagia were scored using the Common Terminology Criteria (CTC) for Adverse Events v.3.0 scale. The population was divided into a CTC0-2 and CTC3+ group for the analysis of each acute effect. The influence of the dose on critical structures was analyzed using dose-volume histograms. Genotypes were determined by polymerase chain reaction (PCR) combined with restriction fragment length polymorphism or PCR-single base extension assays. Results: The mean dose to the oral cavity and constrictor pharyngeus (PC) muscles was significantly associated with the development of mucositis and dysphagia, respectively. These parameters were considered confounding factors in the radiogenomics analyses. The XRCC3c.722CT/TT and Ku70c.-1310CG/GG genotypes were significantly associated with the development of severe dysphagia (CTC3+). No association was found between the investigated polymorphisms and the development of mucositis or dermatitis. A risk analysis model for severe dysphagia, which was developed based on the XRCC3c.722CT/TT and Ku70c.-1310CG/GG genotypes and the PC dose, showed a sensitivity of 78.6% and a specificity of 77.6%. Conclusions: The XRCC3c.722c>T and Ku70c.-1310C>G polymorphisms as well as the D(mean), to the PC muscles were highly associated with the development of severe dysphagia after IMRT. The prediction model developed using these parameters showed a high sensitivity and specificity. (C) 2009 Elsevier Inc.
C1 [Werbrouck, Joke; De Ruyck, Kim; Willems, Petra; Vral, Anne; Thierens, Hubert] Univ Ghent, Dept Basic Med Sci, B-9000 Ghent, Belgium.
   [Duprez, Frederic; Veldeman, Liv; Van Eijkeren, Marc; Boterberg, Tom; De Neve, Wilfried] Ghent Univ Hosp, Dept Radiat Oncol, B-9000 Ghent, Belgium.
   [Claes, Kathleen] Ghent Univ Hosp, Ctr Med Genet, B-9000 Ghent, Belgium.
C3 Ghent University; Ghent University; Ghent University Hospital; Ghent University; Ghent University Hospital
RP Werbrouck, J (corresponding author), Univ Ghent, Dept Basic Med Sci, Proeftuinstr 86, B-9000 Ghent, Belgium.
EM joke.werbrouck@ugent.be
FU Bijzonder Onderzoeksfonds (Ghent University) [01D30006]
CR Andreassen CN, 2003, RADIOTHER ONCOL, V69, P127, DOI 10.1016/j.radonc.2003.09.010
   Andreassen CN, 2002, RADIOTHER ONCOL, V64, P131, DOI 10.1016/S0167-8140(02)00154-8
   Appleby JM, 1997, BRIT J CANCER, V76, P1546, DOI 10.1038/bjc.1997.593
   Araujo FD, 2002, ONCOGENE, V21, P4176, DOI 10.1038/sj.onc.1205539
   Bourguignon MH, 2005, EUR J NUCL MED MOL I, V32, P351, DOI 10.1007/s00259-004-1731-6
   Cesaretti JA, 2007, INT J RADIAT ONCOL, V68, P1410, DOI 10.1016/j.ijrobp.2007.02.052
   Claus F, 2002, ORAL ONCOL, V38, P597, DOI 10.1016/S1368-8375(01)00111-7
   Claus F, 2001, RADIOTHER ONCOL, V61, P281, DOI 10.1016/S0167-8140(01)00441-8
   Eisbruch A, 2004, INT J RADIAT ONCOL, V60, P1425, DOI 10.1016/j.ijrobp.2004.05.050
   Feng FY, 2007, INT J RADIAT ONCOL, V68, P1289, DOI 10.1016/j.ijrobp.2007.02.049
   Filippi AR, 2006, TUMORI J, V92, P87, DOI 10.1177/030089160609200201
   Fu YP, 2003, CANCER RES, V63, P2440
   Fua TF, 2007, INT J RADIAT ONCOL, V67, P976, DOI 10.1016/j.ijrobp.2006.10.028
   HENDRY JH, 2006, AM J PUBLIC HEALTH, V20, P151
   Hong TS, 2005, CURR OPIN ONCOL, V17, P231, DOI 10.1097/01.cco.0000158734.84099.38
   Jackson SP, 2002, CARCINOGENESIS, V23, P687, DOI 10.1093/carcin/23.5.687
   Jensen K, 2007, RADIOTHER ONCOL, V85, P74, DOI 10.1016/j.radonc.2007.06.004
   Johnson GCL, 2000, CURR OPIN GENET DEV, V10, P330, DOI 10.1016/S0959-437X(00)00075-7
   Levendag PC, 2007, RADIOTHER ONCOL, V85, P64, DOI 10.1016/j.radonc.2007.07.009
   Mao L, 2004, CANCER CELL, V5, P311, DOI 10.1016/S1535-6108(04)00090-X
   Popanda O, 2006, CANCER EPIDEM BIOMAR, V15, P1048, DOI 10.1158/1055-9965.EPI-06-0046
   Popanda O, 2003, INT J RADIAT ONCOL, V55, P1216, DOI 10.1016/S0360-3016(02)04415-2
   Turesson I, 1996, INT J RADIAT ONCOL, V36, P1065, DOI 10.1016/S0360-3016(96)00426-9
   West CML, 1998, INT J RADIAT BIOL, V73, P409, DOI 10.1080/095530098142248
   Willems P, 2008, GENE CHROMOSOME CANC, V47, P137, DOI 10.1002/gcc.20515
NR 26
TC 101
Z9 103
U1 0
U2 13
PU ELSEVIER SCIENCE INC
PI NEW YORK
PA 360 PARK AVE SOUTH, NEW YORK, NY 10010-1710 USA
SN 0360-3016
EI 
J9 INT J RADIAT ONCOL
JI Int. J. Radiat. Oncol. Biol. Phys.
PD MAR 15
PY 2009
VL 73
IS 4
BP 1187
EP 1195
DI 10.1016/j.ijrobp.2008.08.073
PG 9
WC Oncology; Radiology, Nuclear Medicine & Medical Imaging
SC Oncology; Radiology, Nuclear Medicine & Medical Imaging
GA 419ZE
UT WOS:000264257400034
PM 19251090
DA 2024-03-01
ER

PT J
AU Rutman, AM
   Kuo, MD
AF Rutman, Aaron M.
   Kuo, Michael D.
TI Radiogenomics: Creating a link between molecular diagnostics and diagnostic imaging
SO EUROPEAN JOURNAL OF RADIOLOGY
LA English
DT Article
DE Radiogenomics; Personalized medicine; Diagnostic imaging
ID gene-expression patterns; glioblastoma-multiforme; drug response; cancer; prediction; subtypes; pharmacogenomics; classification; chemotherapy; portraits
AB Studies employing high-throughput biological techniques have recently contributed to an improved characterization of human cancers, allowing for novel sub-classification, better diagnostic accuracy, and more precise prognostication. However, requirement of surgical procurement of tissue among other things limits the clinical application of such methods in everyday patient care. Radiographic imaging is routine in clinical practice but is currently histopathology based. The use of routine radiographic imaging provides a potential platform for linking specific imaging traits with specific gene expression patterns that inform the underlying cellular pathophysiology; imaging features could then serve as molecular surrogates that contribute to the diagnosis, prognosis, and likely gene-expression-associated treatment response of various forms of human cancer. This review focuses on high-throughput methods such as microarray analysis of gene expression, their role in cancer research, and in particular, on novel methods of associating gene expression patterns with radiographic imaging phenotypes, known as "radiogenomics." These findings underline a potential future role of both diagnostic and interventional radiologists in genetic assessment of cancer patients with radiographic imaging studies. (C) 2009 Elsevier Ireland Ltd. All rights reserved.
C1 [Kuo, Michael D.] Univ Calif San Diego, Med Ctr, Ctr Translat Med Syst, San Diego, CA 92103 USA.
   [Rutman, Aaron M.; Kuo, Michael D.] Univ Calif San Diego, Med Ctr, Dept Radiol, San Diego, CA 92103 USA.
C3 University of California System; University of California San Diego; University of California System; University of California San Diego
RP Kuo, MD (corresponding author), Univ Calif San Diego, Med Ctr, Ctr Translat Med Syst, 225 Dickinson St, San Diego, CA 92103 USA.
EM mkuo@ucsd.edu
CR Alizadeh AA, 2000, CURR OPIN IMMUNOL, V12, P219, DOI 10.1016/S0952-7915(99)00078-3
   Alizadeh AA, 2000, NATURE, V403, P503, DOI 10.1038/35000501
   Chang HY, 2005, P NATL ACAD SCI USA, V102, P3738, DOI 10.1073/pnas.0409462102
   Chen X, 2002, MOL BIOL CELL, V13, P1929, DOI 10.1091/mbc.02-02-0023
   Cheok MH, 2003, NAT GENET, V34, P85, DOI 10.1038/ng1151
   Chung CH, 2002, NAT GENET, V32, P533, DOI 10.1038/ng1038
   Diehn M, 2008, P NATL ACAD SCI USA, V105, P5213, DOI 10.1073/pnas.0801279105
   Evans WE, 2004, NATURE, V429, P464, DOI 10.1038/nature02626
   Evans WE, 1999, SCIENCE, V286, P487, DOI 10.1126/science.286.5439.487
   Evans WE, 2003, NEW ENGL J MED, V348, P538, DOI 10.1056/NEJMra020526
   FODOR SPA, 1993, NATURE, V364, P555, DOI 10.1038/364555a0
   Garber ME, 2001, P NATL ACAD SCI USA, V98, P13784, DOI 10.1073/pnas.241500798
   Gerhold DL, 2002, NAT GENET, V32, P547, DOI 10.1038/ng1042
   Giannelli G, 2002, INT J CANCER, V97, P425, DOI 10.1002/ijc.1635
   Goldman B, 2003, J NATL CANCER I, V95, P255, DOI 10.1093/jnci/95.4.255
   Golub TR, 2003, NAT MED, V9, P510, DOI 10.1038/nm0503-510
   Golub TR, 1999, SCIENCE, V286, P531, DOI 10.1126/science.286.5439.531
   Györffy B, 2005, ONCOGENE, V24, P7542, DOI 10.1038/sj.onc.1208908
   Halatsch ME, 2006, CANCER TREAT REV, V32, P74, DOI 10.1016/j.ctrv.2006.01.003
   Holleman A, 2004, NEW ENGL J MED, V351, P533, DOI 10.1056/NEJMoa033513
   Hsiao A, 2006, J VASC INTERV RADIOL, V17, P1077, DOI 10.1097/01.RVI.0000228840.12260.FF
   Johnson JA, 2002, TRENDS MOL MED, V8, P300, DOI 10.1016/S1471-4914(02)02354-7
   Kerr DJ, 2004, NAT CLIN PRACT ONCOL, V1, P39, DOI 10.1038/ncponc0026
   Kuo MD, 2007, J VASC INTERV RADIOL, V18, P821, DOI 10.1016/j.jvir.2007.04.031
   Lapointe J, 2004, P NATL ACAD SCI USA, V101, P811, DOI 10.1073/pnas.0304146101
   Lee JS, 2004, HEPATOLOGY, V40, P667, DOI 10.1002/hep.20375
   Liang Y, 2005, P NATL ACAD SCI USA, V102, P5814, DOI 10.1073/pnas.0402870102
   Mellinghoff IK, 2005, NEW ENGL J MED, V353, P2012, DOI 10.1056/NEJMoa051918
   Paez JG, 2004, SCIENCE, V304, P1497, DOI 10.1126/science.1099314
   Paik S, 2004, NEW ENGL J MED, V351, P2817, DOI 10.1056/NEJMoa041588
   Paik S, 2006, J CLIN ONCOL, V24, P3726, DOI 10.1200/JCO.2005.04.7985
   Perou CM, 2000, NATURE, V406, P747, DOI 10.1038/35021093
   Poon RT, 2004, CLIN CANCER RES, V10, P4150, DOI 10.1158/1078-0432.CCR-03-0435
   Qin LX, 2002, WORLD J GASTROENTERO, V8, P385, DOI 10.3748/wjg.v8.i3.385
   Rees JH, 1996, RADIOGRAPHICS, V16, P1413, DOI 10.1148/radiographics.16.6.8946545
   SCHENA M, 1995, SCIENCE, V270, P467, DOI 10.1126/science.270.5235.467
   Segal E, 2005, NAT GENET, V37, PS38, DOI 10.1038/ng1561
   Segal E, 2007, NAT BIOTECHNOL, V25, P675, DOI 10.1038/nbt1306
   Sorlie T, 2003, P NATL ACAD SCI USA, V100, P8418, DOI 10.1073/pnas.0932692100
   Thomas MB, 2005, J CLIN ONCOL, V23, P8093, DOI 10.1200/JCO.2004.00.1537
   van de Vijver MJ, 2002, NEW ENGL J MED, V347, P1999, DOI 10.1056/NEJMoa021967
   van t Veer LJ, 2003, BREAST CANCER RES, V5, P57, DOI 10.1186/bcr562
   vant Veer LJ, 2002, NATURE, V415, P530, DOI 10.1038/415530a
NR 43
TC 211
Z9 226
U1 0
U2 50
PU ELSEVIER IRELAND LTD
PI CLARE
PA ELSEVIER HOUSE, BROOKVALE PLAZA, EAST PARK SHANNON, CO, CLARE, 00000, IRELAND
SN 0720-048X
EI 1872-7727
J9 EUR J RADIOL
JI Eur. J. Radiol.
PD MAY 15
PY 2009
VL 70
IS 2
BP 232
EP 241
DI 10.1016/j.ejrad.2009.01.050
PG 10
WC Radiology, Nuclear Medicine & Medical Imaging
SC Radiology, Nuclear Medicine & Medical Imaging
GA 456SP
UT WOS:000266868900006
PM 19303233
DA 2024-03-01
ER
