# Supplementary material for: Research Trends and Evolution in Radiogenomics (2005-2023): Bibliometric Analysis
Source: Interact J Med Res. 2024 Jul 9;13:e51347. doi: 10.2196/51347 (PMC11267093; doi:10.2196/51347)
Supplement: Multimedia Appendix 1 [file ijmr_v13i1e51347_app1.zip › download2010u3.txt]

PT J
AU Bentzen, SM
   Parliament, M
   Deasy, JO
   Dicker, A
   Curran, WJ
   Williams, JP
   Rosenstein, BS
AF Bentzen, Soren M.
   Parliament, Matthew
   Deasy, Joseph O.
   Dicker, Adam
   Curran, Walter J.
   Williams, Jacqueline P.
   Rosenstein, Barry S.
TI BIOMARKERS AND SURROGATE ENDPOINTS FOR NORMAL-TISSUE EFFECTS OF RADIATION THERAPY: THE IMPORTANCE OF DOSE-VOLUME EFFECTS
SO INTERNATIONAL JOURNAL OF RADIATION ONCOLOGY BIOLOGY PHYSICS
LA English
DT Article
DE Biomarkers; Normal tissue effects; Predictive factors; Toxicity; Dose distribution; Single nucleotide polymorphisms; Surrogate endpoints; Radiogenomics
ID genome-wide association; cell lung-cancer; postmastectomy radiotherapy; molecular markers; predictive assays; pneumonitis; toxicity; radiosensitivity; tgf-beta-1; risk
AB Biomarkers are of interest for predicting or monitoring normal tissue toxicity of radiation therapy. Advances in molecular radiobiology provide novel leads in the search for normal tissue biomarkers with sufficient sensitivity and specificity to become clinically useful. This article reviews examples of studies of biomarkers as predictive markers, as response markers, or as surrogate endpoints for radiation side effects. Single nucleotide polymorphisms are briefly discussed in the context of candidate gene and genomewide association studies. The importance of adjusting for radiation dose distribution in normal tissue biomarker studies is underlined. Finally, research priorities in this field are identified and discussed. (C) 2010 Elsevier Inc.
C1 [Bentzen, Soren M.] Univ Wisconsin, Sch Med & Publ Hlth, Dept Human Oncol, Madison, WI 53792 USA.
   [Bentzen, Soren M.; Dicker, Adam] Radiat Therapy Oncol Grp, Philadelphia, PA USA.
   [Parliament, Matthew] Cross Canc Inst, Edmonton, AB T6G 1Z2, Canada.
   [Parliament, Matthew] Univ Alberta, Edmonton, AB, Canada.
   [Deasy, Joseph O.] Washington Univ, Med Ctr, Mallinckrodt Inst Radiol, St Louis, MO USA.
   [Dicker, Adam; Curran, Walter J.] Thomas Jefferson Univ, Jefferson Med Coll, Philadelphia, PA 19107 USA.
   [Curran, Walter J.] Emory Univ, Sch Med, Dept Radiat Oncol, Atlanta, GA USA.
   [Williams, Jacqueline P.] Univ Rochester, Med Ctr, Rochester, NY 14642 USA.
   [Rosenstein, Barry S.] Mt Sinai Sch Med, Dept Radiat Oncol, New York, NY USA.
   [Rosenstein, Barry S.] NYU, Sch Med, New York, NY USA.
C3 University of Wisconsin System; University of Wisconsin Madison; Radiation Therapy Oncology Group (RTOG); University of Alberta; University of Alberta; Washington University (WUSTL); Jefferson University; Emory University; University of Rochester; Icahn School of Medicine at Mount Sinai; New York University
RP Bentzen, SM (corresponding author), Univ Wisconsin, Sch Med & Publ Hlth, Dept Human Oncol, K4-316 Clin Sci Ctr,600 Highland Ave, Madison, WI 53792 USA.
EM bentzen@humonc.wisc.edu
FU United States Department of Health and Human Services [CA21661, CA 37422, CA32115]; Alberta Cancer Research Institute [22175]; Department of the Army [PC074201, W81XWH-08-1-0529]; American Cancer Society [RSGT-05-200-01-CCE, 5 U 19 AI067733-04, 1 RC1 AI081244-01]; National Cancer Institute [CA85181]
CR Alsner J, 2008, SEMIN RADIAT ONCOL, V18, P126, DOI 10.1016/j.semradonc.2007.10.004
   Amundson SA, 2004, CANCER RES, V64, P6368, DOI 10.1158/0008-5472.CAN-04-1883
   Anscher MS, 1998, INT J RADIAT ONCOL, V41, P1029, DOI 10.1016/S0360-3016(98)00154-0
   Anscher MS, 2003, INT J RADIAT ONCOL, V56, P988, DOI 10.1016/S0360-3016(03)00184-6
   Barnett GC, 2009, NAT REV CANCER, V9, P134, DOI 10.1038/nrc2587
   Bentzen SA, 2001, RADIOTHER ONCOL, V60, P123, DOI 10.1016/S0167-8140(01)00358-9
   BENTZEN SM, 1988, ACTA ONCOL, V27, P105, DOI 10.3109/02841868809090330
   Bentzen SM, 1997, RADIOTHER ONCOL, V43, P121, DOI 10.1016/S0167-8140(97)01899-9
   BENTZEN SM, 1993, EUR J CANCER, V29A, P1373, DOI 10.1016/0959-8049(93)90004-Y
   BENTZEN SM, 1991, RADIOTHER ONCOL, V20, P159, DOI 10.1016/0167-8140(91)90092-U
   BENTZEN SM, 1989, RADIOTHER ONCOL, V15, P267, DOI 10.1016/0167-8140(89)90095-9
   Bentzen SM, 2008, CANCER METAST REV, V27, P481, DOI 10.1007/s10555-008-9145-8
   Bentzen SM, 2008, SEMIN RADIAT ONCOL, V18, P75, DOI 10.1016/j.semradonc.2007.10.003
   Bentzen SM, 2006, NAT REV CANCER, V6, P702, DOI 10.1038/nrc1950
   Burton PR, 2007, NATURE, V447, P661, DOI 10.1038/nature05911
   Cesaretti JA, 2007, INT J RADIAT ONCOL, V68, P1410, DOI 10.1016/j.ijrobp.2007.02.052
   Chen YY, 2005, INT J RADIAT ONCOL, V62, P260, DOI 10.1016/j.ijrobp.2005.01.041
   Cohn JN, 2004, CIRCULATION, V109, P20, DOI 10.1161/01.CIR.0000133441.05780.1d
   Crawford J, 2007, J CLIN ONCOL, V25, P1021, DOI 10.1200/JCO.2006.08.8153
   Damaraju S, 2006, CLIN CANCER RES, V12, P2545, DOI 10.1158/1078-0432.CCR-05-2703
   Easton DF, 2007, NATURE, V447, P1087, DOI 10.1038/nature05887
   ECHT DS, 1991, NEW ENGL J MED, V324, P781, DOI 10.1056/NEJM199103213241201
   Evans ES, 2006, CYTOKINE, V35, P186, DOI 10.1016/j.cyto.2006.07.021
   Grant SFA, 2008, CLIN CHEM, V54, P1116, DOI 10.1373/clinchem.2008.105395
   Holthusen H, 1936, STRAHLENTHER. ONKOL., V57, P254
   Le Tourneau C, 2009, JNCI-J NATL CANCER I, V101, P708, DOI 10.1093/jnci/djp079
   Li CG, 1999, INT J CANCER, V84, P155, DOI 10.1002/(SICI)1097-0215(19990420)84:2<155::AID-IJC11>3.0.CO;2-S
   McCarthy MI, 2008, NAT REV GENET, V9, P356, DOI 10.1038/nrg2344
   MUNRO TR, 1961, BRIT J RADIOL, V34, P246, DOI 10.1259/0007-1285-34-400-246
   Okunieff P, 2008, CANCER METAST REV, V27, P363, DOI 10.1007/s10555-008-9138-7
   Roses AD, 2002, NAT REV DRUG DISCOV, V1, P541, DOI 10.1038/nrd840
   Safwat A, 2002, INT J RADIAT ONCOL, V52, P198, DOI 10.1016/S0360-3016(01)02690-6
   Tang PA, 2007, J CLIN ONCOL, V25, P4562, DOI 10.1200/JCO.2006.08.1935
   West CML, 2005, INT J RADIAT ONCOL, V62, P1264, DOI 10.1016/j.ijrobp.2005.05.001
   Yuan XL, 2009, J CLIN ONCOL, V27, P3370, DOI 10.1200/JCO.2008.20.6763
   Zhao LJ, 2009, INT J RADIAT ONCOL, V74, P1385, DOI 10.1016/j.ijrobp.2008.10.065
NR 36
TC 59
Z9 65
U1 0
U2 9
PU ELSEVIER SCIENCE INC
PI NEW YORK
PA 360 PARK AVE SOUTH, NEW YORK, NY 10010-1710 USA
SN 0360-3016
EI 
J9 INT J RADIAT ONCOL
JI Int. J. Radiat. Oncol. Biol. Phys.
PD JUN 15
PY 2010
VL 76
IS 3
BP S145
EP S150
DI 10.1016/j.ijrobp.2009.08.076
PG 6
WC Oncology; Radiology, Nuclear Medicine & Medical Imaging
SC Oncology; Radiology, Nuclear Medicine & Medical Imaging
GA 562RV
UT WOS:000275072400022
PM 20171510
DA 2024-03-01
ER

PT J
AU Das, AK
   Bell, MH
   Nirodi, CS
   Story, MD
   Minna, JD
AF Das, Amit K.
   Bell, Marcus H.
   Nirodi, Chaitanya S.
   Story, Michael D.
   Minna, John D.
TI Radiogenomics Predicting Tumor Responses to Radiotherapy in Lung Cancer
SO SEMINARS IN RADIATION ONCOLOGY
LA English
DT Article
ID growth-factor receptor; anaplastic lymphoma kinase; gene-expression; cell-lines; radiation sensitivity; targeted therapy; chemotherapy; survival; egfr; statistics
AB The recently developed ability to interrogate genome-wide data arrays has provided invaluable insights into the molecular pathogenesis of lung cancer. These data have also provided information for developing targeted therapy in lung cancer patients based on the identification of cancer-specific vulnerabilities and set the stage for molecular biomarkers that provide information on clinical outcome and response to treatment. In addition, there are now large panels of lung cancer cell lines, both non small-cell lung cancer and small-cell lung cancer, that have distinct chemotherapy and radiation response phenotypes. We anticipate that the integration of molecular data with therapy response data will allow for the generation of biomarker signatures that predict response to therapy. These signatures will need to be validated in clinical studies, at first retrospective analyses and then prospective clinical trials, to show that the use of these biomarkers can aid in predicting patient outcomes (eg, in the case of radiation therapy for local control and survival). This review highlights recent advances in molecular profiling of tumor responses to radiotherapy and identifies challenges and opportunities in developing molecular biomarker signatures for predicting radiation response for individual patients with lung cancer. Semin Radiat Oncol 20:149-155 (C) 2010 Elsevier Inc. All rights reserved.
C1 [Das, Amit K.; Bell, Marcus H.; Minna, John D.] Univ Texas SW Med Ctr Dallas, Hamon Ctr Therapeut Oncol Res, Dallas, TX 75390 USA.
   [Nirodi, Chaitanya S.; Story, Michael D.] Univ Texas SW Med Ctr Dallas, Dept Radiat Oncol, Div Mol Radiat Biol, Dallas, TX 75390 USA.
C3 University of Texas System; University of Texas Southwestern Medical Center Dallas; University of Texas System; University of Texas Southwestern Medical Center Dallas
RP Das, AK (corresponding author), Univ Texas SW Med Ctr Dallas, Hamon Ctr Therapeut Oncol Res, 6000 Harry Hines Blvd, Dallas, TX 75390 USA.
EM amit.das@utsouthwestern.edu
FU NIH/NCI the University of Texas SPORE in Lung Cancer [5P50 CA 70907]; NASA/DOE NASA Specialized Center of Research (NSCOR) [NNJ05HD36G/DEA10205ER64068]
CR Amundson SA, 2008, CANCER RES, V68, P415, DOI 10.1158/0008-5472.CAN-07-2120
   Bayman NA, 2009, LUNG CANCER, V63, P307, DOI 10.1016/j.lungcan.2008.06.013
   Brognard J, 2001, CANCER RES, V61, P3986
   CARMICHAEL J, 1989, EUR J CANCER CLIN ON, V25, P527, DOI 10.1016/0277-5379(89)90266-6
   CARNEY DN, 1983, CANCER RES, V43, P2806
   Chinnaiyan P, 2005, CANCER RES, V65, P3328, DOI 10.1158/0008-5472.CAN-04-3547
   Das AK, 2007, CANCER RES, V67, P5267, DOI 10.1158/0008-5472.CAN-07-0242
   Das AK, 2006, CANCER RES, V66, P9601, DOI 10.1158/0008-5472.CAN-06-2627
   Downward J, 2003, NAT REV CANCER, V3, P11, DOI 10.1038/nrc969
   Eschrich S, 2009, INT J RADIAT ONCOL, V75, P497, DOI 10.1016/j.ijrobp.2009.05.056
   Fichtner I, 2008, CLIN CANCER RES, V14, P6456, DOI 10.1158/1078-0432.CCR-08-0138
   Fujii T, 2008, LUNG CANCER, V59, P377, DOI 10.1016/j.lungcan.2007.08.025
   Hwang IG, 2008, CANCER-AM CANCER SOC, V113, P1379, DOI 10.1002/cncr.23693
   Isobe T, 2005, SEMIN ONCOL, V32, P315, DOI 10.1053/j.seminoncol.2005.02.016
   Jemal A, 2006, CA-CANCER J CLIN, V56, P106, DOI 10.3322/canjclin.56.2.106
   Lee HW, 2008, LUNG CANCER, V59, P95, DOI 10.1016/j.lungcan.2007.07.023
   McDermott U, 2008, CANCER RES, V68, P3389, DOI 10.1158/0008-5472.CAN-07-6186
   Milas L, 2009, SEMIN RADIAT ONCOL, V19, P96, DOI 10.1016/j.semradonc.2008.11.004
   Minna JD, 2007, J CLIN ONCOL, V25, P4329, DOI 10.1200/JCO.2007.12.3968
   Pao W, 2009, CLIN CANCER RES, V15, P5317, DOI 10.1158/1078-0432.CCR-09-0913
   Parkin DM, 2005, CA-CANCER J CLIN, V55, P74, DOI 10.3322/canjclin.55.2.74
   Raben D, 2004, INT J RADIAT ONCOL, V59, P27, DOI 10.1016/j.ijrobp.2004.01.054
   Ransohoff DF, 2004, NAT REV CANCER, V4, P309, DOI 10.1038/nrc1322
   Reck M, 2009, LUNG CANCER, V63, P1, DOI 10.1016/j.lungcan.2008.05.015
   Ross DT, 2000, NAT GENET, V24, P227, DOI 10.1038/73432
   Sabbatini P, 2009, MOL CANCER THER, V8, P2811, DOI 10.1158/1535-7163.MCT-09-0423
   Sato M, 2007, J THORAC ONCOL, V2, P327, DOI 10.1097/01.JTO.0000263718.69320.4c
   Shankavaram UT, 2007, MOL CANCER THER, V6, P820, DOI 10.1158/1535-7163.MCT-06-0650
   Shedden K, 2008, NAT MED, V14, P822, DOI 10.1038/nm.1790
   Shibuya K, 2007, INT J RADIAT ONCOL, V69, P1534, DOI 10.1016/j.ijrobp.2007.07.2350
   Singhal S, 2008, LUNG CANCER, V60, P313, DOI 10.1016/j.lungcan.2008.03.007
   Sun S, 2007, J CLIN INVEST, V117, P2740, DOI 10.1172/JCI31809
   Sung HJ, 2008, BMB REP, V41, P615, DOI 10.5483/BMBRep.2008.41.9.615
   Torres-Roca JF, 2005, CANCER RES, V65, P7169, DOI 10.1158/0008-5472.CAN-05-0656
NR 34
TC 33
Z9 36
U1 3
U2 10
PU W B SAUNDERS CO-ELSEVIER INC
PI PHILADELPHIA
PA 1600 JOHN F KENNEDY BOULEVARD, STE 1800, PHILADELPHIA, PA 19103-2899 USA
SN 1053-4296
EI 
J9 SEMIN RADIAT ONCOL
JI Semin. Radiat. Oncol.
PD JUL 15
PY 2010
VL 20
IS 3
BP 149
EP 155
DI 10.1016/j.semradonc.2010.01.002
PG 7
WC Oncology; Radiology, Nuclear Medicine & Medical Imaging
SC Oncology; Radiology, Nuclear Medicine & Medical Imaging
GA 618MW
UT WOS:000279360800002
PM 20685577
DA 2024-03-01
ER

PT J
AU West, C
   Rosenstein, BS
   Alsner, J
   Azria, D
   Barnett, G
   Begg, A
   Bentzen, S
   Burnet, N
   Chang-Claude, J
   Chuang, E
   Coles, C
   De Ruyck, K
   De Ruysscher, D
   Dunning, A
   Elliott, R
   Fachal, L
   Hall, J
   Haustermans, K
   Herskind, C
   Hoelscher, T
   Imai, T
   Iwakawa, M
   Jones, D
   Kulich, C
   Langendijk, JH
   O'Neill, P
   Ozsahin, M
   Parliament, M
   Polanski, A
   Seminara, D
   Symonds, P
   Talbot, C
   Thierens, H
   Vega, A
   Yarnold, J
AF West, Catharine
   Rosenstein, Barry S.
   Alsner, Jan
   Azria, David
   Barnett, Gillian
   Begg, Adrian
   Bentzen, Soren
   Burnet, Neil
   Chang-Claude, Jenny
   Chuang, Eric
   Coles, Charlotte
   De Ruyck, Kim
   De Ruysscher, Dirk
   Dunning, Alison
   Elliott, Rebecca
   Fachal, Laura
   Hall, Janet
   Haustermans, Karin
   Herskind, Carsten
   Hoelscher, Tobias
   Imai, Takashi
   Iwakawa, Mayumi
   Jones, Don
   Kulich, Cecilia
   Langendijk, Jan-Hans
   O'Neill, Peter
   Ozsahin, Mahmut
   Parliament, Matthew
   Polanski, Andrzej
   Seminara, Daniela
   Symonds, Paul
   Talbot, Chris
   Thierens, Hubert
   Vega, Ana
   Yarnold, John
TI ESTABLISHMENT OF A RADIOGENOMICS CONSORTIUM
SO INTERNATIONAL JOURNAL OF RADIATION ONCOLOGY BIOLOGY PHYSICS
LA English
DT Article
C1 [West, Catharine] Univ Manchester, Chrisite Hosp, Sch Canc & Imaging Sci, Wilmslow Rd, Manchester M20 4BX, Lancs, England.
   [Rosenstein, Barry S.] Mt Sinai Sch Med, Dept Radiat Oncol, New York, NY USA.
C3 University of Manchester; Christie NHS Foundation Trust; Christie Hospital; Icahn School of Medicine at Mount Sinai
RP West, C (corresponding author), Univ Manchester, Chrisite Hosp, Sch Canc & Imaging Sci, Wilmslow Rd, Manchester M20 4BX, Lancs, England.
EM Catharine.west@manchester.ac.uk
FU Cancer Research UK [A10123] Funding Source: Medline; NCI NIH HHS [R01 CA134444] Funding Source: Medline
CR Andreassen CN, 2009, RADIOTHER ONCOL, V92, P299, DOI 10.1016/j.radonc.2009.06.015
   Barnett GC, 2009, NAT REV CANCER, V9, P134, DOI 10.1038/nrc2587
   Hindorff LA, 2009, P NATL ACAD SCI USA, V106, P9362, DOI 10.1073/pnas.0903103106
NR 4
TC 99
Z9 102
U1 0
U2 18
PU ELSEVIER SCIENCE INC
PI NEW YORK
PA STE 800, 230 PARK AVE, NEW YORK, NY 10169 USA
SN 0360-3016
EI 1879-355X
J9 INT J RADIAT ONCOL
JI Int. J. Radiat. Oncol. Biol. Phys.
PD APR 1
PY 2010
VL 76
IS 5
BP 1295
EP 1296
DI 10.1016/j.ijrobp.2009.12.017
PG 2
WC Oncology; Radiology, Nuclear Medicine & Medical Imaging
SC Oncology; Radiology, Nuclear Medicine & Medical Imaging
GA 583KZ
UT WOS:000276675300005
PM 20338472
DA 2024-03-01
ER
