# Supplementary material for: Research Trends and Evolution in Radiogenomics (2005-2023): Bibliometric Analysis
Source: Interact J Med Res. 2024 Jul 9;13:e51347. doi: 10.2196/51347 (PMC11267093; doi:10.2196/51347)
Supplement: Multimedia Appendix 1 [file ijmr_v13i1e51347_app1.zip › download2011u5.txt]

PT J
AU Witte, MH
AF Witte, Marlys H.
TI Translational/Personalized Medicine, Pharmaco/Surgico/Radiogenomics, Lymphatic Spread of Cancer, and Medical Ignoromes
SO JOURNAL OF SURGICAL ONCOLOGY
LA English
DT Article
DE personalized medicine; translation; pharmacogenomics; surgicogenomics; lymphology; ignoramics
ID lymphedema-distichiasis syndrome; system
AB In the elusive quest for "personalized" cancer treatments based on pharmacogenomics, diverse challenges must be overcome: questionable validity of "molecular models of life," obstacles to bidirectional translation of scientific advances from bench to bedside to community, and limitations of bioinformatics to recognize and deal with "ignoramics/ignoromes" (expanding unknowns in cancer biology, theranostics, and therapeutic choices). These considerations apply to lymphatic system functioning-lymphatic vessels, lymph, lymph nodes, and lymphocytes-in diseases like cancer. J. Surg. Oncol. 2011;103:501-507. (C) 2011 Wiley-Liss, Inc.
C1 Univ Arizona, Student Res Programs, Coll Med, Dept Surg, Tucson, AZ 85724 USA.
C3 University of Arizona
RP Witte, MH (corresponding author), Univ Arizona, Student Res Programs, Coll Med, Dept Surg, 1501 N Campbell Ave,POB 245200, Tucson, AZ 85724 USA.
EM grace@surgery.arizona.edu
FU Arizona Disease Control Research Commission [8277-000000-1-1-AT-6625, ZB-7492, I-103, 9-056]; Arizona Comprehensive Cancer Center [BTE FY-10]; NIH-NCRR [1R25RR022720]; NHLBI [T35HL07479]; NIAID [R01MH065151]
CR Avery OT, 1944, J EXP MED, V79, P137, DOI 10.1084/jem.79.2.137
   Fang JM, 2000, AM J HUM GENET, V67, P1382, DOI 10.1086/316915
   FOLDI M, 1900, PCH16, V0, P0
   Gale NW, 2002, DEV CELL, V3, P411, DOI 10.1016/S1534-5807(02)00217-4
   GROSS DJ, 2004, NOB LECT DEC 8 KAVL, V0, P0
   Gunawardena J, 2010, SCIENCE, V328, P581, DOI 10.1126/science.1188974
   KINMONTH JB, 1972, LYMPHATIC DIS LYMPHO, V0, P0
   KORNBERG A, 1993, NATURE, V366, P408, DOI 10.1038/366408a0
   Kriederman BM, 2003, HUM MOL GENET, V12, P1179, DOI 10.1093/hmg/ddg123
   McCarty Maclyn, 1985, TRANSFORMING PRINCIP, V0, P0
   Petrova TV, 2004, NAT MED, V10, P974, DOI 10.1038/nm1094
   Sabin FR, 1902, AM J ANAT, V1, P367, DOI 10.1002/aja.1000010310
   Sarkar S, 2005, MOL MODELS LIFE PHIL, V0, P0
   Starling EH, 1896, LANCET, V1, P1267
   Watson JD, 1968, DOUBLE HELIX PERSONA, V0, P0
   WATSON JD, 1953, NATURE, V171, P737, DOI 10.1038/171737a0
   Witte MH, 2008, J INVEST MED, V56, P897, DOI 10.2310/JIM.0b013e318188a006
   Witte MH, 2006, CANCER METAST REV, V25, P159, DOI 10.1007/s10555-006-8496-2
   Witte MH, 2008, CULT LAND, V0, P251
   Witte MH, 2008, SCIENCE, V320, P1159, DOI 10.1126/science.320.5880.1159a
   Witte MH, 1999, ANTICANCER RES, V19, P4919
   WITTE MH, 2010, CTS-CLIN TRANSL SCI, V3, P0
   WITTE MH, 2009, LYMPHOLOG S IN PRESS, V43, P0
   WITTE MH, 1900, PCH16, V0, P0
   You YN, 2007, WORLD J SURG, V31, P450, DOI 10.1007/s00268-006-0616-1
NR 27
TC 5
Z9 5
U1 0
U2 3
PU WILEY-BLACKWELL
PI HOBOKEN
PA 111 RIVER ST, HOBOKEN 07030-5774, NJ USA
SN 0022-4790
EI 
J9 J SURG ONCOL
JI J. Surg. Oncol.
PD MAY 1
PY 2011
VL 103
IS 6
BP 501
EP 507
DI 10.1002/jso.21738
PG 7
WC Oncology; Surgery
SC Oncology; Surgery
GA 749QD
UT WOS:000289482800007
PM 21480242
DA 2024-03-01
ER

PT J
AU Rosenstein, BS
AF Rosenstein, Barry S.
TI Identification of SNPs associated with susceptibility for development of adverse reactions to radiotherapy
SO PHARMACOGENOMICS
LA English
DT Article
DE genome-wide association; studies; personalized; medicine; radiogenomics; radiotherapy
ID single nucleotide polymorphisms; breast-cancer patients; dna-repair genes; normal tissue complications; atm sequence variants; induced subcutaneous fibrosis; radiation-induced damage; genome-wide association; clinical radiosensitivity; skin reactions
AB Although cancer treatment with radiation can produce high cure rates, adverse effects often result from radiotherapy. These toxicities are manifested as damage to normal tissues and organs in the radiation field. In recognition of the substantial variation in the intrinsic response of individuals to radiation, an effort began approximately 10 years ago to discover the genetic markers, primarily SNPs, which are associated with susceptibility for the development of these adverse responses to radiation therapy. The goal of this research is to identify the SNPs that could serve as the basis of an assay to predict which cancer patients are most likely to develop complications resulting from radiotherapy. This would permit personalization and optimization of the treatment plan for each cancer patient.
C1 [Rosenstein, Barry S.] Mt Sinai Sch Med, Dept Radiat Oncol, New York, NY 10029 USA.
   [Rosenstein, Barry S.] NYU, Sch Med, Dept Radiat Oncol, New York, NY 10016 USA.
   [Rosenstein, Barry S.] Mt Sinai Sch Med, Dept Dermatol, New York, NY 10029 USA.
   [Rosenstein, Barry S.] Mt Sinai Sch Med, Dept Prevent Med, New York, NY 10029 USA.
C3 Icahn School of Medicine at Mount Sinai; New York University; Icahn School of Medicine at Mount Sinai; Icahn School of Medicine at Mount Sinai
RP Rosenstein, BS (corresponding author), Mt Sinai Sch Med, Dept Radiat Oncol, New York, NY 10029 USA.
EM barry.rosenstein@mssm.edu
FU Mount Sinai School of Medicine; American Cancer Society [RSGT-05-200-01-CCE]; DOD Prostate Cancer Research Program [PC074201]; NIH [1R01CA134444]
CR Ahn J, 2006, CLIN CANCER RES, V12, P7063, DOI 10.1158/1078-0432.CCR-06-0039
   Alsbeih G, 2010, RADIAT RES, V173, P505, DOI 10.1667/RR1769.1
   Alsner J, 2007, RADIOTHER ONCOL, V83, P261, DOI 10.1016/j.radonc.2007.05.001
   Ambrosone CB, 2006, BREAST CANCER RES, V8, P0, DOI 10.1186/bcr1526
   Andreassen CN, 2006, INT J RADIAT BIOL, V82, P577, DOI 10.1080/09553000600876637
   Andreassen CN, 2009, RADIOTHER ONCOL, V92, P299, DOI 10.1016/j.radonc.2009.06.015
   Andreassen CN, 2006, INT J RADIAT ONCOL, V64, P776, DOI 10.1016/j.ijrobp.2005.09.014
   Andreassen CN, 2003, RADIOTHER ONCOL, V69, P127, DOI 10.1016/j.radonc.2003.09.010
   Andreassen CN, 2005, RADIOTHER ONCOL, V75, P18, DOI 10.1016/j.radonc.2004.12.012
   Angèle S, 2003, CANCER RES, V63, P8717
   Azria D, 2008, CLIN CANCER RES, V14, P6284, DOI 10.1158/1078-0432.CCR-08-0700
   Barnett GC, 2010, RADIOTHER ONCOL, V97, P9, DOI 10.1016/j.radonc.2009.12.006
   Barnett GC, 2009, NAT REV CANCER, V9, P134, DOI 10.1038/nrc2587
   BEGG AC, 1993, INT J RADIAT BIOL, V64, P393, DOI 10.1080/09553009314551581
   Bentzen SM, 2010, INT J RADIAT ONCOL, V76, PS145, DOI 10.1016/j.ijrobp.2009.08.076
   Bentzen SM, 2010, INT J RADIAT ONCOL, V76, PS3, DOI 10.1016/j.ijrobp.2009.09.040
   Bi N, 2010, CLIN CANCER RES, V16, P2383, DOI 10.1158/1078-0432.CCR-09-2793
   Bremer M, 2003, RADIOTHER ONCOL, V69, P155, DOI 10.1016/j.radonc.2003.08.004
   Burri RJ, 2008, RADIAT RES, V170, P49, DOI 10.1667/RR1219.1
   Cesaretti JA, 2005, INT J RADIAT ONCOL, V61, P196, DOI 10.1016/j.ijrobp.2004.09.031
   Cesaretti JA, 2007, INT J RADIAT ONCOL, V68, P1410, DOI 10.1016/j.ijrobp.2007.02.052
   Chang-Claude J, 2005, CLIN CANCER RES, V11, P4802, DOI 10.1158/1078-0432.CCR-04-2657
   Chang-Claude J, 2009, BRIT J CANCER, V100, P1680, DOI 10.1038/sj.bjc.6605036
   Damaraju S, 2006, CLIN CANCER RES, V12, P2545, DOI 10.1158/1078-0432.CCR-05-2703
   De Ruyck K, 2005, INT J RADIAT ONCOL, V62, P1140, DOI 10.1016/j.ijrobp.2004.12.027
   De Ruyck K, 2006, INT J RADIAT ONCOL, V65, P1240, DOI 10.1016/j.ijrobp.2006.03.047
   Edvardsen H, 2007, RADIAT ONCOL, V2, P0, DOI 10.1186/1748-717X-2-25
   Fogarty GB, 2010, INT J RADIAT ONCOL, V77, P1486, DOI 10.1016/j.ijrobp.2009.07.1690
   Giotopoulos G, 2007, BRIT J CANCER, V96, P1001, DOI 10.1038/sj.bjc.6603637
   Hall EJ, 1998, CANCER J, V4, P385
   Hildebrandt MAT, 2010, PLOS ONE, V5, P0, DOI 10.1371/journal.pone.0012402
   Ho AY, 2007, INT J RADIAT ONCOL, V69, P677, DOI 10.1016/j.ijrobp.2007.04.012
   Iannuzzi CM, 2002, INT J RADIAT ONCOL, V52, P606, DOI 10.1016/S0360-3016(01)02684-0
   Isomura M, 2008, CLIN CANCER RES, V14, P6683, DOI 10.1158/1078-0432.CCR-07-4389
   Kerns SL, 2010, INT J RADIAT ONCOL, V78, P1292, DOI 10.1016/j.ijrobp.2010.07.036
   Kuptsova N, 2008, INT J CANCER, V122, P1333, DOI 10.1002/ijc.23138
   Lundberg M, 2010, ORAL ONCOL, V46, P369, DOI 10.1016/j.oraloncology.2010.02.012
   Mangoni M, 2010, INT J RAD ONCOL BIOL, V0, P0
   Meyer A, 2007, RADIOTHER ONCOL, V83, P283, DOI 10.1016/j.radonc.2007.04.029
   Moullan N, 2003, CANCER EPIDEM BIOMAR, V12, P1168
   Niu NF, 2010, GENOME RES, V20, P1482, DOI 10.1101/gr.107672.110
   Ozsahin M, 2005, CLIN CANCER RES, V11, P7426, DOI 10.1158/1078-0432.CCR-04-2634
   Parliament MB, 2010, SEMIN RADIAT ONCOL, V20, P232, DOI 10.1016/j.semradonc.2010.05.003
   Peters CA, 2008, INT J RADIAT ONCOL, V70, P752, DOI 10.1016/j.ijrobp.2007.05.023
   Popanda O, 2006, CANCER EPIDEM BIOMAR, V15, P1048, DOI 10.1158/1055-9965.EPI-06-0046
   Popanda O, 2009, MUTAT RES-FUND MOL M, V667, P58, DOI 10.1016/j.mrfmmm.2008.10.014
   Pugh TJ, 2009, CLIN CANCER RES, V15, P5008, DOI 10.1158/1078-0432.CCR-08-3357
   Quarmby S, 2003, INT J RADIAT BIOL, V79, P137, DOI 10.1080/0955300021000045673
   Rodningen AK, 2008, RADIOTHER ONCOL, V86, P314, DOI 10.1016/j.radonc.2007.09.013
   Safwat A, 2002, INT J RADIAT ONCOL, V52, P198, DOI 10.1016/S0360-3016(01)02690-6
   Severin DM, 2001, INT J RADIAT ONCOL, V50, P1323, DOI 10.1016/S0360-3016(01)01608-X
   Suga T, 2008, INT J RADIAT ONCOL, V72, P808, DOI 10.1016/j.ijrobp.2008.01.029
   Suga T, 2007, INT J RADIAT ONCOL, V69, P685, DOI 10.1016/j.ijrobp.2007.06.021
   Sun Z, 2010, ANN ONCOL, V21, P2011, DOI 10.1093/annonc/mdq212
   Tan XL, 2006, BREAST CANCER RES TR, V97, P255, DOI 10.1007/s10549-005-9119-2
   Thyagarajan B, 2010, BIOL BLOOD MARROW TR, V16, P1084, DOI 10.1016/j.bbmt.2010.03.001
   Tu HF, 2008, RADIOTHER ONCOL, V87, P243, DOI 10.1016/j.radonc.2008.03.018
   Werbrouck J, 2009, INT J RADIAT ONCOL, V73, P1187, DOI 10.1016/j.ijrobp.2008.08.073
   West C, 2010, INT J RADIAT ONCOL, V76, P1295, DOI 10.1016/j.ijrobp.2009.12.017
   West C, 2010, RADIOTHER ONCOL, V94, P117, DOI 10.1016/j.radonc.2009.12.007
   Yuan XL, 2009, J CLIN ONCOL, V27, P3370, DOI 10.1200/JCO.2008.20.6763
   Zhang L, 2010, INT J RADIAT ONCOL, V77, P1360, DOI 10.1016/j.ijrobp.2009.07.1675
NR 62
TC 31
Z9 32
U1 0
U2 4
PU FUTURE MEDICINE LTD
PI LONDON
PA UNITEC HOUSE, 3RD FLOOR, 2 ALBERT PLACE, FINCHLEY CENTRAL, LONDON, N3 1QB, ENGLAND
SN 1462-2416
EI 1744-8042
J9 PHARMACOGENOMICS
JI Pharmacogenomics
PD FEB 15
PY 2011
VL 12
IS 2
BP 267
EP 275
DI 10.2217/PGS.10.186
PG 9
WC Pharmacology & Pharmacy
SC Pharmacology & Pharmacy
GA 741RE
UT WOS:000288881000017
PM 21332318
DA 2024-03-01
ER

PT J
AU Zinn, PO
   Majadan, B
   Sathyan, P
   Singh, SK
   Majumder, S
   Jolesz, FA
   Colen, RR
AF Zinn, Pascal O.
   Majadan, Bhanu
   Sathyan, Pratheesh
   Singh, Sanjay K.
   Majumder, Sadhan
   Jolesz, Ferenc A.
   Colen, Rivka R.
TI Radiogenomic Mapping of Edema/Cellular Invasion MRI-Phenotypes in Glioblastoma Multiforme
SO PLOS ONE
LA English
DT Article
ID gene-expression; microarray analysis; cell-migration; high-grade; tumor; brain; gliomas; cancer; classification; temozolomide
AB Background: Despite recent discoveries of new molecular targets and pathways, the search for an effective therapy for Glioblastoma Multiforme (GBM) continues. A newly emerged field, radiogenomics, links gene expression profiles with MRI phenotypes. MRI-FLAIR is a noninvasive diagnostic modality and was previously found to correlate with cellular invasion in GBM. Thus, our radiogenomic screen has the potential to reveal novel molecular determinants of invasion. Here, we present the first comprehensive radiogenomic analysis using quantitative MRI volumetrics and large-scale gene- and microRNA expression profiling in GBM. Methods: Based on The Cancer Genome Atlas (TCGA), discovery and validation sets with gene, microRNA, and quantitative MR-imaging data were created. Top concordant genes and microRNAs correlated with high FLAIR volumes from both sets were further characterized by Kaplan Meier survival statistics, microRNA-gene correlation analyses, and GBM molecular subtype-specific distribution. Results: The top upregulated gene in both the discovery (4 fold) and validation (11 fold) sets was PERIOSTIN (POSTN). The top downregulated microRNA in both sets was miR-219, which is predicted to bind to POSTN. Kaplan Meier analysis demonstrated that above median expression of POSTN resulted in significantly decreased survival and shorter time to disease progression (P<0.001). High POSTN and low miR-219 expression were significantly associated with the mesenchymal GBM subtype (P<0.0001). Conclusion: Here, we propose a novel diagnostic method to screen for molecular cancer subtypes and genomic correlates of cellular invasion. Our findings also have potential therapeutic significance since successful molecular inhibition of invasion will improve therapy and patient survival in GBM.
C1 [Zinn, Pascal O.; Sathyan, Pratheesh; Singh, Sanjay K.; Majumder, Sadhan] Univ Texas MD Anderson Canc Ctr, Dept Genet, Houston, TX 77030 USA.
   [Zinn, Pascal O.] Univ Hosp CHUV BH19 110, Dept Clin Neurosci, Lausanne, Switzerland.
   [Majadan, Bhanu; Jolesz, Ferenc A.; Colen, Rivka R.] Harvard Univ, Brigham & Womens Hosp, Sch Med, Dept Radiol, Boston, MA 02115 USA.
C3 University of Texas System; UTMD Anderson Cancer Center; Harvard University; Harvard Medical School; Brigham & Women's Hospital
RP Zinn, PO (corresponding author), Univ Texas MD Anderson Canc Ctr, Dept Genet, Houston, TX 77030 USA.
EM pozinn@mdanderson.org; rrcolen@partners.org
FU National Institute of Health [P41-RR019703, R25 CA089017-06A2]
CR Archip N, 2007, ACAD RADIOL, V14, P1242, DOI 10.1016/j.acra.2007.05.025
   Barajas RF, 2010, RADIOLOGY, V254, P564, DOI 10.1148/radiol.09090663
   Burger JA, 2006, BLOOD, V107, P1761, DOI 10.1182/blood-2005-08-3182
   Chin L, 2008, NATURE, V455, P1061, DOI 10.1038/nature07385
   Delic S, 2011, NEUROPATHOL APPL NEU, V0, P0
   Diehn M, 2008, P NATL ACAD SCI USA, V105, P5213, DOI 10.1073/pnas.0801279105
   Dweep H, 2011, J BIOMED INFORM, V0, P0
   Ebos JML, 2009, CLIN CANCER RES, V15, P5020, DOI 10.1158/1078-0432.CCR-09-0095
   Esquela-Kerscher A, 2006, NAT REV CANCER, V6, P259, DOI 10.1038/nrc1840
   Gaziel-Sovran A, 2011, CANCER CELL, V20, P104, DOI 10.1016/j.ccr.2011.05.027
   George A, 2011, BRIT J BIOMED SCI, V68, P100, DOI 10.1080/09674845.2011.11730334
   Gering DT, 2001, J MAGN RESON IMAGING, V13, P967, DOI 10.1002/jmri.1139
   Gottlieb A, 2010, BMC BIOINFORMATICS, V11, P0, DOI 10.1186/1471-2105-11-300
   Gould J, 2006, BIOINFORMATICS, V22, P1924, DOI 10.1093/bioinformatics/btl196
   Hammoud MA, 1996, J NEURO-ONCOL, V27, P65, DOI 10.1007/BF00146086
   Hegi ME, 2005, NEW ENGL J MED, V352, P997, DOI 10.1056/NEJMoa043331
   Hoelzinger DB, 2005, NEOPLASIA, V7, P7, DOI 10.1593/neo.04535
   Irizarry RA, 2003, BIOSTATISTICS, V4, P249, DOI 10.1093/biostatistics/4.2.249
   Kanno A, 2008, INT J CANCER, V122, P2707, DOI 10.1002/ijc.23332
   KELLY PJ, 1987, J NEUROSURG, V66, P865, DOI 10.3171/jns.1987.66.6.0865
   Kwak HJ, 2011, ONCOGENE, V30, P2433, DOI 10.1038/onc.2010.620
   Law M, 2002, RADIOLOGY, V222, P715, DOI 10.1148/radiol.2223010558
   Lim PK, 2011, CANCER RES, V71, P1550, DOI 10.1158/0008-5472.CAN-10-2372
   McMillan KM, 2009, J MAGN RESON IMAGING, V29, P251, DOI 10.1002/jmri.21659
   Mikheeva SA, 2010, MOL CANCER, V9, P0, DOI 10.1186/1476-4598-9-194
   Mischel PS, 2004, NAT REV NEUROSCI, V5, P782, DOI 10.1038/nrn1518
   Nagashima G, 1999, SURG NEUROL, V51, P292, DOI 10.1016/S0090-3019(98)00056-1
   Nakada M, 2010, INT J CANCER, V126, P1155, DOI 10.1002/ijc.24849
   Nutt CL, 2003, CANCER RES, V63, P1602
   Pàez-Ribes M, 2009, CANCER CELL, V15, P220, DOI 10.1016/j.ccr.2009.01.027
   Pavlisa G, 2009, CLIN IMAG, V33, P96, DOI 10.1016/j.clinimag.2008.06.035
   Pichon E, 2004, MED IMAGE ANAL, V8, P267, DOI 10.1016/j.media.2004.06.006
   Pope WB, 2005, AM J NEURORADIOL, V26, P2466
   Pope WB, 2008, RADIOLOGY, V249, P268, DOI 10.1148/radiol.2491072000
   Quant EC, 2010, NEUROIMAG CLIN N AM, V20, P425, DOI 10.1016/j.nic.2010.04.007
   Rao SAM, 2010, MODERN PATHOL, V23, P1404, DOI 10.1038/modpathol.2010.135
   Reardon DA, 2006, ONCOLOGIST, V11, P152, DOI 10.1634/theoncologist.11-2-152
   Rickman DS, 2001, CANCER RES, V61, P6885
   Rothé F, 2011, PLOS ONE, V6, P0, DOI 10.1371/journal.pone.0020980
   Rutman AM, 2009, EUR J RADIOL, V70, P232, DOI 10.1016/j.ejrad.2009.01.050
   Sanai N, 2008, NEUROSURGERY, V62, P753, DOI 10.1227/01.neu.0000318159.21731.cf
   Singh S, 2004, LAB INVEST, V84, P1666, DOI 10.1038/labinvest.3700181
   Stevenson CB, 2008, NEUROSURGERY, V63, P560, DOI 10.1227/01.NEU.0000324896.26088.EF
   Stupp R, 2005, NEW ENGL J MED, V352, P987, DOI 10.1056/NEJMoa043330
   Tate MC, 2009, NEUROTHERAPEUTICS, V6, P447, DOI 10.1016/j.nurt.2009.04.001
   Van Meter T, 2006, DIAGN MOL PATHOL, V15, P195, DOI 10.1097/01.pdm.0000213464.06387.36
   Vaupel P, 2004, SEMIN RADIAT ONCOL, V14, P198, DOI 10.1016/j.semradonc.2004.04.008
   Verhaak RGW, 2010, CANCER CELL, V17, P98, DOI 10.1016/j.ccr.2009.12.020
   Yan H, 2009, NEW ENGL J MED, V360, P765, DOI 10.1056/NEJMoa0808710
   Yan W, 2006, J BIOL CHEM, V281, P19700, DOI 10.1074/jbc.M601856200
NR 50
TC 207
Z9 236
U1 0
U2 33
PU PUBLIC LIBRARY SCIENCE
PI SAN FRANCISCO
PA 1160 BATTERY STREET, STE 100, SAN FRANCISCO, CA 94111 USA
SN 1932-6203
EI 
J9 PLOS ONE
JI PLoS One
PD OCT 5
PY 2011
VL 6
IS 10
BP 
EP 
DI 10.1371/journal.pone.0025451
PG 11
WC Multidisciplinary Sciences
SC Science & Technology - Other Topics
GA 834NA
UT WOS:000295966900028
PM 21998659
DA 2024-03-01
ER

PT J
AU West, CM
   Barnett, GC
AF West, Catharine M.
   Barnett, Gillian C.
TI Genetics and genomics of radiotherapy toxicity: towards prediction
SO GENOME MEDICINE
LA English
DT Review
DE Radiation; radiotherapy; radiogenomics; single nucleotide polymorphism; genome-wide association study
ID single-nucleotide polymorphisms; quality-of-life; intensity-modulated radiotherapy; normal tissue complications; strand break repair; g(2) chromosomal radiosensitivity; late clinical radiosensitivity; therapy following lumpectomy; dna-repair; radiation-therapy
AB Radiotherapy is involved in many curative treatments of cancer; millions of survivors live with the consequences of treatment, and toxicity in a minority limits the radiation doses that can be safely prescribed to the majority. Radiogenomics is the whole genome application of radiogenetics, which studies the influence of genetic variation on radiation response. Work in the area focuses on uncovering the underlying genetic causes of individual variation in sensitivity to radiation, which is important for effective, safe treatment. In this review, we highlight recent advances in radiotherapy and discuss results from four genome-wide studies of radiotoxicity.
C1 [West, Catharine M.] Univ Manchester, Sch Canc & Enabling Sci, Manchester Acad Hlth Sci Ctr, Manchester M20 4BX, Lancs, England.
   [Barnett, Gillian C.] Univ Cambridge, Cambridge Univ Hosp NHS Fdn Trust, Dept Oncol, Cambridge CB2 0QQ, England.
C3 University of Manchester; University of Cambridge
RP West, CM (corresponding author), Univ Manchester, Sch Canc & Enabling Sci, Manchester Acad Hlth Sci Ctr, Wilmslow Rd, Manchester M20 4BX, Lancs, England.
EM catharine.west@manchester.ac.uk
FU Cancer Research UK; Royal College of Radiologists; Addenbrooke's Charitable Trust
CR Abbaszadeh F, 2010, J MED GENET, V47, P176, DOI 10.1136/jmg.2009.068866
   Ahmed S, 2010, LEUKEMIA LYMPHOMA, V51, P1163, DOI 10.3109/10428191003793366
   Ahn J, 2006, CLIN CANCER RES, V12, P7063, DOI 10.1158/1078-0432.CCR-06-0039
   Alsbeih G, 2010, RADIAT RES, V173, P505, DOI 10.1667/RR1769.1
   Ambrosone CB, 2006, BREAST CANCER RES, V8, P0, DOI 10.1186/bcr1526
   Andreassen CN, 2006, INT J RADIAT BIOL, V82, P577, DOI 10.1080/09553000600876637
   Andreassen CN, 2009, RADIOTHER ONCOL, V92, P299, DOI 10.1016/j.radonc.2009.06.015
   Andreassen CN, 2003, RADIOTHER ONCOL, V69, P127, DOI 10.1016/j.radonc.2003.09.010
   Andreassen CN, 2005, RADIOTHER ONCOL, V75, P18, DOI 10.1016/j.radonc.2004.12.012
   Angèle S, 2003, CANCER RES, V63, P8717
   Anscher MS, 2010, ONCOLOGIST, V15, P350, DOI 10.1634/theoncologist.2009-S101
   Ares C, 2010, INT J RADIAT ONCOL, V76, P685, DOI 10.1016/j.ijrobp.2009.02.062
   Aykin-Burns N, 2011, RADIAT RES, V175, P150, DOI 10.1667/RR2220.1
   Azria D, 2008, CLIN CANCER RES, V14, P6284, DOI 10.1158/1078-0432.CCR-08-0700
   Badie C, 2008, BRIT J CANCER, V98, P1845, DOI 10.1038/sj.bjc.6604381
   Barnett GC, 2011, INT J RAD O IN PRESS, V0, P0
   Barnett GC, 2010, RADIOTHER ONCOL, V97, P9, DOI 10.1016/j.radonc.2009.12.006
   Barnett GC, 2009, NAT REV CANCER, V9, P134, DOI 10.1038/nrc2587
   Bentzen SM, 2005, RADIOTHER ONCOL, V75, P355, DOI 10.1016/j.radonc.2004.12.007
   Bentzen SM, 2003, SEMIN RADIAT ONCOL, V13, P189, DOI 10.1016/S1053-4296(03)00036-5
   BENTZEN SM, 1993, EUR J CANCER, V29A, P1373, DOI 10.1016/0959-8049(93)90004-Y
   BENTZEN SM, 1991, RADIOTHER ONCOL, V20, P159, DOI 10.1016/0167-8140(91)90092-U
   Bentzen SM, 2006, NAT REV CANCER, V6, P702, DOI 10.1038/nrc1950
   Bentzen SM, 2010, INT J RADIAT ONCOL, V76, PS3, DOI 10.1016/j.ijrobp.2009.09.040
   Best T, 2011, NAT MED, V17, P941, DOI 10.1038/nm.2407
   Brem R, 2006, CARCINOGENESIS, V27, P2469, DOI 10.1093/carcin/bgl114
   Burnet NG, 2006, CLIN ONCOL-UK, V18, P525, DOI 10.1016/j.clon.2006.05.007
   Burnet N G, 1996, CLIN ONCOL (R COLL RADIOL), V8, P25, DOI 10.1016/S0936-6555(05)80035-4
   Burri RJ, 2008, RADIAT RES, V170, P49, DOI 10.1667/RR1219.1
   Chang-Claude J, 2005, CLIN CANCER RES, V11, P4802, DOI 10.1158/1078-0432.CCR-04-2657
   Chang-Claude J, 2009, BRIT J CANCER, V100, P1680, DOI 10.1038/sj.bjc.6605036
   Chistiakov DA, 2008, ACTA ONCOL, V47, P809, DOI 10.1080/02841860801885969
   Cosentino C, 2011, EMBO J, V30, P546, DOI 10.1038/emboj.2010.330
   Curwen GB, 2005, BRIT J CANCER, V93, P1038, DOI 10.1038/sj.bjc.6602807
   Curwen GB, 2010, INT J RADIAT BIOL, V86, P986, DOI 10.3109/09553002.2010.496027
   Damaraju S, 2006, CLIN CANCER RES, V12, P2545, DOI 10.1158/1078-0432.CCR-05-2703
   Dawson LA, 2006, LANCET ONCOL, V7, P848, DOI 10.1016/S1470-2045(06)70904-4
   De Ruyck K, 2005, RADIAT RES, V164, P237, DOI 10.1667/RR3417.1
   De Ruyck K, 2006, INT J RADIAT ONCOL, V65, P1240, DOI 10.1016/j.ijrobp.2006.03.047
   Dehing-Oberije C, 2010, RADIOTHER ONCOL, V97, P455, DOI 10.1016/j.radonc.2010.09.028
   Delaney G, 2005, CANCER-AM CANCER SOC, V104, P1129, DOI 10.1002/cncr.21324
   Donovan E, 2007, RADIOTHER ONCOL, V82, P254, DOI 10.1016/j.radonc.2006.12.008
   Edvardsen H, 2007, RADIAT ONCOL, V2, P0, DOI 10.1186/1748-717X-2-25
   Edvardsen H, 2007, INT J RADIAT ONCOL, V67, P1163, DOI 10.1016/j.ijrobp.2006.11.009
   EMAMI B, 1991, INT J RADIAT ONCOL, V21, P109, DOI 10.1016/0360-3016(91)90171-Y
   Epperly MW, 2000, RADIAT RES, V154, P365, DOI 10.1667/0033-7587(2000)154[0365:DPRROM]2.0.CO;2
   Finlay M, 2005, CLIN ONCOL-UK, V17, P54, DOI 10.1016/j.clon.2004.06.028
   Finnon P, 2008, HUM GENET, V123, P485, DOI 10.1007/s00439-008-0500-1
   Fogarty GB, 2010, INT J RADIAT ONCOL, V77, P1486, DOI 10.1016/j.ijrobp.2009.07.1690
   Giotopoulos G, 2007, BRIT J CANCER, V96, P1001, DOI 10.1038/sj.bjc.6603637
   Glatstein E, 2002, SEMIN RADIAT ONCOL, V12, P272, DOI 10.1053/srao.2002.32433
   Green H, 2002, RADIOTHER ONCOL, V63, P213, DOI 10.1016/S0167-8140(02)00079-8
   Guessous I, 2009, GENOME MED, V1, P0, DOI 10.1186/gm46
   Hendry JH, 1997, INT J RADIAT BIOL, V71, P709, DOI 10.1080/095530097143716
   Hildebrandt MAT, 2010, PLOS ONE, V5, P0, DOI 10.1371/journal.pone.0012402
   Ho AY, 2006, INT J RADIAT ONCOL, V65, P646, DOI 10.1016/j.ijrobp.2006.03.006
   Hong TS, 2005, BRIT J CANCER, V92, P1819, DOI 10.1038/sj.bjc.6602577
   Hoyes KP, 2000, INT J RADIAT BIOL, V76, P1435, DOI 10.1080/09553000050176199
   Isomura M, 2008, CLIN CANCER RES, V14, P6683, DOI 10.1158/1078-0432.CCR-07-4389
   Jackson SP, 2002, CARCINOGENESIS, V23, P687, DOI 10.1093/carcin/23.5.687
   Janssens ACJW, 2008, HUM MOL GENET, V17, PR166, DOI 10.1093/hmg/ddn250
   Jeggo P, 2009, INT J RADIAT BIOL, V85, P1061, DOI 10.3109/09553000903261263
   Johnson SM, 2010, J CLIN INVEST, V120, P2528, DOI 10.1172/JCI41402
   Kerns SL, 2010, INT J RADIAT ONCOL, V78, P1292, DOI 10.1016/j.ijrobp.2010.07.036
   Kleinerman RA, 2009, PEDIATR RADIOL, V39, PS27, DOI 10.1007/s00247-008-1015-6
   Kornguth DG, 2005, INT J RADIAT ONCOL, V62, P665, DOI 10.1016/j.ijrobp.2004.11.026
   Kuptsova N, 2008, INT J CANCER, V122, P1333, DOI 10.1002/ijc.23138
   Langsenlehner T, 2008, INT J RADIAT ONCOL, V70, P752
   Langsenlehner T, 2008, INT J RADIAT ONCOL, V71, P960, DOI 10.1016/j.ijrobp.2008.02.029
   Langsenlehner T, 2011, RADIOTHER ONCOL, V98, P387, DOI 10.1016/j.radonc.2011.01.021
   LITTLE JB, 1990, RADIAT RES, V123, P87, DOI 10.2307/3577662
   MALAISE EP, 1987, RADIAT RES, V111, P319, DOI 10.2307/3576988
   Manolio TA, 2009, NATURE, V461, P747, DOI 10.1038/nature08494
   Martin LM, 2010, CANCER TREAT REV, V36, P518, DOI 10.1016/j.ctrv.2010.03.008
   Martin SI, 2010, CONTEMP HEMATOL, V0, PP15, DOI 10.1007/978-1-59745-415-5_2
   Matsumoto Y, 2011, DNA REPAIR, V10, P314, DOI 10.1016/j.dnarep.2010.12.002
   Mayles WPM, 2010, CLIN ONCOL-UK, V22, P636, DOI 10.1016/j.clon.2010.06.014
   Meyer A, 2009, WORLD J UROL, V27, P371, DOI 10.1007/s00345-008-0354-0
   Michikawa Y, 2010, BMC MED GENET, V11, P0, DOI 10.1186/1471-2350-11-123
   Moran JM, 2005, LANCET ONCOL, V6, P51
   Morton LM, 2011, NAT MED, V17, P924, DOI 10.1038/nm.2428
   Moullan N, 2003, CANCER EPIDEM BIOMAR, V12, P1168
   Nguyen PL, 2008, ONCOLOGY-NY, V22, P748
   Niu NF, 2010, GENOME RES, V20, P1482, DOI 10.1101/gr.107672.110
   Nutting CM, 2011, LANCET ONCOL, V12, P127, DOI 10.1016/S1470-2045(10)70290-4
   ODriscoll M, 2006, NAT REV GENET, V7, P45, DOI 10.1038/nrg1746
   ODriscoll M, 2004, DNA REPAIR, V3, P1227, DOI 10.1016/j.dnarep.2004.03.025
   Ozsahin M, 2005, CLIN CANCER RES, V11, P7426, DOI 10.1158/1078-0432.CCR-04-2634
   Peters CA, 2008, INT J RADIAT ONCOL, V70, P752, DOI 10.1016/j.ijrobp.2007.05.023
   Polo SE, 2011, GENE DEV, V25, P409, DOI 10.1101/gad.2021311
   Popanda O, 2006, CANCER EPIDEM BIOMAR, V15, P1048, DOI 10.1158/1055-9965.EPI-06-0046
   Popanda O, 2009, MUTAT RES-FUND MOL M, V667, P58, DOI 10.1016/j.mrfmmm.2008.10.014
   Pow EHN, 2006, INT J RADIAT ONCOL, V66, P981, DOI 10.1016/j.ijrobp.2006.06.013
   Prise KM, 2009, NAT REV CANCER, V9, P351, DOI 10.1038/nrc2603
   PUCK TT, 1956, J EXP MED, V103, P653, DOI 10.1084/jem.103.5.653
   Quarmby S, 2003, INT J RADIAT BIOL, V79, P137, DOI 10.1080/0955300021000045673
   Revenkova E, 2009, HUM MOL GENET, V18, P418, DOI 10.1093/hmg/ddn369
   Riballo E, 1999, CURR BIOL, V9, P699, DOI 10.1016/S0960-9822(99)80311-X
   Roberts SA, 1999, AM J HUM GENET, V65, P784, DOI 10.1086/302544
   Sacks W, 2010, THYROID, V20, P1235, DOI 10.1089/thy.2009.0455
   Schmitz A, 2007, INT J RADIAT ONCOL, V68, P1169, DOI 10.1016/j.ijrobp.2007.03.050
   Severin DM, 2001, INT J RADIAT ONCOL, V50, P1323, DOI 10.1016/S0360-3016(01)01608-X
   Sterpone S, 2010, MUTAT RES-FUND MOL M, V684, P43, DOI 10.1016/j.mrfmmm.2009.11.009
   Stewart GS, 2007, P NATL ACAD SCI USA, V104, P16910, DOI 10.1073/pnas.0708408104
   Suga T, 2008, INT J RADIAT ONCOL, V72, P808, DOI 10.1016/j.ijrobp.2008.01.029
   Suga T, 2007, INT J RADIAT ONCOL, V69, P685, DOI 10.1016/j.ijrobp.2007.06.021
   Surowy H, 2011, MUTAGENESIS, V26, P111, DOI 10.1093/mutage/geq059
   Tamulevicius P, 2007, RADIAT RES, V167, P1, DOI 10.1667/RR0751.1
   Tan WH, 2006, J IMMUNOL, V176, P6186, DOI 10.4049/jimmunol.176.10.6186
   Tan XL, 2006, BREAST CANCER RES TR, V97, P255, DOI 10.1007/s10549-005-9119-2
   TAYLOR AMR, 1975, NATURE, V258, P427, DOI 10.1038/258427a0
   Ten Haken RK, 2006, SEMIN RADIAT ONCOL, V16, P224, DOI 10.1016/j.semradonc.2006.04.005
   Teo YY, 2008, CURR OPIN LIPIDOL, V19, P133, DOI 10.1097/MOL.0b013e3282f5dd77
   Valdagni R, 2009, CANCER-AM CANCER SOC, V115, P3141, DOI 10.1002/cncr.24356
   van Herk M, 2007, SEMIN RADIAT ONCOL, V17, P258, DOI 10.1016/j.semradonc.2007.07.003
   Veldeman L, 2008, LANCET ONCOL, V9, P367, DOI 10.1016/S1470-2045(08)70098-6
   Verellen D, 2007, NAT REV CANCER, V7, P949, DOI 10.1038/nrc2288
   Von Pfeil A, 2002, INT J RADIAT BIOL, V78, P331, DOI 10.1080/09553000110113065
   Waltes R, 2009, AM J HUM GENET, V84, P605, DOI 10.1016/j.ajhg.2009.04.010
   Werbrouck J, 2009, INT J RADIAT ONCOL, V73, P1187, DOI 10.1016/j.ijrobp.2008.08.073
   West CML, 2007, CLIN ONCOL-UK, V19, P470, DOI 10.1016/j.clon.2007.02.016
   West C, 2010, INT J RADIAT ONCOL, V76, P1295, DOI 10.1016/j.ijrobp.2009.12.017
   West CML, 2001, INT J RADIAT ONCOL, V51, P10, DOI 10.1016/S0360-3016(01)01575-9
   Wu XF, 2006, CANCER RES, V66, P5993, DOI 10.1158/0008-5472.CAN-06-1007
   Yang M, 2011, INT J RADIAT ONCOL, V79, P1402, DOI 10.1016/j.ijrobp.2009.12.042
   Yuan XL, 2009, J CLIN ONCOL, V27, P3370, DOI 10.1200/JCO.2008.20.6763
   Zhang L, 2010, RADIOTHER ONCOL, V97, P19, DOI 10.1016/j.radonc.2010.08.015
   Zhao W, 2007, BRIT J RADIOL, V80, PS23, DOI 10.1259/bjr/18237646
   Zhou KX, 2011, NAT GENET, V43, P117, DOI 10.1038/ng.735
   Zhou LQ, 2010, CANCER BIOTHER RADIO, V25, P681, DOI 10.1089/cbr.2010.0811
   Zschenker O, 2010, RADIOTHER ONCOL, V97, P26, DOI 10.1016/j.radonc.2010.01.016
NR 135
TC 135
Z9 152
U1 0
U2 18
PU BMC
PI LONDON
PA CAMPUS, 4 CRINAN ST, LONDON N1 9XW, ENGLAND
SN 1756-994X
EI 
J9 GENOME MED
JI Genome Med.
PD JUN 15
PY 2011
VL 3
IS 
BP 
EP 
DI 10.1186/gm268
PG 15
WC Genetics & Heredity
SC Genetics & Heredity
GA V27QJ
UT WOS:000208627400052
PM 21861849
DA 2024-03-01
ER

PT J
AU Kuo, MD
   Yamamoto, S
AF Kuo, Michael D.
   Yamamoto, Shota
TI Next Generation Radiologic-Pathologic Correlation in Oncology: Rad-Path 2.0
SO AMERICAN JOURNAL OF ROENTGENOLOGY
LA English
DT Review
DE histopathologic findings; molecular imaging; radiologic findings; radiogenomics; radiologic-pathologic correlation
ID b-cell lymphoma; gene-expression profiles; unresectable hepatocellular-carcinoma; positron-emission-tomography; her2-positive breast-cancer; lung-cancer; glioblastoma-multiforme; adjuvant chemotherapy; molecular subtypes; predict survival
AB OBJECTIVE. The bedrock of radiology has been radiologic-pathologic (Rad-Path) correlation: the correlation of imaging to ex vivo gross and histopathologic findings of disease. This classical view is being challenged by our increasing understanding of the molecular basis of disease, particularly in oncology. The traditional lines in diagnostic sciences have blurred with the development of new in vitro diagnostic molecular assays and molecular imaging methods as well as the growing evidence that conventional diagnostic imaging has potential use in understanding genomic properties of disease. The purpose of this article is to make the case for a fundamental shift to the next generation of Rad-Path correlation (Rad-Path 2.0). CONCLUSION. The future success of radiology will require not only continued technologic advances in physical and life sciences but also the convergence of previously distinct diagnostic disciplines.
C1 [Kuo, Michael D.; Yamamoto, Shota] Univ Calif Los Angeles, David Geffen Sch Med, Dept Radiol Sci, Los Angeles, CA 90095 USA.
   [Kuo, Michael D.] Univ Calif Los Angeles, David Geffen Sch Med, Dept Pathol, Los Angeles, CA 90095 USA.
   [Kuo, Michael D.; Yamamoto, Shota] Univ Calif Los Angeles, David Geffen Sch Med, Radiol Pathol Program, Los Angeles, CA 90095 USA.
C3 University of California System; University of California Los Angeles; University of California Los Angeles Medical Center; David Geffen School of Medicine at UCLA; University of California System; University of California Los Angeles; University of California Los Angeles Medical Center; David Geffen School of Medicine at UCLA; University of California System; University of California Los Angeles; University of California Los Angeles Medical Center; David Geffen School of Medicine at UCLA
RP Kuo, MD (corresponding author), Univ Calif Los Angeles, David Geffen Sch Med, Dept Radiol Sci, 10833 Le Conte Ave, Los Angeles, CA 90095 USA.
EM michaelkuo@mednet.ucla.edu
CR Alizadeh AA, 2000, NATURE, V403, P503, DOI 10.1038/35000501
   Unknown -, 1960, ANNOTATED ALICE ALIC, V0, P0
   Beer DG, 2002, NAT MED, V8, P816, DOI 10.1038/nm733
   Bittner M, 2000, NATURE, V406, P536, DOI 10.1038/35020115
   Bryan RN, 2010, RADIOLOGY, V254, P647, DOI 10.1148/radiol.09092336
   Catalano C, 2003, AM J ROENTGENOL, V180, P1271, DOI 10.2214/ajr.180.5.1801271
   Choi YL, 2010, NEW ENGL J MED, V363, P1734, DOI 10.1056/NEJMoa1007478
   Coiffier B, 2002, NEW ENGL J MED, V346, P235, DOI 10.1056/NEJMoa011795
   Collins FS, 2003, SCIENCE, V300, P286, DOI 10.1126/science.1084564
   Collins Jim, 2009, HOW THE MIGHTY FALL, V0, P0
   Cronin M, 2007, CLIN CHEM, V53, P1084, DOI 10.1373/clinchem.2006.076497
   Degani H, 1997, NAT MED, V3, P780, DOI 10.1038/nm0797-780
   DeRisi J, 1996, NAT GENET, V14, P457
   Diehn M, 2008, P NATL ACAD SCI USA, V105, P5213, DOI 10.1073/pnas.0801279105
   Farma JM, 2008, ANN SURG ONCOL, V15, P2465, DOI 10.1245/s10434-008-9992-0
   Fischer B, 2009, NEW ENGL J MED, V361, P32, DOI 10.1056/NEJMoa0900043
   Flaherty KT, 2010, NEW ENGL J MED, V363, P809, DOI 10.1056/NEJMoa1002011
   Gambhir SS, 2002, NAT REV CANCER, V2, P683, DOI 10.1038/nrc882
   Györffy B, 2005, ONCOGENE, V24, P7542, DOI 10.1038/sj.onc.1208908
   Hammoud MA, 1996, J NEURO-ONCOL, V27, P65, DOI 10.1007/BF00146086
   Harisinghani MG, 2003, NEW ENGL J MED, V348, P2491, DOI 10.1056/NEJMoa022749
   Hegi ME, 2005, NEW ENGL J MED, V352, P997, DOI 10.1056/NEJMoa043331
   Herschman HR, 2003, SCIENCE, V302, P605, DOI 10.1126/science.1090585
   Hobbs SK, 2003, J MAGN RESON IMAGING, V18, P530, DOI 10.1002/jmri.10395
   Hoffman JM, 2007, RADIOLOGY, V244, P39, DOI 10.1148/radiol.2441060773
   Judenhofer MS, 2008, NAT MED, V14, P459, DOI 10.1038/nm1700
   Karapetis CS, 2008, NEW ENGL J MED, V359, P1757, DOI 10.1056/NEJMoa0804385
   Klatte T, 2009, CLIN CANCER RES, V15, P1162, DOI 10.1158/1078-0432.CCR-08-1229
   Kobayashi S, 2005, NEW ENGL J MED, V352, P786, DOI 10.1056/NEJMoa044238
   Kuo MD, 2007, J VASC INTERV RADIOL, V18, P821, DOI 10.1016/j.jvir.2007.04.031
   Lapointe J, 2004, P NATL ACAD SCI USA, V101, P811, DOI 10.1073/pnas.0304146101
   Lee DY, 2009, AM J ROENTGENOL, V193, P287, DOI 10.2214/AJR.09.2866
   Lenz G, 2008, P NATL ACAD SCI USA, V105, P13520, DOI 10.1073/pnas.0804295105
   Liang Y, 2005, P NATL ACAD SCI USA, V102, P5814, DOI 10.1073/pnas.0402870102
   Llovet JM, 2003, HEPATOLOGY, V37, P429, DOI 10.1053/jhep.2003.50047
   Llovet JM, 2002, LANCET, V359, P1734, DOI 10.1016/S0140-6736(02)08649-X
   Mann RM, 2008, EUR RADIOL, V18, P1307, DOI 10.1007/s00330-008-0863-7
   Margulies M, 2005, NATURE, V437, P376, DOI 10.1038/nature03959
   Mischel PS, 2003, ONCOGENE, V22, P2361, DOI 10.1038/sj.onc.1206344
   Mitsudomi T, 2010, LANCET ONCOL, V11, P121, DOI 10.1016/S1470-2045(09)70364-X
   Mok TS, 2009, NEW ENGL J MED, V361, P947, DOI 10.1056/NEJMoa0810699
   Mori S, 2007, LUNG CANCER, V56, P59, DOI 10.1016/j.lungcan.2006.11.011
   Mutch MG, 2007, J SURG ONCOL, V96, P693, DOI 10.1002/jso.20915
   Notterman DA, 2001, CANCER RES, V61, P3124
   Paik S, 2004, NEW ENGL J MED, V351, P2817, DOI 10.1056/NEJMoa041588
   Paik S, 2006, J CLIN ONCOL, V24, P3726, DOI 10.1200/JCO.2005.04.7985
   Perou CM, 2000, NATURE, V406, P747, DOI 10.1038/35021093
   Phillips HS, 2006, CANCER CELL, V9, P157, DOI 10.1016/j.ccr.2006.02.019
   Piccart-Gebhart MJ, 2005, NEW ENGL J MED, V353, P1659, DOI 10.1056/NEJMoa052306
   Pieterman RM, 2000, NEW ENGL J MED, V343, P254, DOI 10.1056/NEJM200007273430404
   Romond EH, 2005, NEW ENGL J MED, V353, P1673, DOI 10.1056/NEJMoa052122
   Rosell R, 2009, NEW ENGL J MED, V361, P958, DOI 10.1056/NEJMoa0904554
   Rosenwald A, 2002, NEW ENGL J MED, V346, P1937, DOI 10.1056/NEJMoa012914
   Rudin M, 2003, NAT REV DRUG DISCOV, V2, P123, DOI 10.1038/nrd1007
   Salazar R, 2011, J CLIN ONCOL, V29, P17, DOI 10.1200/JCO.2010.30.1077
   Scheel JR, 2006, J VASC INTERV RADIOL, V17, P1225, DOI 10.1097/01.RVI.0000232498.25928.A1
   Segal E, 2007, NAT BIOTECHNOL, V25, P675, DOI 10.1038/nbt1306
   Slamon DJ, 2001, NEW ENGL J MED, V344, P783, DOI 10.1056/NEJM200103153441101
   Soni GV, 2007, CLIN CHEM, V53, P1996, DOI 10.1373/clinchem.2007.091231
   Taylor BS, 2010, CANCER CELL, V18, P11, DOI 10.1016/j.ccr.2010.05.026
   Therasse P, 2000, J NATL CANCER I, V92, P205, DOI 10.1093/jnci/92.3.205
   Thomas RK, 2007, NAT GENET, V39, P347, DOI 10.1038/ng1975
   van de Vijver MJ, 2002, NEW ENGL J MED, V347, P1999, DOI 10.1056/NEJMoa021967
   vant Veer LJ, 2002, NATURE, V415, P530, DOI 10.1038/415530a
   Vaughan TT, 2009, MAGN RESON MED, V61, P244, DOI 10.1002/mrm.21751
   Wang DS, 2006, J VASC INTERV RADIOL, V17, P1405, DOI 10.1097/01.RVI.0000235746.86332.DF
   Weissleder R, 2006, SCIENCE, V312, P1168, DOI 10.1126/science.1125949
   Welford SM, 1998, NUCLEIC ACIDS RES, V26, P3059, DOI 10.1093/nar/26.12.3059
   Witmer BS, 2008, CLIN CANCER RES, V14, P2988, DOI 10.1158/1078-0432.CCR-07-4723
   Yan H, 2009, NEW ENGL J MED, V360, P765, DOI 10.1056/NEJMoa0808710
   Yang YS, 2003, ACAD RADIOL, V10, P1165, DOI 10.1016/S1076-6332(03)00327-1
   Zhao HJ, 2006, PLOS MED, V3, P115, DOI 10.1371/journal.pmed.0030013
NR 72
TC 26
Z9 30
U1 0
U2 18
PU AMER ROENTGEN RAY SOC
PI RESTON
PA 1891 PRESTON WHITE DR, SUBSCRIPTION FULFILLMENT, RESTON, VA 22091 USA
SN 0361-803X
EI 1546-3141
J9 AM J ROENTGENOL
JI Am. J. Roentgenol.
PD OCT 15
PY 2011
VL 197
IS 4
BP 990
EP 997
DI 10.2214/AJR.11.7163
PG 8
WC Radiology, Nuclear Medicine & Medical Imaging
SC Radiology, Nuclear Medicine & Medical Imaging
GA 822WL
UT WOS:000295081000073
PM 21940590
DA 2024-03-01
ER
