# Supplementary material for: Research Trends and Evolution in Radiogenomics (2005-2023): Bibliometric Analysis
Source: Interact J Med Res. 2024 Jul 9;13:e51347. doi: 10.2196/51347 (PMC11267093; doi:10.2196/51347)
Supplement: Multimedia Appendix 1 [file ijmr_v13i1e51347_app1.zip › download2012u8.txt]

PT J
AU Yamamoto, S
   Maki, DD
   Korn, RL
   Kuo, MD
AF Yamamoto, Shota
   Maki, Daniel D.
   Korn, Ronald L.
   Kuo, Michael D.
TI Radiogenomic Analysis of Breast Cancer Using MRI: A Preliminary Study to Define the Landscape
SO AMERICAN JOURNAL OF ROENTGENOLOGY
LA English
DT Article
DE biomarker; breast cancer; genomics; MRI; radiogenomics
ID gene-expression patterns; carcinomas; reproducibility; identification; chemotherapy; microarray; tumors; foci
AB OBJECTIVE. Molecular profiling studies have defined the increasing importance of gene expression phenotyping in breast cancer. However, the relationship between global transcriptomic profiles and the information provided by breast MRI remains to be examined. In this pilot study, our aim was to provide a preliminary radiogenomic association map linking MR image phenotypes to underlying global gene expression patterns in breast cancer. MATERIALS AND METHODS. From a multiinstitutional study, a total of 353 patients with a diagnosis of breast cancer were examined for gene expression analysis. Radiogenomic analysis was then performed on a subset of these patients (n = 10) who also underwent breast MRI. Two radiologists evaluated each MRI study across 26 predefined imaging phenotypes. Analyses were performed to correlate the expression and imaging data and to define associations between specific MR image phenotypes and gene sets of interest. RESULTS. High-level analysis revealed 21 imaging traits that were globally correlated (p < 0.05), with 71% of the total genes measured in patients with breast cancer. A significant correlation was identified between heterogeneous enhancement patterns and a previously described interferon breast cancer subtype (p < 0.01). We also identified 12 imaging traits that significantly correlated (false discovery rate < 0.25) with gene sets related to breast cancer and 11 traits correlated (false discovery rate < 0.25) to prognostic gene sets (van't Veer, wound response, and hypoxia metagene signatures) using gene enrichment analysis. CONCLUSION. Radiogenomic analysis of breast cancer with MRI is a novel approach to understanding the underlying molecular biology of breast cancers.
C1 [Yamamoto, Shota; Kuo, Michael D.] Univ Calif Los Angeles, David Geffen Sch Med, Dept Radiol Sci, Los Angeles, CA 90095 USA.
   [Yamamoto, Shota; Kuo, Michael D.] Univ Calif Los Angeles, David Geffen Sch Med, Radiol Pathol Program, Los Angeles, CA 90095 USA.
   [Maki, Daniel D.; Korn, Ronald L.] Scottsdale Med Imaging, Scottsdale, AZ USA.
   [Korn, Ronald L.] ImageneDx, Newport Beach, CA USA.
   [Kuo, Michael D.] Univ Calif Los Angeles, David Geffen Sch Med, Dept Pathol, Los Angeles, CA 90095 USA.
C3 University of California System; University of California Los Angeles; University of California Los Angeles Medical Center; David Geffen School of Medicine at UCLA; University of California System; University of California Los Angeles; University of California Los Angeles Medical Center; David Geffen School of Medicine at UCLA; Scottsdale Medical Imaging Ltd.; University of California System; University of California Los Angeles; University of California Los Angeles Medical Center; David Geffen School of Medicine at UCLA
RP Kuo, MD (corresponding author), Univ Calif Los Angeles, David Geffen Sch Med, Dept Radiol Sci, 10833 LeConte Ave,Box 951721,CHS 17-135, Los Angeles, CA 90095 USA.
EM michaelkuo@mednet.ucla.edu
CR Bluemke DA, 2004, JAMA-J AM MED ASSOC, V292, P2735, DOI 10.1001/jama.292.22.2735
   Chang HY, 2004, PLOS BIOL, V2, P206, DOI 10.1371/journal.pbio.0020007
   DALTON LW, 1994, CANCER, V73, P2765, DOI 10.1002/1097-0142(19940601)73:11<2765::AID-CNCR2820731119>3.0.CO;2-K
   Diehn M, 2003, NUCLEIC ACIDS RES, V31, P219, DOI 10.1093/nar/gkg014
   Diehn M, 2008, P NATL ACAD SCI USA, V105, P5213, DOI 10.1073/pnas.0801279105
   Dinu I, 2007, BMC BIOINFORMATICS, V8, P0, DOI 10.1186/1471-2105-8-242
   Esserman L, 2001, ANN SURG ONCOL, V8, P549, DOI 10.1245/aso.2001.8.6.549
   Fan C, 2006, NEW ENGL J MED, V355, P560, DOI 10.1056/NEJMoa052933
   Gevaert O, 2009, BMC MED GENOMICS, V2, P0, DOI 10.1186/1755-8794-2-69
   Herschkowitz JI, 2007, GENOME BIOL, V8, P0, DOI 10.1186/gb-2007-8-5-r76
   Heywang-Körunner SH, 2001, EUR RADIOL, V11, P531, DOI 10.1007/s003300000745
   Javid S, 2010, ANN SURG ONCOL, V17, P1841, DOI 10.1245/s10434-010-0934-2
   Kuo MD, 2007, J VASC INTERV RADIOL, V18, P821, DOI 10.1016/j.jvir.2007.04.031
   Macura KJ, 2006, RADIOGRAPHICS, V26, P1719, DOI 10.1148/rg.266065025
   Malich A, 2005, AM J ROENTGENOL, V185, P964, DOI 10.2214/AJR.04.1073
   Mootha VK, 2003, NAT GENET, V34, P267, DOI 10.1038/ng1180
   Oh DS, 2006, J CLIN ONCOL, V24, P1656, DOI 10.1200/JCO.2005.03.2755
   Paik S, 2004, NEW ENGL J MED, V351, P2817, DOI 10.1056/NEJMoa041588
   Perou CM, 2000, NATURE, V406, P747, DOI 10.1038/35021093
   Sardanelli F, 2004, AM J ROENTGENOL, V183, P1149, DOI 10.2214/ajr.183.4.1831149
   SCHENA M, 1995, SCIENCE, V270, P467, DOI 10.1126/science.270.5235.467
   Sorlie T, 2003, P NATL ACAD SCI USA, V100, P8418, DOI 10.1073/pnas.0932692100
   Sorlie T, 2001, P NATL ACAD SCI USA, V98, P10869, DOI 10.1073/pnas.191367098
   Sotiriou C, 2009, NEW ENGL J MED, V360, P790, DOI 10.1056/NEJMra0801289
   Subramanian A, 2005, P NATL ACAD SCI USA, V102, P15545, DOI 10.1073/pnas.0506580102
   TEIXEIRA MR, 1994, BRIT J CANCER, V70, P922, DOI 10.1038/bjc.1994.421
   THEISSIG F, 1990, PATHOL RES PRACT, V186, P732, DOI 10.1016/S0344-0338(11)80263-3
   van de Rijn M, 2002, AM J PATHOL, V161, P1991, DOI 10.1016/S0002-9440(10)64476-8
   vant Veer LJ, 2002, NATURE, V415, P530, DOI 10.1038/415530a
   Weichselbaum RR, 2008, P NATL ACAD SCI USA, V105, P18490, DOI 10.1073/pnas.0809242105
   Winter SC, 2007, CANCER RES, V67, P3441, DOI 10.1158/0008-5472.CAN-06-3322
NR 31
TC 125
Z9 142
U1 3
U2 43
PU AMER ROENTGEN RAY SOC
PI RESTON
PA 1891 PRESTON WHITE DR, SUBSCRIPTION FULFILLMENT, RESTON, VA 22091 USA
SN 0361-803X
EI 
J9 AM J ROENTGENOL
JI Am. J. Roentgenol.
PD SEP 15
PY 2012
VL 199
IS 3
BP 654
EP 663
DI 10.2214/AJR.11.7824
PG 10
WC Radiology, Nuclear Medicine & Medical Imaging
SC Radiology, Nuclear Medicine & Medical Imaging
GA 997FO
UT WOS:000308150000051
PM 22915408
DA 2024-03-01
ER

PT J
AU Ellingson, BM
   Cloughesy, TF
   Pope, WB
   Zaw, TM
   Phillips, H
   Lalezari, S
   Nghiemphu, PL
   Ibrahim, H
   Naeini, KM
   Harris, RJ
   Lai, A
AF Ellingson, Benjamin M.
   Cloughesy, Timothy F.
   Pope, Whitney B.
   Zaw, Taryar M.
   Phillips, Heidi
   Lalezari, Shadi
   Nghiemphu, Phioanh L.
   Ibrahim, Hassana
   Naeini, Kourosh M.
   Harris, Robert J.
   Lai, Albert
TI Anatomic localization of O6-methylguanine DNA methyltransferase (MGMT) promoter methylated and unmethylated tumors: A radiographic study in 358 de novo human glioblastomas
SO NEUROIMAGE
LA English
DT Article
DE Radiogenomics; MGMT; Glioblastoma; GBM; Tumor location
ID brain-tumors; stem-cells; asymmetry; multiforme; location; survival; growth; extent; voxel; medulloblastomas
AB Promoter methylation of O6-methylguanine DNA methyltransferase (MGMT) is associated with a favorable prognosis in glioblastoma multiforme (GBM) and has been hypothesized to occur early in tumor transformation of glial cells. Thus, a possible link exists between the site of malignant transformation and MGMT promoter methylation status. Using the Analysis of Differential Involvement (ADIFFI) statistical mapping technique in a total of 358 patients with GBM, we demonstrate that human de novo GBMs occur in a high frequency contiguous with the posterior subventricular zone (SVZ); MGMT promoter methylated GBMs are lateralized to the left hemisphere, while MGMT unmethylated GBMs are lateralized to the right hemisphere; and tumors near the left temporal lobe have a significantly longer overall survival compared with tumors occurring elsewhere, independent of treatment or MGMT methylation status. (C) 2011 Elsevier Inc. All rights reserved.
C1 [Ellingson, Benjamin M.; Pope, Whitney B.; Zaw, Taryar M.; Ibrahim, Hassana; Naeini, Kourosh M.; Harris, Robert J.] Univ Calif Los Angeles, David Geffen Sch Med, Dept Radiol Sci, Los Angeles, CA 90095 USA.
   [Cloughesy, Timothy F.; Lalezari, Shadi; Nghiemphu, Phioanh L.; Lai, Albert] Univ Calif Los Angeles, David Geffen Sch Med, Dept Neurol, Los Angeles, CA 90095 USA.
   [Phillips, Heidi] Genentech Inc, Dept Tumor Biol & Angiogenesis, San Francisco, CA 94080 USA.
C3 University of California System; University of California Los Angeles; University of California Los Angeles Medical Center; David Geffen School of Medicine at UCLA; University of California System; University of California Los Angeles; University of California Los Angeles Medical Center; David Geffen School of Medicine at UCLA; Roche Holding; Genentech
RP Ellingson, BM (corresponding author), Univ Calif Los Angeles, David Geffen Sch Med, Dept Radiol Sci, 924 Westwood Blvd,Suite 615, Los Angeles, CA 90024 USA.
EM bellingson@mednet.ucla.edu
FU UCLA Institute for Molecular Medicine; UCLA; Art of the Brain; Ziering Family Foundation in memory of Sigi Ziering; Singleton Family Foundation; Clarence Klein Fund for Neuro-Oncology
CR Alvarez-Buylla A, 2002, J NEUROSCI, V22, P629, DOI 10.1523/JNEUROSCI.22-03-00629.2002
   AMBROSE D, 1994, J CELL PHYSIOL, V159, P92, DOI 10.1002/jcp.1041590113
   Amunts K, 1996, NEUROIMAGE, V4, P216, DOI 10.1006/nimg.1996.0073
   Barami K, 2009, J CLIN NEUROSCI, V16, P195, DOI 10.1016/j.jocn.2008.03.006
   Bates E, 2003, NAT NEUROSCI, V6, P448, DOI 10.1038/nn1050
   Borod Joan C, 2002, APPL NEUROPSYCHOL, V9, P23, DOI 10.1207/S15324826AN0901_4
   Broca Paul, 1861, B SOC ANAT PARIS, V6, P330, DOI 10.1093/ACPROF:OSO/9780195177640.003.0018
   Bullmore ET, 1999, IEEE T MED IMAGING, V18, P32, DOI 10.1109/42.750253
   COPELAND DD, 1975, J NEUROPATH EXP NEUR, V34, P340, DOI 10.1097/00005072-197507000-00004
   Cox RW, 1999, MAGNET RESON MED, V42, P1014, DOI 10.1002/(SICI)1522-2594(199912)42:6<1014::AID-MRM4>3.0.CO;2-F
   Drabycz S, 2010, NEUROIMAGE, V49, P1398, DOI 10.1016/j.neuroimage.2009.09.049
   Eoli M, 2007, CLIN CANCER RES, V13, P2606, DOI 10.1158/1078-0432.CCR-06-2184
   Fontaine D, 2010, NEUROCHIRURGIE, V56, P467, DOI 10.1016/j.neuchi.2010.07.008
   Gazzaniga MS, 2005, NAT REV NEUROSCI, V6, P653, DOI 10.1038/nrn1723
   Globus JH, 1942, ARCH PATHOL, V34, P674
   Gorlia T, 2008, LANCET ONCOL, V9, P29, DOI 10.1016/S1470-2045(07)70384-4
   Harpold HLP, 2007, J NEUROPATH EXP NEUR, V66, P1, DOI 10.1097/nen.0b013e31802d9000
   Hegi ME, 2005, NEW ENGL J MED, V352, P997, DOI 10.1056/NEJMoa043331
   Hsieh A, 2011, J CELL PHYSIOL, V226, P1118, DOI 10.1002/jcp.22433
   JEREMIC B, 1994, J NEURO-ONCOL, V21, P177, DOI 10.1007/BF01052902
   Kimberg DY, 2007, J COGNITIVE NEUROSCI, V19, P1067, DOI 10.1162/jocn.2007.19.7.1067
   Lacroix M, 2001, J NEUROSURG, V95, P190, DOI 10.3171/jns.2001.95.2.0190
   Lai A, 2011, J CLIN ONCOL, V29, P142, DOI 10.1200/JCO.2010.30.2729
   LANTOS PL, 1976, EXPERIENTIA, V32, P1467, DOI 10.1007/BF01937439
   Marino S, 2000, GENE DEV, V14, P994
   Nicolis SK, 2007, NEUROBIOL DIS, V25, P217, DOI 10.1016/j.nbd.2006.08.022
   Park HJ, 2004, NEUROIMAGE, V22, P1231, DOI 10.1016/j.neuroimage.2004.03.009
   Pietsch T, 1997, CANCER RES, V57, P2085
   Reulen HJ, 2010, ACTA NEUROCHIR SUPPL, V106, P3, DOI 10.1007/978-3-211-98811-4_1
   Rorden C, 2007, J COGNITIVE NEUROSCI, V19, P1081, DOI 10.1162/jocn.2007.19.7.1081
   RUBENS AB, 1976, NEUROLOGY, V26, P620, DOI 10.1212/WNL.26.7.620
   Sanai N, 2005, NEW ENGL J MED, V353, P811, DOI 10.1056/NEJMra043666
   Shapleske J, 1999, BRAIN RES REV, V29, P26, DOI 10.1016/S0165-0173(98)00047-2
   SIMPSON JR, 1993, INT J RADIAT ONCOL, V26, P239, DOI 10.1016/0360-3016(93)90203-8
   Stupp R, 2005, NEW ENGL J MED, V352, P987, DOI 10.1056/NEJMoa043330
   Sun T, 2005, SCIENCE, V308, P1794, DOI 10.1126/science.1110324
   Sun T, 2006, NAT REV NEUROSCI, V7, P655, DOI 10.1038/nrn1930
   Swanson KR, 2003, J NEUROL SCI, V216, P1, DOI 10.1016/j.jns.2003.06.001
   Toga AW, 2003, NAT REV NEUROSCI, V4, P37, DOI 10.1038/nrn1009
   VICK NA, 1977, ACTA NEUROPATHOL, V40, P63, DOI 10.1007/BF00688574
   Wechsler-Reya R, 2001, ANNU REV NEUROSCI, V24, P385, DOI 10.1146/annurev.neuro.24.1.385
   Wernicke Carl, 1874, APHASISCHE SYMPTOMEN, V0, P0
   Xu QJ, 2008, STEM CELLS, V26, P3018, DOI 10.1634/stemcells.2008-0459
   Zlatescu MC, 2001, CANCER RES, V61, P6713
NR 45
TC 103
Z9 113
U1 0
U2 7
PU ACADEMIC PRESS INC ELSEVIER SCIENCE
PI SAN DIEGO
PA 525 B ST, STE 1900, SAN DIEGO, CA 92101-4495 USA
SN 1053-8119
EI 1095-9572
J9 NEUROIMAGE
JI Neuroimage
PD JAN 16
PY 2012
VL 59
IS 2
BP 908
EP 916
DI 10.1016/j.neuroimage.2011.09.076
PG 9
WC Neurosciences; Neuroimaging; Radiology, Nuclear Medicine & Medical Imaging
SC Neurosciences & Neurology; Radiology, Nuclear Medicine & Medical Imaging
GA 864AY
UT WOS:000298210600006
PM 22001163
DA 2024-03-01
ER

PT J
AU Barnett, GC
   Coles, CE
   Elliott, RM
   Baynes, C
   Luccarini, C
   Conroy, D
   Wilkinson, JS
   Tyrer, J
   Misra, V
   Platte, R
   Gulliford, SL
   Sydes, MR
   Hall, E
   Bentzen, SM
   Dearnaley, DP
   Burnet, NG
   Pharoah, PDP
   Dunning, AM
   West, CML
AF Barnett, Gillian C.
   Coles, Charlotte E.
   Elliott, Rebecca M.
   Baynes, Caroline
   Luccarini, Craig
   Conroy, Don
   Wilkinson, Jennifer S.
   Tyrer, Jonathan
   Misra, Vivek
   Platte, Radka
   Gulliford, Sarah L.
   Sydes, Matthew R.
   Hall, Emma
   Bentzen, Soren M.
   Dearnaley, David P.
   Burnet, Neil G.
   Pharoah, Paul D. P.
   Dunning, Alison M.
   West, Catharine M. L.
TI Independent validation of genes and polymorphisms reported to be associated with radiation toxicity: a prospective analysis study
SO LANCET ONCOLOGY
LA English
DT Article
ID breast-cancer patients; single nucleotide polymorphisms; dna-repair genes; randomized controlled-trial; acid substitution variants; genome-wide association; g(2) chromosomal radiosensitivity; therapy following lumpectomy; normal tissue-reactions; atm sequence variants
AB Background Several studies have reported associations between radiation toxicity and single nucleotide polymorphisms (SNPs) in candidate genes. Few associations have been tested in independent validation studies. This prospective study aimed to validate reported associations between genotype and radiation toxicity in a large independent dataset. Methods 92 (of 98 attempted) SNPs in 46 genes were successfully genotyped in 1613 patients: 976 received adjuvant breast radiotherapy in the Cambridge breast IMRT trial (ISRCTN21474421, n=942) or in a prospective study of breast toxicity at the Christie Hospital, Manchester, UK (n=34). A further 637 received radical prostate radiotherapy in the MRC RT01 multicentre trial (ISRCTN47772397, n=224) or in the Conventional or Hypofractionated High Dose Intensity Modulated Radiotherapy for Prostate Cancer (CHHiP) trial (ISRCTN97182923, n=413). Late toxicity was assessed 2 years after radiotherapy with a validated photographic technique (patients with breast cancer only), clinical assessment, and patient questionnaires. Association tests of genotype with overall radiation toxicity score and individual endpoints were undertaken in univariate and multivariable analyses. At a type I error rate adjusted for multiple testing, this study had 99% power to detect a SNP, with minor allele frequency of 0.35, associated with a per allele odds ratio of 2.2. Findings None of the previously reported associations were confirmed by this study, after adjustment for multiple comparisons. The p value distribution of the SNPs tested against overall toxicity score was not different from that expected by chance. Interpretation We did not replicate previously reported late toxicity associations, suggesting that we can essentially exclude the hypothesis that published SNPs individually exert a clinically relevant effect. Continued recruitment of patients into studies within the Radiogenomics Consortium is essential so that sufficiently powered studies can be done and methodological challenges addressed.
C1 [Barnett, Gillian C.; Burnet, Neil G.] Univ Cambridge, Dept Oncol, Cambridge, England.
   [Coles, Charlotte E.; Wilkinson, Jennifer S.; Burnet, Neil G.] Cambridge Univ Hosp NHS Fdn Trust, Ctr Oncol, Cambridge, England.
   [Barnett, Gillian C.; Baynes, Caroline; Luccarini, Craig; Conroy, Don; Tyrer, Jonathan; Platte, Radka; Pharoah, Paul D. P.; Dunning, Alison M.] Univ Cambridge, Strangeways Res Lab, Canc Res UK Ctr Genet Epidemiol, Cambridge, England.
   [Barnett, Gillian C.; Baynes, Caroline; Luccarini, Craig; Conroy, Don; Tyrer, Jonathan; Platte, Radka; Pharoah, Paul D. P.; Dunning, Alison M.] Univ Cambridge, Strangeways Res Lab, Dept Oncol, Cambridge, England.
   [Elliott, Rebecca M.; West, Catharine M. L.] Univ Manchester, Manchester Acad Hlth Sci Ctr, Sch Canc & Enabling Sci, Manchester, Lancs, England.
   [Misra, Vivek] Christie Hosp, Dept Clin Oncol, Manchester, Lancs, England.
   [Hall, Emma] Inst Canc Res, Clin Trials & Stat Unit, Sutton, Surrey, England.
   [Sydes, Matthew R.] MRC Clin Trials Unit, Canc Grp, London, England.
   Royal Marsden NHS Fdn Trust, Sutton, Surrey, England.
   [Gulliford, Sarah L.] Inst Canc Res, Joint Dept Phys, Sutton, Surrey, England.
   [Dearnaley, David P.] Inst Canc Res, Dept Acad Urol, Sutton, Surrey, England.
   [Bentzen, Soren M.] Univ Wisconsin, Dept Human Oncol, Clin Sci Ctr K4 316, Sch Med & Publ Hlth, Madison, WI USA.
C3 University of Cambridge; University of Cambridge; Cancer Research UK; University of Cambridge; University of Cambridge; University of Manchester; Christie NHS Foundation Trust; Christie Hospital; University of London; Institute of Cancer Research - UK; Medical Research Council Clinical Trials Unit; Royal Marsden NHS Foundation Trust; University of London; Institute of Cancer Research - UK; University of London; Institute of Cancer Research - UK; University of Wisconsin System; University of Wisconsin Madison
RP Barnett, GC (corresponding author), Canc Res UK Dept Oncol, Strangeways Res Lab, Cambridge CB1 8RN, England.
EM gillbarnett@doctors.org.uk
FU Cancer Research UK [C8197/A10865, C8197/A10123]; The Royal College of Radiologists [C26900/A8740]; Addenbrooke's Charitable Trust; Breast Cancer Campaign; Cambridge National Institute of Health Research (NIHR) Biomedical Research Centre; East Midlands Innovation; National Cancer Institute; Joseph Mitchell Trust; Royal Marsden NHS Foundation Trust; Institute of Cancer Research NIHR Biomedical Research Centre for Cancer; Experimental Cancer Medicine Centre (ECMC); UK Medical Research Council [RT01]; UK Department of Health; NIHR; Cancer Research UK [7253, 10588] Funding Source: researchfish; Medical Research Council [MC_U122861330] Funding Source: researchfish; The Francis Crick Institute; Cancer Research UK [10119, 10124] Funding Source: researchfish; MRC [MC_U122861330] Funding Source: UKRI
CR Ahmed S, 2009, NAT GENET, V41, P585, DOI 10.1038/ng.354
   Ahn J, 2006, CLIN CANCER RES, V12, P7063, DOI 10.1158/1078-0432.CCR-06-0039
   Aka P, 2004, MUTAT RES-FUND MOL M, V556, P169, DOI 10.1016/j.mrfmmm.2004.08.002
   Alsbeih G, 2007, RADIAT RES, V167, P58, DOI 10.1667/RR0669.1
   Alsbeih G, 2007, INT J RADIAT ONCOL, V68, P229, DOI 10.1016/j.ijrobp.2006.12.050
   Alsner J, 2008, SEMIN RADIAT ONCOL, V18, P126, DOI 10.1016/j.semradonc.2007.10.004
   Ambrosone CB, 2006, BREAST CANCER RES, V8, P0, DOI 10.1186/bcr1526
   Andreassen CN, 2003, RADIOTHER ONCOL, V69, P127, DOI 10.1016/j.radonc.2003.09.010
   Angèle S, 2003, CANCER RES, V63, P8717
   Au WW, 2003, ENVIRON HEALTH PERSP, V111, P1843, DOI 10.1289/ehp.6632
   Azria D, 2008, CLIN CANCER RES, V14, P6284, DOI 10.1158/1078-0432.CCR-08-0700
   Balding DJ, 2006, NAT REV GENET, V7, P781, DOI 10.1038/nrg1916
   Barnett GC, 2011, CLIN ONCOL-UK, V23, P662, DOI 10.1016/j.clon.2011.04.011
   Barnett GC, 2011, CLIN ONCOL-UK, V23, P613, DOI 10.1016/j.clon.2011.03.001
   Barnett GC, 2012, INT J RADIAT ONCOL, V82, P1065, DOI 10.1016/j.ijrobp.2011.03.015
   Barnett GC, 2012, INT J RADIAT ONCOL, V82, P715, DOI 10.1016/j.ijrobp.2010.10.068
   Barnett GC, 2010, RADIOTHER ONCOL, V97, P9, DOI 10.1016/j.radonc.2009.12.006
   Barnett GC, 2009, NAT REV CANCER, V9, P134, DOI 10.1038/nrc2587
   Bentzen, 1994, SEMIN RADIAT ONCOL, V4, P68, DOI 10.1016/S1053-4296(05)80034-7
   BENTZEN SM, 1994, RADIOTHER ONCOL, V32, P1, DOI 10.1016/0167-8140(94)90443-X
   BENTZEN SM, 1989, RADIOTHER ONCOL, V15, P267, DOI 10.1016/0167-8140(89)90095-9
   Bentzen SM, 2009, BASIC CLIN RADIOBIOL, V0, P56
   Bentzen SM, 2006, NAT REV CANCER, V6, P702, DOI 10.1038/nrc1950
   Bentzen SM, 2010, INT J RADIAT ONCOL, V76, PS3, DOI 10.1016/j.ijrobp.2009.09.040
   Borgmann K, 2007, RADIOTHER ONCOL, V83, P196, DOI 10.1016/j.radonc.2007.04.010
   Brem R, 2006, CARCINOGENESIS, V27, P2469, DOI 10.1093/carcin/bgl114
   Burnet NG, 2006, CLIN ONCOL-UK, V18, P525, DOI 10.1016/j.clon.2006.05.007
   Burri RJ, 2008, RADIAT RES, V170, P49, DOI 10.1667/RR1219.1
   Chang-Claude J, 2005, CLIN CANCER RES, V11, P4802, DOI 10.1158/1078-0432.CCR-04-2657
   Chang-Claude J, 2009, BRIT J CANCER, V100, P1680, DOI 10.1038/sj.bjc.6605036
   Choudhury A, 2008, BMC MED GENET, V9, P0, DOI 10.1186/1471-2350-9-69
   Curwen GB, 2005, BRIT J CANCER, V93, P1038, DOI 10.1038/sj.bjc.6602807
   Damaraju S, 2006, CLIN CANCER RES, V12, P2545, DOI 10.1158/1078-0432.CCR-05-2703
   De Ruyck K, 2005, INT J RADIAT ONCOL, V62, P1140, DOI 10.1016/j.ijrobp.2004.12.027
   Dearnaley DP, 2007, LANCET ONCOL, V8, P475, DOI 10.1016/S1470-2045(07)70143-2
   Dikomey E, 2003, INT J RADIAT ONCOL, V56, P1194, DOI 10.1016/S0360-3016(03)00188-3
   Easton DF, 2007, NATURE, V447, P1087, DOI 10.1038/nature05887
   Edvardsen H, 2007, RADIAT ONCOL, V2, P0, DOI 10.1186/1748-717X-2-25
   Edvardsen H, 2007, INT J RADIAT ONCOL, V67, P1163, DOI 10.1016/j.ijrobp.2006.11.009
   Farkasova T, 2008, NEOPLASMA, V55, P330
   Finnon P, 2008, HUM GENET, V123, P485, DOI 10.1007/s00439-008-0500-1
   Fletcher O, 2010, CANCER EPIDEM BIOMAR, V19, P2143, DOI 10.1158/1055-9965.EPI-10-0374
   Gao LB, 2010, J EXP CLIN CANC RES, V29, P0, DOI 10.1186/1756-9966-29-117
   Giotopoulos G, 2007, BRIT J CANCER, V96, P1001, DOI 10.1038/sj.bjc.6603637
   Girard PM, 2004, HUM MOL GENET, V13, P2369, DOI 10.1093/hmg/ddh274
   Godderis L, 2004, ENVIRON MOL MUTAGEN, V44, P293, DOI 10.1002/em.20069
   Gulliford SL, 2010, INT J RADIAT ONCOL, V76, P747, DOI 10.1016/j.ijrobp.2009.02.025
   Gutiérrez-Enriquez S, 2004, GENE CHROMOSOME CANC, V40, P109, DOI 10.1002/gcc.20025
   Ho AY, 2007, INT J RADIAT ONCOL, V69, P677, DOI 10.1016/j.ijrobp.2007.04.012
   Hsu HM, 2007, CANCER EPIDEM BIOMAR, V16, P2024, DOI 10.1158/1055-9965.EPI-07-0116
   Hu JJ, 2001, CARCINOGENESIS, V22, P917, DOI 10.1093/carcin/22.6.917
   Isomura M, 2008, CLIN CANCER RES, V14, P6683, DOI 10.1158/1078-0432.CCR-07-4389
   Jackson A, 2010, INT J RADIAT ONCOL, V76, PS155, DOI 10.1016/j.ijrobp.2009.08.074
   Kerns SL, 2010, INT J RADIAT ONCOL, V78, P1292, DOI 10.1016/j.ijrobp.2010.07.036
   Khoo VS, 2008, CLIN ONCOL-UK, V20, P12, DOI 10.1016/j.clon.2007.10.008
   Kornguth DG, 2005, INT J RADIAT ONCOL, V62, P665, DOI 10.1016/j.ijrobp.2004.11.026
   Kuptsova N, 2008, INT J CANCER, V122, P1333, DOI 10.1002/ijc.23138
   Lunn RM, 2000, CARCINOGENESIS, V21, P551, DOI 10.1093/carcin/21.4.551
   Mangar SA, 2006, RADIOTHER ONCOL, V80, P355, DOI 10.1016/j.radonc.2006.07.037
   Moullan N, 2003, CANCER EPIDEM BIOMAR, V12, P1168
   Pharoah P, 2007, J NATL CANCER I, V99, P332, DOI 10.1093/jnci/djk061
   Pharoah PDP, 2007, PLOS GENET, V3, P401, DOI 10.1371/journal.pgen.0030042
   Popanda O, 2009, MUTAT RES-FUND MOL M, V667, P58, DOI 10.1016/j.mrfmmm.2008.10.014
   Quarmby S, 2003, INT J RADIAT BIOL, V79, P137, DOI 10.1080/0955300021000045673
   Renwick A, 2006, NAT GENET, V38, P873, DOI 10.1038/ng1837
   Schmitz A, 2007, INT J RADIAT ONCOL, V68, P1169, DOI 10.1016/j.ijrobp.2007.03.050
   Severin DM, 2001, INT J RADIAT ONCOL, V50, P1323, DOI 10.1016/S0360-3016(01)01608-X
   Suga T, 2008, INT J RADIAT ONCOL, V72, P808, DOI 10.1016/j.ijrobp.2008.01.029
   Suga T, 2007, INT J RADIAT ONCOL, V69, P685, DOI 10.1016/j.ijrobp.2007.06.021
   Sydes MR, 2004, RADIOTHER ONCOL, V72, P199, DOI 10.1016/j.radonc.2004.04.007
   Syndikus I, 2010, INT J RADIAT ONCOL, V77, P773, DOI 10.1016/j.ijrobp.2009.05.052
   Tan XL, 2006, BREAST CANCER RES TR, V97, P255, DOI 10.1007/s10549-005-9119-2
   TURESSON I, 1990, INT J RADIAT ONCOL, V19, P1569, DOI 10.1016/0360-3016(90)90374-S
   Turnbull C, 2010, NAT GENET, V42, P504, DOI 10.1038/ng.586
   Vodicka P, 2004, CARCINOGENESIS, V25, P757, DOI 10.1093/carcin/bgh064
   Werbrouck J, 2009, INT J RADIAT ONCOL, V73, P1187, DOI 10.1016/j.ijrobp.2008.08.073
   West C, 2010, INT J RADIAT ONCOL, V76, P1295, DOI 10.1016/j.ijrobp.2009.12.017
   West C, 2010, RADIOTHER ONCOL, V94, P117, DOI 10.1016/j.radonc.2009.12.007
   Wilding CS, 2007, ENVIRON MOL MUTAGEN, V48, P48, DOI 10.1002/em.20274
   Willems P, 2008, GENE CHROMOSOME CANC, V47, P137, DOI 10.1002/gcc.20515
   Woodbine L, 2010, DNA REPAIR, V9, P1003, DOI 10.1016/j.dnarep.2010.07.001
   Worrillow LJ, 2008, J MED GENET, V45, P142, DOI 10.1136/jmg.2007.053850
   Worrillow LJ, 2003, CLIN CANCER RES, V9, P3012
   Wu XF, 2006, CANCER RES, V66, P5993, DOI 10.1158/0008-5472.CAN-06-1007
   Zhu YM, 2008, DNA REPAIR, V7, P141, DOI 10.1016/j.dnarep.2007.08.006
NR 85
TC 182
Z9 192
U1 0
U2 19
PU ELSEVIER SCIENCE INC
PI NEW YORK
PA 360 PARK AVE SOUTH, NEW YORK, NY 10010-1710 USA
SN 1470-2045
EI 
J9 LANCET ONCOL
JI Lancet Oncol.
PD JAN 15
PY 2012
VL 13
IS 1
BP 65
EP 77
DI 10.1016/S1470-2045(11)70302-3
PG 13
WC Oncology
SC Oncology
GA 875EZ
UT WOS:000299014500046
PM 22169268
DA 2024-03-01
ER

PT J
AU Kumar, V
   Gu, YH
   Basu, S
   Berglund, A
   Eschrich, SA
   Schabath, MB
   Forster, K
   Aerts, HJWL
   Dekker, A
   Fenstermacher, D
   Goldgof, DB
   Hall, LO
   Lambin, P
   Balagurunathan, Y
   Gatenby, RA
   Gillies, RJ
AF Kumar, Virendra
   Gu, Yuhua
   Basu, Satrajit
   Berglund, Anders
   Eschrich, Steven A.
   Schabath, Matthew B.
   Forster, Kenneth
   Aerts, Hugo J. W. L.
   Dekker, Andre
   Fenstermacher, David
   Goldgof, Dmitry B.
   Hall, Lawrence O.
   Lambin, Philippe
   Balagurunathan, Yoganand
   Gatenby, Robert A.
   Gillies, Robert J.
TI Radiomics: the process and the challenges
SO MAGNETIC RESONANCE IMAGING
LA English
DT Article
DE Radiomics; Imaging; Image features; Tumor; Segmentation
ID contrast-enhanced mri; false discovery rate; active contour; interactive segmentation; spatial heterogeneity; survival prediction; image segmentation; feature-selection; texture analysis; tumor-shape
AB "Radiomics" refers to the extraction and analysis of large amounts of advanced quantitative imaging features with high throughput from medical images obtained with computed tomography, positron emission tomography or magnetic resonance imaging. Importantly, these data are designed to be extracted from standard-of-care images, leading to a very large potential subject pool. Radiomics data are in a mineable form that can be used to build descriptive and predictive models relating image features to phenotypes or gene protein signatures. The core hypothesis of radiomics is that these models, which can include biological or medical data, can provide valuable diagnostic, prognostic or predictive information. The radiomics enterprise can be divided into distinct processes, each with its own challenges that need to be overcome: (a) image acquisition and reconstruction, (b) image segmentation and rendering, (c) feature extraction and feature qualification and (d) databases and data sharing for eventual (e) ad hoc informatics analyses. Each of these individual processes poses unique challenges. For example, optimum protocols for image acquisition and reconstruction have to be identified and harmonized. Also, segmentations have to be robust and involve minimal operator input. Features have to be generated that robustly reflect the complexity of the individual volumes, but cannot be overly complex or redundant. Furthermore, informatics databases that allow incorporation of image features and image annotations, along with medical and genetic data, have to be generated. Finally, the statistical approaches to analyze these data have to be optimized, as radiomics is not a mature field of study. Each of these processes will be discussed in turn, as well as some of their unique challenges and proposed approaches to solve them. The focus of this article will be on images of non-small-cell lung cancer. (C) 2012 Elsevier Inc. All rights reserved.
C1 [Kumar, Virendra; Gu, Yuhua; Balagurunathan, Yoganand; Gillies, Robert J.] Univ S Florida, Coll Med, H Lee Moffitt Canc Ctr & Res Inst, Dept Canc Imaging & Metab, Tampa, FL 33612 USA.
   [Basu, Satrajit; Goldgof, Dmitry B.; Hall, Lawrence O.] Univ S Florida, Dept Comp Sci & Engn, Tampa, FL 33620 USA.
   [Berglund, Anders; Eschrich, Steven A.; Fenstermacher, David] Univ S Florida, Coll Med, H Lee Moffitt Canc Ctr & Res Inst, Dept Bioinformat, Tampa, FL 33612 USA.
   [Schabath, Matthew B.] Univ S Florida, Coll Med, H Lee Moffitt Canc Ctr & Res Inst, Dept Canc Epidemiol, Tampa, FL 33612 USA.
   [Forster, Kenneth] Univ S Florida, Coll Med, H Lee Moffitt Canc Ctr & Res Inst, Dept Radiat Oncol, Tampa, FL 33612 USA.
   [Aerts, Hugo J. W. L.; Dekker, Andre; Lambin, Philippe] Maastricht Univ, Med Ctr, GROW Sch Oncol & Dev Biol, Dept Radiat Oncol MAASTRO, Maastricht, Netherlands.
   [Gatenby, Robert A.; Gillies, Robert J.] Univ S Florida, Coll Med, H Lee Moffitt Canc Ctr & Res Inst, Dept Radiol, Tampa, FL 33612 USA.
   [Aerts, Hugo J. W. L.] Harvard Univ, Sch Publ Hlth, Dana Farber Canc Inst, Dept Biostat & Computat Biol,Computat Biol & Func, Boston, MA 02115 USA.
C3 State University System of Florida; University of South Florida; H Lee Moffitt Cancer Center & Research Institute; State University System of Florida; University of South Florida; H Lee Moffitt Cancer Center & Research Institute; State University System of Florida; University of South Florida; H Lee Moffitt Cancer Center & Research Institute; State University System of Florida; University of South Florida; State University System of Florida; University of South Florida; H Lee Moffitt Cancer Center & Research Institute; Maastricht University; State University System of Florida; University of South Florida; H Lee Moffitt Cancer Center & Research Institute; Harvard University; Dana-Farber Cancer Institute; Harvard T.H. Chan School of Public Health
RP Gillies, RJ (corresponding author), Univ S Florida, Coll Med, H Lee Moffitt Canc Ctr & Res Inst, Dept Canc Imaging & Metab, Tampa, FL 33612 USA.
EM robert.gillies@moffitt.org
FU NCI NIH HHS [P30 CA076292, U01 CA143062] Funding Source: Medline
CR Unknown -, 2009, NEOPLASIA, V11, P102, DOI 10.1593/neo.81328
   Unknown -, 2010, J. BIOMED. IMAGING, V0, P0
   Armato SG, 2008, CLIN PHARMACOL THER, V84, P448, DOI 10.1038/clpt.2008.161
   Armato SG, 2011, MED PHYS, V38, P915, DOI 10.1118/1.3528204
   Basu S, 2011, IEEE SYS MAN CYBERN, V0, PP1306, DOI 10.1109/ICSMC.2011.6083840
   BENJAMINI Y, 1995, J R STAT SOC B, V57, P289, DOI 10.1111/j.2517-6161.1995.tb02031.x
   Boellaard R, 2010, EUR J NUCL MED MOL I, V37, P181, DOI 10.1007/s00259-009-1297-4
   Boellaard R, 2009, J NUCL MED, V50, P11S, DOI 10.2967/jnumed.108.057182
   Boykov Y, 2001, IEEE T PATTERN ANAL, V23, P1222, DOI 10.1109/34.969114
   Braga-Neto U, 2004, BIOINFORMATICS, V20, P253, DOI 10.1093/bioinformatics/btg399
   Burton A, 2007, LANCET ONCOL, V8, P464, DOI 10.1016/S1470-2045(07)70155-9
   Canuto HC, 2009, MAGN RESON MED, V61, P1218, DOI 10.1002/mrm.21946
   Castellano G, 2004, CLIN RADIOL, V59, P1061, DOI 10.1016/j.crad.2004.07.008
   Channin DS, 2009, RADIOLOGY, V253, P590, DOI 10.1148/radiol.2533090135
   Chen C, 2008, J MICROSC-OXFORD, V230, P177, DOI 10.1111/j.1365-2818.2008.01974.x
   Chen YT, 2010, PATTERN RECOGN, V43, P3699, DOI 10.1016/j.patcog.2010.05.027
   Cooper JS, 2007, INT J RADIAT ONCOL, V67, P972, DOI 10.1016/j.ijrobp.2006.10.029
   Dehmeshi J, 2008, IEEE T MED IMAGING, V27, P467, DOI 10.1109/TMI.2007.907555
   Delakis I, 2004, PHYS MED BIOL, V49, P1409, DOI 10.1088/0031-9155/49/8/003
   Diehn M, 2008, P NATL ACAD SCI USA, V105, P5213, DOI 10.1073/pnas.0801279105
   Dougherty ER, 2001, COMPAR FUNCT GENOM, V2, P28, DOI 10.1002/cfg.62
   Dupuy A, 2007, JNCI-J NATL CANCER I, V99, P147, DOI 10.1093/jnci/djk018
   EFRON B, 1983, J AM STAT ASSOC, V78, P316, DOI 10.2307/2288636
   EFRON B, 1979, ANN STAT, V7, P1, DOI 10.1214/aos/1176344552
   El Naqa I, 2009, PATTERN RECOGN, V42, P1162, DOI 10.1016/j.patcog.2008.08.011
   Eschrich S, 2005, J CLIN ONCOL, V23, P3526, DOI 10.1200/JCO.2005.00.695
   Fengxi Song, 2010, PROCEEDINGS OF THE 2010 INTERNATIONAL CONFERENCE ON SYSTEM SCIENCE, V0, P27, DOI 10.1109/ICSEM.2010.14
   Fenstermacher DA, 2011, CANCER J, V17, P528, DOI 10.1097/PPO.0b013e318238216e
   Freymann JB, 2012, J DIGIT IMAGING, V25, P14, DOI 10.1007/s10278-011-9422-x
   Fu JC, 2005, COMPUT MED IMAG GRAP, V29, P419, DOI 10.1016/j.compmedimag.2005.03.002
   Galbraith SM, 2002, NMR BIOMED, V15, P132, DOI 10.1002/nbm.731
   Galloway MM, 1975, COMPUTER GRAPHICS IM, V4, P172, DOI 10.1016/S0146-664X(75)80008-6
   Gao H, 2010, PATTERN RECOGN, V43, P2406, DOI 10.1016/j.patcog.2010.01.010
   Gibbs P, 2003, MAGN RESON MED, V50, P92, DOI 10.1002/mrm.10496
   Golub TR, 1999, SCIENCE, V286, P531, DOI 10.1126/science.286.5439.531
   HARALICK RM, 1973, IEEE T SYST MAN CYB, VSMC3, P610, DOI 10.1109/TSMC.1973.4309314
   He Q, 2007, INT J BIOMED IMAGING, V2007, P0, DOI 10.1155/2007/24826
   Heshmati A, 2011, 2011 7 IR C MACH VIS, V0, P1
   Hojjatoleslami SA, 1998, IEEE T IMAGE PROCESS, V7, P1079, DOI 10.1109/83.701170
   Holub O, 2006, COMPUT PHYS COMMUN, V175, P620, DOI 10.1016/j.cpc.2006.06.014
   Jackson A, 2007, CLIN CANCER RES, V13, P3449, DOI 10.1158/1078-0432.CCR-07-0238
   Jackson E, 2009, P 95 SCI ASS ANN M R, V0, P0
   Jaffe CC, 2006, J CLIN ONCOL, V24, P3245, DOI 10.1200/JCO.2006.06.5599
   Jain A, 1997, IEEE T PATTERN ANAL, V19, P153, DOI 10.1109/34.574797
   Jain AK, 1988, FUNDAMENTALS DIGITAL, V0, P0
   JAIN AMP, 1988, ALGORITHMS CLUSTER D, V0, P0
   Jameson MG, 2010, J MED IMAG RADIAT ON, V54, P401, DOI 10.1111/j.1754-9485.2010.02192.x
   Janssen MHM, 2010, RADIOTHER ONCOL, V95, P203, DOI 10.1016/j.radonc.2010.01.021
   Jolliffe IT, 2002, PRINCIPAL COMPONENTS, V0, P0
   Kim S, 2002, J COMPUT BIOL, V9, P127, DOI 10.1089/10665270252833226
   Kramer K, 2011, PROCEEDINGS 2011 IEEE SYMPOSIUM ON COMPUTATIONAL INTELLIGENCE AND DATA MINING (CIDM 2011), V0, PP318, DOI 10.1109/CIDM.2011.5949457
   Krishnan K, 2010, OPT EXPRESS, V18, P15256, DOI 10.1364/OE.18.015256
   Lam SWC, 1996, INFORMATION INTELLIGENCE AND SYSTEMS, VOLS 1-4, P267
   Lambin P, 2012, EUR J CANCER, V48, P441, DOI 10.1016/j.ejca.2011.11.036
   Liu Jianhua, 2009, AMIA ANNU SYMP PROC, V2009, P370
   Liu W, 2006, ULTRASOUND MED BIOL, V32, P397, DOI 10.1016/j.ultrasmedbio.2005.11.011
   Liu X, 2008, IEEE CVPR, V0, P1
   Lu KK, 2007, INT J COMPUT ASS RAD, V2, P151, DOI 10.1007/s11548-007-0129-x
   Lu KK, 2011, COMPUT BIOL MED, V41, P780, DOI 10.1016/j.compbiomed.2011.06.014
   Makkat S, 2007, J MAGN RESON IMAGING, V25, P1159, DOI 10.1002/jmri.20937
   MALLADI R, 1995, IEEE T PATTERN ANAL, V17, P158, DOI 10.1109/34.368173
   McGrath DM, 2009, MAGN RESON MED, V61, P1173, DOI 10.1002/mrm.21959
   Mortensen EN, 1998, GRAPH MODEL IM PROC, V60, P349, DOI 10.1006/gmip.1998.0480
   OSullivan F, 2005, BIOSTATISTICS, V6, P293, DOI 10.1093/biostatistics/kxi010
   Öllers M, 2008, RADIOTHER ONCOL, V87, P142, DOI 10.1016/j.radonc.2007.12.025
   Opulencia P, 2011, J DIGIT IMAGING, V24, P256, DOI 10.1007/s10278-010-9285-6
   OSHER S, 1988, J COMPUT PHYS, V79, P12, DOI 10.1016/0021-9991(88)90002-2
   Priest AN, 2010, MAGN RESON MED, V63, P1044, DOI 10.1002/mrm.22291
   Reiner A, 2003, BIOINFORMATICS, V19, P368, DOI 10.1093/bioinformatics/btf877
   Rexilius J, 2005, ACAD RADIOL, V12, P17, DOI 10.1016/j.acra.2004.10.059
   Rose CJ, 2009, MAGN RESON MED, V62, P488, DOI 10.1002/mrm.22003
   Rubin DL, 2008, J DIGIT IMAGING, V21, P355, DOI 10.1007/s10278-007-9073-0
   Rubin DL, 2008, AAAI SPRING S SERIES, V0, P0
   Segal E, 2007, NAT BIOTECHNOL, V25, P675, DOI 10.1038/nbt1306
   Sethian J, 1999, LEVEL SET METHODS FA, V0, P0
   Shedden K, 2008, NAT MED, V14, P822, DOI 10.1038/nm.1790
   Simon RM, 2009, J NATL CANCER I, V101, P1446, DOI 10.1093/jnci/djp335
   Slabaugh G, 2005, IEEE IMAGE PROC, V0, P1973
   So RWK, 2011, PATTERN RECOGN, V44, P2450, DOI 10.1016/j.patcog.2011.04.008
   Soh LK, 1999, IEEE T GEOSCI REMOTE, V37, P780, DOI 10.1109/36.752194
   Souza A, 2006, P SOC PHOTO-OPT INS, V6144, P1159
   Storey JD, 2003, ANN STAT, V31, P2013, DOI 10.1214/aos/1074290335
   Stroom J, 2007, INT J RADIAT ONCOL, V69, P267, DOI 10.1016/j.ijrobp.2007.04.065
   Suárez J, 2008, ENG STRUCT, V30, P3396, DOI 10.1016/j.engstruct.2008.04.030
   Suzuki K, 2010, MED PHYS, V37, P2159, DOI 10.1118/1.3395579
   Tai P, 1998, INT J RADIAT ONCOL, V42, P277, DOI 10.1016/S0360-3016(98)00216-8
   Tang XO, 1998, IEEE T IMAGE PROCESS, V7, P1602, DOI 10.1109/83.725367
   Tusher VG, 2001, P NATL ACAD SCI USA, V98, P5116, DOI 10.1073/pnas.091062498
   Wang L, 2009, COMPUT MED IMAG GRAP, V33, P520, DOI 10.1016/j.compmedimag.2009.04.010
   Warfield SK, 2004, IEEE T MED IMAGING, V23, P903, DOI 10.1109/TMI.2004.828354
   Wilkinson L, 2009, AM STAT, V63, P179, DOI 10.1198/tas.2009.0033
   WOLD S, 1984, SIAM J SCI STAT COMP, V5, P735, DOI 10.1137/0905052
   Xu N, 2003, PROC CVPR IEEE, V0, P46
   Yang C, 2010, MAGN RESON MED, V63, P1601, DOI 10.1002/mrm.22371
   Yang XY, 2011, J BIOMED BIOTECHNOL, V0, P0, DOI DOI 10.1155/2011/732848
   ZIJDENBOS AP, 1994, IEEE T MED IMAGING, V13, P716, DOI 10.1109/42.363096
   Zinovev D, 2009, ALGORITHMS, V2, P1473, DOI 10.3390/a2041473
NR 97
TC 1425
Z9 1599
U1 20
U2 429
PU ELSEVIER SCIENCE INC
PI NEW YORK
PA STE 800, 230 PARK AVE, NEW YORK, NY 10169 USA
SN 0730-725X
EI 1873-5894
J9 MAGN RESON IMAGING
JI Magn. Reson. Imaging
PD NOV 15
PY 2012
VL 30
IS 9
BP 1234
EP 1248
DI 10.1016/j.mri.2012.06.010
PG 15
WC Radiology, Nuclear Medicine & Medical Imaging
SC Radiology, Nuclear Medicine & Medical Imaging
GA 022GO
UT WOS:000309946000005
PM 22898692
DA 2024-03-01
ER

PT J
AU Talbot, CJ
   Tanteles, GA
   Barnett, GC
   Burnet, NG
   Chang-Claude, J
   Coles, CE
   Davidson, S
   Dunning, AM
   Mills, J
   Murray, RJS
   Popanda, O
   Seibold, P
   West, CML
   Yarnold, JR
   Symonds, RP
AF Talbot, C. J.
   Tanteles, G. A.
   Barnett, G. C.
   Burnet, N. G.
   Chang-Claude, J.
   Coles, C. E.
   Davidson, S.
   Dunning, A. M.
   Mills, J.
   Murray, R. J. S.
   Popanda, O.
   Seibold, P.
   West, C. M. L.
   Yarnold, J. R.
   Symonds, R. P.
TI A replicated association between polymorphisms near TNFα and risk for adverse reactions to radiotherapy
SO BRITISH JOURNAL OF CANCER
LA English
DT Article
DE breast cancer; normal tissue radiation injury; genetics; tumour necrosis factor alpha (TNF alpha)
ID single nucleotide polymorphisms; breast-cancer; randomized-trial; radiation; telangiectasia; heritability; expression; genotype; fibrosis
AB BACKGROUND: Response to radiotherapy varies between individuals both in terms of efficacy and adverse reactions. Finding genetic determinants of radiation response would allow the tailoring of the treatment, either by altering the radiation dose or by surgery. Despite a growing number of studies in radiogenomics, there are no well-replicated genetic association results. METHODS: We carried out a candidate gene association study and replicated the result using three additional large cohorts, a total of 2036 women scored for adverse reactions to radiotherapy for breast cancer. RESULTS: Genetic variation near the tumour necrosis factor alpha gene is shown to affect several clinical endpoints including breast induration, telangiectasia and overall toxicity. In the combined analysis homozygosity for the rare allele increases overall toxicity (P = 0.001) and chance of being in the upper quartile of risk with odds ratio of 2.46 (95% confidence interval 1.52-3.98). CONCLUSION: We have identified that alleles of the class III major histocompatibility complex region associate with overall radiotherapy toxicity in breast cancer patients by using internal replication through a staged design. This is the first well-replicated report of a genetic predictor for radiotherapy reactions. British Journal of Cancer (2012) 107, 748-753. doi:10.1038/bjc.2012.290 www.bjcancer.com Published online 5 July 2012 (C) 2012 Cancer Research UK
C1 [Talbot, C. J.; Tanteles, G. A.; Murray, R. J. S.] Univ Leicester, Dept Genet, Leicester LE1 7RH, Leics, England.
   [Tanteles, G. A.; Mills, J.; Symonds, R. P.] Leicester Royal Infirm, Univ Hosp Leicester, Dept Canc Studies & Mol Med, Leicester LE1 5WW, Leics, England.
   [Barnett, G. C.; Burnet, N. G.; Coles, C. E.] Univ Cambridge, Cambridge Univ Hosp NHS Fdn Trust, Ctr Oncol, Dept Oncol, Cambridge CB2 0QQ, England.
   [Barnett, G. C.; Dunning, A. M.] Strangeways Res Labs, Dept Oncol, Cambridge CB1 8RN, England.
   [Chang-Claude, J.; Seibold, P.] German Canc Res Ctr, Div Canc Epidemiol, Unit Genet Epidemiol, D-69120 Heidelberg, Germany.
   [Davidson, S.] Christie NHS Fdn Trust, Manchester M20 4BX, Lancs, England.
   [Popanda, O.] German Canc Res Ctr, Div Epigen & Canc Risk Factors, D-69120 Heidelberg, Germany.
   [West, C. M. L.] Univ Manchester, Christie Hosp, Sch Canc & Enabling Sci, Manchester M20 4BX, Lancs, England.
   [Yarnold, J. R.] Inst Canc Res, Sutton SM2 5PT, Surrey, England.
   [Yarnold, J. R.] Royal Marsden NHS Fdn Trust, Div Radiotherapy & Imaging, Sutton SM2 5PT, Surrey, England.
C3 University of Leicester; University Hospitals of Leicester NHS Trust; University of Leicester; University of Cambridge; Helmholtz Association; German Cancer Research Center (DKFZ); Christie NHS Foundation Trust; Helmholtz Association; German Cancer Research Center (DKFZ); University of Manchester; Christie NHS Foundation Trust; Christie Hospital; University of London; Institute of Cancer Research - UK; Royal Marsden NHS Foundation Trust
RP Talbot, CJ (corresponding author), Univ Leicester, Dept Genet, Adrian Bldg,Univ Rd, Leicester LE1 7RH, Leics, England.
EM cjt14@le.ac.uk
FU Breast Cancer Campaign (UK); Deutsche Krebshilfe eV; Dietmar Hopp Stiftung (Germany); Office for Radiation Protection in Germany; Cancer Research UK; Manchester Experimental Cancer Medicine Centre; NHS; National Institute for Health Research Cambridge Biomedical Research Centre
CR Andreassen CN, 2009, RADIOTHER ONCOL, V92, P299, DOI 10.1016/j.radonc.2009.06.015
   Barnett GC, 2012, INT J RADIAT ONCOL, V82, P1065, DOI 10.1016/j.ijrobp.2011.03.015
   Barnett GC, 2012, LANCET ONCOL, V13, P65, DOI 10.1016/S1470-2045(11)70302-3
   Barnett GC, 2012, INT J RADIAT ONCOL, V82, P715, DOI 10.1016/j.ijrobp.2010.10.068
   Barnett GC, 2009, RADIOTHER ONCOL, V92, P34, DOI 10.1016/j.radonc.2009.03.003
   Barnett GC, 2009, NAT REV CANCER, V9, P134, DOI 10.1038/nrc2587
   Bentzen SM, 2003, SEMIN RADIAT ONCOL, V13, P189, DOI 10.1016/S1053-4296(03)00036-5
   Coles C, 2006, CLIN ONCOL-UK, V18, P587, DOI 10.1016/j.clon.2006.07.010
   Curwen GB, 2010, INT J RADIAT BIOL, V86, P986, DOI 10.3109/09553002.2010.496027
   Donovan E, 2007, RADIOTHER ONCOL, V82, P254, DOI 10.1016/j.radonc.2006.12.008
   Fiesch-Janys D, 2008, INT J CANCER, V123, P933, DOI 10.1002/ijc.23655
   Finnon P, 2008, HUM GENET, V123, P485, DOI 10.1007/s00439-008-0500-1
   Giotopoulos G, 2007, BRIT J CANCER, V96, P1001, DOI 10.1038/sj.bjc.6603637
   Giotopoulos G, 2008, INT J CANCER, V123, P2973, DOI 10.1002/ijc.23854
   Kerns SL, 2010, INT J RADIAT ONCOL, V78, P1292, DOI 10.1016/j.ijrobp.2010.07.036
   Lilla C, 2007, BREAST CANCER RES TR, V106, P143, DOI 10.1007/s10549-006-9480-9
   Martin SI, 2010, CONTEMP HEMATOL, V0, PP15, DOI 10.1007/978-1-59745-415-5_2
   Mekinian A, 2011, EUR CYTOKINE NETW, V22, P88, DOI 10.1684/ecn.2011.0285
   Murray RJS, 2011, RADIOTHER ONCOL, V99, P231, DOI 10.1016/j.radonc.2011.05.007
   OSullivan B, 2003, SEMIN RADIAT ONCOL, V13, P274, DOI 10.1016/S1053-4296(03)00037-7
   Raychaudhuri S, 2012, NAT GENET, V44, P291, DOI 10.1038/ng.1076
   Smirnov DA, 2009, NATURE, V459, P587, DOI 10.1038/nature07940
   Sullivan DE, 2009, J CELL MOL MED, V13, P1866, DOI 10.1111/j.1582-4934.2009.00647.x
   Tanteles GA, 2009, BRIT J CANCER, V101, P403, DOI 10.1038/sj.bjc.6605182
   Yarnold J, 2005, RADIOTHER ONCOL, V75, P9, DOI 10.1016/j.radonc.2005.01.005
NR 25
TC 60
Z9 62
U1 0
U2 7
PU NATURE PUBLISHING GROUP
PI LONDON
PA MACMILLAN BUILDING, 4 CRINAN ST, LONDON N1 9XW, ENGLAND
SN 0007-0920
EI 1532-1827
J9 BRIT J CANCER
JI Br. J. Cancer
PD AUG 7
PY 2012
VL 107
IS 4
BP 748
EP 753
DI 10.1038/bjc.2012.290
PG 6
WC Oncology
SC Oncology
GA 992IY
UT WOS:000307770300024
PM 22767148
DA 2024-03-01
ER

PT J
AU Lambin, P
   Rios-Velazquez, E
   Leijenaar, R
   Carvalho, S
   van Stiphout, RGPM
   Granton, P
   Zegers, CML
   Gillies, R
   Boellard, R
   Dekker, A
   Aerts, HJWL
AF Lambin, Philippe
   Rios-Velazquez, Emmanuel
   Leijenaar, Ralph
   Carvalho, Sara
   van Stiphout, Ruud G. P. M.
   Granton, Patrick
   Zegers, Catharina M. L.
   Gillies, Robert
   Boellard, Ronald
   Dekker, Andre
   Aerts, Hugo J. W. L.
TI Radiomics: Extracting more information from medical images using advanced feature analysis
SO EUROPEAN JOURNAL OF CANCER
LA English
DT Article
DE Imaging; Radiomics; Tumour; Intra tumour heterogeneity
ID cell lung-cancer; positron-emission-tomography; gene-expression programs; prognostic value; pet images; fdg-pet; tumor; survival; heterogeneity; carcinoma
AB Solid cancers are spatially and temporally heterogeneous. This limits the use of invasive biopsy based molecular assays but gives huge potential for medical imaging, which has the ability to capture intra-tumoural heterogeneity in a non-invasive way. During the past decades, medical imaging innovations with new hardware, new imaging agents and standardised protocols, allows the field to move towards quantitative imaging. Therefore, also the development of automated and reproducible analysis methodologies to extract more information from image-based features is a requirement. Radiomics - the high-throughput extraction of large amounts of image features from radiographic images - addresses this problem and is one of the approaches that hold great promises but need further validation in multi-centric settings and in the laboratory. (C) 2011 Elsevier Ltd. All rights reserved.
C1 [Lambin, Philippe] Maastricht Univ, Maastricht Radiat Oncol MAASTRO, Dept Radiat Oncol MAASTRO, GROW Sch Oncol & Dev Biol,Med Ctr, NL-6200 MD Maastricht, Netherlands.
   [Gillies, Robert] Univ S Florida, Coll Med, H Lee Moffitt Canc Ctr & Res Inst, Tampa, FL 33612 USA.
   [Boellard, Ronald] Vrije Univ Amsterdam Med Ctr, Dept Nucl Med & PET Res, Amsterdam, Netherlands.
   [Aerts, Hugo J. W. L.] Harvard Univ, Sch Publ Hlth, Computat Biol & Funct Genom Lab, Dept Biostat & Computat Biol,Dana Farber Canc Ins, Cambridge, MA 02138 USA.
C3 Maastricht University; State University System of Florida; University of South Florida; H Lee Moffitt Cancer Center & Research Institute; Vrije Universiteit Amsterdam; VU UNIVERSITY MEDICAL CENTER; Harvard University; Harvard T.H. Chan School of Public Health
RP Lambin, P (corresponding author), Maastricht Univ, Maastricht Radiat Oncol MAASTRO, Dept Radiat Oncol MAASTRO, GROW Sch Oncol & Dev Biol,Med Ctr, POB 616, NL-6200 MD Maastricht, Netherlands.
EM philippe.lambin@maastro.nl
FU EFPIA companies; Innovative Medicine Initiative Joint Undertaking (IMI JU) [115151]; CTMM framework, EU; Dutch Cancer Society [KWF UM 2011-5020, KWF UM 2009-4454]
CR Aerts HJWL, 2009, J NUCL MED, V50, P123, DOI 10.2967/jnumed.108.054312
   Berghmans T, 2008, J THORAC ONCOL, V3, P6, DOI 10.1097/JTO.0b013e31815e6d6b
   Campbell PJ, 2010, NATURE, V467, P1109, DOI 10.1038/nature09460
   Dehing-Oberije C, 2011, INT J RADIAT ONCOL, V81, P360, DOI 10.1016/j.ijrobp.2010.06.011
   Diehn M, 2008, P NATL ACAD SCI USA, V105, P5213, DOI 10.1073/pnas.0801279105
   Eisenhauer EA, 2009, EUR J CANCER, V45, P228, DOI 10.1016/j.ejca.2008.10.026
   El Naqa I, 2009, PATTERN RECOGN, V42, P1162, DOI 10.1016/j.patcog.2008.08.011
   Fass L, 2008, MOL ONCOL, V2, P115, DOI 10.1016/j.molonc.2008.04.001
   Galavis PE, 2010, ACTA ONCOL, V49, P1012, DOI 10.3109/0284186X.2010.498437
   Hobbs SK, 2003, J MAGN RESON IMAGING, V18, P530, DOI 10.1002/jmri.10395
   Jackson A, 2007, CLIN CANCER RES, V13, P3449, DOI 10.1158/1078-0432.CCR-07-0238
   Kuo MD, 2007, J VASC INTERV RADIOL, V18, P821, DOI 10.1016/j.jvir.2007.04.031
   Lambin P, 2010, RADIOTHER ONCOL, V96, P145, DOI 10.1016/j.radonc.2010.07.001
   Li H, 2008, ACAD RADIOL, V15, P1437, DOI 10.1016/j.acra.2008.05.004
   OConnor JPB, 2007, CLIN CANCER RES, V13, P6130, DOI 10.1158/1078-0432.CCR-07-0331
   Paesmans M, 2010, J THORAC ONCOL, V5, P612, DOI 10.1097/JTO.0b013e3181d0a4f5
   Rutman AM, 2009, EUR J RADIOL, V70, P232, DOI 10.1016/j.ejrad.2009.01.050
   Segal E, 2007, NAT BIOTECHNOL, V25, P675, DOI 10.1038/nbt1306
   Tixier F, 2011, J NUCL MED, V52, P369, DOI 10.2967/jnumed.110.082404
   van Baardwijk A, 2007, EUR J CANCER, V43, P1392, DOI 10.1016/j.ejca.2007.03.027
   Van Meter T, 2006, DIAGN MOL PATHOL, V15, P195, DOI 10.1097/01.pdm.0000213464.06387.36
NR 21
TC 3216
Z9 3723
U1 61
U2 781
PU ELSEVIER SCI LTD
PI OXFORD
PA THE BOULEVARD, LANGFORD LANE, KIDLINGTON, OXFORD OX5 1GB, OXON, ENGLAND
SN 0959-8049
EI 
J9 EUR J CANCER
JI Eur. J. Cancer
PD MAR 15
PY 2012
VL 48
IS 4
BP 441
EP 446
DI 10.1016/j.ejca.2011.11.036
PG 6
WC Oncology
SC Oncology
GA 898HD
UT WOS:000300730300005
PM 22257792
DA 2024-03-01
ER

PT J
AU Gevaert, O
   Xu, JJ
   Hoang, CD
   Leung, AN
   Xu, Y
   Quon, A
   Rubin, DL
   Napel, S
   Plevritis, SK
AF Gevaert, Olivier
   Xu, Jiajing
   Hoang, Chuong D.
   Leung, Ann N.
   Xu, Yue
   Quon, Andrew
   Rubin, Daniel L.
   Napel, Sandy
   Plevritis, Sylvia K.
TI Non-Small Cell Lung Cancer: Identifying Prognostic Imaging Biomarkers by Leveraging Public Gene Expression Microarray Data-Methods and Preliminary Results
SO RADIOLOGY
LA English
DT Article
ID survival; hif-2-alpha; prediction; mutations; programs; hypoxia
AB Purpose: To identify prognostic imaging biomarkers in non-small cell lung cancer (NSCLC) by means of a radiogenomics strategy that integrates gene expression and medical images in patients for whom survival outcomes are not available by leveraging survival data in public gene expression data sets. Materials and Methods: A radiogenomics strategy for associating image features with clusters of coexpressed genes (metagenes) was defined. First, a radiogenomics correlation map is created for a pairwise association between image features and metagenes. Next, predictive models of metagenes are built in terms of image features by using sparse linear regression. Similarly, predictive models of image features are built in terms of metagenes. Finally, the prognostic significance of the predicted image features are evaluated in a public gene expression data set with survival outcomes. This radiogenomics strategy was applied to a cohort of 26 patients with NSCLC for whom gene expression and 180 image features from computed tomography (CT) and positron emission tomography (PET)/CT were available. Results: There were 243 statistically significant pairwise correlations between image features and metagenes of NSCLC. Metagenes were predicted in terms of image features with an accuracy of 59%-83%. One hundred fourteen of 180 CT image features and the PET standardized uptake value were predicted in terms of metagenes with an accuracy of 65%-86%. When the predicted image features were mapped to a public gene expression data set with survival outcomes, tumor size, edge shape, and sharpness ranked highest for prognostic significance. Conclusion: This radiogenomics strategy for identifying imaging biomarkers may enable a more rapid evaluation of novel imaging modalities, thereby accelerating their translation to personalized medicine. (c) RSNA, 2012
C1 [Gevaert, Olivier; Leung, Ann N.; Quon, Andrew; Rubin, Daniel L.; Napel, Sandy; Plevritis, Sylvia K.] Stanford Univ, Sch Med, Dept Radiol, Stanford, CA 94305 USA.
   [Xu, Jiajing] Stanford Univ, Sch Med, Dept Elect Engn, Stanford, CA 94305 USA.
   [Hoang, Chuong D.; Xu, Yue] Stanford Univ, Sch Med, Dept Cardiothorac Surg, Stanford, CA 94305 USA.
   [Hoang, Chuong D.] Vet Affairs Palo Alto Healthcare Syst, Palo Alto, CA USA.
C3 Stanford University; Stanford University; Stanford University; US Department of Veterans Affairs; Veterans Health Administration (VHA); VA Palo Alto Health Care System
RP Plevritis, SK (corresponding author), Stanford Univ, Sch Med, Dept Radiol, 1201 Welch Rd, Stanford, CA 94305 USA.
EM sylvia.plevritis@stanford.edu
FU GE Healthcare; GE Medical Systems; National Cancer Institute [R01 CA160251, U54 CA149145, U01 CA142555]
CR Aberle DR, 2011, NEW ENGL J MED, V365, P395, DOI 10.1056/NEJMoa1102873
   Barrett T, 2009, NUCLEIC ACIDS RES, V37, PD885, DOI 10.1093/nar/gkn764
   Bergamaschi A, 2008, J PATHOL, V214, P357, DOI 10.1002/path.2278
   Bild AH, 2006, NATURE, V439, P353, DOI 10.1038/nature04296
   Brose MS, 2002, CANCER RES, V62, P6997
   Charafe-Jauffret E, 2006, ONCOGENE, V25, P2273, DOI 10.1038/sj.onc.1209254
   Diehn M, 2008, P NATL ACAD SCI USA, V105, P5213, DOI 10.1073/pnas.0801279105
   Elvidge GP, 2006, J BIOL CHEM, V281, P15215, DOI 10.1074/jbc.M511408200
   Friedman J, 2010, J STAT SOFTW, V33, P1, DOI 10.18637/jss.v033.i01
   Gatsonis CA, 2011, RADIOLOGY, V258, P243, DOI 10.1148/radiol.10091808
   Gevaert Olivier, 2009, EXPERT OPIN MED DIAGN, V3, P157, DOI 10.1517/17530050802680172
   Ikehara M, 2012, EUR J RADIOL, V81, P189, DOI 10.1016/j.ejrad.2010.09.026
   Inoue A, 2005, PLOS MED, V2, P20, DOI 10.1371/journal.pmed.0020013
   Kuo MD, 2007, J VASC INTERV RADIOL, V18, P821, DOI 10.1016/j.jvir.2007.04.031
   Lee ES, 2008, CLIN CANCER RES, V14, P7397, DOI 10.1158/1078-0432.CCR-07-4937
   Manalo DJ, 2005, BLOOD, V105, P659, DOI 10.1182/blood-2004-07-2958
   Mascaux C, 2005, BRIT J CANCER, V92, P131, DOI 10.1038/sj.bjc.6602258
   Massarelli E, 2007, CLIN CANCER RES, V13, P2890, DOI 10.1158/1078-0432.CCR-06-3043
   Mazumdar J, 2010, P NATL ACAD SCI USA, V107, P14182, DOI 10.1073/pnas.1001296107
   Pao W, 2009, CLIN CANCER RES, V15, P5317, DOI 10.1158/1078-0432.CCR-09-0913
   Parkinson H, 2011, NUCLEIC ACIDS RES, V39, PD1002, DOI 10.1093/nar/gkq1040
   Port JL, 2003, CHEST, V124, P1828, DOI 10.1378/chest.124.5.1828
   Riely Gregory J, 2009, PROC AM THORAC SOC, V6, P201, DOI 10.1513/pats.200809-107LC
   Rubin Daniel L, 2008, AMIA ANNU SYMP PROC, V0, P626
   Rutman AM, 2009, EUR J RADIOL, V70, P232, DOI 10.1016/j.ejrad.2009.01.050
   Segal E, 2007, NAT BIOTECHNOL, V25, P675, DOI 10.1038/nbt1306
   Seo DC, 2007, MOL CANCER, V6, P0, DOI 10.1186/1476-4598-6-75
   Siegel RL, 2017, CA-CANCER J CLIN, V67, P7, DOI 10.3322/caac.21387
   Sotiriou C, 2009, ANN ONCOL, V20, P10
   Sweet-Cordero A, 2005, NAT GENET, V37, P48, DOI 10.1038/ng1490
   Travis WD, 2011, J THORAC ONCOL, V6, P244, DOI 10.1097/JTO.0b013e318206a221
   Tusher VG, 2001, P NATL ACAD SCI USA, V98, P5116, DOI 10.1073/pnas.091062498
   Xi LQ, 2005, CLIN CANCER RES, V11, P4128, DOI 10.1158/1078-0432.CCR-04-2525
   Yoshino I, 2000, INT SURG, V85, P105
NR 34
TC 295
Z9 335
U1 2
U2 51
PU RADIOLOGICAL SOC NORTH AMERICA (RSNA)
PI OAK BROOK
PA 820 JORIE BLVD, SUITE 200, OAK BROOK, ILLINOIS, UNITED STATES
SN 0033-8419
EI 
J9 RADIOLOGY
JI Radiology
PD AUG 15
PY 2012
VL 264
IS 2
BP 387
EP 396
DI 10.1148/radiol.12111607
PG 10
WC Radiology, Nuclear Medicine & Medical Imaging
SC Radiology, Nuclear Medicine & Medical Imaging
GA 977KX
UT WOS:000306660000010
PM 22723499
DA 2024-03-01
ER

PT J
AU Barnett, GC
   Elliott, RM
   Alsner, J
   Andreassen, CN
   Abdelhay, O
   Burnet, NG
   Chang-Claude, J
   Coles, CE
   Gutiérrez-Enríquez, S
   Fuentes-Raspall, MJ
   Alonso-Muñoz, MC
   Kerns, S
   Raabe, A
   Symonds, RP
   Seibold, P
   Talbot, CJ
   Wenz, F
   Wilkinson, J
   Yarnold, J
   Dunning, AM
   Rosenstein, BS
   West, CML
   Bentzen, SM
AF Barnett, Gillian C.
   Elliott, Rebecca M.
   Alsner, Jan
   Andreassen, Christian N.
   Abdelhay, Osama
   Burnet, Neil G.
   Chang-Claude, Jenny
   Coles, Charlotte. E.
   Gutierrez-Enriquez, Sara
   Fuentes-Raspall, Maria J.
   Alonso-Munoz, Maria C.
   Kerns, Sarah
   Raabe, Annette
   Symonds, R. Paul
   Seibold, Petra
   Talbot, Chris J.
   Wenz, Frederik
   Wilkinson, Jennifer
   Yarnold, John
   Dunning, Alison M.
   Rosenstein, Barry S.
   West, Catharine M. L.
   Bentzen, Soren M.
TI Individual patient data meta-analysis shows no association between the SNP rs1800469 in TGFB and late radiotherapy toxicity
SO RADIOTHERAPY AND ONCOLOGY
LA English
DT Article
DE Meta-analysis; Radiotherapy; Toxicity; Adverse effects
ID single nucleotide polymorphisms; normal tissue radiosensitivity; breast-cancer patients; atm; prediction; secretion; fibrosis; xrcc1; risk; sod2
AB Background and purpose: Reported associations between risk of radiation-induced normal tissue injury and single nucleotide polymorphisms (SNPs) in TGFB1, encoding the pro-fibrotic cytokine transforming growth factor-beta 1 (TGF-beta 1), remain controversial. To overcome publication bias, the international Radiogenomics Consortium collected and analysed individual patient level data from both published and unpublished studies. Materials and methods: TGFB1 SNP rs1800469 c.-1347T>C (previously known as C-509T) genotype, treatment-related data, and clinically-assessed fibrosis (measured at least 2 years after therapy) were available in 2782 participants from 11 cohorts. All received adjuvant breast radiotherapy. Associations between late fibrosis or overall toxicity, reported by STAT (Standardised Total Average Toxicity) score, and rs1800469 genotype were assessed. Results: No statistically significant associations between either fibrosis or overall toxicity and rs1800469 genotype were observed with univariate or multivariate regression analysis. The multivariate odds ratio (OR), obtained from meta-analysis, for an increase in late fibrosis grade with each additional rare allele of rs1800469 was 0.98 (95% Confidence Interval (CI) 0.85-1.11). This CI is sufficiently narrow to rule out any clinically relevant effect on toxicity risk in carriers vs. non-carriers with a high probability. Conclusion: This meta-analysis has not confirmed previous reports. of association between fibrosis or overall toxicity and rs1800469 genotype in breast cancer patients. It has demonstrated successful collaboration within the Radiogenomics Consortium. (C) 2012 Elsevier Ireland Ltd. All rights reserved. Radiotherapy and Oncology 105 (2012) 289-295
C1 [Barnett, Gillian C.] Univ Cambridge, Dept Oncol, Ctr Oncol, Cambridge Univ Hosp NHS Fdn Trust, Cambridge CB2 0QQ, England.
   [Barnett, Gillian C.; Abdelhay, Osama; Dunning, Alison M.] Strangeways Res Lab, Cambridge CB1 4RN, England.
   [Elliott, Rebecca M.; West, Catharine M. L.] Christie Hosp, Manchester, Lancs, England.
   [Alsner, Jan; Andreassen, Christian N.] Aarhus Univ Hosp, Aarhus, Denmark.
   [Chang-Claude, Jenny; Seibold, Petra] German Canc Res Ctr, Heidelberg, Germany.
   [Fuentes-Raspall, Maria J.; Alonso-Munoz, Maria C.] Santa Creu & St Pau Hosp, Barcelona, Spain.
   [Kerns, Sarah; Rosenstein, Barry S.] Mt Sinai Sch Med, New York, NY USA.
   [Raabe, Annette] Univ Hosp Hamburg Eppendorf, Hamburg, Germany.
   [Symonds, R. Paul] Univ Hosp Leicester, Leicester, Leics, England.
   [Talbot, Chris J.] Univ Leicester, Leicester LE1 7RH, Leics, England.
   [Wenz, Frederik] Heidelberg Univ, Heidelberg, Germany.
   [Yarnold, John] Inst Canc Res, Sutton, Surrey, England.
   [Yarnold, John] Royal Marsden NHS Fdn Trust, Sutton, Surrey, England.
   [Bentzen, Soren M.] Univ Wisconsin, Madison, WI 53706 USA.
C3 University of Cambridge; Christie NHS Foundation Trust; Christie Hospital; Aarhus University; Helmholtz Association; German Cancer Research Center (DKFZ); Icahn School of Medicine at Mount Sinai; University of Hamburg; University Medical Center Hamburg-Eppendorf; University of Leicester; University Hospitals of Leicester NHS Trust; University of Leicester; Ruprecht Karls University Heidelberg; University of London; Institute of Cancer Research - UK; Royal Marsden NHS Foundation Trust; University of Wisconsin System; University of Wisconsin Madison
RP Barnett, GC (corresponding author), Univ Cambridge, Dept Oncol, Ctr Oncol, Cambridge Univ Hosp NHS Fdn Trust, Hills Rd, Cambridge CB2 0QQ, England.
EM gillbarnett@doctors.org.uk
FU National Institute of Health Research (NIHR); Cancer Research UK; Royal College of Radiologists [C26900/A8740]; Addenbrooke's Charitable Trust; Cambridge NIHR Biomedical Research Centre; Cancer Research UK [C8197/A10865]; Joseph Mitchell Trust; Experimental Cancer Medicine Centre (ECMC); Breast Cancer Campaign; Dietmar Hopp Stiftung; Deutsche Krebshilfe e.V. [108253, 108419]; Spanish Health Ministry [FIS 05/2181]; Instituto de Salud Carlos III; American Cancer Society [RSGT-05-200-01-CCE]; Department of Defense [PC074201]; National Institutes of Health [1R01CA134444]; Royal Marsden; ICR NIHR Biomedial Research Centre; Danish Cancer Society; Danish Council for Strategic Research; CIRRO - The Lundbeck Foundation Centre for Interventional Research in Radiation Oncology; National Cancer Institute [2P30 CA 014520.34]; MRC [G9600656] Funding Source: UKRI; Medical Research Council [G9600656] Funding Source: researchfish; National Institute for Health Research [NF-SI-0510-10026] Funding Source: researchfish
CR Alsner J, 2008, SEMIN RADIAT ONCOL, V18, P126, DOI 10.1016/j.semradonc.2007.10.004
   Andreassen CN, 2006, INT J RADIAT BIOL, V82, P577, DOI 10.1080/09553000600876637
   Andreassen CN, 2010, RADIOTHER ONCOL, V97, P1, DOI 10.1016/j.radonc.2010.07.018
   Andreassen CN, 2003, RADIOTHER ONCOL, V69, P127, DOI 10.1016/j.radonc.2003.09.010
   Andreassen CN, 2005, RADIOTHER ONCOL, V75, P18, DOI 10.1016/j.radonc.2004.12.012
   Barnett GC, 2012, INT J RADIAT ONCOL, V82, P1065, DOI 10.1016/j.ijrobp.2011.03.015
   Barnett GC, 2012, LANCET ONCOL, V13, P65, DOI 10.1016/S1470-2045(11)70302-3
   Barnett GC, 2010, RADIOTHER ONCOL, V97, P9, DOI 10.1016/j.radonc.2009.12.006
   Barnett GC, 2009, NAT REV CANCER, V9, P134, DOI 10.1038/nrc2587
   Bentzen, 1994, SEMIN RADIAT ONCOL, V4, P68, DOI 10.1016/S1053-4296(05)80034-7
   Bentzen SM, 2008, LANCET ONCOL, V9, P331, DOI 10.1016/S1470-2045(08)70077-9
   Bentzen SM, 2006, NAT REV CANCER, V6, P702, DOI 10.1038/nrc1950
   Dunning AM, 2003, CANCER RES, V63, P2610
   Evans ES, 2006, CYTOKINE, V35, P186, DOI 10.1016/j.cyto.2006.07.021
   Giotopoulos G, 2007, BRIT J CANCER, V96, P1001, DOI 10.1038/sj.bjc.6603637
   Ho AY, 2007, INT J RADIAT ONCOL, V69, P677, DOI 10.1016/j.ijrobp.2007.04.012
   Kerns SL, 2010, INT J RADIAT ONCOL, V78, P1292, DOI 10.1016/j.ijrobp.2010.07.036
   Martin SI, 2010, CONTEMP HEMATOL, V0, PP15, DOI 10.1007/978-1-59745-415-5_2
   Reuther S, 2012, INT J RAD ONCOL BIOL, V0, P0
   Talbot CJ, 2012, BR J CANC, V0, P0
   West C, 2010, INT J RADIAT ONCOL, V76, P1295, DOI 10.1016/j.ijrobp.2009.12.017
   Zschenker O, 2010, RADIOTHER ONCOL, V97, P26, DOI 10.1016/j.radonc.2010.01.016
NR 22
TC 52
Z9 54
U1 0
U2 18
PU ELSEVIER IRELAND LTD
PI CLARE
PA ELSEVIER HOUSE, BROOKVALE PLAZA, EAST PARK SHANNON, CO, CLARE, 00000, IRELAND
SN 0167-8140
EI 1879-0887
J9 RADIOTHER ONCOL
JI Radiother. Oncol.
PD DEC 15
PY 2012
VL 105
IS 3
BP 289
EP 295
DI 10.1016/j.radonc.2012.10.017
PG 7
WC Oncology; Radiology, Nuclear Medicine & Medical Imaging
SC Oncology; Radiology, Nuclear Medicine & Medical Imaging
GA 071QC
UT WOS:000313608300003
PM 23199655
DA 2024-03-01
ER
