# Supplementary material for: Research Trends and Evolution in Radiogenomics (2005-2023): Bibliometric Analysis
Source: Interact J Med Res. 2024 Jul 9;13:e51347. doi: 10.2196/51347 (PMC11267093; doi:10.2196/51347)
Supplement: Multimedia Appendix 1 [file ijmr_v13i1e51347_app1.zip › download2013u6.txt]

PT J
AU Abazeed, ME
   Adams, DJ
   Hurov, KE
   Tamayo, P
   Creighton, CJ
   Sonkin, D
   Giacomelli, AO
   Du, C
   Fries, DF
   Wong, KK
   Mesirov, JP
   Loeffler, JS
   Schreiber, SL
   Hammerman, PS
   Meyerson, M
AF Abazeed, Mohamed E.
   Adams, Drew J.
   Hurov, Kristen E.
   Tamayo, Pablo
   Creighton, Chad J.
   Sonkin, Dmitriy
   Giacomelli, Andrew O.
   Du, Charles
   Fries, Daniel F.
   Wong, Kwok-Kin
   Mesirov, Jill P.
   Loeffler, Jay S.
   Schreiber, Stuart L.
   Hammerman, Peter S.
   Meyerson, Matthew
TI Integrative Radiogenomic Profiling of Squamous Cell Lung Cancer
SO CANCER RESEARCH
LA English
DT Article
ID antioxidant response elements; gene-expression; radiation sensitivity; connectivity map; nrf2; carcinoma; kinase; p53; resistance; inhibitors
AB Radiotherapy is one of the mainstays of anticancer treatment, but the relationship between the radiosensitivity of cancer cells and their genomic characteristics is still not well defined. Here, we report the development of a high-throughput platform for measuring radiation survival in vitro and its validation in comparison with conventional clonogenic radiation survival analysis. We combined results from this high-throughput assay with genomic parameters in cell lines from squamous cell lung carcinoma, which is standardly treated by radiotherapy, to identify parameters that predict radiation sensitivity. We showed that activation of NFE2L2, a frequent event in lung squamous cancers, confers radiation resistance. An expression-based, in silico screen nominated inhibitors of phosphoinositide 3-kinase (PI3K) as NFE2L2 antagonists. We showed that the selective PI3K inhibitor, NVP-BKM120, both decreased NRF2 protein levels and sensitized NFE2L2 or KEAP1-mutant cells to radiation. We then combined results from this high-throughput assay with single-sample gene set enrichment analysis of gene expression data. The resulting analysis identified pathways implicated in cell survival, genotoxic stress, detoxification, and innate and adaptive immunity as key correlates of radiation sensitivity. The integrative and high-throughput methods shown here for large-scale profiling of radiation survival and genomic features of solid-tumor-derived cell lines should facilitate tumor radiogenomics and the discovery of genotype-selective radiation sensitizers and protective agents. Cancer Res; 73(20); 6289-98. (C) 2013 AACR.
C1 [Abazeed, Mohamed E.] Harvard Univ, Harvard Radiat Oncol Program, Boston, MA 02115 USA.
   [Giacomelli, Andrew O.] Harvard Univ, Div Med Sci, Boston, MA 02115 USA.
   [Loeffler, Jay S.] Harvard Univ, Sch Med, Dept Radiat Therapy, Massachusetts Gen Hosp, Boston, MA 02115 USA.
   [Fries, Daniel F.; Wong, Kwok-Kin; Hammerman, Peter S.; Meyerson, Matthew] Dana Farber Canc Inst, Dept Med Oncol, Boston, MA 02215 USA.
   [Wong, Kwok-Kin] Dana Farber Canc Inst, Belfer Inst Appl Canc Sci, Boston, MA 02215 USA.
   [Meyerson, Matthew] Brigham & Womens Hosp, Dept Pathol, Boston, MA 02115 USA.
   [Adams, Drew J.; Schreiber, Stuart L.] Chem Biol Program, Cambridge, MA USA.
   [Schreiber, Stuart L.] Howard Hughes Med Inst, Cambridge, MA USA.
   [Adams, Drew J.; Tamayo, Pablo; Mesirov, Jill P.; Schreiber, Stuart L.; Hammerman, Peter S.; Meyerson, Matthew] Broad Inst MIT & Harvard, Cambridge, MA USA.
   [Hurov, Kristen E.; Sonkin, Dmitriy] Novartis Inst Biomed Res, Cambridge, MA USA.
   [Schreiber, Stuart L.] Dept Chem & Chem Biol, Cambridge, MA USA.
   [Du, Charles; Schreiber, Stuart L.] Harvard Univ, Cambridge, MA 02138 USA.
   [Creighton, Chad J.] Baylor Coll Med, Dept Med, Houston, TX 77030 USA.
C3 Harvard University; Harvard Medical School; Harvard University; Harvard University; Harvard Medical School; Massachusetts General Hospital; Harvard University; Dana-Farber Cancer Institute; Harvard University; Dana-Farber Cancer Institute; Harvard University; Brigham & Women's Hospital; Howard Hughes Medical Institute; Harvard University; Massachusetts Institute of Technology (MIT); Broad Institute; Novartis; Harvard University; Baylor College of Medicine
RP Meyerson, M (corresponding author), Dana Farber Canc Inst, Dana Bldg,Room 1540,44 Binney St,1523A, Boston, MA 02215 USA.
EM phammerman@partners.org; matthew_meyerson@dfci.harvard.edu
FU NIH [5T32CA009382-30, RC2 CA138399-01]; Harvard Radiation Oncology Program; NCI [RO1 CA109038]; Stephen D. and Alice Cutler Investigator Fund; National Institute of General Medical Sciences [GM38627];  [K08 CA163677]
CR Amundson SA, 2008, CANCER RES, V68, P415, DOI 10.1158/0008-5472.CAN-07-2120
   Aupérin A, 2010, J CLIN ONCOL, V28, P2181, DOI 10.1200/JCO.2009.26.2543
   Barbie DA, 2009, NATURE, V462, P108, DOI 10.1038/nature08460
   Bardelle C, 2012, J BIOMOL SCREEN, V17, P912, DOI 10.1177/1087057112448529
   Barretina J, 2012, NATURE, V483, P603, DOI 10.1038/nature11003
   Brown JM, 1999, CANCER RES, V59, P1391
   Cai ZL, 2011, INT J RADIAT BIOL, V87, P1135, DOI 10.3109/09553002.2011.622033
   CARMICHAEL J, 1989, EUR J CANCER CLIN ON, V25, P527, DOI 10.1016/0277-5379(89)90266-6
   Curran WJ, 2002, ONCOLOGY-BASEL, V63, P29, DOI 10.1159/000067145
   DUCHESNE GM, 1987, BRIT J CANCER, V56, P287, DOI 10.1038/bjc.1987.191
   Eriksson D, 2010, TUMOR BIOL, V31, P363, DOI 10.1007/s13277-010-0042-8
   Eschrich S, 2009, INT J RADIAT ONCOL, V75, P497, DOI 10.1016/j.ijrobp.2009.05.056
   Franken NAP, 2006, NAT PROTOC, V1, P2315, DOI 10.1038/nprot.2006.339
   Freed-Pastor WA, 2012, GENE DEV, V26, P1268, DOI 10.1101/gad.190678.112
   Gupta AK, 2001, CANCER RES, V61, P4278
   Hammerman PS, 2012, NATURE, V489, P519, DOI 10.1038/nature11404
   Hammerman PS, 2009, CLIN CANCER RES, V15, P7502, DOI 10.1158/1078-0432.CCR-09-0189
   Hassane DC, 2008, BLOOD, V111, P5654, DOI 10.1182/blood-2007-11-126003
   Hassane DC, 2010, BLOOD, V116, P5983, DOI 10.1182/blood-2010-04-278044
   Hayakawa K, 1998, ANTICANCER RES, V18, P3685
   Hieronymus H, 2006, CANCER CELL, V10, P321, DOI 10.1016/j.ccr.2006.09.005
   Itoh K, 1999, GENE DEV, V13, P76, DOI 10.1101/gad.13.1.76
   Itoh K, 1997, BIOCHEM BIOPH RES CO, V236, P313, DOI 10.1006/bbrc.1997.6943
   Jeyapaul J, 2000, BIOCHEM PHARMACOL, V59, P1433, DOI 10.1016/S0006-2952(00)00256-2
   Katz D, 2009, INT J RADIAT ONCOL, V73, P988, DOI 10.1016/j.ijrobp.2008.12.002
   Kong ANT, 2001, DRUG METAB REV, V33, P255, DOI 10.1081/DMR-120000652
   Kwak EL, 2010, NEW ENGL J MED, V363, P1693, DOI 10.1056/NEJMoa1006448
   Lamb J, 2007, NAT REV CANCER, V7, P54, DOI 10.1038/nrc2044
   Lamb J, 2006, SCIENCE, V313, P1929, DOI 10.1126/science.1132939
   Langendijk H, 2000, RADIOTHER ONCOL, V56, P197, DOI 10.1016/S0167-8140(00)00218-8
   Matsuzoe D, 1999, CANCER LETT, V135, P189, DOI 10.1016/S0304-3835(98)00292-4
   McDonald JT, 2010, CANCER RES, V70, P8886, DOI 10.1158/0008-5472.CAN-10-0171
   McKenna WG, 2003, ONCOGENE, V22, P5866, DOI 10.1038/sj.onc.1206699
   Mitsuishi Y, 2012, CANCER CELL, V22, P66, DOI 10.1016/j.ccr.2012.05.016
   Moehlenkamp JD, 1999, ARCH BIOCHEM BIOPHYS, V363, P98, DOI 10.1006/abbi.1998.1046
   Narisawa-Saito M, 2007, ONCOGENE, V26, P2988, DOI 10.1038/sj.onc.1210118
   Paez JG, 2004, SCIENCE, V304, P1497, DOI 10.1126/science.1099314
   Pendyala S, 2011, FREE RADICAL BIO MED, V50, P1749, DOI 10.1016/j.freeradbiomed.2011.03.022
   Perez-Moreno P, 2012, CLIN CANCER RES, V18, P2443, DOI 10.1158/1078-0432.CCR-11-2370
   Pomp J, 1996, RADIOTHER ONCOL, V40, P121, DOI 10.1016/0167-8140(96)01767-7
   PUCK TT, 1956, J EXP MED, V103, P653, DOI 10.1084/jem.103.5.653
   Shibata T, 2008, P NATL ACAD SCI USA, V105, P13568, DOI 10.1073/pnas.0806268105
   Singh A, 2010, ANTIOXID REDOX SIGN, V13, P1627, DOI 10.1089/ars.2010.3219
   SJOBERG L, 1982, RADIAT RES, V89, P255, DOI 10.2307/3575771
   Stegmaier K, 2004, NAT GENET, V36, P257, DOI 10.1038/ng1305
   Stegmaier K, 2007, PLOS MED, V4, P702, DOI 10.1371/journal.pmed.0040122
   Torres-Roca JF, 2005, CANCER RES, V65, P7169, DOI 10.1158/0008-5472.CAN-05-0656
   Tseng HM, 2012, ASSAY DRUG DEV TECHN, V10, P235, DOI 10.1089/adt.2011.0404
   Wei G, 2006, CANCER CELL, V10, P331, DOI 10.1016/j.ccr.2006.09.006
NR 50
TC 86
Z9 96
U1 0
U2 22
PU AMER ASSOC CANCER RESEARCH
PI PHILADELPHIA
PA 615 CHESTNUT ST, 17TH FLOOR, PHILADELPHIA, PA 19106-4404 USA
SN 0008-5472
EI 1538-7445
J9 CANCER RES
JI Cancer Res.
PD OCT 15
PY 2013
VL 73
IS 20
BP 6289
EP 6298
DI 10.1158/0008-5472.CAN-13-1616
PG 10
WC Oncology
SC Oncology
GA 236KV
UT WOS:000325796100020
PM 23980093
DA 2024-03-01
ER

PT J
AU Kerns, SL
   Stock, RG
   Stone, NN
   Blacksburg, SR
   Rath, L
   Vega, A
   Fachal, L
   Gómez-Caamaño, A
   De Ruysscher, D
   Lammering, G
   Parliament, M
   Blackshaw, M
   Sia, M
   Cesaretti, J
   Terk, M
   Hixson, R
   Rosenstein, BS
   Ostrer, H
AF Kerns, Sarah L.
   Stock, Richard G.
   Stone, Nelson N.
   Blacksburg, Seth R.
   Rath, Lynda
   Vega, Ana
   Fachal, Laura
   Gomez-Caamano, Antonio
   De Ruysscher, Dirk
   Lammering, Guido
   Parliament, Matthew
   Blackshaw, Michael
   Sia, Michael
   Cesaretti, Jamie
   Terk, Mitchell
   Hixson, Rosetta
   Rosenstein, Barry S.
   Ostrer, Harry
TI Genome-wide association study identifies a region on chromosome 11q14.3 associated with late rectal bleeding following radiation therapy for prostate cancer
SO RADIOTHERAPY AND ONCOLOGY
LA English
DT Article
DE Radiogenomics; Prostate cancer; Rectal toxicity; Genome-wide association study
ID toxicity; snps
AB Background and purpose: Rectal bleeding can occur following radiotherapy for prostate cancer and negatively impacts quality of life for cancer survivors. Treatment and clinical factors do not fully predict rectal bleeding, and genetic factors may be important. Materials and methods: A genome-wide association study (GWAS) was performed to identify SNPs associated with the development of late rectal bleeding following radiotherapy for prostate cancer. Logistic regression was used to test the association between 614,453 SNPs and rectal bleeding in a discovery cohort (79 cases, 289 controls), and top-ranking SNPs were tested in a replication cohort (108 cases, 673 controls) from four independent sites. Results: rs7120482 and rs17630638, which tag a single locus on chromosome 11q14.3, reached genome-wide significance for association with rectal bleeding (combined p-values 5.4 x 10(-8) and 6.9 x 10(-7) respectively). Several other SNPs had p-values trending toward genome-wide significance, and a polygenic risk score including these SNPs shows a strong rank-correlation with rectal bleeding (Sommers' d = 5.0 x 10(-12) in the replication cohort). Conclusions: This GWAS identified novel genetic markers of rectal bleeding following prostate radiotherapy. These findings could lead to the development of a predictive assay to identify patients at risk for this adverse treatment outcome so that dose or treatment modality could be modified. (c) 2013 Elsevier Ireland Ltd. All rights reserved.
C1 [Kerns, Sarah L.; Stock, Richard G.; Stone, Nelson N.; Blacksburg, Seth R.; Rath, Lynda; Rosenstein, Barry S.] Mt Sinai Sch Med, Dept Radiat Oncol, New York, NY 10029 USA.
   [Kerns, Sarah L.; Ostrer, Harry] Albert Einstein Coll Med, Dept Pathol, Bronx, NY 10467 USA.
   [Stone, Nelson N.] Mt Sinai Sch Med, Dept Urol, New York, NY 10029 USA.
   [Gomez-Caamano, Antonio] Complex Hosp Univ Santiago, SERGAS, Dept Radiat Oncol, Santiago De Compostela, Spain.
   [De Ruysscher, Dirk] Katholieke Univ Leuven, Univ Hosp Leuven, Dept Radiat Oncol, Louvain, Belgium.
   [De Ruysscher, Dirk; Lammering, Guido] Maastricht Univ, Med Ctr, Dept Radiat Oncol, Maastro Clin GROW, Maastricht, Netherlands.
   [Parliament, Matthew; Blackshaw, Michael] Univ Alberta, Cross Canc Inst, Dept Oncol, Div Radiat Oncol, Edmonton, AB, Canada.
   [Sia, Michael] Univ Calgary, Tom Baker Canc Ctr, Dept Radiat Oncol, Calgary, AB T2N 1N4, Canada.
   [Cesaretti, Jamie; Terk, Mitchell; Hixson, Rosetta] Florida Radiat Oncol Grp, Jacksonville, FL USA.
   [Rosenstein, Barry S.] NYU, Sch Med, Dept Radiat Oncol, New York, NY 10003 USA.
   [Rosenstein, Barry S.] Mt Sinai Sch Med, Dept Dermatol, New York, NY 10029 USA.
   [Rosenstein, Barry S.] Mt Sinai Sch Med, Dept Prevent Med, New York, NY 10029 USA.
   [Ostrer, Harry] Albert Einstein Coll Med, Dept Genet, Bronx, NY 10467 USA.
C3 Icahn School of Medicine at Mount Sinai; Yeshiva University; Albert Einstein College of Medicine; Icahn School of Medicine at Mount Sinai; Complexo Hospitalario Universitario de Santiago de Compostela; KU Leuven; University Hospital Leuven; Maastricht University; University of Alberta; University of Calgary; Tom Baker Cancer Clinic; New York University; Icahn School of Medicine at Mount Sinai; Icahn School of Medicine at Mount Sinai; Yeshiva University; Albert Einstein College of Medicine
RP Rosenstein, BS (corresponding author), Mt Sinai Sch Med, Dept Radiat Oncol, Box 1236,1 Gustave L Levy Pl, New York, NY 10029 USA.
EM barry.rosenstein@mssm.edu
FU American Cancer Society [RSGT-05-200-01-CCE]; Department of Defense [PC074201]; National Institutes of Health [1R01CA134444]; Instituto de Salud Carlos III [FIS PI10/00164]; FEDER from Fondo Europeo de Desarrollo Regional (CHUS cohort); Alberta Cancer Board Research Initiative Program (CCI cohort) [103.0393.71760001404]
CR Ausborn NL, 2012, INT J RADIAT ONCOL, V83, PE453, DOI 10.1016/j.ijrobp.2012.01.056
   Barnett GC, 2011, CLIN ONCOL-UK, V23, P613, DOI 10.1016/j.clon.2011.03.001
   Barnett GC, 2012, LANCET ONCOL, V13, P65, DOI 10.1016/S1470-2045(11)70302-3
   Bentzen, 1994, SEMIN RADIAT ONCOL, V4, P68, DOI 10.1016/S1053-4296(05)80034-7
   EMAMI B, 1991, INT J RADIAT ONCOL, V21, P109, DOI 10.1016/0360-3016(91)90171-Y
   Fachal L, 2012, RADIOTHER ONCOL, V103, P206, DOI 10.1016/j.radonc.2012.01.015
   Ferlay J, 2010, INT J CANCER, V127, P2893, DOI 10.1002/ijc.25516
   Ge D, 2009, METAP PROGRAM COMBIN, V0, P0
   Gibbs RA, 2003, NATURE, V426, P789, DOI 10.1038/nature02168
   Grimm P, 2012, BJU INT, V109, P22, DOI 10.1111/j.1464-410X.2011.10827.x
   Heublein S, 2010, ONCOGENE, V29, P4068, DOI 10.1038/onc.2010.177
   Kerns SL, 2013, INT J RADIAT ONCOL, V85, PE21, DOI 10.1016/j.ijrobp.2012.08.003
   Pati D, 1997, MOL CELL BIOL, V17, P3037, DOI 10.1128/MCB.17.6.3037
   Purcell S, 2007, AM J HUM GENET, V81, P559, DOI 10.1086/519795
   Rosenstein BS, 2011, PHARMACOGENOMICS, V12, P267, DOI 10.2217/pgs.10.186
   Schiewer MJ, 2012, ENDOCR-RELAT CANCER, V19, P1, DOI 10.1530/ERC-11-0072
   Stock RG, 2006, INT J RADIAT ONCOL, V64, P527, DOI 10.1016/j.ijrobp.2005.07.981
   STOCK RG, 1995, INT J RADIAT ONCOL, V32, P219, DOI 10.1016/0360-3016(95)00521-Y
   Stone Nelson N, 2003, BRACHYTHERAPY, V2, P17, DOI 10.1016/S1538-4721(03)00005-9
   Team RDC, 2011, R LANG ENV STAT COMP, V0, P0
NR 20
TC 68
Z9 72
U1 0
U2 9
PU ELSEVIER IRELAND LTD
PI CLARE
PA ELSEVIER HOUSE, BROOKVALE PLAZA, EAST PARK SHANNON, CO, CLARE, 00000, IRELAND
SN 0167-8140
EI 1879-0887
J9 RADIOTHER ONCOL
JI Radiother. Oncol.
PD JUN 15
PY 2013
VL 107
IS 3
BP 372
EP 376
DI 10.1016/j.radonc.2013.05.001
PG 5
WC Oncology; Radiology, Nuclear Medicine & Medical Imaging
SC Oncology; Radiology, Nuclear Medicine & Medical Imaging
GA 210XT
UT WOS:000323869100018
PM 23719583
DA 2024-03-01
ER

PT J
AU Naeini, KM
   Pope, WB
   Cloughesy, TF
   Harris, RJ
   Lai, A
   Eskin, A
   Chowdhury, R
   Phillips, HS
   Nghiemphu, PL
   Behbahanian, Y
   Ellingson, BM
AF Naeini, Kourosh M.
   Pope, Whitney B.
   Cloughesy, Timothy F.
   Harris, Robert J.
   Lai, Albert
   Eskin, Ascia
   Chowdhury, Reshmi
   Phillips, Heidi S.
   Nghiemphu, Phioanh L.
   Behbahanian, Yalda
   Ellingson, Benjamin M.
TI Identifying the mesenchymal molecular subtype of glioblastoma using quantitative volumetric analysis of anatomic magnetic resonance images
SO NEURO-ONCOLOGY
LA English
DT Article
DE GBM; glioblastoma; IDH1; mesenchymal; molecular subtypes; MRI; radiogenomics
ID gene-expression programs; gliomas; multiforme; survival; idh1; cell
AB Subtypes of glioblastoma multiforme (GBM) based on genetic and molecular alterations are thought to cause alterations in anatomic MRI owing to downstream biological changes, such as edema production, bloodbrain barrier breakdown, and necrosis. The purpose of the current study was to identify a potential relationship between imaging features and the mesenchymal (MES) GBM subtype, which has the worst patient prognosis. MRIs from 46 patients with histologically confirmed GBM were retrospectively analyzed. The volume of contrast enhancement, regions of central necrosis, and hyperintensity of T2/fluid attenuated inversion recovery (FLAIR) were measured. Additionally, the ratio of T2/FLAIR hyperintense volume to the volume of contrast enhancement and necrosis was calculated. The volume of contrast enhancement, volume of central necrosis, combined volume of contrast enhancement and central necrosis, and the ratio of T2/FLAIR to contrast enhancement and necrosis were significantly different in MES compared with non-MES GBM (MannWhitney, P .05). Receiver-operator characteristics indicated that these 4 metrics were all significant predictors of the MES phenotype. The volume ratio of T2 hyperintensity to contrast enhancement and central necrosis was significantly lower in MES vs non-MES GBM (P .0001), was a significant predictor of the MES phenotype (area under the curve 0.93, P .001), and could be used to stratify short- and long-term overall survival (log-rank, P .0064 using cutoff of 3.0). These trends were also present when excluding isocitrate dehydrogenase 1 mutant tumors and incorporating covariates such as age and KPS score. Results suggest that volume ratio may be a simple, cost-effective, and noninvasive biomarker for quickly identifying MES GBM.
C1 [Naeini, Kourosh M.; Pope, Whitney B.; Harris, Robert J.; Behbahanian, Yalda; Ellingson, Benjamin M.] Univ Calif Los Angeles, David Geffen Sch Med, Dept Radiol Sci, Los Angeles, CA 90024 USA.
   [Harris, Robert J.; Ellingson, Benjamin M.] Univ Calif Los Angeles, David Geffen Sch Med, Dept Biomed Phys, Los Angeles, CA 90024 USA.
   [Ellingson, Benjamin M.] Univ Calif Los Angeles, David Geffen Sch Med, Dept Biomed Engn, Los Angeles, CA 90024 USA.
   [Cloughesy, Timothy F.; Lai, Albert; Chowdhury, Reshmi; Nghiemphu, Phioanh L.] Univ Calif Los Angeles, David Geffen Sch Med, Dept Neurol, Los Angeles, CA 90024 USA.
   [Eskin, Ascia] Univ Calif Los Angeles, David Geffen Sch Med, Dept Human Genet, Los Angeles, CA 90024 USA.
   [Phillips, Heidi S.] Genentech Inc, Dept Tumor Biol & Angiogenesis, San Francisco, CA 94080 USA.
C3 University of California System; University of California Los Angeles; University of California Los Angeles Medical Center; David Geffen School of Medicine at UCLA; University of California System; University of California Los Angeles; University of California Los Angeles Medical Center; David Geffen School of Medicine at UCLA; University of California System; University of California Los Angeles; University of California Los Angeles Medical Center; David Geffen School of Medicine at UCLA; University of California System; University of California Los Angeles; University of California Los Angeles Medical Center; David Geffen School of Medicine at UCLA; University of California System; University of California Los Angeles; University of California Los Angeles Medical Center; David Geffen School of Medicine at UCLA; Roche Holding; Genentech
RP Ellingson, BM (corresponding author), Univ Calif Los Angeles, David Geffen Sch Med, Dept Radiol Sci, 924 Westwood Blvd,Suite 615, Los Angeles, CA 90024 USA.
EM bellingson@mednet.ucla.edu
FU National Institutes of Health/National Cancer Institute [R21CA167354]; UCLA Institute for Molecular Medicine Seed Grant; UCLA Radiology Exploratory Research Grant; University of California Cancer Research Coordinating Committee Grant; ACRIN Young Investigator Initiative Grant; Art of the Brain; Ziering Family Foundation; Singleton Family Foundation; Clarence Klein Fund for Neuro-Oncology
CR Bhat KPL, 2011, GENE DEV, V25, P2594, DOI 10.1101/gad.176800.111
   Bruzzone MG, 2009, EXPERT REV MOL DIAGN, V9, P709, DOI 10.1586/erm.09.44
   Carlson MRJ, 2007, CLIN CANCER RES, V13, P2592, DOI 10.1158/1078-0432.CCR-06-2772
   Carrillo JA, 2012, AJNR AM J NEURORADIO, V0, P0
   Das AK, 2010, SEMIN RADIAT ONCOL, V20, P149, DOI 10.1016/j.semradonc.2010.01.002
   Diehn M, 2008, P NATL ACAD SCI USA, V105, P5213, DOI 10.1073/pnas.0801279105
   Ellingson BM, 2011, NEURO-ONCOLOGY, V13, P401, DOI 10.1093/neuonc/noq206
   Freije WA, 2004, CANCER RES, V64, P6503, DOI 10.1158/0008-5472.CAN-04-0452
   Kappadakunnel M, 2010, J NEURO-ONCOL, V96, P359, DOI 10.1007/s11060-009-9983-4
   Kuo MD, 2007, J VASC INTERV RADIOL, V18, P821, DOI 10.1016/j.jvir.2007.04.031
   KYRITSIS AP, 1994, JNCI-J NATL CANCER I, V86, P344, DOI 10.1093/jnci/86.5.344
   Lai A, 2011, J CLIN ONCOL, V29, P4482, DOI 10.1200/JCO.2010.33.8715
   Lai A, 2011, J CLIN ONCOL, V29, P142, DOI 10.1200/JCO.2010.30.2729
   Lee Y, 2008, BMC MED GENOMICS, V1, P0, DOI 10.1186/1755-8794-1-52
   Liang Y, 2005, P NATL ACAD SCI USA, V102, P5814, DOI 10.1073/pnas.0402870102
   Phillips HS, 2006, CANCER CELL, V9, P157, DOI 10.1016/j.ccr.2006.02.019
   Pope WB, 2008, RADIOLOGY, V249, P268, DOI 10.1148/radiol.2491072000
   Segal E, 2007, NAT BIOTECHNOL, V25, P675, DOI 10.1038/nbt1306
   Verhaak RGW, 2010, CANCER CELL, V17, P98, DOI 10.1016/j.ccr.2009.12.020
   Zinn PO, 2012, PLOS ONE, V7, P0, DOI 10.1371/journal.pone.0041522
   Zinn PO, 2011, PLOS ONE, V6, P0, DOI 10.1371/journal.pone.0025451
NR 21
TC 79
Z9 83
U1 0
U2 9
PU OXFORD UNIV PRESS INC
PI CARY
PA JOURNALS DEPT, 2001 EVANS RD, CARY, NC 27513 USA
SN 1522-8517
EI 1523-5866
J9 NEURO-ONCOLOGY
JI Neuro-Oncology
PD MAY 15
PY 2013
VL 15
IS 5
BP 626
EP 634
DI 10.1093/neuonc/not008
PG 9
WC Oncology; Clinical Neurology
SC Oncology; Neurosciences & Neurology
GA 139GP
UT WOS:000318570300012
PM 23444259
DA 2024-03-01
ER

PT J
AU Henríquez-Hernández, LA
   Valenciano, A
   Foro-Arnalot, P
   Alvarez-Cubero, MJ
   Cozar, JM
   Suárez-Novo, JF
   Castells-Esteve, M
   Ayala-Gil, A
   Fernández-Gonzalo, P
   Ferrer, M
   Guedea, F
   Sancho-Pardo, G
   Craven-Bartle, J
   Ortiz-Gordillo, MJ
   Cabrera-Roldán, P
   Herrera-Ramos, E
   Lara, PC
AF Alberto Henriquez-Hernandez, Luis
   Valenciano, Almudena
   Foro-Arnalot, Palmira
   Jesus Alvarez-Cubero, Maria
   Manuel Cozar, Jose
   Francisco Suarez-Novo, Jose
   Castells-Esteve, Manel
   Ayala-Gil, Adriana
   Fernandez-Gonzalo, Pablo
   Ferrer, Montse
   Guedea, Ferran
   Sancho-Pardo, Gemma
   Craven-Bartle, Jordi
   Jose Ortiz-Gordillo, Maria
   Cabrera-Roldan, Patricia
   Herrera-Ramos, Estefania
   Lara, Pedro C.
TI Polymorphisms in DNA-Repair Genes in a Cohort of Prostate Cancer Patients from Different Areas in Spain: Heterogeneity between Populations as a Confounding Factor in Association Studies
SO PLOS ONE
LA English
DT Article
ID normal tissue toxicity; breast-cancer; radiotherapy toxicity; radiation toxicity; stratification; prediction; metabolism; patterns; genomics; xrcc3
AB Background: Differences in the distribution of genotypes between individuals of the same ethnicity are an important confounder factor commonly undervalued in typical association studies conducted in radiogenomics. Objective: To evaluate the genotypic distribution of SNPs in a wide set of Spanish prostate cancer patients for determine the homogeneity of the population and to disclose potential bias. Design, Setting, and Participants: A total of 601 prostate cancer patients from Andalusia, Basque Country, Canary and Catalonia were genotyped for 10 SNPs located in 6 different genes associated to DNA repair: XRCC1 (rs25487, rs25489, rs1799782), ERCC2 (rs13181), ERCC1 (rs11615), LIG4 (rs1805388, rs1805386), ATM (rs17503908, rs1800057) and P53 (rs1042522). The SNP genotyping was made in a Biotrove OpenArray (R) NT Cycler. Outcome Measurements and Statistical Analysis: Comparisons of genotypic and allelic frequencies among populations, as well as haplotype analyses were determined using the web-based environment SNPator. Principal component analysis was made using the SnpMatrix and XSnpMatrix classes and methods implemented as an R package. Non-supervised hierarchical cluster of SNP was made using MultiExperiment Viewer. Results and Limitations: We observed that genotype distribution of 4 out 10 SNPs was statistically different among the studied populations, showing the greatest differences between Andalusia and Catalonia. These observations were confirmed in cluster analysis, principal component analysis and in the differential distribution of haplotypes among the populations. Because tumor characteristics have not been taken into account, it is possible that some polymorphisms may influence tumor characteristics in the same way that it may pose a risk factor for other disease characteristics. Conclusion: Differences in distribution of genotypes within different populations of the same ethnicity could be an important confounding factor responsible for the lack of validation of SNPs associated with radiation-induced toxicity, especially when extensive meta-analysis with subjects from different countries are carried out.
C1 [Alberto Henriquez-Hernandez, Luis; Lara, Pedro C.] Hosp Univ Gran Canaria Dr Negrin, Dept Radiat Oncol, Las Palmas Gran Canaria, Spain.
   [Alberto Henriquez-Hernandez, Luis; Valenciano, Almudena; Lara, Pedro C.] Inst Canario Invest Canc, Las Palmas Gran Canaria, Spain.
   [Alberto Henriquez-Hernandez, Luis; Lara, Pedro C.] Univ Las Palmas Gran Canaria, Dept Clin Sci, Las Palmas Gran Canaria, Spain.
   [Foro-Arnalot, Palmira] Hosp Esperanza, Inst Oncol Radioterap, Barcelona, Spain.
   [Jesus Alvarez-Cubero, Maria] Univ Granada, Fac Med, Legal Med & Toxicol Dept, Lab Genet Identificat, Granada, Spain.
   [Jesus Alvarez-Cubero, Maria] Pfizer Univ Granada Andalusian Govt Ctr Genom & O, GENYO, Granada, Spain.
   [Manuel Cozar, Jose] Hosp Univ Virgen de las Nieves, Dept Urol, Granada, Spain.
   [Francisco Suarez-Novo, Jose; Castells-Esteve, Manel] Hosp Univ Bellvite, Dept Urol, Barcelona, Spain.
   [Ayala-Gil, Adriana] Onkologikoa, Dept Radiat Oncol, Guipuzcoa, Spain.
   [Fernandez-Gonzalo, Pablo] Hosp Mar IMIM, Inst Recerca, Hlth Serv Res Grp, Barcelona, Spain.
   [Guedea, Ferran] ICO, Dept Radiat Oncol, Barcelona, Spain.
   [Sancho-Pardo, Gemma; Craven-Bartle, Jordi] Hosp Santa Creu & Sant Pau, Dept Radiat Oncol, Barcelona, Spain.
   [Jose Ortiz-Gordillo, Maria; Cabrera-Roldan, Patricia] Hosp Univ Virgen del Rocio, Dept Radiat Oncol, Seville, Spain.
   [Herrera-Ramos, Estefania] Hosp Univ Gran Canaria Dr Negrin, Immonol Dept, Las Palmas Gran Canaria, Spain.
C3 Universidad de Las Palmas de Gran Canaria; University of Granada; University of Granada; Pfizer; Hospital Universitario Virgen de las Nieves; Autonomous University of Barcelona; Hospital Universitari Vall d'Hebron; Vall d'Hebron Institut de Recerca (VHIR); Hospital del Mar Research Institute; Hospital of Santa Creu i Sant Pau; Virgen del Rocio University Hospital
RP Henríquez-Hernández, LA (corresponding author), Hosp Univ Gran Canaria Dr Negrin, Dept Radiat Oncol, Las Palmas Gran Canaria, Spain.
EM lhenriquez@dcc.ulpgc.es
FU Instituto de Salud Carlos III (Ministerio de Economia y Competitividad from Spain) [PI12/01867]; Instituto Canario de Investigacion del Cancer (ICIC)
CR Henríquez-Hernández LA, 2012, SURG ONCOL, V21, P201, DOI 10.1016/j.suronc.2011.12.002
   Henríquez-Hernández LA, 2010, CANCER EPIDEMIOL, V34, P634, DOI 10.1016/j.canep.2010.06.013
   Henríquez-Hernández LA, 2010, CANCER EPIDEMIOL, V34, P490, DOI 10.1016/j.canep.2010.03.004
   Andreassen CN, 2009, RADIOTHER ONCOL, V92, P299, DOI 10.1016/j.radonc.2009.06.015
   Barnett GC, 2012, RADIOTHER ONCOL, V105, P289, DOI 10.1016/j.radonc.2012.10.017
   Barnett GC, 2012, LANCET ONCOL, V13, P65, DOI 10.1016/S1470-2045(11)70302-3
   Bauchet M, 2007, AM J HUM GENET, V80, P948, DOI 10.1086/513477
   Bentzen, 1994, SEMIN RADIAT ONCOL, V4, P68, DOI 10.1016/S1053-4296(05)80034-7
   BIGGERSTAFF M, 1993, EMBO J, V12, P3685, DOI 10.1002/j.1460-2075.1993.tb06043.x
   Bracarda S, 2005, CRIT REV ONCOL HEMAT, V56, P379, DOI 10.1016/j.critrevonc.2005.03.010
   Buchholz TA, 1999, INT J RADIAT ONCOL, V45, P547, DOI 10.1016/S0360-3016(99)00255-2
   CALAFELL F, 1994, AM J PHYS ANTHROPOL, V93, P201, DOI 10.1002/ajpa.1330930205
   Chang-Claude J, 2009, BRIT J CANCER, V100, P1680, DOI 10.1038/sj.bjc.6605036
   Clayton D, 2012, SNPSTATS SNPMATRIX X, V0, P0
   Clayton D, 2001, HANDBOOK OF STATISTICAL GENETICS, V0, P519
   Damaraju S, 2006, CLIN CANCER RES, V12, P2545, DOI 10.1158/1078-0432.CCR-05-2703
   Eisen MB, 1998, P NATL ACAD SCI USA, V95, P14863, DOI 10.1073/pnas.95.25.14863
   Fachal L, 2012, RADIOTHER ONCOL, V105, P321, DOI 10.1016/j.radonc.2012.09.013
   Guttmacher AE, 2002, NEW ENGL J MED, V347, P1512, DOI 10.1056/NEJMra012240
   Johansson S, 2000, INT J RADIAT ONCOL, V48, P745, DOI 10.1016/S0360-3016(00)00674-X
   Kupelian PA, 2004, INT J RADIAT ONCOL, V58, P25, DOI 10.1016/S0360-3016(03)00784-3
   Laayouni H, 2010, HUM GENET, V127, P455, DOI 10.1007/s00439-010-0798-3
   Langsenlehner T, 2011, RADIOTHER ONCOL, V98, P387, DOI 10.1016/j.radonc.2011.01.021
   Mangoni M, 2011, INT J RADIAT ONCOL, V81, P52, DOI 10.1016/j.ijrobp.2010.04.023
   Morcillo-Suarez C, 2008, BIOINFORMATICS, V24, P1643, DOI 10.1093/bioinformatics/btn241
   Pino-Yanes M, 2011, PLOS ONE, V6, P0, DOI 10.1371/journal.pone.0018389
   Rando JC, 1999, ANN HUM GENET, V63, P413, DOI 10.1046/j.1469-1809.1999.6350413.x
   Reich DE, 2001, GENET EPIDEMIOL, V20, P4, DOI 10.1002/1098-2272(200101)20:1<4::AID-GEPI2>3.0.CO;2-T
   Sai K, 2011, EXPERT OPIN DRUG MET, V7, P967, DOI 10.1517/17425255.2011.585969
   Tanteles GA, 2012, INT J RADIAT ONCOL, V84, P1031, DOI 10.1016/j.ijrobp.2012.02.018
   Wacholder S, 2000, J NATL CANCER I, V92, P1151, DOI 10.1093/jnci/92.14.1151
   West C, 2010, INT J RADIAT ONCOL, V76, P1295, DOI 10.1016/j.ijrobp.2009.12.017
   West CM, 2011, GENOME MED, V3, P0, DOI 10.1186/gm268
   West CML, 2012, SEMIN RADIAT ONCOL, V22, P91, DOI 10.1016/j.semradonc.2011.12.007
   Zelefsky MJ, 2011, EUR UROL, V60, P1133, DOI 10.1016/j.eururo.2011.08.029
   Zhang L, 2010, RADIOTHER ONCOL, V97, P19, DOI 10.1016/j.radonc.2010.08.015
NR 36
TC 9
Z9 9
U1 0
U2 8
PU PUBLIC LIBRARY SCIENCE
PI SAN FRANCISCO
PA 1160 BATTERY STREET, STE 100, SAN FRANCISCO, CA 94111 USA
SN 1932-6203
EI 
J9 PLOS ONE
JI PLoS One
PD JUL 23
PY 2013
VL 8
IS 7
BP 
EP 
DI 10.1371/journal.pone.0069735
PG 9
WC Multidisciplinary Sciences
SC Science & Technology - Other Topics
GA 228SX
UT WOS:000325211000151
PM 23936089
DA 2024-03-01
ER

PT J
AU Hunter, LA
   Krafft, S
   Stingo, F
   Choi, H
   Martel, MK
   Kry, SF
   Court, LE
AF Hunter, Luke A.
   Krafft, Shane
   Stingo, Francesco
   Choi, Haesun
   Martel, Mary K.
   Kry, Stephen F.
   Court, Laurence E.
TI High quality machine-robust image features: Identification in nonsmall cell lung cancer computed tomography images
SO MEDICAL PHYSICS
LA English
DT Article
DE quantitative image features; lung cancer; reproducibility
ID ct scans; texture analysis; evaluate; radiotherapy; information; radiomics; tumors
AB Purpose: For nonsmall cell lung cancer (NSCLC) patients, quantitative image features extracted from computed tomography (CT) images can be used to improve tumor diagnosis, staging, and response assessment. For these findings to be clinically applied, image features need to have high intra and intermachine reproducibility. The objective of this study is to identify CT image features that are reproducible, nonredundant, and informative across multiple machines. Methods: Noncontrast-enhanced, test-retest CT image pairs were obtained from 56 NSCLC patients imaged on three CT machines from two institutions. Two machines ("M1" and "M2") used cine 4D-CT and one machine ("M3") used breath-hold helical 3D-CT. Gross tumor volumes (GTVs) were semiautonomously segmented then pruned by removing voxels with CT numbers less than a prescribed Hounsfield unit (HU) cutoff. Three hundred and twenty eight quantitative image features were extracted from each pruned GTV based on its geometry, intensity histogram, absolute gradient image, co-occurrence matrix, and run-length matrix. For each machine, features with concordance correlation coefficient values greater than 0.90 were considered reproducible. The Dice similarity coefficient (DSC) and the Jaccard index (JI) were used to quantify reproducible feature set agreement between machines. Multimachine reproducible feature sets were created by taking the intersection of individual machine reproducible feature sets. Redundant features were removed through hierarchical clustering based on the average correlation between features across multiple machines. Results: For all image types, GTV pruning was found to negatively affect reproducibility (reported results use no HU cutoff). The reproducible feature percentage was highest for average images (M1 = 90.5%, M2 = 94.5%, M1 boolean AND M2 = 86.3%), intermediate for end-exhale images (M1 = 75.0%, M2 = 71.0%, M1 boolean AND M2 = 52.1%), and lowest for breath-hold images (M3 = 61.0%). Between M1 and M2, the reproducible feature sets generated from end-exhale images were relatively machine-sensitive (DSC = 0.71, JI = 0.55), and the reproducible feature sets generated from average images were relatively machine-insensitive (DSC = 0.90, JI = 0.87). Histograms of feature pair correlation distances indicated that feature redundancy was machine-sensitive and image type sensitive. After hierarchical clustering, 38 features, 28 features, and 33 features were found to be reproducible and nonredundant for M1 boolean AND M2 (average images), M1 boolean AND M2 (end-exhale images), and M3, respectively. When blinded to the presence of test-retest images, hierarchical clustering showed that the selected features were informative by correctly pairing 55 out of 56 test-retest images using only their reproducible, nonredundant feature set values. Conclusions: Image feature reproducibility and redundancy depended on both the CT machine and the CT image type. For each image type, the authors found a set of cross-machine reproducible, nonredundant, and informative image features that would be useful for future image-based models. Compared to end-exhale 4D-CT and breath-hold 3D-CT, average 4D-CT derived image features showed superior multimachine reproducibility and are the best candidates for clinical correlation. (C) 2013 Author(s). All article content, except where otherwise noted, is licensed under a Creative Commons Attribution 3.0 Unported License.
C1 [Hunter, Luke A.; Krafft, Shane; Martel, Mary K.; Kry, Stephen F.; Court, Laurence E.] Univ Texas MD Anderson Canc Ctr, Dept Radiat Phys, Houston, TX 77030 USA.
   [Stingo, Francesco] Univ Texas MD Anderson Canc Ctr, Dept Biostat, Houston, TX 77030 USA.
   [Choi, Haesun] Univ Texas MD Anderson Canc Ctr, Dept Diagnost Radiol, Houston, TX 77030 USA.
C3 University of Texas System; UTMD Anderson Cancer Center; University of Texas System; UTMD Anderson Cancer Center; University of Texas System; UTMD Anderson Cancer Center
RP Court, LE (corresponding author), Univ Texas MD Anderson Canc Ctr, Dept Radiat Phys, 1515 Holcombe, Houston, TX 77030 USA.
EM LECourt@mdanderson.org
FU Hertz Applied Science Fellowship
CR Al-Kadi OS, 2008, IEEE T BIO-MED ENG, V55, P1822, DOI 10.1109/TBME.2008.919735
   Unknown -, 2005, HAM2005062 NIWA, V0, P0
   Armato SG, 2008, CLIN PHARMACOL THER, V84, P448, DOI 10.1038/clpt.2008.161
   Basu S, 2011, IEEE SYS MAN CYBERN, V0, PP1306, DOI 10.1109/ICSMC.2011.6083840
   Court LE, 2010, MED PHYS, V37, P5850, DOI 10.1118/1.3496356
   Davnall F, 2012, INSIGHTS IMAGING, V3, P573, DOI 10.1007/s13244-012-0196-6
   Dehing-Oberije C, 2011, INT J RADIAT ONCOL, V81, P360, DOI 10.1016/j.ijrobp.2010.06.011
   DICE LR, 1945, ECOLOGY, V26, P297, DOI 10.2307/1932409
   Eisen MB, 1998, P NATL ACAD SCI USA, V95, P14863, DOI 10.1073/pnas.95.25.14863
   Eisenhauer EA, 2009, EUR J CANCER, V45, P228, DOI 10.1016/j.ejca.2008.10.026
   Galloway MM, 1975, COMPUTER GRAPHICS IM, V4, P172, DOI 10.1016/S0146-664X(75)80008-6
   Ganeshan B, 2013, RADIOLOGY, V266, P326, DOI 10.1148/radiol.12112428
   Ganeshan B, 2011, INVEST RADIOL, V46, P160, DOI 10.1097/RLI.0b013e3181f8e8a2
   Ganeshan B, 2010, CANCER IMAGING, V10, P137, DOI 10.1102/1470-7330.2010.0021
   Giménez A, 2002, RADIOGRAPHICS, V22, P601, DOI 10.1148/radiographics.22.3.g02ma25601
   HARALICK RM, 1973, IEEE T SYST MAN CYB, VSMC3, P610, DOI 10.1109/TSMC.1973.4309314
   Jaccard P, 1901, B SOC VAUD SCI NAT, V37, P241, DOI 10.5169/SEALS-266440
   Keall PJ, 2004, PHYS MED BIOL, V49, P2053, DOI 10.1088/0031-9155/49/10/015
   Kido S, 2002, J COMPUT ASSIST TOMO, V26, P573, DOI 10.1097/01.RCT.0000029045.35986.9F
   Kumar V, 2012, MAGN RESON IMAGING, V30, P1234, DOI 10.1016/j.mri.2012.06.010
   Lambin P, 2012, EUR J CANCER, V48, P441, DOI 10.1016/j.ejca.2011.11.036
   LIN LI, 1989, BIOMETRICS, V45, P255, DOI 10.2307/2532051
   Lindell RM, 2007, RADIOLOGY, V242, P555, DOI 10.1148/radiol.2422052090
   Sharma N, 2010, J MED PHYS, V35, P3, DOI 10.4103/0971-6203.58777
   Starkschall G, 2011, INT J RADIAT ONCOL, V79, P596, DOI 10.1016/j.ijrobp.2010.03.039
   Therasse P, 2000, J NATL CANCER I, V92, P205, DOI 10.1093/jnci/92.3.205
   Watkins WT, 2010, MED PHYS, V37, P2855, DOI 10.1118/1.3432615
   Wolthaus JWH, 2006, INT J RADIAT ONCOL, V65, P1560, DOI 10.1016/j.ijrobp.2006.04.031
   Yoo TS, 2011, I S BIOMED IMAGING, V0, PP1770, DOI 10.1109/ISBI.2011.5872749
   Zhao BS, 2009, RADIOLOGY, V252, P263, DOI 10.1148/radiol.2522081593
NR 30
TC 78
Z9 93
U1 1
U2 24
PU WILEY
PI HOBOKEN
PA 111 RIVER ST, HOBOKEN 07030-5774, NJ USA
SN 0094-2405
EI 2473-4209
J9 MED PHYS
JI Med. Phys.
PD DEC 15
PY 2013
VL 40
IS 12
BP 
EP 
DI 10.1118/1.4829514
PG 12
WC Radiology, Nuclear Medicine & Medical Imaging
SC Radiology, Nuclear Medicine & Medical Imaging
GA 266NQ
UT WOS:000328031300043
PM 24320527
DA 2024-03-01
ER

PT J
AU De Ruysscher, D
   Sharifi, H
   Defraene, G
   Kerns, SL
   Christiaens, M
   De Ruyck, K
   Peeters, S
   Vansteenkiste, J
   Jeraj, R
   Van den Heuvel, F
   Van Elmpt, W
AF De Ruysscher, Dirk
   Sharifi, Hoda
   Defraene, Gilles
   Kerns, Sarah L.
   Christiaens, Melissa
   De Ruyck, Kim
   Peeters, Stephanie
   Vansteenkiste, Johan
   Jeraj, Robert
   Van den Heuvel, Frank
   Van Elmpt, Wouter
TI Quantification of radiation-induced lung damage with CT scans: The possible benefit for radiogenomics
SO ACTA ONCOLOGICA
LA English
DT Article
ID no association; cancer; pneumonitis; risk; polymorphisms; radiotherapy; toxicity; metaanalysis; validation; genes
AB Background. Radiation-induced lung damage (RILD) is an important problem. Although physical parameters such as the mean lung dose are used in clinical practice, they are not suited for individualised radiotherapy. Objective, quantitative measurements of RILD on a continuous instead of on an ordinal, semi-quantitative, semi-subjective scale, are needed. Methods. Hounsfield unit (HU) changes before versus three months post-radiotherapy were correlated per voxel with the radiotherapy dose in 95 lung cancer patients. Deformable registration was used to register pre- and post-CT scans and the density increase was quantified for various dose bins. The dose-response curve for increased HU was quantified using the slope of a linear regression (HU/Gy). The end-point for the toxicity analysis was dyspnoea >= grade 2. Results. Radiation dose was linearly correlated with the change in HU (mean R-2 = 0.74 +/- 0.28). No differences in HU/Gy between groups treated with stereotactic radiotherapy, conventional radiotherapy alone, sequential or concurrent chemoradiotherapy were observed. In the whole patient group, 33/95 (34.7%) had dyspnoea >= G2. Of the 48 patients with a HU/Gy below the median, 16 (33.3%) developed dyspnoea >= G2, while in the 47 patients with a HU/Gy above the median, 17 (36.1%) had dyspnoea >= G2 (not significant). Individual patients showed a nearly 21-fold difference in radiosensitivity, with HU/Gy ranging from 0 to 10 HU/Gy. Conclusions. HU changes identify objectively the whole range of individual radiosensitivity on a continuous, quantitative scale. CT density changes may allow more robust and accurate radiogenomics studies.
C1 [De Ruysscher, Dirk; Defraene, Gilles; Christiaens, Melissa; Peeters, Stephanie; Vansteenkiste, Johan; Van den Heuvel, Frank] Katholieke Univ Leuven, Univ Hosp Leuven, Louvain, Belgium.
   [De Ruysscher, Dirk; Sharifi, Hoda; Van Elmpt, Wouter] Maastricht Univ, Med Ctr, Dept Radiat Oncol, Maastro Clin, Maastricht, Netherlands.
   [Kerns, Sarah L.] Mt Sinai Sch Med, Dept Radiat Oncol, New York, NY USA.
   [Kerns, Sarah L.] Albert Einstein Coll Med, Dept Pathol, Bronx, NY 10467 USA.
   [Kerns, Sarah L.] Albert Einstein Coll Med, Dept Genet, Bronx, NY 10467 USA.
   [De Ruyck, Kim] Univ Ghent, Dept Basic Med Sci, B-9000 Ghent, Belgium.
   [Jeraj, Robert] Univ Wisconsin, Dept Med Phys, Madison, WI 53706 USA.
   [Jeraj, Robert] Univ Wisconsin, Dept Human Oncol, Madison, WI USA.
   [Jeraj, Robert] Univ Wisconsin, Dept Radiol, Madison, WI 53706 USA.
   [Jeraj, Robert] Univ Wisconsin, Dept Biomed Engn, Madison, WI 53706 USA.
C3 KU Leuven; University Hospital Leuven; Maastricht University; Maastricht University Medical Centre (MUMC); Icahn School of Medicine at Mount Sinai; Yeshiva University; Albert Einstein College of Medicine; Yeshiva University; Albert Einstein College of Medicine; Ghent University; University of Wisconsin System; University of Wisconsin Madison; University of Wisconsin System; University of Wisconsin Madison; University of Wisconsin System; University of Wisconsin Madison; University of Wisconsin System; University of Wisconsin Madison
RP De Ruysscher, D (corresponding author), Katholieke Univ Leuven, Dept Radiat Oncol, Univ Hosp Leuven, Herestr 49, B-3000 Louvain, Belgium.
EM dirk.deruysscher@uzleuven.be
CR Bakker ME, 2005, INVEST RADIOL, V40, P777, DOI 10.1097/01.rli.0000186418.31139.21
   Barnett GC, 2012, RADIOTHER ONCOL, V105, P289, DOI 10.1016/j.radonc.2012.10.017
   Barnett GC, 2012, LANCET ONCOL, V13, P65, DOI 10.1016/S1470-2045(11)70302-3
   De Ruysscher D, 2010, J CLIN ONCOL, V28, P5301, DOI 10.1200/JCO.2010.30.3271
   Dehing-Oberije C, 2009, RADIOTHER ONCOL, V91, P421, DOI 10.1016/j.radonc.2008.12.002
   Diot Q, 2012, INT J RADIAT ONCOL, V84, P1024, DOI 10.1016/j.ijrobp.2011.11.080
   Ghobadi G, 2012, INT J RADIAT ONCOL, V84, PE639, DOI 10.1016/j.ijrobp.2012.07.2362
   Ghobadi G, 2010, INT J RADIAT ONCOL, V76, P548, DOI 10.1016/j.ijrobp.2009.08.058
   Guerra JLL, 2012, INT J RADIAT ONCOL, V83, P1573, DOI 10.1016/j.ijrobp.2011.10.065
   Hildebrandt MAT, 2010, PLOS ONE, V5, P0, DOI 10.1371/journal.pone.0012402
   Huang EX, 2011, ACTA ONCOL, V50, P51, DOI 10.3109/0284186X.2010.521192
   Janssens G, 2011, INT J BIOMED IMAGING, V2011, P0, DOI 10.1155/2011/891585
   Mattonen SA, 2013, ACTA ONCOL, V52, P910, DOI 10.3109/0284186X.2012.731525
   Nyeng TB, 2011, ACTA ONCOL, V50, P897, DOI 10.3109/0284186X.2011.577096
   Palma DA, 2011, ACTA ONCOL, V50, P509, DOI 10.3109/0284186X.2010.541934
   Pang QS, 2013, INT J RADIAT ONCOL, V85, P1332, DOI 10.1016/j.ijrobp.2012.10.011
   Partridge M, 2010, ACTA ONCOL, V49, P997, DOI 10.3109/0284186X.2010.504735
   Sarrut D, 2006, MED PHYS, V33, P605, DOI 10.1118/1.2161409
   Talbot CJ, 2012, BRIT J CANCER, V107, P748, DOI 10.1038/bjc.2012.290
   Tucker SL, 2010, INT J RADIAT ONCOL, V77, P691, DOI 10.1016/j.ijrobp.2009.05.055
   Voets AM, 2012, RADIOTHER ONCOL, V105, P296, DOI 10.1016/j.radonc.2012.09.016
   Vogelius IR, 2012, ACTA ONCOL, V51, P975, DOI 10.3109/0284186X.2012.718093
   West CM, 2011, GENOME MED, V3, P0, DOI 10.1186/gm268
   Xiong HH, 2013, INT J RADIAT ONCOL, V85, P1066, DOI 10.1016/j.ijrobp.2012.09.024
   Yin M, 2012, CANCER-AM CANCER SOC, V118, P528, DOI 10.1002/cncr.26214
   Yin M, 2011, INT J RADIAT ONCOL, V81, PE67, DOI 10.1016/j.ijrobp.2010.11.079
   Yirmibesoglu E, 2012, LUNG CANCER, V76, P350, DOI 10.1016/j.lungcan.2011.11.025
   Yuan XL, 2009, J CLIN ONCOL, V27, P3370, DOI 10.1200/JCO.2008.20.6763
NR 28
TC 46
Z9 50
U1 1
U2 24
PU TAYLOR & FRANCIS LTD
PI ABINGDON
PA 2-4 PARK SQUARE, MILTON PARK, ABINGDON OR14 4RN, OXON, ENGLAND
SN 0284-186X
EI 1651-226X
J9 ACTA ONCOL
JI Acta Oncol.
PD OCT 15
PY 2013
VL 52
IS 7
BP 1405
EP 1410
DI 10.3109/0284186X.2013.813074
PG 6
WC Oncology
SC Oncology
GA 223AU
UT WOS:000324776100022
PM 23957564
DA 2024-03-01
ER
