# Supplementary material for: Research Trends and Evolution in Radiogenomics (2005-2023): Bibliometric Analysis
Source: Interact J Med Res. 2024 Jul 9;13:e51347. doi: 10.2196/51347 (PMC11267093; doi:10.2196/51347)
Supplement: Multimedia Appendix 1 [file ijmr_v13i1e51347_app1.zip › download2014u20.txt]

PT J
AU Kerns, SL
   Ostrer, H
   Rosenstein, BS
AF Kerns, Sarah L.
   Ostrer, Harry
   Rosenstein, Barry S.
TI Radiogenomics : Using Genetics to Identify Cancer Patients at Risk for Development of Adverse Effects Following Radiotherapy
SO CANCER DISCOVERY
LA English
DT Review
ID genome-wide association; single-nucleotide polymorphisms; prostate-cancer; normal tissue; radiation-therapy; complication probability; linkage disequilibrium; erectile dysfunction; ionizing-radiation; data metaanalysis
AB Normal-tissue adverse effects following radiotherapy are common and significantly affect quality of life. These effects cannot be accounted for by dosimetric, treatment, or demographic factors alone, and evidence suggests that common genetic variants are associated with radiotherapy adverse effects. The field of radiogenomics has evolved to identify such genetic risk factors. Radiogenomics has two goals: (i) to develop an assay to predict which patients with cancer are most likely to develop radiation injuries resulting from radiotherapy, and (ii) to obtain information about the molecular pathways responsible for radiation-induced normal-tissue toxicities. This review summarizes the history of the field and current research. Significance: A single-nucleotide polymorphism-based predictive assay could be used, along with clinical and treatment factors, to estimate the risk that a patient with cancer will develop adverse effects from radiotherapy. Such an assay could be used to personalize therapy and improve quality of life for patients with cancer. (C) 2014 AACR.
C1 [Kerns, Sarah L.; Rosenstein, Barry S.] Icahn Sch Med Mt Sinai, Dept Radiat Oncol, New York, NY 10029 USA.
   [Rosenstein, Barry S.] Icahn Sch Med Mt Sinai, Dept Dermatol, New York, NY 10029 USA.
   [Rosenstein, Barry S.] Icahn Sch Med Mt Sinai, Dept Prevent Med, New York, NY 10029 USA.
   [Rosenstein, Barry S.] Icahn Sch Med Mt Sinai, Dept Genet & Genom Sci, New York, NY 10029 USA.
   [Rosenstein, Barry S.] NYU, Sch Med, Dept Radiat Oncol, New York, NY USA.
   [Kerns, Sarah L.; Ostrer, Harry] Albert Einstein Coll Med, Dept Pathol, Bronx, NY 10467 USA.
   [Ostrer, Harry] Albert Einstein Coll Med, Dept Genet & Pediat, Bronx, NY 10467 USA.
C3 Icahn School of Medicine at Mount Sinai; Icahn School of Medicine at Mount Sinai; Icahn School of Medicine at Mount Sinai; Icahn School of Medicine at Mount Sinai; New York University; Yeshiva University; Albert Einstein College of Medicine; Yeshiva University; Albert Einstein College of Medicine
RP Rosenstein, BS (corresponding author), Icahn Sch Med Mt Sinai, Dept Radiat Oncol, Box 1236,1 Gustave L Levy Pl, New York, NY 10029 USA.
EM barry.rosenstein@mssm.edu
FU American Cancer Society [RSGT-05-200-01-CCE]; Department of Defense [PC074201]; NIH [1R01CA134444]
CR Alemozaffar M, 2011, JAMA-J AM MED ASSOC, V306, P1205, DOI 10.1001/jama.2011.1333
   Amundadottir LT, 2006, NAT GENET, V38, P652, DOI 10.1038/ng1808
   Andreassen CN, 2012, RADIOTHER ONCOL, V105, P337, DOI 10.1016/j.radonc.2012.11.004
   Andreassen CN, 2009, RADIOTHER ONCOL, V92, P299, DOI 10.1016/j.radonc.2009.06.015
   Unknown -, 2008, WORLD CANC REPORT, V0, P0
   Aziz NM, 2007, ACTA ONCOL, V46, P417, DOI 10.1080/02841860701367878
   Barnett GC, 2011, CLIN ONCOL-UK, V23, P662, DOI 10.1016/j.clon.2011.04.011
   Barnett GC, 2011, CLIN ONCOL-UK, V23, P613, DOI 10.1016/j.clon.2011.03.001
   Barnett GC, 2012, RADIOTHER ONCOL, V105, P289, DOI 10.1016/j.radonc.2012.10.017
   Barnett GC, 2012, INT J RADIAT ONCOL, V82, P1065, DOI 10.1016/j.ijrobp.2011.03.015
   Barnett GC, 2012, LANCET ONCOL, V13, P65, DOI 10.1016/S1470-2045(11)70302-3
   Barnett GC, 2012, INT J RADIAT ONCOL, V82, P715, DOI 10.1016/j.ijrobp.2010.10.068
   Barnett GC, 2010, RADIOTHER ONCOL, V97, P9, DOI 10.1016/j.radonc.2009.12.006
   Barnett GC, 2009, RADIOTHER ONCOL, V92, P34, DOI 10.1016/j.radonc.2009.03.003
   Barnett GC, 2009, NAT REV CANCER, V9, P134, DOI 10.1038/nrc2587
   BARRY MJ, 1992, J UROLOGY, V148, P1549, DOI 10.1016/S0022-5347(17)36966-5
   Bentzen SM, 2006, NAT REV CANCER, V6, P702, DOI 10.1038/nrc1950
   Bentzen SM, 2010, INT J RADIAT ONCOL, V76, PS3, DOI 10.1016/j.ijrobp.2009.09.040
   Best T, 2011, NAT MED, V17, P941, DOI 10.1038/nm.2407
   Bray F, 2013, INT J CANCER, V132, P1133, DOI 10.1002/ijc.27711
   Burnet NG, 2006, CLIN ONCOL-UK, V18, P525, DOI 10.1016/j.clon.2006.05.007
   Cesaretti JA, 2007, INT J RADIAT ONCOL, V68, P1410, DOI 10.1016/j.ijrobp.2007.02.052
   Crompton NEA, 2001, INT J RADIAT ONCOL, V49, P547, DOI 10.1016/S0360-3016(00)01477-2
   Crompton NEA, 1999, INT J RADIAT ONCOL, V45, P707, DOI 10.1016/S0360-3016(99)00256-4
   Cummings RJ, 2009, RADIAT RES, V171, P687, DOI 10.1667/RR1600.1
   Eeles RA, 2008, NAT GENET, V40, P316, DOI 10.1038/ng.90
   Evans WE, 1999, SCIENCE, V286, P487, DOI 10.1126/science.286.5439.487
   Gatti RA, 2001, ACTA ONCOL, V40, P702, DOI 10.1080/02841860152619115
   GATTI RA, 1988, NATURE, V336, P577, DOI 10.1038/336577a0
   Gögele M, 2012, AM J EPIDEMIOL, V175, P739, DOI 10.1093/aje/kwr385
   Gudmundsson J, 2007, NAT GENET, V39, P631, DOI 10.1038/ng1999
   Haiman CA, 2007, NAT GENET, V39, P638, DOI 10.1038/ng2015
   Ho AY, 2006, INT J RADIAT ONCOL, V65, P646, DOI 10.1016/j.ijrobp.2006.03.006
   Hopwood P, 2010, LANCET ONCOL, V11, P231, DOI 10.1016/S1470-2045(09)70382-1
   Hosking FJ, 2011, BRIT J CANCER, V104, P1049, DOI 10.1038/bjc.2011.61
   Keller LMM, 2012, INT J RADIAT ONCOL, V84, P881, DOI 10.1016/j.ijrobp.2012.01.069
   Kerns SL, 2013, RADIOTHER ONCOL, V107, P372, DOI 10.1016/j.radonc.2013.05.001
   Kerns SL, 2013, J UROLOGY, V190, P102, DOI 10.1016/j.juro.2013.01.096
   Kerns SL, 2013, INT J RADIAT ONCOL, V85, PE21, DOI 10.1016/j.ijrobp.2012.08.003
   Kerns SL, 2010, INT J RADIAT ONCOL, V78, P1292, DOI 10.1016/j.ijrobp.2010.07.036
   KUTCHER GJ, 1989, INT J RADIAT ONCOL, V16, P1623, DOI 10.1016/0360-3016(89)90972-3
   LYMAN JT, 1985, RADIAT RES, V104, PS13, DOI 10.2307/3576626
   Menashe I, 2008, BMC GENET, V9, P0, DOI 10.1186/1471-2156-9-36
   Michikawa Y, 2010, BMC MED GENET, V11, P0, DOI 10.1186/1471-2350-11-123
   Miller RC, 2011, INT J RADIAT ONCOL, V79, P1460, DOI 10.1016/j.ijrobp.2010.01.031
   Nardelli B, 2002, J IMMUNOL, V169, P4822, DOI 10.4049/jimmunol.169.9.4822
   Niu NF, 2010, GENOME RES, V20, P1482, DOI 10.1101/gr.107672.110
   Ozsahin M, 2005, CLIN CANCER RES, V11, P7426, DOI 10.1158/1078-0432.CCR-04-2634
   Palma DA, 2013, INT J RADIAT ONCOL, V85, P444, DOI 10.1016/j.ijrobp.2012.04.043
   Palmer LJ, 2005, LANCET, V366, P1223, DOI 10.1016/S0140-6736(05)67485-5
   Pati D, 1997, MOL CELL BIOL, V17, P3037, DOI 10.1128/MCB.17.6.3037
   Pollard JM, 2009, INT J RADIAT ONCOL, V74, P1323, DOI 10.1016/j.ijrobp.2009.02.057
   Popanda O, 2009, MUTAT RES-FUND MOL M, V667, P58, DOI 10.1016/j.mrfmmm.2008.10.014
   Ritchie MD, 2012, HUM GENET, V131, P1615, DOI 10.1007/s00439-012-1221-z
   Robbins MEC, 2004, INT J RADIAT BIOL, V80, P251, DOI 10.1080/09553000410001692726
   Rosenstein BS, 2011, PHARMACOGENOMICS, V12, P267, DOI 10.2217/pgs.10.186
   Safwat A, 2002, INT J RADIAT ONCOL, V52, P198, DOI 10.1016/S0360-3016(01)02690-6
   Simoni M, 1999, ANN ENDOCRINOL-PARIS, V60, P102
   Stone HB, 2003, LANCET ONCOL, V4, P529, DOI 10.1016/S1470-2045(03)01191-4
   Sun T, 2011, CANCER PREV RES, V4, P2044, DOI 10.1158/1940-6207.CAPR-11-0283
   Syndikus I, 2010, INT J RADIAT ONCOL, V77, P773, DOI 10.1016/j.ijrobp.2009.05.052
   Takahashi M, 2010, HUM MOL GENET, V19, P2516, DOI 10.1093/hmg/ddq123
   Talbot CJ, 2012, BRIT J CANCER, V107, P748, DOI 10.1038/bjc.2012.290
   Talcott JA, 2003, J CLIN ONCOL, V21, P3979, DOI 10.1200/JCO.2003.01.199
   Themmen APN, 2000, ENDOCR REV, V21, P551, DOI 10.1210/er.21.5.551
   Thomas G, 2008, NAT GENET, V40, P310, DOI 10.1038/ng.91
   Tucker SL, 2013, INT J RADIAT ONCOL, V85, P251, DOI 10.1016/j.ijrobp.2012.02.021
   Vale C, 2010, CLIN ONCOL-UK, V22, P588, DOI 10.1016/j.clon.2010.05.017
   Vogelius IR, 2012, ACTA ONCOL, V51, P975, DOI 10.3109/0284186X.2012.718093
   Wasserman NF, 2010, GENOME RES, V20, P1191, DOI 10.1101/gr.105361.110
   West C, 2010, INT J RADIAT ONCOL, V76, P1295, DOI 10.1016/j.ijrobp.2009.12.017
   West C, 2010, RADIOTHER ONCOL, V94, P117, DOI 10.1016/j.radonc.2009.12.007
   WU L, 1993, J BIOL CHEM, V268, P12964
   Yeager M, 2007, NAT GENET, V39, P645, DOI 10.1038/ng2022
   Zelefsky MJ, 1999, CANCER-AM CANCER SOC, V85, P2460, DOI 10.1002/(SICI)1097-0142(19990601)85:11<2460::AID-CNCR23>3.0.CO;2-N
NR 76
TC 86
Z9 90
U1 0
U2 22
PU AMER ASSOC CANCER RESEARCH
PI PHILADELPHIA
PA 615 CHESTNUT ST, 17TH FLOOR, PHILADELPHIA, PA 19106-4404 USA
SN 2159-8274
EI 2159-8290
J9 CANCER DISCOV
JI Cancer Discov.
PD FEB 15
PY 2014
VL 4
IS 2
BP 155
EP 165
DI 10.1158/2159-8290.CD-13-0197
PG 11
WC Oncology
SC Oncology
GA AA4SC
UT WOS:000331085400022
PM 24441285
DA 2024-03-01
ER

PT J
AU Kerns, SL
   de Ruysscher, D
   Andreassen, CN
   Azria, D
   Barnett, GC
   Chang-Claude, J
   Davidson, S
   Deasy, JO
   Dunning, AM
   Ostrer, H
   Rosenstein, BS
   West, CML
   Bentzen, SM
AF Kerns, Sarah L.
   de Ruysscher, Dirk
   Andreassen, Christian N.
   Azria, David
   Barnett, Gillian C.
   Chang-Claude, Jenny
   Davidson, Susan
   Deasy, Joseph O.
   Dunning, Alison M.
   Ostrer, Harry
   Rosenstein, Barry S.
   West, Catharine M. L.
   Bentzen, Soren M.
TI STROGAR - STrengthening the Reporting Of Genetic Association studies in Radiogenomics
SO RADIOTHERAPY AND ONCOLOGY
LA English
DT Article
DE Radiogenomics; Reporting guidelines; Normal tissue toxicity; Genetics
ID single-nucleotide polymorphisms; early breast-cancer; radiation-therapy; radiotherapy hypofractionation; uk standardization; clinical-trials; prediction; toxicity; metaanalysis; oncology
AB Despite publication of numerous radiogenomics studies to date, positive single nucleotide polymorphism (SNP) associations have rarely been reproduced in independent validation studies. A major reason for these inconsistencies is a high number of false positive findings because no adjustments were made for multiple comparisons. It is also possible that some validation studies were false negatives due to methodological shortcomings or a failure to reproduce relevant details of the original study. Transparent reporting is needed to ensure these flaws do not hamper progress in radiogenomics. In response to the need for improving the quality of research in the area, the Radiogenomics Consortium produced an 18-item checklist for reporting radiogenomics studies. It is recognised that not all studies will have recorded all of the information included in the checklist. However, authors should report on all checklist items and acknowledge any missing information. Use of STROGAR guidelines will advance the field of radiogenomics by increasing the transparency and completeness of reporting. (C) 2014 The Authors. Published by Elsevier Ireland Ltd.
C1 [Kerns, Sarah L.; Rosenstein, Barry S.] Mt Sinai Sch Med, Dept Radiat Oncol, New York, NY USA.
   [Kerns, Sarah L.; Ostrer, Harry] Albert Einstein Coll Med, Dept Pathol, New York, NY USA.
   [Kerns, Sarah L.; Ostrer, Harry] Albert Einstein Coll Med, Dept Genet, New York, NY USA.
   [de Ruysscher, Dirk] Univ Hosp Leuven KU Leuven, Dept Radiat Oncol, Louvain, Belgium.
   [Andreassen, Christian N.] Aarhus Univ Hosp, Dept Expt Clin Oncol, Aarhus, Denmark.
   [Azria, David] Univ Montpellier, Montpellier Canc Inst, Montpellier, France.
   [Barnett, Gillian C.] Cambridge Univ Hosp NHS Fdn Trust, Dept Oncol, Cambridge, England.
   [Chang-Claude, Jenny] German Canc Res Ctr, Div Canc Epidemiol, Heidelberg, Germany.
   [Davidson, Susan] Christie NHS Fdn Trust Hosp, Dept Clin Oncol, Manchester, Lancs, England.
   [Deasy, Joseph O.] Mem Sloan Kettering Canc Ctr, Dept Med Phys, New York, NY 10021 USA.
   [Dunning, Alison M.] Univ Cambridge, Strangeways Res Labs, Cambridge CB2 1TN, England.
   [West, Catharine M. L.] Univ Manchester, Inst Canc Sci, Manchester M13 9PL, Lancs, England.
   [Bentzen, Soren M.] Univ Wisconsin, Dept Human Oncol, Madison, WI 53706 USA.
C3 Icahn School of Medicine at Mount Sinai; Yeshiva University; Yeshiva University; KU Leuven; University Hospital Leuven; Aarhus University; Universite de Montpellier; University of Cambridge; Helmholtz Association; German Cancer Research Center (DKFZ); Christie NHS Foundation Trust; Christie Hospital; Memorial Sloan Kettering Cancer Center; University of Cambridge; University of Manchester; University of Wisconsin System; University of Wisconsin Madison
RP Bentzen, SM (corresponding author), Univ Wisconsin, Sch Med & Publ Hlth, Dept Human Oncol, K4-314 Clin Sci Ctr CSC, Madison, WI 53792 USA.
EM bentzen@humonc.wisc.edu
FU Cancer Research UK [18504, 16565] Funding Source: researchfish
CR Alemozaffar M, 2011, JAMA-J AM MED ASSOC, V306, P1205, DOI 10.1001/jama.2011.1333
   Alsner J, 2008, SEMIN RADIAT ONCOL, V18, P126, DOI 10.1016/j.semradonc.2007.10.004
   Andreassen CN, 2009, RADIOTHER ONCOL, V92, P299, DOI 10.1016/j.radonc.2009.06.015
   Unknown -, 1995, RADIOTHER ONCOL, V35, P17
   Unknown -, 1995, INT J RAD ONCOLOGY B, V31, P1049, DOI 10.1016/0360-3016(95)90159-0, 10.1016/0360-3016(95)90159-0
   Appleby J, 2012, BRIT MED J, V344, P0, DOI 10.1136/bmj.d8191
   Azria D, 2008, CLIN CANCER RES, V14, P6284, DOI 10.1158/1078-0432.CCR-08-0700
   Barnett GC, 2012, RADIOTHER ONCOL, V105, P289, DOI 10.1016/j.radonc.2012.10.017
   Barnett GC, 2012, LANCET ONCOL, V13, P65, DOI 10.1016/S1470-2045(11)70302-3
   Barnett GC, 2012, INT J RADIAT ONCOL, V82, P715, DOI 10.1016/j.ijrobp.2010.10.068
   Barnett GC, 2009, NAT REV CANCER, V9, P134, DOI 10.1038/nrc2587
   Basch E, 2011, J NATL CANCER I, V103, P1808, DOI 10.1093/jnci/djr493
   Begg C, 1996, JAMA-J AM MED ASSOC, V276, P637, DOI 10.1001/jama.276.8.637
   Bentzen SM, 2008, LANCET, V371, P1098, DOI 10.1016/S0140-6736(08)60348-7
   Bentzen SM, 2008, LANCET ONCOL, V9, P331, DOI 10.1016/S1470-2045(08)70077-9
   BENTZEN SM, 1995, INT J RADIAT ONCOL, V32, P1531, DOI 10.1016/0360-3016(95)00262-W
   Bentzen SM, 1998, RADIOTHER ONCOL, V46, P5, DOI 10.1016/S0167-8140(97)00226-0
   Bentzen SM, 2010, INT J RADIAT ONCOL, V76, PS145, DOI 10.1016/j.ijrobp.2009.08.076
   Bentzen SM, 2010, INT J RADIAT ONCOL, V76, PS3, DOI 10.1016/j.ijrobp.2009.09.040
   Best T, 2011, NAT MED, V17, P941, DOI 10.1038/nm.2407
   Cesaretti JA, 2007, INT J RADIAT ONCOL, V68, P1410, DOI 10.1016/j.ijrobp.2007.02.052
   COSTANZA MC, 1995, PREV MED, V24, P425, DOI 10.1006/pmed.1995.1069
   COX JD, 1995, INT J RADIAT ONCOL, V31, P1341, DOI 10.1016/0360-3016(95)00060-C
   Dancey JE, 2010, CLIN CANCER RES, V16, P1745, DOI 10.1158/1078-0432.CCR-09-2167
   Davidson SE, 2007, INT J RADIAT ONCOL, V69, P1218, DOI 10.1016/j.ijrobp.2007.04.054
   Dawson J, 2010, BRIT MED J, V340, P186, DOI 10.1136/bmj.c186
   Guadagnolo BA, 2010, CANCER-AM CANCER SOC, V116, P3505, DOI 10.1002/cncr.25205
   Jackson A, 2010, INT J RADIAT ONCOL, V76, PS155, DOI 10.1016/j.ijrobp.2009.08.074
   Johansson S, 2000, INT J RADIAT ONCOL, V48, P745, DOI 10.1016/S0360-3016(00)00674-X
   Kerns SL, 2013, INT J RADIAT ONCOL, V85, PE21, DOI 10.1016/j.ijrobp.2012.08.003
   King Brian A, 2012, AM J PUBLIC HEALTH, V102, Pe93, DOI 10.2105/AJPH.2012.301002
   Little J, 2009, ANN INTERN MED, V150, P206, DOI 10.7326/0003-4819-150-3-200902030-00011
   Rosenstein BS, 2011, PHARMACOGENOMICS, V12, P267, DOI 10.2217/pgs.10.186
   Stürmer T, 2002, AM J EPIDEMIOL, V155, P593, DOI 10.1093/aje/155.7.593
   Trotti A, 2003, SEMIN RADIAT ONCOL, V13, P176, DOI 10.1016/S1053-4296(03)00031-6
   Tucker SL, 2013, INT J RADIAT ONCOL, V85, P251, DOI 10.1016/j.ijrobp.2012.02.021
   Vandenbroucke JP, 2007, ANN INTERN MED, V147, PW163, DOI 10.7326/0003-4819-147-8-200710160-00010-w1
   Vogelius IR, 2012, ACTA ONCOL, V51, P975, DOI 10.3109/0284186X.2012.718093
   von Elm E, 2007, ANN INTERN MED, V147, P573, DOI 10.7326/0003-4819-147-8-200710160-00010
   Weale ME, 2010, METHODS MOL BIOL, V628, P341, DOI 10.1007/978-1-60327-367-1_19
   West C, 2010, INT J RADIAT ONCOL, V76, P1295, DOI 10.1016/j.ijrobp.2009.12.017
   Zuppinger A, 1941, STRAHLENTHERAPIE, V70, P361
NR 42
TC 57
Z9 59
U1 0
U2 8
PU ELSEVIER IRELAND LTD
PI CLARE
PA ELSEVIER HOUSE, BROOKVALE PLAZA, EAST PARK SHANNON, CO, CLARE, 00000, IRELAND
SN 0167-8140
EI 1879-0887
J9 RADIOTHER ONCOL
JI Radiother. Oncol.
PD JAN 15
PY 2014
VL 110
IS 1
BP 182
EP 188
DI 10.1016/j.radonc.2013.07.011
PG 7
WC Oncology; Radiology, Nuclear Medicine & Medical Imaging
SC Oncology; Radiology, Nuclear Medicine & Medical Imaging
GA AE2GU
UT WOS:000333792100028
PM 23993398
DA 2024-03-01
ER

PT J
AU El Naqa, I
AF El Naqa, Issam
TI Biomedical informatics and panomics for evidence-based radiation therapy
SO WILEY INTERDISCIPLINARY REVIEWS-DATA MINING AND KNOWLEDGE DISCOVERY
LA English
DT Review
ID tissue complication probability; principal component analysis; genome-wide association; dose-volume; prostate-cancer; tumor response; neural-network; radiotherapy outcm; erectile dysfunction; microarray analysis
AB More than half of all cancer patients receive ionizing radiation as part of their treatment. Treatment outcomes are determined by complex interactions between cancer genetics, treatment regimens, and patient-related variables. A key component of modern radiation oncology research is to predict at the time of treatment planning or during the course of fractionated radiation treatment, the probability of tumor eradication and normal tissue risks for the type of treatment being considered for the individual patient. A typical radiotherapy treatment scenario can generate a large pool of panomics data that may comprise 3D/4D anatomical and functional imaging information (noted as radiomics), in addition to biological markers (genomics, proteomics, metabolomics, etc.) derived from peripheral blood and tissue specimens. Radiotherapy data informatics constitutes a unique interface between physical and biological processes. It can benefit from the general advances in biomedical informatics research while still requires the development of its own technologies within this framework to address specific issues related to its unique physics-biology interface. We review recent advances and discuss current challenges to interrogate panomics data in radiotherapy using bioinformatics tools for data aggregation, sharing, visualization, and outcomes modeling. We provide examples based on our and others experiences using systems radiobiology and machine learning to develop predictive models of outcomes in radiotherapy. We also highlight the potential opportunities in this field for evidence-based personalized medicine research for bioinformaticians and clinical decision-makers. (C) 2014 John Wiley & Sons, Ltd.
C1 McGill Univ, Dept Oncol, Med Phys Unit, Montreal, PQ, Canada.
C3 McGill University
RP El Naqa, I (corresponding author), McGill Univ, Dept Oncol, Med Phys Unit, Montreal, PQ, Canada.
EM Issam.elnaqa@mcgill.ca
FU Canadian Institutes of Health Research (CIHR) [MOP-114910]
CR Alaiya A, 2005, J PROTEOME RES, V4, P1213, DOI 10.1021/pr050149f
   Allal AS, 2004, PROTEOMICS, V4, P2261, DOI 10.1002/pmic.200300854
   Alon U, 2007, INTRO SYSTEMS BIOL, V0, P0
   Alsner J, 2008, SEMIN RADIAT ONCOL, V18, P126, DOI 10.1016/j.semradonc.2007.10.004
   Altman RB, 2002, ANNU REV PHARMACOL, V42, P113, DOI 10.1146/annurev.pharmtox.42.082401.140850
   Andreassen CN, 2009, RADIOTHER ONCOL, V92, P299, DOI 10.1016/j.radonc.2009.06.015
   Unknown -, 2004, NATURE, V428, P239
   Unknown -, 2005, PEDAGOGIJSKA ISTRAZI, V0, P0
   Atkinson AJ, 2001, CLIN PHARMACOL THER, V69, P89, DOI 10.1067/mcp.2000.113989
   Baumann M, 2003, RADIOTHER ONCOL, V69, P121, DOI 10.1016/j.radonc.2003.08.006
   Bentzen SM, 2008, SEMIN RADIAT ONCOL, V18, P75, DOI 10.1016/j.semradonc.2007.10.003
   Bentzen SM, 2010, INT J RADIAT ONCOL, V76, PS3, DOI 10.1016/j.ijrobp.2009.09.040
   Blanco AI, 2005, INT J RADIAT ONCOL, V62, P1055, DOI 10.1016/j.ijrobp.2004.12.076
   Bradley J, 2004, INT J RADIAT ONCOL, V58, P1106, DOI 10.1016/j.ijrobp.2003.09.080
   Bradley JD, 2007, INT J RADIAT ONCOL, V69, P985, DOI 10.1016/j.ijrobp.2007.04.077
   Burnet NG, 2006, CLIN ONCOL-UK, V18, P525, DOI 10.1016/j.clon.2006.05.007
   Bussink J, 2011, NAT REV CLIN ONCOL, V8, P233, DOI 10.1038/nrclinonc.2010.218
   Chen S, 2007, MED PHYS, V34, P3808, DOI 10.1118/1.2776669
   Cheng NM, 2013, J NUCL MED, V54, P1703, DOI 10.2967/jnumed.112.119289
   Condeelis J, 2010, CSH PERSPECT BIOL, V2, P0, DOI 10.1101/cshperspect.a003848
   Cook GJR, 2013, J NUCL MED, V54, P19, DOI 10.2967/jnumed.112.107375
   Dawson LA, 2005, INT J RADIAT ONCOL, V62, P829, DOI 10.1016/j.ijrobp.2004.11.013
   Deasy JO, 2010, INT J RADIAT ONCOL, V76, PS151, DOI 10.1016/j.ijrobp.2009.06.094
   Deasy Joseph O, 2008, P215, V0, P0
   Dirix P, 2008, INT J RADIAT ONCOL, V71, P1365, DOI 10.1016/j.ijrobp.2007.12.011
   El Naqa I, 2006, PHYS MED BIOL, V51, P5719, DOI 10.1088/0031-9155/51/22/001
   El Naqa I, 2006, INT J RADIAT ONCOL, V64, P1275, DOI 10.1016/j.ijrobp.2005.11.022
   El Naqa I, 2009, PATTERN RECOGN, V42, P1162, DOI 10.1016/j.patcog.2008.08.011
   El Naqa I, 2011, IMAG MED DIAGN THER, V0, P53
   El Naqa I, 2012, WIRES DATA MIN KNOWL, V2, P173, DOI 10.1002/widm.1047
   El Naqa I, 2012, PHYS MED BIOL, V57, PR75, DOI 10.1088/0031-9155/57/11/R75
   El Naqa I, 2010, ACTA ONCOL, V49, P1363, DOI 10.3109/02841861003649224
   El Naqa I, 2009, PHYS MED BIOL, V54, PS9, DOI 10.1088/0031-9155/54/18/S02
   Erichsen HC, 2004, BRIT J CANCER, V90, P747, DOI 10.1038/sj.bjc.6601574
   Eschrich S, 2009, INT J RADIAT ONCOL, V75, P497, DOI 10.1016/j.ijrobp.2009.05.056
   Feinendegen L, 2008, RADIAT ENVIRON BIOPH, V47, P5, DOI 10.1007/s00411-007-0146-8
   Gulliford SL, 2004, RADIOTHER ONCOL, V71, P3, DOI 10.1016/j.radonc.2003.03.001
   Haibe-Kains B, 2013, NATURE, V504, P389, DOI 10.1038/nature12831
   Hall E, 2006, RADIOBIOLOGY RADIOLO, V0, P0
   Ho AY, 2006, INT J RADIAT ONCOL, V65, P646, DOI 10.1016/j.ijrobp.2006.03.006
   Hope AJ, 2005, INT J RADIAT ONCOL, V63, PS231, DOI 10.1016/j.ijrobp.2005.07.394
   Hope AJ, 2006, INT J RADIAT ONCOL, V65, P112, DOI 10.1016/j.ijrobp.2005.11.046
   Hu XX, 2009, GYNECOL ONCOL, V114, P457, DOI 10.1016/j.ygyno.2009.05.022
   Huang EX, 2012, INT J RADIAT ONCOL, V82, P1674, DOI 10.1016/j.ijrobp.2011.02.052
   Huang EX, 2011, ACTA ONCOL, V50, P51, DOI 10.3109/0284186X.2010.521192
   Iwakawa Mayumi, 2006, BREAST CANCER, V13, P300, DOI 10.2325/jbcs.13.300
   Jackson A, 2010, INT J RADIAT ONCOL, V76, PS155, DOI 10.1016/j.ijrobp.2009.08.074
   Jain KK, 2007, CURR OPIN MOL THER, V9, P563
   Joiner M, 2009, BASIC CLINICAL RADIOBIOLOGY, V0, P0
   Kerns SL, 2013, INT J RADIAT ONCOL, V85, PE21, DOI 10.1016/j.ijrobp.2012.08.003
   Kerns SL, 2010, INT J RADIAT ONCOL, V78, P1292, DOI 10.1016/j.ijrobp.2010.07.036
   Khan F, 2007, TREATMENT PLANNING R, V0, P0
   Kidd EA, 2012, GYNECOL ONCOL, V127, P136, DOI 10.1016/j.ygyno.2012.06.027
   Klopp AH, 2008, INT J RADIAT ONCOL, V71, P226, DOI 10.1016/j.ijrobp.2007.10.068
   Krishna R, 2007, AM J PUBLIC HEALTH, V97, P654, DOI 10.2105/AJPH.2006.090902
   Kumar V, 2012, MAGN RESON IMAGING, V30, P1234, DOI 10.1016/j.mri.2012.06.010
   Lambin P, 2013, RADIOTHER ONCOL, V109, P159, DOI 10.1016/j.radonc.2013.07.007
   Lambin P, 2012, EUR J CANCER, V48, P441, DOI 10.1016/j.ejca.2011.11.036
   Lehnert S, 2008, SER MED PHYS BIOMED, V0, P1
   Levegrün S, 2001, INT J RADIAT ONCOL, V51, P1064, DOI 10.1016/S0360-3016(01)01731-X
   Marks LB, 2002, INT J RADIAT ONCOL, V54, P313, DOI 10.1016/S0360-3016(02)02928-0
   Mayeux Richard, 2004, NEURORX, V1, P182, DOI 10.1602/neurorx.1.2.182
   Munley MT, 1999, PHYS MED BIOL, V44, P2241, DOI 10.1088/0031-9155/44/9/311
   Nagaraj Nagathihalli S, 2009, BRIEFINGS IN FUNCTIONAL GENOMICS & PROTEOMICS, V8, P49, DOI 10.1093/bfgp/elp004
   Newbold K, 2006, BRIT J RADIOL, V79, P554, DOI 10.1259/bjr/48822193
   Nikjoo H, 2006, RADIAT MEAS, V41, P1052, DOI 10.1016/j.radmeas.2006.02.001
   Nuyten DSA, 2008, SEMIN RADIAT ONCOL, V18, P105, DOI 10.1016/j.semradonc.2007.10.007
   Ogawa K, 2007, ONCOL REP, V18, P1243
   Oh JH, 2011, PHYS MED BIOL, V56, P1635, DOI 10.1088/0031-9155/56/6/008
   Oh JH, 2011, J PROTEOME RES, V10, P1406, DOI 10.1021/pr101226q
   Roelofs E, 2014, RADIOTHER ONCOL, V110, P370, DOI 10.1016/j.radonc.2013.11.001
   Roelofs E, 2013, RADIOTHER ONCOL, V108, P174, DOI 10.1016/j.radonc.2012.09.019
   SCHENA M, 1995, SCIENCE, V270, P467, DOI 10.1126/science.270.5235.467
   Shivade C, 2014, J AM MED INFORM ASSN, V21, P221, DOI 10.1136/amiajnl-2013-001935
   Siegel R, 2013, CA-CANCER J CLIN, V63, P11, DOI 10.3322/caac.21166
   Sparkman OD, 2000, MASS SPECTROMETRY DE, V0, P0
   Spencer SJ, 2009, J BIOMED BIOTECHNOL, V0, P0, DOI DOI 10.1155/2009/892863
   Spratlin JL, 2009, CLIN CANCER RES, V15, P431, DOI 10.1158/1078-0432.CCR-08-1059
   Steel GG, 2002, BASIC CLIN RADIOBIOL, V3rd, P0
   Su M, 2005, MED PHYS, V32, P318, DOI 10.1118/1.1835611
   Subramanian A, 2005, P NATL ACAD SCI USA, V102, P15545, DOI 10.1073/pnas.0506580102
   Sullivan R, 2011, LANCET ONCOL, V12, P933, DOI 10.1016/S1470-2045(11)70141-3
   Svensson JP, 2006, PLOS MED, V3, P1904, DOI 10.1371/journal.pmed.0030422
   Tibshirani R, 2001, THE ELEMENTS OF STATISTICAL LEARNING, V1, P0
   Tixier F, 2011, J NUCL MED, V52, P369, DOI 10.2967/jnumed.110.082404
   Tomatis S, 2012, PHYS MED BIOL, V57, P1399, DOI 10.1088/0031-9155/57/5/1399
   Tucker SL, 2004, INT J RADIAT ONCOL, V59, P353, DOI 10.1016/j.ijrobp.2003.12.033
   Twyman RM, 2004, PRINCIPLES OF PROTEOMICS, V0, P0
   Tyburski JB, 2008, RADIAT RES, V170, P1, DOI 10.1667/RR1265.1
   Vaidya M, 2012, RADIOTHER ONCOL, V102, P239, DOI 10.1016/j.radonc.2011.10.014
   Vapnik V, 1998, STAT LEARNING THEORY, V1, P2
   Vesprini D, 2011, INT J RADIAT ONCOL, V81, PE415, DOI 10.1016/j.ijrobp.2011.01.024
   Viswanathan GA, 2008, PLOS COMPUT BIOL, V4, P0, DOI 10.1371/journal.pcbi.0040016
   Wang L, 2008, PLOS GENET, V4, P0, DOI 10.1371/journal.pgen.1000115
   Wang XW, 2008, BIOINFORMATICS, V24, P325, DOI 10.1093/bioinformatics/btm595
   West CML, 2007, CLIN ONCOL-UK, V19, P470, DOI 10.1016/j.clon.2007.02.016
   West C, 2010, INT J RADIAT ONCOL, V76, P1295, DOI 10.1016/j.ijrobp.2009.12.017
   WEST CML, 1995, BRIT J RADIOL, V68, P827, DOI 10.1259/0007-1285-68-812-827
   Willmann JK, 2008, NAT REV DRUG DISCOV, V7, P591, DOI 10.1038/nrd2290
   Wouters BG, 2008, SEMIN RADIAT ONCOL, V18, P115, DOI 10.1016/j.semradonc.2007.10.008
   Yan Q, 2005, METH MOLEC MED, V108, P459
   Yu SL, 2008, CANCER CELL, V13, P48, DOI 10.1016/j.ccr.2007.12.008
   Zaidi H, 2010, EUR J NUCL MED MOL I, V37, P2165, DOI 10.1007/s00259-010-1423-3
   Zhu H, 2009, J PROTEOME RES, V8, P3969, DOI 10.1021/pr900287a
NR 110
TC 17
Z9 17
U1 3
U2 42
PU WILEY PERIODICALS, INC
PI SAN FRANCISCO
PA ONE MONTGOMERY ST, SUITE 1200, SAN FRANCISCO, CA 94104 USA
SN 1942-4787
EI 1942-4795
J9 WIRES DATA MIN KNOWL
JI Wiley Interdiscip. Rev.-Data Mining Knowl. Discov.
PD JUL-AUG 15
PY 2014
VL 4
IS 4
BP 327
EP 340
DI 10.1002/widm.1131
PG 14
WC Computer Science, Artificial Intelligence; Computer Science, Theory & Methods
SC Computer Science
GA AO2FO
UT WOS:000341132100005
DA 2024-03-01
ER

PT J
AU Fachal, L
   Gómez-Caamaño, A
   Barnett, GC
   Peleteiro, P
   Carballo, AM
   Calvo-Crespo, P
   Kerns, SL
   Sánchez-García, M
   Lobato-Busto, R
   Dorling, L
   Elliott, RM
   Dearnaley, DP
   Sydes, MR
   Hall, E
   Burnet, NG
   Carracedo, A
   Rosenstein, BS
   West, CML
   Dunning, AM
   Vega, A
AF Fachal, Laura
   Gomez-Caamano, Antonio
   Barnett, Gillian C.
   Peleteiro, Paula
   Carballo, Ana M.
   Calvo-Crespo, Patricia
   Kerns, Sarah L.
   Sanchez-Garcia, Manuel
   Lobato-Busto, Ramon
   Dorling, Leila
   Elliott, Rebecca M.
   Dearnaley, David P.
   Sydes, Matthew R.
   Hall, Emma
   Burnet, Neil G.
   Carracedo, Angel
   Rosenstein, Barry S.
   West, Catharine M. L.
   Dunning, Alison M.
   Vega, Ana
TI A three-stage genome-wide association study identifies a susceptibility locus for late radiotherapy toxicity at 2q24.1
SO NATURE GENETICS
LA English
DT Article
ID erectile dysfunction; radiation toxicity; polymorphisms; prostate; radiogenomics; drosophila; therapy
AB There is increasing evidence supporting the role of genetic variants in the development of radiation-induced toxicity(1). However, previous candidate gene association studies failed to elucidate the common genetic variation underlying this phenotype(2), which could emerge years after the completion of treatment(3). We performed a genome-wide association study on a Spanish cohort of 741 individuals with prostate cancer treated with external beam radiotherapy (EBRT). The replication cohorts consisted of 633 cases from the UK4 and 368 cases from North Americas. One locus comprising TANC1 (lowest unadjusted P value for overall late toxicity = 6.85 x 10(-9), odds ratio (OR) = 6.61, 95% confidence interval (CI) = 2.23-19.63) was replicated in the second stage (lowest unadjusted P value for overall late toxicity = 2.08 x 10(-4), OR = 6.17,95% CI = 2.25-16.95; P-combined = 4.16 x 10(-10)). The inclusion of the third cohort gave unadjusted P-combined = 4.64 x 10(-11). These results, together with the role of TANC1 in regenerating damaged muscle, suggest that the TANC1 locus influences the development of late radiation-induced damage.
C1 [Fachal, Laura; Carracedo, Angel; Vega, Ana] Serv Galego Saucle SERGAS, Fdn Publ Galega Med Xenom, Santiago De Compostela, Spain.
   [Fachal, Laura; Carracedo, Angel; Vega, Ana] Univ Santiago Compostela, CIBERER, Grp Med Xenom, Santiago De Compostela, Spain.
   [Gomez-Caamano, Antonio; Peleteiro, Paula; Carballo, Ana M.; Calvo-Crespo, Patricia] SERGAS, USC Univ Hosp Complex, Dept Radiat Oncol, Santiago De Compostela, Spain.
   [Barnett, Gillian C.; Dorling, Leila; Dunning, Alison M.] Univ Cambridge, Ctr Canc Genet Epidemiol, Strangeways Res Lab, Cambridge, England.
   [Kerns, Sarah L.; Rosenstein, Barry S.] Icahn Sch Med Mt Sinai, Dept Radiat Oncol, New York, NY 10029 USA.
   [Sanchez-Garcia, Manuel; Lobato-Busto, Ramon] USC Univ Hosp Complex, SERGAS, Dept Med Phys, Santiago De Compostela, Spain.
   [Elliott, Rebecca M.; West, Catharine M. L.] Univ Manchester, Manchester Acad, Christie Hosp, Hlth Sci Ctr,Inst Canc Sci, Manchester, Lancs, England.
   [Dearnaley, David P.] Inst Canc Res, Sutton, Surrey, England.
   [Sydes, Matthew R.] Royal Marsden Natl Hlth Serv NHS Fdn Trust, Sutton, Surrey, England.
   [Hall, Emma] MRC, Clin Trials Unit, London, England.
   [Burnet, Neil G.] Inst Canc Res, Clin Trials & Stat Unit, London SW3 6JB, England.
   [Carracedo, Angel] Univ Cambridge, Hosp NHS Fdn Trust, Ctr Oncol, Dept Oncol, Cambridge, England.
   [Carracedo, Angel] King Abdulaziz Univ, CEGMR, Jeddah 21413, Saudi Arabia.
C3 CIBER - Centro de Investigacion Biomedica en Red; CIBERER; Universidade de Santiago de Compostela; University of Cambridge; Icahn School of Medicine at Mount Sinai; Christie NHS Foundation Trust; Christie Hospital; University of Manchester; University of London; Institute of Cancer Research - UK; Royal Marsden NHS Foundation Trust; Medical Research Council Clinical Trials Unit; University of London; Institute of Cancer Research - UK; Royal Marsden NHS Foundation Trust; University of Cambridge; King Abdulaziz University
RP Vega, A (corresponding author), Serv Galego Saucle SERGAS, Fdn Publ Galega Med Xenom, Santiago De Compostela, Spain.
EM ana.vega@usc.es
FU CEGEN (Spanish National Genotyping Center); Instituto de Salud Carlos III [FIS PI10/00164, PI13/02030]; Fondo Europeo de Desarrollo Regional [FEDER 2007-2013, PI13/01136]; Isabel Barreto program from Xunta de Galicia; Fondo Social Europeo; ESTRO Technology Transfer Grant; Cancer Research UK; Experimental Cancer Medicine Centre funding; National Institute for Health Research (NIHR) Royal Marsden NHS Foundation Trust; Institute of Cancer Research Biomedical Research Centre; Cancer Research UK [CRUK/06/16, SP2312/021, C8262/A7253]; UK Department of Health; NIHR Cancer Research Network; American Cancer Society [RSGT-05-200-01-CCE]; US Department of Defense [PC074201]; US National Institutes of Health [1R01CA134444]; Instituto de Salud Carlos III; King Abdulaziz University grant [1-117-1434-HiCi]; Innopharma and the Botin Foundation; Cancer Research UK [16565, 7253, 10588, 18504] Funding Source: researchfish; Medical Research Council [MC_U122861330, MC_UU_12023/6, 1366822] Funding Source: researchfish; MRC [MC_UU_12023/6, MC_U122861330] Funding Source: UKRI
CR Abmayr SM, 2012, DEVELOPMENT, V139, P641, DOI 10.1242/dev.068353
   Altshuler DM, 2012, NATURE, V491, P56, DOI 10.1038/nature11632
   Andreassen CN, 2012, RADIOTHER ONCOL, V105, P337, DOI 10.1016/j.radonc.2012.11.004
   Andreassen CN, 2010, RADIOTHER ONCOL, V97, P1, DOI 10.1016/j.radonc.2010.07.018
   Avirneni-Vadlamudi U, 2012, J CLIN INVEST, V122, P403, DOI 10.1172/JCI59877
   Barnett GC, 2011, CLIN ONCOL-UK, V23, P613, DOI 10.1016/j.clon.2011.03.001
   Barnett GC, 2014, RADIOTHER ONCOL, V111, P178, DOI 10.1016/j.radonc.2014.02.012
   Barnett GC, 2012, RADIOTHER ONCOL, V105, P289, DOI 10.1016/j.radonc.2012.10.017
   Barnett GC, 2012, INT J RADIAT ONCOL, V82, P1065, DOI 10.1016/j.ijrobp.2011.03.015
   Barnett GC, 2012, LANCET ONCOL, V13, P65, DOI 10.1016/S1470-2045(11)70302-3
   Bentzen, 1994, SEMIN RADIAT ONCOL, V4, P68, DOI 10.1016/S1053-4296(05)80034-7
   Bentzen SM, 2003, SEMIN RADIAT ONCOL, V13, P189, DOI 10.1016/S1053-4296(03)00036-5
   Burnet NG, 2013, CLIN ONCOL-UK, V25, P431, DOI 10.1016/j.clon.2013.04.001
   Edwards SL, 2013, AM J HUM GENET, V93, P779, DOI 10.1016/j.ajhg.2013.10.012
   Gabriel SB, 2002, SCIENCE, V296, P2225, DOI 10.1126/science.1069424
   Howie B, 2011, G3-GENES GENOM GENET, V1, P457, DOI 10.1534/g3.111.001198
   Howie BN, 2009, PLOS GENET, V5, P0, DOI 10.1371/journal.pgen.1000529
   Jemal A, 2008, CA-CANCER J CLIN, V58, P71, DOI 10.3322/CA.2007.0010
   Kerns SL, 2014, RADIOTHER ONCOL, V110, P182, DOI 10.1016/j.radonc.2013.07.011
   Kerns SL, 2013, RADIOTHER ONCOL, V107, P372, DOI 10.1016/j.radonc.2013.05.001
   Kerns SL, 2013, J UROLOGY, V190, P102, DOI 10.1016/j.juro.2013.01.096
   Kerns SL, 2013, INT J RADIAT ONCOL, V85, PE21, DOI 10.1016/j.ijrobp.2012.08.003
   Kerns SL, 2010, INT J RADIAT ONCOL, V78, P1292, DOI 10.1016/j.ijrobp.2010.07.036
   LAWTON CA, 1991, INT J RADIAT ONCOL, V21, P935, DOI 10.1016/0360-3016(91)90732-J
   Li Y, 2009, ANNU REV GENOM HUM G, V10, P387, DOI 10.1146/annurev.genom.9.081307.164242
   Matzinger O, 2009, EUR J CANCER, V45, P2825, DOI 10.1016/j.ejca.2009.07.009
   Myers RM, 2011, PLOS BIOL, V9, P0, DOI 10.1371/journal.pbio.1001046
   Purcell S, 2007, AM J HUM GENET, V81, P559, DOI 10.1086/519795
   Rau A, 2001, DEVELOPMENT, V128, P5061
   Stranger BE, 2012, PLOS GENET, V8, P272, DOI 10.1371/journal.pgen.1002639
   Talbot CJ, 2012, BRIT J CANCER, V107, P748, DOI 10.1038/bjc.2012.290
   West C, 2010, INT J RADIAT ONCOL, V76, P1295, DOI 10.1016/j.ijrobp.2009.12.017
   West CM, 2011, GENOME MED, V3, P0, DOI 10.1186/gm268
   Yang TP, 2010, BIOINFORMATICS, V26, P2474, DOI 10.1093/bioinformatics/btq452
NR 34
TC 103
Z9 112
U1 0
U2 14
PU NATURE PORTFOLIO
PI BERLIN
PA HEIDELBERGER PLATZ 3, BERLIN, 14197, GERMANY
SN 1061-4036
EI 1546-1718
J9 NAT GENET
JI Nature Genet.
PD AUG 15
PY 2014
VL 46
IS 8
BP 891
EP 894
DI 10.1038/ng.3020
PG 4
WC Genetics & Heredity
SC Genetics & Heredity
GA AM2TT
UT WOS:000339704400020
PM 24974847
DA 2024-03-01
ER

PT J
AU Mitra, S
   Shankar, BU
AF Mitra, Sushmita
   Shankar, B. Uma
TI Integrating Radio Imaging With Gene Expressions Toward a Personalized Management of Cancer
SO IEEE TRANSACTIONS ON HUMAN-MACHINE SYSTEMS
LA English
DT Article
DE Computerized tomography (CT); feature selection; genomics; magnetic resonance imaging (MRI); noninvasive quantitative imaging; positron emission tomography (PET); radiogenomics; segmentation
ID cell lung-cancer; radiogenomic analysis; texture analysis; tumor response; neural-network; ct; segmentation; pet; mri; prediction
AB Radiographic-imaging modalities like computerized tomography, positron emission tomography, and magnetic resonance imaging are playing a major role in the diagnosis and prognosis of cancer. Gene and protein expression patterns, from the tumor genome, are seen to facilitate individualized selection of therapies. Along with breakthroughs in biotechnology, applicable within cancer radiation biology, a new research field called Radiogenomics has been born in radiation oncology. Associating genotypes with imaging phenotypes holds promise for personalized optimal treatment. Segmentation and feature selection from the region of interest in an image are followed by correlation with the gene expression profile of the tumor in order to determine its noninvasive surrogates. This paper highlights the roles of quantitative imaging, genomics, and radiogenomics for a patient-specific tumor management.
C1 [Mitra, Sushmita; Shankar, B. Uma] Indian Stat Inst, Machine Intelligence Unit, Kolkata 700108, India.
C3 Indian Statistical Institute; Indian Statistical Institute Kolkata
RP Mitra, S (corresponding author), Indian Stat Inst, Machine Intelligence Unit, Kolkata 700108, India.
EM strsushmita@isical.ac.in; uma@isical.ac.in
CR Alizadeh AA, 2000, NATURE, V403, P503, DOI 10.1038/35000501
   Alto H, 2005, J ELECTRON IMAGING, V14, P0, DOI 10.1117/1.1902996
   Bagci U, 2013, MED IMAGE ANAL, V17, P929, DOI 10.1016/j.media.2013.05.004
   Balafar MA, 2010, ARTIF INTELL REV, V33, P261, DOI 10.1007/s10462-010-9155-0
   Banerjee M, 2007, IEEE T SYST MAN CY C, V37, P622, DOI 10.1109/TSMCC.2007.897498
   Borchartt TB, 2013, SIGNAL PROCESS, V93, P2785, DOI 10.1016/j.sigpro.2012.08.012
   Bullinger L, 2004, NEW ENGL J MED, V350, P1605, DOI 10.1056/NEJMoa031046
   Deasy JO, 2013, MED PHYS, V40, P398
   Diehn M, 2008, P NATL ACAD SCI USA, V105, P5213, DOI 10.1073/pnas.0801279105
   Eklund A, 2013, MED IMAGE ANAL, V17, P1073, DOI 10.1016/j.media.2013.05.008
   El Naqa I, 2009, PATTERN RECOGN, V42, P1162, DOI 10.1016/j.patcog.2008.08.011
   Ganeshan B, 2012, EUR RADIOL, V22, P796, DOI 10.1007/s00330-011-2319-8
   Ganeshan B, 2010, CANCER IMAGING, V10, P137, DOI 10.1102/1470-7330.2010.0021
   Gevaert O, 2012, RADIOLOGY, V264, P387, DOI 10.1148/radiol.12111607
   Golub TR, 1999, SCIENCE, V286, P531, DOI 10.1126/science.286.5439.531
   Grégoire V, 2007, J NUCL MED, V48, P0
   Heimann T, 2009, MED IMAGE ANAL, V13, P543, DOI 10.1016/j.media.2009.05.004
   Histed SN, 2012, NUCL MED COMMUN, V33, P349, DOI 10.1097/MNM.0b013e32834ec8a5
   Hobbs SK, 2003, J MAGN RESON IMAGING, V18, P530, DOI 10.1002/jmri.10395
   Hoffman JM, 2000, ACAD RADIOL, V7, P0
   Huang X, 2009, DATA MINING KNOWLEDG, V0, P0
   Jaffe CC, 2012, RADIOLOGY, V264, P329, DOI 10.1148/radiol.12120871
   JEMAL A, 2011, CA-CANCER J CLIN, V61, P69, DOI 10.3322/CAAC.20107
   Karlo CA, 2014, RADIOLOGY, V270, P464, DOI 10.1148/radiol.13130663
   Korotkov K, 2012, ARTIF INTELL MED, V56, P69, DOI 10.1016/j.artmed.2012.08.002
   Kuo M, 2012, METHOD FOR INTEGRATING LARGE SCALE BIOLOGICAL DATA WITH IMAGING, V0, Patent No. [US 2012/0220472 A1, 20120220472]
   Kuo MD, 2007, J VASC INTERV RADIOL, V18, P821, DOI 10.1016/j.jvir.2007.04.031
   Kurland BF, 2012, MAGN RESON IMAGING, V30, P1301, DOI 10.1016/j.mri.2012.06.009
   Laing RE, 2009, P NATL ACAD SCI USA, V106, P2847, DOI 10.1073/pnas.0812890106
   Lambin P, 2013, NAT REV CLIN ONCOL, V10, P27, DOI 10.1038/nrclinonc.2012.196
   Lambin P, 2012, EUR J CANCER, V48, P441, DOI 10.1016/j.ejca.2011.11.036
   Lapointe J, 2004, P NATL ACAD SCI USA, V101, P811, DOI 10.1073/pnas.0304146101
   Lee CC, 2003, IEEE T INF TECHNOL B, V7, P208, DOI 10.1109/TITB.2003.813795
   Lee JS, 2004, HEPATOLOGY, V40, P667, DOI 10.1002/hep.20375
   Lenkinski RE, 2008, MAGN RESON MATER PHY, V21, P411, DOI 10.1007/s10334-008-0133-3
   Liang Y, 2005, P NATL ACAD SCI USA, V102, P5814, DOI 10.1073/pnas.0402870102
   Lo PCP, 2010, THESIS U COPENHAGEN, V0, P0
   Mankoff DA, 2009, J NUCL MED, V50, P1567, DOI 10.2967/jnumed.108.061044
   Meyer-Baese A, 2004, IEEE T INF TECHNOL B, V8, P387, DOI 10.1109/TITB.2004.834406
   Mitra S, 2006, IEEE T SYST MAN CY C, V36, P616, DOI 10.1109/TSMCC.2006.879384
   Mitra S, 2011, IEEE ACM T COMPUT BI, V8, P94, DOI 10.1109/TCBB.2009.39
   Nair VS, 2012, CANCER RES, V72, P3725, DOI 10.1158/0008-5472.CAN-11-3943
   Noble JA, 2006, IEEE T MED IMAGING, V25, P987, DOI 10.1109/TMI.2006.877092
   Padhani AR, 2010, RADIOLOGY, V256, P348, DOI 10.1148/radiol.10091760
   Pal SK, 1999, NEURO FUZZY PATTERN, V0, P0
   Pickering CR, 2013, AM J NEURORADIOL, V34, P1818, DOI 10.3174/ajnr.A3635
   Pope WB, 2008, RADIOLOGY, V249, P268, DOI 10.1148/radiol.2491072000
   Potti A, 2006, NEW ENGL J MED, V355, P570, DOI 10.1056/NEJMoa060467
   Prvulovic I, 2010, COLLEGIUM ANTROPOL, V34, P99
   Rutman AM, 2009, EUR J RADIOL, V70, P232, DOI 10.1016/j.ejrad.2009.01.050
   Segal E, 2007, NAT BIOTECHNOL, V25, P675, DOI 10.1038/nbt1306
   Shen S, 2005, IEEE T INF TECHNOL B, V9, P459, DOI 10.1109/TITB.2005.847500
   Sorlie T, 2003, P NATL ACAD SCI USA, V100, P8418, DOI 10.1073/pnas.0932692100
   Strauss LG, 2007, IEEE T MED IMAGING, V26, P804, DOI 10.1109/TMI.2007.892645
   Suzuki K, 2012, QUANT IMAG MED SURG, V2, P163, DOI 10.3978/j.issn.2223-4292.2012.09.02
   Tixier F, 2011, J NUCL MED, V52, P369, DOI 10.2967/jnumed.110.082404
   Treece SJ, 2013, BRIT J RADIOL, V86, P0, DOI 10.1259/bjr.20120278
   Vaidya M, 2012, RADIOTHER ONCOL, V102, P239, DOI 10.1016/j.radonc.2011.10.014
   vant Veer LJ, 2002, NATURE, V415, P530, DOI 10.1038/415530a
   Wang ST, 2007, ARTIF INTELL MED, V39, P65, DOI 10.1016/j.artmed.2006.08.001
   West CML, 2007, CLIN ONCOL-UK, V19, P470, DOI 10.1016/j.clon.2007.02.016
   Wouters BG, 2008, SEMIN RADIAT ONCOL, V18, P115, DOI 10.1016/j.semradonc.2007.10.008
   Yamamoto S, 2012, AM J ROENTGENOL, V199, P654, DOI 10.2214/AJR.11.7824
   Yardimci A, 2009, APPL SOFT COMPUT, V9, P1029, DOI 10.1016/j.asoc.2009.02.003
   Zinn PO, 2011, PLOS ONE, V6, P0, DOI 10.1371/journal.pone.0025451
NR 65
TC 15
Z9 18
U1 1
U2 50
PU IEEE-INST ELECTRICAL ELECTRONICS ENGINEERS INC
PI PISCATAWAY
PA 445 HOES LANE, PISCATAWAY, NJ 08855-4141 USA
SN 2168-2291
EI 2168-2305
J9 IEEE T HUM-MACH SYST
JI IEEE T. Hum.-Mach. Syst.
PD OCT 15
PY 2014
VL 44
IS 5
BP 664
EP 677
DI 10.1109/THMS.2014.2325744
PG 14
WC Computer Science, Artificial Intelligence; Computer Science, Cybernetics
SC Computer Science
GA AP7AJ
UT WOS:000342229500009
DA 2024-03-01
ER

PT J
AU Colen, RR
   Vangel, M
   Wang, JX
   Gutman, DA
   Hwang, SN
   Wintermark, M
   Jain, R
   Jilwan-Nicolas, M
   Chen, JY
   Raghavan, P
   Holder, CA
   Rubin, D
   Huang, E
   Kirby, J
   Freymann, J
   Jaffe, CC
   Flanders, A
   Zinn, PO
AF Colen, Rivka R.
   Vangel, Mark
   Wang, Jixin
   Gutman, David A.
   Hwang, Scott N.
   Wintermark, Max
   Jain, Rajan
   Jilwan-Nicolas, Manal
   Chen, James Y.
   Raghavan, Prashant
   Holder, Chad A.
   Rubin, Daniel
   Huang, Eric
   Kirby, Justin
   Freymann, John
   Jaffe, Carl C.
   Flanders, Adam
   Zinn, Pascal O.
TI Imaging genomic mapping of an invasive MRI phenotype predicts patient outcome and metabolic dysfunction: a TCGA glioma phenotype research group project
SO BMC MEDICAL GENOMICS
LA English
DT Article
DE Radiogenomics; MRI segmentation; Glioblastoma; Imaging genomics; Invasion; Biomarker
ID factor-kappa-b; glioblastoma-multiforme; gene-expression; cancer; identification; myc; heterogeneity; mitochondria; profile; origin
AB Background: Invasion of tumor cells into adjacent brain parenchyma is a major cause of treatment failure in glioblastoma. Furthermore, invasive tumors are shown to have a different genomic composition and metabolic abnormalities that allow for a more aggressive GBM phenotype and resistance to therapy. We thus seek to identify those genomic abnormalities associated with a highly aggressive and invasive GBM imaging-phenotype. Methods: We retrospectively identified 104 treatment-naive glioblastoma patients from The Cancer Genome Atlas (TCGA) whom had gene expression profiles and corresponding MR imaging available in The Cancer Imaging Archive (TCIA). The standardized VASARI feature-set criteria were used for the qualitative visual assessments of invasion. Patients were assigned to classes based on the presence (Class A) or absence (Class B) of statistically significant invasion parameters to create an invasive imaging signature; imaging genomic analysis was subsequently performed using GenePattern Comparative Marker Selection module (Broad Institute). Results: Our results show that patients with a combination of deep white matter tracts and ependymal invasion (Class A) on imaging had a significant decrease in overall survival as compared to patients with absence of such invasive imaging features (Class B) (8.7 versus 18.6 months, p < 0.001). Mitochondrial dysfunction was the top canonical pathway associated with Class A gene expression signature. The MYC oncogene was predicted to be the top activation regulator in Class A. Conclusion: We demonstrate that MRI biomarker signatures can identify distinct GBM phenotypes associated with highly significant survival differences and specific molecular pathways. This study identifies mitochondrial dysfunction as the top canonical pathway in a very aggressive GBM phenotype. Thus, imaging-genomic analyses may prove invaluable in detecting novel targetable genomic pathways.
C1 [Colen, Rivka R.; Wang, Jixin] Univ Texas MD Anderson Canc Ctr, Dept Diagnost Radiol, Houston, TX 77030 USA.
   [Vangel, Mark] Massachussets Gen Hosp, Boston, MA USA.
   [Gutman, David A.; Hwang, Scott N.; Holder, Chad A.] Emory Univ, Dept Radiol, Atlanta, GA 30322 USA.
   [Wintermark, Max; Jilwan-Nicolas, Manal; Raghavan, Prashant] Univ Virginia, Charlottesville, VA USA.
   [Jain, Rajan] NYU, Dept Radiol, Med Ctr, New York, NY 10016 USA.
   [Chen, James Y.] Univ Calif San Diego, San Diego, CA 92103 USA.
   [Chen, James Y.] Univ Calif San Diego, San Diego Med Ctr, Dept Radiol, San Diego, CA 92103 USA.
   [Rubin, Daniel] Stanford Univ, Stanford, CA 94305 USA.
   [Huang, Eric; Kirby, Justin; Freymann, John] Leidos Biomed Res Inc, Clin Monitoring Res Program, Frederick Natl Lab Canc Res, Frederick, MD 21702 USA.
   [Jaffe, Carl C.] NCI, NIH, Rockville, MD USA.
   [Flanders, Adam] Thomas Jefferson Univ Hosp, Dept Radiol, Philadelphia, PA 19107 USA.
   [Zinn, Pascal O.] Baylor Coll Med, Dept Neurosurg, Houston, TX 77030 USA.
C3 University of Texas System; UTMD Anderson Cancer Center; Harvard University; Massachusetts General Hospital; Emory University; University of Virginia; New York University; University of California System; University of California San Diego; University of California System; University of California San Diego; Stanford University; National Institutes of Health (NIH) - USA; NIH National Cancer Institute (NCI); Frederick National Laboratory for Cancer Research; National Institutes of Health (NIH) - USA; NIH National Cancer Institute (NCI); Jefferson University; Baylor College of Medicine
RP Colen, RR (corresponding author), Univ Texas MD Anderson Canc Ctr, Dept Diagnost Radiol, 1400 Pressler St,Unit 1482,Rm FCT 16-5037, Houston, TX 77030 USA.
EM rcolen@mdanderson.org; zinn@bcm.edu
FU John S. Dunn Research Foundation Center for Radiological Sciences; MDACC; National Cancer Institute, National Institutes of Health [HHSN261200800001E]
CR Bredel M, 2006, J CLIN ONCOL, V24, P274, DOI 10.1200/JCO.2005.02.9405
   Bredel M, 2011, NEW ENGL J MED, V364, P627, DOI 10.1056/NEJMoa1006312
   BURGER PC, 1983, J NEUROSURG, V58, P159, DOI 10.3171/jns.1983.58.2.0159
   Cairns RA, 2011, NAT REV CANCER, V11, P85, DOI 10.1038/nrc2981
   Cantor JR, 2012, CANCER DISCOV, V2, P881, DOI 10.1158/2159-8290.CD-12-0345
   Channin DS, 2009, RADIOLOGY, V253, P590, DOI 10.1148/radiol.2533090135
   Channin DS, 2010, J DIGIT IMAGING, V23, P217, DOI 10.1007/s10278-009-9193-9
   Chin L, 2008, NATURE, V455, P1061, DOI 10.1038/nature07385
   Dang CV, 2012, GENE DEV, V26, P877, DOI 10.1101/gad.189365.112
   Dang CV, 2012, CELL, V149, P22, DOI 10.1016/j.cell.2012.03.003
   Diehn M, 2008, P NATL ACAD SCI USA, V105, P5213, DOI 10.1073/pnas.0801279105
   Gerlinger M, 2012, NEW ENGL J MED, V366, P883, DOI 10.1056/NEJMoa1113205
   Gogvadze V, 2008, TRENDS CELL BIOL, V18, P165, DOI 10.1016/j.tcb.2008.01.006
   Gould J, 2006, BIOINFORMATICS, V22, P1924, DOI 10.1093/bioinformatics/btl196
   Gutman DA, 2013, RADIOLOGY, V267, P560, DOI 10.1148/radiol.13120118
   Habib AA, 2001, J BIOL CHEM, V276, P8865, DOI 10.1074/jbc.M008458200
   Hanahan D, 2011, CELL, V144, P646, DOI 10.1016/j.cell.2011.02.013
   Heiden MGV, 2009, SCIENCE, V324, P1029, DOI 10.1126/science.1160809
   Hoelzinger DB, 2005, NEOPLASIA, V7, P7, DOI 10.1593/neo.04535
   Irizarry RA, 2003, BIOSTATISTICS, V4, P249, DOI 10.1093/biostatistics/4.2.249
   Kaadige MR, 2010, TRANSCR-AUSTIN, V1, P36, DOI 10.4161/trns.1.1.12142
   KELLY PJ, 1987, J NEUROSURG, V66, P865, DOI 10.3171/jns.1987.66.6.0865
   King A, 2006, ONCOGENE, V25, P4675, DOI 10.1038/sj.onc.1209594
   Koppenol WH, 2011, NAT REV CANCER, V11, P325, DOI 10.1038/nrc3038
   Li FR, 2005, POWER ENGINEER, V19, P25, DOI 10.1049/pe:20050104
   Nakagawa M, 2008, NAT BIOTECHNOL, V26, P101, DOI 10.1038/nbt1374
   Parsons DW, 2008, SCIENCE, V321, P1807, DOI 10.1126/science.1164382
   Pope WB, 2008, RADIOLOGY, V249, P268, DOI 10.1148/radiol.2491072000
   Quant EC, 2010, NEUROIMAG CLIN N AM, V20, P425, DOI 10.1016/j.nic.2010.04.007
   Ramakrishna R, 2010, SURG NEUROL INT, V1, P0
   Raychaudhuri B, 2007, J NEURO-ONCOL, V85, P39, DOI 10.1007/s11060-007-9390-7
   Raza SM, 2004, CLIN CANCER RES, V10, P212, DOI 10.1158/1078-0432.CCR-0155-3
   Rubin Daniel L, 2009, SUMMIT TRANSL BIOINFORM, V2009, P106
   Salk JJ, 2010, ANNU REV PATHOL-MECH, V5, P51, DOI 10.1146/annurev-pathol-121808-102113
   Sethi G, 2007, ONCOGENE, V26, P7324, DOI 10.1038/sj.onc.1210544
   Stupp R, 2005, NEW ENGL J MED, V352, P987, DOI 10.1056/NEJMoa043330
   Terry Therneau PG, 2000, THERNEAU AND PATRICIA M. GRAMBSCH. MODELING SURVIVAL DATA: EXTENDING THE COX MODEL, V0, P0, DOI DOI 10.1007/978-1-4757-3294-8
   Wallace DC, 2012, NAT REV CANCER, V12, P685, DOI 10.1038/nrc3365
   Wang CY, 1999, NAT MED, V5, P412, DOI 10.1038/7410
   WARBURG O, 1956, SCIENCE, V123, P309, DOI 10.1126/science.123.3191.309
   Wu WH, 2013, ACTA BIOCH BIOPH SIN, V45, P18, DOI 10.1093/abbs/gms104
   Yan H, 2009, NEW ENGL J MED, V360, P765, DOI 10.1056/NEJMoa0808710
   Zanotto A, 2011, BIOCHEM PHARMACOL, V81, P412, DOI 10.1016/j.bcp.2010.10.014
   Zinn PO, 2012, PLOS ONE, V7, P0, DOI 10.1371/journal.pone.0041522
   Zinn PO, 2011, PLOS ONE, V6, P0, DOI 10.1371/journal.pone.0025451
NR 45
TC 52
Z9 61
U1 0
U2 22
PU BMC
PI LONDON
PA CAMPUS, 4 CRINAN ST, LONDON N1 9XW, ENGLAND
SN 1755-8794
EI 
J9 BMC MED GENOMICS
JI BMC Med. Genomics
PD JUN 2
PY 2014
VL 7
IS 
BP 
EP 
DI 10.1186/1755-8794-7-30
PG 9
WC Genetics & Heredity
SC Genetics & Heredity
GA AK5KX
UT WOS:000338464600001
PM 24889866
DA 2024-03-01
ER

PT J
AU Karlo, CA
   Di Paolo, PL
   Chaim, J
   Hakimi, AA
   Ostrovnaya, I
   Russo, P
   Hricak, H
   Motzer, R
   Hsieh, JJ
   Akin, O
AF Karlo, Christoph A.
   Di Paolo, Pier Luigi
   Chaim, Joshua
   Hakimi, A. Ari
   Ostrovnaya, Irina
   Russo, Paul
   Hricak, Hedvig
   Motzer, Robert
   Hsieh, James J.
   Akin, Oguz
TI Radiogenomics of Clear Cell Renal Cell Carcinoma: Associations between CT Imaging Features and Mutations
SO RADIOLOGY
LA English
DT Article
ID gene; pbrm1
AB Purpose: To investigate associations between computed tomographic (CT) features of clear cell renal cell carcinoma (RCC) and mutations in VHL, PBRM1, SETD2, KDM5C, or BAP1 genes. Materials and Methods: The institutional review board approved this retrospective, hypothesis-generating study of 233 patients with clear cell RCC and waived the informed consent requirement. The study was HIPAA compliant. Three radiologists independently reviewed pretreatment CT images of all clear cell RCCs without knowledge of their genomic profile. One radiologist measured largest diameter and enhancement parameters of each clear cell RCC. Associations between CT features and mutations in VHL, PBRM1, SETD2, KDM5C, and BAP1 genes were tested by using the Fisher exact test. Associations between mutations and size and enhancement were assessed by using the independent t test. Interreader agreement was calculated by using the Fleiss k. Results: Mutation frequencies among clear cell RCCs were as follows: VHL, 53.2% (124 of 233); PBRM1, 28.8% (67 of 233); SETD2, 7.3% (17 of 233); KDM5C, 6.9% (16 of 233); and BAP1, 6.0% (14 of 233). Mutations of VHL were significantly associated with well-defined tumor margins (P = .013), nodular tumor enhancement (P = .021), and gross appearance of intratumoral vascularity (P = .018). Mutations of KDM5C and BAP1 were significantly associated with evidence of renal vein invasion (P = .022 and .046, respectively). The genotype of solid clear cell RCC differed significantly from the genotype of multicystic clear cell RCC. While mutations of SETD2, KDM5C, and BAP1 were absent in multicystic clear cell RCC, mutations of VHL (P = .016) and PBRM1 (P = .017) were significantly more common among solid clear cell RCC. Interreader agreement for CT feature assessments ranged from substantial to excellent (k = 0.791-0.912). Conclusion: This preliminary radiogenomics analysis of clear cell RCC revealed associations between CT features and underlying mutations that warrant further investigation and validation.
C1 [Karlo, Christoph A.; Di Paolo, Pier Luigi; Chaim, Joshua; Hricak, Hedvig; Akin, Oguz] Mem Sloan Kettering Canc Ctr, Radiol Acad Offices, Genitourinary Imaging Grp, Dept Radiol, New York, NY 10065 USA.
   [Hakimi, A. Ari; Russo, Paul] Mem Sloan Kettering Canc Ctr, Radiol Acad Offices, Dept Surg, Urol Serv, New York, NY 10065 USA.
   [Hakimi, A. Ari; Hsieh, James J.] Mem Sloan Kettering Canc Ctr, Human Oncol & Pathogenesis Program, New York, NY 10065 USA.
   [Ostrovnaya, Irina] Mem Sloan Kettering Canc Ctr, Dept Epidemiol & Biostat, New York, NY 10065 USA.
   [Motzer, Robert; Hsieh, James J.] Mem Sloan Kettering Canc Ctr, Dept Med, Genitourinary Oncol Serv, New York, NY 10065 USA.
C3 Memorial Sloan Kettering Cancer Center; Memorial Sloan Kettering Cancer Center; Memorial Sloan Kettering Cancer Center; Memorial Sloan Kettering Cancer Center; Memorial Sloan Kettering Cancer Center
RP Karlo, CA (corresponding author), Mem Sloan Kettering Canc Ctr, Radiol Acad Offices, Genitourinary Imaging Grp, Dept Radiol, 1275 York Ave,Room C278, New York, NY 10065 USA.
FU NCI NIH HHS [T32 CA082088] Funding Source: Medline
CR Carles J, 2012, CANCER METAST REV, V31, PS3, DOI 10.1007/s10555-012-9353-0
   Dalgliesh GL, 2010, NATURE, V463, P360, DOI 10.1038/nature08672
   Duns G, 2010, CANCER RES, V70, P4287, DOI 10.1158/0008-5472.CAN-10-0120
   Gerlinger M, 2012, NEW ENGL J MED, V366, P883, DOI 10.1056/NEJMoa1113205
   Gevaert O, 2012, RADIOLOGY, V264, P387, DOI 10.1148/radiol.12111607
   Guo GW, 2012, NAT GENET, V44, P17, DOI 10.1038/ng.1014
   Hakimi AA, 2013, EUR UROL, V63, P848, DOI 10.1016/j.eururo.2012.09.005
   Hindman NM, 2012, AM J ROENTGENOL, V198, PW20, DOI 10.2214/AJR.11.6762
   Jaffe CC, 2012, RADIOLOGY, V264, P329, DOI 10.1148/radiol.12120871
   Kapur P, 2013, LANCET ONCOL, V14, P159, DOI 10.1016/S1470-2045(12)70584-3
   Kuo MD, 2011, AM J ROENTGENOL, V197, P990, DOI 10.2214/AJR.11.7163
   Pena-LlopiS S, 2012, NAT GENET, V44, P751, DOI 10.1038/ng.2323
   Powles T, 2012, CLIN GENITOURIN CANC, V10, P213, DOI 10.1016/j.clgc.2012.06.002
   Reznek Rodney H, 2004, CANCER IMAGING, V4 Spec No A, PS25, DOI 10.1102/1470-7330.2004.0012
   RO JY, 1987, CANCER, V59, P516, DOI 10.1002/1097-0142(19870201)59:3<516::AID-CNCR2820590327>3.0.CO;2-W
   Rutman AM, 2009, EUR J RADIOL, V70, P232, DOI 10.1016/j.ejrad.2009.01.050
   Sauk SC, 2011, RADIOLOGY, V261, P854, DOI 10.1148/radiol.11101508
   Varela I, 2011, NATURE, V469, P539, DOI 10.1038/nature09639
   Yamamoto S, 2012, AM J ROENTGENOL, V199, P654, DOI 10.2214/AJR.11.7824
   Zinn PO, 2011, PLOS ONE, V6, P0, DOI 10.1371/journal.pone.0025451
NR 20
TC 199
Z9 218
U1 1
U2 34
PU RADIOLOGICAL SOC NORTH AMERICA
PI OAK BROOK
PA 820 JORIE BLVD, OAK BROOK, IL 60523 USA
SN 0033-8419
EI 
J9 RADIOLOGY
JI Radiology
PD FEB 15
PY 2014
VL 270
IS 2
BP 464
EP 471
DI 10.1148/radiol.13130663
PG 8
WC Radiology, Nuclear Medicine & Medical Imaging
SC Radiology, Nuclear Medicine & Medical Imaging
GA AG0WB
UT WOS:000335135300018
PM 24029645
DA 2024-03-01
ER

PT J
AU Proud, C
AF Proud, Carol
TI Radiogenomics: The Promise of Personalized Treatment in Radiation Oncology?
SO CLINICAL JOURNAL OF ONCOLOGY NURSING
LA English
DT Article
DE genetics; genomics; late effects of cancer treatment; radiation therapy
ID normal tissue toxicity; single nucleotide polymorphisms; prostate-cancer patients; atm sequence variants; breast-cancer; clinical radiosensitivity; neck-cancer; ataxia-telangiectasia; lymphocyte apoptosis; ionizing-radiation
AB Significant variability exists in normal tissue reactions in patients with cancer receiving radio. therapy, with a subpopulation exhibiting increased toxicity to ionizing radiation. Genomic studies have proposed that single nucleotide polymorphisms in DNA repair genes, cytokines, and reactive oxygen species may play a role in clinical radiosensitivity. Additional research examining the association between genetic variants and radiation-induced inflammation and fibrosis may spur the development of targeted therapy in radiation oncology, which could increase cure rates and limit toxicity. As more people become long-term cancer survivors, oncology nurses must aggressively assess and manage late treatment side effects to optimize patient functioning and quality of life. The purpose of the current article is to describe the effect of ionizing radiation on normal and irradiated tissue, discuss genetic mutations that are proposed to influence radiosensitivity, and identify future areas of research on the association between genetics and radiation toxicity.
C1 Univ Penn, Med Ctr, Dept Radiat Oncol, Philadelphia, PA 19104 USA.
C3 University of Pennsylvania
RP Proud, C (corresponding author), Univ Penn, Med Ctr, Dept Radiat Oncol, Philadelphia, PA 19104 USA.
EM carol.proud@uphs.upenn.edu
CR Ahn J, 2006, CLIN CANCER RES, V12, P7063, DOI 10.1158/1078-0432.CCR-06-0039
   Henríquez-Hernández LA, 2012, SURG ONCOL, V21, P201, DOI 10.1016/j.suronc.2011.12.002
   Alsbeih G, 2010, RADIAT RES, V173, P505, DOI 10.1667/RR1769.1
   Alsner J, 2008, SEMIN RADIAT ONCOL, V18, P126, DOI 10.1016/j.semradonc.2007.10.004
   Andreassen CN, 2006, INT J RADIAT BIOL, V82, P577, DOI 10.1080/09553000600876637
   Andreassen CN, 2003, RADIOTHER ONCOL, V69, P127, DOI 10.1016/j.radonc.2003.09.010
   Andreassen CN, 2002, RADIOTHER ONCOL, V64, P131, DOI 10.1016/S0167-8140(02)00154-8
   Andreassen CN, 2005, RADIOTHER ONCOL, V75, P18, DOI 10.1016/j.radonc.2004.12.012
   Andreassen CN, 2005, ACTA ONCOL, V44, P801, DOI 10.1080/02841860500374513
   Barnett GC, 2012, RADIOTHER ONCOL, V105, P289, DOI 10.1016/j.radonc.2012.10.017
   Barnett GC, 2009, NAT REV CANCER, V9, P134, DOI 10.1038/nrc2587
   Bremer M, 2003, RADIOTHER ONCOL, V69, P155, DOI 10.1016/j.radonc.2003.08.004
   Cesaretti JA, 2005, INT J RADIAT ONCOL, V61, P196, DOI 10.1016/j.ijrobp.2004.09.031
   Damaraju S, 2006, CLIN CANCER RES, V12, P2545, DOI 10.1158/1078-0432.CCR-05-2703
   De Ruyck K, 2006, INT J RADIAT ONCOL, V65, P1240, DOI 10.1016/j.ijrobp.2006.03.047
   Delanian S, 2005, J CLIN ONCOL, V23, P8570, DOI 10.1200/JCO.2005.02.4729
   Fernet M, 2008, CANCER RADIOTHER, V12, P614, DOI 10.1016/j.canrad.2008.07.013
   Gatti RA, 2001, ACTA ONCOL, V40, P702, DOI 10.1080/02841860152619115
   Ghazali N, 2012, ORAL ONCOL, V48, P1090, DOI 10.1016/j.oraloncology.2012.08.002
   GOTOFF SP, 1967, AM J DIS CHILD, V114, P617, DOI 10.1001/archpedi.1967.02090270073006
   Hall EJ, 1998, CANCER J, V4, P385
   Halperin EC, 2013, PEREZ BRADYS PRINCIP, V0, P0
   Hensley ML, 2009, J CLIN ONCOL, V27, P127, DOI 10.1200/JCO.2008.17.2627
   Ho AY, 2007, INT J RADIAT ONCOL, V69, P677, DOI 10.1016/j.ijrobp.2007.04.012
   Iannuzzi CM, 2002, INT J RADIAT ONCOL, V52, P606, DOI 10.1016/S0360-3016(01)02684-0
   Leask A, 2004, FASEB J, V18, P816, DOI 10.1096/fj.03-1273rev
   Guerra JLL, 2012, RADIOTHER ONCOL, V105, P299, DOI 10.1016/j.radonc.2012.08.014
   Lyons AJ, 2012, INT J RADIAT ONCOL, V82, P1479, DOI 10.1016/j.ijrobp.2011.05.016
   Martin M, 2000, INT J RADIAT ONCOL, V47, P277, DOI 10.1016/S0360-3016(00)00435-1
   Masny A, 2010, GENETICS GENOMICS ON, V0, P0
   Meyer A, 2007, RADIOTHER ONCOL, V83, P283, DOI 10.1016/j.radonc.2007.04.029
   Ozsahin M, 2005, CLIN CANCER RES, V11, P7426, DOI 10.1158/1078-0432.CCR-04-2634
   Parliament MB, 2010, SEMIN RADIAT ONCOL, V20, P232, DOI 10.1016/j.semradonc.2010.05.003
   Popanda O, 2009, MUTAT RES-FUND MOL M, V667, P58, DOI 10.1016/j.mrfmmm.2008.10.014
   Pratesi N, 2011, RADIOTHER ONCOL, V99, P356, DOI 10.1016/j.radonc.2011.05.062
   Rosenstein BS, 2011, PHARMACOGENOMICS, V12, P267, DOI 10.2217/pgs.10.186
   Schnarr K, 2009, INT J RADIAT ONCOL, V74, P1424, DOI 10.1016/j.ijrobp.2008.10.039
   Seong KM, 2010, MOL CELL TOXICOL, V6, P1, DOI 10.1007/s13273-010-0001-x
   SWIFT M, 1994, J NATL CANCER I, V86, P1571, DOI 10.1093/jnci/86.21.1571
   Werbrouck J, 2009, INT J RADIAT ONCOL, V73, P1187, DOI 10.1016/j.ijrobp.2008.08.073
   West CML, 2012, SEMIN RADIAT ONCOL, V22, P91, DOI 10.1016/j.semradonc.2011.12.007
   Yarnold J, 2010, RADIOTHER ONCOL, V97, P149, DOI 10.1016/j.radonc.2010.09.002
   Yuan XL, 2009, J CLIN ONCOL, V27, P3370, DOI 10.1200/JCO.2008.20.6763
NR 43
TC 6
Z9 7
U1 0
U2 13
PU ONCOLOGY NURSING SOC
PI PITTSBURGH
PA 125 ENTERPRISE DR, PITTSBURGH, PA 15275 USA
SN 1092-1095
EI 1538-067X
J9 CLIN J ONCOL NURS
JI Clin. J. Oncol. Nurs.
PD APR 15
PY 2014
VL 18
IS 2
BP 185
EP +
DI 10.1188/14.CJON.185-189
PG 6
WC Oncology; Nursing
SC Oncology; Nursing
GA AF6HW
UT WOS:000334816500011
PM 24675253
DA 2024-03-01
ER

PT J
AU Rattay, T
   Talbot, CJ
AF Rattay, T.
   Talbot, C. J.
TI Finding the Genetic Determinants of Adverse Reactions to Radiotherapy
SO CLINICAL ONCOLOGY
LA English
DT Article
DE Breast cancer; genetics; head and neck cancer; normal tissue toxicity; polymorphism; prostate cancer
ID single nucleotide polymorphisms; normal tissue complications; genome-wide association; breast-cancer patients; dna-repair; radiation-therapy; ionizing-radiation; ataxia-telangiectasia; predisposition genes; no association
AB Individual variation in radiosensitivity is thought to be at least partly determined by genetic factors. The remaining difference between individuals is caused by comorbidities, variation in treatment, body habitus and stochastic factors. Evidence for the heritability of radiosensitivity comes from rare genetic disorders and from cell-based studies. To what extent common and rare genetic variants might explain the genetic component of radiosensitivity has not been fully elucidated. If the genetic variants accounting for this heritability were to be determined, they could be incorporated into any future predictive statistical model of adverse reactions to radiotherapy. With the evolution of DNA sequencing and bioinformatics, radiogenomics has emerged as a new research field with the aim of finding the genetic determinants of adverse reactions to radiotherapy. Similar to the investigation of other complex genetic disease traits, early studies in radiogenomics involved candidate gene association studies - many plagued by false associations caused by low sample sizes and problematic experimental design. More recently, some promising genetic associations (e. g. with tumour necrosis factor) have emerged from large multi-institutional cohorts with built-in replication. At the same time, several small-to medium-sized genome-wide association studies (GWAS) have been or are about to be published. These studies will probably lead to an increasing number of genetic polymorphisms that may predict adverse reactions to radiotherapy. The future of the field is to create large patient cohorts for multiple cancer types, to validate the genetic loci and build reliable predictive models. For example, the REQUITE project involves multiple groups in Europe and North America. For further discovery studies, larger GWAS will be necessary to include rare sequence variants through next generation sequencing. Ultimately, radiogenomics seeks to predict which cancer patients will show radiosensitivity or radioresistance, so oncologists and surgeons can alter treatment accordingly to lower adverse reactions or increase the efficacy of radiotherapy. (C) 2014 The Royal College of Radiologists. Published by Elsevier Ltd. All rights reserved.
C1 [Rattay, T.] Univ Leicester, Dept Canc Studies & Mol Med, Leicester LE1 7RH, Leics, England.
   [Talbot, C. J.] Univ Leicester, Dept Genet, Leicester LE1 7RH, Leics, England.
C3 University of Leicester; University of Leicester
RP Talbot, CJ (corresponding author), Univ Leicester, Dept Genet, Adrian Bldg,Univ Rd, Leicester LE1 7RH, Leics, England.
EM cjt14@le.ac.uk
FU National Institute of Health Research; Breast Cancer Campaign [2007NovPR45]; EU FP7 Cooperation programme for the REQUITE project; National Institute for Health Research [ACF-2010-11-005] Funding Source: researchfish
CR Albrecht H, 2012, RADIAT RES, V177, P69, DOI 10.1667/RR2524.1
   Alsbeih G, 2010, RADIAT RES, V173, P505, DOI 10.1667/RR1769.1
   Altshuler DM, 2010, NATURE, V467, P52, DOI 10.1038/nature09298
   Ambrosone CB, 2006, BREAST CANCER RES, V8, P0, DOI 10.1186/bcr1526
   Andreassen CN, 2006, INT J RADIAT BIOL, V82, P577, DOI 10.1080/09553000600876637
   Andreassen CN, 2009, RADIOTHER ONCOL, V92, P299, DOI 10.1016/j.radonc.2009.06.015
   Andreassen CN, 2003, RADIOTHER ONCOL, V69, P127, DOI 10.1016/j.radonc.2003.09.010
   Andreassen CN, 2002, RADIOTHER ONCOL, V64, P131, DOI 10.1016/S0167-8140(02)00154-8
   Andreassen CN, 2005, RADIOTHER ONCOL, V75, P18, DOI 10.1016/j.radonc.2004.12.012
   Anscher MS, 2010, ONCOLOGIST, V15, P350, DOI 10.1634/theoncologist.2009-S101
   Aykin-Burns N, 2011, RADIAT RES, V175, P150, DOI 10.1667/RR2220.1
   Azria D, 2008, CLIN CANCER RES, V14, P6284, DOI 10.1158/1078-0432.CCR-08-0700
   Barnett GC, 2011, CLIN ONCOL-UK, V23, P662, DOI 10.1016/j.clon.2011.04.011
   Barnett GC, 2014, RADIOTHER O IN PRESS, V0, P0
   Barnett GC, 2012, RADIOTHER ONCOL, V105, P289, DOI 10.1016/j.radonc.2012.10.017
   Barnett GC, 2012, INT J RADIAT ONCOL, V82, P1065, DOI 10.1016/j.ijrobp.2011.03.015
   Barnett GC, 2012, LANCET ONCOL, V13, P65, DOI 10.1016/S1470-2045(11)70302-3
   Barnett GC, 2010, RADIOTHER ONCOL, V97, P9, DOI 10.1016/j.radonc.2009.12.006
   Bentzen, 1994, SEMIN RADIAT ONCOL, V4, P68, DOI 10.1016/S1053-4296(05)80034-7
   Bentzen SM, 2006, NAT REV CANCER, V6, P702, DOI 10.1038/nrc1950
   Borgmann K, 2002, RADIOTHER ONCOL, V64, P141, DOI 10.1016/S0167-8140(02)00167-6
   Burri RJ, 2008, RADIAT RES, V170, P49, DOI 10.1667/RR1219.1
   Canman CE, 1998, SCIENCE, V281, P1677, DOI 10.1126/science.281.5383.1677
   Cesaretti JA, 2007, INT J RADIAT ONCOL, V68, P1410, DOI 10.1016/j.ijrobp.2007.02.052
   Chang-Claude J, 2005, CLIN CANCER RES, V11, P4802, DOI 10.1158/1078-0432.CCR-04-2657
   Chang-Claude J, 2009, BRIT J CANCER, V100, P1680, DOI 10.1038/sj.bjc.6605036
   Cooper GM, 2011, NAT REV GENET, V12, P628, DOI 10.1038/nrg3046
   Curwen GB, 2010, INT J RADIAT BIOL, V86, P986, DOI 10.3109/09553002.2010.496027
   Delaney G, 2005, CANCER-AM CANCER SOC, V104, P1129, DOI 10.1002/cncr.21324
   Fachal L, 2012, RADIOTHER ONCOL, V103, P206, DOI 10.1016/j.radonc.2012.01.015
   Falvo E, 2011, BMC CANCER, V11, P0, DOI 10.1186/1471-2407-11-291
   Finnon P, 2008, HUM GENET, V123, P485, DOI 10.1007/s00439-008-0500-1
   Gatti RA, 2001, ACTA ONCOL, V40, P702, DOI 10.1080/02841860152619115
   Ghoussaini M, 2012, NAT GENET, V44, P312, DOI 10.1038/ng.1049
   Giotopoulos G, 2007, BRIT J CANCER, V96, P1001, DOI 10.1038/sj.bjc.6603637
   Giotopoulos G, 2008, INT J CANCER, V123, P2973, DOI 10.1002/ijc.23854
   Hegde ML, 2010, CELL MOL LIFE SCI, V67, P3573, DOI 10.1007/s00018-010-0485-5
   Kerns SL, 2013, INT J RADIAT ONCOL, V85, PE21, DOI 10.1016/j.ijrobp.2012.08.003
   Kuptsova N, 2008, INT J CANCER, V122, P1333, DOI 10.1002/ijc.23138
   Langsenlehner T, 2011, RADIOTHER ONCOL, V98, P387, DOI 10.1016/j.radonc.2011.01.021
   Lee JH, 2007, ONCOGENE, V26, P7741, DOI 10.1038/sj.onc.1210872
   Leong T, 2000, INT J RADIAT ONCOL, V48, P959, DOI 10.1016/S0360-3016(00)00728-8
   Li HJ, 2013, RADIAT ONCOL, V8, P0, DOI 10.1186/1748-717X-8-31
   Li XM, 2012, GENOMICS, V99, P96, DOI 10.1016/j.ygeno.2011.11.001
   López E, 2002, BREAST CANCER RES TR, V73, P127, DOI 10.1023/A:1015296607061
   Matsumoto Y, 2011, DNA REPAIR, V10, P314, DOI 10.1016/j.dnarep.2010.12.002
   Mayer C, 2011, CANCER LETT, V302, P20, DOI 10.1016/j.canlet.2010.12.006
   Moullan N, 2003, CANCER EPIDEM BIOMAR, V12, P1168
   Moynahan ME, 2010, NAT REV MOL CELL BIO, V11, P196, DOI 10.1038/nrm2851
   Murray RJS, 2011, RADIOTHER ONCOL, V99, P231, DOI 10.1016/j.radonc.2011.05.007
   ODriscoll M, 2006, NAT REV GENET, V7, P45, DOI 10.1038/nrg1746
   Pashayan N, 2011, BRIT J CANCER, V104, P1656, DOI 10.1038/bjc.2011.118
   PAVY JJ, 1995, INT J RADIAT ONCOL, V31, P1043, DOI 10.1016/0360-3016(95)00059-8
   Popanda O, 2009, MUTAT RES-FUND MOL M, V667, P58, DOI 10.1016/j.mrfmmm.2008.10.014
   Pratesi N, 2011, RADIOTHER ONCOL, V99, P356, DOI 10.1016/j.radonc.2011.05.062
   Quarmby S, 2003, INT J RADIAT BIOL, V79, P137, DOI 10.1080/0955300021000045673
   Raabe A, 2012, RADIAT ONCOL, V7, P0, DOI 10.1186/1748-717X-7-65
   Ramsay J, 1998, RADIOTHER ONCOL, V47, P125, DOI 10.1016/S0167-8140(98)00014-0
   Roberts SA, 1999, AM J HUM GENET, V65, P784, DOI 10.1086/302544
   Rosenstein BS, 2007, INT J RADIAT ONCOL, V69, PS29, DOI 10.1016/j.ijrobp.2007.07.2240
   Russell NS, 1998, INT J RADIAT BIOL, V73, P661, DOI 10.1080/095530098141915
   Safwat A, 2002, INT J RADIAT ONCOL, V52, P198, DOI 10.1016/S0360-3016(01)02690-6
   Sterpone S, 2010, MUTAT RES-FUND MOL M, V684, P43, DOI 10.1016/j.mrfmmm.2009.11.009
   Suga T, 2007, INT J RADIAT ONCOL, V69, P685, DOI 10.1016/j.ijrobp.2007.06.021
   Surowy H, 2011, MUTAGENESIS, V26, P111, DOI 10.1093/mutage/geq059
   Talbot CJ, 2012, BRIT J CANCER, V107, P748, DOI 10.1038/bjc.2012.290
   Tanteles GA, 2012, INT J RADIAT ONCOL, V84, P1031, DOI 10.1016/j.ijrobp.2012.02.018
   TAYLOR AMR, 1975, NATURE, V258, P427, DOI 10.1038/258427a0
   Twardella D, 2002, RADIOTHER ONCOL, V62, P249, DOI 10.1016/S0167-8140(01)00491-1
   Valerie K, 2003, ONCOGENE, V22, P5792, DOI 10.1038/sj.onc.1206679
   VANDERZIJPP AJ, 1993, EAAP PUBLIC, V0, P99
   Waltes R, 2009, AM J HUM GENET, V84, P605, DOI 10.1016/j.ajhg.2009.04.010
   West C, 2010, RADIOTHER ONCOL, V94, P117, DOI 10.1016/j.radonc.2009.12.007
   West CM, 2011, GENOME MED, V3, P0, DOI 10.1186/gm268
   West CML, 2001, INT J RADIAT ONCOL, V51, P10, DOI 10.1016/S0360-3016(01)01575-9
   Zschenker O, 2010, RADIOTHER ONCOL, V97, P26, DOI 10.1016/j.radonc.2010.01.016
NR 76
TC 38
Z9 41
U1 0
U2 14
PU ELSEVIER SCIENCE LONDON
PI LONDON
PA 84 THEOBALDS RD, LONDON WC1X 8RR, ENGLAND
SN 0936-6555
EI 1433-2981
J9 CLIN ONCOL-UK
JI Clin. Oncol.
PD MAY 15
PY 2014
VL 26
IS 5
BP 301
EP 308
DI 10.1016/j.clon.2014.02.001
PG 8
WC Oncology
SC Oncology
GA AF3BE
UT WOS:000334585700008
PM 24702740
DA 2024-03-01
ER

PT J
AU Jamshidi, N
   Diehn, M
   Bredel, M
   Kuo, MD
AF Jamshidi, Neema
   Diehn, Maximilian
   Bredel, Markus
   Kuo, Michael D.
TI Illuminating Radiogenomic Characteristics of Glioblastoma Multiforme through Integration of MR Imaging, Messenger RNA Expression, and DNA Copy Number Variation
SO RADIOLOGY
LA English
DT Article
ID epigenetic inactivation; promoter methylation; cancer; genes; pathways; survival; activation; strategy; predicts; receptor
AB Purpose: To perform a multilevel radiogenomics study to elucidate the glioblastoma multiforme (GBM) magnetic resonance (MR) imaging radiogenomic signatures resulting from changes in messenger RNA (mRNA) expression and DNA copy number variation (CNV). Materials and Methods: Radiogenomic analysis was performed at MR imaging in 23 patients with GBM in this retrospective institutional review board-approved HIPAA-compliant study. Six MR imaging features-contrast enhancement, necrosis, contrast-to-necrosis ratio, infiltrative versus edematous T2 abnormality, mass effect, and subventricular zone (SVZ) involvement-were independently evaluated and correlated with matched genomic profiles (global mRNA expression and DNA copy number profiles) in a significant manner that also accounted for multiple hypothesis testing by using gene set enrichment analysis (GSEA), resampling statistics, and analysis of variance to gain further insight into the radiogenomic signatures in patients with GBM. Results: GSEA was used to identify various oncogenic pathways with MR imaging features. Correlations between 34 gene loci were identified that showed concordant variations in gene dose and mRNA expression, resulting in an MR imaging, mRNA, and CNV radiogenomic association map for GBM. A few of the identified gene-to- trait associations include association of the contrast-to-necrosis ratio with KLK3 and RUNX3; association of SVZ involvement with Ras oncogene family members, such as RAP2A, and the metabolic enzyme TYMS; and association of vasogenic edema with the oncogene FOXP1 and PIK3IP1, which is a member of the PI3K signaling network. Conclusion: Construction of an MR imaging, mRNA, and CNV radiogenomic association map has led to identification of MR traits that are associated with some known high-grade glioma biomarkers and association with genomic biomarkers that have been identified for other malignancies but not GBM. Thus, the traits and genes identified on this map highlight new candidate radiogenomic biomarkers for further evaluation in future studies. (C) RSNA, 2013
C1 [Jamshidi, Neema; Kuo, Michael D.] Univ Calif Los Angeles, Sch Med, Dept Radiol Sci, Los Angeles, CA 90095 USA.
   [Diehn, Maximilian] Stanford Univ, Inst Stem Cell Biol & Regenerat Med, Palo Alto, CA 94304 USA.
   [Bredel, Markus] Univ Alabama Birmingham, Sch Med, Dept Radiat Oncol, Birmingham, AL USA.
C3 University of California System; University of California Los Angeles; University of California Los Angeles Medical Center; David Geffen School of Medicine at UCLA; Stanford University; University of Alabama System; University of Alabama Birmingham
RP Kuo, MD (corresponding author), Univ Calif Los Angeles, Sch Med, Dept Radiol Sci, Box 951721,CHS 17-135, Los Angeles, CA 90095 USA.
EM michaelkuo@mednet.ucla.edu
CR Aoyama M, 2005, CANCER RES, V65, P4587, DOI 10.1158/0008-5472.CAN-04-4630
   Barajas RF, 2012, NEURO-ONCOLOGY, V14, P942, DOI 10.1093/neuonc/nos128
   Bredel M, 2005, CANCER RES, V65, P8679, DOI 10.1158/0008-5472.CAN-05-1204
   Bredel M, 2005, CANCER RES, V65, P4088, DOI 10.1158/0008-5472.CAN-04-4229
   Buechler S, 2009, BMC CANCER, V9, P0, DOI 10.1186/1471-2407-9-243
   Carrillo JA, 2012, AM J NEURORADIOL, V33, P1349, DOI 10.3174/ajnr.A2950
   Chamberlain M, 2011, EXPERT REV NEUROTHER, V11, P519, DOI 10.1586/ERN.11.30
   Choudhury Y, 2012, J CLIN INVEST, V122, P4059, DOI 10.1172/JCI62925
   de Tayrac M, 2011, CLIN CANCER RES, V17, P317, DOI 10.1158/1078-0432.CCR-10-1126
   Diehn M, 2003, NUCLEIC ACIDS RES, V31, P219, DOI 10.1093/nar/gkg014
   Diehn M, 2008, P NATL ACAD SCI USA, V105, P5213, DOI 10.1073/pnas.0801279105
   Emami N, 2008, CLIN CHEM, V54, P1600, DOI 10.1373/clinchem.2008.105189
   Feng J, 2012, AM J CLIN PATHOL, V138, P230, DOI 10.1309/AJCPDHQFNYJZ01YG
   Glantz M, 2009, SEMIN ONCOL, V36, PS17, DOI 10.1053/j.seminoncol.2009.05.003
   Gutman DA, 2013, RADIOLOGY, V267, P560, DOI 10.1148/radiol.13120118
   Hamm A, 2008, BMC CANCER, V8, P0, DOI 10.1186/1471-2407-8-25
   He X, 2008, CANCER RES, V68, P5591, DOI 10.1158/0008-5472.CAN-08-0025
   Hiraki M, 2011, ANN SURG ONCOL, V18, P3013, DOI 10.1245/s10434-011-1636-0
   Hoang-Xuan K, 2001, NEUROLOGY, V57, P1278, DOI 10.1212/WNL.57.7.1278
   Hu Z, 2010, BREAST CANCER RES, V12, P0, DOI 10.1186/bcr2487
   Imai T, 2008, CANCER SCI, V99, P958, DOI 10.1111/j.1349-7006.2008.00769.x
   Kaira K, 2007, INT J ONCOL, V31, P169
   Kato T, 2007, CANCER RES, V67, P8544, DOI 10.1158/0008-5472.CAN-07-1307
   Kleihues P, 2002, J NEUROPATH EXP NEUR, V61, P215, DOI 10.1093/jnen/61.3.215
   Kuo MD, 2007, J VASC INTERV RADIOL, V18, P821, DOI 10.1016/j.jvir.2007.04.031
   Kwon YJ, 2012, J THORAC ONCOL, V7, P20, DOI 10.1097/JTO.0b013e3182307f62
   Lamont KR, 2011, MOL ENDOCRINOL, V25, P897, DOI 10.1210/me.2010-0469
   Lawrence MG, 2007, CELLS TISSUES ORGANS, V185, P111, DOI 10.1159/000101311
   Lim DA, 2007, NEURO-ONCOLOGY, V9, P424, DOI 10.1215/15228517-2007-023
   McCormick JJ, 2012, ADV EXP MED BIOL, V720, P191, DOI 10.1007/978-1-4614-0254-1_16
   Mei PJ, 2011, J CANCER RES CLIN, V137, P1823, DOI 10.1007/s00432-011-1063-4
   Mpindi JP, 2011, PLOS ONE, V6, P0, DOI 10.1371/journal.pone.0017259
   Mueller W, 2007, ONCOGENE, V26, P583, DOI 10.1038/sj.onc.1209805
   Öklü R, 2000, BIOCHEM J, V352, P601, DOI 10.1042/0264-6021:3520601
   Ouban A, 2010, HISTOL HISTOPATHOL, V25, P83, DOI 10.14670/HH-25.83
   Ren JH, 2009, J HUAZHONG U SCI-MED, V29, P309, DOI 10.1007/s11596-009-0309-8
   Rutman AM, 2009, EUR J RADIOL, V70, P232, DOI 10.1016/j.ejrad.2009.01.050
   Salvati M, 2012, J NEUROSURG, V117, P204, DOI 10.3171/2012.4.JNS101702
   Sathornsumetee S, 2011, ANTI-CANCER AGENT ME, V11, P700, DOI 10.2174/187152011797378661
   Smith G, 2002, P NATL ACAD SCI USA, V99, P9433, DOI 10.1073/pnas.122612899
   Storey JD, 2002, J ROY STAT SOC B, V64, P479, DOI 10.1111/1467-9868.00346
   Subramanian A, 2005, P NATL ACAD SCI USA, V102, P15545, DOI 10.1073/pnas.0506580102
   Touroutoglou N, 1996, CLIN CANCER RES, V2, P227
   Tritschler I, 2009, INT J CANCER, V125, P530, DOI 10.1002/ijc.24443
   Välk K, 2010, ONCOLOGY-BASEL, V79, P283, DOI 10.1159/000322116
   Valente V, 2009, BMC MOL BIOL, V10, P0, DOI 10.1186/1471-2199-10-17
   Zhang YX, 2012, J CLIN PATHOL, V65, P528, DOI 10.1136/jclinpath-2011-200547
   Zhao L, 2012, PANCREAS, V41, P206, DOI 10.1097/MPA.0b013e318223d1a5
   Zinn PO, 2011, PLOS ONE, V6, P0, DOI 10.1371/journal.pone.0025451
NR 49
TC 93
Z9 103
U1 0
U2 17
PU RADIOLOGICAL SOC NORTH AMERICA (RSNA)
PI OAK BROOK
PA 820 JORIE BLVD, SUITE 200, OAK BROOK, ILLINOIS, UNITED STATES
SN 0033-8419
EI 
J9 RADIOLOGY
JI Radiology
PD JAN 15
PY 2014
VL 270
IS 1
BP 212
EP 222
DI 10.1148/radiol.13130078
PG 11
WC Radiology, Nuclear Medicine & Medical Imaging
SC Radiology, Nuclear Medicine & Medical Imaging
GA 292QC
UT WOS:000329916100026
PM 24056404
DA 2024-03-01
ER

PT J
AU Gevaert, O
   Mitchell, LA
   Achrol, AS
   Xu, JJ
   Echegaray, S
   Steinberg, GK
   Cheshier, SH
   Napel, S
   Zaharchuk, G
   Plevritis, SK
AF Gevaert, Olivier
   Mitchell, Lex A.
   Achrol, Achal S.
   Xu, Jiajing
   Echegaray, Sebastian
   Steinberg, Gary K.
   Cheshier, Samuel H.
   Napel, Sandy
   Zaharchuk, Greg
   Plevritis, Sylvia K.
TI Glioblastoma Multiforme: Exploratory Radiogenomic Analysis by Using Quantitative Image Features
SO RADIOLOGY
LA English
DT Article
ID gene-expression; cancer; idh1
AB Purpose: To derive quantitative image features from magnetic resonance (MR) images that characterize the radiographic phenotype of glioblastoma multiforme (GBM) lesions and to create radiogenomic maps associating these features with various molecular data. Materials and Methods: Clinical, molecular, and MR imaging data for GBMs in 55 patients were obtained from the Cancer Genome Atlas and the Cancer Imaging Archive after local ethics committee and institutional review board approval. Regions of interest (ROIs) corresponding to enhancing necrotic portions of tumor and peritumoral edema were drawn, and quantitative image features were derived from these ROIs. Robust quantitative image features were defined on the basis of an intraclass correlation coefficient of 0.6 for a digital algorithmic modification and a test-retest analysis. The robust features were visualized by using hierarchic clustering and were correlated with survival by using Cox proportional hazards modeling. Next, these robust image features were correlated with manual radiologist annotations from the Visually Accessible Rembrandt Images (VASARI) feature set and GBM molecular subgroups by using nonparametric statistical tests. A bioinformatic algorithm was used to create gene expression modules, defined as a set of coexpressed genes together with a multivariate model of cancer driver genes predictive of the module's expression pattern. Modules were correlated with robust image features by using the Spearman correlation test to create radiogenomic maps and to link robust image features with molecular pathways. Results: Eighteen image features passed the robustness analysis and were further analyzed for the three types of ROIs, for a total of 54 image features. Three enhancement features were significantly correlated with survival, 77 significant correlations were found between robust quantitative features and the VASARI feature set, and seven image features were correlated with molecular subgroups (P < .05 for all). A radiogenomics map was created to link image features with gene expression modules and allowed linkage of 56% (30 of 54) of the image features with biologic processes. Conclusion: Radiogenomic approaches in GBM have the potential to predict clinical and molecular characteristics of tumors noninvasively.
C1 [Gevaert, Olivier] Stanford Univ, Dept Med, Stanford, CA 94304 USA.
   [Gevaert, Olivier; Mitchell, Lex A.; Xu, Jiajing; Echegaray, Sebastian; Napel, Sandy; Zaharchuk, Greg; Plevritis, Sylvia K.] Stanford Univ, Dept Radiol, Stanford, CA 94304 USA.
   [Achrol, Achal S.; Steinberg, Gary K.; Cheshier, Samuel H.] Stanford Univ, Dept Neurosurg, Stanford, CA 94304 USA.
C3 Stanford University; Stanford University; Stanford University
RP Gevaert, O (corresponding author), Stanford Univ, Dept Med, 1265 Welch Rd, Stanford, CA 94304 USA.
EM olivier.gevaert@stanford.edu
FU National Institutes of Health [U54 CA149145, R01 CA160251]
CR Abajian AC, 2012, RADIOGRAPHICS, V32, P1543, DOI 10.1148/rg.325115752
   Barajas RF, 2010, RADIOLOGY, V254, P564, DOI 10.1148/radiol.09090663
   BENJAMINI Y, 1995, J R STAT SOC B, V57, P289, DOI 10.1111/j.2517-6161.1995.tb02031.x
   Bredel M, 2009, JAMA-J AM MED ASSOC, V302, P261, DOI 10.1001/jama.2009.997
   Chin L, 2008, NATURE, V455, P1061, DOI 10.1038/nature07385
   Diehn M, 2008, P NATL ACAD SCI USA, V105, P5213, DOI 10.1073/pnas.0801279105
   Friedman J, 2010, J STAT SOFTW, V33, P1, DOI 10.18637/jss.v033.i01
   Gevaert O, 2013, INTERFACE FOCUS, V3, P0, DOI 10.1098/rsfs.2013.0013
   Gevaert Olivier, 2013, PAC SYMP BIOCOMPUT, V0, P123
   Gevaert O, 2012, RADIOLOGY, V264, P387, DOI 10.1148/radiol.12111607
   Gutman DA, 2013, RADIOLOGY, V267, P560, DOI 10.1148/radiol.13120118
   Jaffe CC, 2012, RADIOLOGY, V264, P329, DOI 10.1148/radiol.12120871
   Jain R, 2013, RADIOLOGY, V267, P212, DOI 10.1148/radiol.12120846
   Kanehisa M, 2014, NUCLEIC ACIDS RES, V42, PD199, DOI 10.1093/nar/gkt1076
   McGraw KO, 1996, PSYCHOL METHODS, V1, P30, DOI 10.1037/1082-989X.1.1.30
   Nair VS, 2012, CANCER RES, V72, P3725, DOI 10.1158/0008-5472.CAN-11-3943
   Noushmehr H, 2010, CANCER CELL, V17, P510, DOI 10.1016/j.ccr.2010.03.017
   Pan J, 2012, ONCOL REP, V28, P179, DOI 10.3892/or.2012.1751
   Pope WB, 2008, RADIOLOGY, V249, P268, DOI 10.1148/radiol.2491072000
   Rubin Daniel L, 2008, AMIA ANNU SYMP PROC, V0, P626
   Segal E, 2007, NAT BIOTECHNOL, V25, P675, DOI 10.1038/nbt1306
   Stupp R, 2005, NEW ENGL J MED, V352, P987, DOI 10.1056/NEJMoa043330
   Sturm D, 2012, CANCER CELL, V22, P425, DOI 10.1016/j.ccr.2012.08.024
   Verhaak RGW, 2010, CANCER CELL, V17, P98, DOI 10.1016/j.ccr.2009.12.020
   Zinn PO, 2012, PLOS ONE, V7, P0, DOI 10.1371/journal.pone.0041522
   Zinn PO, 2011, PLOS ONE, V6, P0, DOI 10.1371/journal.pone.0025451
NR 26
TC 222
Z9 248
U1 0
U2 32
PU RADIOLOGICAL SOC NORTH AMERICA
PI OAK BROOK
PA 820 JORIE BLVD, OAK BROOK, IL 60523 USA
SN 0033-8419
EI 
J9 RADIOLOGY
JI Radiology
PD OCT 15
PY 2014
VL 273
IS 1
BP 168
EP 174
DI 10.1148/radiol.14131731
PG 7
WC Radiology, Nuclear Medicine & Medical Imaging
SC Radiology, Nuclear Medicine & Medical Imaging
GA AS4GO
UT WOS:000344232100019
PM 24827998
DA 2024-03-01
ER

PT J
AU Falk, M
   Hausmann, M
   Lukásová, E
   Biswas, A
   Hildenbrand, G
   Davidková, M
   Krasavin, E
   Kleibl, Z
   Falková, I
   Jezková, L
   Stefancíková, L
   Sevcík, J
   Hofer, M
   Bacíková, A
   Matula, P
   Boreyko, A
   Vachelová, J
   Michaelidisová, A
   Kozubek, S
AF Falk, Martin
   Hausmann, Michael
   Lukasova, Emilie
   Biswas, Abin
   Hildenbrand, Georg
   Davidkova, Marie
   Krasavin, Evgeny
   Kleibl, Zdenek
   Falkova, Iva
   Jezkova, Lucie
   Stefancikova, Lenka
   Sevcik, Jan
   Hofer, Michal
   Bacikova, Alena
   Matula, Pavel
   Boreyko, Alla
   Vachelova, Jana
   Michaelidisova, Anna
   Kozubek, Stanislav
TI Determining Omics Spatiotemporal Dimensions Using Exciting New Nanoscopy Techniques to Assess Complex Cell Responses to DNA Damage: Part B-Structuromics
SO CRITICAL REVIEWS IN EUKARYOTIC GENE EXPRESSION
LA English
DT Article
DE Omics; ionizing radiation; low-dose dilemma; biological complexity and variability; higher-order chromatin structure; DNA damage response; formation of chromosomal translocations; confocal microscopy; localization nanoscopy
ID double-strand breaks; alternative splicing variant; nuclear architecture; chromatin-structure; homologous recombination; chromosome territory; localization microscopy; computational platform; radiation quality; interphase nuclei
AB Recent groundbreaking developments in Omics and bioinformatics have generated new hope for overcoming the complexity and variability of (radio)biological systems while simultaneously shedding more light on fundamental radiobiological questions that have remained unanswered for decades. In the era of Omics, our knowledge of how genes and dozens of proteins interact in the frame of complex signaling and repair pathways (or, rather, networks) to preserve the integrity of the genome has been rapidly expanding. Nevertheless, these functional networks must be observed with strong correspondence to the cell nucleus, which is the main target of ionizing radiation. Information regarding these intricate processes cannot be achieved using high-throughput Omics approaches alone; it requires sophisticated structural probing and imaging. In the first part of this review, the article "Giving Omics Spatiotemporal Dimensions Using Exciting New Nanoscopy Techniques to Assess Complex Cell Responses to DNA Damage: Part A-Radiomics," we showed the development of different Omics solutions and how they are contributing to a better understanding of cellular radiation response. In this Part B we show how high-resolution confocal microscopy as well as novel approaches of molecular localization nanoscopy fill the gaps to successfully place Omics data in the context of space and time. The dynamics of double-strand breaks during repair processes and chromosomal rearrangements at the microscale correlated to aberration induction are explained. For the first time we visualize pan-nuclear nucleosomal rearrangements and clustering at the nanoscale during repair processes. Finally, we introduce a novel method of specific chromatin nanotargeting based on a computer database search of uniquely binding oligonucleotide combinations (COMBO-FISH). With these challenging techniques on hand, we speculate future perspectives that may combine specific COMBO-FISH nanoprobing and structural nanoscopy to observe structure-function correlations in living cells in real-time. Thus, the Omics networks obtained from function analyses may be enriched by real-time visualization of Structuromics.
C1 [Falk, Martin; Lukasova, Emilie; Falkova, Iva; Jezkova, Lucie; Stefancikova, Lenka; Hofer, Michal; Bacikova, Alena; Matula, Pavel; Kozubek, Stanislav] Acad Sci Czech Republ, Inst Biophys, CS-61265 Brno, Czech Republic.
   [Hausmann, Michael; Biswas, Abin; Hildenbrand, Georg] Heidelberg Univ, Kirchhoff Inst Phys, Heidelberg, Germany.
   [Biswas, Abin; Hildenbrand, Georg] Heidelberg Univ, Univ Med Ctr Mannheim, Dept Radiat Oncol, Heidelberg, Germany.
   [Davidkova, Marie; Vachelova, Jana; Michaelidisova, Anna] Acad Sci Czech Republ, Inst Nucl Phys, CZ-25068 Rez, Czech Republic.
   [Krasavin, Evgeny; Jezkova, Lucie; Boreyko, Alla] Joint Inst Nucl Res, Moscow 101000, Russia.
   [Kleibl, Zdenek; Sevcik, Jan] Charles Univ Prague, Fac Med 1, Inst Biochem & Expt Oncol, Prague, Czech Republic.
   [Jezkova, Lucie] Prague Inst Chem Technol, CR-16628 Prague, Czech Republic.
   [Matula, Pavel] Masaryk Univ, Fac Informat, Ctr Biomed Image Anal, Brno, Czech Republic.
   [Michaelidisova, Anna] Proton Therapy Ctr, Prague, Czech Republic.
C3 Czech Academy of Sciences; Institute of Biophysics of the Czech Academy of Sciences; Ruprecht Karls University Heidelberg; Ruprecht Karls University Heidelberg; Czech Academy of Sciences; Nuclear Physics Institute of the Czech Academy of Sciences; Joint Institute for Nuclear Research - Russia; Charles University Prague; University of Chemistry & Technology, Prague; Masaryk University Brno
RP Falk, M (corresponding author), Acad Sci Czech Republ, Inst Biophys, Dept Chromatin Funct Damage & Repair, Kralovopolska 135, CS-61265 Brno, Czech Republic.
EM falk@ibp.cz
FU GACR Center of Excellence [P302/12/G157, P302/10/1022]; MEYS [COST-LD12039, LD12008, OPVK-CZ.1.07/2.3.00/30.0030]; German Federal Ministry for the Environment, Nature Conservation, Building, and Nuclear Safety [SR/StSch/INT 3610S30015]; Helmholtz Portfolio Extension Large Scale Data Management and Analysis
CR Anderson RM, 2006, CYTOGENET GENOME RES, V112, P35, DOI 10.1159/000087511
   Anderson RM, 2002, P NATL ACAD SCI USA, V99, P12167, DOI 10.1073/pnas.182426799
   Arlt MF, 2006, DNA REPAIR, V5, P1126, DOI 10.1016/j.dnarep.2006.05.010
   Arnaudeau C, 2001, J MOL BIOL, V307, P1235, DOI 10.1006/jmbi.2001.4564
   Aten JA, 2004, SCIENCE, V303, P92, DOI 10.1126/science.1088845
   Aten JA, 2006, PLOS BIOL, V4, P689, DOI 10.1371/journal.pbio.0040155
   Barbieri M, 2013, BIOCHEM SOC T, V41, P508, DOI 10.1042/BST20120238
   Barlow C, 1996, CELL, V86, P159, DOI 10.1016/S0092-8674(00)80086-0
   Barnes DE, 1998, CURR BIOL, V8, P1395, DOI 10.1016/S0960-9822(98)00021-9
   Bickmore WA, 2002, CHROMOSOME RES, V10, P707, DOI 10.1023/A:1021589031769
   Bleicher M, 2012, BEILSTEIN J NANOTECH, V3, P556, DOI 10.3762/bjnano.3.64
   Blundred RM, 2011, EXPERT REV CLIN IMMU, V7, P169, DOI 10.1586/eci.10.93
   Bohn M, 2010, BIOPHYS J, V99, P1358, DOI 10.1016/j.bpj.2010.05.043
   Bolderson E, 2012, J BIOL CHEM, V287, P28122, DOI 10.1074/jbc.M112.368381
   Branco MR, 2006, PLOS BIOL, V4, P780, DOI 10.1371/journal.pbio.0040138
   Bridger JM, 2007, FEBS J, V274, P1354, DOI 10.1111/j.1742-4658.2007.05694.x
   Bridger JoannaM, 2010, FLUORESCENCE IN SITU HYBRIDIZATION (FISH): PROTOCOLS AND APPLICATIONS, V0, P0
   Britton S, 2013, J CELL BIOL, V202, P579, DOI 10.1083/jcb.201303073
   Caron H, 2001, SCIENCE, V291, P1289, DOI 10.1126/science.1056794
   Cavalli G, 2013, NAT STRUCT MOL BIOL, V20, P290, DOI 10.1038/nsmb.2474
   Chambers EV, 2013, PLOS COMPUT BIOL, V9, P0, DOI 10.1371/journal.pcbi.1003017
   Chapman JR, 2012, J CELL SCI, V125, P3529, DOI 10.1242/jcs.105353
   Chevret E, 2000, CYTOGENET CELL GENET, V90, P13, DOI 10.1159/000015654
   Chu G, 1997, J BIOL CHEM, V272, P24097, DOI 10.1074/jbc.272.39.24097
   Ciccia A, 2010, MOL CELL, V40, P179, DOI 10.1016/j.molcel.2010.09.019
   Costes SV, 2010, MUTAT RES-REV MUTAT, V704, P78, DOI 10.1016/j.mrrev.2009.12.006
   Cremer C, 2012, SPRINGER HANDBOOK OF LASERS AND OPTICS, V0, P1359
   Cremer C, 2011, BIOTECHNOL J, V6, P1037, DOI 10.1002/biot.201100031
   Cremer T, 2001, NAT REV GENET, V2, P292, DOI 10.1038/35066075
   Cremer T, 2011, REPROD FERT DEVELOP, V23, P94, DOI 10.1071/RD10249
   Cremer T, 2010, CSH PERSPECT BIOL, V2, P0, DOI 10.1101/cshperspect.a003889
   Dahmen V, 2012, INT J RADIAT BIOL, V88, P972, DOI 10.3109/09553002.2012.702298
   DERBYSHIRE MK, 1994, MOL CELL BIOL, V14, P156, DOI 10.1128/MCB.14.1.156
   Deriano L, 2013, ANNU REV GENET, V47, P433, DOI 10.1146/annurev-genet-110711-155540
   Downs JA, 2007, NATURE, V447, P951, DOI 10.1038/nature05980
   Dynan W, 2008, NANOMEDICINE-UK, V3, P93, DOI 10.2217/17435889.3.1.93
   Esa A, 2000, J MICROSC-OXFORD, V199, P96, DOI 10.1046/j.1365-2818.2000.00707.x
   Falk M, 2008, J PHYS CONF SER, V101, P0, DOI 10.1088/1742-6596/101/1/012018
   Falk M, 2002, GENE, V292, P13, DOI 10.1016/S0378-1119(02)00667-4
   Falk M, 2012, RAD DAMAGE BIOMOLECU, V0, P329
   Falk M, 2007, BBA-MOL CELL RES, V1773, P1534, DOI 10.1016/j.bbamcr.2007.07.002
   Falk M, 2014, APPL RADIAT ISOTOPES, V83, P177, DOI 10.1016/j.apradiso.2013.01.029
   Falk M, 2010, MUTAT RES-REV MUTAT, V704, P88, DOI 10.1016/j.mrrev.2010.01.013
   Falk M, 2008, BBA-MOL CELL RES, V1783, P2398, DOI 10.1016/j.bbamcr.2008.07.010
   Foster HA, 2013, MUTAT RES-GEN TOX EN, V756, P66, DOI 10.1016/j.mrgentox.2013.06.003
   Furia L, 2013, CYTOM PART A, V83A, P333, DOI 10.1002/cyto.a.22266
   Furia L, 2013, CYTOM PART A, V83A, P344, DOI 10.1002/cyto.a.22265
   Gasser SM, 2013, BMC BIOL, V11, P0, DOI 10.1186/1741-7007-11-21
   GAUWERKY CE, 1993, SEMIN CANCER BIOL, V4, P333
   Georgakilas AG, 2013, RADIAT RES, V180, P100, DOI 10.1667/RR3041.1
   Geuting V, 2013, PLOS GENET, V9, P0, DOI 10.1371/journal.pgen.1003667
   Gilbert N, 2006, BIOCHEM SOC SYMP, V73, P59
   Girst S, 2013, SCI REP-UK, V3, P0, DOI 10.1038/srep02511
   Goetze S, 2007, MOL CELL BIOL, V27, P4475, DOI 10.1128/MCB.00208-07
   Goodarzi AA, 2013, ADV GENET, V82, P1, DOI 10.1016/B978-0-12-407676-1.00001-9
   Goodarzi AA, 2012, INT J MOL SCI, V13, P11844, DOI 10.3390/ijms130911844
   Goodarzi AA, 2010, DNA REPAIR, V9, P1273, DOI 10.1016/j.dnarep.2010.09.013
   Goodarzi AA, 2009, BIOCHEM SOC T, V37, P569, DOI 10.1042/BST0370569
   Gospodinov A, 2013, DNA REPAIR, V12, P800, DOI 10.1016/j.dnarep.2013.07.006
   Grossmann C, 2010, MICROSCOPY SCI TECHN, V1, P688
   Grygar J, 1998, POKROKY MATEMATIKY F, V43, P177
   Hable V, 2012, PLOS ONE, V7, P0, DOI 10.1371/journal.pone.0041943
   Harper JV, 2010, DNA REPAIR, V9, P907, DOI 10.1016/j.dnarep.2010.06.002
   Hausmann M, 2003, BIOTECHNIQUES, V35, P564, DOI 10.2144/03353rr03
   Hausmann M, 2000, PROG RADIAT PROTECT, V0, P87
   Hausmann M, 2013, IFMBE P, V38, P93
   Helleday T, 2003, MUTAT RES-FUND MOL M, V532, P103, DOI 10.1016/j.mrfmmm.2003.08.013
   Hunt CR, 2013, RADIAT RES, V179, P383, DOI 10.1667/RR3308.2
   Jackson SP, 2002, CARCINOGENESIS, V23, P687, DOI 10.1093/carcin/23.5.687
   Jakob B, 2006, NUCL INSTRUM METH B, V245, P292, DOI 10.1016/j.nimb.2005.11.117
   Jakob B, 2009, RADIAT RES, V171, P405, DOI 10.1667/RR1520.1
   Jakob B, 2009, P NATL ACAD SCI USA, V106, P3172, DOI 10.1073/pnas.0810987106
   Jakob B, 2011, NUCLEIC ACIDS RES, V39, P6489, DOI 10.1093/nar/gkr230
   Jefferson A, 2010, PLOS ONE, V5, P0, DOI 10.1371/journal.pone.0011364
   Jezková L, 2014, APPL RADIAT ISOTOPES, V83, P128, DOI 10.1016/j.apradiso.2013.01.022
   Kakarougkas A, 2013, NUCLEIC ACIDS RES, V41, P9719, DOI 10.1093/nar/gkt729
   Kanev I, 2013, COMPUT STRUCT BIOTEC, V6, P0, DOI 10.5936/csbj.201303007
   Kaufmann R, 2011, J MICROSC-OXFORD, V242, P46, DOI 10.1111/j.1365-2818.2010.03436.x
   Kölbl AC, 2012, CHROMOSOME RES, V20, P735, DOI 10.1007/s10577-012-9309-9
   Koutná I, 2000, ANAL CELL PATHOL, V20, P173, DOI 10.1155/2000/369359
   Kozubek M, 2001, CYTOMETRY, V45, P1, DOI 10.1002/1097-0320(20010901)45:1<1::AID-CYTO1138>3.0.CO;2-M
   Kozubek S, 2002, CHROMOSOMA, V111, P321, DOI 10.1007/s00412-002-0210-8
   Kozubek S, 1999, CHROMOSOMA, V108, P426, DOI 10.1007/s004120050394
   Kozubek S, 1997, BLOOD, V89, P4537, DOI 10.1182/blood.V89.12.4537
   Krawczyk PM, 2012, J CELL SCI, V125, P2127, DOI 10.1242/jcs.089847
   Krawczyk Przernek M, 2008, V463, V0, PP309, DOI 10.1007/978-1-59745-406-3_19
   Kruhlak MJ, 2006, J CELL BIOL, V172, P823, DOI 10.1083/jcb.200510015
   Lemmer P, 2008, APPL PHYS B-LASERS O, V93, P1, DOI 10.1007/s00340-008-3152-x
   Lemmer P, 2009, J MICROSC-OXFORD, V235, P163, DOI 10.1111/j.1365-2818.2009.03196.x
   Lorat Y, 2012, PLOS ONE, V7, P0, DOI 10.1371/journal.pone.0038165
   Loucas BD, 2013, RAD RES, V0, P0
   Lukas C, 2003, NAT CELL BIOL, V5, P255, DOI 10.1038/ncb945
   Lukas J, 2004, DNA REPAIR, V3, P997, DOI 10.1016/j.dnarep.2004.03.006
   Lukásová E, 2005, J LEUKOCYTE BIOL, V77, P100, DOI 10.1189/jlb.0704388
   Lukásová E, 2004, CHROMOSOMA, V112, P221, DOI 10.1007/s00412-003-0263-3
   Lukásova E, 2002, CHROMOSOME RES, V10, P535, DOI 10.1023/A:1020958517788
   Lukasova E, 1997, HUM GENET, V100, P525, DOI 10.1007/s004390050547
   Lukásová E, 2013, BBA-MOL CELL RES, V1833, P767, DOI 10.1016/j.bbamcr.2012.12.012
   Magnander K, 2010, RADIAT RES, V173, P272, DOI 10.1667/RR1891.1
   Mao ZY, 2008, DNA REPAIR, V7, P1765, DOI 10.1016/j.dnarep.2008.06.018
   Markaki Y, 2010, COLD SH Q B, V75, P475, DOI 10.1101/sqb.2010.75.042
   Markaki Y, 2012, BIOESSAYS, V34, P412, DOI 10.1002/bies.201100176
   McKinnon PJ, 2009, NAT REV NEUROSCI, V10, P100, DOI 10.1038/nrn2559
   Mehta IS, 2010, GENOME BIOL, V11, P0, DOI 10.1186/gb-2010-11-1-r5
   Mehta IS, 2008, BIOCHEM SOC T, V36, P1384, DOI 10.1042/BST0361384
   MICHALIK V, 1993, RADIAT ENVIRON BIOPH, V32, P251, DOI 10.1007/BF01209774
   Misteli T, 2008, NATURE, V456, P333, DOI 10.1038/456333a
   Misteli T, 2010, CSH PERSPECT BIOL, V2, P0, DOI 10.1101/cshperspect.a000794
   Morey C, 2007, DEVELOPMENT, V134, P909, DOI 10.1242/dev.02779
   Morris KJ, 2010, ADV EXP MED BIOL, V695, P14, DOI 10.1007/978-1-4419-7037-4_2
   Müller P, 2010, INT J MOL SCI, V11, P4094, DOI 10.3390/ijms11104094
   Muller P, 2012, CURRENT MICROSCOPY C, V1, P3
   Nakajima NI, 2013, PLOS ONE, V8, P0, DOI 10.1371/journal.pone.0070107
   Neumaier T, 2012, P NATL ACAD SCI USA, V109, P443, DOI 10.1073/pnas.1117849108
   Neves H, 1999, BLOOD, V93, P1197, DOI 10.1182/blood.V93.4.1197.404k33_1197_1207
   Nolte O, 2006, BIOPHOTONICS, V0, P167
   Noon AT, 2010, NAT CELL BIOL, V12, P177, DOI 10.1038/ncb2017
   Ondrej V, 2007, ACTA BIOCHIM POL, V54, P657, DOI 10.18388/abp.2007_3239
   Ondrej V, 2006, CHROMOSOME RES, V14, P505, DOI 10.1007/s10577-006-1058-1
   Parada LA, 2002, CURR BIOL, V12, P1692, DOI 10.1016/S0960-9822(02)01166-1
   Pastwa E, 2003, RADIAT RES, V159, P251, DOI 10.1667/0033-7587(2003)159[0251:RORIDD]2.0.CO;2
   Peng G, 2011, WORLD J CLIN ONCOL, V2, P73, DOI 10.5306/wjco.v2.i2.73
   Pombo A, 1998, EMBO J, V17, P1768, DOI 10.1093/emboj/17.6.1768
   Pombo A, 2011, MOL BIOL CELL, V22, P722, DOI 10.1091/mbc.E10-12-0966
   Pombo A, 2010, CURR OPIN CELL BIOL, V22, P269, DOI 10.1016/j.ceb.2010.04.010
   Popova EY, 2006, EXP HEMATOL, V34, P453, DOI 10.1016/j.exphem.2006.01.003
   Postberg J, 2010, ESSAYS BIOCHEM, V48, P1, DOI 10.1042/BSE0480001
   Price BD, 2013, CELL, V152, P1344, DOI 10.1016/j.cell.2013.02.011
   PRISE KM, 1994, INT J RADIAT BIOL, V66, P537, DOI 10.1080/09553009414551581
   Radivoyevitch T, 2001, RADIAT ENVIRON BIOPH, V40, P1, DOI 10.1007/s004110100088
   Rakiman IM, 2008, ADV BIOTECHNOL, V0, P39
   Rauch J, 2000, Z NATURFORSCH C, V55, P737
   Roix JJ, 2003, NAT GENET, V34, P287, DOI 10.1038/ng1177
   Roukos V, 2013, CURR OPIN CELL BIOL, V25, P357, DOI 10.1016/j.ceb.2013.02.015
   Rouquette J, 2010, INT REV CEL MOL BIO, V282, P1, DOI 10.1016/S1937-6448(10)82001-5
   Rozwadowska N, 2013, PLOS ONE, V8, P0, DOI 10.1371/journal.pone.0073231
   Sachs RK, 1997, INT J RADIAT BIOL, V71, P1, DOI 10.1080/095530097144364
   Sachs RK, 1999, INT J RADIAT BIOL, V75, P657, DOI 10.1080/095530099139999
   Sapienza R, 2012, NAT MATER, V11, P781, DOI 10.1038/nmat3402
   Schmitt E, 2012, J COMPUT SCI-NETH, V3, P328, DOI 10.1016/j.jocs.2011.10.001
   Schnerch D, 2013, NEW RES GENOMIC INST, V0, P47
   Schwarz-Finsterle J, 2013, MUTAT RES-GEN TOX EN, V756, P56, DOI 10.1016/j.mrgentox.2013.05.004
   Sevcik J, 2013, CELL SIGNAL, V25, P1186, DOI 10.1016/j.cellsig.2013.02.008
   Sevcik J, 2012, CELL SIGNAL, V24, P1023, DOI 10.1016/j.cellsig.2011.12.023
   Sharma RP, 2012, PHARMACOGENOMICS J, V12, P361, DOI 10.1038/tpj.2011.64
   Shrivastav M, 2008, CELL RES, V18, P134, DOI 10.1038/cr.2007.111
   Suberbielle E, 2013, NAT NEUROSCI, V16, P613, DOI 10.1038/nn.3356
   Szczerbal I, 2009, CHROMOSOMA, V118, P647, DOI 10.1007/s00412-009-0225-5
   Tabancay AP, 2006, CURR TOP DEV BIOL, V76, P129, DOI 10.1016/S0070-2153(06)76005-7
   Taddei A, 2004, ANNU REV GENET, V38, P305, DOI 10.1146/annurev.genet.37.110801.142705
   TAUCHERSCHOLZ G, 2006, GENOME INTEGRITY FAC, V0, P453
   Valerie K, 2003, ONCOGENE, V22, P5792, DOI 10.1038/sj.onc.1206679
   Volpi EV, 2000, J CELL SCI, V113, P1565
   Wei LZ, 2008, MOL CELL BIOL, V28, P7380, DOI 10.1128/MCB.01075-08
   Wei Z, 2013, J BIOL CHEM, V288, P22369, DOI 10.1074/jbc.R113.485292
   Weinreich M, 2004, BBA-GENE STRUCT EXPR, V1677, P142, DOI 10.1016/j.bbaexp.2003.11.015
   White D, 2012, MOL CANCER RES, V10, P401, DOI 10.1158/1541-7786.MCR-11-0134
   Wijnhoven SWP, 2003, TOXICOLOGY, V193, P171, DOI 10.1016/S0300-483X(03)00295-6
   Winkler R, 2003, J MICROSC-OXFORD, V209, P23, DOI 10.1046/j.1365-2818.2003.01101.x
   Woodcock CL, 2001, CURR OPIN GENET DEV, V11, P130, DOI 10.1016/S0959-437X(00)00169-6
   Yuan SSF, 2012, JNCI-J NATL CANCER I, V104, P1485, DOI 10.1093/jnci/djs355
   Zanacchi FC, 2013, PLOS ONE, V8, P0, DOI 10.1371/journal.pone.0067667
   Zeller D, 2013, IFMBE P, V38, P82
   Zidovska A, 2013, P NATL ACAD SCI USA, V110, P15555, DOI 10.1073/pnas.1220313110
   Ziv Y, 2006, NAT CELL BIOL, V8, P870, DOI 10.1038/ncb1446
   ZORN C, 1976, HUM GENET, V35, P83, DOI 10.1007/BF00295622
NR 166
TC 22
Z9 22
U1 1
U2 21
PU BEGELL HOUSE INC
PI DANBURY
PA 50 NORTH ST, DANBURY, CT 06810 USA
SN 1045-4403
EI 2162-6502
J9 CRIT REV EUKAR GENE
JI Crit. Rev. Eukaryot. Gene Expr.
PD JUN 15
PY 2014
VL 24
IS 3
BP 225
EP 247
DI 10.1615/CritRevEukaryotGeneExpr.v24.i3.40
PG 23
WC Biotechnology & Applied Microbiology; Genetics & Heredity
SC Biotechnology & Applied Microbiology; Genetics & Heredity
GA AL4FH
UT WOS:000339087800004
PM 25072148
DA 2024-03-01
ER

PT J
AU Colen, R
   Foster, I
   Gatenby, R
   Giger, ME
   Gillies, R
   Gutman, D
   Heller, M
   Jain, R
   Madabhushi, A
   Madhavan, S
   Napel, S
   Rao, A
   Saltz, J
   Tatum, J
   Verhaak, R
   Whitman, G
AF Colen, Rivka
   Foster, Ian
   Gatenby, Robert
   Giger, Mary Ellen
   Gillies, Robert
   Gutman, David
   Heller, Matthew
   Jain, Rajan
   Madabhushi, Anant
   Madhavan, Subha
   Napel, Sandy
   Rao, Arvind
   Saltz, Joel
   Tatum, James
   Verhaak, Roeland
   Whitman, Gary
TI NCI Workshop Report: Clinical and Computational Requirements for Correlating Imaging Phenotypes with Genomics Signatures
SO TRANSLATIONAL ONCOLOGY
LA English
DT Article
ID renal-cell carcinoma; intratumor heterogeneity; mutational evolution; tumor heterogeneity; lung-cancer; glioblastoma; survival; mri; differentiation; chemotherapy
AB The National Cancer Institute (NCI) Cancer Imaging Program organized two related workshops on June 26-27, 2013, entitled "Correlating Imaging Phenotypes with Genomics Signatures Research" and "Scalable Computational Resources as Required for Imaging-Genomics Decision Support Systems." The first workshop focused on clinical and scientific requirements, exploring our knowledge of phenotypic characteristics of cancer biological properties to determine whether the field is sufficiently advanced to correlate with imaging phenotypes that underpin genomics and clinical outcomes, and exploring new scientific methods to extract phenotypic features from medical images and relate them to genomics analyses. The second workshop focused on computational methods that explore informatics and computational requirements to extract phenotypic features from medical images and relate them to genomics analyses and improve the accessibility and speed of dissemination of existing NIH resources. These workshops linked clinical and scientific requirements of currently known phenotypic and genotypic cancer biology characteristics with imaging phenotypes that underpin genomics and clinical outcomes. The group generated a set of recommendations to NCI leadership and the research community that encourage and support development of the emerging radiogenomics research field to address short-and longer-term goals in cancer research.
C1 [Colen, Rivka; Rao, Arvind; Verhaak, Roeland] MD Anderson Canc Ctr, Houston, TX 77030 USA.
   [Foster, Ian] Univ Chicago, Computat Inst, Chicago, IL 60637 USA.
   [Gatenby, Robert] H Lee Moffitt Canc Ctr & Res Inst, Tampa, FL 33612 USA.
   [Giger, Mary Ellen] Univ Chicago, Chicago, IL 60637 USA.
   [Gillies, Robert] Emory Univ, Sch Med, Atlanta, GA 30322 USA.
   [Gutman, David] Univ Pittsburgh, Med Ctr, Dept Radiol, Pittsburgh, PA 15213 USA.
   [Jain, Rajan] NYU, Langone Med Ctr, New York, NY 10016 USA.
   [Madabhushi, Anant] Case Western Reserve Univ, Cleveland, OH 44106 USA.
   [Madhavan, Subha] Georgetown Univ, Med Ctr, Washington, DC 20057 USA.
   [Napel, Sandy] Stanford Univ, Dept Radiol, Stanford, CA 94305 USA.
   [Saltz, Joel] SUNY Stony Brook, Dept Biomed Informat, Stony Brook, NY 11794 USA.
   [Tatum, James] Hunter Holmes McGuire VA Med Ctr, Richmond, VA 23249 USA.
   [Whitman, Gary] MDAnderson Canc Ctr, Houston, TX 77030 USA.
C3 University of Texas System; UTMD Anderson Cancer Center; University of Chicago; H Lee Moffitt Cancer Center & Research Institute; University of Chicago; Emory University; Pennsylvania Commonwealth System of Higher Education (PCSHE); University of Pittsburgh; NYU Langone Medical Center; New York University; University System of Ohio; Case Western Reserve University; Georgetown University; Stanford University; State University of New York (SUNY) System; State University of New York (SUNY) Stony Brook; Hunter Holmes McGuire Veterinary Affairs Medical Center; University of Texas System; UTMD Anderson Cancer Center
CR Aerts HJWL, 2014, NAT COMMUN, V5, P0, DOI 10.1038/ncomms5006
   Alexandrov LB, 2013, NATURE, V500, P415, DOI 10.1038/nature12477
   Chen L, 2011, IEEE T MED IMAGING, V30, P2044, DOI 10.1109/TMI.2011.2160276
   Chen L, 2011, BIOINFORMATICS, V27, P2607, DOI 10.1093/bioinformatics/btr436
   Chen Z, 2014, CLIN CANCER RES, V20, P1204, DOI 10.1158/1078-0432.CCR-13-1733
   Chen Z, 2012, NATURE, V483, P613, DOI 10.1038/nature10937
   Chin L, 2008, NATURE, V455, P1061, DOI 10.1038/nature07385
   Clarke LP, 2014, TRANSL ONCOL, V7, P1, DOI 10.1593/tlo.13832
   Cooke SL, 2010, ONCOGENE, V29, P4905, DOI 10.1038/onc.2010.245
   Cooper LAD, 2012, J AM MED INFORM ASSN, V19, P317, DOI 10.1136/amiajnl-2011-000700
   Costouros Nick G, 2002, MOL IMAGING, V1, P301, DOI 10.1162/153535002760235481
   Cowin PA, 2012, CANCER RES, V72, P4060, DOI 10.1158/0008-5472.CAN-12-0203
   Diaz LA, 2012, NATURE, V486, P537, DOI 10.1038/nature11219
   Ding L, 2010, NATURE, V464, P999, DOI 10.1038/nature08989
   Ein-Dor L, 2006, P NATL ACAD SCI USA, V103, P5923, DOI 10.1073/pnas.0601231103
   Esserman LJ, 2012, J CLIN ONCOL, V30, P3242, DOI 10.1200/JCO.2011.39.2779
   Gatenby RA, 2013, RADIOLOGY, V269, P8, DOI 10.1148/radiol.13122697
   Gerlinger M, 2012, NEW ENGL J MED, V366, P883, DOI 10.1056/NEJMoa1113205
   Giger ML, 2010, FUTURE ONCOL, V6, P1, DOI 10.2217/fon.09.154
   Giger ML, 2008, MED PHYS, V35, P5799, DOI 10.1118/1.3013555
   Golugula A, 2011, BMC BIOINFORMATICS, V12, P0, DOI 10.1186/1471-2105-12-483
   Gutman DA, 2013, J AM MED INFORM ASSN, V20, P1091, DOI 10.1136/amiajnl-2012-001469
   Gutman DA, 2013, RADIOLOGY, V267, P560, DOI 10.1148/radiol.13120118
   Hillman EMC, 2007, NAT PHOTONICS, V1, P526, DOI 10.1038/nphoton.2007.146
   Jain R, 2012, AM J NEURORADIOL, V33, P1343, DOI 10.3174/ajnr.A2956
   Jain R, 2014, RADIOLOGY, V272, P484, DOI 10.1148/radiol.14131691
   Jain R, 2013, RADIOLOGY, V267, P212, DOI 10.1148/radiol.12120846
   Karlo CA, 2014, RADIOLOGY, V270, P464, DOI 10.1148/radiol.13130663
   Khalique L, 2007, J PATHOL, V211, P286, DOI 10.1002/path.2112
   Khalique L, 2009, INT J CANCER, V124, P1579, DOI 10.1002/ijc.24148
   Kumar R, 2010, NUCL MED COMMUN, V31, P844, DOI 10.1097/MNM.0b013e32833d6882
   Kumar V, 2004, ROBBINS COTRAN PATHO, V0, P0
   Malek JA, 2011, PLOS ONE, V6, P0, DOI 10.1371/journal.pone.0028561
   Malyarenko D, 2013, J MAGN RESON IMAGING, V37, P1238, DOI 10.1002/jmri.23825
   McGonigle P, 2014, BIOCHEM PHARMACOL, V87, P162, DOI 10.1016/j.bcp.2013.08.006
   OConnor JPB, 2011, BRIT J CANCER, V105, P139, DOI 10.1038/bjc.2011.191
   OConnor JPB, 2012, NAT REV CLIN ONCOL, V9, P167, DOI 10.1038/nrclinonc.2012.2
   Powles T, 2012, CLIN GENITOURIN CANC, V10, P213, DOI 10.1016/j.clgc.2012.06.002
   Reznek Rodney H, 2004, CANCER IMAGING, V4 Spec No A, PS25, DOI 10.1102/1470-7330.2004.0012
   Sauk SC, 2011, RADIOLOGY, V261, P854, DOI 10.1148/radiol.11101508
   Segal E, 2007, NAT BIOTECHNOL, V25, P675, DOI 10.1038/nbt1306
   Shah SP, 2012, NATURE, V486, P395, DOI 10.1038/nature10933
   Shah SP, 2009, NATURE, V461, P809, DOI 10.1038/nature08489
   Sheir KZ, 2005, J UROLOGY, V174, P451, DOI 10.1097/01.ju.0000165341.08396.a9
   Sternberg SS, 2004, STERNBERGS DIAGNOSTI, V0, P0
   Swanton C, 2012, CANCER RES, V72, P4875, DOI 10.1158/0008-5472.CAN-12-2217
   Tuveson D, 2011, NATURE, V471, P316, DOI 10.1038/471316a
   Wang Fusheng, 2011, J PATHOL INFORM, V2, P32, DOI 10.4103/2153-3539.83192
   Williams TM, 2013, TRANSL ONCOL, V6, P133, DOI 10.1593/tlo.13214
   Xu L, 2012, CANCER RES, V72, P3302, DOI 10.1158/0008-5472.CAN-11-3720
   Yuan YY, 2012, SCI TRANSL MED, V4, P0, DOI 10.1126/scitranslmed.3004330
   Zhang J, 2007, RADIOLOGY, V244, P494, DOI 10.1148/radiol.2442060927
NR 61
TC 55
Z9 60
U1 2
U2 13
PU ELSEVIER SCIENCE INC
PI NEW YORK
PA STE 800, 230 PARK AVE, NEW YORK, NY 10169 USA
SN 1936-5233
EI 
J9 TRANSL ONCOL
JI Transl. Oncol.
PD OCT 15
PY 2014
VL 7
IS 5
BP 556
EP 569
DI 10.1016/j.tranon.2014.07.007
PG 14
WC Oncology
SC Oncology
GA CA3XA
UT WOS:000348837100004
PM 25389451
DA 2024-03-01
ER

PT J
AU Halpenny, DF
   Riely, GJ
   Hayes, S
   Yu, HLN
   Zheng, JT
   Moskowitz, CS
   Ginsberg, MS
AF Halpenny, Darragh F.
   Riely, Gregory J.
   Hayes, Sara
   Yu, Helena
   Zheng, Junting
   Moskowitz, Chaya S.
   Ginsberg, Michelle S.
TI Are there imaging characteristics associated with lung adenocarcinomas harboring ALK rearrangements?
SO LUNG CANCER
LA English
DT Article
DE Lung adenocarcinoma; Computed tomography; Anaplastic lymphoma kinase; Radiology; Radiogenomics; Mutation
ID growth-factor receptor; clinical-features; kras mutations; cancer; eml4-alk; crizotinib; ct
AB Introduction: 5% of lung adenocarcinomas harbor rearrangements of the anaplastic lymphoma kinase (ALK) gene. This study compared computed tomography (CT) imaging features in patients with ALK rearrangements and those with EGFR mutations. Material/methods: 30 patients with ALK rearrangements were studied:97 patients with epidermal growth factor receptor (EGFR) mutations were used as controls. Features assessed included size and location of thoracic lymphadenopathy, and the size, contour, consistency and location of the primary tumor. Results: 127 lung adenocarcinomas were examined. 30 (24%) tumors harbored ALK rearrangements, 97 (76%) tumors harbored EGFR mutations. ALK tumors had larger thoracic lymphadenopathy than the control group (p = 0.005). Both readers identified 17 (57%) patients in the ALK group with lymph nodes >1.5 cm. Reader 1 identified 19 (20%) patients in the EGFR group with lymph nodes >1.5 cm, and reader 2 identified 18 (19%) (kappa 0.969). Patients with ALK rearrangements were more likely to have multifocal lymphadenopathy. Reader 1 identified 22 (73%) ALK patients versus 35 (36%) EGFR patients with multifocal thoracic nodal enlargement, while reader 2 identified 20 (67%) ALK patients versus 30 (31%) EGFR patients (kappa 0.953). 92% of ALK positive lesions were solid. Conclusion: ALK positive lung adenocarcinomas are more likely than EGFR mutant lung adenocarcinomas to be associated with larger volume, multifocal thoracic lymphadenopathy. While routine testing for ALK should be standard, the presence of such characteristics in a solid tumor should further prompt testing for ALK rearrangement. (C) 2014 Elsevier Ireland Ltd. All rights reserved.
C1 [Halpenny, Darragh F.; Hayes, Sara; Ginsberg, Michelle S.] Mem Sloan Kettering Canc Ctr, Dept Radiol, New York, NY 10065 USA.
   [Riely, Gregory J.; Yu, Helena] Mem Sloan Kettering Canc Ctr, Dept Med, Div Solid Tumor Oncol, Thorac Oncol Serv, New York, NY 10065 USA.
   [Zheng, Junting; Moskowitz, Chaya S.] Mem Sloan Kettering Canc Ctr, Dept Epidemiol & Biostat, New York, NY 10065 USA.
C3 Memorial Sloan Kettering Cancer Center; Memorial Sloan Kettering Cancer Center; Memorial Sloan Kettering Cancer Center
RP Ginsberg, MS (corresponding author), Mem Sloan Kettering Canc Ctr, Dept Radiol, 1275 York Ave, New York, NY 10065 USA.
EM ginsberm@MSKCC.ORG
FU NCI NIH HHS [T32 CA009207, P30 CA008748, R25 CA020449] Funding Source: Medline
CR Unknown -, 2009, AJCC CANC STAGING MA, V0, P0
   Camidge DR, 2012, LANCET ONCOL, V13, P1011, DOI 10.1016/S1470-2045(12)70344-3
   Fukui T, 2012, LUNG CANCER, V77, P319, DOI 10.1016/j.lungcan.2012.03.013
   Glynn C, 2010, J THORAC ONCOL, V5, P344, DOI 10.1097/JTO.0b013e3181ce9a7a
   Harders SW, 2011, ACTA RADIOL, V52, P401, DOI 10.1258/ar.2011.100377
   Jemal A, 2006, CA-CANCER J CLIN, V56, P106, DOI 10.3322/canjclin.56.2.106
   Kim HR, 2012, CANCER-AM CANCER SOC, V118, P729, DOI 10.1002/cncr.26311
   Kwak EL, 2010, NEW ENGL J MED, V363, P1693, DOI 10.1056/NEJMoa1006448
   LANDIS JR, 1977, BIOMETRICS, V33, P159, DOI 10.2307/2529310
   Lee HJ, 2013, RADIOLOGY, V268, P254, DOI 10.1148/radiol.13112553
   Lee JA, 2013, EXPERT REV ANTICANC, V13, P625, DOI 10.1586/ERA.13.42
   Lee Y, 2013, KOREAN J RADIOL, V14, P375, DOI 10.3348/kjr.2013.14.2.375
   Nowers K, 2002, SEMIN ULTRASOUND CT, V23, P302, DOI 10.1016/S0887-2171(02)90019-3
   Pillai RN, 2012, CURR ONCOL REP, V14, P105, DOI 10.1007/s11912-012-0213-4
   Shaw AT, 2013, NEW ENGL J MED, V368, P2385, DOI 10.1056/NEJMoa1214886
   Shaw AT, 2009, J CLIN ONCOL, V27, P4247, DOI 10.1200/JCO.2009.22.6993
   Soda M, 2007, NATURE, V448, P561, DOI 10.1038/nature05945
NR 17
TC 51
Z9 57
U1 0
U2 8
PU ELSEVIER IRELAND LTD
PI CLARE
PA ELSEVIER HOUSE, BROOKVALE PLAZA, EAST PARK SHANNON, CO, CLARE, 00000, IRELAND
SN 0169-5002
EI 1872-8332
J9 LUNG CANCER
JI Lung Cancer
PD NOV 15
PY 2014
VL 86
IS 2
BP 190
EP 194
DI 10.1016/j.lungcan.2014.09.007
PG 5
WC Oncology; Respiratory System
SC Oncology; Respiratory System
GA AS7LU
UT WOS:000344438400014
PM 25312988
DA 2024-03-01
ER

PT J
AU Aerts, HJWL
   Velazquez, ER
   Leijenaar, RTH
   Parmar, C
   Grossmann, P
   Cavalho, S
   Bussink, J
   Monshouwer, R
   Haibe-Kains, B
   Rietveld, D
   Hoebers, F
   Rietbergen, MM
   Leemans, CR
   Dekker, A
   Quackenbush, J
   Gillies, RJ
   Lambin, P
AF Aerts, Hugo J. W. L.
   Velazquez, Emmanuel Rios
   Leijenaar, Ralph T. H.
   Parmar, Chintan
   Grossmann, Patrick
   Cavalho, Sara
   Bussink, Johan
   Monshouwer, Rene
   Haibe-Kains, Benjamin
   Rietveld, Derek
   Hoebers, Frank
   Rietbergen, Michelle M.
   Leemans, C. Rene
   Dekker, Andre
   Quackenbush, John
   Gillies, Robert J.
   Lambin, Philippe
TI Decoding tumour phenotype by noninvasive imaging using a quantitative radiomics approach
SO NATURE COMMUNICATIONS
LA English
DT Article
ID cell lung-cancer; heterogeneity; variability; evolution; recist; stage
AB uman cancers exhibit strong phenotypic differences that can be visualized noninvasively by medical imaging. Radiomics refers to the comprehensive quantification of tumour phenotypes by applying a large number of quantitative image features. Here we present a radiomic analysis of 440 features quantifying tumour image intensity, shape and texture, which are extracted from computed tomography data of 1,019 patients with lung or head-and-neck cancer. We find that a large number of radiomic features have prognostic power in independent data sets of lung and head-and-neck cancer patients, many of which were not identified as significant before. Radiogenomics analysis reveals that a prognostic radiomic signature, capturing intratumour heterogeneity, is associated with underlying gene-expression patterns. These data suggest that radiomics identifies a general prognostic phenotype existing in both lung and head-and-neck cancer. This may have a clinical impact as imaging is routinely used in clinical practice, providing an unprecedented opportunity to improve decision-support in cancer treatment at low cost.
C1 [Aerts, Hugo J. W. L.; Velazquez, Emmanuel Rios; Leijenaar, Ralph T. H.; Parmar, Chintan; Cavalho, Sara; Hoebers, Frank; Dekker, Andre; Lambin, Philippe] Maastricht Univ, Res Inst GROW, Dept Radiat Oncol MAASTRO, NL-6229 ET Maastricht, Netherlands.
   [Aerts, Hugo J. W. L.; Velazquez, Emmanuel Rios; Parmar, Chintan; Grossmann, Patrick] Harvard Univ, Sch Med, Brigham & Womens Hosp, Dana Farber Canc Inst,Dept Radiat Oncol, Boston, MA 02215 USA.
   [Aerts, Hugo J. W. L.] Harvard Univ, Sch Med, Brigham & Womens Hosp, Dana Farber Canc Inst,Dept Radiol, Boston, MA 02215 USA.
   [Aerts, Hugo J. W. L.; Quackenbush, John] Dana Farber Canc Inst, Dept Biostat & Computat Biol, Boston, MA 02115 USA.
   [Bussink, Johan; Monshouwer, Rene] Radboud Univ Nijmegen, Med Ctr, Dept Radiat Oncol, NL-6500 HB Nijmegen, Netherlands.
   [Haibe-Kains, Benjamin] Univ Toronto, Princess Margaret Canc Ctr, Univ Hlth Network, Toronto, ON M5G 1L7, Canada.
   [Haibe-Kains, Benjamin] Univ Toronto, Dept Med Biophys, Toronto, ON M5G 1L7, Canada.
   [Rietveld, Derek] Vrije Univ Amsterdam, Med Ctr, Dept Radiat Oncol, NL-1081 HZ Amsterdam, Netherlands.
   [Rietbergen, Michelle M.; Leemans, C. Rene] Vrije Univ Amsterdam, Med Ctr, Dept Otolaryngol Head & Neck Surg, NL-1081 HZ Amsterdam, Netherlands.
   [Gillies, Robert J.] H Lee Moffitt Canc Ctr & Res Inst, Dept Canc Imaging & Metab, Tampa, FL 33612 USA.
C3 Maastricht University; Harvard University; Dana-Farber Cancer Institute; Harvard Medical School; Brigham & Women's Hospital; Harvard University; Harvard Medical School; Brigham & Women's Hospital; Dana-Farber Cancer Institute; Harvard University; Dana-Farber Cancer Institute; Radboud University Nijmegen; University of Toronto; University Health Network Toronto; Princess Margaret Cancer Centre; University of Toronto; Vrije Universiteit Amsterdam; Vrije Universiteit Amsterdam; H Lee Moffitt Cancer Center & Research Institute
RP Aerts, HJWL (corresponding author), Maastricht Univ, Res Inst GROW, Dept Radiat Oncol MAASTRO, NL-6229 ET Maastricht, Netherlands.
EM Hugo_Aerts@dfci.harvard.edu
FU National Institute of Health (Radiomics of NSCLC) [NIH-USA U01 CA 143062-01]; CTMM (AIRFORCE project) [030-103]; EU 6th program (METOXIA, EURECA, ARTFORCE); EU 7th program (METOXIA, EURECA, ARTFORCE); euroCAT (IVA); Dutch Cancer Society [KWF UM 2011-5020, KWF UM 2009-4454]; Innovative Medicines Initiative Joint Undertaking; 7th framework program abd EFPIA companies' kind contribution [115151]
CR Birchard KR, 2009, CANCER-AM CANCER SOC, V115, P581, DOI 10.1002/cncr.24060
   Buckler AJ, 2011, RADIOLOGY, V258, P906, DOI 10.1148/radiol.10100799
   Buckler AJ, 2011, RADIOLOGY, V259, P875, DOI 10.1148/radiol.10100800
   Burton A, 2007, LANCET ONCOL, V8, P464, DOI 10.1016/S1470-2045(07)70155-9
   Compton CC, 2012, AJCC CANCER STAGING ATLAS: A COMPANION TO THE SEVENTH EDITIONS OF THE AJCC CANCER STAGING MANUAL AND HANDBOOK, V0, P0
   Diehn M, 2008, P NATL ACAD SCI USA, V105, P5213, DOI 10.1073/pnas.0801279105
   El Naqa I, 2009, PATTERN RECOGN, V42, P1162, DOI 10.1016/j.patcog.2008.08.011
   Ganeshan B, 2012, CLIN RADIOL, V67, P157, DOI 10.1016/j.crad.2011.08.012
   Ganeshan B, 2012, EUR RADIOL, V22, P796, DOI 10.1007/s00330-011-2319-8
   Gerlinger M, 2010, BRIT J CANCER, V103, P1139, DOI 10.1038/sj.bjc.6605912
   Gerlinger M, 2012, NEW ENGL J MED, V366, P883, DOI 10.1056/NEJMoa1113205
   Gevaert O, 2012, RADIOLOGY, V264, P387, DOI 10.1148/radiol.12111607
   Harrell FE, 2001, REGRESSION MODELING STRATEGIES: WITH APPLICATIONS TO LINEAR MODELS, V0, P0
   Jaffe CC, 2006, J CLIN ONCOL, V24, P3245, DOI 10.1200/JCO.2006.06.5599
   Kern SE, 2012, CANCER RES, V72, P6097, DOI 10.1158/0008-5472.CAN-12-3232
   Kumar V, 2012, MAGN RESON IMAGING, V30, P1234, DOI 10.1016/j.mri.2012.06.010
   Kurland BF, 2012, MAGN RESON IMAGING, V30, P1301, DOI 10.1016/j.mri.2012.06.009
   Lambin P, 2013, NAT REV CLIN ONCOL, V10, P27, DOI 10.1038/nrclinonc.2012.196
   Lambin P, 2012, EUR J CANCER, V48, P441, DOI 10.1016/j.ejca.2011.11.036
   Liberzon A, 2011, BIOINFORMATICS, V27, P1739, DOI 10.1093/bioinformatics/btr260
   Nair VS, 2012, CANCER RES, V72, P3725, DOI 10.1158/0008-5472.CAN-11-3943
   Segal E, 2007, NAT BIOTECHNOL, V25, P675, DOI 10.1038/nbt1306
   Starmans MHW, 2012, BRIT J CANCER, V107, P508, DOI 10.1038/bjc.2012.269
   Subramanian A, 2005, P NATL ACAD SCI USA, V102, P15545, DOI 10.1073/pnas.0506580102
   Tixier F, 2011, J NUCL MED, V52, P369, DOI 10.2967/jnumed.110.082404
   Van Baardwijk A, 2007, INT J RADIAT ONCOL, V68, P771, DOI 10.1016/j.ijrobp.2006.12.067
   Yachida S, 2010, NATURE, V467, P1114, DOI 10.1038/nature09515
   Zhao BS, 2009, RADIOLOGY, V252, P263, DOI 10.1148/radiol.2522081593
NR 28
TC 3087
Z9 3342
U1 31
U2 499
PU NATURE PORTFOLIO
PI BERLIN
PA HEIDELBERGER PLATZ 3, BERLIN, 14197, GERMANY
SN 
EI 2041-1723
J9 NAT COMMUN
JI Nat. Commun.
PD JUN 15
PY 2014
VL 5
IS 
BP 
EP 
DI 10.1038/ncomms5006
PG 8
WC Multidisciplinary Sciences
SC Science & Technology - Other Topics
GA AL0SE
UT WOS:000338836200003
PM 24892406
DA 2024-03-01
ER

PT J
AU Barnett, GC
   Thompson, D
   Fachal, L
   Kerns, S
   Talbot, C
   Elliott, RM
   Dorling, L
   Coles, CE
   Dearnaley, DP
   Rosenstein, BS
   Vega, A
   Symonds, P
   Yarnold, J
   Baynes, C
   Michailidou, K
   Dennis, J
   Tyrer, JP
   Wilkinson, JS
   Gómez-Caamaño, A
   Tanteles, GA
   Platte, R
   Mayes, R
   Conroy, D
   Maranian, M
   Luccarini, C
   Gulliford, SL
   Sydes, MR
   Hall, E
   Haviland, J
   Misra, V
   Titley, J
   Bentzen, SM
   Pharoah, PDP
   Burnet, NG
   Dunning, AM
   West, CML
AF Barnett, Gillian C.
   Thompson, Deborah
   Fachal, Laura
   Kerns, Sarah
   Talbot, Chris
   Elliott, Rebecca M.
   Dorling, Leila
   Coles, Charlotte E.
   Dearnaley, David P.
   Rosenstein, Barry S.
   Vega, Ana
   Symonds, Paul
   Yarnold, John
   Baynes, Caroline
   Michailidou, Kyriaki
   Dennis, Joe
   Tyrer, Jonathan P.
   Wilkinson, Jennifer S.
   Gomez-Caamano, Antonio
   Tanteles, George A.
   Platte, Radka
   Mayes, Rebecca
   Conroy, Don
   Maranian, Mel
   Luccarini, Craig
   Gulliford, Sarah L.
   Sydes, Matthew R.
   Hall, Emma
   Haviland, Joanne
   Misra, Vivek
   Titley, Jennifer
   Bentzen, Soren M.
   Pharoah, Paul D. P.
   Burnet, Neil G.
   Dunning, Alison M.
   West, Catharine M. L.
TI A genome wide association study (GWAS) providing evidence of an association between common genetic variants and late radiotherapy toxicity
SO RADIOTHERAPY AND ONCOLOGY
LA English
DT Article
DE Radiotherapy; Late toxicity; Adverse effects; Genetics; Genome-wide association scan
ID intensity-modulated radiotherapy; prostate-cancer; erectile dysfunction; radiation toxicity; polymorphisms; radiogenomics; therapy; patient; risk; snps
AB Background and purpose: This study was designed to identify common single nucleotide polymorphisms (SNPs) associated with toxicity 2 years after radiotherapy. Materials and methods: A genome wide association study was performed in 1850 patients from the RAPPER study: 1217 received adjuvant breast radiotherapy and 633 had radical prostate radiotherapy. Genotype associations with both overall and individual endpoints of toxicity were tested via univariable and multivariable regression. Replication of potentially associated SNPs was carried out in three independent patient cohorts who had radiotherapy for prostate (516 RADIOGEN and 862 Gene-PARE) or breast (355 LeND) cancer. Results: Quantile-quantile plots show more associations at the P < 5 x 10(-7) level than expected by chance (164 vs. 9 for the prostate cases and 29 vs. 4 for breast cases), providing evidence that common genetic variants are associated with risk of toxicity. Strongest associations were for individual endpoints rather than an overall measure of toxicity in all patients. However, in general, significant associations were not validated at a nominal 0.05 level in the replication cohorts. Conclusions: This largest GWAS to date provides evidence of true association between common genetic. variants and toxicity. Associations with toxicity appeared to be tumour site-specific. Future GWAS require higher statistical power, in particular in the validation stage, to test clinically relevant effect sizes of SNP associations with individual endpoints, but the required sample sizes are achievable. (C) 2014 Published by Elsevier Ireland Ltd.
C1 [Barnett, Gillian C.; Thompson, Deborah; Dorling, Leila; Baynes, Caroline; Michailidou, Kyriaki; Dennis, Joe; Tyrer, Jonathan P.; Platte, Radka; Mayes, Rebecca; Conroy, Don; Maranian, Mel; Luccarini, Craig; Pharoah, Paul D. P.; Dunning, Alison M.] Univ Cambridge, Ctr Canc Genet Epidemiol, Strangeways Res Lab, Cambridge CB2 1TN, England.
   [Barnett, Gillian C.; Burnet, Neil G.] Univ Cambridge, Cambridge Univ Hosp NHS Fdn Trust, Ctr Oncol, Dept Oncol, Cambridge CB2 1TN, England.
   [Fachal, Laura; Vega, Ana] Fdn Publ Galega Med Xenom SERGAS, Grp Med Xenom, CIBERER, IDIS, Santiago De Compostela, Spain.
   [Kerns, Sarah; Rosenstein, Barry S.] Icahn Sch Med Mt Sinai, Dept Radiat Oncol, New York, NY 10029 USA.
   [Talbot, Chris] Univ Leicester, Dept Genet, Leicester LE1 7RH, Leics, England.
   [Elliott, Rebecca M.; West, Catharine M. L.] Univ Manchester, Christie Hosp, Manchester Acad Hlth Sci Ctr, Inst Canc Sci, Manchester M13 9PL, Lancs, England.
   [Coles, Charlotte E.; Wilkinson, Jennifer S.] Cambridge Univ Hosp NHS Fdn Trust, Ctr Oncol, Cambridge, England.
   [Dearnaley, David P.; Yarnold, John; Gulliford, Sarah L.] Inst Canc Res, Sutton, Surrey, England.
   [Dearnaley, David P.; Yarnold, John; Gulliford, Sarah L.] Royal Marsden NHS Fdn Trust, Sutton, Surrey, England.
   [Symonds, Paul] Univ Hosp Leicester, Dept Canc Studies & Mol Med, Leicester, Leics, England.
   [Gomez-Caamano, Antonio] Complexo Hosp Univ Santiago, SERGAS, Dept Radiat Oncol, Santiago De Compostela, Spain.
   [Tanteles, George A.] Cyprus Inst Neurol & Genet, Nicosia, Cyprus.
   [Sydes, Matthew R.] MRC Clin Trials Unit, London, England.
   [Hall, Emma; Haviland, Joanne; Titley, Jennifer] Inst Canc Res Clin Trials & Stat Unit, Sutton, Surrey, England.
   [Misra, Vivek] Christie Hosp, Dept Clin Oncol, Manchester, Lancs, England.
   [Bentzen, Soren M.] Univ Maryland, Greenebaum Canc Ctr, Div Biostat & Bioinformat, Baltimore, MD 21201 USA.
   [Bentzen, Soren M.] Univ Maryland, Sch Med, Dept Epidemiol & Publ Hlth, Baltimore, MD 21201 USA.
C3 University of Cambridge; University of Cambridge; CIBER - Centro de Investigacion Biomedica en Red; CIBERER; Universidade de Santiago de Compostela; Icahn School of Medicine at Mount Sinai; University of Leicester; University of Manchester; Christie NHS Foundation Trust; Christie Hospital; University of Cambridge; University of London; Institute of Cancer Research - UK; Royal Marsden NHS Foundation Trust; University Hospitals of Leicester NHS Trust; University of Leicester; Complexo Hospitalario Universitario de Santiago de Compostela; Cyprus Institute of Neurology & Genetics; Medical Research Council Clinical Trials Unit; Christie NHS Foundation Trust; Christie Hospital; University System of Maryland; University of Maryland Baltimore; University System of Maryland; University of Maryland Baltimore
RP Barnett, GC (corresponding author), Strangeways Res Lab, Dept Oncol, Worts Causeway, Cambridge CB1 8RN, England.
EM gillbarnett@doctors.org.uk
FU Cancer Research UK; Royal College of Radiologists, Breast Cancer Campaign; National Institute of Health Research; National Cancer Institute; American Cancer Society; Experimental Cancer Medicine Centre; Instituto de Salud Carlos and Fondo Europeo de Desarrollo Regional; Isabel Barreto programme from Xunta de Galicia and Fondo Social Europeo; UK Medical Research Council; MRC [MC_U122861330, MC_UU_12023/6, G9600656] Funding Source: UKRI; Cancer Research UK [6035, 16565, 10588, 7253, 18504, 16561] Funding Source: researchfish; Medical Research Council [MC_UU_12023/6, MC_U122861330, G9600656] Funding Source: researchfish; National Institute for Health Research [NF-SI-0510-10026] Funding Source: researchfish
CR Al Olama AA, 2013, HUM MOL GENET, V22, P408, DOI 10.1093/hmg/dds425
   Andreassen CN, 2012, RADIOTHER ONCOL, V105, P337, DOI 10.1016/j.radonc.2012.11.004
   Aulchenko YS, 2007, BIOINFORMATICS, V23, P1294, DOI 10.1093/bioinformatics/btm108
   Barnett GC, 2011, CLIN ONCOL-UK, V23, P662, DOI 10.1016/j.clon.2011.04.011
   Barnett GC, 2011, CLIN ONCOL-UK, V23, P613, DOI 10.1016/j.clon.2011.03.001
   Barnett GC, 2012, RADIOTHER ONCOL, V105, P289, DOI 10.1016/j.radonc.2012.10.017
   Barnett GC, 2012, INT J RADIAT ONCOL, V82, P1065, DOI 10.1016/j.ijrobp.2011.03.015
   Barnett GC, 2012, LANCET ONCOL, V13, P65, DOI 10.1016/S1470-2045(11)70302-3
   Barnett GC, 2012, INT J RADIAT ONCOL, V82, P715, DOI 10.1016/j.ijrobp.2010.10.068
   Barnett GC, 2009, NAT REV CANCER, V9, P134, DOI 10.1038/nrc2587
   BENTZEN SM, 1993, EUR J CANCER, V29A, P1373, DOI 10.1016/0959-8049(93)90004-Y
   Burnet NG, 2006, CLIN ONCOL-UK, V18, P525, DOI 10.1016/j.clon.2006.05.007
   Coles C, 2006, CLIN ONCOL-UK, V18, P587, DOI 10.1016/j.clon.2006.07.010
   Dearnaley D, 2012, LANCET ONCOL, V13, P43, DOI 10.1016/S1470-2045(11)70293-5
   Dearnaley DP, 2007, LANCET ONCOL, V8, P475, DOI 10.1016/S1470-2045(07)70143-2
   Eeles RA, 2013, NAT GENET, V45, P385, DOI 10.1038/ng.2560
   Fachal L, 2012, RADIOTHER ONCOL, V105, P321, DOI 10.1016/j.radonc.2012.09.013
   Fachal L, 2012, RADIOTHER ONCOL, V103, P206, DOI 10.1016/j.radonc.2012.01.015
   Giotopoulos G, 2007, BRIT J CANCER, V96, P1001, DOI 10.1038/sj.bjc.6603637
   Gulliford SL, 2010, INT J RADIAT ONCOL, V76, P747, DOI 10.1016/j.ijrobp.2009.02.025
   Kerns SL, 2014, RADIOTHER ONCOL, V110, P182, DOI 10.1016/j.radonc.2013.07.011
   Kerns SL, 2013, RADIOTHER ONCOL, V107, P372, DOI 10.1016/j.radonc.2013.05.001
   Kerns SL, 2013, J UROLOGY, V190, P102, DOI 10.1016/j.juro.2013.01.096
   Kerns SL, 2013, INT J RADIAT ONCOL, V85, PE21, DOI 10.1016/j.ijrobp.2012.08.003
   Kerns SL, 2010, INT J RADIAT ONCOL, V78, P1292, DOI 10.1016/j.ijrobp.2010.07.036
   Martin SI, 2010, CONTEMP HEMATOL, V0, PP15, DOI 10.1007/978-1-59745-415-5_2
   Michailidou K, 2013, NAT GENET, V45, P353, DOI 10.1038/ng.2563
   Speliotes EK, 2010, NAT GENET, V42, P937, DOI 10.1038/ng.686
   Talbot CJ, 2012, BRIT J CANCER, V107, P748, DOI 10.1038/bjc.2012.290
   West C, 2010, INT J RADIAT ONCOL, V76, P1295, DOI 10.1016/j.ijrobp.2009.12.017
   West CM, 2011, GENOME MED, V3, P0, DOI 10.1186/gm268
NR 31
TC 117
Z9 125
U1 0
U2 21
PU ELSEVIER IRELAND LTD
PI CLARE
PA ELSEVIER HOUSE, BROOKVALE PLAZA, EAST PARK SHANNON, CO, CLARE, 00000, IRELAND
SN 0167-8140
EI 1879-0887
J9 RADIOTHER ONCOL
JI Radiother. Oncol.
PD MAY 15
PY 2014
VL 111
IS 2
BP 178
EP 185
DI 10.1016/j.radonc.2014.02.012
PG 8
WC Oncology; Radiology, Nuclear Medicine & Medical Imaging
SC Oncology; Radiology, Nuclear Medicine & Medical Imaging
GA AL5CC
UT WOS:000339150100003
PM 24785509
DA 2024-03-01
ER

PT J
AU Falk, M
   Hausmann, M
   Lukásová, E
   Biswas, A
   Hildenbrand, G
   Davídková, M
   Krasavin, E
   Kleibl, Z
   Falková, I
   Jezková, L
   Stefancíková, L
   Sevcík, J
   Hofer, M
   Bacíková, A
   Matula, P
   Boreyko, A
   Vachelová, J
   Michaelidesová, A
   Kozubek, S
AF Falk, Martin
   Hausmann, Michael
   Lukasova, Emilie
   Biswas, Abin
   Hildenbrand, Georg
   Davidkova, Marie
   Krasavin, Evgeny
   Kleibl, Zdenek
   Falkova, Iva
   Jezkova, Lucie
   Stefancikova, Lenka
   Sevcik, Jan
   Hofer, Michal
   Bacikova, Alena
   Matula, Pavel
   Boreyko, Alla
   Vachelova, Jana
   Michaelidesova, Anna
   Kozubek, Stanislav
TI Determining Omics Spatiotemporal Dimensions Using Exciting New Nanoscopy Techniques to Assess Complex Cell Responses to DNA Damage: PART A-Radiomics
SO CRITICAL REVIEWS IN EUKARYOTIC GENE EXPRESSION
LA English
DT Article
DE Omics; ionizing radiation; low-dose dilemma; biological complexity and variability; higher-order chromatin structure; DNA damage response; formation of chromosomal translocations; confocal microscopy; localization nanoscopy
ID atomic-bomb survivors; double-strand breaks; nasopharyngeal carcinoma response; alternative splicing variant; dose ionizing-radiation; cytoplasmic irradiation; silver nanoparticles; h2ax phosphorylation; chromatin-structure; cancer-mortality
AB Recent ground-breaking developments in Omics have generated new hope for overcoming the complexity and variability of biological systems while simultaneously shedding more light on fundamental radiobiological questions that have remained unanswered for decades. In the era of Omics, our knowledge of how genes and proteins interact in the frame of complex networks to preserve genome integrity has been rapidly expanding. Nevertheless, these functional networks must be observed with strong correspondence to the cell nucleus, which is the main target of ionizing radiation. Nuclear architecture and nuclear processes, including DNA damage responses, are precisely organized in space and time. Information regarding these intricate processes cannot be achieved using high-throughput Omics approaches alone, but requires sophisticated structural probing and imaging. Based on the results obtained from studying the relationship between higher-order chromatin structure, DNA double-strand break induction and repair, and the formation of chromosomal translocations, we show the development of Omics solutions especially for radiation research (radiomics) (discussed in this article) and how confocal microscopy as well as novel approaches of molecular localization nanoscopy fill the gaps to successfully place the Omics data in the context of space and time (discussed in our other article in this issue, "Determining Omics Spatiotemporal Dimensions Using Exciting New Nanoscopy Techniques to Assess Complex Cell Responses to DNA Damage: Part B-Structuromics"). Finally, we introduce a novel method of specific chromatin nanotargeting and speculate future perspectives, which may combine nanoprobing and structural nanoscopy to observe structure-function correlations in living cells in real time. Thus, the Omics networks obtained from function analyses may be enriched by real-time visualization of Structuromics.
C1 [Falk, Martin; Lukasova, Emilie; Falkova, Iva; Jezkova, Lucie; Stefancikova, Lenka; Hofer, Michal; Bacikova, Alena; Matula, Pavel; Kozubek, Stanislav] Acad Sci Czech Republ, Inst Biophys, CS-61265 Brno, Czech Republic.
   [Hausmann, Michael; Biswas, Abin; Hildenbrand, Georg] Heidelberg Univ, Kirchhoff Inst Phys, Heidelberg, Germany.
   [Biswas, Abin; Hildenbrand, Georg] Heidelberg Univ, Univ Med Ctr Mannheim, Dept Radiat Oncol, Heidelberg, Germany.
   [Davidkova, Marie; Vachelova, Jana; Michaelidesova, Anna] Acad Sci Czech Republ, Inst Nucl Phys, CZ-25068 Rez, Czech Republic.
   [Krasavin, Evgeny; Jezkova, Lucie; Boreyko, Alla] Joint Inst Nucl Res, Moscow 101000, Russia.
   [Kleibl, Zdenek; Sevcik, Jan] Charles Univ Prague, Fac Med 1, Inst Biochem & Expt Oncol, Prague, Czech Republic.
   [Jezkova, Lucie] Prague Inst Chem Technol, CR-16628 Prague, Czech Republic.
   [Matula, Pavel] Masaryk Univ, Fac Informat, Ctr Biomed Image Anal, Brno, Czech Republic.
   [Michaelidesova, Anna] Proton Therapy Ctr, Prague, Czech Republic.
C3 Czech Academy of Sciences; Institute of Biophysics of the Czech Academy of Sciences; Ruprecht Karls University Heidelberg; Ruprecht Karls University Heidelberg; Czech Academy of Sciences; Nuclear Physics Institute of the Czech Academy of Sciences; Joint Institute for Nuclear Research - Russia; Charles University Prague; University of Chemistry & Technology, Prague; Masaryk University Brno
RP Falk, M (corresponding author), Acad Sci Czech Republ, Damage & Repair Inst Biophys, Dept Chromatin Funct, Kralovopolska 135, Brno 61265, Czech Republic.
EM falk@ibp.cz
FU GACR Center Excellence [P302/12/G157, P302/10/1022]; MEYS of the Czech Republic [COST-LD12039, LD12008, OPVK-CZ.1.07/2.3.00/30.0030]; German Federal Ministry for the Environment, Nature Conservation and Nuclear Safety [SR/StSch/INT 3610S30015]
CR Ahamed M, 2008, TOXICOL APPL PHARM, V233, P404, DOI 10.1016/j.taap.2008.09.015
   Unknown -, 2014, AP PROGR, V0, P0
   Unknown -, 2014, LER HOOD, V0, P0
   Unknown -, 2006, CANCER EPIDEMIOLOGY AND PREVENTION, V0, P0
   AshaRani PV, 2009, BMC CELL BIOL, V10, P0, DOI 10.1186/1471-2121-10-65
   AshaRani PV, 2009, ACS NANO, V3, P279, DOI 10.1021/nn800596w
   Aykin-Burns N, 2011, RADIAT RES, V175, P150, DOI 10.1667/RR2220.1
   Azzam EI, 1996, RADIAT RES, V146, P369, DOI 10.2307/3579298
   Bajinskis A, 2011, RADIAT RES, V175, P185, DOI 10.1667/RR2090.1
   Berger T, 2008, RADIAT MEAS, V43, P580, DOI 10.1016/j.radmeas.2007.12.004
   Berrington de González A, 2004, LANCET, V363, P345, DOI 10.1016/S0140-6736(04)15433-0
   Birschwilks M, 2011, RADIAT RES, V175, P526, DOI 10.1667/RR2471.1
   Blakely EA, 2007, ADV SPACE RES, V40, P1307, DOI 10.1016/j.asr.2007.03.070
   Brenner DJ, 2002, INT J RADIAT BIOL, V78, P593, DOI 10.1080/09553000210121740
   Brenner DJ, 2004, RADIOLOGY, V232, P735, DOI 10.1148/radiol.2323031095
   Brooks AL, 2004, HUM EXP TOXICOL, V23, P67, DOI 10.1191/0960327104ht419oa
   Buzatu S, 2008, RIV BIOL-BIOL FORUM, V101, P279
   CALABROJONES PM, 1985, INT J RADIAT BIOL, V47, P23, DOI 10.1080/09553008514550041
   CALABROJONES PM, 1988, CANCER RES, V48, P3634
   Cardis E, 2005, BMJ-BRIT MED J, V331, P77, DOI 10.1136/bmj.38499.599861.E0
   Casci T, 2004, NAT REV GENET, V5, P84, DOI 10.1038/nrg1277
   Cerna D, 2006, CURR TOP DEV BIOL, V73, P173, DOI 10.1016/S0070-2153(05)73006-4
   Chapman KL, 2008, J PHARM PHARMACOL, V60, P959, DOI 10.1211/jpp.60.8.0003
   Chuang HY, 2010, ANNU REV CELL DEV BI, V26, P721, DOI 10.1146/annurev-cellbio-100109-104122
   Clarke RH, 1996, THRESHOLD CONTROVERS, V0, P0
   Combs SE, 2013, ACTA ONCOL, V52, P1272, DOI 10.3109/0284186X.2013.818254
   Cucinotta FA, 2001, RADIAT RES, V156, P460, DOI 10.1667/0033-7587(2001)156[0460:SRACIA]2.0.CO;2
   Cucinotta FA, 2006, LANCET ONCOL, V7, P431, DOI 10.1016/S1470-2045(06)70695-7
   Darby S, 2005, BMJ-BRIT MED J, V330, P223, DOI 10.1136/bmj.38308.477650.63
   Dauer LT, 2010, RADIAT PROT DOSIM, V140, P103, DOI 10.1093/rpd/ncq141
   Delongchamp RR, 1997, RADIAT RES, V147, P385, DOI 10.2307/3579348
   Doody MM, 2000, SPINE, V25, P2052
   Dorsey JF, 2013, TRANSL CANCER RES, V2, P280, DOI 10.3978/j.issn.2218-676X.2013.08.09
   DURAND RE, 1989, BRIT J CANCER, V60, P517, DOI 10.1038/bjc.1989.305
   Enns L, 2004, MOL CANCER RES, V2, P557
   Falk M, 2008, J PHYS CONF SER, V101, P0, DOI 10.1088/1742-6596/101/1/012018
   Falk M, 2012, RAD DAMAGE BIOMOLECU, V0, P329
   Falk M, 2007, BBA-MOL CELL RES, V1773, P1534, DOI 10.1016/j.bbamcr.2007.07.002
   Falk M, 2014, APPL RADIAT ISOTOPES, V83, P177, DOI 10.1016/j.apradiso.2013.01.029
   Falk M, 2010, MUTAT RES-REV MUTAT, V704, P88, DOI 10.1016/j.mrrev.2010.01.013
   Falk M, 2008, BBA-MOL CELL RES, V1783, P2398, DOI 10.1016/j.bbamcr.2008.07.010
   Fang LH, 2007, CELL RES, V17, P100, DOI 10.1038/sj.cr.7310145
   Feinendegen LE, 2006, HUM EXP TOXICOL, V25, P11, DOI 10.1191/0960327106ht579oa
   Feinendegen LE, 2007, EXP HEMATOL, V35, P37, DOI 10.1016/j.exphem.2007.01.011
   Feinendegen Ludwig E, 2004, NONLINEARITY BIOL TOXICOL MED, V2, P143, DOI 10.1080/15401420490507431
   Feinendegen LE, 2010, DOSE-RESPONSE, V8, P227, DOI 10.2203/dose-response.09-035.Feinendegen
   Feng XP, 2010, CANCER RES, V70, P3450, DOI 10.1158/0008-5472.CAN-09-4099
   Flintoft L, 2004, NAT REV GENET, V5, P808, DOI 10.1038/nrg1476
   Foffa I, 2009, INT J ENV RES PUB HE, V6, P1882, DOI 10.3390/ijerph6061882
   George KA, 2013, RADIAT RES, V180, P25, DOI 10.1667/RR3291.1
   Geuting V, 2013, PLOS GENET, V9, P0, DOI 10.1371/journal.pgen.1003667
   Gow MD, 2010, RADIAT RES, V173, P769, DOI 10.1667/RR1895.1
   Heyes GJ, 2009, J RADIOL PROT, V29, PA123, DOI 10.1088/0952-4746/29/2A/S08
   ICRP (International Commission on Radiological Protection), 1991, ANN ICRP, V21, P1990
   Iliakis G, 2009, RADIOTHER ONCOL, V92, P310, DOI 10.1016/j.radonc.2009.06.024
   Jain S, 2011, INT J RADIAT ONCOL, V79, P531, DOI 10.1016/j.ijrobp.2010.08.044
   Jezková L, 2014, APPL RADIAT ISOTOPES, V83, P128, DOI 10.1016/j.apradiso.2013.01.022
   Joh DY, 2013, PLOS ONE, V8, P0, DOI 10.1371/journal.pone.0062425
   Joiner MC, 2001, INT J RADIAT ONCOL, V49, P379, DOI 10.1016/S0360-3016(00)01471-1
   KAZNACHEEV VP, 1980, B EXP BIOL MED+, V89, P345
   Kerr RA, 2013, SCIENCE, V340, P1031, DOI 10.1126/science.340.6136.1031
   Kim HS, 2012, BMC GENOMICS, V13, P0, DOI 10.1186/1471-2164-13-348
   Koprinarova M, 2011, DNA REPAIR, V10, P970, DOI 10.1016/j.dnarep.2011.07.003
   Koteles GJ, 1998, CENTR EUR J OCCUP EN, V4, P103
   Koteles GJ, 2006, INT J LOW RAD, V2, P97
   Kouvaris JR, 2007, ONCOLOGIST, V12, P738, DOI 10.1634/theoncologist.12-6-738
   Kriegs M, 2010, DNA REPAIR, V9, P889, DOI 10.1016/j.dnarep.2010.05.005
   Krueger SA, 2010, INT J RADIAT ONCOL, V77, P1509, DOI 10.1016/j.ijrobp.2010.01.028
   Kwatra D, 2013, TRANSL CANCER RES, V2, P330, DOI 10.3978/j.issn.2218-676X.2013.08.06
   LAND CE, 1980, J NATL CANCER I, V65, P1197
   Le Sech C, 2012, NANOTECHNOLOGY, V23, P0, DOI 10.1088/0957-4484/23/7/078001
   Lelièvre SA, 2010, J MAMMARY GLAND BIOL, V15, P49, DOI 10.1007/s10911-010-9168-y
   Levi M, 2002, DRUG METAB DISPOS, V30, P1425, DOI 10.1124/dmd.30.12.1425
   Lin YF, 2009, RADIAT RES, V171, P708, DOI 10.1667/RR1554.1
   Little JB, 2000, CARCINOGENESIS, V21, P397, DOI 10.1093/carcin/21.3.397
   Liu SQ, 2012, NUCLEIC ACIDS RES, V40, P10780, DOI 10.1093/nar/gks849
   Löbrich M, 2005, P NATL ACAD SCI USA, V102, P8984, DOI 10.1073/pnas.0501895102
   Loeffler JS, 2013, NAT REV CLIN ONCOL, V10, P411, DOI 10.1038/nrclinonc.2013.79
   Lowery MA, 2012, J CLIN ONCOL, V30, P0, DOI 10.1200/jco.2012.30.4_suppl.204
   Lukásová E, 2005, J LEUKOCYTE BIOL, V77, P100, DOI 10.1189/jlb.0704388
   Lukásová E, 2004, CHROMOSOMA, V112, P221, DOI 10.1007/s00412-003-0263-3
   Lukásová E, 2013, BBA-MOL CELL RES, V1833, P767, DOI 10.1016/j.bbamcr.2012.12.012
   Ma J, 2013, J NANOSCI NANOTECHNO, V13, P1472, DOI 10.1166/jnn.2013.6087
   Manova Vasilissa, 2012, GENOME INTEGR, V3, P4, DOI 10.1186/2041-9414-3-4
   Margulies BS, 2008, J OTRHOPAED RES, V26, P1912
   Michikawa Y, 2010, BMC MED GENET, V11, P0, DOI 10.1186/1471-2350-11-123
   Miller RW, 1997, RADIAT RES, V147, P396, DOI 10.2307/3579349
   Mitchel REJ, 2008, RADIAT RES, V170, P765, DOI 10.1667/RR1414.1
   Morgan WF, 2013, RADIAT RES, V179, P501, DOI 10.1667/RR3306.1
   Mothersill C, 2004, NAT REV CANCER, V4, P158, DOI 10.1038/nrc1277
   Mousses S, 2003, GENOME RES, V13, P2341, DOI 10.1101/gr.1478703
   Mullenders L, 2009, NAT REV CANCER, V9, P596, DOI 10.1038/nrc2677
   Naderi H, 2011, J BIOMATER APPL, V26, P383, DOI 10.1177/0885328211408946
   National Human Genome Research Institute, 2014, ALL HUM GEN PROJ, V0, P0
   Nicolatou-Galitis O, 2013, SUPPORT CARE CANCER, V21, P357, DOI 10.1007/s00520-012-1613-6
   Noshchenko AG, 2001, INT J EPIDEMIOL, V30, P125, DOI 10.1093/ije/30.1.125
   Obolensky OI, 2008, NUCL INSTRUM METH B, V266, P1623, DOI 10.1016/j.nimb.2007.11.054
   Orditura M, 1999, ONCOL REP, V6, P1357
   Osipov AN, 2013, MUTAT RES-GEN TOX EN, V756, P141, DOI 10.1016/j.mrgentox.2013.04.016
   Ozasa K, 2012, RADIAT RES, V177, P229, DOI 10.1667/RR2629.1
   Pandey BN, 2006, ANTIOXID REDOX SIGN, V8, P1253, DOI 10.1089/ars.2006.8.1253
   Petrucelli N, 1998, GENE REV, V0, P0
   Porcel E, 2011, J PHYS CONF SER, V261, P0, DOI 10.1088/1742-6596/261/1/012004
   Preston DL, 2003, RADIAT RES, V160, P381, DOI 10.1667/RR3049
   Purrucker JC, 2010, ONCOL REP, V23, P263, DOI 10.3892/or_00000632
   Raghavan P, 2012, INT J RADIAT ONCOL, V84, PE507, DOI 10.1016/j.ijrobp.2012.05.035
   Rajendran P, 2011, CLIN EPIGENETICS, V3, P0, DOI 10.1186/1868-7083-3-4
   Rantala JK, 2011, BMC GENOMICS, V12, P0, DOI 10.1186/1471-2164-12-162
   Redpath JLeslie, 2005, NONLINEARITY IN BIOLOGY TOXICOLOGY AND MEDICINE, V3, P113, DOI 10.2201/nonlin.003.01.007
   Rezácová M, 2011, RADIAT RES, V175, P708, DOI 10.1667/RR2478.1
   Rezaei-Tavirani M, 2013, IRAN J CANCER PREV, V6, P37
   Roa W, 2009, NANOTECHNOLOGY, V20, P0, DOI 10.1088/0957-4484/20/37/375101
   Rogakou EP, 1999, J CELL BIOL, V146, P905, DOI 10.1083/jcb.146.5.905
   Rogakou EP, 1998, J BIOL CHEM, V273, P5858, DOI 10.1074/jbc.273.10.5858
   Rothkamm K, 2003, P NATL ACAD SCI USA, V100, P5057, DOI 10.1073/pnas.0830918100
   Schofield PN, 2010, NATURE, V468, P634, DOI 10.1038/468634a
   Seed TM, 2011, ACUTE EFFECTS, V0, P0
   Sevcik J, 2013, CELL SIGNAL, V25, P1186, DOI 10.1016/j.cellsig.2013.02.008
   Sevcik J, 2012, CELL SIGNAL, V24, P1023, DOI 10.1016/j.cellsig.2011.12.023
   Sharma Arishya, 2012, METHODS MOL BIOL, V920, P613, DOI 10.1007/978-1-61779-998-3_40
   Sihver L, 2008, ACTA ASTRONAUT, V63, P886, DOI 10.1016/j.actaastro.2008.04.013
   Silva JM, 2004, P NATL ACAD SCI USA, V101, P6548, DOI 10.1073/pnas.0400165101
   Singh SK, 2012, INT J RADIAT ONCOL, V84, PE237, DOI 10.1016/j.ijrobp.2012.03.060
   Skvortsova I, 2008, PROTEOMICS, V8, P4521, DOI 10.1002/pmic.200800113
   Smith L, 2009, NEOPLASIA, V11, P1194, DOI 10.1593/neo.09902
   Sobolev B, 1997, RADIAT ENVIRON BIOPH, V36, P195, DOI 10.1007/s004110050071
   Solovyov AV, 2009, PHYS REV E, V79, P0, DOI 10.1103/PhysRevE.79.011909
   Son JC, 2013, EXP MOL MED, V45, P0, DOI 10.1038/emm.2013.75
   Sont WN, 2001, AM J EPIDEMIOL, V153, P309, DOI 10.1093/aje/153.4.309
   Sowa MB, 2010, MUTAT RES-FUND MOL M, V687, P78, DOI 10.1016/j.mrfmmm.2010.03.004
   STEVENS W, 1990, JAMA-J AM MED ASSOC, V264, P585, DOI 10.1001/jama.264.5.585
   Stiff T, 2004, CANCER RES, V64, P2390, DOI 10.1158/0008-5472.CAN-03-3207
   Storch K, 2010, CANCER RES, V70, P3925, DOI 10.1158/0008-5472.CAN-09-3848
   Surdutovich E, 2010, MUTAT RES-REV MUTAT, V704, P206, DOI 10.1016/j.mrrev.2010.02.002
   Taggart L, 2013, P 40 ANN M ERR 1 5 S, V0, PW
   TAHSILDAR HI, 1988, RADIAT RES, V113, P243, DOI 10.2307/3577200
   Tapio S, 2010, RADIAT ENVIRON BIOPH, V49, P1, DOI 10.1007/s00411-009-0263-7
   Tartier L, 2007, CANCER RES, V67, P5872, DOI 10.1158/0008-5472.CAN-07-0188
   Toulany M, 2006, CLIN CANCER RES, V12, P4119, DOI 10.1158/1078-0432.CCR-05-2454
   Trouiller B, 2009, CANCER RES, V69, P8784, DOI 10.1158/0008-5472.CAN-09-2496
   Tubiana M, 2009, RADIOLOGY, V251, P13, DOI 10.1148/radiol.2511080671
   *UNSCEAR, 2001, HEALTH PHYS, V80, P291
   Veldwijk M, 2013, GBS JAHR 2013 25 27, V0, P143
   Vidi PA, 2012, J CELL SCI, V125, P350, DOI 10.1242/jcs.089177
   Wakeford R, 2012, J RADIOL PROT, V32, PN89, DOI 10.1088/0952-4746/32/1/N89
   Wang HY, 2005, J CELL PHYSIOL, V202, P492, DOI 10.1002/jcp.20141
   Wang M, 2011, CANCER RES, V71, P6261, DOI 10.1158/0008-5472.CAN-11-0213
   Wilson N, 2004, NAT REV MOL CELL BIO, V5, P257, DOI 10.1038/nrm1377
   Wu P, 2012, ONCOL REP, V27, P987, DOI 10.3892/or.2011.1586
   Yu J, 2012, EUR J GYNAECOL ONCOL, V33, P285
   Zablotska LB, 2013, ENVIRON HEALTH PERSP, V121, P59, DOI 10.1289/ehp.1204996
   Zeitlin C, 2013, SCIENCE, V340, P1080, DOI 10.1126/science.1235989
   Zhang XJ, 2008, CLIN INVEST MED, V31, PE160, DOI 10.25011/cim.v31i3.3473
   Zhou HN, 2009, J RADIAT RES, V50, PA59, DOI 10.1269/jrr.08120S
   Zschenker O, 2010, RADIOTHER ONCOL, V97, P26, DOI 10.1016/j.radonc.2010.01.016
NR 155
TC 21
Z9 23
U1 3
U2 33
PU BEGELL HOUSE INC
PI DANBURY
PA 50 NORTH ST, DANBURY, CT 06810 USA
SN 1045-4403
EI 2162-6502
J9 CRIT REV EUKAR GENE
JI Crit. Rev. Eukaryot. Gene Expr.
PD JUN 15
PY 2014
VL 24
IS 3
BP 205
EP 223
DI 10.1615/CritRevEukaryotGeneExpr.2014010313
PG 19
WC Biotechnology & Applied Microbiology; Genetics & Heredity
SC Biotechnology & Applied Microbiology; Genetics & Heredity
GA AL4FH
UT WOS:000339087800003
PM 25072147
DA 2024-03-01
ER

PT J
AU Usmani, N
   Leong, N
   Martell, K
   Lan, L
   Ghosh, S
   Pervez, N
   Pedersen, J
   Yee, D
   Murtha, A
   Amanie, J
   Sloboda, R
   Murray, D
   Parliament, M
AF Usmani, Nawaid
   Leong, Nelson
   Martell, Kevin
   Lan, Lanna
   Ghosh, Sunita
   Pervez, Nadeem
   Pedersen, John
   Yee, Don
   Murtha, Albert
   Amanie, John
   Sloboda, Ron
   Murray, David
   Parliament, Matthew
TI Single-nucleotide polymorphisms studied for associations with urinary toxicity from <SUP>125</SUP>I prostate brachytherapy implants
SO BRACHYTHERAPY
LA English
DT Article
DE Brachytherapy; Single-nucleotide polymorphisms; Prostate cancer; Urinary toxicity
ID genome-wide association; dna-repair genes; quality-of-life; radiation-therapy; cancer patients; radiotherapy; radiogenomics; symptoms
AB PURPOSE: To identify clinical, dosimetric, and genetic factors that are associated with late urinary toxicity after a I-125 prostate brachytherapy implant. METHODS AND MATERIALS: Genomic DNA from 296 men treated with 125I prostate brachytherapy monotherapy was extracted from saliva samples for this study. A retrospective database was compiled including clinical, dosimetric, and toxicity data for this cohort of patients. Fourteen candidate single-nucleotide polymorphism (SNPs) from 13 genes (TP53, ERCC2, GSTP1, NOS, TGF beta 1, MSH6, RAD51, ATM, LIG4, XRCC1, XRCC3, GSTA1, and SOD2) were tested in this cohort for correlations with toxicity. RESULTS: This study identified 217 men with at least 2 years of followup. Of these, 39 patients developed Grade late urinary complications with a transurethral resection of prostate, urethral stricture, gross hematuria, or a sustained increase in their International Prostate Symptom Score. The only clinical or dosimetric factor that was associated with late urinary toxicity was age (p = 0.02). None of the 14 SNPs tested in this study were associated with late urinary toxicity in the univariate analysis. CONCLUSIONS: This study identified age as the only variable being associated with late urinary toxicity. However, the small sample size and the candidate gene approach used in this study mean that further investigations are essential. Genome-wide association studies are emerging as the preferred approach for future radiogenomic studies to overcome the limitations from a candidate gene approach. Crown Copyright (c) 2014 Published by Elsevier Inc. on behalf of American Brachytherapy Society. All rights reserved.
C1 [Usmani, Nawaid; Leong, Nelson; Martell, Kevin; Lan, Lanna; Pervez, Nadeem; Pedersen, John; Yee, Don; Murtha, Albert; Amanie, John; Parliament, Matthew] Cross Canc Inst, Dept Radiat Oncol, Edmonton, AB T6G 1Z2, Canada.
   [Usmani, Nawaid; Ghosh, Sunita; Pervez, Nadeem; Pedersen, John; Yee, Don; Murtha, Albert; Amanie, John; Sloboda, Ron; Murray, David; Parliament, Matthew] Univ Alberta, Dept Oncol, Edmonton, AB, Canada.
   [Ghosh, Sunita; Murray, David] Cross Canc Inst, Div Expt Oncol, Edmonton, AB T6G 1Z2, Canada.
   [Sloboda, Ron] Cross Canc Inst, Div Med Phys, Edmonton, AB T6G 1Z2, Canada.
C3 University of Alberta; University of Alberta; University of Alberta; University of Alberta
RP Usmani, N (corresponding author), Cross Canc Inst, Dept Radiat Oncol, 11560 Univ Ave, Edmonton, AB T6G 1Z2, Canada.
EM Nawaid.Usmani@albertahealthservices.ca
FU Alberta Cancer Foundation; Northern Alberta Clinical Trials Research Centre
CR Altshuler D, 2008, SCIENCE, V322, P881, DOI 10.1126/science.1156409
   Anderson JF, 2009, UROLOGY, V74, P601, DOI 10.1016/j.urology.2009.04.060
   Barnett GC, 2012, LANCET ONCOL, V13, P65, DOI 10.1016/S1470-2045(11)70302-3
   Barnett GC, 2009, NAT REV CANCER, V9, P134, DOI 10.1038/nrc2587
   Burnet NG, 2013, CLIN ONCOL-UK, V25, P431, DOI 10.1016/j.clon.2013.04.001
   Burri RJ, 2008, RADIAT RES, V170, P49, DOI 10.1667/RR1219.1
   Chen AB, 2006, J CLIN ONCOL, V24, P5298, DOI 10.1200/JCO.2006.07.9954
   Crook J, 2008, J UROLOGY, V179, P141, DOI 10.1016/j.juro.2007.08.136
   Damaraju S, 2006, CLIN CANCER RES, V12, P2545, DOI 10.1158/1078-0432.CCR-05-2703
   De Langhe S, 2013, INT J RADIAT ONCOL, V85, P393, DOI 10.1016/j.ijrobp.2012.02.061
   Do NL, 2011, GASTROENT RES PRACT, V2011, P0, DOI 10.1155/2011/917941
   Fachal L, 2012, RADIOTHER ONCOL, V103, P206, DOI 10.1016/j.radonc.2012.01.015
   Guerreiro R, 2013, NEW ENGL J MED, V368, P117, DOI 10.1056/NEJMoa1211851
   Kerns SL, 2013, RADIOTHER ONCOL, V107, P372, DOI 10.1016/j.radonc.2013.05.001
   Kerns SL, 2013, J UROLOGY, V190, P102, DOI 10.1016/j.juro.2013.01.096
   Kerns SL, 2013, INT J RADIAT ONCOL, V85, PE21, DOI 10.1016/j.ijrobp.2012.08.003
   Keyes M, 2009, INT J RADIAT ONCOL, V73, P1023, DOI 10.1016/j.ijrobp.2008.05.022
   Langsenlehner T, 2011, STRAHLENTHER ONKOL, V187, P784, DOI 10.1007/s00066-011-1106-4
   Langsenlehner T, 2011, RADIOTHER ONCOL, V98, P387, DOI 10.1016/j.radonc.2011.01.021
   Merrick GS, 2003, INT J RADIAT ONCOL, V56, P454, DOI 10.1016/S0360-3016(02)04600-X
   Parliament MB, 2012, LANCET ONCOL, V13, P7, DOI 10.1016/S1470-2045(11)70331-X
   Parliament MB, 2010, SEMIN RADIAT ONCOL, V20, P232, DOI 10.1016/j.semradonc.2010.05.003
   Peters CA, 2008, INT J RADIAT ONCOL, V70, P752, DOI 10.1016/j.ijrobp.2007.05.023
   Pugh TJ, 2009, CLIN CANCER RES, V15, P5008, DOI 10.1158/1078-0432.CCR-08-3357
   Sloboda RS, 2003, RADIOTHER ONCOL, V68, P295, DOI 10.1016/S0167-8140(03)00243-3
   Stone NN, 2012, J UROLOGY, V187, P117, DOI 10.1016/j.juro.2011.09.045
   Suga T, 2008, INT J RADIAT ONCOL, V72, P808, DOI 10.1016/j.ijrobp.2008.01.029
   West C, 2010, INT J RADIAT ONCOL, V76, P1295, DOI 10.1016/j.ijrobp.2009.12.017
   West CML, 2012, SEMIN RADIAT ONCOL, V22, P91, DOI 10.1016/j.semradonc.2011.12.007
   Zelefsky MJ, 2000, INT J RADIAT ONCOL, V47, P1261, DOI 10.1016/S0360-3016(00)00550-2
NR 30
TC 6
Z9 6
U1 1
U2 5
PU ELSEVIER SCIENCE INC
PI NEW YORK
PA STE 800, 230 PARK AVE, NEW YORK, NY 10169 USA
SN 1538-4721
EI 1873-1449
J9 BRACHYTHERAPY
JI Brachytherapy
PD MAY-JUN 15
PY 2014
VL 13
IS 3
BP 285
EP 291
DI 10.1016/j.brachy.2014.02.002
PG 7
WC Oncology; Radiology, Nuclear Medicine & Medical Imaging
SC Oncology; Radiology, Nuclear Medicine & Medical Imaging
GA AH9NI
UT WOS:000336468700011
PM 24656733
DA 2024-03-01
ER

PT J
AU Kerns, SL
   West, CML
   Andreassen, CN
   Barnett, GC
   Bentzen, SM
   Burnet, NG
   Dekker, A
   De Ruysscher, D
   Dunning, A
   Parliament, M
   Talbot, C
   Vega, A
   Rosenstein, BS
AF Kerns, Sarah L.
   West, Catharine M. L.
   Andreassen, C. Nicolaj
   Barnett, Gillian C.
   Bentzen, Soren M.
   Burnet, Neil G.
   Dekker, Andre
   De Ruysscher, Dirk
   Dunning, Alison
   Parliament, Matthew
   Talbot, Chris
   Vega, Ana
   Rosenstein, Barry S.
TI Radiogenomics: the search for genetic predictors of radiotherapy response
SO FUTURE ONCOLOGY
LA English
DT Article
DE genome-wide association study; normal tissue toxicity; radiogenomics; radiotherapy; single nucleotide polymorphisms
ID genome-wide association; single nucleotide polymorphisms; prostate-cancer susceptibility; normal-tissue radiosensitivity; cell lung-cancer; g(2) chromosomal radiosensitivity; induced esophageal toxicity; in-vitro radiosensitivity; radiation-therapy; breast-cancer
AB Radiogenomics' is the study of genetic variation associated with response to radiotherapy. Radiogenomics aims to uncover the genes and biologic pathways responsible for radiotherapy toxicity that could be targeted with radioprotective agents and; identify genetic markers that can be used in risk prediction models in the clinic. The long-term goal of the field is to develop single nucleotide polymorphism-based risk models that can be used to stratify patients to more precisely tailored radiotherapy protocols. The field has evolved over the last two decades in parallel with advances in genomics, moving from narrowly focused candidate gene studies to large, collaborative genome-wide association studies. Several confirmed genetic variants have been identified and the field is making progress toward clinical translation.
C1 [Kerns, Sarah L.; Rosenstein, Barry S.] Icahn Sch Med Mt Sinai, Dept Radiat Oncol, New York, NY 10029 USA.
   [Kerns, Sarah L.] Univ Rochester, Med Ctr, Dept Radiat Oncol, Rubin Ctr Canc Survivorship, Rochester, NY 14642 USA.
   [West, Catharine M. L.] Univ Manchester, Christie Hosp, Manchester Acad Hlth Sci Ctr, Translat Radiobiol Grp,Inst Canc Sci, Manchester, Lancs, England.
   [Andreassen, C. Nicolaj] Aarhus Univ Hosp, Dept Expt Clin Oncol, DK-8000 Aarhus, Denmark.
   [Barnett, Gillian C.; Dunning, Alison] Cambridge Univ Hosp NHS Fdn Trust, Dept Clin Oncol, Cambridge, England.
   [Barnett, Gillian C.] Univ Cambridge, Strangeways Res Lab, Dept Oncol, Ctr Canc Genet Epidemiol, Cambridge, England.
   [Bentzen, Soren M.] Univ Maryland, Greenebaum Canc Ctr, Div Biostat & Bioinformat, Baltimore, MD 21201 USA.
   [Bentzen, Soren M.] Univ Maryland, Sch Med, Dept Epidemiol & Publ Hlth, Baltimore, MD 21201 USA.
   [Burnet, Neil G.] Univ Cambridge, Addenbrookes Hosp, Dept Oncol, Cambridge CB2 0QQ, England.
   [Dekker, Andre] Maastricht Univ, Med Ctr, Dept Radiat Oncol MAASTRO, GROW Sch Oncol & Dev Biol, Maastricht, Netherlands.
   [De Ruysscher, Dirk] Katholieke Univ Leuven, Univ Hosp Leuven, Leuven, Belgium.
   [Parliament, Matthew] Univ Alberta, Cross Canc Inst, Dept Radiat Oncol, Edmonton, AB, Canada.
   [Talbot, Chris] Univ Leicester, Dept Genet, Leicester LE1 7RH, Leics, England.
   [Vega, Ana] Fdn Publ Galega Med Xen SERGAS, Grp Med Xen USC, CIBERER, IDIS, Santiago De Compostela, Spain.
   [Rosenstein, Barry S.] Icahn Sch Med Mt Sinai, Dept Genet & Genom Sci, New York, NY 10029 USA.
   [Rosenstein, Barry S.] Icahn Sch Med Mt Sinai, Dept Dermatol & Prevent Med, New York, NY 10029 USA.
   [Rosenstein, Barry S.] NYU, NYU Langone Med Ctr, Dept Radiat Oncol, New York, NY USA.
C3 Icahn School of Medicine at Mount Sinai; University of Rochester; University of Manchester; Christie NHS Foundation Trust; Christie Hospital; Aarhus University; University of Cambridge; University of Cambridge; University System of Maryland; University of Maryland Baltimore; University System of Maryland; University of Maryland Baltimore; University of Cambridge; Cambridge University Hospitals NHS Foundation Trust; Addenbrooke's Hospital; Maastricht University; KU Leuven; University Hospital Leuven; University of Alberta; University of Leicester; CIBER - Centro de Investigacion Biomedica en Red; CIBERER; Icahn School of Medicine at Mount Sinai; Icahn School of Medicine at Mount Sinai; New York University; NYU Langone Medical Center
RP Rosenstein, BS (corresponding author), Icahn Sch Med Mt Sinai, Dept Radiat Oncol, New York, NY 10029 USA.
EM barry.rosenstein@mssm.edu
FU National Institutes of Health [1R01CA134444, P30CA134274]; Department of Defense [PC074201]; American Cancer Society [RSGT-05-200-01-CCE]; Instituto de Salud Carlos III [FIS PI10/00164, PI13/02030]; EU; Cancer Research UK; Cancer Research UK [16565, 18504] Funding Source: researchfish
CR Akamatsu S, 2012, NAT GENET, V44, P426, DOI 10.1038/ng.1104
   Al Olama AA, 2013, HUM MOL GENET, V22, P408, DOI 10.1093/hmg/dds425
   Alsbeih GA, 2009, CLIN CANCER RES, V15, P7352, DOI 10.1158/1078-0432.CCR-09-0960
   Andreassen CN, 2012, RADIOTHER ONCOL, V105, P337, DOI 10.1016/j.radonc.2012.11.004
   Ausborn NL, 2012, INT J RADIAT ONCOL, V83, PE453, DOI 10.1016/j.ijrobp.2012.01.056
   Barnett GC, 2014, RADIOTHER ONCOL, V111, P178, DOI 10.1016/j.radonc.2014.02.012
   Barnett GC, 2012, RADIOTHER ONCOL, V105, P289, DOI 10.1016/j.radonc.2012.10.017
   Barnett GC, 2012, INT J RADIAT ONCOL, V82, P1065, DOI 10.1016/j.ijrobp.2011.03.015
   Barnett GC, 2012, LANCET ONCOL, V13, P65, DOI 10.1016/S1470-2045(11)70302-3
   Barnett GC, 2009, NAT REV CANCER, V9, P134, DOI 10.1038/nrc2587
   Bentzen SM, 1997, RADIOTHER ONCOL, V43, P121, DOI 10.1016/S0167-8140(97)01899-9
   BENTZEN SM, 1993, EUR J CANCER, V29A, P1373, DOI 10.1016/0959-8049(93)90004-Y
   BENTZEN SM, 1991, RADIOTHER ONCOL, V20, P159, DOI 10.1016/0167-8140(91)90092-U
   Bentzen SM, 2010, INT J RADIAT ONCOL, V76, PS3, DOI 10.1016/j.ijrobp.2009.09.040
   Best T, 2011, NAT MED, V17, P941, DOI 10.1038/nm.2407
   BROCK WA, 1995, INT J RADIAT ONCOL, V32, P1371, DOI 10.1016/0360-3016(95)00068-A
   Burnet NG, 1996, INT J RADIAT BIOL, V70, P289, DOI 10.1080/095530096145021
   BURNET NG, 1992, LANCET, V339, P1570, DOI 10.1016/0140-6736(92)91833-T
   Burnet NG, 1998, INT J CANCER, V79, P606, DOI 10.1002/(SICI)1097-0215(19981218)79:6<606::AID-IJC9>3.0.CO;2-Y
   BURNET NG, 1994, RADIOTHER ONCOL, V33, P228, DOI 10.1016/0167-8140(94)90358-1
   Consortium TGP, 2012, NATURE, V491, P56, DOI 10.1038/nature11632
   Curwen GB, 2005, BRIT J CANCER, V93, P1038, DOI 10.1038/sj.bjc.6602807
   Curwen GB, 2010, INT J RADIAT BIOL, V86, P986, DOI 10.3109/09553002.2010.496027
   Dickson SP, 2010, PLOS BIOL, V8, P0, DOI 10.1371/journal.pbio.1000294
   Dunham I, 2012, NATURE, V489, P57, DOI 10.1038/nature11247
   Easton DF, 2007, NATURE, V447, P1087, DOI 10.1038/nature05887
   Edvardsen H, 2013, INT J RADIAT ONCOL, V86, P791, DOI 10.1016/j.ijrobp.2013.02.025
   Edwards SL, 2013, AM J HUM GENET, V93, P779, DOI 10.1016/j.ajhg.2013.10.012
   Eeles RA, 2013, NAT GENET, V45, P385, DOI 10.1038/ng.2560
   Fachal L, 2014, NAT GENET IN PRESS, V0, P0
   Fachal L, 2014, RADIOTHER ONCOL, V111, P199, DOI 10.1016/j.radonc.2014.03.012
   Feingold EA, 2004, SCIENCE, V306, P636, DOI 10.1126/science.1105136
   Finnon P, 2008, HUM GENET, V123, P485, DOI 10.1007/s00439-008-0500-1
   French JD, 2013, AM J HUM GENET, V92, P489, DOI 10.1016/j.ajhg.2013.01.002
   Garcia-Closas M, 2008, CLIN CANCER RES, V14, P8000, DOI 10.1158/1078-0432.CCR-08-0975
   GEARA FB, 1993, INT J RADIAT ONCOL, V27, P1173, DOI 10.1016/0360-3016(93)90540-C
   Goh CL, 2012, J INTERN MED, V271, P353, DOI 10.1111/j.1365-2796.2012.02511.x
   Gudmundsson J, 2009, NAT GENET, V41, P1122, DOI 10.1038/ng.448
   Heublein S, 2010, ONCOGENE, V29, P4068, DOI 10.1038/onc.2010.177
   Holthusen H, 1936, STRAHLENTHER. ONKOL., V57, P254
   Hopwood P, 2010, LANCET ONCOL, V11, P231, DOI 10.1016/S1470-2045(09)70382-1
   Huang QL, 2014, NAT GENET, V46, P126, DOI 10.1038/ng.2862
   JOHANSEN J, 1994, INT J RADIAT BIOL, V66, P407, DOI 10.1080/09553009414551361
   Johansen J, 1996, RADIOTHER ONCOL, V40, P101, DOI 10.1016/0167-8140(96)01777-X
   Kerns SL, 2014, RADIOTHER ONCOL, V110, P182, DOI 10.1016/j.radonc.2013.07.011
   Kerns SL, 2013, RADIOTHER ONCOL, V107, P372, DOI 10.1016/j.radonc.2013.05.001
   Kerns SL, 2013, J UROLOGY, V190, P102, DOI 10.1016/j.juro.2013.01.096
   Kerns SL, 2013, INT J RADIAT ONCOL, V85, PE21, DOI 10.1016/j.ijrobp.2012.08.003
   Kerns SL, 2010, INT J RADIAT ONCOL, V78, P1292, DOI 10.1016/j.ijrobp.2010.07.036
   Kim JC, 2013, INT J RADIAT ONCOL, V86, P350, DOI 10.1016/j.ijrobp.2012.12.018
   Lambin P, 2013, NAT REV CLIN ONCOL, V10, P27, DOI 10.1038/nrclinonc.2012.196
   Long JR, 2012, PLOS GENET, V8, P0, DOI 10.1371/journal.pgen.1002532
   Guerra JLL, 2012, RADIOTHER ONCOL, V105, P299, DOI 10.1016/j.radonc.2012.08.014
   Guerra JLL, 2011, RADIOTHER ONCOL, V101, P271, DOI 10.1016/j.radonc.2011.08.039
   McClellan J, 2010, CELL, V141, P210, DOI 10.1016/j.cell.2010.03.032
   McKay RI, 1998, RADIOTHER ONCOL, V46, P215
   Meredith WJ, 1977, FUNDAMENTAL PHYS RAD, V0, P0
   Nardelli B, 2002, J IMMUNOL, V169, P4822, DOI 10.4049/jimmunol.169.9.4822
   NORMAN A, 1988, AM J CLIN ONCOL-CANC, V11, P84, DOI 10.1097/00000421-198802000-00017
   Orozco G, 2010, HUM MOL GENET, V19, PR137, DOI 10.1093/hmg/ddq368
   Pang QS, 2013, INT J RADIAT ONCOL, V85, P1332, DOI 10.1016/j.ijrobp.2012.10.011
   Peacock J, 2000, RADIOTHER ONCOL, V55, P173, DOI 10.1016/S0167-8140(00)00173-0
   Pillai SM, 2011, J BIOL CHEM, V286, P2455, DOI 10.1074/jbc.M110.172403
   Pollard JM, 2009, INT J RADIAT ONCOL, V74, P1323, DOI 10.1016/j.ijrobp.2009.02.057
   RAMSAY J, 1995, INT J RADIAT ONCOL, V31, P339, DOI 10.1016/0360-3016(94)00478-4
   Resnick MJ, 2013, NEW ENGL J MED, V368, P436, DOI 10.1056/NEJMoa1209978
   Roberts SA, 1999, AM J HUM GENET, V65, P784, DOI 10.1086/302544
   Rosenstein BS, 2011, PHARMACOGENOMICS, V12, P267, DOI 10.2217/pgs.10.186
   Sachidanandam R, 2001, NATURE, V409, P928, DOI 10.1038/35057149
   Safwat A, 2002, INT J RADIAT ONCOL, V52, P198, DOI 10.1016/S0360-3016(01)02690-6
   Schiewer MJ, 2012, ENDOCR-RELAT CANCER, V19, P1, DOI 10.1530/ERC-11-0072
   Schmitz A, 2007, INT J RADIAT ONCOL, V68, P1169, DOI 10.1016/j.ijrobp.2007.03.050
   Schoenfeld JD, 2013, CLIN CANCER RES, V19, P1612, DOI 10.1158/1078-0432.CCR-12-2718
   Siegel R, 2012, CA-CANCER J CLIN, V62, P10, DOI 10.3322/caac.20138
   Simoni M, 1999, ANN ENDOCRINOL-PARIS, V60, P102
   Surowy H, 2011, MUTAGENESIS, V26, P111, DOI 10.1093/mutage/geq059
   Talbot CJ, 2012, BRIT J CANCER, V107, P748, DOI 10.1038/bjc.2012.290
   Tang HY, 2014, NAT GENET, V46, P45, DOI 10.1038/ng.2827
   Terrazzino S, 2006, PHARMACOGENET GENOM, V16, P817, DOI 10.1097/01.fpc.0000230412.89973.c0
   Themmen APN, 2000, ENDOCR REV, V21, P551, DOI 10.1210/er.21.5.551
   Tucker SL, 1996, RADIOTHER ONCOL, V38, P103, DOI 10.1016/0167-8140(95)01669-4
   Vale C, 2010, CLIN ONCOL-UK, V22, P588, DOI 10.1016/j.clon.2010.05.017
   West C M, 1992, BJR SUPPL, V24, P146
   West C, 2010, INT J RADIAT ONCOL, V76, P1295, DOI 10.1016/j.ijrobp.2009.12.017
   West C, 2010, RADIOTHER ONCOL, V94, P117, DOI 10.1016/j.radonc.2009.12.007
   West CM, 2011, GENOME MED, V3, P0, DOI 10.1186/gm268
   Wheeler HE, 2013, NAT REV GENET, V14, P23, DOI 10.1038/nrg3352
   Wu XF, 2006, CANCER RES, V66, P5993, DOI 10.1158/0008-5472.CAN-06-1007
   Xie XX, 2014, ONCOL REP, V31, P223, DOI 10.3892/or.2013.2808
   Xu JF, 2012, NAT GENET, V44, P1231, DOI 10.1038/ng.2424
   Yin M, 2011, PLOS ONE, V6, P0, DOI 10.1371/journal.pone.0020055
   Zeliadt SB, 2006, CANCER-AM CANCER SOC, V106, P1865, DOI 10.1002/cncr.21822
   Zhang L, 2010, RADIOTHER ONCOL, V97, P19, DOI 10.1016/j.radonc.2010.08.015
NR 94
TC 54
Z9 57
U1 0
U2 22
PU FUTURE MEDICINE LTD
PI LONDON
PA UNITEC HOUSE, 3RD FLOOR, 2 ALBERT PLACE, FINCHLEY CENTRAL, LONDON, N3 1QB, ENGLAND
SN 1479-6694
EI 1744-8301
J9 FUTURE ONCOL
JI Future Oncol.
PD JUN 15
PY 2014
VL 10
IS 15
BP 2391
EP 2406
DI 10.2217/fon.14.173
PG 16
WC Oncology
SC Oncology
GA AX0OR
UT WOS:000346652100009
PM 25525847
DA 2024-03-01
ER

PT J
AU Nair, VS
   Gevaert, O
   Davidzon, G
   Plevritis, SK
   West, R
AF Nair, Viswam S.
   Gevaert, Olivier
   Davidzon, Guido
   Plevritis, Sylvia K.
   West, Robert
TI NF-κB protein expression associates with <SUP>18</SUP>F-FDG PET tumor uptake in non-small cell lung cancer: A radiogenomics validation study to understand tumor metabolism
SO LUNG CANCER
LA English
DT Article
DE NSCLC; Lung cancer; FDG PET; Glucose metabolism; NF-kappa B; RelA; LDH; Radiogenomics
ID positron-emission-tomography; nuclear-factor; glucose-metabolism; prognostic value; fdg-pet; gene; p53; lactate; induction; elements
AB Introduction: We previously demonstrated that NF-kappa B may be associated with F-18-FDG PET uptake and patient prognosis using radiogenomics in patients with non-small cell lung cancer (NSCLC). To validate these results, we assessed NF-kappa B protein expression in an extended cohort of NSCLC patients. Methods: We examined NF-kappa Bp65 by immunohistochemistry (IHC) using a Tissue Microarray. Staining intensity was assessed by qualitative ordinal scoring and compared to tumor FDG uptake (SUVmax and SUVmean), lactate dehydrogenase A (LDHA) expression (as a positive control) and outcome using ANOVA, Kaplan Meier (KM), and Cox-proportional hazards (CPH) analysis. Results: 365 tumors from 355 patients with long-term follow-up were analyzed. The average age for patients was 67 +/- 11 years, 46% were male and 67% were ever smokers. Stage I and II patients comprised 83% of the cohort and the majority had adenocarcinoma (73%). From 88 FDG PET scans available, average SUVmax and SUVmean were 8.3 +/- 6.6, and 3.7 +/- 2.4 respectively. Increasing NF-kappa Bp65 expression, but not LDHA expression, was associated with higher SUVmax and SUVmean (p = 0.03 and 0.02 respectively). Both NF-kappa Bp65 and positive FDG uptake were significantly associated with more advanced stage, tumor histology and invasion. Higher NF-kappa Bp65 expression was associated with death by KM analysis (p = 0.06) while LDHA was strongly associated with recurrence (p = 0.04). Increased levels of combined NF-kappa Bp65 and LDHA expression were synergistic and associated with both recurrence (p = 0.04) and death (p = 0.03). Conclusions: NF-kappa B IHC was a modest biomarker of prognosis that associated with tumor glucose metabolism on FDG PET when compared to existing molecular correlates like LDHA, which was synergistic with NF-kappa B for outcome. These findings recapitulate radiogenomics profiles previously reported by our group and provide a methodology for studying tumor biology using computational approaches. (C) 2013 Elsevier Ireland Ltd. All rights reserved.
C1 [Nair, Viswam S.] Stanford Univ, Sch Med, Div Pulm & Crit Care Med, Stanford, CA 94305 USA.
   [Gevaert, Olivier; Plevritis, Sylvia K.] Stanford Univ, Sch Med, Dept Radiol, Stanford, CA 94305 USA.
   [Davidzon, Guido] Loyola Univ Chicago, Stritch Sch Med, Div Nucl Med, Dept Radiol, Maywood, IL 60153 USA.
   [West, Robert] Stanford Univ, Sch Med, Dept Pathol, Stanford, CA 94305 USA.
C3 Stanford University; Stanford University; Loyola University Chicago; Stanford University
RP Nair, VS (corresponding author), Stanford Univ, Sch Med, 300 Pasteur Dr,Grant Bldg,S021, Stanford, CA 94305 USA.
EM viswamnair@stanford.edu
FU Lung Cancer Research Foundation; NIH [U54 CA149145, R01 CA129927]; National Center for Research Resources; National Center for Advancing Translational Sciences, National Institutes of Health [UL1 RR025744];  [T32 NIH HL00-7948]
CR Aggarwal BB, 2003, NAT REV IMMUNOL, V3, P745, DOI 10.1038/nri1184
   Aggarwal BB, 2004, CANCER CELL, V6, P203, DOI 10.1016/j.ccr.2004.09.003
   Anto RJ, 2002, CARCINOGENESIS, V23, P1511, DOI 10.1093/carcin/23.9.1511
   Beck AH, 2008, LAB INVEST, V88, P591, DOI 10.1038/labinvest.2008.31
   Bensaad K, 2006, CELL, V126, P107, DOI 10.1016/j.cell.2006.05.036
   Berghmans T, 2008, J THORAC ONCOL, V3, P6, DOI 10.1097/JTO.0b013e31815e6d6b
   Bond M, 1998, FEBS LETT, V435, P29, DOI 10.1016/S0014-5793(98)01034-5
   Cowper DC, 2002, ANN EPIDEMIOL, V12, P462, DOI 10.1016/S1047-2797(01)00285-X
   Dajee M, 2003, NATURE, V421, P639, DOI 10.1038/nature01283
   Dang CV, 2010, CANCER RES, V70, P859, DOI 10.1158/0008-5472.CAN-09-3556
   Danner BC, 2010, ANTICANCER RES, V30, P1347
   Dooms C, 2009, J THORAC ONCOL, V4, P822, DOI 10.1097/JTO.0b013e3181a97df7
   Fletcher JW, 2008, J NUCL MED, V49, P179, DOI 10.2967/jnumed.107.044990
   Gilmore TD, 2006, ONCOGENE, V25, P6887, DOI 10.1038/sj.onc.1209982
   Gilmore TD, 2006, ONCOGENE, V25, P6680, DOI 10.1038/sj.onc.1209954
   Hirschhaeuser F, 2011, CANCER RES, V71, P6921, DOI 10.1158/0008-5472.CAN-11-1457
   Hoffmann A, 2002, SCIENCE, V298, P1241, DOI 10.1126/science.1071914
   IADEMARCO MF, 1992, J BIOL CHEM, V267, P16323
   Jiang P, 2011, NAT CELL BIOL, V13, P310, DOI 10.1038/ncb2172
   Kawauchi K, 2008, NAT CELL BIOL, V10, P611, DOI 10.1038/ncb1724
   Kayser G, 2010, DIAGN PATHOL, V5, P0, DOI 10.1186/1746-1596-5-22
   Klapproth K, 2009, BLOOD, V114, P2448, DOI 10.1182/blood-2008-09-181008
   Koukourakis MI, 2003, TUMOR BIOL, V24, P199, DOI 10.1159/000074430
   Li H, 2009, J BIOL CHEM, V284, P1748, DOI 10.1074/jbc.M807821200
   Lowe Henry J, 2009, AMIA ANNU SYMP PROC, V2009, P391
   Maeda R, 2011, CHEST, V140, P1494, DOI 10.1378/chest.10-3279
   Marom EM, 2001, LUNG CANCER-J IASLC, V33, P99, DOI 10.1016/S0169-5002(00)00250-6
   Mathupala SP, 1997, J BIOL CHEM, V272, P22776, DOI 10.1074/jbc.272.36.22776
   Nair VS, 2012, CANCER RES, V72, P3725, DOI 10.1158/0008-5472.CAN-11-3943
   Rami-Porta R, 2009, ANN THORAC CARDIOVAS, V15, P4
   Royds JA, 1998, J CLIN PATHOL-MOL PA, V51, P55
   Rutman AM, 2009, EUR J RADIOL, V70, P232, DOI 10.1016/j.ejrad.2009.01.050
   Schwartzenberg-Bar-Yoseph F, 2004, CANCER RES, V64, P2627, DOI 10.1158/0008-5472.CAN-03-0846
   SEN R, 1986, CELL, V47, P921, DOI 10.1016/0092-8674(86)90807-X
   SINGH H, 1986, NATURE, V319, P154, DOI 10.1038/319154a0
   Tang XM, 2006, CANCER, V107, P2637, DOI 10.1002/cncr.22315
   Taylor MD, 2009, J THORAC CARDIOV SUR, V137, P43, DOI 10.1016/j.jtcvs.2008.10.014
   Tobar N, 2010, MOL CELL BIOCHEM, V340, P195, DOI 10.1007/s11010-010-0418-5
   Turna A, 2004, EUR J CARDIO-THORAC, V26, P483, DOI 10.1016/j.ejcts.2004.05.041
   Ueda A, 1997, J BIOL CHEM, V272, P31092, DOI 10.1074/jbc.272.49.31092
   Usuda K, 2010, GEN THORAC CARDIOVAS, V58, P405, DOI 10.1007/s11748-010-0603-1
   Vesselle H, 2000, CLIN CANCER RES, V6, P3837
   WARBURG O, 1956, SCIENCE, V124, P269
   WARBURG O, 1956, SCIENCE, V123, P309, DOI 10.1126/science.123.3191.309
   WHELAN J, 1991, NUCLEIC ACIDS RES, V19, P2645, DOI 10.1093/nar/19.10.2645
   Yamamoto Y, 2007, EUR J NUCL MED MOL I, V34, P1610, DOI 10.1007/s00259-007-0449-7
   Yan CH, 2004, FASEB J, V18, P540, DOI 10.1096/fj.03-0960fje
   Yang SR, 2006, AM J PHYSIOL-LUNG C, V291, PL46, DOI 10.1152/ajplung.00241.2005
   Yu HG, 2003, ONCOLOGY-BASEL, V65, P37, DOI 10.1159/000071203
   Zhang C, 2011, P NATL ACAD SCI USA, V108, P16259, DOI 10.1073/pnas.1113884108
   Zhang LN, 2010, ANN NUCL MED, V24, P533, DOI 10.1007/s12149-010-0392-8
NR 51
TC 45
Z9 51
U1 0
U2 15
PU ELSEVIER IRELAND LTD
PI CLARE
PA ELSEVIER HOUSE, BROOKVALE PLAZA, EAST PARK SHANNON, CO, CLARE, 00000, IRELAND
SN 0169-5002
EI 1872-8332
J9 LUNG CANCER
JI Lung Cancer
PD FEB 15
PY 2014
VL 83
IS 2
BP 189
EP 196
DI 10.1016/j.lungcan.2013.11.001
PG 8
WC Oncology; Respiratory System
SC Oncology; Respiratory System
GA AB0PQ
UT WOS:000331495000011
PM 24355259
DA 2024-03-01
ER
