# Supplementary material for: Research Trends and Evolution in Radiogenomics (2005-2023): Bibliometric Analysis
Source: Interact J Med Res. 2024 Jul 9;13:e51347. doi: 10.2196/51347 (PMC11267093; doi:10.2196/51347)
Supplement: Multimedia Appendix 1 [file ijmr_v13i1e51347_app1.zip › download2015u28.txt]

PT J
AU Shinagare, AB
   Vikram, R
   Jaffe, C
   Akin, O
   Kirby, J
   Huang, E
   Freymann, J
   Sainani, NI
   Sadow, CA
   Bathala, TK
   Rubin, DL
   Oto, A
   Heller, MT
   Surabhi, VR
   Katabathina, V
   Silverman, SG
AF Shinagare, Atul B.
   Vikram, Raghu
   Jaffe, Carl
   Akin, Oguz
   Kirby, Justin
   Huang, Erich
   Freymann, John
   Sainani, Nisha I.
   Sadow, Cheryl A.
   Bathala, Tharakeswara K.
   Rubin, Daniel L.
   Oto, Aytekin
   Heller, Matthew T.
   Surabhi, Venkateswar R.
   Katabathina, Venkat
   Silverman, Stuart G.
TI Radiogenomics of clear cell renal cell carcinoma: preliminary findings of The Cancer Genome Atlas-Renal Cell Carcinoma (TCGA-RCC) Imaging Research Group
SO ABDOMINAL IMAGING
LA English
DT Article
DE Clear cell renal cell carcinoma; CT; MRI; Mutational status; Radiogenomics
ID tumor-suppressor gene; heterogeneity; informatics; annotation; mutations; impact; pbrm1
AB To investigate associations between imaging features and mutational status of clear cell renal cell carcinoma (ccRCC). This multi-institutional, multi-reader study included 103 patients (77 men; median age 59 years, range 34-79) with ccRCC examined with CT in 81 patients, MRI in 19, and both CT and MRI in three; images were downloaded from The Cancer Imaging Archive, an NCI-funded project for genome-mapping and analyses. Imaging features [size (mm), margin (well-defined or ill-defined), composition (solid or cystic), necrosis (for solid tumors: 0%, 1%-33%, 34%-66% or > 66%), growth pattern (endophytic, < 50% exophytic, or a parts per thousand yen50% exophytic), and calcification (present, absent, or indeterminate)] were reviewed independently by three readers blinded to mutational data. The association of imaging features with mutational status (VHL, BAP1, PBRM1, SETD2, KDM5C, and MUC4) was assessed. Median tumor size was 49 mm (range 14-162 mm), 73 (71%) tumors had well-defined margins, 98 (95%) tumors were solid, 95 (92%) showed presence of necrosis, 46 (45%) had a parts per thousand yen50% exophytic component, and 18 (19.8%) had calcification. VHL (n = 52) and PBRM1 (n = 24) were the most common mutations. BAP1 mutation was associated with ill-defined margin and presence of calcification (p = 0.02 and 0.002, respectively, Pearson's chi (2) test); MUC4 mutation was associated with an exophytic growth pattern (p = 0.002, Mann-Whitney U test). BAP1 mutation was associated with ill-defined tumor margins and presence of calcification; MUC4 mutation was associated with exophytic growth. Given the known prognostic implications of BAP1 and MUC4 mutations, these results support using radiogenomics to aid in prognostication and management.
C1 [Shinagare, Atul B.; Sainani, Nisha I.; Sadow, Cheryl A.; Silverman, Stuart G.] Brigham & Womens Hosp, Boston, MA 02115 USA.
   [Vikram, Raghu; Bathala, Tharakeswara K.] Univ Texas MD Anderson Canc Ctr, Houston, TX 77030 USA.
   [Jaffe, Carl] Boston Med Ctr, Boston, MA USA.
   [Akin, Oguz] Mem Sloan Kettering Canc Ctr, New York, NY 10021 USA.
   [Kirby, Justin; Huang, Erich; Freymann, John] Natl Canc Inst, Bethesda, MD USA.
   [Rubin, Daniel L.] Stanford Univ, Sch Med, Stanford, CA 94305 USA.
   [Oto, Aytekin] Univ Chicago, Chicago, IL 60637 USA.
   [Heller, Matthew T.] Univ Pittsburgh, Med Ctr, Pittsburgh, PA USA.
   [Surabhi, Venkateswar R.] Univ Texas Hlth Sci Ctr Houston, Houston, TX 77030 USA.
   [Katabathina, Venkat] Univ Texas Hlth Sci Ctr San Antonio, San Antonio, TX 78229 USA.
C3 Harvard University; Brigham & Women's Hospital; University of Texas System; UTMD Anderson Cancer Center; Boston Medical Center; Memorial Sloan Kettering Cancer Center; National Institutes of Health (NIH) - USA; NIH National Cancer Institute (NCI); Stanford University; University of Chicago; Pennsylvania Commonwealth System of Higher Education (PCSHE); University of Pittsburgh; University of Texas System; University of Texas Health Science Center Houston; University of Texas System; University of Texas Health Science Center at San Antonio
RP Shinagare, AB (corresponding author), Brigham & Womens Hosp, 75 Francis St, Boston, MA 02115 USA.
EM ashinagare@partners.org
FU Cancer Imaging Program, Division of Cancer Treatment and Diagnosis (DCTD)/National Cancer Institute (NCI)/National Institutes of Health (NIH); National Cancer Institute, National Institutes of Health [HHSN261200800001E]
CR Unknown -, 1998, INTRO BOOTSTRAP, V0, P0
   BENJAMINI Y, 1995, J R STAT SOC B, V57, P289, DOI 10.1111/j.2517-6161.1995.tb02031.x
   BICKEL PJ, 1984, ANN STAT, V12, P470, DOI 10.1214/aos/1176346500
   Brugarolas J, 2014, J CLIN ONCOL, V32, P1968, DOI 10.1200/JCO.2012.45.2003
   Creighton CJ, 2013, NATURE, V499, P43, DOI 10.1038/nature12222
   Dalgliesh GL, 2010, NATURE, V463, P360, DOI 10.1038/nature08672
   Duns G, 2010, CANCER RES, V70, P4287, DOI 10.1158/0008-5472.CAN-10-0120
   Efron B, 1994, INTRO BOOTSTRAP, V0, P0, DOI DOI 10.1201/9780429246593
   Fukatsu A, 2013, AM J CLIN PATHOL, V140, P500, DOI 10.1309/AJCPIMPE6ZFT8AME
   Gerlinger M, 2012, NEW ENGL J MED, V366, P883, DOI 10.1056/NEJMoa1113205
   Guo GW, 2012, NAT GENET, V44, P17, DOI 10.1038/ng.1014
   Hakimi AA, 2013, EUR UROL, V63, P848, DOI 10.1016/j.eururo.2012.09.005
   HANLEY JA, 1982, RADIOLOGY, V143, P29, DOI 10.1148/radiology.143.1.7063747
   Kapur P, 2013, LANCET ONCOL, V14, P159, DOI 10.1016/S1470-2045(12)70584-3
   Karlo CA, 2014, RADIOLOGY, V270, P464, DOI 10.1148/radiol.13130663
   Kim WY, 2004, J CLIN ONCOL, V22, P4991, DOI 10.1200/JCO.2004.05.061
   KRIPPENDK, 1970, EDUC PSYCHOL MEAS, V30, P61, DOI 10.1177/001316447003000105
   Krippendorff K, 2004, CONTENT ANAL INTRO I, V0, P0
   Kuo MD, 2014, RADIOLOGY, V270, P320, DOI 10.1148/radiol.13132195
   Kutikov A, 2009, J UROLOGY, V182, P844, DOI 10.1016/j.juro.2009.05.035
   Lam JS, 2005, J UROLOGY, V173, P1853, DOI 10.1097/01.ju.0000165693.68449.c3
   McGraw KO, 1996, PSYCHOL METHODS, V1, P30, DOI 10.1037/1082-989X.1.1.30
   Mongkolwat P, 2014, J DIGIT IMAGING, V27, P692, DOI 10.1007/s10278-014-9710-3
   Mongkolwat P, 2012, RADIOGRAPHICS, V32, P1223, DOI 10.1148/rg.324115080
   Pena-LlopiS S, 2012, NAT GENET, V44, P751, DOI 10.1038/ng.2323
   RO JY, 1987, CANCER, V59, P516, DOI 10.1002/1097-0142(19870201)59:3<516::AID-CNCR2820590327>3.0.CO;2-W
   Sankin A, 2014, CANCER MED-US, V3, P1485, DOI 10.1002/cam4.293
   Shinagare AB, 2011, AM J ROENTGENOL, V197, PW1001, DOI 10.2214/AJR.11.6465
   SHUIN T, 1994, CANCER RES, V54, P2852
   Siegel RL, 2017, CA-CANCER J CLIN, V67, P7, DOI 10.3322/caac.21387
   SWIGER LA, 1964, BIOMETRICS, V20, P818, DOI 10.2307/2528131
   Varela I, 2011, NATURE, V469, P539, DOI 10.1038/nature09639
   Venkatesh R, 2006, UROLOGY, V67, P1169, DOI 10.1016/j.urology.2006.01.089
NR 34
TC 73
Z9 77
U1 0
U2 17
PU SPRINGER
PI NEW YORK
PA ONE NEW YORK PLAZA, SUITE 4600, NEW YORK, NY, UNITED STATES
SN 0942-8925
EI 1432-0509
J9 ABDOM IMAGING
JI Abdom. Imaging
PD AUG 15
PY 2015
VL 40
IS 6
BP 1684
EP 1692
DI 10.1007/s00261-015-0386-z
PG 9
WC Gastroenterology & Hepatology; Radiology, Nuclear Medicine & Medical Imaging
SC Gastroenterology & Hepatology; Radiology, Nuclear Medicine & Medical Imaging
GA CO8QM
UT WOS:000359435300036
PM 25753955
DA 2024-03-01
ER

PT J
AU Song, YZ
   Duan, MN
   Zhang, YY
   Shi, WY
   Xia, CC
   Dong, LH
AF Song, Yu-Zhe
   Duan, Mei-Na
   Zhang, Yu-Yu
   Shi, Wei-Yan
   Xia, Cheng-Cheng
   Dong, Li-Hua
TI ERCC2 polymorphisms and radiation-induced adverse effects on normal tissue: systematic review with meta-analysis and trial sequential analysis
SO RADIATION ONCOLOGY
LA English
DT Article
DE ERCC2; Polymorphism; Radiotherapy; Adverse effect; Radiogenomics
ID genome-wide association; single nucleotide polymorphisms; transcription factor iih; dna-repair genes; excision-repair; cancer-patients; erectile dysfunction; xpd polymorphisms; information size; radiotherapy
AB Background: The relationship between ERCC2 polymorphisms and the risk of radiotoxicity remains inconclusive. The aim of our study is to systematically evaluate the association between ERCC2 polymorphisms and the risk of radiotoxicity. Methods: Publications were identified through a search of the PubMed and Web of Science databases up to August 15, 2015. The pooled odds ratios (ORs) with corresponding 95 % confidence intervals (CIs) were calculated to evaluate the association between ERCC2 polymorphisms and radiotoxicity. Trial sequential analysis (TSA) and power calculation were performed to evaluate the type 1 and type 2 errors. Results: Eleven studies involving 2584 patients were ultimately included in this meta-analysis. Conventional meta-analysis identified a significant association between ERCC2 rs13181 polymorphism and radiotoxicity (OR = 0.71, 95 % CI: 0.55-0.93, P = 0.01), but this association failed to get the confirmation of TSA. Conclusions: The minor allele of rs13181 polymorphism may confer a protect effect against radiotoxicity. To confirm this correlation at the level of OR = 0.71, an overall information size of approximate 2800 patients were needed.
C1 [Song, Yu-Zhe; Zhang, Yu-Yu; Shi, Wei-Yan; Xia, Cheng-Cheng; Dong, Li-Hua] Jilin Univ, Hosp 1, Dept Radiat Oncol, Changchun 130023, Jilin, Peoples R China.
   [Duan, Mei-Na] Jilin Univ, Hosp 1, Dept Resp Med, Changchun 130023, Jilin, Peoples R China.
C3 Jilin University; Jilin University
RP Dong, LH (corresponding author), Jilin Univ, Hosp 1, Dept Radiat Oncol, 71 Xinmin Ave, Changchun 130023, Jilin, Peoples R China.
EM songyz37@126.com
CR Henríquez-Hernández LA, 2012, SURG ONCOL, V21, P201, DOI 10.1016/j.suronc.2011.12.002
   Andreassen CN, 2002, RADIOTHER ONCOL, V64, P131, DOI 10.1016/S0167-8140(02)00154-8
   Barnett GC, 2014, RADIOTHER ONCOL, V111, P178, DOI 10.1016/j.radonc.2014.02.012
   Barnett GC, 2012, LANCET ONCOL, V13, P65, DOI 10.1016/S1470-2045(11)70302-3
   BEGG CB, 1994, BIOMETRICS, V50, P1088, DOI 10.2307/2533446
   Bentzen, 1994, SEMIN RADIAT ONCOL, V4, P68, DOI 10.1016/S1053-4296(05)80034-7
   Brok J, 2008, J CLIN EPIDEMIOL, V61, P763, DOI 10.1016/j.jclinepi.2007.10.007
   Burnet NG, 2006, CLIN ONCOL-UK, V18, P525, DOI 10.1016/j.clon.2006.05.007
   Chang-Claude J, 2005, CLIN CANCER RES, V11, P4802, DOI 10.1158/1078-0432.CCR-04-2657
   Chang-Claude J, 2009, BRIT J CANCER, V100, P1680, DOI 10.1038/sj.bjc.6605036
   DERSIMONIAN R, 1986, CONTROL CLIN TRIALS, V7, P177, DOI 10.1016/0197-2456(86)90046-2
   Dong LH, 2015, INT J RADIAT ONCOL, V91, P1090, DOI 10.1016/j.ijrobp.2014.12.041
   DRAPKIN R, 1994, NATURE, V368, P769, DOI 10.1038/368769a0
   Duell EJ, 2000, CARCINOGENESIS, V21, P965, DOI 10.1093/carcin/21.5.965
   Duldulao MP, 2013, CANCER-AM CANCER SOC, V119, P1106, DOI 10.1002/cncr.27862
   Duval S, 2000, BIOMETRICS, V56, P455, DOI 10.1111/j.0006-341X.2000.00455.x
   Egger M, 1997, BMJ-BRIT MED J, V315, P629, DOI 10.1136/bmj.315.7109.629
   Fachal L, 2014, NAT GENET, V46, P891, DOI 10.1038/ng.3020
   Fachal L, 2012, RADIOTHER ONCOL, V105, P321, DOI 10.1016/j.radonc.2012.09.013
   Higgins JPT, 2003, BMJ-BRIT MED J, V327, P557, DOI 10.1136/bmj.327.7414.557
   Higgins JPT, 2002, STAT MED, V21, P1539, DOI 10.1002/sim.1186
   Higgins JPT, 2009, COCHRANE HANDBOOK FOR SYSTEMATIC REVIEWS OF INTERVENTIONS. VERSION 5.0.2, V0, P0
   Ho AY, 2006, INT J RADIAT ONCOL, V65, P646, DOI 10.1016/j.ijrobp.2006.03.006
   Kerns SL, 2014, FUTURE ONCOL, V10, P2391, DOI 10.2217/fon.14.173
   Kerns SL, 2014, CANCER DISCOV, V4, P155, DOI 10.1158/2159-8290.CD-13-0197
   Kerns SL, 2013, RADIOTHER ONCOL, V107, P372, DOI 10.1016/j.radonc.2013.05.001
   Kerns SL, 2013, J UROLOGY, V190, P102, DOI 10.1016/j.juro.2013.01.096
   Kerns SL, 2013, INT J RADIAT ONCOL, V85, PE21, DOI 10.1016/j.ijrobp.2012.08.003
   Kerns SL, 2010, INT J RADIAT ONCOL, V78, P1292, DOI 10.1016/j.ijrobp.2010.07.036
   Lainé JP, 2007, DNA REPAIR, V6, P1264, DOI 10.1016/j.dnarep.2007.02.010
   Lehmann AR, 2001, GENE DEV, V15, P15, DOI 10.1101/gad.859501
   Liu H, 2008, CELL, V133, P801, DOI 10.1016/j.cell.2008.04.029
   Liu ZJ, 2015, NEUROCHEM RES, V40, P1919, DOI 10.1007/s11064-015-1685-z
   Mangoni M, 2011, INT J RADIAT ONCOL, V81, P52, DOI 10.1016/j.ijrobp.2010.04.023
   MANTEL N, 1959, J NATL CANCER I, V22, P719
   Qiao YW, 2002, CARCINOGENESIS, V23, P295, DOI 10.1093/carcin/23.2.295
   Raabe A, 2012, RADIAT ONCOL, V7, P0, DOI 10.1186/1748-717X-7-65
   Reardon JT, 1996, P NATL ACAD SCI USA, V93, P6482, DOI 10.1073/pnas.93.13.6482
   Rosenstein BS, 2014, INT J RADIAT ONCOL, V89, P709, DOI 10.1016/j.ijrobp.2014.03.009
   Sakano S, 2010, PHARMACOGENOMICS, V11, P1377, DOI 10.2217/PGS.10.106
   Song YZ, 2015, PLOS ONE, V10, P0, DOI 10.1371/journal.pone.0130388
   Spitz MR, 2001, CANCER RES, V61, P1354
   Terrazzino S, 2012, RADIOTHER ONCOL, V103, P199, DOI 10.1016/j.radonc.2011.12.002
   Thorlund K, 2011, USER MANUAL TRIAL SE, V0, P0
   Vashisht AA, 2015, J BIOL CHEM, V290, P14218, DOI 10.1074/jbc.M115.650762
   Wetterslev J, 2008, J CLIN EPIDEMIOL, V61, P64, DOI 10.1016/j.jclinepi.2007.03.013
   Wetterslev J, 2009, BMC MED RES METHODOL, V9, P0, DOI 10.1186/1471-2288-9-86
   Yoon HH, 2011, CANCER CHEMOTH PHARM, V68, P863, DOI 10.1007/s00280-011-1556-5
   Zhang L, 2010, RADIOTHER ONCOL, V97, P19, DOI 10.1016/j.radonc.2010.08.015
   Zschenker O, 2010, RADIOTHER ONCOL, V97, P26, DOI 10.1016/j.radonc.2010.01.016
NR 50
TC 10
Z9 12
U1 0
U2 2
PU BMC
PI LONDON
PA CAMPUS, 4 CRINAN ST, LONDON N1 9XW, ENGLAND
SN 
EI 1748-717X
J9 RADIAT ONCOL
JI Radiat. Oncol.
PD DEC 1
PY 2015
VL 10
IS 
BP 
EP 
DI 10.1186/s13014-015-0558-6
PG 9
WC Oncology; Radiology, Nuclear Medicine & Medical Imaging
SC Oncology; Radiology, Nuclear Medicine & Medical Imaging
GA CX1QG
UT WOS:000365470100002
PM 26627042
DA 2024-03-01
ER

PT J
AU Andreassen, CN
AF Andreassen, Christian Nicolaj
TI A simulated SNP experiment indicates a high risk of over-fitting and false positive results when a predictive multiple SNP model is established and tested within the same dataset
SO RADIOTHERAPY AND ONCOLOGY
LA English
DT Article
DE Normal tissue toxicity; SNP; Predictive model
ID genome-wide association; single-nucleotide polymorphisms; normal tissue radiosensitivity; erectile dysfunction; radiation-therapy; radiotherapy; toxicity; radiogenomics; variants; xrcc1
AB Several relatively small studies have established predictive models for normal tissue radiosensitivity based on multiple SNPs. Even though these models yielded statistically significant results, the models were often inconsistent with each other. This can presumably be attributed to certain methodological problems related to the way these models were established and tested. In order to explore this potential problem, we conducted 10 simulated SNP experiments based on randomly assigned 'SNP genotypes' applied to a set of real clinical data. In 8 out of 10 times, a significant result was found for the model. This clearly demonstrates that the process of fitting the model to the dataset is indeed per se capable of producing nominally significant results. Thus, great caution should be taken when a multiple SNP model is established and tested within the same patient cohort. (C) 2015 Elsevier Ireland Ltd. All rights reserved.
C1 [Andreassen, Christian Nicolaj] Aarhus Univ Hosp, Dept Expt Clin Oncol, DK-8000 Aarhus C, Denmark.
C3 Aarhus University
RP Andreassen, CN (corresponding author), Aarhus Univ Hosp, Dept Expt Clin Oncol, Noerrebrogade 44, DK-8000 Aarhus C, Denmark.
EM nicolaj@oncology.au.dk
FU The Danish Cancer Society [R90-A6300] Funding Source: researchfish
CR Al Olama AA, 2014, NAT GENET, V46, P1103, DOI 10.1038/ng.3094
   Alsbeih G, 2010, RADIAT RES, V173, P505, DOI 10.1667/RR1769.1
   Andreassen CN, 2014, RADIOTHER ONCOL, V111, P165, DOI 10.1016/j.radonc.2014.04.006
   Andreassen CN, 2012, RADIOTHER ONCOL, V105, P337, DOI 10.1016/j.radonc.2012.11.004
   Andreassen CN, 2010, RADIOTHER ONCOL, V97, P1, DOI 10.1016/j.radonc.2010.07.018
   Andreassen CN, 2009, RADIOTHER ONCOL, V92, P299, DOI 10.1016/j.radonc.2009.06.015
   Andreassen CN, 2003, RADIOTHER ONCOL, V69, P127, DOI 10.1016/j.radonc.2003.09.010
   Azria D, 2008, CLIN CANCER RES, V14, P6284, DOI 10.1158/1078-0432.CCR-08-0700
   Barnett GC, 2014, RADIOTHER ONCOL, V111, P178, DOI 10.1016/j.radonc.2014.02.012
   Borghini A, 2014, CANCER BIOTHER RADIO, V29, P267, DOI 10.1089/cbr.2014.1620
   Edwards SL, 2013, AM J HUM GENET, V93, P779, DOI 10.1016/j.ajhg.2013.10.012
   Fachal L, 2014, NAT GENET, V46, P891, DOI 10.1038/ng.3020
   Kerns SL, 2014, FUTURE ONCOL, V10, P2391, DOI 10.2217/fon.14.173
   Kerns SL, 2014, CANCER DISCOV, V4, P155, DOI 10.1158/2159-8290.CD-13-0197
   Kerns SL, 2013, RADIOTHER ONCOL, V107, P372, DOI 10.1016/j.radonc.2013.05.001
   Kerns SL, 2013, J UROLOGY, V190, P102, DOI 10.1016/j.juro.2013.01.096
   Kerns SL, 2013, INT J RADIAT ONCOL, V85, PE21, DOI 10.1016/j.ijrobp.2012.08.003
   Kerns SL, 2010, INT J RADIAT ONCOL, V78, P1292, DOI 10.1016/j.ijrobp.2010.07.036
   Manolio TA, 2013, NAT REV GENET, V14, P549, DOI 10.1038/nrg3523
   Reuther S, 2015, STRAHLENTHER ONKOL, V191, P59, DOI 10.1007/s00066-014-0741-y
   Terrazzino S, 2012, INT J RADIAT ONCOL, V83, P504, DOI 10.1016/j.ijrobp.2011.06.2012
   Tucker SL, 2013, INT J RADIAT ONCOL, V85, P251, DOI 10.1016/j.ijrobp.2012.02.021
   Yi H, 2015, GENETICS, V199, P205, DOI 10.1534/genetics.114.167817
   Zschenker O, 2010, RADIOTHER ONCOL, V97, P26, DOI 10.1016/j.radonc.2010.01.016
NR 24
TC 9
Z9 9
U1 0
U2 1
PU ELSEVIER IRELAND LTD
PI CLARE
PA ELSEVIER HOUSE, BROOKVALE PLAZA, EAST PARK SHANNON, CO, CLARE, 00000, IRELAND
SN 0167-8140
EI 1879-0887
J9 RADIOTHER ONCOL
JI Radiother. Oncol.
PD MAR 15
PY 2015
VL 114
IS 3
BP 310
EP 313
DI 10.1016/j.radonc.2015.02.004
PG 4
WC Oncology; Radiology, Nuclear Medicine & Medical Imaging
SC Oncology; Radiology, Nuclear Medicine & Medical Imaging
GA CH0UL
UT WOS:000353737800005
PM 25702863
DA 2024-03-01
ER

PT J
AU Pope, WB
AF Pope, Whitney B.
TI Genomics of Brain Tumor Imaging
SO NEUROIMAGING CLINICS OF NORTH AMERICA
LA English
DT Article
DE Imaging genomics; Radiogenomics; Glioblastoma; Microarray; Glioma; Bioinformatics
ID messenger-rna expression; glioblastoma-multiforme; gene-expression; growth-factor; molecular classification; microarray analysis; survival; phenotype; cancer; edema
AB Imaging genomics combines imaging-defined phenotypes with molecular determinants of disease. Recent studies have examined the relationship between MRI-derived feature sets and gene expression in gliomas, including glioblastoma (GBM). Several groups have identified correlations between the expression of particular molecularly defined oncogenic pathways in GBM and malignant phenotypes on MRI. The combination of clinical, genetic, and imaging data has improved prognostic modeling and has identified potential therapeutic targets. Many challenges remain in fully leveraging the associations between such large datasets, but even current methodology shows promise in helping to craft individually tailored treatments to patients with brain tumors and other diseases.
C1 Univ Calif Los Angeles, David Geffen Sch Med, Dept Radiol Sci, Los Angeles, CA 90095 USA.
C3 University of California System; University of California Los Angeles; University of California Los Angeles Medical Center; David Geffen School of Medicine at UCLA
RP Pope, WB (corresponding author), Univ Calif Los Angeles, David Geffen Sch Med, Dept Radiol Sci, 757 Westwood Plaza,1621E, Los Angeles, CA 90095 USA.
EM wpope@mednet.ucla.edu
CR Aerts HJWL, 2014, NAT COMMUN, V5, P0, DOI 10.1038/ncomms5006
   Bair E, 2013, WILEY INTERDISCIP RE, V5, P0, DOI 10.1002/wics.1260
   Barajas RF, 2010, RADIOLOGY, V254, P564, DOI 10.1148/radiol.09090663
   Batchelor TT, 2007, CANCER CELL, V11, P83, DOI 10.1016/j.ccr.2006.11.021
   Butte A, 2002, NAT REV DRUG DISCOV, V1, P951, DOI 10.1038/nrd961
   Carlson MRJ, 2007, CLIN CANCER RES, V13, P2592, DOI 10.1158/1078-0432.CCR-06-2772
   Carrillo JA, 2012, AM J NEURORADIOL, V33, P1349, DOI 10.3174/ajnr.A2950
   Chen GA, 2002, MOL CELL PROTEOMICS, V1, P304, DOI 10.1074/mcp.M200008-MCP200
   Chen J, 2012, NATURE, V488, P522, DOI 10.1038/nature11287
   Chin L, 2008, NATURE, V455, P1061, DOI 10.1038/nature07385
   Clark K, 2013, J DIGIT IMAGING, V26, P1045, DOI 10.1007/s10278-013-9622-7
   Cohen AL, 2013, CURR NEUROL NEUROSCI, V13, P0, DOI 10.1007/s11910-013-0345-4
   Colen RR, 2014, BMC MED GENOMICS, V7, P0, DOI 10.1186/1755-8794-7-30
   Daemen Anneleen, 2008, PAC SYMP BIOCOMPUT, V0, P166
   De Cecco Loris, 2013, CRITICAL REVIEWS IN ONCOGENESIS, V18, P273
   de la Torre YM, 2010, J IMMUNOL, V184, P5055, DOI 10.4049/jimmunol.0901672
   Diehn M, 2008, P NATL ACAD SCI USA, V105, P5213, DOI 10.1073/pnas.0801279105
   Eisen MB, 1998, P NATL ACAD SCI USA, V95, P14863, DOI 10.1073/pnas.95.25.14863
   Ellingson BM, 2013, AM J NEURORADIOL, V34, P533, DOI 10.3174/ajnr.A3253
   Gevaert O, 2014, RADIOLOGY, V273, P168, DOI 10.1148/radiol.14131731
   Goel HL, 2013, NAT REV CANCER, V13, P871, DOI 10.1038/nrc3627
   Grahovac J, 2014, LAB INVEST, V94, P31, DOI 10.1038/labinvest.2013.132
   Gutman DA, 2013, RADIOLOGY, V267, P560, DOI 10.1148/radiol.13120118
   Hammoud MA, 1996, J NEURO-ONCOL, V27, P65, DOI 10.1007/BF00146086
   Hardee ME, 2012, AM J PATHOL, V181, P1126, DOI 10.1016/j.ajpath.2012.06.030
   Hegi ME, 2005, NEW ENGL J MED, V352, P997, DOI 10.1056/NEJMoa043331
   Hobbs SK, 2003, J MAGN RESON IMAGING, V18, P530, DOI 10.1002/jmri.10395
   Hoelzinger DB, 2005, NEOPLASIA, V7, P7, DOI 10.1593/neo.04535
   Jain R, 2012, AM J NEURORADIOL, V33, P1343, DOI 10.3174/ajnr.A2956
   Jain R, 2013, RADIOLOGY, V267, P212, DOI 10.1148/radiol.12120846
   Jamshidi N, 2014, RADIOLOGY, V270, P212, DOI 10.1148/radiol.13130078
   Kappadakunnel M, 2010, J NEURO-ONCOL, V96, P359, DOI 10.1007/s11060-009-9983-4
   Kim N, 2013, KOREAN J RADIOL, V14, P139
   Kuo MD, 2014, RADIOLOGY, V270, P320, DOI 10.1148/radiol.13132195
   Lang MF, 2012, PLOS ONE, V7, P0, DOI 10.1371/journal.pone.0036248
   Ligon KL, 2007, NEURON, V53, P503, DOI 10.1016/j.neuron.2007.01.009
   Lopci E, 2014, AM J NUCL MED MOLEC, V4, P365
   Manley GT, 2000, NAT MED, V6, P159, DOI 10.1038/72256
   Mariani L, 2001, CLIN CANCER RES, V7, P2480
   Mazurowski MA, 2013, NEURO-ONCOLOGY, V15, P1389, DOI 10.1093/neuonc/nos335
   McCarthy N, 2013, NAT REV CANCER, V13, P383, DOI 10.1038/nrc3531
   Mischel PS, 2004, NAT REV NEUROSCI, V5, P782, DOI 10.1038/nrn1518
   Mootha VK, 2003, NAT GENET, V34, P267, DOI 10.1038/ng1180
   Moriyama T, 1999, INT J MOL MED, V3, P531
   Naeini KM, 2013, NEURO-ONCOLOGY, V15, P626, DOI 10.1093/neuonc/not008
   Nicholas MK, 2011, SEMIN ONCOL, V38, P243, DOI 10.1053/j.seminoncol.2011.01.009
   Olar A, 2014, J PATHOL, V232, P165, DOI 10.1002/path.4282
   Othman N, 2014, BIOMED RES INT, V2014, P0, DOI 10.1155/2014/318030
   Palumbo S, 2014, J CELL PHYSIOL, V229, P277, DOI 10.1002/jcp.24446
   Parsons DW, 2008, SCIENCE, V321, P1807, DOI 10.1126/science.1164382
   Patel AP, 2014, SCIENCE, V344, P1396, DOI 10.1126/science.1254257
   Phillips HS, 2006, CANCER CELL, V9, P157, DOI 10.1016/j.ccr.2006.02.019
   Pope WB, 2012, AM J NEURORADIOL, V33, P1059, DOI 10.3174/ajnr.A2917
   Pope WB, 2005, AM J NEURORADIOL, V26, P2466
   Pope WB, 2008, RADIOLOGY, V249, P268, DOI 10.1148/radiol.2491072000
   Pope WB, 2011, CURR NEUROL NEUROSCI, V11, P336, DOI 10.1007/s11910-011-0179-x
   Porz N, 2014, PLOS ONE, V9, P0, DOI 10.1371/journal.pone.0096873
   Rafii A, 2014, HUM MOL GENET, V23, PR69, DOI 10.1093/hmg/ddu234
   Raza SM, 2004, CLIN CANCER RES, V10, P212, DOI 10.1158/1078-0432.CCR-0155-3
   Soh D, 2010, BMC BIOINFORMATICS, V11, P0, DOI 10.1186/1471-2105-11-449
   Stupp R, 2005, NEW ENGL J MED, V352, P987, DOI 10.1056/NEJMoa043330
   Tso CL, 2006, CANCER RES, V66, P159, DOI 10.1158/0008-5472.CAN-05-0077
   Turcan S, 2012, NATURE, V483, P479, DOI 10.1038/nature10866
   Tusher VG, 2001, P NATL ACAD SCI USA, V98, P5116, DOI 10.1073/pnas.091062498
   Van Meter T, 2006, DIAGN MOL PATHOL, V15, P195, DOI 10.1097/01.pdm.0000213464.06387.36
   Vehlow A, 2013, BBA-REV CANCER, V1836, P236, DOI 10.1016/j.bbcan.2013.07.001
   Verhaak RGW, 2010, CANCER CELL, V17, P98, DOI 10.1016/j.ccr.2009.12.020
   Vogel C, 2012, NAT REV GENET, V13, P227, DOI 10.1038/nrg3185
   Werner T, 2008, CURR OPIN BIOTECH, V19, P50, DOI 10.1016/j.copbio.2007.11.005
   Xie Q, 2014, NEUROPATHOLOGY, V34, P455, DOI 10.1111/neup.12129
   Zhang R, 2014, NEUROONCOL, V0, P0
   Zhang W, 2002, BRAIN PATHOL, V12, P87
   Zinn PO, 2013, NEUROSURGERY, V60, P126, DOI 10.1227/01.neu.0000430773.18220.3f
   Zinn PO, 2012, PLOS ONE, V7, P0, DOI 10.1371/journal.pone.0041522
   Zinn PO, 2011, PLOS ONE, V6, P0, DOI 10.1371/journal.pone.0025451
NR 75
TC 24
Z9 26
U1 0
U2 23
PU W B SAUNDERS CO-ELSEVIER INC
PI PHILADELPHIA
PA 1600 JOHN F KENNEDY BOULEVARD, STE 1800, PHILADELPHIA, PA 19103-2899 USA
SN 1052-5149
EI 1557-9867
J9 NEUROIMAG CLIN N AM
JI Neuroimaging Clin. N. Am.
PD FEB 15
PY 2015
VL 25
IS 1
BP 105
EP +
DI 10.1016/j.nic.2014.09.006
PG 17
WC Neurosciences; Neuroimaging; Radiology, Nuclear Medicine & Medical Imaging
SC Neurosciences & Neurology; Radiology, Nuclear Medicine & Medical Imaging
GA AX5DF
UT WOS:000346946500010
PM 25476516
DA 2024-03-01
ER

PT J
AU Wang, Y
   Zhang, T
   Li, S
   Fan, X
   Ma, J
   Wang, L
   Jiang, T
AF Wang, Y.
   Zhang, T.
   Li, S.
   Fan, X.
   Ma, J.
   Wang, L.
   Jiang, T.
TI Anatomical localization of isocitrate dehydrogenase 1 mutation: a voxel-based radiographic study of 146 low-grade gliomas
SO EUROPEAN JOURNAL OF NEUROLOGY
LA English
DT Article
DE IDH1; low-grade glioma; prognosis; radiogenomics; tumor location
ID neural stem-cells; molecular classification; idh1; glioblastoma; organization; location
AB Background and purposeA brain tumor's location is associated with the genetic profile of its tumor precursor cells. Mutations in isocitrate dehydrogenase 1 (IDH1) are an early event in tumor development and play a critical role in gliomagenesis. This study was conducted to specify the anatomical characteristics of IDH1 mutation in low-grade gliomas and to further explore the origin of gliomas with IDH1 mutation. The impact of IDH1 mutation on disease prognosis was also evaluated. MethodsThe pre-operative magnetic resonance images obtained from 146 patients with histologically confirmed low-grade glioma were analyzed retrospectively. All tumors were manually marked and registered to the standard location. Voxel-based lesion-symptom mapping analysis was used to identify brain regions associated with a high occurrence of IDH1 mutation. Progression-free survival and overall survival were estimated using the Kaplan-Meier method, and potential prognostic factors were evaluated using the multivariate proportional hazards model. ResultsIsocitrate dehydrogenase 1 mutated low-grade gliomas occurred most frequently in the frontal lobe, and specifically in the area surrounding the rostral extension of the lateral ventricles. Additionally, it was demonstrated that IDH1 mutation was an independent predictor for longer progression-free survival and overall survival. ConclusionsLow-grade gliomas with IDH1 mutation are region-specific and preferentially located surrounding the rostral extension of the lateral ventricles. Furthermore, such mutations are associated with a favorable clinical outcome.
C1 [Wang, Y.; Jiang, T.] Capital Med Univ, Beijing Neurosurg Inst, Beijing 100050, Peoples R China.
   [Wang, Y.; Zhang, T.; Fan, X.; Wang, L.; Jiang, T.] Capital Med Univ, Beijing Tiantan Hosp, Dept Neurosurg, Beijing 100050, Peoples R China.
   [Li, S.; Ma, J.] Capital Med Univ, Beijing Tiantan Hosp, Dept Neuroradiol, Beijing 100050, Peoples R China.
C3 Beijing Neurosurgical Institute; Capital Medical University; Capital Medical University; Capital Medical University
RP Jiang, T (corresponding author), Capital Med Univ, Beijing Neurosurg Inst, 6 Tiantanxili, Beijing 100050, Peoples R China.
EM wangleitiantan@126.com; taojiang1964@163.com
FU National 973 Program [2011CB707804]; National High Technology Research and Development Program [2012AA02A508]; National Basic Research Program of China [2015CB755500]; National Key Technology Research and Development Program of the Ministry of Science and Technology of China [2013BAI09B03]
CR Armstrong GT, 2011, NEURO-ONCOLOGY, V13, P223, DOI 10.1093/neuonc/noq178
   Ashburner J, 1999, HUM BRAIN MAPP, V7, P254, DOI 10.1002/(SICI)1097-0193(1999)7:4<254::AID-HBM4>3.0.CO;2-G
   Bates E, 2003, NAT NEUROSCI, V6, P448, DOI 10.1038/nn1050
   Bourne TD, 2010, NAT REV NEUROL, V6, P695, DOI 10.1038/nrneurol.2010.159
   Capelle L, 2013, J NEUROSURG, V118, P1157, DOI 10.3171/2013.1.JNS121
   Chang EF, 2008, J NEUROSURG, V109, P817, DOI 10.3171/JNS/2008/109/11/0817
   Chin L, 2008, NATURE, V455, P1061, DOI 10.1038/nature07385
   Ellingson BM, 2013, AM J NEURORADIOL, V34, P533, DOI 10.3174/ajnr.A3253
   Ellingson BM, 2012, NEUROIMAGE, V59, P908, DOI 10.1016/j.neuroimage.2011.09.076
   Hartmann C, 2011, CLIN CANCER RES, V17, P4588, DOI 10.1158/1078-0432.CCR-10-3194
   Jacques TS, 2010, EMBO J, V29, P222, DOI 10.1038/emboj.2009.327
   Jansen M, 2010, LANCET NEUROL, V9, P717, DOI 10.1016/S1474-4422(10)70105-8
   Kim YH, 2010, AM J PATHOL, V177, P2708, DOI 10.2353/ajpath.2010.100680
   Kimberg DY, 2007, J COGNITIVE NEUROSCI, V19, P1067, DOI 10.1162/jocn.2007.19.7.1067
   Lai A, 2011, J CLIN ONCOL, V29, P4482, DOI 10.1200/JCO.2010.33.8715
   Leu S, 2013, NEURO-ONCOLOGY, V15, P469, DOI 10.1093/neuonc/nos317
   Marino S, 2000, GENE DEV, V14, P994
   Merkle FT, 2007, SCIENCE, V317, P381, DOI 10.1126/science.1144914
   Merkle FT, 2014, NAT NEUROSCI, V17, P207, DOI 10.1038/nn.3610
   Muñoz DM, 2011, ONCOTARGET, V2, P590
   Poppleton H, 2007, BRIT J CANCER, V96, P6, DOI 10.1038/sj.bjc.6603519
   Sanai N, 2005, NEW ENGL J MED, V353, P811, DOI 10.1056/NEJMra043666
   Schiff D, 2007, NEUROLOGY, V69, P1366, DOI 10.1212/01.wnl.0000277271.47601.a1
   Schucht P, 2013, J NEUROSURG, V119, P318, DOI 10.3171/2013.5.JNS122235
   Watanabe T, 2009, AM J PATHOL, V174, P1149, DOI 10.2353/ajpath.2009.080958
   Weiler M, 2012, CURR OPIN NEUROL, V25, P767, DOI 10.1097/WCO.0b013e32835a0217
   Xu X, 2004, J BIOL CHEM, V279, P33946, DOI 10.1074/jbc.M404298200
   Yan H, 2009, NEW ENGL J MED, V360, P765, DOI 10.1056/NEJMoa0808710
   Yan W, 2012, PLOS ONE, V7, P0, DOI 10.1371/journal.pone.0030339
   Zlatescu MC, 2001, CANCER RES, V61, P6713
NR 30
TC 44
Z9 47
U1 0
U2 7
PU WILEY
PI HOBOKEN
PA 111 RIVER ST, HOBOKEN 07030-5774, NJ USA
SN 1351-5101
EI 1468-1331
J9 EUR J NEUROL
JI Eur. J. Neurol.
PD FEB 15
PY 2015
VL 22
IS 2
BP 348
EP 354
DI 10.1111/ene.12578
PG 7
WC Clinical Neurology; Neurosciences
SC Neurosciences & Neurology
GA AY6UP
UT WOS:000347701300020
PM 25318355
DA 2024-03-01
ER

PT J
AU Ellingson, BM
AF Ellingson, Benjamin M.
TI Radiogenomics and Imaging Phenotypes in Glioblastoma: Novel Observations and Correlation with Molecular Characteristics
SO CURRENT NEUROLOGY AND NEUROSCIENCE REPORTS
LA English
DT Review
DE Radiogenomics; Imaging genomics; GBM; Imaging phenotypes
ID cerebral blood-volume; mgmt promoter methylation; diffusion-weighted mri; contrast-enhanced mr; brain-tumors; gene-expression; stem-cells; adjuvant temozolomide; grade astrocytomas; survival
AB Radiogenomics is a provocative new area of research based on decades of previous work examining the association between radiological and histological features. Many generalized associations have been established linking anatomical imaging traits with underlying histopathology, including associations between contrast-enhancing tumor and vascular and tumor cell proliferation, hypointensity on pre-contrast T1-weighted images and necrotic tissue, and associations between hyperintensity on T2-weighted images and edema or nonenhancing tumor. Additionally, tumor location, tumor size, composition, and descriptive features tend to show significant associations with molecular and genomic factors, likely related to the cell of origin and growth characteristics. Additionally, physiologic MRI techniques also show interesting correlations with underlying histology and genomic programs, including associations with gene expression signatures and histological subtypes. Future studies extending beyond simple radiology-histology associations are warranted in order to establish radiogenomic analyses as tools for prospectively identifying patient subtypes that may benefit from specific therapies.
C1 [Ellingson, Benjamin M.] Univ Calif Los Angeles, David Geffen Sch Med, Ctr Comp Vis & Imaging Biomarkers CVIB, UCLA Brain Tumor Imaging Lab BTIL, Los Angeles, CA 90024 USA.
   [Ellingson, Benjamin M.] Univ Calif Los Angeles, David Geffen Sch Med, UCLA Neurooncol Program, Los Angeles, CA 90024 USA.
   [Ellingson, Benjamin M.] Univ Calif Los Angeles, David Geffen Sch Med, UCLA Brain Res Inst BRI, Los Angeles, CA 90024 USA.
   [Ellingson, Benjamin M.] Univ Calif Los Angeles, David Geffen Sch Med, Dept Radiol Sci, Los Angeles, CA 90024 USA.
   [Ellingson, Benjamin M.] Univ Calif Los Angeles, David Geffen Sch Med, Dept Biomed Phys, Los Angeles, CA 90024 USA.
   [Ellingson, Benjamin M.] Univ Calif Los Angeles, Dept Bioengn, Henry Samueli Sch Engn & Appl Sci, Los Angeles, CA 90024 USA.
C3 University of California System; University of California Los Angeles; University of California Los Angeles Medical Center; David Geffen School of Medicine at UCLA; University of California System; University of California Los Angeles; University of California Los Angeles Medical Center; David Geffen School of Medicine at UCLA; University of California System; University of California Los Angeles; University of California Los Angeles Medical Center; David Geffen School of Medicine at UCLA; University of California System; University of California Los Angeles; University of California Los Angeles Medical Center; David Geffen School of Medicine at UCLA; University of California System; University of California Los Angeles; University of California Los Angeles Medical Center; David Geffen School of Medicine at UCLA; University of California System; University of California Los Angeles
RP Ellingson, BM (corresponding author), Univ Calif Los Angeles, David Geffen Sch Med, Dept Radiol Sci, 924 Westwood Blvd,Suite 615, Los Angeles, CA 90024 USA.
EM bellingson@mednet.ucla.edu
FU Roche/Genentech; NIH/NCI [R21CA167354]; UCLA Jonsson Comprehensive Cancer Center; UCLA Radiology Exploratory Research Grant; University of California Cancer Research Coordinating Committee Grant; ACRIN Young Investigator Initiative Grant; National Brain Tumor Society Research Grant; Siemens Healthcare Research Grant
CR Badruddoja MA, 2003, NEURO-ONCOLOGY, V5, P235, DOI 10.1215/S1152851703000073
   Barajas RF, 2012, NEURO-ONCOLOGY, V14, P942, DOI 10.1093/neuonc/nos128
   Basser PJ, 1996, J MAGN RESON SER B, V111, P209, DOI 10.1016/j.jmr.2011.09.022
   Basser PJ, 1997, ANN NY ACAD SCI, V820, P123, DOI 10.1111/j.1749-6632.1997.tb46192.x
   BELLIVEAU JW, 1991, SCIENCE, V254, P716, DOI 10.1126/science.1948051
   Bode MK, 2006, ACTA RADIOL, V47, P585, DOI 10.1080/02841850600580598
   Carrillo JA, 2012, AM J NEURORADIOL, V33, P1349, DOI 10.3174/ajnr.A2950
   Cha S, 2005, AM J NEURORADIOL, V26, P266
   Cha S, 2003, MAGNET RESON MED, V49, P848, DOI 10.1002/mrm.10446
   Chang SC, 2002, CLIN IMAG, V26, P227, DOI 10.1016/S0899-7071(02)00436-9
   Channin DS, 2009, RADIOLOGY, V253, P590, DOI 10.1148/radiol.2533090135
   Channin DS, 2010, J DIGIT IMAGING, V23, P217, DOI 10.1007/s10278-009-9193-9
   Chenevert TL, 2000, JNCI-J NATL CANCER I, V92, P2029, DOI 10.1093/jnci/92.24.2029
   Colen RR, 2014, BMC MED GENOMICS, V7, P0, DOI 10.1186/1755-8794-7-30
   Cooper LAD, 2010, PLOS ONE, V5, P0, DOI 10.1371/journal.pone.0012548
   DAMADIAN R, 1971, SCIENCE, V171, P1151, DOI 10.1126/science.171.3976.1151
   Dang CV, 2012, CELL, V149, P22, DOI 10.1016/j.cell.2012.03.003
   Dang CV, 2013, COLD SPRING HARB PER, V3, P0
   Dennie J, 1998, MAGN RESON MED, V40, P793, DOI 10.1002/mrm.1910400602
   Diehn M, 2008, P NATL ACAD SCI USA, V105, P5213, DOI 10.1073/pnas.0801279105
   Drabycz S, 2010, NEUROIMAGE, V49, P1398, DOI 10.1016/j.neuroimage.2009.09.049
   EDELMAN RR, 1990, RADIOLOGY, V176, P211, DOI 10.1148/radiology.176.1.2353094
   Ellingson BM, 2013, AM J NEURORADIOL, V34, P533, DOI 10.3174/ajnr.A3253
   Ellingson BM, 2012, NEUROIMAGE, V59, P908, DOI 10.1016/j.neuroimage.2011.09.076
   Ellingson BM, 2010, J MAGN RESON IMAGING, V31, P538, DOI 10.1002/jmri.22068
   Esteller M, 2000, NEW ENGL J MED, V343, P1350, DOI 10.1056/NEJM200011093431901
   Farrell CJ, 2008, NEUROSURGERY, V62, P577, DOI 10.1227/01.NEU.0000311349.25281.BD
   Fischer I, 2005, BRAIN PATHOL, V15, P297
   Folkman J, 2002, SEMIN ONCOL, V29, P15, DOI 10.1053/sonc.2002.37263
   Guo AC, 2002, RADIOLOGY, V224, P177, DOI 10.1148/radiol.2241010637
   Gutman DA, 2013, RADIOLOGY, V267, P560, DOI 10.1148/radiol.13120118
   Hacklander T, 1996, AM J NEURORADIOL, V17, P821
   Hammoud MA, 1996, J NEURO-ONCOL, V27, P65, DOI 10.1007/BF00146086
   Hayashida Y, 2006, AM J NEURORADIOL, V27, P1419
   Hegi ME, 2005, NEW ENGL J MED, V352, P997, DOI 10.1056/NEJMoa043331
   Heiden MGV, 2009, SCIENCE, V324, P1029, DOI 10.1126/science.1160809
   Hobbs SK, 2003, J MAGN RESON IMAGING, V18, P530, DOI 10.1002/jmri.10395
   HOEHNBERLAGE M, 1992, MAGN RESON IMAGING, V10, P935, DOI 10.1016/0730-725X(92)90448-9
   Jain R, 2013, RADIOLOGY, V267, P212, DOI 10.1148/radiol.12120846
   Jain RK, 2007, NAT REV NEUROSCI, V8, P610, DOI 10.1038/nrn2175
   Kaadige MR, 2010, TRANSCR-AUSTIN, V1, P36, DOI 10.4161/trns.1.1.12142
   Kastrup Oliver, 2005, NEURORX, V2, P324, DOI 10.1007/BF03206674
   KELLY PJ, 1987, J NEUROSURG, V66, P865, DOI 10.3171/jns.1987.66.6.0865
   Kidwell CS, 1999, STROKE, V30, P1174, DOI 10.1161/01.STR.30.6.1174
   Kinoshita M, 2008, NEUROIMAGE, V43, P29, DOI 10.1016/j.neuroimage.2008.06.041
   Kuo MD, 2007, J VASC INTERV RADIOL, V18, P821, DOI 10.1016/j.jvir.2007.04.031
   KWONG KK, 1992, P NATL ACAD SCI USA, V89, P5675, DOI 10.1073/pnas.89.12.5675
   Lacroix M, 2001, J NEUROSURG, V95, P190, DOI 10.3171/jns.2001.95.2.0190
   Lai A, 2011, J CLIN ONCOL, V29, P4482, DOI 10.1200/JCO.2010.33.8715
   Leo C, 2004, SEMIN RADIAT ONCOL, V14, P207, DOI 10.1016/j.semradonc.2004.04.007
   Lev MH, 2004, AM J NEURORADIOL, V25, P214
   LEVIN VA, 1977, J NEUROSURG, V47, P329, DOI 10.3171/jns.1977.47.3.0329
   Lim DA, 2007, NEURO-ONCOLOGY, V9, P424, DOI 10.1215/15228517-2007-023
   Loges S, 2009, CANCER CELL, V15, P167, DOI 10.1016/j.ccr.2009.02.007
   Lyng H, 2000, MAGNET RESON MED, V43, P828, DOI 10.1002/1522-2594(200006)43:6<828::AID-MRM8>3.0.CO;2-P
   MACDONALD DR, 1990, J CLIN ONCOL, V8, P1277, DOI 10.1200/JCO.1990.8.7.1277
   Marino S, 2000, GENE DEV, V14, P994
   MEIER P, 1954, J APPL PHYSIOL, V6, P731, DOI 10.1152/jappl.1954.6.12.731
   MILLER AB, 1981, CANCER, V47, P207, DOI 10.1002/1097-0142(19810101)47:1<207::AID-CNCR2820470134>3.0.CO;2-6
   Naeini KM, 2013, NEURO-ONCOLOGY, V15, P626, DOI 10.1093/neuonc/not008
   Nakagawa M, 2008, NAT BIOTECHNOL, V26, P101, DOI 10.1038/nbt1374
   Oh J, 2005, J MAGN RESON IMAGING, V21, P701, DOI 10.1002/jmri.20335
   Ostrom QT, 2013, NEURO-ONCOLOGY, V15, P1, DOI 10.1093/neuonc/not151
   Pathak AP, 2001, MAGNET RESON MED, V46, P735, DOI 10.1002/mrm.1252
   Phillips H, 2014, ASCO M ABSTR S, V32, P2001
   Phillips HS, 2006, CANCER CELL, V9, P157, DOI 10.1016/j.ccr.2006.02.019
   Pierallini A, 1998, NEURORADIOLOGY, V40, P150, DOI 10.1007/s002340050556
   Pierpaoli C, 1996, J CEREBR BLOOD F MET, V16, P892, DOI 10.1097/00004647-199609000-00013
   Pope WB, 2012, AM J NEURORADIOL, V33, P1059, DOI 10.3174/ajnr.A2917
   Pope WB, 2011, AM J NEURORADIOL, V32, P882, DOI 10.3174/ajnr.A2385
   Pope WB, 2005, AM J NEURORADIOL, V26, P2466
   Pope WB, 2008, RADIOLOGY, V249, P268, DOI 10.1148/radiol.2491072000
   Pope WB, 2012, J NEURO-ONCOL, V108, P491, DOI 10.1007/s11060-012-0847-y
   Pope WB, 2009, RADIOLOGY, V252, P182, DOI 10.1148/radiol.2521081534
   Poppleton H, 2007, BRIT J CANCER, V96, P6, DOI 10.1038/sj.bjc.6603519
   Rees JH, 1996, RADIOGRAPHICS, V16, P1413, DOI 10.1148/radiographics.16.6.8946545
   Rivera AL, 2010, NEURO-ONCOLOGY, V12, P116, DOI 10.1093/neuonc/nop020
   Rome C, 2007, MOL CARCINOGEN, V46, P446, DOI 10.1002/mc.20293
   ROSEN BR, 1991, MAGNET RESON MED, V19, P285, DOI 10.1002/mrm.1910190216
   ROSEN BR, 1990, MAGNET RESON MED, V14, P249, DOI 10.1002/mrm.1910140211
   Russell SM, 2009, SURG NEUROL, V72, P242, DOI 10.1016/j.surneu.2008.11.012
   Rutman AM, 2009, EUR J RADIOL, V70, P232, DOI 10.1016/j.ejrad.2009.01.050
   Sanai N, 2005, NEW ENGL J MED, V353, P811, DOI 10.1056/NEJMra043666
   SIMPSON JR, 1993, INT J RADIAT ONCOL, V26, P239, DOI 10.1016/0360-3016(93)90203-8
   Stewart G N, 1897, J PHYSIOL, V22, P159
   Stupp R, 2005, NEW ENGL J MED, V352, P987, DOI 10.1056/NEJMoa043330
   Stupp R, 2009, LANCET ONCOL, V10, P459, DOI 10.1016/S1470-2045(09)70025-7
   Sugahara T, 1999, JMRI-J MAGN RESON IM, V9, P53, DOI 10.1002/(SICI)1522-2586(199901)9:1<53::AID-JMRI7>3.0.CO;2-2
   Verhaak RGW, 2010, CANCER CELL, V17, P98, DOI 10.1016/j.ccr.2009.12.020
   VERHEUL B, 1994, NMR BIOMED, V7, P96, DOI 10.1002/nbm.1940070115
   VILLRINGER A, 1988, MAGNET RESON MED, V6, P164, DOI 10.1002/mrm.1910060205
   Wechsler-Reya R, 2001, ANNU REV NEUROSCI, V24, P385, DOI 10.1146/annurev.neuro.24.1.385
   Wen PY, 2010, J CLIN ONCOL, V28, P1963, DOI 10.1200/JCO.2009.26.3541
   Whitfield ML, 2002, MOL BIOL CELL, V13, P1977, DOI 10.1091/mbc.02-02-0030
   Whitmore RG, 2007, J NEUROSURG, V107, P600, DOI 10.3171/JNS-07/09/0600
   Wintersperger BJ, 2007, INVEST RADIOL, V42, P558, DOI 10.1097/RLI.0b013e31803e8b3f
   Zinn PO, 2012, PLOS ONE, V7, P0, DOI 10.1371/journal.pone.0041522
   Zinn PO, 2011, PLOS ONE, V6, P0, DOI 10.1371/journal.pone.0025451
   Zlatescu MC, 2001, CANCER RES, V61, P6713
NR 99
TC 96
Z9 105
U1 0
U2 36
PU SPRINGER
PI NEW YORK
PA 233 SPRING ST, NEW YORK, NY 10013 USA
SN 1528-4042
EI 1534-6293
J9 CURR NEUROL NEUROSCI
JI Curr. Neurol. Neurosci. Rep.
PD JAN 15
PY 2015
VL 15
IS 1
BP 
EP 
DI 10.1007/s11910-014-0506-0
PG 12
WC Clinical Neurology; Neurosciences
SC Neurosciences & Neurology
GA AU0OC
UT WOS:000345321600004
PM 25410316
DA 2024-03-01
ER

PT J
AU Von Neubeck, C
   Seidlitz, A
   Kitzler, HH
   Beuthien-Baumann, B
   Krause, M
AF Von Neubeck, C.
   Seidlitz, A.
   Kitzler, H. H.
   Beuthien-Baumann, B.
   Krause, M.
TI Glioblastoma multiforme: emerging treatments and stratification markers beyond new drugs
SO BRITISH JOURNAL OF RADIOLOGY
LA English
DT Review
ID newly-diagnosed glioblastoma; positron-emission-tomography; monoclonal-antibody 81c6; high-grade gliomas; external-beam radiotherapy; relative biological effectiveness; carbon ion radiotherapy; growth-factor receptor; created resection cavity; therapeutic proton-beam
AB Glioblastoma multiforme (GBM) is the most common primary brain tumour in adults. The standard therapy for GBM is maximal surgical resection followed by radiotherapy with concurrent and adjuvant temozolomide (TMZ). In spite of the extensive treatment, the disease is associated with poor clinical outcome. Further intensification of the standard treatment is limited by the infiltrating growth of the GBM in normal brain areas, the expected neurological toxicities with radiation doses >60Gy and the dose-limiting toxicities induced by systemic therapy. To improve the outcome of patients with GBM, alternative treatment modalities which add low or no additional toxicities to the standard treatment are needed. Many Phase II trials on new chemotherapeutics or targeted drugs have indicated potential efficacy but failed to improve the overall or progression-free survival in Phase III clinical trials. In this review, we will discuss contemporary issues related to recent technical developments and new metabolic strategies for patients with GBM including MR (spectroscopy) imaging, (amino acid) positron emission tomography (PET), amino acid PET, surgery, radiogenomics, particle therapy, radioimmunotherapy and diets.
C1 [Von Neubeck, C.; Krause, M.] German Canc Consortium DKTK, Dresden, Germany.
   [Von Neubeck, C.; Krause, M.] German Canc Res Ctr, Heidelberg, Germany.
   [Von Neubeck, C.; Seidlitz, A.; Beuthien-Baumann, B.; Krause, M.] Tech Univ Dresden, Fac Med, Natl Ctr Radiat Res Oncol, OncoRay, D-01062 Dresden, Germany.
   [Von Neubeck, C.; Seidlitz, A.; Beuthien-Baumann, B.; Krause, M.] Tech Univ Dresden, Univ Hosp Carl Gustav Carus, D-01062 Dresden, Germany.
   [Seidlitz, A.; Krause, M.] Tech Univ Dresden, Univ Hosp Carl Gustav Carus, Dept Radiat Oncol, D-01062 Dresden, Germany.
   [Kitzler, H. H.] Tech Univ Dresden, Univ Hosp Carl Gustav Carus, Dept Neuroradiol, D-01062 Dresden, Germany.
   [Beuthien-Baumann, B.] Tech Univ Dresden, Univ Hosp Carl Gustav Carus, Dept Nucl Med, D-01062 Dresden, Germany.
   [Beuthien-Baumann, B.] Helmholtz Zentrum, Dresden Rossendorf HZDR, PET Ctr, Inst Radiopharmaceut Canc Res, Dresden, Germany.
   [Krause, M.] Helmholtz Zentrum, Dresden Rossendorf HZDR, Inst Radiooncol, Dresden, Germany.
C3 Helmholtz Association; German Cancer Research Center (DKFZ); Helmholtz Association; German Cancer Research Center (DKFZ); Technische Universitat Dresden; Technische Universitat Dresden; Carl Gustav Carus University Hospital; Technische Universitat Dresden; Carl Gustav Carus University Hospital; Technische Universitat Dresden; Carl Gustav Carus University Hospital; Technische Universitat Dresden; Carl Gustav Carus University Hospital; Helmholtz Association; Helmholtz-Zentrum Dresden-Rossendorf (HZDR); Helmholtz Association; Helmholtz-Zentrum Dresden-Rossendorf (HZDR)
RP Von Neubeck, C (corresponding author), German Canc Consortium DKTK, Dresden, Germany.
EM Claere.vonNeubeck@uniklinikum-dresden.de
FU Novartis Pharma GmbH
CR Adeberg S, 2014, INT J RADIAT ONCOL, V90, P886, DOI 10.1016/j.ijrobp.2014.07.027
   Agrawal V, 2012, EXPERT OPIN BIOL TH, V12, P53, DOI 10.1517/14712598.2012.636349
   Akabani G, 1999, J NUCL MED, V40, P631
   Ambady Prakash, 2013, CNS ONCOL, V2, P511, DOI 10.2217/cns.13.44
   Arevalo-Perez J, 2015, J NEUROIMAGING, V25, P792, DOI 10.1111/jon.12239
   Balss J, 2008, ACTA NEUROPATHOL, V116, P597, DOI 10.1007/s00401-008-0455-2
   Barani IJ, 2015, CANCER TREAT RES, V163, P49, DOI 10.1007/978-3-319-12048-5_4
   Barker FG, 2001, INT J RADIAT ONCOL, V51, P410, DOI 10.1016/S0360-3016(01)01609-1
   Bartolomei M, 2004, Q J NUCL MED MOL IM, V48, P220
   Batchelor TT, 2013, J CLIN ONCOL, V31, P3212, DOI 10.1200/JCO.2012.47.2464
   Bigner DD, 1998, J CLIN ONCOL, V16, P2202, DOI 10.1200/JCO.1998.16.6.2202
   Boiardi A, 2005, J NEURO-ONCOL, V72, P125, DOI 10.1007/s11060-004-1497-5
   Bozzetti F, 2016, CLIN NUTR, V35, P1188, DOI 10.1016/j.clnu.2015.01.013
   Brada M, 2007, J CLIN ONCOL, V25, P965, DOI 10.1200/JCO.2006.10.0131
   Britten RA, 2013, RADIAT RES, V179, P21, DOI 10.1667/RR2737.1
   Brodbelt A, 2011, BRIT J RADIOL, V84, PS205, DOI 10.1259/bjr/19282704
   Buchegger F, 2000, ANTICANCER RES, V20, P1889
   Buckner JC, 2006, J CLIN ONCOL, V24, P3871, DOI 10.1200/JCO.2005.04.6979
   Burdick MJ, 2011, INT J RADIAT ONCOL, V79, P1124, DOI 10.1016/j.ijrobp.2009.12.030
   Cairncross G, 2013, J CLIN ONCOL, V31, P337, DOI 10.1200/JCO.2012.43.2674
   Carlsson J, 2006, J NEURO-ONCOL, V77, P33, DOI 10.1007/s11060-005-7410-z
   Carlsson J, 2003, RADIOTHER ONCOL, V66, P107, DOI 10.1016/S0167-8140(02)00374-2
   Casacó A, 2008, CANCER BIOL THER, V7, P333, DOI 10.4161/cbt.7.3.5414
   Chamberlain MC, 2011, J NEURO-ONCOL, V101, P319, DOI 10.1007/s11060-010-0251-4
   Champ CE, 2014, J NEURO-ONCOL, V117, P125, DOI 10.1007/s11060-014-1362-0
   Chaudhary P, 2014, INT J RADIAT ONCOL, V90, P27, DOI 10.1016/j.ijrobp.2014.05.010
   Chen LD, 2013, INT J RADIAT ONCOL, V86, P616, DOI 10.1016/j.ijrobp.2013.02.014
   Chesler David A, 2012, FRONT BIOSCI (SCHOL ED), V4, P190
   Chinot OL, 2014, NEW ENGL J MED, V370, P709, DOI 10.1056/NEJMoa1308345
   Clark KH, 2013, NEUROPATH APPL NEURO, V39, P706, DOI 10.1111/nan.12031
   Cokgor I, 2000, J CLIN ONCOL, V18, P3862, DOI 10.1200/JCO.2000.18.22.3862
   Colonnese C, 2012, CURR RADIOPHARM, V5, P300, DOI 10.2174/1874471011205040300
   Combs SE, 2013, RADIOTHER ONCOL, V108, P132, DOI 10.1016/j.radonc.2013.06.026
   Combs SE, 2013, SEMIN RADIAT ONCOL, V23, P120, DOI 10.1016/j.semradonc.2012.11.011
   Combs SE, 2010, BMC CANCER, V10, P0, DOI 10.1186/1471-2407-10-533
   Combs SE, 2010, BMC CANCER, V10, P0, DOI 10.1186/1471-2407-10-478
   Demetriades AK, 2014, SURG-J R COLL SURG E, V12, P148, DOI 10.1016/j.surge.2013.12.001
   Deviers A, 2014, INT J RADIAT ONCOL, V90, P385, DOI 10.1016/j.ijrobp.2014.06.009
   Dhermain F, 2014, CHIN J CANCER, V33, P16, DOI 10.5732/cjc.013.10217
   Dietrich A, 2015, BRIT J RADIOL, V88, P0, DOI 10.1259/bjr.20150042
   Dobelbower MC, 2011, J MED IMAG RADIAT ON, V55, P77, DOI 10.1111/j.1754-9485.2010.02232.x
   Durando X, 2008, NUTR CANCER, V60, P23, DOI 10.1080/01635580701525877
   Eljamel S, 2013, PHOTODIAGN PHOTODYN, V10, P356, DOI 10.1016/j.pdpdt.2013.03.006
   Epner DE, 2002, NUTR CANCER, V42, P158, DOI 10.1207/S15327914NC422_2
   Eriksson D, 2003, EUR J NUCL MED MOL I, V30, P895, DOI 10.1007/s00259-003-1177-2
   Fatterpekar GM, 2012, AM J ROENTGENOL, V198, P19, DOI 10.2214/AJR.11.7417
   Fitzek MM, 1999, J NEUROSURG, V91, P251, DOI 10.3171/jns.1999.91.2.0251
   Gebhardt BJ, 2014, RADIAT ONCOL, V9, P0, DOI 10.1186/1748-717X-9-130
   Gerweck LE, 1999, RADIOTHER ONCOL, V50, P135, DOI 10.1016/S0167-8140(98)00092-9
   Gilbert MR, 2014, NEW ENGL J MED, V370, P699, DOI 10.1056/NEJMoa1308573
   Gilbert MR, 2013, J CLIN ONCOL, V31, P4085, DOI 10.1200/JCO.2013.49.6968
   Grossman SA, 2003, J CLIN ONCOL, V21, P1485, DOI 10.1200/JCO.2003.10.035
   Grosu AL, 2005, INT J RADIAT ONCOL, V63, P64, DOI 10.1016/j.ijrobp.2005.01.045
   Haynes HR, 2014, FRONT ONCOL, V4, P0, DOI 10.3389/fonc.2014.00047
   Huang RY, 2015, FRONT NEUROL, V6, P0, DOI 10.3389/fneur.2015.00033
   Jamshidi N, 2014, RADIOLOGY, V270, P212, DOI 10.1148/radiol.13130078
   JAROS E, 1992, BRIT J CANCER, V66, P373, DOI 10.1038/bjc.1992.273
   Johansson A, 2002, CANCER, V94, P1314, DOI 10.1002/cncr.10302
   Kalpathy-Cranner J, 2014, CANCER RES, V74, P4622, DOI 10.1158/0008-5472.CAN-14-0383
   Kim IH, 2011, J NEURO-ONCOL, V103, P595, DOI 10.1007/s11060-010-0427-y
   Kleihues P, 1999, NEURO ONCOL, V1, P44, DOI 10.1093/neuonc/1.1.44
   Kleihues P, 2002, J NEUROPATH EXP NEUR, V61, P215, DOI 10.1093/jnen/61.3.215
   Koi L, 2014, RADIOTHER ONCOL, V110, P362, DOI 10.1016/j.radonc.2013.12.001
   Kokkinakis DM, 1997, NUTR CANCER, V29, P195, DOI 10.1080/01635589709514624
   Kokkinakis DM, 2001, CANCER RES, V61, P4017
   Kracht LW, 2004, CLIN CANCER RES, V10, P7163, DOI 10.1158/1078-0432.CCR-04-0262
   Kubben PL, 2011, LANCET ONCOL, V12, P1062, DOI 10.1016/S1470-2045(11)70130-9
   Laprie A, 2008, INT J RADIAT ONCOL, V70, P773, DOI 10.1016/j.ijrobp.2007.10.039
   Lee IS, 2009, ANN ANAT, V191, P309, DOI 10.1016/j.aanat.2009.02.006
   Li LN, 2010, J NEUROSURG, V113, P192, DOI 10.3171/2010.2.JNS091211
   Lima FRS, 2012, BBA-REV CANCER, V1826, P338, DOI 10.1016/j.bbcan.2012.05.004
   Linn J, 2014, CURR OPIN NEUROL, V27, P380, DOI 10.1097/WCO.0000000000000108
   Louis DN, 2007, ACTA NEUROPATHOL, V114, P547, DOI 10.1007/s00401-007-0278-6
   Mahasittiwat P, 2008, INT J RADIAT ONCOL, V70, P515, DOI 10.1016/j.ijrobp.2007.06.071
   Malmström A, 2012, LANCET ONCOL, V13, P916, DOI 10.1016/S1470-2045(12)70265-6
   Maroon J, 2013, J CHILD NEUROL, V28, P1002, DOI 10.1177/0883073813488670
   Matsuo M, 2012, INT J RADIAT ONCOL, V82, P83, DOI 10.1016/j.ijrobp.2010.09.020
   McDonald MW, 2011, INT J RADIAT ONCOL, V79, P130, DOI 10.1016/j.ijrobp.2009.10.048
   Minniti G, 2010, RADIOTHER ONCOL, V97, P377, DOI 10.1016/j.radonc.2010.08.020
   Mirimanoff RO, 2006, J CLIN ONCOL, V24, P2563, DOI 10.1200/JCO.2005.04.5963
   Miwa K, 2004, J NEUROL NEUROSUR PS, V75, P1457, DOI 10.1136/jnnp.2003.028480
   Mizoe JE, 2007, INT J RADIAT ONCOL, V69, P390, DOI 10.1016/j.ijrobp.2007.03.003
   Mizumoto M, 2013, STRAHLENTHER ONKOL, V189, P656, DOI 10.1007/s00066-013-0390-6
   Mizumoto M, 2010, INT J RADIAT ONCOL, V77, P98, DOI 10.1016/j.ijrobp.2009.04.054
   Muruganandham M, 2014, INT J RADIAT ONCOL, V90, P181, DOI 10.1016/j.ijrobp.2014.05.014
   Nakamura H, 2013, ACTA RADIOL, V54, P214, DOI 10.1258/ar.2012.120525
   NEBELING LC, 1995, J AM COLL NUTR, V14, P202
   Nicholas MK, 2006, CLIN CANCER RES, V12, P7261, DOI 10.1158/1078-0432.CCR-06-0874
   OBrien BJ, 2014, CURR ONCOL REP, V16, P0, DOI 10.1007/s11912-014-0397-x
   Oh J, 2011, CAN J NEUROL SCI, V38, P621, DOI 10.1017/S0317167100012166
   Ohgaki H, 2013, CLIN CANCER RES, V19, P764, DOI 10.1158/1078-0432.CCR-12-3002
   Olson JJ, 2014, J NEURO-ONCOL, V118, P557, DOI 10.1007/s11060-013-1339-4
   Papageorgiou TS, 2015, PHYS MEDICA, V31, P767, DOI 10.1016/j.ejmp.2015.03.010
   Park I, 2007, INT J RADIAT ONCOL, V69, P381, DOI 10.1016/j.ijrobp.2007.03.019
   Parra NA, 2014, INT J RADIAT ONCOL, V90, P376, DOI 10.1016/j.ijrobp.2014.03.049
   Phillips HS, 2006, CANCER CELL, V9, P157, DOI 10.1016/j.ccr.2006.02.019
   Pirzkall A, 2001, INT J RADIAT ONCOL, V50, P915, DOI 10.1016/S0360-3016(01)01548-6
   Pirzkall A, 2004, INT J RADIAT ONCOL, V59, P126, DOI 10.1016/j.ijrobp.2003.08.023
   Reardon DA, 2002, J CLIN ONCOL, V20, P1389, DOI 10.1200/JCO.2002.20.5.1389
   Reardon DA, 2006, J CLIN ONCOL, V24, P115, DOI 10.1200/JCO.2005.03.4082
   Reardon DA, 2008, NEURO-ONCOLOGY, V10, P182, DOI 10.1215/15228517-2007-053
   Reardon DA, 2006, J NUCL MED, V47, P912
   Rieger J, 2014, INT J ONCOL, V44, P1843, DOI 10.3892/ijo.2014.2382
   RIVA P, 1994, CANCER-AM CANCER SOC, V73, P1076, DOI 10.1002/1097-0142(19940201)73:3+<1076::AID-CNCR2820731347>3.0.CO;2-Z
   Roder C, 2014, EJSO-EUR J SURG ONC, V40, P297, DOI 10.1016/j.ejso.2013.11.022
   Roessler K, 2012, NEUROL RES, V34, P314, DOI 10.1179/1743132811Y.0000000078
   Santoni Matteo, 2014, ISRN ONCOL, V2014, P463152, DOI 10.1155/2014/463152
   Schmidt M, 2011, NUTR METAB, V8, P0, DOI 10.1186/1743-7075-8-54
   Schuster J, 2015, NEURO-ONCOLOGY, V17, P854, DOI 10.1093/neuonc/nou348
   Seidl C, 2014, IMMUNOTHERAPY-UK, V6, P431, DOI 10.2217/imt.14.16
   Seyfried TN, 2015, CANCER LETT, V356, P289, DOI 10.1016/j.canlet.2014.07.015
   Shibui S, 2013, CANCER CHEMOTH PHARM, V71, P511, DOI 10.1007/s00280-012-2041-5
   Slonina D, 2014, RADIAT ENVIRON BIOPH, V53, P745, DOI 10.1007/s00411-014-0559-0
   Sreeraman Radhika, 2014, CNS ONCOL, V3, P149, DOI 10.2217/cns.14.16
   Stone E, 2012, ACS CHEM BIOL, V7, P1822, DOI 10.1021/cb300335j
   Stupp R, 2005, NEW ENGL J MED, V352, P987, DOI 10.1056/NEJMoa043330
   Stupp R, 2014, LANCET ONCOL, V15, P1100, DOI 10.1016/S1470-2045(14)70379-1
   Stupp R, 2009, LANCET ONCOL, V10, P459, DOI 10.1016/S1470-2045(09)70025-7
   Suit H, 2008, RADIOTHER ONCOL, V86, P148, DOI 10.1016/j.radonc.2007.12.024
   Swartz AM, 2014, IMMUNOTHERAPY-UK, V6, P679, DOI 10.2217/imt.14.21
   Tan YY, 1997, ANTICANCER RES, V17, P3857
   Tanaka Y, 2009, J NEUROSURG, V110, P163, DOI 10.3171/2008.4.17569
   Thivat E, 2009, ANTICANCER RES, V29, P5235
   Thomas AA, 2014, JAMA NEUROL, V71, P1437, DOI 10.1001/jamaneurol.2014.1701
   Tietze A, 2015, PLOS ONE, V10, P0, DOI 10.1371/journal.pone.0123044
   Tohma Y, 1998, J NEUROPATH EXP NEUR, V57, P684, DOI 10.1097/00005072-199807000-00005
   Treister D, 2014, SEMIN ONCOL, V41, P478, DOI 10.1053/j.seminoncol.2014.06.006
   Verhaak RGW, 2010, CANCER CELL, V17, P98, DOI 10.1016/j.ccr.2009.12.020
   Wang X, 2014, CANCER INVEST, V32, P451, DOI 10.3109/07357907.2014.958234
   Westphal M, 2013, LANCET ONCOL, V14, P823, DOI 10.1016/S1470-2045(13)70274-2
   Wick W, 2012, LANCET ONCOL, V13, P707, DOI 10.1016/S1470-2045(12)70164-X
   Wick W, 2010, J CLIN ONCOL, V28, P1168, DOI 10.1200/JCO.2009.23.2595
   Yan H, 2009, NEW ENGL J MED, V360, P765, DOI 10.1056/NEJMoa0808710
   Yang ZJ, 2004, CANCER RES, V64, P6673, DOI 10.1158/0008-5472.CAN-04-1822
   Yang ZJ, 2004, CLIN CANCER RES, V10, P2131, DOI 10.1158/1078-0432.CCR-03-0068
   Zalutsky MR, 2008, J NUCL MED, V49, P30, DOI 10.2967/jnumed.107.046938
   Zalutsky MR, 2004, BRIT J CANCER, V90, P1469, DOI 10.1038/sj.bjc.6601771
   Zuccoli G, 2010, NUTR METAB, V7, P0, DOI 10.1186/1743-7075-7-33
NR 138
TC 45
Z9 48
U1 0
U2 19
PU BRITISH INST RADIOLOGY
PI LONDON
PA 48-50 ST JOHN ST, LONDON, ENGLAND
SN 0007-1285
EI 1748-880X
J9 BRIT J RADIOL
JI Br. J. Radiol.
PD JUN 15
PY 2015
VL 88
IS 1053
BP 
EP 
DI 10.1259/bjr.20150354
PG 16
WC Radiology, Nuclear Medicine & Medical Imaging
SC Radiology, Nuclear Medicine & Medical Imaging
GA CU1XD
UT WOS:000363314700025
PM 26159214
DA 2024-03-01
ER

PT J
AU Panth, KM
   Leijenaar, RTH
   Carvalho, S
   Lieuwes, NG
   Yaromina, A
   Dubois, L
   Lambin, P
AF Panth, Kranthi Marella
   Leijenaar, Ralph T. H.
   Carvalho, Sara
   Lieuwes, Natasja G.
   Yaromina, Ala
   Dubois, Ludwig
   Lambin, Philippe
TI Is there a causal relationship between genetic changes and radiomics-based image features? An <i>in vivo</i> preclinical experiment with doxycycline inducible GADD34 tumor cells
SO RADIOTHERAPY AND ONCOLOGY
LA English
DT Article; Proceedings Paper
DE CT imaging; Radiogenomics; Preclinical; Radiotherapy
ID expression programs; cancer; heterogeneity; discovery; carcinoma; therapy
AB Background and purpose: The central hypothesis of "radiomics" is that imaging features reflect tumor phenotype and genotype. Until now only correlative studies have been performed. The main objective of our study is to determine whether a causal relationship exists between genetic changes and image features. The secondary objective is to assess whether the combination with radiotherapy (RT) influences these image features. Material and methods: HCT116 doxycycline (dox) inducible GADD34 cells were grown as xenografts in the flanks of NMRI-nu mice. GADD34 overexpression decreases hypoxic fraction. Radiomics analyses were performed on computed tomography images obtained at 40 kVp and again at 80 kVp for validation, before radiotherapy at a volume of 200 mm(3), 4 days post RT (10 Gy) and 500 mm(3). To select reproducible features test-retest experiments were performed at baseline. Results: Gene induction and/or irradiation translated into significant changes in radiomics features. Post irradiation, 17 features for 40 kVp and 9 features for 80 kVp differed significantly between dox+ and dox combined with RT. 8 and 4 of these features remained consistent for 40 and 80 kVp, respectively. Conclusion: Radiomics is able to identify early effects of changed gene expression combined with radiation treatment in tumors with similar volumes which are not visible to human eye. (C) 20.15 The Authors. Published by Elsevier Ireland Ltd. Radiotherapy and Oncology 116 (2015) 462-466 This is an open access article under the CC BY-NC-ND license (http://creativecommons.org/licenses/by-nc-nd/4.0/).
C1 [Panth, Kranthi Marella; Leijenaar, Ralph T. H.; Carvalho, Sara; Lieuwes, Natasja G.; Yaromina, Ala; Dubois, Ludwig; Lambin, Philippe] MUMC, GROW, Dept Radiat Oncol MAASTRO, Maastricht, Netherlands.
C3 Maastricht University
RP Panth, KM (corresponding author), Maastricht Univ, Med Ctr, Grow Sch Oncol & Dev Biol, Dept Radiat Oncol,Maastro Lab, Univ Singel 50-23,POB 616, NL-6200 MD Maastricht, Netherlands.
EM kranthi.panth@maastrichtuniversity.nl
FU QuIC-ConCePT project; EFPIA companies; Innovative Medicine Initiative Joint Undertaking (IMI JU) [115151]; National Institute of Health (NIH-USA U01 Radiomics); EU; Kankeronderzoekfonds Limburg from the Health Foundation
CR Aerts HJWL, 2014, NAT COMMUN, V5, P0
   Bland JM, 2007, J BIOPHARM STAT, V17, P571, DOI 10.1080/10543400701329422
   Carvalho S, 2013, ACTA ONCOL, V52, P1398, DOI 10.3109/0284186X.2013.812795
   Chicklore S, 2013, EUR J NUCL MED MOL I, V40, P133, DOI 10.1007/s00259-012-2247-0
   Chin L, 2011, NAT MED, V17, P297, DOI 10.1038/nm.2323
   Coroller TP, 2015, RADIOTHER ONCOL, V114, P345, DOI 10.1016/j.radonc.2015.02.015
   Deasy JO, 2003, MED PHYS, V30, P979, DOI 10.1118/1.1568978
   Kumar V, 2012, MAGN RESON IMAGING, V30, P1234, DOI 10.1016/j.mri.2012.06.010
   Kuo MD, 2007, J VASC INTERV RADIOL, V18, P821, DOI 10.1016/j.jvir.2007.04.031
   Lambin P, 2013, NAT REV CLIN ONCOL, V10, P27, DOI 10.1038/nrclinonc.2012.196
   Lambin P, 2012, EUR J CANCER, V48, P441, DOI 10.1016/j.ejca.2011.11.036
   Lee S, 2011, HISTOPATHOLOGY, V59, P832, DOI 10.1111/j.1365-2559.2011.04017.x
   Leijenaar RTH, 2013, ACTA ONCOL, V52, P1391, DOI 10.3109/0284186X.2013.812798
   MOULDER JE, 1987, CANCER METAST REV, V5, P313, DOI 10.1007/BF00055376
   Parmar C, 2014, PLOS ONE, V9, P0, DOI 10.1371/journal.pone.0102107
   Rouschop KM, 2013, P NATL ACAD SCI USA, V110, P4622, DOI 10.1073/pnas.1210633110
   Rudin M, 2003, NAT REV DRUG DISCOV, V2, P123, DOI 10.1038/nrd1007
   Ruijter ET, 1996, J PATHOL, V180, P295
   Segal E, 2007, NAT BIOTECHNOL, V25, P675, DOI 10.1038/nbt1306
   SHROUT PE, 1979, PSYCHOL BULL, V86, P420, DOI 10.1037/0033-2909.86.2.420
   van Hoof SJ, 2013, RADIOTHER ONCOL, V109, P361, DOI 10.1016/j.radonc.2013.10.003
   Velazquez ER, 2013, SCI REP, V3, P0
NR 22
TC 92
Z9 108
U1 0
U2 22
PU ELSEVIER IRELAND LTD
PI CLARE
PA ELSEVIER HOUSE, BROOKVALE PLAZA, EAST PARK SHANNON, CO, CLARE, 00000, IRELAND
SN 0167-8140
EI 
J9 RADIOTHER ONCOL
JI Radiother. Oncol.
PD SEP 15
PY 2015
VL 116
IS 3
BP 462
EP 466
DI 10.1016/j.radonc.2015.06.013
PG 5
WC Oncology; Radiology, Nuclear Medicine & Medical Imaging
SC Oncology; Radiology, Nuclear Medicine & Medical Imaging
GA CU8UN
UT WOS:000363819700021
PM 26163091
DA 2024-03-01
ER

PT J
AU Hesketh, RL
   Zhu, AX
   Oklu, R
AF Hesketh, Richard L.
   Zhu, Andrew X.
   Oklu, Rahmi
TI Hepatocellular Carcinoma <i>Can Circulating Tumor Cells and Radiogenomics Deliver Personalized Care</i>?
SO AMERICAN JOURNAL OF CLINICAL ONCOLOGY-CANCER CLINICAL TRIALS
LA English
DT Review
DE hepatocellular carcinoma; radiogenomics; circulating tumor cells
ID gene-expression programs; recurrent mutations; cirrhotic-patients; somatic mutations; beta-catenin; liver-cancer; survival; prediction; pathways
AB The 'omics revolution is facilitating a personalized approach to improving outcome by refining diagnosis, staging, treatment, and monitoring of hepatocellular carcinoma. Furthermore, the promise of being able to target a range of specific tumor drivers at a molecular level offers exciting new therapy prospects for a disease that is notoriously difficult to treat. We provide a unique perspective combining our understanding of the molecular mechanisms of hepatocellular carcinoma development with the potential of circulating tumor cells and radiogenomics to change the drivers of decision-making used in current practice.
C1 [Hesketh, Richard L.] West Middlesex Univ Hosp, London, England.
   [Zhu, Andrew X.] Massachusetts Gen Hosp, Div Hematol Oncol, Boston, MA USA.
   [Oklu, Rahmi] Massachusetts Gen Hosp, Div Vasc Imaging & Intervent, Boston, MA 02114 USA.
   [Zhu, Andrew X.; Oklu, Rahmi] Harvard Univ, Sch Med, Boston, MA 02115 USA.
C3 Harvard University; Massachusetts General Hospital; Harvard University; Massachusetts General Hospital; Harvard University; Harvard Medical School
RP Oklu, R (corresponding author), Massachusetts Gen Hosp, Div Vasc Imaging & Intervent, 55 Fruit St,290 Gray Bigelow, Boston, MA 02114 USA.
EM roklu@mgh.harvard.edu
FU NCI NIH HHS [R03 CA172738] Funding Source: Medline
CR AGUILAR F, 1993, P NATL ACAD SCI USA, V90, P8586, DOI 10.1073/pnas.90.18.8586
   Arzumanyan A, 2013, NAT REV CANCER, V13, P123, DOI 10.1038/nrc3449
   Avila MA, 2006, ONCOGENE, V25, P3866, DOI 10.1038/sj.onc.1209550
   Bamford S, 2004, BRIT J CANCER, V91, P355, DOI 10.1038/sj.bjc.6601894
   BUTLER TP, 1975, CANCER RES, V35, P512
   Collier J, 1998, HEPATOLOGY, V27, P273, DOI 10.1002/hep.510270140
   Davila JA, 2010, HEPATOLOGY, V52, P132, DOI 10.1002/hep.23615
   Day SE, 2007, NAT MED, V13, P1382, DOI 10.1038/nm1650
   Di Martino M, 2013, EUR RADIOL, V23, P887, DOI 10.1007/s00330-012-2691-z
   Dong AS, 2014, CLIN NUCL MED, V39, P808, DOI 10.1097/RLU.0b013e3182a75812
   Fan ST, 2011, ANN SURG, V254, P569, DOI 10.1097/SLA.0b013e3182300a1d
   Ferlay J, 2013, GLOBOCAN 2012 V1 0 C, V0, P0
   Fujimoto A, 2012, NAT GENET, V44, P760, DOI 10.1038/ng.2291
   Gorges TM, 2012, BMC CANCER, V12, P0, DOI 10.1186/1471-2407-12-178
   Guichard C, 2012, NAT GENET, V44, P694, DOI 10.1038/ng.2256
   Higgs MR, 2013, ONCOGENE, V32, P4683, DOI 10.1038/onc.2012.484
   Huang J, 2012, NAT GENET, V44, P1117, DOI 10.1038/ng.2391
   Inagawa S, 2002, CLIN CANCER RES, V8, P450
   Kan ZY, 2013, GENOME RES, V23, P1422, DOI 10.1101/gr.154492.113
   Kuo MD, 2007, J VASC INTERV RADIOL, V18, P821, DOI 10.1016/j.jvir.2007.04.031
   Lencioni R, 2012, RADIOLOGY, V262, P43, DOI 10.1148/radiol.11110144
   Li S, 2012, CANC LETT, V340, P247
   Luzzi KJ, 1998, AM J PATHOL, V153, P865, DOI 10.1016/S0002-9440(10)65628-3
   Malaguarnera G, 2010, DIGEST DIS SCI, V55, P2744, DOI 10.1007/s10620-010-1184-7
   Marrero JA, 2005, LIVER TRANSPLANT, V11, P281, DOI 10.1002/lt.20357
   Nault JC, 2013, GASTROENTEROLOGY, V145, P176, DOI 10.1053/j.gastro.2013.03.051
   Ozkumur E, 2013, SCI TRANSL MED, V5, P0, DOI 10.1126/scitranslmed.3005616
   Pao W, 2005, PLOS MED, V2, P225, DOI 10.1371/journal.pmed.0020073
   Rutman AM, 2009, EUR J RADIOL, V70, P232, DOI 10.1016/j.ejrad.2009.01.050
   Seeff LB, 2004, GASTROENTEROLOGY, V127, PS1, DOI 10.1053/j.gastro.2004.09.010
   Segal E, 2007, NAT BIOTECHNOL, V25, P675, DOI 10.1038/nbt1306
   Sheth RA, 2013, J VASC INTERV RADIOL, V24, P1201, DOI 10.1016/j.jvir.2013.03.034
   Song K, 2013, ONCOL REP, V29, P3, DOI 10.3892/or.2012.2082
   Soucek L, 2008, NATURE, V455, P679, DOI 10.1038/nature07260
   Stefaniuk P, 2010, WORLD J GASTROENTERO, V16, P418, DOI 10.3748/wjg.v16.i4.418
   Venook AP, 2010, ONCOLOGIST, V15, P5, DOI 10.1634/theoncologist.2010-S4-05
   Villanueva A, 2011, GASTROENTEROLOGY, V140, P1501, DOI 10.1053/j.gastro.2011.02.006
   Welch JS, 2011, JAMA-J AM MED ASSOC, V305, P1577, DOI 10.1001/jama.2011.497
   Wolfort RM, 2010, INT SURG, V95, P67
   Wu LJ, 2012, CANCER LETT, V326, P17, DOI 10.1016/j.canlet.2012.07.024
   Xu W, 2011, CLIN CANCER RES, V17, P3783, DOI 10.1158/1078-0432.CCR-10-0498
   Zhan Ping, 2013, HEPATOBILIARY SURG NUTR, V2, P260, DOI 10.3978/j.issn.2304-3881.2013.07.06
   Zhang T, 2010, ANTI-CANCER DRUG, V21, P326, DOI 10.1097/CAD.0b013e3283350e26
NR 43
TC 19
Z9 22
U1 0
U2 17
PU LIPPINCOTT WILLIAMS & WILKINS
PI PHILADELPHIA
PA TWO COMMERCE SQ, 2001 MARKET ST, PHILADELPHIA, PA 19103 USA
SN 0277-3732
EI 1537-453X
J9 AM J CLIN ONCOL-CANC
JI Am. J. Clin. Oncol.-Cancer Clin. Trials
PD AUG 15
PY 2015
VL 38
IS 4
BP 431
EP 436
DI 10.1097/COC.0000000000000123
PG 6
WC Oncology
SC Oncology
GA CP4EQ
UT WOS:000359835200019
PM 25238287
DA 2024-03-01
ER

PT J
AU Kickingereder, P
   Sahm, F
   Radbruch, A
   Wick, W
   Heiland, S
   von Deimling, A
   Bendszus, M
   Wiestler, B
AF Kickingereder, Philipp
   Sahm, Felix
   Radbruch, Alexander
   Wick, Wolfgang
   Heiland, Sabine
   von Deimling, Andreas
   Bendszus, Martin
   Wiestler, Benedikt
TI <i>IDH</i> mutation status is associated with a distinct hypoxia/angiogenesis transcriptome signature which is non-invasively predictable with rCBV imaging in human glioma
SO SCIENTIFIC REPORTS
LA English
DT Article
ID cerebral blood-volume; growth-factor expression; oncometabolite 2-hydroxyglutarate; tumor grade; cell; classification; dehydrogenase; genes; (r)-2-hydroxyglutarate; bioconductor
AB The recent identification of IDH mutations in gliomas and several other cancers suggests that this pathway is involved in oncogenesis; however effector functions are complex and yet incompletely understood. To study the regulatory effects of IDH on hypoxia-inducible-factor 1-alpha (HIF1A), a driving force in hypoxia-initiated angiogenesis, we analyzed mRNA expression profiles of 288 glioma patients and show decreased expression of HIF1A targets on a single-gene and pathway level, strong inhibition of upstream regulators such as HIF1A and downstream biological functions such as angio-and vasculogenesis in IDH mutant tumors. Genotype/imaging phenotype correlation analysis with relative cerebral blood volume (rCBV) MRI - a robust and non-invasive estimate of tumor angiogenesis - in 73 treatment-naive patients with low-grade and anaplastic gliomas showed that a one-unit increase in rCBV corresponded to a two-third decrease in the odds for an IDH mutation and correctly predicted IDH mutation status in 88% of patients. Together, these findings (1) show that IDH mutation status is associated with a distinct angiogenesis transcriptome signature which is non-invasively predictable with rCBV imaging and (2) highlight the potential future of radiogenomics (i.e. the correlation between cancer imaging and genomic features) towards a more accurate diagnostic workup of brain tumors.
C1 [Kickingereder, Philipp; Radbruch, Alexander; Heiland, Sabine; Bendszus, Martin; Wiestler, Benedikt] Heidelberg Univ, Med Ctr, Dept Neuroradiol, Heidelberg, Germany.
   [Sahm, Felix; von Deimling, Andreas] Heidelberg Univ, Med Ctr, Dept Neuropathol, Heidelberg, Germany.
   [Sahm, Felix; von Deimling, Andreas] German Canc Res Ctr, German Canc Consortium DKTK, Clin Cooperat Unit Neuropathol, Heidelberg, Germany.
   [Wick, Wolfgang; Wiestler, Benedikt] Heidelberg Univ, Med Ctr, Neurol Clin, Heidelberg, Germany.
   [Wick, Wolfgang; Wiestler, Benedikt] DKFZ, Clin Cooperat Unit Neurooncol, DKTK, Heidelberg, Germany.
   [Radbruch, Alexander] DKFZ, Dept Radiol, Heidelberg, Germany.
C3 Ruprecht Karls University Heidelberg; Ruprecht Karls University Heidelberg; Helmholtz Association; German Cancer Research Center (DKFZ); Ruprecht Karls University Heidelberg; Helmholtz Association; German Cancer Research Center (DKFZ); Helmholtz Association; German Cancer Research Center (DKFZ)
RP Kickingereder, P (corresponding author), Heidelberg Univ, Med Ctr, Dept Neuroradiol, Heidelberg, Germany.
EM philipp.kickingereder@med.uni-heidelberg.de
CR Amary MF, 2011, J PATHOL, V224, P334, DOI 10.1002/path.2913
   Unknown -, 2014, R LANG ENV STAT COMP, V0, P0
   Boxerman JL, 2006, AM J NEURORADIOL, V27, P859
   Brat DJ, 2015, NEW ENGL J MED, V372, P2481, DOI 10.1056/NEJMoa1402121
   Cairns RA, 2013, CANCER DISCOV, V3, P730, DOI 10.1158/2159-8290.CD-13-0083
   Cairns RA, 2012, BLOOD, V119, P1901, DOI 10.1182/blood-2011-11-391748
   Capper D, 2010, AM J SURG PATHOL, V34, P1199, DOI 10.1097/PAS.0b013e3181e7740d
   Chesnelong C, 2014, NEURO-ONCOLOGY, V16, P686, DOI 10.1093/neuonc/not243
   Chowdhury R, 2011, EMBO REP, V12, P463, DOI 10.1038/embor.2011.43
   Dang L, 2009, NATURE, V462, P739, DOI 10.1038/nature08617
   del Peso L, 2003, J BIOL CHEM, V278, P48690, DOI 10.1074/jbc.M308862200
   Figueroa ME, 2010, CANCER CELL, V18, P553, DOI 10.1016/j.ccr.2010.11.015
   Fu YJ, 2012, INT J BIOCHEM CELL B, V44, P770, DOI 10.1016/j.biocel.2012.01.017
   Gentleman RC, 2004, GENOME BIOL, V5, P0, DOI 10.1186/gb-2004-5-10-r80
   Ginat DT, 2012, ACAD RADIOL, V19, P986, DOI 10.1016/j.acra.2012.04.006
   Hänzelmann S, 2013, BMC BIOINFORMATICS, V14, P0, DOI 10.1186/1471-2105-14-7
   Hartmann C, 2010, ACTA NEUROPATHOL, V120, P707, DOI 10.1007/s00401-010-0781-z
   Hartmann C, 2009, ACTA NEUROPATHOL, V118, P469, DOI 10.1007/s00401-009-0561-9
   Jain R, 2012, AM J NEURORADIOL, V33, P1343, DOI 10.3174/ajnr.A2956
   Kickingereder P, 2015, NEURO-ONCOLOGY, V17, P1139, DOI 10.1093/neuonc/nov028
   Koivunen P, 2012, NATURE, V483, P485, DOI 10.1038/nature10898
   Lai A, 2011, J CLIN ONCOL, V29, P4482, DOI 10.1200/JCO.2010.33.8715
   Law M, 2008, RADIOLOGY, V247, P490, DOI 10.1148/radiol.2472070898
   Leu S, 2013, NEURO-ONCOLOGY, V15, P469, DOI 10.1093/neuonc/nos317
   Losman JA, 2013, GENE DEV, V27, P836, DOI 10.1101/gad.217406.113
   Losman JA, 2013, SCIENCE, V339, P1621, DOI 10.1126/science.1231677
   Lu C, 2012, NATURE, V483, P474, DOI 10.1038/nature10860
   Maia ACM, 2005, AM J NEURORADIOL, V26, P777
   Mardis ER, 2009, NEW ENGL J MED, V361, P1058, DOI 10.1056/NEJMoa0903840
   Maxwell PH, 1999, NATURE, V399, P271, DOI 10.1038/20459
   Mouridsen K, 2006, MAGN RESON MED, V55, P524, DOI 10.1002/mrm.20759
   Nobusawa S, 2009, CLIN CANCER RES, V15, P6002, DOI 10.1158/1078-0432.CCR-09-0715
   Oermann EK, 2012, SEMIN CELL DEV BIOL, V23, P370, DOI 10.1016/j.semcdb.2012.01.013
   Ostergaard L, 1996, MAGN RESON MED, V36, P715, DOI 10.1002/mrm.1910360510
   Robinson MD, 2010, BIOINFORMATICS, V26, P139, DOI 10.1093/bioinformatics/btp616
   Rohwer N, 2013, ONCOGENE, V32, P3569, DOI 10.1038/onc.2012.510
   Sahm F, 2014, ACTA NEUROPATHOL, V128, P551, DOI 10.1007/s00401-014-1326-7
   Schulze A, 2012, NATURE, V491, P364, DOI 10.1038/nature11706
   Smyth GK, 2004, APPL. GENET. MOL. BIOL., V3, P1, DOI 10.2202/15446115.1027
   Subramanian A, 2005, P NATL ACAD SCI USA, V102, P15545, DOI 10.1073/pnas.0506580102
   Turcan S, 2012, NATURE, V483, P479, DOI 10.1038/nature10866
   Wang P, 2013, ONCOGENE, V32, P3091, DOI 10.1038/onc.2012.315
   Wick W, 2009, J CLIN ONCOL, V27, P5874, DOI 10.1200/JCO.2009.23.6497
   Wu O, 2003, MAGNET RESON MED, V50, P164, DOI 10.1002/mrm.10522
   Xu W, 2011, CANCER CELL, V19, P17, DOI 10.1016/j.ccr.2010.12.014
   Yan H, 2009, NEW ENGL J MED, V360, P765, DOI 10.1056/NEJMoa0808710
   Ye D, 2013, CANCER CELL, V23, P274, DOI 10.1016/j.ccr.2013.03.005
   Zhao SM, 2009, SCIENCE, V324, P261, DOI 10.1126/science.1170944
NR 48
TC 215
Z9 233
U1 1
U2 21
PU NATURE PUBLISHING GROUP
PI LONDON
PA MACMILLAN BUILDING, 4 CRINAN ST, LONDON N1 9XW, ENGLAND
SN 2045-2322
EI 
J9 SCI REP-UK
JI Sci Rep
PD NOV 5
PY 2015
VL 5
IS 
BP 
EP 
DI 10.1038/srep16238
PG 9
WC Multidisciplinary Sciences
SC Science & Technology - Other Topics
GA CV3EF
UT WOS:000364140600001
PM 26538165
DA 2024-03-01
ER

PT J
AU Grimm, LJ
   Zhang, J
   Mazurowski, MA
AF Grimm, Lars J.
   Zhang, Jing
   Mazurowski, Maciej A.
TI Computational Approach to Radiogenomics of Breast Cancer: Luminal A and Luminal B Molecular Subtypes Are Associated With Imaging Features on Routine Breast MRI Extracted Using Computer Vision Algorithms
SO JOURNAL OF MAGNETIC RESONANCE IMAGING
LA English
DT Article
ID pathological complete response; neoadjuvant chemotherapy; progesterone-receptor; estrogen-receptor; postmastectomy radiotherapy; her2 status; therapy; classification; recurrence; dynamics
AB Purpose: To identify associations between semiautomatically extracted MRI features and breast cancer molecular subtypes. Methods: We analyzed routine clinical pre-operative breast MRIs from 275 breast cancer patients at a single institution in this retrospective, Institutional Review Board-approved study. Six fellowship-trained breast imagers reviewed the MRIs and annotated the cancers. Computer vision algorithms were then used to extract 56 imaging features from the cancers including morphologic, texture, and dynamic features. Surrogate markers (estrogen receptor [ER], progesterone receptor [PR], human epidermal growth factor receptor-2 [HER2]) were used to categorize tumors by molecular subtype: ER/PR+, HER2- (luminal A); ER/PR+, HER2+ (luminal B); ER/PR-, HER2+ (HER2); ER/PR/HER2- (basal). A multivariate analysis was used to determine associations between the imaging features and molecular subtype. Results: The imaging features were associated with both luminal A (P = 0.0007) and luminal B (P = 0.0063) molecular subtypes. No association was found for either HER2 (P = 0.2465) or basal (P = 0.1014) molecular subtype and the imaging features. A P-value of 0.0125 (0.05/4) was considered significant. Conclusion: Luminal A and luminal B molecular subtype breast cancer are associated with semiautomatically extracted features from routine contrast enhanced breast MRI.
C1 [Grimm, Lars J.; Zhang, Jing; Mazurowski, Maciej A.] Duke Univ, Med Ctr, Dept Radiol, Durham, NC 27710 USA.
C3 Duke University
RP Grimm, LJ (corresponding author), Duke Univ, Med Ctr, Dept Radiol, Box 3808, Durham, NC 27710 USA.
EM lars.grimm@duke.edu
CR Bae MS, 2015, ACTA RADIOL, V56, P269, DOI 10.1177/0284185114524197
   Ben T, 2011, BREAST CANCER RES, V13, P0, DOI 10.1186/bcr2904
   Bertucci F, 2005, CANCER RES, V65, P2170, DOI 10.1158/0008-5472.CAN-04-4115
   Bhooshan N, 2010, RADIOLOGY, V254, P680, DOI 10.1148/radiol.09090838
   Carey LA, 2007, CLIN CANCER RES, V13, P2329, DOI 10.1158/1078-0432.CCR-06-1109
   Chen MS, 2010, ONCOL REP, V23, P1213, DOI 10.3892/or_00000752
   Chen WJ, 2004, MED PHYS, V31, P1076, DOI 10.1118/1.1695652
   Fernández-Morales LA, 2007, CLIN BREAST CANCER, V7, P559, DOI 10.3816/CBC.2007.n.012
   Goldhirsch A, 2013, ANN ONCOL, V24, P2206, DOI 10.1093/annonc/mdt303
   Goldstein NS, 2007, CANCER-AM CANCER SOC, V110, P1687, DOI 10.1002/cncr.22981
   Guarneri V, 2006, J CLIN ONCOL, V24, P1037, DOI 10.1200/JCO.2005.02.6914
   HARALICK RM, 1973, IEEE T SYST MAN CYB, VSMC3, P610, DOI 10.1109/TSMC.1973.4309314
   Hayashi Y, 2013, ONCOL LETT, V5, P83, DOI 10.3892/ol.2012.1004
   Huber KE, 2009, SEMIN RADIAT ONCOL, V19, P204, DOI 10.1016/j.semradonc.2009.05.004
   Kyndi M, 2008, J CLIN ONCOL, V26, P1419, DOI 10.1200/JCO.2007.14.5565
   Lam SW, 2014, CANCER TREAT REV, V40, P129, DOI 10.1016/j.ctrv.2013.06.006
   Mazurowski MA, 2014, RADIOLOGY, V273, P365, DOI 10.1148/radiol.14132641
   Nguyen PL, 2008, J CLIN ONCOL, V26, P2373, DOI 10.1200/JCO.2007.14.4287
   PAL NR, 1995, IEEE T FUZZY SYST, V3, P370, DOI 10.1109/91.413225
   Perez EA, 2002, MAYO CLIN PROC, V77, P148
   Perou CM, 2000, NATURE, V406, P747, DOI 10.1038/35021093
   Rody A, 2007, BREAST, V16, P235, DOI 10.1016/j.breast.2007.02.006
   Rouzier R, 2005, CLIN CANCER RES, V11, P5678, DOI 10.1158/1078-0432.CCR-04-2421
   Sánchez-Muñoz A, 2008, CLIN TRANSL ONCOL, V10, P646, DOI 10.1007/s12094-008-0265-y
   Sled JG, 1998, IEEE T MED IMAGING, V17, P87, DOI 10.1109/42.668698
   Smid M, 2008, CANCER RES, V68, P3108, DOI 10.1158/0008-5472.CAN-07-5644
   Sorlie T, 2001, P NATL ACAD SCI USA, V98, P10869, DOI 10.1073/pnas.191367098
   Wang YH, 2011, BREAST CANCER RES TR, V130, P489, DOI 10.1007/s10549-011-1709-6
   Wiechmann L, 2009, ANN SURG ONCOL, V16, P2705, DOI 10.1245/s10434-009-0606-2
   Wolff AC, 2013, J CLIN ONCOL, V31, P3997, DOI 10.1200/JCO.2013.50.9984
   Wu SG, 2012, BREAST, V21, P657, DOI 10.1016/j.breast.2012.07.004
   Yamaguchi K, 2014, BREAST CANC, V0, P0
   Yamamoto S, 2012, AM J ROENTGENOL, V199, P654, DOI 10.2214/AJR.11.7824
NR 33
TC 105
Z9 116
U1 0
U2 50
PU WILEY-BLACKWELL
PI HOBOKEN
PA 111 RIVER ST, HOBOKEN 07030-5774, NJ USA
SN 1053-1807
EI 1522-2586
J9 J MAGN RESON IMAGING
JI J. Magn. Reson. Imaging
PD OCT 15
PY 2015
VL 42
IS 4
BP 902
EP 907
DI 10.1002/jmri.24879
PG 6
WC Radiology, Nuclear Medicine & Medical Imaging
SC Radiology, Nuclear Medicine & Medical Imaging
GA CU1KY
UT WOS:000363281500004
PM 25777181
DA 2024-03-01
ER

PT J
AU Zhu, YT
   Li, H
   Guo, WT
   Drukker, K
   Lan, L
   Giger, ML
   Ji, Y
AF Zhu, Yitan
   Li, Hui
   Guo, Wentian
   Drukker, Karen
   Lan, Li
   Giger, Maryellen L.
   Ji, Yuan
TI Deciphering Genomic Underpinnings of Quantitative MRI-based Radiomic Phenotypes of Invasive Breast Carcinoma
SO SCIENTIFIC REPORTS
LA English
DT Article
ID gene-expression; radiogenomic analysis; cell carcinoma; cancer; lesions; identification; associations; micrornas; features; fexact
AB Magnetic Resonance Imaging (MRI) has been routinely used for the diagnosis and treatment of breast cancer. However, the relationship between the MRI tumor phenotypes and the underlying genetic mechanisms remains under-explored. We integrated multi-omics molecular data from The Cancer Genome Atlas (TCGA) with MRI data from The Cancer Imaging Archive (TCIA) for 91 breast invasive carcinomas. Quantitative MRI phenotypes of tumors (such as tumor size, shape, margin, and blood flow kinetics) were associated with their corresponding molecular profiles (including DNA mutation, miRNA expression, protein expression, pathway gene expression and copy number variation). We found that transcriptional activities of various genetic pathways were positively associated with tumor size, blurred tumor margin, and irregular tumor shape and that miRNA expressions were associated with the tumor size and enhancement texture, but not with other types of radiomic phenotypes. We provide all the association findings as a resource for the research community (available at http://compgenome.org/Radiogenomics/). These findings pave potential paths for the discovery of genetic mechanisms regulating specific tumor phenotypes and for improving MRI techniques as potential non-invasive approaches to probe the cancer molecular status.
C1 [Zhu, Yitan; Ji, Yuan] NorthShore Univ HealthSyst, Program Computat Genom & Med, Evanston, IL USA.
   [Li, Hui; Drukker, Karen; Lan, Li; Giger, Maryellen L.] Univ Chicago, Dept Radiol, Chicago, IL 60637 USA.
   [Guo, Wentian] Fudan Univ, Sch Publ Hlth, Shanghai 200433, Peoples R China.
   [Ji, Yuan] Univ Chicago, Dept Publ Hlth Sci, Chicago, IL 60637 USA.
C3 NorthShore University Health System; University of Chicago; Fudan University; University of Chicago
RP Giger, ML (corresponding author), Univ Chicago, Dept Radiol, Chicago, IL 60637 USA.
EM m-giger@uchicago.edu; koaeraser@gmail.com
FU University of Chicago Dean Bridge Fund; NIH [2R01 CA132897]
CR Aerts HJWL, 2014, NAT COMMUN, V5, P0, DOI 10.1038/ncomms5006
   Agner SC, 2014, RADIOLOGY, V272, P91, DOI 10.1148/radiol.14121031
   Unknown -, 2007, THESIS, V0, P0
   Ashraf AB, 2014, RADIOLOGY, V272, P374, DOI 10.1148/radiol.14131375
   Barcellos-Hoff MH, 2009, BREAST CANCER RES, V11, P0, DOI 10.1186/bcr2224
   Chen PS, 2012, J BIOMED SCI, V19, P0, DOI 10.1186/1423-0127-19-90
   Chen W, 2007, MAGN RESON MED, V58, P562, DOI 10.1002/mrm.21347
   Chen WJ, 2006, MED PHYS, V33, P2878, DOI 10.1118/1.2210568
   Chen WJ, 2006, ACAD RADIOL, V13, P63, DOI 10.1016/j.acra.2005.08.035
   Chen WJ, 2004, MED PHYS, V31, P1076, DOI 10.1118/1.1695652
   Chou J, 2010, J CELL PHYSIOL, V222, P42, DOI 10.1002/jcp.21943
   Clark K, 2013, J DIGIT IMAGING, V26, P1045, DOI 10.1007/s10278-013-9622-7
   CLARKSON DB, 1993, ACM T MATH SOFTWARE, V19, P484, DOI 10.1145/168173.168412
   Corcoran C, 2011, CLIN CHEM, V57, P18, DOI 10.1373/clinchem.2010.150730
   Curtis C, 2012, NATURE, V486, P346, DOI 10.1038/nature10983
   Dutta P, 2013, ELS, V0, P0, DOI DOI 10.1002/9780470015902.a0025214
   Frisch M, 1996, ANN INTERN MED, V125, P815, DOI 10.7326/0003-4819-125-10-199611150-00005
   Gevaert O, 2012, RADIOLOGY, V264, P387, DOI 10.1148/radiol.12111607
   Gierach GL, 2014, BREAST CANCER RES, V16, P0, DOI 10.1186/PREACCEPT-1744229618121391
   Gilhuijs KGA, 1998, MED PHYS, V25, P1647, DOI 10.1118/1.598345
   Jamshidi N, 2014, RADIOLOGY, V270, P212, DOI 10.1148/radiol.13130078
   Kanehisa M, 2012, NUCLEIC ACIDS RES, V40, PD109, DOI 10.1093/nar/gkr988
   Karlo CA, 2014, RADIOLOGY, V270, P464, DOI 10.1148/radiol.13130663
   Koboldt DC, 2012, NATURE, V490, P61, DOI 10.1038/nature11412
   Kouros-Mehr H, 2006, CELL, V127, P1041, DOI 10.1016/j.cell.2006.09.048
   Li HN, 2014, STRUCT MONIT MAINT, V1, P1, DOI 10.12989/smm.2014.1.1.001
   Li H, 2014, MED PHYS, V41, P0, DOI 10.1118/1.4865811
   Mazurowski MA, 2014, RADIOLOGY, V273, P365, DOI 10.1148/radiol.14132641
   MEHTA CR, 1986, ACM T MATH SOFTWARE, V12, P154, DOI 10.1145/6497.214326
   ODay E, 2010, BREAST CANCER RES, V12, P0, DOI 10.1186/bcr2484
   Oleinik NV, 2007, ONCOGENE, V26, P7222, DOI 10.1038/sj.onc.1210526
   Paredes J, 2005, CLIN CANCER RES, V11, P5869, DOI 10.1158/1078-0432.CCR-05-0059
   Paredes J, 2007, BREAST CANCER RES, V9, P0, DOI 10.1186/bcr1774
   Sabapathy K, 2004, CELL CYCLE, V3, P1520, DOI 10.4161/cc.3.12.1315
   Scollen S, 2011, CANCER EPIDEM BIOMAR, V20, P1112, DOI 10.1158/1055-9965.EPI-11-0062
   Shimauchi A, 2011, RADIOLOGY, V258, P696, DOI 10.1148/radiol.10100409
   Spizzo R, 2009, CELL, V137, P586, DOI 10.1016/j.cell.2009.04.040
   Subramanian A, 2005, P NATL ACAD SCI USA, V102, P15545, DOI 10.1073/pnas.0506580102
   Väremo L, 2013, NUCLEIC ACIDS RES, V41, P4378, DOI 10.1093/nar/gkt111
   Wagner Kay-Uwe, 2011, J CARCINOG, V10, P32, DOI 10.4103/1477-3163.90677
   Wai Wong C, 2012, INT J CELL BIOL, V2012, P0, DOI 10.1155/2012/340296
   Yamamoto S, 2012, AM J ROENTGENOL, V199, P654, DOI 10.2214/AJR.11.7824
   Zhu YT, 2015, JNCI-J NATL CANCER I, V107, P0, DOI 10.1093/jnci/djv129
   Zhu YT, 2014, NAT METHODS, V11, P599, DOI 10.1038/nmeth.2956
NR 46
TC 113
Z9 131
U1 2
U2 40
PU NATURE PUBLISHING GROUP
PI LONDON
PA MACMILLAN BUILDING, 4 CRINAN ST, LONDON N1 9XW, ENGLAND
SN 2045-2322
EI 
J9 SCI REP-UK
JI Sci Rep
PD DEC 7
PY 2015
VL 5
IS 
BP 
EP 
DI 10.1038/srep17787
PG 10
WC Multidisciplinary Sciences
SC Science & Technology - Other Topics
GA CX6ZW
UT WOS:000365851200001
PM 26639025
DA 2024-03-01
ER

PT J
AU ElBanan, MG
   Amer, AM
   Zinn, PO
   Colen, RR
AF ElBanan, Mohamed G.
   Amer, Ahmed M.
   Zinn, Pascal O.
   Colen, Rivka R.
TI Imaging Genomics of Glioblastoma State of the Art Bridge Between Genomics and Neuroradiology
SO NEUROIMAGING CLINICS OF NORTH AMERICA
LA English
DT Article
DE Glioblastoma; Imaging genomics; Genetic biomarkers; Radiogenomics; MGMT; IDH1; EGFR; 1p/19q
ID mgmt promoter methylation; isocitrate dehydrogenase 1; cerebral blood-volume; gene-expression; dna methyltransferase; adjuvant temozolomide; factor-receptor; idh2 mutations; brain; multiforme
AB Glioblastoma (GBM) is the most common and most aggressive primary malignant tumor of the central nervous system. Recently, researchers concluded that the "one-size-fits-all" approach for treatment of GBM is no longer valid and research should be directed toward more personalized and patient-tailored treatment protocols. Identification of the molecular and genomic pathways underlying GBM is essential for achieving this personalized and targeted therapeutic approach. Imaging genomics represents a new era as a noninvasive surrogate for genomic and molecular profile identification. This article discusses the basics of imaging genomics of GBM, its role in treatment decision-making, and its future potential in noninvasive genomic identification.
C1 [ElBanan, Mohamed G.; Amer, Ahmed M.; Colen, Rivka R.] Univ Texas MD Anderson Canc Ctr, Dept Diagnost Radiol, Houston, TX 77030 USA.
   [Zinn, Pascal O.] Baylor Coll Med, Dept Neurosurg, Houston, TX 77030 USA.
C3 University of Texas System; UTMD Anderson Cancer Center; Baylor College of Medicine
RP Colen, RR (corresponding author), Univ Texas MD Anderson Canc Ctr, Dept Radiol, 1400 Pressler St,Unit 1482,Room FCT 16-5037, Houston, TX 77030 USA.
EM rcolen@mdanderson.org
CR Agnihotri S, 2013, ARCH IMMUNOL THER EX, V61, P25, DOI 10.1007/s00005-012-0203-0
   Al-Okaili RN, 2006, RADIOGRAPHICS, V26, PS173, DOI 10.1148/rg.26si065513
   Alizadeh AA, 2000, CURR OPIN IMMUNOL, V12, P219, DOI 10.1016/S0952-7915(99)00078-3
   Andronesi OC, 2012, SCI TRANSL MED, V4, P0, DOI 10.1126/scitranslmed.3002693
   Atkinson AJ, 2001, CLIN PHARMACOL THER, V69, P89, DOI 10.1067/mcp.2000.113989
   Barajas RF, 2010, RADIOLOGY, V254, P564, DOI 10.1148/radiol.09090663
   Belden CJ, 2011, RADIOGRAPHICS, V31, P1717, DOI 10.1148/rg.316115512
   Berens Michael E, 1999, NEOPLASIA (NEW YORK), V1, P208, DOI 10.1038/sj.neo.7900034
   Bigos KL, 2010, NEUROIMAGE, V53, P804, DOI 10.1016/j.neuroimage.2010.01.035
   Bookheimer SY, 2000, NEW ENGL J MED, V343, P450, DOI 10.1056/NEJM200008173430701
   Carrillo JA, 2012, AM J NEURORADIOL, V33, P1349, DOI 10.3174/ajnr.A2950
   Chin L, 2008, NATURE, V455, P1061, DOI 10.1038/nature07385
   Cho YD, 2003, MAGN RESON IMAGING, V21, P663, DOI 10.1016/S0730-725X(03)00097-3
   Choi C, 2012, NAT MED, V18, P624, DOI 10.1038/nm.2682
   Colen R, 2013, SOC NEUR ONC SAN FRA, V0, P0
   Colman H, 2008, ARCH NEUROL-CHICAGO, V65, P877, DOI 10.1001/archneur.65.7.877
   Corwin D, 2013, PLOS ONE, V8, P0, DOI 10.1371/journal.pone.0079115
   Covarrubias DJ, 2004, ONCOLOGIST, V9, P528, DOI 10.1634/theoncologist.9-5-528
   Dang L, 2009, NATURE, V462, P739, DOI 10.1038/nature08617
   Diehn M, 2008, P NATL ACAD SCI USA, V105, P5213, DOI 10.1073/pnas.0801279105
   Drabycz S, 2010, NEUROIMAGE, V49, P1398, DOI 10.1016/j.neuroimage.2009.09.049
   Ellingson BM, 2013, AM J NEURORADIOL, V34, P533, DOI 10.3174/ajnr.A3253
   Ellingson BM, 2012, NEUROIMAGE, V59, P908, DOI 10.1016/j.neuroimage.2011.09.076
   Emlet DR, 2014, CANCER RES, V74, P1238, DOI 10.1158/0008-5472.CAN-13-1407
   Eoli M, 2007, CLIN CANCER RES, V13, P2606, DOI 10.1158/1078-0432.CCR-06-2184
   Esteller M, 2000, NEW ENGL J MED, V343, P1350, DOI 10.1056/NEJM200011093431901
   Fan QW, 2013, CANCER CELL, V24, P438, DOI 10.1016/j.ccr.2013.09.004
   Frezza C, 2010, CANCER CELL, V17, P7, DOI 10.1016/j.ccr.2009.12.031
   Gladson CL, 2010, ANNU REV PATHOL-MECH, V5, P33, DOI 10.1146/annurev-pathol-121808-102109
   Gutman DA, 2013, RADIOLOGY, V267, P560, DOI 10.1148/radiol.13120118
   Hegi ME, 2004, CLIN CANCER RES, V10, P1871, DOI 10.1158/1078-0432.CCR-03-0384
   Hegi ME, 2005, NEW ENGL J MED, V352, P997, DOI 10.1056/NEJMoa043331
   Heimberger AB, 2005, CLIN CANCER RES, V11, P1462, DOI 10.1158/1078-0432.CCR-04-1737
   Hirai T, 2008, AM J NEURORADIOL, V29, P1505, DOI 10.3174/ajnr.A1121
   Hodges TR, 2013, J NEUROSURG, V118, P1176, DOI 10.3171/2013.3.JNS122282
   Homma T, 2006, J NEUROPATH EXP NEUR, V65, P846, DOI 10.1097/01.jnen.0000235118.75182.94
   Jain R, 2013, RADIOLOGY, V267, P212, DOI 10.1148/radiol.12120846
   Jesionek-Kupnicka D, 2013, POL J PATHOL, V64, P268, DOI 10.5114/PJP.2013.39335
   Jura N, 2009, CELL, V137, P1293, DOI 10.1016/j.cell.2009.04.025
   Kaneshiro D, 2009, APPL IMMUNOHISTO M M, V17, P512, DOI 10.1097/PAI.0b013e3181a2c6a4
   King A, 2006, ONCOGENE, V25, P4675, DOI 10.1038/sj.onc.1209594
   Law M, 2004, AM J NEURORADIOL, V25, P746
   LEBIHAN D, 1992, INVEST RADIOL, V27, PS6, DOI 10.1097/00004424-199212002-00002
   LEBIHAN D, 1992, AM J ROENTGENOL, V159, P591, DOI 10.2214/ajr.159.3.1503032
   Liang Y, 2005, P NATL ACAD SCI USA, V102, P5814, DOI 10.1073/pnas.0402870102
   Louis DN, 2007, ACTA NEUROPATHOL, V114, P547, DOI 10.1007/s00401-007-0278-6
   Maia ACM, 2005, AM J NEURORADIOL, V26, P777
   Mazurowski MA, 2013, NEURO-ONCOLOGY, V15, P1389, DOI 10.1093/neuonc/nos335
   Mellinghoff IK, 2005, NEW ENGL J MED, V353, P2012, DOI 10.1056/NEJMoa051918
   Mikheeva SA, 2010, MOL CANCER, V9, P0, DOI 10.1186/1476-4598-9-194
   Mischel PS, 2003, ONCOGENE, V22, P2361, DOI 10.1038/sj.onc.1206344
   Moon WJ, 2012, NEURORADIOLOGY, V54, P555, DOI 10.1007/s00234-011-0947-y
   Mut M, 2007, J NEUROIMAGING, V17, P168, DOI 10.1111/j.1552-6569.2007.00112.x
   Naeini KM, 2013, NEURO-ONCOLOGY, V15, P626, DOI 10.1093/neuonc/not008
   Nutt Catherine L, 2005, NEUROSURG FOCUS, V19, P0
   Ohgaki H, 2013, CLIN CANCER RES, V19, P764, DOI 10.1158/1078-0432.CCR-12-3002
   Osborn AG, 2010, DIAGNOSTIC IMAGING B, V0, P0
   Ostrom Quinn T, 2013, NEURO ONCOL, V15 Suppl 2, Pii1, DOI 10.1093/neuonc/not151
   Parsons DW, 2008, SCIENCE, V321, P1807, DOI 10.1126/science.1164382
   Pegg AE, 2000, MUTAT RES-REV MUTAT, V462, P83, DOI 10.1016/S1383-5742(00)00017-X
   Phillips HS, 2006, CANCER CELL, V9, P157, DOI 10.1016/j.ccr.2006.02.019
   Pinto LW, 2008, VIRCHOWS ARCH, V452, P481, DOI 10.1007/s00428-007-0562-9
   Plate KH, 1999, J NEUROPATH EXP NEUR, V58, P313, DOI 10.1097/00005072-199904000-00001
   Pope WB, 2012, AM J NEURORADIOL, V33, P1059, DOI 10.3174/ajnr.A2917
   Pope WB, 2008, RADIOLOGY, V249, P268, DOI 10.1148/radiol.2491072000
   Pope WB, 2012, J NEURO-ONCOL, V107, P197, DOI 10.1007/s11060-011-0737-8
   Qi ST, 2012, CANCER SCI, V103, P269, DOI 10.1111/j.1349-7006.2011.02134.x
   Rees JH, 1996, RADIOGRAPHICS, V16, P1413, DOI 10.1148/radiographics.16.6.8946545
   Rutman AM, 2009, EUR J RADIOL, V70, P232, DOI 10.1016/j.ejrad.2009.01.050
   Salvati M, 2009, J NEURO-ONCOL, V94, P129, DOI 10.1007/s11060-009-9815-6
   Sanson M, 2009, J CLIN ONCOL, V27, P4150, DOI 10.1200/JCO.2009.21.9832
   Schmidt MC, 2002, J NEUROPATH EXP NEUR, V61, P321, DOI 10.1093/jnen/61.4.321
   Simon R, 2010, PERS MED, V7, P33, DOI 10.2217/PME.09.49
   Stupp R, 2005, NEW ENGL J MED, V352, P987, DOI 10.1056/NEJMoa043330
   Stupp R, 2009, LANCET ONCOL, V10, P459, DOI 10.1016/S1470-2045(09)70025-7
   Tezak Z, 2010, PERS MED, V7, P517, DOI 10.2217/PME.10.53
   Thomas G, 2014, AM SOC NEUR MONTR CA, V0, P0
   TIEN RD, 1994, AM J ROENTGENOL, V162, P671, DOI 10.2214/ajr.162.3.8109520
   van den Bent MJ, 2010, CLIN CANCER RES, V16, P1597, DOI 10.1158/1078-0432.CCR-09-2902
   Van Meter T, 2006, DIAGN MOL PATHOL, V15, P195, DOI 10.1097/01.pdm.0000213464.06387.36
   Verhaak RGW, 2010, CANCER CELL, V17, P98, DOI 10.1016/j.ccr.2009.12.020
   von Deimling A, 2011, BRAIN PATHOL, V21, P74, DOI 10.1111/j.1750-3639.2010.00454.x
   Vordermark D, 2006, BMC CANCER, V6, P0, DOI 10.1186/1471-2407-6-247
   Wachsberger PR, 2013, FRONT ONCOL, V3, P0, DOI 10.3389/fonc.2013.00013
   Weller M, 2012, CANCER J, V18, P40, DOI 10.1097/PPO.0b013e318243f6c9
   Weller M, 2010, NAT REV NEUROL, V6, P39, DOI 10.1038/nrneurol.2009.197
   Weller M, 2009, J CLIN ONCOL, V27, P5743, DOI 10.1200/JCO.2009.23.0805
   Yan H, 2009, NEW ENGL J MED, V360, P765, DOI 10.1056/NEJMoa0808710
   Yang RYC, 2010, CHEM BIOL DRUG DES, V76, P1, DOI 10.1111/j.1747-0285.2010.00986.x
   Zadeh G, 2013, CANCER CELL, V24, P403, DOI 10.1016/j.ccr.2013.09.017
   Zhao SM, 2009, SCIENCE, V324, P261, DOI 10.1126/science.1170944
   Zinn PO, 2013, NEUROSURGERY, V60, P126, DOI 10.1227/01.neu.0000430773.18220.3f
   Zinn PO, 2012, PLOS ONE, V7, P0, DOI 10.1371/journal.pone.0041522
   Zinn PO, 2011, PLOS ONE, V6, P0, DOI 10.1371/journal.pone.0025451
NR 94
TC 29
Z9 32
U1 0
U2 20
PU W B SAUNDERS CO-ELSEVIER INC
PI PHILADELPHIA
PA 1600 JOHN F KENNEDY BOULEVARD, STE 1800, PHILADELPHIA, PA 19103-2899 USA
SN 1052-5149
EI 1557-9867
J9 NEUROIMAG CLIN N AM
JI Neuroimaging Clin. N. Am.
PD FEB 15
PY 2015
VL 25
IS 1
BP 141
EP +
DI 10.1016/j.nic.2014.09.010
PG 14
WC Neurosciences; Neuroimaging; Radiology, Nuclear Medicine & Medical Imaging
SC Neurosciences & Neurology; Radiology, Nuclear Medicine & Medical Imaging
GA AX5DF
UT WOS:000346946500012
PM 25476518
DA 2024-03-01
ER

PT J
AU Hesketh, RL
   Zhu, AX
   Oklu, R
AF Hesketh, Richard L.
   Zhu, Andrew X.
   Oklu, Rahmi
TI Radiomics and circulating tumor cells: personalized care in hepatocellular carcinoma?
SO DIAGNOSTIC AND INTERVENTIONAL RADIOLOGY
LA English
DT Review
ID gene-expression programs; recurrent mutations; somatic mutations; liver-cancer; serum; mechanisms; survival; improves
AB Personalized care in oncology is expected to significantly improve morbidity and mortality, facilitated by our increasing understanding of the molecular mechanisms driving tumors and the ability to target those drivers. Hepatocellular carcinoma has a very high mortality to incidence ratio despite localized disease being curable, emphasizing the importance of early diagnosis. Radiomics, the use of imaging technology to extrapolate molecular tumor data, and the detection of circulating tumor cells (CTCs) are two new technologies that could be incorporated into the clinical setting with relative ease. Here we discuss the molecular mechanisms leading to the development of hepatocellular carcinoma focusing on the latest developments in liver magnetic resonance imaging, CTC, and radiomic technology and their potential to improve diagnosis, staging, and therapy.
C1 [Hesketh, Richard L.] West Middlesex Univ Hosp, London, England.
   [Zhu, Andrew X.] Harvard Univ, Massachusetts Gen Hosp, Sch Med, Dept Hematol & Oncol, Boston, MA USA.
   [Oklu, Rahmi] Harvard Univ, Massachusetts Gen Hosp, Sch Med, Div Vasc Imaging & Intervent, Boston, MA 02130 USA.
C3 Harvard University; Harvard Medical School; Massachusetts General Hospital; Harvard University; Harvard Medical School; Massachusetts General Hospital
RP Oklu, R (corresponding author), Harvard Univ, Massachusetts Gen Hosp, Sch Med, Div Vasc Imaging & Intervent, Boston, MA 02130 USA.
EM roklu@mgh.harvard.edu
FU NCI NIH HHS [R03 CA172738] Funding Source: Medline
CR ABELEV GI, 1968, CANCER RES, V28, P1344
   AGUILAR F, 1993, P NATL ACAD SCI USA, V90, P8586, DOI 10.1073/pnas.90.18.8586
   Arzumanyan A, 2013, NAT REV CANCER, V13, P123, DOI 10.1038/nrc3449
   Bamford S, 2004, BRIT J CANCER, V91, P355, DOI 10.1038/sj.bjc.6601894
   BERGSTRAND CG, 1956, SCAND J CLIN LAB INV, V8, P174, DOI 10.3109/00365515609049266
   Bhagat AAS, 2011, LAB CHIP, V11, P1870, DOI 10.1039/c0lc00633e
   Bruix J, 2011, HEPATOLOGY, V53, P1020, DOI 10.1002/hep.24199
   BUTLER TP, 1975, CANCER RES, V35, P512
   Coulouarn C, 2009, ONCOGENE, V28, P3526, DOI 10.1038/onc.2009.211
   Davila JA, 2010, HEPATOLOGY, V52, P132, DOI 10.1002/hep.23615
   Day SE, 2007, NAT MED, V13, P1382, DOI 10.1038/nm1650
   Di Martino M, 2013, EUR RADIOL, V23, P887, DOI 10.1007/s00330-012-2691-z
   Fujimoto A, 2012, NAT GENET, V44, P760, DOI 10.1038/ng.2291
   Goldzieher M, 1911, VIRCHOWS ARCH A, V0, P75
   Gorges TM, 2012, BMC CANCER, V12, P0, DOI 10.1186/1471-2407-12-178
   Gramantieri L, 2008, J CELL MOL MED, V12, P2189, DOI 10.1111/j.1582-4934.2008.00533.x
   Guichard C, 2012, NAT GENET, V44, P694, DOI 10.1038/ng.2256
   Herath NI, 2006, J GASTROEN HEPATOL, V21, P15, DOI 10.1111/j.1440-1746.2005.04043.x
   Higgs MR, 2013, ONCOGENE, V32, P4683, DOI 10.1038/onc.2012.484
   Hou HW, 2013, SCI REP-UK, V3, P0, DOI 10.1038/srep01259
   Huang J, 2012, NAT GENET, V44, P1117, DOI 10.1038/ng.2391
   Kan ZY, 2013, GENOME RES, V23, P1422, DOI 10.1101/gr.154492.113
   Kuo MD, 2007, J VASC INTERV RADIOL, V18, P821, DOI 10.1016/j.jvir.2007.04.031
   Li SY, 2013, CANCER LETT, V340, P247, DOI 10.1016/j.canlet.2012.09.027
   Llovet JM, 2003, HEPATOLOGY, V37, P429, DOI 10.1053/jhep.2003.50047
   Llovet Josep M, 2004, LIVER TRANSPL, V10, PS115, DOI 10.1002/lt.20034
   Luzzi KJ, 1998, AM J PATHOL, V153, P865, DOI 10.1016/S0002-9440(10)65628-3
   Moinzadeh P, 2005, BRIT J CANCER, V92, P935, DOI 10.1038/sj.bjc.6602448
   Morgan TR, 2004, GASTROENTEROLOGY, V127, PS87, DOI 10.1053/j.gastro.2004.09.020
   Nahon P, 2012, CLIN CANCER RES, V18, P6714, DOI 10.1158/1078-0432.CCR-12-1099
   Neuveut C, 2010, J HEPATOL, V52, P594, DOI 10.1016/j.jhep.2009.10.033
   Ni YH, 2010, PATHOL BIOL, V58, P296, DOI 10.1016/j.patbio.2009.11.002
   Ozkumur E, 2013, SCI TRANSL MED, V5, P0, DOI 10.1126/scitranslmed.3005616
   Pao W, 2005, PLOS MED, V2, P225, DOI 10.1371/journal.pmed.0020073
   Rutman AM, 2009, EUR J RADIOL, V70, P232, DOI 10.1016/j.ejrad.2009.01.050
   Segal E, 2007, NAT BIOTECHNOL, V25, P675, DOI 10.1038/nbt1306
   Sheth RA, 2013, J VASC INTERV RADIOL, V24, P1201, DOI 10.1016/j.jvir.2013.03.034
   Soucek L, 2008, NATURE, V455, P679, DOI 10.1038/nature07260
   Stefaniuk P, 2010, WORLD J GASTROENTERO, V16, P418, DOI 10.3748/wjg.v16.i4.418
   TATARINOV Iu S, 1964, VOPR MED KHIM, V10, P90
   Terada T, 2013, INT J CLIN EXP PATHO, V6, P816
   Venook AP, 2010, ONCOLOGIST, V15, P5, DOI 10.1634/theoncologist.2010-S4-05
   Wong CM, 2001, CANCER-AM CANCER SOC, V92, P136, DOI 10.1002/1097-0142(20010701)92:1<136::AID-CNCR1301>3.0.CO;2-R
   Wu LJ, 2012, CANCER LETT, V326, P17, DOI 10.1016/j.canlet.2012.07.024
   Xu W, 2011, CLIN CANCER RES, V17, P3783, DOI 10.1158/1078-0432.CCR-10-0498
   Yang YX, 2007, J PROTEOME RES, V6, P2605, DOI 10.1021/pr070063h
   Zhang T, 2010, ANTI-CANCER DRUG, V21, P326, DOI 10.1097/CAD.0b013e3283350e26
   Zinkin NT, 2008, CLIN CANCER RES, V14, P470, DOI 10.1158/1078-0432.CCR-07-0586
NR 48
TC 14
Z9 15
U1 0
U2 34
PU AVES
PI SISLI
PA BUYUKDERE CAD 105-9, MECIDIYEKOY, SISLI, ISTANBUL 34394, TURKEY
SN 1305-3825
EI 1305-3612
J9 DIAGN INTERV RADIOL
JI Diagn. Interv. Radiol.
PD JAN-FEB 15
PY 2015
VL 21
IS 1
BP 
EP 
DI 10.5152/dir.2014.14237
PG 7
WC Radiology, Nuclear Medicine & Medical Imaging
SC Radiology, Nuclear Medicine & Medical Imaging
GA AY2IB
UT WOS:000347411200013
PM 25430530
DA 2024-03-01
ER

PT J
AU Scaife, JE
   Barnett, GC
   Noble, DJ
   Jena, R
   Thomas, SJ
   West, CML
   Burnet, NG
AF Scaife, J. E.
   Barnett, G. C.
   Noble, D. J.
   Jena, R.
   Thomas, S. J.
   West, C. M. L.
   Burnet, N. G.
TI Exploiting biological and physical determinants of radiotherapy toxicity to individualize treatment
SO BRITISH JOURNAL OF RADIOLOGY
LA English
DT Review
ID genome-wide association; intensity-modulated radiotherapy; localized prostate-cancer; randomized controlled-trial; image-guided radiotherapy; normal tissue-reactions; early breast-cancer; cell lung-cancer; growth-factor-beta; radiation-therapy
AB The recent advances in radiation delivery can improve tumour control probability (TCP) and reduce treatment-related toxicity. The use of intensity-modulated radiotherapy (IMRT) in particular can reduce normal tissue toxicity, an objective in its own right, and can allow safe dose escalation in selected cases. Ideally, IMRT should be combined with image guidance to verify the position of the target, since patients, target and organs at risk can move day to day. Daily image guidance scans can be used to identify the position of normal tissue structures and potentially to compute the daily delivered dose. Fundamentally, it is still the tolerance of the normal tissues that limits radiotherapy (RT) dose and therefore tumour control. However, the dose-response relationships for both tumour and normal tissues are relatively steep, meaning that small dose differences can translate into clinically relevant improvements. Differences exist between individuals in the severity of toxicity experienced for a given dose of RT. Some of this difference may be the result of differences between the planned dose and the accumulated dose (D-A). However, some may be owing to intrinsic differences in radiosensitivity of the normal tissues between individuals. This field has been developing rapidly, with the demonstration of definite associations between genetic polymorphisms and variation in toxicity recently described. It might be possible to identify more resistant patients who would be suitable for dose escalation, as well as more sensitive patients for whom toxicity could be reduced or avoided. Daily differences in delivered dose have been investigated within the VoxTox research programme, using the rectum as an example organ at risk. In patients with prostate cancer receiving curative RT, considerable daily variation in rectal position and dose can be demonstrated, although the median position matches the planning scan well. Overall, in 10 patients, the mean difference between planned and accumulated rectal equivalent uniform doses was -2.7Gy (5%), and a dose reduction was seen in 7 of the 10 cases. If dose escalation was performed to take rectal dose back to the planned level, this should increase the mean TCP (as biochemical progression-free survival) by 5%. Combining radiogenomics with individual estimates of D-A might identify almost half of patients undergoing radical RT who might benefit from either dose escalation, suggesting improved tumour cure or reduced toxicity or both.
C1 [Scaife, J. E.; Jena, R.; Burnet, N. G.] Univ Cambridge, Addenbrookes Hosp, Dept Oncol, Cambridge CB2 2QQ, England.
   [Scaife, J. E.; Barnett, G. C.; Jena, R.; Thomas, S. J.; Burnet, N. G.] Univ Cambridge, Addenbrookes Hosp, Dept Oncol, Canc Res UK VoxTox Res Grp, Cambridge CB2 2QQ, England.
   [Barnett, G. C.; Noble, D. J.] Univ Cambridge, Addenbrookes Hosp, Hosp NHS Fdn Trust, Ctr Oncol, Cambridge CB2 2QQ, England.
   [Thomas, S. J.] Univ Cambridge, Addenbrookes Hosp, Hosp NHS Fdn Trust, Dept Med Phys, Cambridge CB2 2QQ, England.
   [Thomas, S. J.] Univ Manchester, Christie Hosp, Manchester Acad Hlth Sci Ctr, Inst Canc Sci, Manchester, Lancs, England.
C3 Cambridge University Hospitals NHS Foundation Trust; Addenbrooke's Hospital; University of Cambridge; University of Cambridge; Cancer Research UK; Cambridge University Hospitals NHS Foundation Trust; Addenbrooke's Hospital; University of Cambridge; Cambridge University Hospitals NHS Foundation Trust; Addenbrooke's Hospital; University of Cambridge; Cambridge University Hospitals NHS Foundation Trust; Addenbrooke's Hospital; University of Manchester; Christie NHS Foundation Trust; Christie Hospital
RP Burnet, NG (corresponding author), Univ Cambridge, Addenbrookes Hosp, Dept Oncol, Cambridge Biomed Campus, Cambridge CB2 2QQ, England.
EM ngb21@cam.ac.uk
FU Cancer Research UK through the Cambridge Cancer Centre; NIHR Cambridge Biomedical Research Centre; Cancer Research UK; Cancer Research UK [18504, 13405] Funding Source: researchfish
CR Ahmad AS, 2015, BRIT J CANCER, V112, P943, DOI 10.1038/bjc.2014.606
   Alsner J, 2008, SEMIN RADIAT ONCOL, V18, P126, DOI 10.1016/j.semradonc.2007.10.004
   Andreassen CN, 2003, RADIOTHER ONCOL, V69, P127, DOI 10.1016/j.radonc.2003.09.010
   Andreassen CN, 2005, RADIOTHER ONCOL, V75, P18, DOI 10.1016/j.radonc.2004.12.012
   Unknown -, 2010, IAEA HUMAN HEALTH SE, V14, P0
   ANSCHER MS, 1994, INT J RADIAT ONCOL, V30, P671, DOI 10.1016/0360-3016(92)90954-G
   ARLETT CF, 1980, CANCER RES, V40, P926
   Barnett GC, 2014, RADIOTHER ONCOL, V111, P178, DOI 10.1016/j.radonc.2014.02.012
   Barnett GC, 2012, RADIOTHER ONCOL, V105, P289, DOI 10.1016/j.radonc.2012.10.017
   Barnett GC, 2012, LANCET ONCOL, V13, P65, DOI 10.1016/S1470-2045(11)70302-3
   Barnett GC, 2009, NAT REV CANCER, V9, P134, DOI 10.1038/nrc2587
   Bentzen SM, 2008, LANCET ONCOL, V9, P331, DOI 10.1016/S1470-2045(08)70077-9
   Bentzen SM, 2005, RADIOTHER ONCOL, V75, P355, DOI 10.1016/j.radonc.2004.12.007
   Bentzen SM, 2009, BASIC CLINICAL RADIO, V0, P0
   Billingham L, 2012, APPROACHES TO THE EV, V0, P0
   Borgmann K, 2007, RADIOTHER ONCOL, V83, P196, DOI 10.1016/j.radonc.2007.04.010
   Bourgier C, 2015, CRIT REV ONCOL HEMAT, V93, P312, DOI 10.1016/j.critrevonc.2014.11.004
   Buettner F, 2009, PHYS MED BIOL, V54, P6535, DOI 10.1088/0031-9155/54/21/006
   Burnet N G, 1996, CLIN ONCOL (R COLL RADIOL), V8, P25, DOI 10.1016/S0936-6555(05)80035-4
   Burnet NG, 2013, CLIN ONCOL-UK, V25, P431, DOI 10.1016/j.clon.2013.04.001
   Burnet NG, 2012, CLIN ONCOL-UK, V24, P707, DOI 10.1016/j.clon.2012.06.003
   Burnet NG, 2010, CLIN ONCOL-UK, V22, P294, DOI 10.1016/j.clon.2010.02.003
   BURNET NG, 1992, LANCET, V339, P1570, DOI 10.1016/0140-6736(92)91833-T
   Burnet NG, 1998, INT J CANCER, V79, P606, DOI 10.1002/(SICI)1097-0215(19981218)79:6<606::AID-IJC9>3.0.CO;2-Y
   BURNET NG, 1994, RADIOTHER ONCOL, V33, P228, DOI 10.1016/0167-8140(94)90358-1
   BURNET NG, 1994, BRIT J RADIOL, V67, P579, DOI 10.1259/0007-1285-67-798-579
   Burnet NG, 1998, CURRENT RADIATION ON, V3, P27
   Cahlon O, 2008, SEMIN RADIAT ONCOL, V18, P48, DOI 10.1016/j.semradonc.2007.09.007
   Cancer Research UK, 2014, BEATING CANCER SOONE, V0, P0
   Carlomagno F, 2000, INT J CANCER, V85, P845, DOI 10.1002/(SICI)1097-0215(20000315)85:6<845::AID-IJC18>3.3.CO;2-3
   Chen LL, 2010, RADIOTHER ONCOL, V95, P198, DOI 10.1016/j.radonc.2010.02.023
   CHU FCH, 1970, RADIOLOGY, V94, P669, DOI 10.1148/94.3.669
   Coleman CN, 2014, J CLIN ONCOL, V32, P2832, DOI 10.1200/JCO.2014.57.3865
   Cozzarini C, 2007, RADIOTHER ONCOL, V84, P164, DOI 10.1016/j.radonc.2007.07.013
   Crellin AM, 2014, CLIN ONCOL-UK, V26, P736, DOI 10.1016/j.clon.2014.10.009
   De Crevoisier R, 2005, INT J RADIAT ONCOL, V62, P965, DOI 10.1016/j.ijrobp.2004.11.032
   De Jaeger K, 2004, INT J RADIAT ONCOL, V58, P1378, DOI 10.1016/j.ijrobp.2003.09.078
   De Ruyck K, 2008, BRIT J CANCER, V98, P1723, DOI 10.1038/sj.bjc.6604345
   Dearnaley DP, 2007, LANCET ONCOL, V8, P475, DOI 10.1016/S1470-2045(07)70143-2
   DESCHAVANNE PJ, 1986, INT J RADIAT BIOL, V50, P279, DOI 10.1080/09553008614550661
   DESCHAVANNE PJ, 1986, INT J RADIAT BIOL, V50, P1129
   Dijkema T, 2010, INT J RADIAT ONCOL, V78, P449, DOI 10.1016/j.ijrobp.2009.07.1708
   Donovan E, 2007, RADIOTHER ONCOL, V82, P254, DOI 10.1016/j.radonc.2006.12.008
   Easton DF, 2007, NATURE, V447, P1087, DOI 10.1038/nature05887
   Engels B, 2009, INT J RADIAT ONCOL, V74, P388, DOI 10.1016/j.ijrobp.2008.08.007
   Engels B, 2009, RADIOTHER ONCOL, V90, P377, DOI 10.1016/j.radonc.2008.12.005
   Fachal L, 2014, NAT GENET, V46, P891, DOI 10.1038/ng.3020
   Finnon P, 2008, HUM GENET, V123, P485, DOI 10.1007/s00439-008-0500-1
   Foroudi F, 2009, J MED IMAG RADIAT ON, V53, P100, DOI 10.1111/j.1754-9485.2009.02044.x
   Fu XL, 2001, INT J RADIAT ONCOL, V50, P899, DOI 10.1016/S0360-3016(01)01524-3
   GEARA FB, 1993, INT J RADIAT ONCOL, V27, P1173, DOI 10.1016/0360-3016(93)90540-C
   GLICKSMAN AS, 1960, RADIOLOGY, V75, P411, DOI 10.1148/75.3.411
   Gluckman E, 1990, RADIOTHER ONCOL, V18 Suppl 1, P88, DOI 10.1016/0167-8140(90)90182-V
   GLUCKMAN E, 1983, BRIT J HAEMATOL, V54, P431, DOI 10.1111/j.1365-2141.1983.tb02117.x
   Gulliford SL, 2010, INT J RADIAT ONCOL, V76, P747, DOI 10.1016/j.ijrobp.2009.02.025
   HART RM, 1987, INT J RADIAT ONCOL, V13, P1237, DOI 10.1016/0360-3016(87)90200-8
   Hatton JA, 2011, RADIOTHER ONCOL, V98, P162, DOI 10.1016/j.radonc.2011.01.006
   HEDDLE JA, 1978, CANCER RES, V38, P2983
   Heemsbergen WD, 2007, INT J RADIAT ONCOL, V67, P1418, DOI 10.1016/j.ijrobp.2006.11.014
   Holthusen H, 1936, STRAHLENTHER. ONKOL., V57, P254
   Hoogeman MS, 2004, RADIOTHER ONCOL, V70, P21, DOI 10.1016/j.radonc.2003.11.015
   HORIOT JC, 1992, RADIOTHER ONCOL, V25, P231, DOI 10.1016/0167-8140(92)90242-M
   Jaffray DA, 2010, INT J RADIAT ONCOL, V76, PS135, DOI 10.1016/j.ijrobp.2009.06.093
   JOHANSEN J, 1994, INT J RADIAT BIOL, V66, P407, DOI 10.1080/09553009414551361
   Kerns SL, 2014, FUTURE ONCOL, V10, P2391, DOI 10.2217/fon.14.173
   Kerns SL, 2013, RADIOTHER ONCOL, V107, P372, DOI 10.1016/j.radonc.2013.05.001
   Kerns SL, 2010, INT J RADIAT ONCOL, V78, P1292, DOI 10.1016/j.ijrobp.2010.07.036
   Khoo VS, 2008, CLIN ONCOL-UK, V20, P12, DOI 10.1016/j.clon.2007.10.008
   Kirkpatrick JP, 2010, INT J RADIAT ONCOL, V76, PS42, DOI 10.1016/j.ijrobp.2009.04.095
   Kupelian PA, 2006, INT J RADIAT ONCOL, V66, P876, DOI 10.1016/j.ijrobp.2006.06.011
   Lebesque JV, 1995, INT J RADIAT ONCOL, V33, P1109, DOI 10.1016/0360-3016(95)00253-7
   Lütgendorf-Caucig C, 2011, RADIOTHER ONCOL, V98, P154, DOI 10.1016/j.radonc.2010.11.016
   Marks LB, 2010, INT J RADIAT ONCOL, V76, PS70, DOI 10.1016/j.ijrobp.2009.06.091
   Meredith WJ, 1977, FUNDAMENTAL PHYSICS, V0, P96
   Michalski JM, 2010, INT J RADIAT ONCOL, V76, PS123, DOI 10.1016/j.ijrobp.2009.03.078
   Mukesh MB, 2012, EJSO-EUR J SURG ONC, V38, P918, DOI 10.1016/j.ejso.2012.05.008
   Mukesh MB, 2013, J CLIN ONCOL, V31, P4488, DOI 10.1200/JCO.2013.49.7842
   Murray J, 2014, MED PHYS, V41, P0, DOI 10.1118/1.4888065
   Murthy V, 2011, J CANCER RES THER, V7, P162, DOI 10.4103/0973-1482.82920
   NORMAN A, 1988, AM J CLIN ONCOL-CANC, V11, P84, DOI 10.1097/00000421-198802000-00017
   Nutting CM, 2011, LANCET ONCOL, V12, P127, DOI 10.1016/S1470-2045(10)70290-4
   Overgaard J, 2015, NAT REV CLIN ONCOL, V12, P5, DOI 10.1038/nrclinonc.2014.205
   Ozsahin M, 2005, CLIN CANCER RES, V11, P7426, DOI 10.1158/1078-0432.CCR-04-2634
   Peacock J, 2000, RADIOTHER ONCOL, V55, P173, DOI 10.1016/S0167-8140(00)00173-0
   Peng C, 2011, INT J RADIAT ONCOL, V79, P909, DOI 10.1016/j.ijrobp.2010.05.008
   Pettersson A, 2014, RADIOTHER ONCOL, V113, P240, DOI 10.1016/j.radonc.2014.11.025
   PLOWMAN PN, 1990, BRIT J RADIOL, V63, P624, DOI 10.1259/0007-1285-63-752-624
   Riballo E, 1999, CURR BIOL, V9, P699, DOI 10.1016/S0960-9822(99)80311-X
   Rimmer YL, 2009, THESIS, V0, P0
   Roberts SA, 1999, AM J HUM GENET, V65, P784, DOI 10.1086/302544
   Roeske JC, 1995, INT J RADIAT ONCOL, V33, P1321, DOI 10.1016/0360-3016(95)00225-1
   Rosenstein BS, 2014, INT J RADIAT ONCOL, V89, P709, DOI 10.1016/j.ijrobp.2014.03.009
   RUSSELL NS, 1994, RADIOTHER ONCOL, V30, P213, DOI 10.1016/0167-8140(94)90460-X
   Safwat A, 2002, INT J RADIAT ONCOL, V52, P198, DOI 10.1016/S0360-3016(01)02690-6
   Saunders M, 1999, RADIOTHER ONCOL, V52, P137, DOI 10.1016/S0167-8140(99)00087-0
   Scaife J, 2014, BRIT J RADIOL, V87, P0, DOI 10.1259/bjr.20140343
   Scaife JE, 2015, BR J RADIOL IN PRESS, V0, P0
   Schmitz A, 2007, INT J RADIAT ONCOL, V68, P1169, DOI 10.1016/j.ijrobp.2007.03.050
   Searle EJ, 2014, CLIN ONCOL-UK, V26, P266, DOI 10.1016/j.clon.2014.02.006
   Stasi M, 2006, RADIOTHER ONCOL, V80, P363, DOI 10.1016/j.radonc.2006.08.007
   Suit H, 2002, INT J RADIAT ONCOL, V53, P798, DOI 10.1016/S0360-3016(02)02851-1
   Symonds RP, 2014, CLIN ONCOL-UK, V26, P241, DOI 10.1016/j.clon.2014.02.005
   Thomas SJ, 2013, RADIOTHER ONCOL, V109, P482, DOI 10.1016/j.radonc.2013.09.011
   TUCKER SL, 1992, EUR J CANCER, V28A, P1783, DOI 10.1016/0959-8049(92)90004-L
   Turesson I, 1996, INT J RADIAT ONCOL, V36, P1065, DOI 10.1016/S0360-3016(96)00426-9
   TURESSON I, 1989, RADIOTHER ONCOL, V15, P169, DOI 10.1016/0167-8140(89)90131-X
   TURESSON I, 1990, INT J RADIAT ONCOL, V19, P1569, DOI 10.1016/0360-3016(90)90374-S
   TURESSON I, 1975, ACTA RADIOL THER PHY, V14, P475, DOI 10.3109/02841867509132688
   Valdagni R, 2009, INT J RADIAT ONCOL, V74, P1431, DOI 10.1016/j.ijrobp.2008.10.021
   vanHerk M, 1995, INT J RADIAT ONCOL, V33, P1311, DOI 10.1016/0360-3016(95)00116-6
   Veldeman L, 2008, LANCET ONCOL, V9, P367, DOI 10.1016/S1470-2045(08)70098-6
   Verellen D, 2007, NAT REV CANCER, V7, P949, DOI 10.1038/nrc2288
   Viani GA, 2009, INT J RADIAT ONCOL, V74, P1405, DOI 10.1016/j.ijrobp.2008.10.091
   Wedlake LJ, 2012, EUR J CANCER, V48, P2117, DOI 10.1016/j.ejca.2011.12.034
   West C, 2014, CLIN ONCOL-UK, V26, P739, DOI 10.1016/j.clon.2014.09.008
   West C M, 1992, BJR SUPPL, V24, P146
   West CML, 2007, CLIN ONCOL-UK, V19, P470, DOI 10.1016/j.clon.2007.02.016
   West CM, 2011, GENOME MED, V3, P0, DOI 10.1186/gm268
   West CML, 2012, SEMIN RADIAT ONCOL, V22, P91, DOI 10.1016/j.semradonc.2011.12.007
   West CML, 2001, INT J RADIAT ONCOL, V51, P10, DOI 10.1016/S0360-3016(01)01575-9
   Zelefsky MJ, 2008, INT J RADIAT ONCOL, V70, P1124, DOI 10.1016/j.ijrobp.2007.11.044
   Zhao LJ, 2009, INT J RADIAT ONCOL, V74, P1385, DOI 10.1016/j.ijrobp.2008.10.065
NR 123
TC 37
Z9 39
U1 0
U2 6
PU BRITISH INST RADIOLOGY
PI LONDON
PA 36 PORTLAND PLACE, LONDON W1N 4AT, ENGLAND
SN 0007-1285
EI 1748-880X
J9 BRIT J RADIOL
JI Br. J. Radiol.
PD JUN 15
PY 2015
VL 88
IS 1051
BP 
EP 
DI 10.1259/bjr.20150172
PG 14
WC Radiology, Nuclear Medicine & Medical Imaging
SC Radiology, Nuclear Medicine & Medical Imaging
GA CN6HN
UT WOS:000358535400027
PM 26084351
DA 2024-03-01
ER

PT J
AU Mitra, S
   Shankar, BU
AF Mitra, Sushmita
   Shankar, B. Uma
TI Medical image analysis for cancer management in natural computing framework
SO INFORMATION SCIENCES
LA English
DT Article
DE Quantitative imaging; Segmentation; Feature selection; Radiomics; Evolutionary algorithms biomedical imaging
ID c-means algorithm; neural-network; feature-selection; tumor segmentation; fuzzy segmentation; skin-lesions; classification; diagnosis; microcalcifications; quantification
AB Natural computing, through its repertoire of nature-inspired strategies, is playing a major role in the development of intelligent decision-making systems. The objective is to provide flexible, application-oriented solutions to current medical image analysis problems. It encompasses fuzzy sets, neural networks, genetic algorithms, rough sets, swarm intelligence, and a host of other paradigms, mimicking biological and physical processes from nature. Radiographic imaging modalities, like computed tomography (CT), positron emission tomography (PET), and magnetic resonance imaging (MRI), help in providing improved diagnosis, prognosis and treatment planning for cancer. This survey highlights the role of natural computing, in efficiently analyzing radiographic medical images, for improved tumor management. We also provide a categorization of the segmentation, feature extraction and selection methods, based on different natural computing technologies, with reference to the application - involving malignancy of the brain, breast, prostate, skin, lung, and liver. (C) 2015 Elsevier Inc. All rights reserved.
C1 [Mitra, Sushmita; Shankar, B. Uma] Indian Stat Inst, Machine Intelligence Unit, Kolkata 700108, India.
C3 Indian Statistical Institute; Indian Statistical Institute Kolkata
RP Mitra, S (corresponding author), Indian Stat Inst, Machine Intelligence Unit, Kolkata 700108, India.
EM sushmita@isical.ac.in; uma@isical.ac.in
CR Abelson H, 2000, COMMUN ACM, V43, P74, DOI 10.1145/332833.332842
   ADLEMAN LM, 1994, SCIENCE, V266, P1021, DOI 10.1126/science.7973651
   Ahmed MN, 2002, IEEE T MED IMAGING, V21, P193, DOI 10.1109/42.996338
   Aizenberg I, 2001, IMAGE VISION COMPUT, V19, P177, DOI 10.1016/S0262-8856(00)00066-4
   Alia OM, 2011, EVOL INTELL, V4, P31, DOI 10.1007/s12065-011-0048-1
   Amelio A, 2013, P 15 ANN C COMP GEN, V0, P1471
   Amini L, 2004, IEEE T BIO-MED ENG, V51, P800, DOI 10.1109/TBME.2004.826654
   Unknown -, 1964, THESIS U CALIFORNIA, V0, P0
   Unknown -, 2011, GLOBAL CANC FACTS FI, V0, P0
   Unknown -, 2009, INT J SOFT COMPUT, V0, P0
   Bagci U, 2013, MED IMAGE ANAL, V17, P929, DOI 10.1016/j.media.2013.05.004
   Balafar MA, 2010, ARTIF INTELL REV, V33, P261, DOI 10.1007/s10462-010-9155-0
   Balter JM, 2007, SEMIN RADIAT ONCOL, V17, P293, DOI 10.1016/j.semradonc.2007.06.001
   Barricelli NilsAall, 1957, METHODOS, V9, P143
   Belhassen S, 2010, MED PHYS, V37, P1309, DOI 10.1118/1.3301610
   Borchartt TB, 2013, SIGNAL PROCESS, V93, P2785, DOI 10.1016/j.sigpro.2012.08.012
   Brem RF, 2007, AM J ROENTGENOL, V188, P234, DOI 10.2214/AJR.06.1449
   Chih-Yu Hsu, 2011, PROCEEDINGS OF THE 2011 2ND INTERNATIONAL CONFERENCE ON INNOVATIONS IN BIO-INSPIRED COMPUTING AND APPLICATIONS (IBICA 2011), V0, PP367, DOI 10.1109/IBICA.2011.96
   Clark MC, 1998, IEEE T MED IMAGING, V17, P187, DOI 10.1109/42.700731
   CORTES C, 1995, MACH LEARN, V20, P273, DOI 10.1007/BF00994018
   Daubechies I, 1992, TEN LECTURES ON WAVELETS, V0, P0
   de Castro LeandroN, 2002, ARTIFICIAL IMMUNE SY, V0, P0
   Denning PJ, 2007, COMMUN ACM, V50, P13, DOI 10.1145/1272516.1272529
   Dorigo M, 1991, 91016 DIP EL POL MIL, V0, P0
   Duncan JS, 2000, IEEE T PATTERN ANAL, V22, P85, DOI 10.1109/34.824822
   DURG A, 1993, IEEE ENG MED BIOL, V12, P71, DOI 10.1109/51.232345
   Eklund A, 2013, MED IMAGE ANAL, V17, P1073, DOI 10.1016/j.media.2013.05.008
   El Naqa I, 2007, MED PHYS, V34, P4738, DOI 10.1118/1.2799886
   ERCAL F, 1994, IEEE T BIO-MED ENG, V41, P837, DOI 10.1109/10.312091
   FARMER JD, 1986, PHYSICA D, V22, P187, DOI 10.1016/0167-2789(86)90240-X
   Ferreira AA, 2007, IEEE IJCNN, V0, PP1796, DOI 10.1109/IJCNN.2007.4371230
   Geem ZW, 2009, STUD COMPUT INTELL, V191, P113
   Golberg DE, 1989, GENETIC ALGORITHM IN SEARCH, V0, P0
   Handels H, 1999, ARTIF INTELL MED, V16, P283, DOI 10.1016/S0933-3657(99)00005-6
   Hassanien AE, 2014, APPL SOFT COMPUT, V14, P62, DOI 10.1016/j.asoc.2013.08.011
   Hassanien AE, 2012, J APPL LOGIC, V10, P277, DOI 10.1016/j.jal.2012.07.003
   Hassanien AE, 2009, IEEE T INF TECHNOL B, V13, P955, DOI 10.1109/TITB.2009.2017017
   Hata N, 2005, ACAD RADIOL, V12, P116, DOI 10.1016/j.acra.2004.11.009
   Hatt M, 2010, INT J RADIAT ONCOL, V77, P301, DOI 10.1016/j.ijrobp.2009.08.018
   Haykin S, 1994, NEURAL NETWORKS COMP, V0, P0
   He L, 2012, COMPUT METH PROG BIO, V107, P538, DOI 10.1016/j.cmpb.2011.12.007
   Heimann T, 2009, MED IMAGE ANAL, V13, P543, DOI 10.1016/j.media.2009.05.004
   Histed SN, 2012, NUCL MED COMMUN, V33, P349, DOI 10.1097/MNM.0b013e32834ec8a5
   Holland JH, 1975, ADAPTATION IN NATURAL AND ARTIFICIAL SYSTEM, V0, P0, DOI DOI 10.7551/MITPRESS/1090.001.0001
   Hosseini R, 2012, IEEE T FUZZY SYST, V20, P224, DOI 10.1109/TFUZZ.2011.2172616
   Escalante HJ, 2012, ARTIF INTELL MED, V55, P163, DOI 10.1016/j.artmed.2012.03.005
   James AP, 2014, INFORM FUSION, V19, P4, DOI 10.1016/j.inffus.2013.12.002
   JEMAL A, 2011, CA-CANCER J CLIN, V61, P69, DOI 10.3322/CAAC.20107
   Jiang Y, 2007, LECT NOTES ARTIF INT, V4585, P764, DOI 10.1007/978-3-540-73451-2_80
   Karaboga D, 2005, IDEA BASED HONEY BEE, V0, P0
   Kari L, 2008, COMMUN ACM, V51, P72, DOI 10.1145/1400181.1400200
   Kass M, 1987, PROCEEDINGS OF THE FIRST INTERNATIONAL CONFERENCE ON COMPUTER VISION (CAT. NO.87CH2465-3), V0, PP259, DOI 10.1007/BF00133570
   Katalinic A, 2012, CANCER-AM CANCER SOC, V118, P5395, DOI 10.1002/cncr.27566
   Kennedy J, 1995, 1995 IEEE INTERNATIONAL CONFERENCE ON NEURAL NETWORKS PROCEEDINGS, VOLS 1-6, P1942, DOI 10.1109/icnn.1995.488968
   Kim DY, 2004, ACTA RADIOL, V45, P791, DOI 10.1080/02841850410001312
   KIRKPATRICK S, 1983, SCIENCE, V220, P671, DOI 10.1126/science.220.4598.671
   KJOELEN A, 1995, IEEE ENG MED BIOL, V14, P411, DOI 10.1109/51.395323
   Korotkov K, 2012, ARTIF INTELL MED, V56, P69, DOI 10.1016/j.artmed.2012.08.002
   KOZA JR, 1994, STAT COMPUT, V4, P87, DOI 10.1007/BF00175355
   Kupinski MA, 2000, PROC SPIE, V3979, P40, DOI 10.1117/12.387596
   Kurland BF, 2012, MAGN RESON IMAGING, V30, P1301, DOI 10.1016/j.mri.2012.06.009
   Kuruvilla J, 2014, COMPUT METH PROG BIO, V113, P202, DOI 10.1016/j.cmpb.2013.10.011
   Lambin P, 2013, NAT REV CLIN ONCOL, V10, P27, DOI 10.1038/nrclinonc.2012.196
   Lee CC, 2003, IEEE T INF TECHNOL B, V7, P208, DOI 10.1109/TITB.2003.813795
   Liew AWC, 2003, IEEE T MED IMAGING, V22, P1063, DOI 10.1109/TMI.2003.816956
   Maglogiannis I, 2009, IEEE T INF TECHNOL B, V13, P721, DOI 10.1109/TITB.2009.2017529
   Masulli F, 2009, INFORM FUSION, V10, P210, DOI 10.1016/j.inffus.2008.12.005
   Mencattini A, 2008, IEEE T INSTRUM MEAS, V57, P1422, DOI 10.1109/TIM.2007.915470
   Meyer-Baese A, 2004, IEEE T INF TECHNOL B, V8, P387, DOI 10.1109/TITB.2004.834406
   Mitra S, 2003, DATA MINING: MULTIMEDIA, V0, P0
   Mitra S, 2014, IEEE T HUM-MACH SYST, V44, P664, DOI 10.1109/THMS.2014.2325744
   Mohamed SS, 2005, LECT NOTES COMPUT SC, V3656, P903, DOI 10.1007/11559573_110
   Nain D, 2007, IEEE T MED IMAGING, V26, P598, DOI 10.1109/TMI.2007.893284
   Nardotto Sonia, 2014, INTERNATIONAL JOURNAL OF COMPUTER THEORY AND ENGINEERING, V6, P75, DOI 10.7763/IJCTE.2014.V6.840
   Ng VTY, 2005, COMPUT BIOL MED, V35, P103, DOI 10.1016/j.compbiomed.2003.11.004
   Noble JA, 2006, IEEE T MED IMAGING, V25, P987, DOI 10.1109/TMI.2006.877092
   Nunes de Castro L, 2007, PHYS LIFE REV, V4, P1, DOI 10.1016/j.plrev.2006.10.002
   Nunes L, 2006, FUNDAMENTALS OF NATURAL COMPUTING: BASIC CONCEPTS, V0, P0, DOI 10.1201/9781420011449
   Olariu S, 2005, HDB BIOINSPIRED ALGO, V0, P0
   Padhani AR, 2010, RADIOLOGY, V256, P348, DOI 10.1148/radiol.10091760
   Pal SK, 1999, NEURO FUZZV RECOGNIT, V0, P0
   Pal SK, 2013, APPL SOFT COMPUT, V13, P3944, DOI 10.1016/j.asoc.2013.06.026
   Parmar C, 2014, PLOS ONE, V9, P0, DOI 10.1371/journal.pone.0102107
   Paun Gh, 2002, MEMBRANE COMPUTING I, V0, P0
   PAWLAK Z, 1982, INT J COMPUT INF SCI, V11, P341, DOI 10.1007/BF01001956
   Pham DL, 1999, IEEE T MED IMAGING, V18, P737, DOI 10.1109/42.802752
   PRESTON K, 1979, P IEEE, V67, P826, DOI 10.1109/PROC.1979.11331
   RAFF U, 1992, MED PHYS, V19, P71, DOI 10.1118/1.596853
   Rajabioun R, 2011, APPL SOFT COMPUT, V11, P5508, DOI 10.1016/j.asoc.2011.05.008
   Rechenberg I, 1971, DR.-ING. THESIS, V0, P0, DOI DOI 10.1002/FEDR.19750860506
   Schaefer G, 2009, P 9 INT C INF TECHN, V0, P1
   Schwefel HP, 1975, THESIS TU BERLIN, V0, P0
   Shah-Hosseini H, 2007, IEEE C EVOL COMPUTAT, V0, P3226
   Shareef N, 1999, IEEE T MED IMAGING, V18, P74, DOI 10.1109/42.750259
   Shen S, 2005, IEEE T INF TECHNOL B, V9, P459, DOI 10.1109/TITB.2005.847500
   Sonka M, 1996, IEEE T MED IMAGING, V15, P443, DOI 10.1109/42.511748
   Storn R, 1996, 1996 BIENNIAL CONFERENCE OF THE NORTH AMERICAN FUZZY INFORMATION PROCESSING SOCIETY - NAFIPS, V0, PP519, DOI 10.1109/NAFIPS.1996.534789
   Strickland RN, 1996, IEEE T MED IMAGING, V15, P218, DOI 10.1109/42.491423
   Suganthi M, 2012, J MED SYST, V36, P79, DOI 10.1007/s10916-010-9448-5
   Surówka G, 2007, P ANN INT IEEE EMBS, V0, PP3136, DOI 10.1109/IEMBS.2007.4352994
   Suzuki K, 2012, QUANT IMAG MED SURG, V2, P163, DOI 10.3978/j.issn.2223-4292.2012.09.02
   Treece SJ, 2013, BRIT J RADIOL, V86, P0, DOI 10.1259/bjr.20120278
   Tsai DY, 2004, J ELECTRON IMAGING, V13, P780, DOI 10.1117/1.1786607
   von Neumann J, 1966, THEORY SELF REPRODUC, V0, P0
   Wang ST, 2007, ARTIF INTELL MED, V39, P65, DOI 10.1016/j.artmed.2006.08.001
   Wang TC, 1998, IEEE T MED IMAGING, V17, P498, DOI 10.1109/42.730395
   Wang XY, 2006, COMPUT METH PROG BIO, V83, P147, DOI 10.1016/j.cmpb.2006.06.007
   Widz S, 2004, NAFIPS 2004: ANNUAL MEETING OF THE NORTH AMERICAN FUZZY INFORMATION PROCESSING SOCIETY, VOLS 1AND 2, P440
   Wismüller A, 2004, NEURAL NETWORKS, V17, P1327, DOI 10.1016/j.neunet.2004.06.015
   Withey DJ, 2008, INT J BIOELECTROMAGN, V10, P125
   Xing B, 2014, INNOVATIVE COMPUTATIONAL INTELLIGENCE: A ROUGH GUIDE TO 134 CLEVER ALGORITHMS, V62, P0
   Yang XS, 2010, STUD COMPUT INTELL, V284, P65, DOI 10.1007/978-3-642-12538-6_6
   Yang XS, 2009, LECT NOTES COMPUT SC, V5792, P169, DOI 10.1007/978-3-642-04944-6_14
   Yardimci A, 2009, APPL SOFT COMPUT, V9, P1029, DOI 10.1016/j.asoc.2009.02.003
   Younis A, 2008, J DIGIT IMAGING, V21, PS69, DOI 10.1007/s10278-007-9081-0
   Yüksel ME, 2009, IEEE T FUZZY SYST, V17, P976, DOI 10.1109/TFUZZ.2009.2018300
   Zadeh LA, 1997, FUZZY SET SYST, V90, P111, DOI 10.1016/S0165-0114(97)00077-8
   ZADEH LA, 1965, INFORM CONTROL, V8, P338, DOI 10.1016/S0019-9958(65)90241-X
   Zaidi H, 2012, EUR J NUCL MED MOL I, V39, P881, DOI 10.1007/s00259-011-2053-0
   Zaidi H, 2010, EUR J NUCL MED MOL I, V37, P2165, DOI 10.1007/s00259-010-1423-3
   Zhang DQ, 2004, ARTIF INTELL MED, V32, P37, DOI 10.1016/j.artmed. 2004.01.012
   Zhang Y, 2011, PROG ELECTROMAGN RES, V116, P65, DOI 10.2528/PIER11031709
   Zhou Y, 2007, IEEE T BIOMED ENG, V54, P122
NR 126
TC 34
Z9 36
U1 0
U2 98
PU ELSEVIER SCIENCE INC
PI NEW YORK
PA STE 800, 230 PARK AVE, NEW YORK, NY 10169 USA
SN 0020-0255
EI 1872-6291
J9 INFORM SCIENCES
JI Inf. Sci.
PD JUN 10
PY 2015
VL 306
IS 
BP 111
EP 131
DI 10.1016/j.ins.2015.02.015
PG 21
WC Computer Science, Information Systems
SC Computer Science
GA CE4MD
UT WOS:000351803800008
DA 2024-03-01
ER

PT J
AU Velazquez, ER
   Meier, R
   Dunn, WD
   Alexander, B
   Wiest, R
   Bauer, S
   Gutman, DA
   Reyes, M
   Aerts, HJWL
AF Velazquez, Emmanuel Rios
   Meier, Raphael
   Dunn, William D., Jr.
   Alexander, Brian
   Wiest, Roland
   Bauer, Stefan
   Gutman, David A.
   Reyes, Mauricio
   Aerts, Hugo J. W. L.
TI Fully automatic GBM segmentation in the TCGA-GBM dataset: Prognosis and correlation with VASARI features
SO SCIENTIFIC REPORTS
LA English
DT Article
ID quantitative volumetric-analysis; glioblastoma-multiforme; gene-expression; survival; identification; information; radiomics; subtypes; package; images
AB Reproducible definition and quantification of imaging biomarkers is essential. We evaluated a fully automatic MR-based segmentation method by comparing it to manually defined sub-volumes by experienced radiologists in the TCGA-GBM dataset, in terms of sub-volume prognosis and association with VASARI features. MRI sets of 109 GBM patients were downloaded from the Cancer Imaging archive. GBM sub-compartments were defined manually and automatically using the Brain Tumor Image Analysis (BraTumIA). Spearman's correlation was used to evaluate the agreement with VASARI features. Prognostic significance was assessed using the C-index. Auto-segmented sub-volumes showed moderate to high agreement with manually delineated volumes (range (r): 0.4-0.86). Also, the auto and manual volumes showed similar correlation with VASARI features (auto r = 0.35, 0.43 and 0.36; manual r = 0.17, 0.67, 0.41, for contrast-enhancing, necrosis and edema, respectively). The auto-segmented contrast-enhancing volume and post-contrast abnormal volume showed the highest AUC (0.66, CI: 0.55-0.77 and 0.65, CI: 0.54-0.76), comparable to manually defined volumes (0.64, CI: 0.53-0.75 and 0.63, CI: 0.52-0.74, respectively). BraTumIA and manual tumor sub-compartments showed comparable performance in terms of prognosis and correlation with VASARI features. This method can enable more reproducible definition and quantification of imaging based biomarkers and has potential in high-throughput medical imaging research.
C1 [Velazquez, Emmanuel Rios; Alexander, Brian; Aerts, Hugo J. W. L.] Harvard Univ, Brigham & Womens Hosp, Sch Med, Dept Radiat Oncol, Boston, MA 02115 USA.
   [Velazquez, Emmanuel Rios; Alexander, Brian; Aerts, Hugo J. W. L.] Harvard Univ, Brigham & Womens Hosp, Dana Farber Canc Inst, Boston, MA 02115 USA.
   [Aerts, Hugo J. W. L.] Harvard Univ, Brigham & Womens Hosp, Sch Med, Dept Radiol,Dana Farber Canc Inst, Boston, MA 02115 USA.
   [Aerts, Hugo J. W. L.] Dana Farber Canc Inst, Dept Biostat & Computat Biol, Boston, MA 02115 USA.
   [Meier, Raphael; Bauer, Stefan; Reyes, Mauricio] Univ Bern, Inst Surg Technol & Biomech, CH-3012 Bern, Switzerland.
   [Dunn, William D., Jr.; Gutman, David A.] Emory Univ, Sch Med, Dept Biomed Informat, Atlanta, GA USA.
   [Wiest, Roland; Bauer, Stefan] Univ Bern, Inselspital, Univ Hosp, Support Ctr Adv Neuroimaging,Inst Diagnost & Inte, CH-3010 Bern, Switzerland.
   [Wiest, Roland; Bauer, Stefan] Univ Bern, Bern, Switzerland.
C3 Harvard University; Harvard Medical School; Brigham & Women's Hospital; Harvard University; Brigham & Women's Hospital; Dana-Farber Cancer Institute; Harvard University; Dana-Farber Cancer Institute; Harvard Medical School; Brigham & Women's Hospital; Harvard University; Dana-Farber Cancer Institute; University of Bern; Emory University; University of Bern; University Hospital of Bern; University of Bern
RP Velazquez, ER (corresponding author), Harvard Univ, Brigham & Womens Hosp, Sch Med, Dept Radiat Oncol, Boston, MA 02115 USA.
EM Emmanuel_Rios@dfci.harvard.edu; Hugo_Aerts@dfci.harvard.edu
FU National Institute of Health [NIH-USA U24CA194354, NIH-USA U01CA190234]; Swiss Cancer League; Bernese Cancer League; Swiss National Foundation
CR Aerts HJWL, 2014, NAT COMMUN, V5, P0, DOI 10.1038/ncomms5006
   Unknown -, 2012, SEGMENTING BRAIN TUM, V0, P0
   Bauer S, 2013, PHYS MED BIOL, V58, PR97, DOI 10.1088/0031-9155/58/13/R97
   Bauer S, 2011, LECT NOTES COMPUT SC, V6893, P354, DOI 10.1007/978-3-642-23626-6_44
   Chalkidou A, 2015, PLOS ONE, V10, P0, DOI 10.1371/journal.pone.0124165
   Clark K, 2013, J DIGIT IMAGING, V26, P1045, DOI 10.1007/s10278-013-9622-7
   De Jay N, 2013, BIOINFORMATICS, V29, P2365, DOI 10.1093/bioinformatics/btt383
   Deeley MA, 2011, PHYS MED BIOL, V56, P4557, DOI 10.1088/0031-9155/56/14/021
   Diehn M, 2008, P NATL ACAD SCI USA, V105, P5213, DOI 10.1073/pnas.0801279105
   Egger J, 2013, SCI REP-UK, V3, P0, DOI 10.1038/srep01364
   Gevaert O, 2014, RADIOLOGY, V273, P168, DOI 10.1148/radiol.14131731
   Gutman DA, 2015, NEURORADIOLOGY, V57, P1227, DOI 10.1007/s00234-015-1576-7
   Gutman DA, 2013, RADIOLOGY, V267, P560, DOI 10.1148/radiol.13120118
   Iliadis G, 2012, BMC CANCER, V12, P0, DOI 10.1186/1471-2407-12-3
   Kumar V, 2012, MAGN RESON IMAGING, V30, P1234, DOI 10.1016/j.mri.2012.06.010
   Lambin P, 2012, EUR J CANCER, V48, P441, DOI 10.1016/j.ejca.2011.11.036
   Mazurowski MA, 2014, J NEURO-ONCOL, V120, P483, DOI 10.1007/s11060-014-1580-5
   Meier R, 2014, LECT NOTES COMPUT SC, V8673, P714, DOI 10.1007/978-3-319-10404-1_89
   Menze BH, 2015, IEEE T MED IMAGING, V34, P1993, DOI 10.1109/TMI.2014.2377694
   Naeini KM, 2013, NEURO-ONCOLOGY, V15, P626, DOI 10.1093/neuonc/not008
   Ostrom QT, 2014, NEURO-ONCOLOGY, V16, P896, DOI 10.1093/neuonc/nou087
   Pope WB, 2005, AM J NEURORADIOL, V26, P2466
   Pope WB, 2008, RADIOLOGY, V249, P268, DOI 10.1148/radiol.2491072000
   Porz N, 2014, PLOS ONE, V9, P0, DOI 10.1371/journal.pone.0096873
   Schröder MS, 2011, BIOINFORMATICS, V27, P3206, DOI 10.1093/bioinformatics/btr511
   Stummer W, 2008, NEUROSURGERY, V62, P564, DOI 10.1227/01.NEU.0000297118.47076.5F
   Velazquez ER, 2013, SCI REP-UK, V3, P0, DOI 10.1038/srep03529
   Verhaak RGW, 2010, CANCER CELL, V17, P98, DOI 10.1016/j.ccr.2009.12.020
   Zacharaki EI, 2012, AM J NEURORADIOL, V33, P1065, DOI 10.3174/ajnr.A2939
   Zhang J, 2014, MED PHYS, V41, P0, DOI 10.1118/1.4866218
   Zhang YY, 2001, IEEE T MED IMAGING, V20, P45, DOI 10.1109/42.906424
   Zhang Z, 2014, J NEURO-ONCOL, V119, P207, DOI 10.1007/s11060-014-1478-2
   Zinn PO, 2011, PLOS ONE, V6, P0, DOI 10.1371/journal.pone.0025451
NR 36
TC 69
Z9 73
U1 1
U2 22
PU NATURE PORTFOLIO
PI BERLIN
PA HEIDELBERGER PLATZ 3, BERLIN, 14197, GERMANY
SN 2045-2322
EI 
J9 SCI REP-UK
JI Sci Rep
PD NOV 18
PY 2015
VL 5
IS 
BP 
EP 
DI 10.1038/srep16822
PG 10
WC Multidisciplinary Sciences
SC Science & Technology - Other Topics
GA CW3OZ
UT WOS:000364902900001
PM 26576732
DA 2024-03-01
ER

PT J
AU Gutman, DA
   Dunn, WD
   Grossmann, P
   Cooper, LAD
   Holder, CA
   Ligon, KL
   Alexander, BM
   Aerts, HJWL
AF Gutman, David A.
   Dunn, William D., Jr.
   Grossmann, Patrick
   Cooper, Lee A. D.
   Holder, Chad A.
   Ligon, Keith L.
   Alexander, Brian M.
   Aerts, Hugo J. W. L.
TI Somatic mutations associated with MRI-derived volumetric features in glioblastoma
SO NEURORADIOLOGY
LA English
DT Article
DE Radiogenomics; GBM; MRI; Imaging genomics; Volumetrics
ID response assessment criteria; survival; information; patterns; subtypes; images; idh1; egfr
AB MR imaging can noninvasively visualize tumor phenotype characteristics at the macroscopic level. Here, we investigated whether somatic mutations are associated with and can be predicted by MRI-derived tumor imaging features of glioblastoma (GBM). Seventy-six GBM patients were identified from The Cancer Imaging Archive for whom preoperative T1-contrast (T1C) and T2-FLAIR MR images were available. For each tumor, a set of volumetric imaging features and their ratios were measured, including necrosis, contrast enhancing, and edema volumes. Imaging genomics analysis assessed the association of these features with mutation status of nine genes frequently altered in adult GBM. Finally, area under the curve (AUC) analysis was conducted to evaluate the predictive performance of imaging features for mutational status. Our results demonstrate that MR imaging features are strongly associated with mutation status. For example, TP53-mutated tumors had significantly smaller contrast enhancing and necrosis volumes (p = 0.012 and 0.017, respectively) and RB1-mutated tumors had significantly smaller edema volumes (p = 0.015) compared to wild-type tumors. MRI volumetric features were also found to significantly predict mutational status. For example, AUC analysis results indicated that TP53, RB1, NF1, EGFR, and PDGFRA mutations could each be significantly predicted by at least one imaging feature. MRI-derived volumetric features are significantly associated with and predictive of several cancer-relevant, drug-targetable DNA mutations in glioblastoma. These results may shed insight into unique growth characteristics of individual tumors at the macroscopic level resulting from molecular events as well as increase the use of noninvasive imaging in personalized medicine.
C1 [Gutman, David A.; Dunn, William D., Jr.] Emory Univ, Sch Med, Dept Neurol, Atlanta, GA 30322 USA.
   [Gutman, David A.; Dunn, William D., Jr.; Cooper, Lee A. D.] Emory Univ, Sch Med, Biomed Informat, Atlanta, GA 30307 USA.
   [Holder, Chad A.] Emory Univ, Sch Med, Radiol & Imaging Sci, Atlanta, GA USA.
   [Cooper, Lee A. D.] Georgia Inst Technol, Dept Biomed Engn, Atlanta, GA 30332 USA.
   [Grossmann, Patrick; Alexander, Brian M.; Aerts, Hugo J. W. L.] Harvard Univ, Brigham & Womens Hosp, Sch Med, Dept Radiat Oncol,Dana Farber Canc Inst, Boston, MA 02115 USA.
   [Aerts, Hugo J. W. L.] Harvard Univ, Brigham & Womens Hosp, Sch Med, Radiol,Dana Farber Canc Inst, Boston, MA 02115 USA.
   [Ligon, Keith L.] Harvard Univ, Brigham & Womens Hosp, Sch Med, Pathol,Dana Farber Canc Inst, Boston, MA 02115 USA.
C3 Emory University; Emory University; Emory University; University System of Georgia; Georgia Institute of Technology; Harvard University; Harvard Medical School; Brigham & Women's Hospital; Dana-Farber Cancer Institute; Harvard University; Brigham & Women's Hospital; Dana-Farber Cancer Institute; Harvard Medical School; Harvard University; Harvard Medical School; Dana-Farber Cancer Institute; Brigham & Women's Hospital
RP Gutman, DA (corresponding author), Emory Univ, Sch Med, Dept Neurol, Atlanta, GA 30322 USA.
EM dagutman@gmail.com
FU National Institute of Health [NIH-USA U24CA194354, NIH-USA U01CA190234]
CR Aerts HJWL, 2014, NAT COMMUN, V5, P0, DOI 10.1038/ncomms5006
   Barajas RF, 2010, RADIOLOGY, V254, P564, DOI 10.1148/radiol.09090663
   Chin L, 2008, NATURE, V455, P1061, DOI 10.1038/nature07385
   Chinot OL, 2013, CURR NEUROL NEUROSCI, V13, P0, DOI 10.1007/s11910-013-0347-2
   Clark K, 2013, J DIGIT IMAGING, V26, P1045, DOI 10.1007/s10278-013-9622-7
   Diehn M, 2008, P NATL ACAD SCI USA, V105, P5213, DOI 10.1073/pnas.0801279105
   Dimitrov L, 2015, INT J MED SCI, V12, P201, DOI 10.7150/ijms.11047
   Egger J, 2013, SCI REP-UK, V3, P0, DOI 10.1038/srep01364
   ElBanan MG, 2015, NEUROIMAG CLIN N AM, V25, P141, DOI 10.1016/j.nic.2014.09.010
   Fawcett T, 2006, PATTERN RECOGN LETT, V27, P861, DOI 10.1016/j.patrec.2005.10.010
   Gevaert O, 2014, RADIOLOGY, V273, P168, DOI 10.1148/radiol.14131731
   Gutman DA, 2013, RADIOLOGY, V267, P560, DOI 10.1148/radiol.13120118
   Iliadis G, 2012, BMC CANCER, V12, P0, DOI 10.1186/1471-2407-12-3
   Jenkinson M, 2012, NEUROIMAGE, V62, P782, DOI 10.1016/j.neuroimage.2011.09.015
   Lambin P, 2012, EUR J CANCER, V48, P441, DOI 10.1016/j.ejca.2011.11.036
   LEVIN VA, 1977, J NEUROSURG, V47, P329, DOI 10.3171/jns.1977.47.3.0329
   MACDONALD DR, 1990, J CLIN ONCOL, V8, P1277, DOI 10.1200/JCO.1990.8.7.1277
   Mazurowski MA, 2013, NEURO-ONCOLOGY, V15, P1389, DOI 10.1093/neuonc/nos335
   MILLER AB, 1981, CANCER, V47, P207, DOI 10.1002/1097-0142(19810101)47:1<207::AID-CNCR2820470134>3.0.CO;2-6
   Nicolasjilwan M, 2015, J NEURORADIOLOGY, V42, P212, DOI 10.1016/j.neurad.2014.02.006
   Nobusawa S, 2010, BRAIN PATHOL, V20, P936, DOI 10.1111/j.1750-3639.2010.00395.x
   Piccirillo SGM, 2015, STEM CELL REP, V4, P7, DOI 10.1016/j.stemcr.2014.11.003
   Pope WB, 2005, AM J NEURORADIOL, V26, P2466
   Prior FW, 2013, IEEE ENG MED BIO, V0, PP1282, DOI 10.1109/EMBC.2013.6609742
   Rutman AM, 2009, EUR J RADIOL, V70, P232, DOI 10.1016/j.ejrad.2009.01.050
   Suzuki C, 2010, ACTA ONCOL, V49, P509, DOI 10.3109/02841861003705794
   Taylor TE, 2012, CURR CANCER DRUG TAR, V12, P197
   Team RC, 2012, R LANG ENV STAT COMP, V0, P0
   Thakkar JP, 2014, CANCER EPIDEM BIOMAR, V23, P1985, DOI 10.1158/1055-9965.EPI-14-0275
   Tran B, 2010, J CLIN NEUROSCI, V17, P417, DOI 10.1016/j.jocn.2009.09.004
   Verhaak RGW, 2010, CANCER CELL, V17, P98, DOI 10.1016/j.ccr.2009.12.020
   Wen PY, 2010, J CLIN ONCOL, V28, P1963, DOI 10.1200/JCO.2009.26.3541
   Xu J, 2014, TRANSL ONCOL, V7, P196, DOI 10.1016/j.tranon.2014.02.004
   Zhang YY, 2001, IEEE T MED IMAGING, V20, P45, DOI 10.1109/42.906424
   Zhang Z, 2014, J NEURO-ONCOL, V119, P207, DOI 10.1007/s11060-014-1478-2
   Zinn PO, 2013, NEUROSURGERY, V60, P126, DOI 10.1227/01.neu.0000430773.18220.3f
NR 36
TC 64
Z9 71
U1 0
U2 11
PU SPRINGER
PI NEW YORK
PA ONE NEW YORK PLAZA, SUITE 4600, NEW YORK, NY, UNITED STATES
SN 0028-3940
EI 1432-1920
J9 NEURORADIOLOGY
JI Neuroradiology
PD DEC 15
PY 2015
VL 57
IS 12
BP 1227
EP 1237
DI 10.1007/s00234-015-1576-7
PG 11
WC Clinical Neurology; Neuroimaging; Radiology, Nuclear Medicine & Medical Imaging
SC Neurosciences & Neurology; Radiology, Nuclear Medicine & Medical Imaging
GA CW8BB
UT WOS:000365222500005
PM 26337765
DA 2024-03-01
ER

PT J
AU Langen, B
   Rudqvist, N
   Parris, TZ
   Helou, K
   Forssell-Aronsson, E
AF Langen, Britta
   Rudqvist, Nils
   Parris, Toshima Z.
   Helou, Khalil
   Forssell-Aronsson, Eva
TI Circadian rhythm influences genome-wide transcriptional responses to <SUP>131</SUP>I in a tissue-specific manner in mice
SO EJNMMI RESEARCH
LA English
DT Article
DE Iodine-131; Normal tissue response; Circadian rhythm; Microarray; Radiogenomics
ID gene-expression; thyroid-tissue; mouse-tissue; free at-211; biodistribution; irradiation; dosimetry; i-125(-); clock
AB Background: Circadian variation of gene expression is often neglected when ionizing radiation-induced effects are studied, whether in animal models or in cell culture. This study characterized diurnal variation of genome-wide transcriptional regulation and responses of potential biomarkers and signature genes in normal mouse tissues at 24 h after i.v. administration of I-131. Methods: Female BALB/c nude mice were i.v. injected with 90 kBq I-131 at 9: 00 a.m., 12: 00 p.m., or 3: 00 p.m. and killed after 24 h (n = 4/group). Paired control groups were mock-treated (n = 3-4/group). The kidneys, liver, lungs, spleen, and thyroid were excised, snap-frozen, and stored at -80 degrees C until extraction of total RNA. RNA microarray technology was used for genome-wide expression analysis. Enriched biological processes were categorized after cellular function. Signature genes for ionizing radiation and thyroid hormone-induced responses were taken from the literature. Absorbed dose was estimated using the Medical Internal Radiation Dose (MIRD) formalism. Results: The thyroid received an absorbed dose of 5.9 Gy and non-thyroid tissues received 0.75-2.2 mGy over 24 h. A distinct peak in the total number of significantly regulated transcripts was observed at 9: 00 a. m. in the thyroid, but 3 h later in the kidney cortex, kidney medulla, and liver. Transcriptional regulation in the lungs and spleen was marginal. Associated cellular functions generally varied in quality and response strength between morning, noon, and afternoon. In the thyroid, 25 genes were significantly regulated at all investigated times of day, and 24 thereof showed a distinct pattern of pronounced down-regulation at 9: 00 a. m. and comparatively weak up-regulation at later times. Eleven of these genes belonged to the species-specific kallikrein subfamily Klk1b. Responses in signature genes for thyroid hormone-induced responses were more frequent than for ionizing radiation, and trends persisted irrespective of time of day. Conclusion: Diurnal variation of genome-wide transcriptional responses to 90 kBq I-131 was demonstrated for the thyroid, kidney cortex and medulla, and liver, whereas variation was only marginal in the lungs and spleen. Overall, significant detection of potential biomarkers and signature genes was validated at each time of day, although direction of regulation and fold-change differed between morning, noon, and afternoon. These findings suggest that circadian rhythm should be considered in radiation research and that biological and analytical endpoints should be validated for circadian robustness.
C1 [Langen, Britta; Rudqvist, Nils; Forssell-Aronsson, Eva] Univ Gothenburg, Sahlgrenska Acad, Inst Clin Sci, Dept Radiat Phys, SE-41345 Gothenburg, Sweden.
   [Langen, Britta] Chalmers Univ Technol, Dept Appl Phys, Gothenburg, Sweden.
   [Parris, Toshima Z.; Helou, Khalil] Univ Gothenburg, Sahlgrenska Acad, Inst Clin Sci, Dept Oncol, SE-41345 Gothenburg, Sweden.
   [Forssell-Aronsson, Eva] Sahlgrens Univ Hosp, Dept Med Phys & Biomed Engn, Gothenburg, Sweden.
C3 University of Gothenburg; Chalmers University of Technology; University of Gothenburg; Sahlgrenska University Hospital
RP Langen, B (corresponding author), Univ Gothenburg, Sahlgrenska Acad, Inst Clin Sci, Dept Radiat Phys, SE-41345 Gothenburg, Sweden.
EM britta.langen@gu.se
FU Swedish Research Council [21073]; Swedish Cancer Society [3427]; BioCARE-a National Strategic Research Program at the University of Gothenburg; Swedish Radiation Safety Authority; King Gustav V Jubilee Clinic Cancer Research Foundation; Sahlgrenska University Hospital Research Funds; Assar Gabrielsson Cancer Research Foundation; Adlerbertska Research Fund; Wilhelm and Martina Lundgren science trust fund
CR Akhtar RA, 2002, CURR BIOL, V12, P540, DOI 10.1016/S0960-9822(02)00759-5
   Ashburner M, 2000, NAT GENET, V25, P25, DOI 10.1038/75556
   BENJAMINI Y, 1995, J R STAT SOC B, V57, P289, DOI 10.1111/j.2517-6161.1995.tb02031.x
   Bolch WE, 2009, J NUCL MED, V50, P477, DOI 10.2967/jnumed.108.056036
   Chaudhry MA, 2008, J BIOMED SCI, V15, P557, DOI 10.1007/s11373-008-9253-z
   Chen-Goodspeed M, 2007, J BIOL RHYTHM, V22, P291, DOI 10.1177/0748730407303387
   Collis SJ, 2007, CHROMOSOMA, V116, P331, DOI 10.1007/s00412-007-0108-6
   Flynn AA, 2001, RADIAT RES, V156, P28, DOI 10.1667/0033-7587(2001)156[0028:AMMFCT]2.0.CO;2
   GARG PK, 1990, CANCER RES, V50, P3514
   Hong CI, 2009, PLOS COMPUT BIOL, V5, P0, DOI 10.1371/journal.pcbi.1000384
   Ishihara H, 2010, J RADIAT RES, V51, P265, DOI 10.1269/jrr.09130
   Kelleher FC, 2014, CANCER LETT, V342, P9, DOI 10.1016/j.canlet.2013.09.040
   Ko CH, 2006, HUM MOL GENET, V15, PR271, DOI 10.1093/hmg/ddl207
   Kondratov RV, 2007, TRENDS CELL BIOL, V17, P311, DOI 10.1016/j.tcb.2007.07.001
   Langen B, 2015, EJNMMI RES, V5, P1, DOI 10.1186/s13550-014-0078-7
   Langen B, 2013, J NUCL MED, V54, P990, DOI 10.2967/jnumed.112.114462
   Lowrey PL, 2004, ANNU REV GENOM HUM G, V5, P407, DOI 10.1146/annurev.genom.5.061903.175925
   Lundh C, 2006, CANCER BIOTHER RADIO, V21, P591, DOI 10.1089/cbr.2006.21.591
   Lundh C, 2009, J NUCL MED, V50, P1161, DOI 10.2967/jnumed.108.061150
   Oike H, 2010, BIOCHEM BIOPH RES CO, V402, P7, DOI 10.1016/j.bbrc.2010.09.072
   Oklejewicz M, 2008, CURR BIOL, V18, P286, DOI 10.1016/j.cub.2008.01.047
   Parris TZ, 2010, CLIN CANCER RES, V16, P3860, DOI 10.1158/1078-0432.CCR-10-0889
   Reddy AB, 2006, CURR BIOL, V16, P1107, DOI 10.1016/j.cub.2006.04.026
   Reppert SM, 2002, NATURE, V418, P935, DOI 10.1038/nature00965
   Rudqvist N, 2015, EJNMMI RES, V5, P0, DOI 10.1186/s13550-015-0137-8
   Rudqvist N, 2015, NUCL MED BIOL, V42, P263, DOI 10.1016/j.nucmedbio.2014.11.006
   Rudqvist N, 2012, EJNMMI RES, V2, P0, DOI 10.1186/2191-219X-2-32
   Schibler U, 2002, CELL, V111, P919, DOI 10.1016/S0092-8674(02)01225-4
   Schüler E, 2014, NUCL MED BIOL, V41, P825, DOI 10.1016/j.nucmedbio.2014.07.010
   Schüler E, 2011, EJNMMI RES, V1, P0, DOI 10.1186/2191-219X-1-29
   Schulz P, 2009, CNS DRUGS, V23, P3, DOI 10.2165/11318620-000000000-00000
   Shearman LP, 2000, SCIENCE, V288, P1013, DOI 10.1126/science.288.5468.1013
   Snyder AR, 2004, CANCER METAST REV, V23, P259, DOI 10.1023/B:CANC.0000031765.17886.fa
   Spetz J, 2013, CANCER BIOTHER RADIO, V28, P657, DOI 10.1089/cbr.2013.1483
NR 34
TC 12
Z9 12
U1 0
U2 6
PU SPRINGEROPEN
PI LONDON
PA CAMPUS, 4 CRINAN ST, LONDON, N1 9XW, ENGLAND
SN 2191-219X
EI 
J9 EJNMMI RES
JI EJNMMI Res.
PD DEC 15
PY 2015
VL 5
IS 
BP 
EP 
DI 10.1186/s13550-015-0150-y
PG 12
WC Radiology, Nuclear Medicine & Medical Imaging
SC Radiology, Nuclear Medicine & Medical Imaging
GA DC8OW
UT WOS:000369480000002
PM 26669694
DA 2024-03-01
ER

PT J
AU Guo, Z
   Shu, Y
   Zhou, HH
   Zhang, W
   Wang, H
AF Guo, Zhen
   Shu, Yan
   Zhou, Honghao
   Zhang, Wei
   Wang, Hui
TI Radiogenomics helps to achieve personalized therapy by evaluating patient responses to radiation treatment
SO CARCINOGENESIS
LA English
DT Review
ID single-nucleotide polymorphisms; genome-wide association; normal tissue complications; quality-of-life; intensity-modulated radiotherapy; tgf-beta-1 gene polymorphisms; clinical risk-factors; dna-damage response; cancer-patients; prostate-cancer
AB Radiogenomics is the whole genome application of radiogenetics, which focuses on uncovering the underlying genetic causes of individual variation in sensitivity to radiation. There is a growing consensus that radiosensitivity is a complex, inherited polygenic trait, dependent on the interaction of many genes involved in multiple cell processes. An understanding of the genes involved in processes such as DNA damage response and oxidative stress response, has evolved toward examination of how genetic variants, most often, single nucleotide polymorphisms (SNPs), may influence interindividual radioresponse. Many experimental approaches, such as candidate SNP association studies, genome-wide association studies and massively parallel sequencing are being proposed to address these questions. We present a review focusing on recent advances in association studies of SNPs to radiotherapy response and discuss challenges and opportunities for further studies. We also highlight the clinical perspective of radiogenomics in the future of personalized treatment in radiation oncology.
C1 [Guo, Zhen; Zhou, Honghao; Zhang, Wei] Cent South Univ, Dept Clin Pharmacol, Xiangya Hosp, Changsha 410008, Hunan, Peoples R China.
   [Guo, Zhen; Zhou, Honghao; Zhang, Wei] Cent South Univ, Hunan Key Lab Pharmacogenet, Inst Clin Pharmacol, Changsha 410008, Hunan, Peoples R China.
   [Shu, Yan] Univ Maryland, Sch Pharm, Dept Pharmaceut Sci, Baltimore, MD 21201 USA.
   [Wang, Hui] Cent South Univ, Dept Radiat Oncol, Hunan Prov Tumor Hosp, Changsha 410013, Hunan, Peoples R China.
   [Wang, Hui] Cent South Univ, Affiliated Tumor Hosp, Xiangya Med Sch, Changsha 410013, Hunan, Peoples R China.
C3 Central South University; Central South University; University System of Maryland; University of Maryland Baltimore; Central South University; Central South University
RP Zhang, W (corresponding author), Cent South Univ, Dept Clin Pharmacol, Xiangya Hosp, Changsha 410008, Hunan, Peoples R China.
EM yjsd2003@163.com; wanghui710327@163.com
FU National Natural Science Fund [81273595]; National High Technology Research and Development Program [2012AA02A518, 2012AA02A517]
CR Abbaszadeh F, 2010, J MED GENET, V47, P176, DOI 10.1136/jmg.2009.068866
   Alsbeih G, 2010, RADIAT RES, V173, P505, DOI 10.1667/RR1769.1
   Alsbeih G, 2014, 3 BIOTECH, V4, P137, DOI 10.1007/s13205-013-0135-3
   Alsbeih G, 2013, RADIAT ONCOL, V8, P0, DOI 10.1186/1748-717X-8-125
   Altshuler D, 2008, SCIENCE, V322, P881, DOI 10.1126/science.1156409
   Altshuler D, 2010, NATURE, V467, P1061, DOI 10.1038/nature09534
   Andreassen CN, 2014, RADIOTHER ONCOL, V111, P165, DOI 10.1016/j.radonc.2014.04.006
   Andreassen CN, 2009, RADIOTHER ONCOL, V92, P299, DOI 10.1016/j.radonc.2009.06.015
   Andreassen CN, 2002, RADIOTHER ONCOL, V64, P131, DOI 10.1016/S0167-8140(02)00154-8
   Andreassen CN, 2005, ACTA ONCOL, V44, P801, DOI 10.1080/02841860500374513
   Antwih DA, 2013, EPIGENETICS-US, V8, P839, DOI 10.4161/epi.25498
   Aziz NM, 2003, SEMIN RADIAT ONCOL, V13, P248, DOI 10.1016/S1053-4296(03)00024-9
   Bakhshandeh M, 2013, INT J RADIAT ONCOL, V85, P514, DOI 10.1016/j.ijrobp.2012.03.034
   Barnett GC, 2011, CLIN ONCOL-UK, V23, P662, DOI 10.1016/j.clon.2011.04.011
   Barnett GC, 2011, CLIN ONCOL-UK, V23, P613, DOI 10.1016/j.clon.2011.03.001
   Barnett GC, 2014, RADIOTHER ONCOL, V111, P178, DOI 10.1016/j.radonc.2014.02.012
   Barnett GC, 2012, RADIOTHER ONCOL, V105, P289, DOI 10.1016/j.radonc.2012.10.017
   Barnett GC, 2012, INT J RADIAT ONCOL, V82, P1065, DOI 10.1016/j.ijrobp.2011.03.015
   Barnett GC, 2012, LANCET ONCOL, V13, P65, DOI 10.1016/S1470-2045(11)70302-3
   Barnett GC, 2010, RADIOTHER ONCOL, V97, P9, DOI 10.1016/j.radonc.2009.12.006
   Barnett GC, 2009, NAT REV CANCER, V9, P134, DOI 10.1038/nrc2587
   Becze Elisa, 2014, ONS CONNECT, V29, P38
   Bekiroglu F, 2011, ORAL ONCOL, V47, P967, DOI 10.1016/j.oraloncology.2011.07.003
   Bentzen, 1994, SEMIN RADIAT ONCOL, V4, P68, DOI 10.1016/S1053-4296(05)80034-7
   BENTZEN SM, 1989, RADIOTHER ONCOL, V15, P267, DOI 10.1016/0167-8140(89)90095-9
   Bond GL, 2004, CELL, V119, P591, DOI 10.1016/j.cell.2004.11.022
   Burnet NG, 2013, CLIN ONCOL-UK, V25, P431, DOI 10.1016/j.clon.2013.04.001
   Canman CE, 1998, SCIENCE, V281, P1677, DOI 10.1126/science.281.5383.1677
   Chang-Claude J, 2009, BRIT J CANCER, V100, P1680, DOI 10.1038/sj.bjc.6605036
   Chanock SJ, 2007, NATURE, V447, P655, DOI 10.1038/447655a
   Chen BPC, 2012, CANCER LETT, V327, P103, DOI 10.1016/j.canlet.2011.12.004
   Cheuk IWY, 2014, MOL CLIN ONCOL, V2, P553, DOI 10.3892/mco.2014.276
   Chris R, 2013, CLIN LUNG CANCER, V14, P267
   Chung CC, 2011, HUM GENET, V130, P59, DOI 10.1007/s00439-011-1030-9
   Cintra HS, 2013, DIS MARKERS, V2013, P701, DOI 10.1155/2013/762685
   Cirulli ET, 2010, NAT REV GENET, V11, P415, DOI 10.1038/nrg2779
   De Langhe S, 2014, RADIOTHER ONCOL, V112, P95, DOI 10.1016/j.radonc.2014.04.005
   De Ruyck K, 2011, INT J RADIAT ONCOL, V81, P537, DOI 10.1016/j.ijrobp.2011.03.012
   De Ruysscher D, 2012, RADIOTHER ONCOL, V102, P228, DOI 10.1016/j.radonc.2011.10.010
   Dumont P, 2003, NAT GENET, V33, P357, DOI 10.1038/ng1093
   Edvardsen H, 2013, INT J RADIAT ONCOL, V86, P791, DOI 10.1016/j.ijrobp.2013.02.025
   Edwards SL, 2013, AM J HUM GENET, V93, P779, DOI 10.1016/j.ajhg.2013.10.012
   Fabre KM, 2011, RADIAT RES, V175, P493, DOI 10.1667/RR2431.1
   Fachal L, 2012, RADIOTHER ONCOL, V103, P206, DOI 10.1016/j.radonc.2012.01.015
   Falvo E, 2012, J EXP CLIN CANC RES, V31, P0, DOI 10.1186/1756-9966-31-7
   Feng XP, 2010, CANCER RES, V70, P3450, DOI 10.1158/0008-5472.CAN-09-4099
   Finnon P, 2008, HUM GENET, V123, P485, DOI 10.1007/s00439-008-0500-1
   Furgason JM, 2013, PHARMACOL THERAPEUT, V137, P298, DOI 10.1016/j.pharmthera.2012.10.009
   Garrett MD, 2011, TRENDS PHARMACOL SCI, V32, P308, DOI 10.1016/j.tips.2011.02.014
   Gatti RA, 2001, ACTA ONCOL, V40, P702, DOI 10.1080/02841860152619115
   Ghazali N, 2012, ORAL ONCOL, V48, P1090, DOI 10.1016/j.oraloncology.2012.08.002
   Grainger DJ, 1999, HUM MOL GENET, V8, P93, DOI 10.1093/hmg/8.1.93
   Guo Y, 2012, INT J ONCOL, V40, P85, DOI 10.3892/ijo.2011.1172
   Ho AY, 2006, INT J RADIAT ONCOL, V65, P646, DOI 10.1016/j.ijrobp.2006.03.006
   Hosoya N, 2014, CANCER SCI, V105, P370, DOI 10.1111/cas.12366
   Ioannidis JPA, 2001, NAT GENET, V29, P306, DOI 10.1038/ng749
   Ivanov SD, 2012, BIOMEDITSINSKAYA KHIMIYA, V58, P635
   Iwakawa Mayumi, 2002, NIPPON ACTA RADIOLOGICA, V62, P484
   Karar J, 2009, CANCER BIOL THER, V8, P1994, DOI 10.4161/cbt.8.21.9988
   Kelsey Chris R, 2012, INT J RADIAT ONCOL BIOL PHYS, V82, Pe247, DOI 10.1016/j.ijrobp.2011.02.064
   Kerns SL, 2014, RADIOTHER ONCOL, V110, P182, DOI 10.1016/j.radonc.2013.07.011
   Kerns SL, 2014, CANCER DISCOV, V4, P155, DOI 10.1158/2159-8290.CD-13-0197
   Kerns SL, 2013, RADIOTHER ONCOL, V107, P372, DOI 10.1016/j.radonc.2013.05.001
   Kerns SL, 2013, INT J RADIAT ONCOL, V85, PE21, DOI 10.1016/j.ijrobp.2012.08.003
   Kerns SL, 2010, INT J RADIAT ONCOL, V78, P1292, DOI 10.1016/j.ijrobp.2010.07.036
   Kim D, 2013, RADIOTHER ONCOL, V107, P295, DOI 10.1016/j.radonc.2013.03.021
   Li L, 2013, CANCER BIOTHER RADIO, V28, P380, DOI 10.1089/cbr.2012.1348
   Liang LP, 2014, INT J RADIAT ONCOL, V88, P955, DOI 10.1016/j.ijrobp.2013.12.036
   Guerra JLL, 2012, RADIOTHER ONCOL, V105, P299, DOI 10.1016/j.radonc.2012.08.014
   Lord CJ, 2012, NATURE, V481, P287, DOI 10.1038/nature10760
   Mangoni M, 2011, INT J RADIAT ONCOL, V81, P52, DOI 10.1016/j.ijrobp.2010.04.023
   Manolio TA, 2013, NAT REV GENET, V14, P549, DOI 10.1038/nrg3523
   Manolio TA, 2009, NATURE, V461, P747, DOI 10.1038/nature08494
   Martin SI, 2010, CONTEMP HEMATOL, V0, PP15, DOI 10.1007/978-1-59745-415-5_2
   Metheetrairut C, 2013, CURR OPIN GENET DEV, V23, P12, DOI 10.1016/j.gde.2013.01.002
   Mladenov E, 2011, MUTAT RES-FUND MOL M, V711, P61, DOI 10.1016/j.mrfmmm.2011.02.005
   Neale BM, 2004, AM J HUM GENET, V75, P353, DOI 10.1086/423901
   Nishioka A, 1999, INT J MOL MED, V3, P275
   Niu NF, 2010, GENOME RES, V20, P1482, DOI 10.1101/gr.107672.110
   Niu XM, 2012, J THORAC ONCOL, V7, P1668, DOI 10.1097/JTO.0b013e318267cf5b
   Nogueira A, 2012, GENE, V504, P279, DOI 10.1016/j.gene.2012.05.037
   NORMAN A, 1988, AM J CLIN ONCOL-CANC, V11, P84, DOI 10.1097/00000421-198802000-00017
   Parliament MB, 2012, LANCET ONCOL, V13, P7, DOI 10.1016/S1470-2045(11)70331-X
   Parliament MB, 2010, SEMIN RADIAT ONCOL, V20, P232, DOI 10.1016/j.semradonc.2010.05.003
   Peters CA, 2008, INT J RADIAT ONCOL, V70, P752, DOI 10.1016/j.ijrobp.2007.05.023
   Popanda O, 2006, CANCER EPIDEM BIOMAR, V15, P1048, DOI 10.1158/1055-9965.EPI-06-0046
   Pratesi N, 2011, RADIOTHER ONCOL, V99, P356, DOI 10.1016/j.radonc.2011.05.062
   Proud C, 2014, CLIN J ONCOL NURS, V18, P185, DOI 10.1188/14.CJON.185-189
   Qin QY, 2013, SYST REV-LONDON, V2, P0, DOI 10.1186/2046-4053-2-39
   Raabe A, 2012, RADIAT ONCOL, V7, P0, DOI 10.1186/1748-717X-7-65
   Reuther S, 2013, INT J RADIAT ONCOL, V85, P460, DOI 10.1016/j.ijrobp.2012.01.090
   Roberts SA, 1999, AM J HUM GENET, V65, P784, DOI 10.1086/302544
   Rosenstein BS, 2014, INT J RADIAT ONCOL, V89, P709, DOI 10.1016/j.ijrobp.2014.03.009
   Sabbe N, 2013, STAT MED, V32, P3143, DOI 10.1002/sim.5760
   Saligan LN, 2014, CANCER INFORM, V13, P141, DOI 10.4137/CIN.S19745
   Shah R, 2006, HUM GENET, V120, P461, DOI 10.1007/s00439-006-0194-1
   Shang ZF, 2010, CANCER RES, V70, P3657, DOI 10.1158/0008-5472.CAN-09-3362
   Silva J, 2012, DNA CELL BIOL, V31, P1182, DOI 10.1089/dna.2011.1562
   Smith J, 2010, ADV CANCER RES, V108, P73, DOI 10.1016/S0065.230X(10)08002.4
   Steyerberg EW, 2010, EPIDEMIOLOGY, V21, P128, DOI 10.1097/EDE.0b013e3181c30fb2
   Sugiyama T, 2010, AM J PHYSIOL-HEART C, V298, PH194, DOI 10.1152/ajpheart.00767.2009
   Talbot CJ, 2012, BRIT J CANCER, V107, P748, DOI 10.1038/bjc.2012.290
   Tennessen JA, 2012, SCIENCE, V337, P64, DOI 10.1126/science.1219240
   Terrazzino S, 2012, INT J RADIAT ONCOL, V83, P504, DOI 10.1016/j.ijrobp.2011.06.2012
   Terrazzino S, 2012, RADIOTHER ONCOL, V103, P199, DOI 10.1016/j.radonc.2011.12.002
   Thurner EM, 2014, STRAHLENTHER ONKOL, V190, P304, DOI 10.1007/s00066-013-0485-0
   Tucker SL, 2013, INT J RADIAT ONCOL, V85, P251, DOI 10.1016/j.ijrobp.2012.02.021
   Tuzun E, 2005, NAT GENET, V37, P727, DOI 10.1038/ng1562
   Van Calster B, 2013, MED DECIS MAKING, V33, P490, DOI 10.1177/0272989X12470757
   Venkatesh GH, 2014, PLOS ONE, V9, P0, DOI 10.1371/journal.pone.0089079
   Vieland VJ, 2001, NAT GENET, V29, P244, DOI 10.1038/ng1101-244
   Vogelius IR, 2012, ACTA ONCOL, V51, P975, DOI 10.3109/0284186X.2012.718093
   Wang LH, 2010, J CLIN ONCOL, V28, PE621, DOI 10.1200/JCO.2010.31.0458
   West C, 2014, CLIN ONCOL-UK, V26, P739, DOI 10.1016/j.clon.2014.09.008
   West CML, 2007, CLIN ONCOL-UK, V19, P470, DOI 10.1016/j.clon.2007.02.016
   West C, 2010, RADIOTHER ONCOL, V94, P117, DOI 10.1016/j.radonc.2009.12.007
   West CM, 2011, GENOME MED, V3, P0, DOI 10.1186/gm268
   Xie XX, 2013, RADIAT ONCOL, V8, P0, DOI 10.1186/1748-717X-8-117
   Xiong HH, 2013, INT J RADIAT ONCOL, V85, P1066, DOI 10.1016/j.ijrobp.2012.09.024
   Xue SL, 2013, MED ONCOL, V30, P0, DOI 10.1007/s12032-013-0512-0
   Yang LH, 2013, BMC CANCER, V13, P0, DOI 10.1186/1471-2407-13-368
   Yang M, 2011, INT J RADIAT ONCOL, V79, P1402, DOI 10.1016/j.ijrobp.2009.12.042
   Yang S, 2012, INT J ONCOL, V40, P1590, DOI 10.3892/ijo.2012.1341
   Yarnold J, 2010, RADIOTHER ONCOL, V97, P149, DOI 10.1016/j.radonc.2010.09.002
   Yin JK, 2011, CARCINOGENESIS, V32, P1867, DOI 10.1093/carcin/bgr217
   Yin M, 2012, CANCER-AM CANCER SOC, V118, P528, DOI 10.1002/cncr.26214
   Yin M, 2011, INT J RADIAT ONCOL, V81, PE67, DOI 10.1016/j.ijrobp.2010.11.079
   Yin M, 2011, PLOS ONE, V6, P0, DOI 10.1371/journal.pone.0020055
   Yuan XL, 2009, J CLIN ONCOL, V27, P3370, DOI 10.1200/JCO.2008.20.6763
   Zhang L, 2010, RADIOTHER ONCOL, V97, P19, DOI 10.1016/j.radonc.2010.08.015
   Zhang L, 2010, INT J RADIAT ONCOL, V77, P1360, DOI 10.1016/j.ijrobp.2009.07.1675
   Zhao LQ, 2013, CELL SIGNAL, V25, P1625, DOI 10.1016/j.cellsig.2013.04.004
NR 132
TC 44
Z9 51
U1 0
U2 23
PU OXFORD UNIV PRESS
PI OXFORD
PA GREAT CLARENDON ST, OXFORD OX2 6DP, ENGLAND
SN 0143-3334
EI 1460-2180
J9 CARCINOGENESIS
JI Carcinogenesis
PD MAR 15
PY 2015
VL 36
IS 3
BP 307
EP 317
DI 10.1093/carcin/bgv007
PG 11
WC Oncology
SC Oncology
GA CE0SG
UT WOS:000351515400002
PM 25604391
DA 2024-03-01
ER

PT J
AU Thrall, JH
AF Thrall, James H.
TI Moreton Lecture: Imaging in the Age of Precision Medicine
SO JOURNAL OF THE AMERICAN COLLEGE OF RADIOLOGY
LA English
DT Article
DE Precision medicine; radiogenomics; imaging phenotype; genotype; mutation
ID stage hodgkins lymphoma; spot sign score; intracerebral hemorrhage; clinical-trials; tumor; neurofibromatosis; cancer; radiogenomics; validation; biomarkers
AB The term "precision medicine" (also known as "personalized medicine") is broadly defined as the tailoring of medical treatment to the individual characteristics of each patient. This process entails classifying patients into subpopulations that differ in their susceptibility to a particular disease, in the biology and/or prognosis of those diseases they may develop, or in their response to a specific treatment. Subpopulations are defined through systematic analysis and classification of patients' genotypic and phenotypic characteristics. Image findings are surrogates for phenotype manifestation of disease, and radiology reports are written descriptions of imaging phenotypes. Imaging phenotypes are often presented as classification, grading, or scoring systems that help assign patients to subpopulations for selecting treatment or assessing prognosis. The "spot sign score" that reflects the severity of bleeding in intracerebral hemorrhage is an example that has been used as an inclusion criterion in clinical trials. The term "radiogenomics" is used to describe the study of linkage between a patient's genotype and imaging phenotype. When a, patient's genotype is known, it often suggests a surveillance role for imaging to determine clinical occurrence, location, extent, and severity of the associated disease; for example, use of breast imaging for enhanced surveillance in women known to harbor the BRCA1 and BRCA2 genes. Imaging is poised to play major roles in the age of precision medicine. The imaging community needs to learn new terminology and think in terms of how imaging phenotypes and imaging surveillance of patients with known genetic mutations can contribute to the, concept. Copyright (C) 2015 American College of Radiology
C1 Massachusetts Gen Hosp, Dept Radiol, Boston, MA 02114 USA.
C3 Harvard University; Massachusetts General Hospital
RP Thrall, JH (corresponding author), Massachusetts Gen Hosp, Dept Radiol, Rm 216,32 Fruit St, Boston, MA 02114 USA.
EM jthrall@partners.org
CR Almandoz JED, 2010, STROKE, V41, P54, DOI 10.1161/STROKEAHA.109.565382
   Biggi A, 2013, J NUCL MED, V54, P683, DOI 10.2967/jnumed.112.110890
   Dombi E, 2013, NEUROLOGY, V81, PS33, DOI 10.1212/01.wnl.0000435744.57038.af
   Gallamini A, 2007, J CLIN ONCOL, V25, P3746, DOI 10.1200/JCO.2007.11.6525
   Goldstein Jn, 2012, J VASC INTERV NEUROL, V5, P20
   Haseebuddin M, 2013, J NUCL MED, V54, P699, DOI 10.2967/jnumed.112.111153
   Jhuraney A, 2015, J MED GENET, V52, P224, DOI 10.1136/jmedgenet-2014-102766
   Johnson KA, 2013, ALZHEIMERS DEMENT, V9, PE1, DOI 10.1016/j.jalz.2013.01.002
   Jolie A, 2013, MY MED CHOICE, V14, P2013
   Kerns SL, 2014, FUTURE ONCOL, V10, P2391, DOI 10.2217/fon.14.173
   Long GV, 2011, J CLIN ONCOL, V29, P1239, DOI 10.1200/JCO.2010.32.4327
   Lynch TJ, 2004, NEW ENGL J MED, V350, P2129, DOI 10.1056/NEJMoa040938
   Mankoff DA, 2014, J NUCL MED, V55, P525, DOI 10.2967/jnumed.113.126128
   Mayer SA, 2008, NEW ENGL J MED, V358, P2127, DOI 10.1056/NEJMoa0707534
   Mazurowski MA, 2014, RADIOLOGY, V273, P365, DOI 10.1148/radiol.14132641
   Merker VL, 2014, AM J MED GENET A, V164, P1431, DOI 10.1002/ajmg.a.36466
   Nakamura K, 2012, GYNECOL ONCOL, V124, P335, DOI 10.1016/j.ygyno.2011.10.014
   *NAT RES COUNC, 2011, TOWARD PRECISION MED, V0, P0
   Nguyen R, 2014, J NEURO-ONCOL, V116, P307, DOI 10.1007/s11060-013-1293-1
   Radford J, 2015, NEW ENGL J MED, V372, P1598, DOI 10.1056/NEJMoa1408648
   Romero JM, 2013, STROKE, V44, P3097, DOI 10.1161/STROKEAHA.113.002752
   Rutman AM, 2009, EUR J RADIOL, V70, P232, DOI 10.1016/j.ejrad.2009.01.050
   Smith JJ, 2003, RADIOLOGY, V227, P633, DOI 10.1148/radiol.2273020518
   Yanik GA, 2013, J NUCL MED, V54, P541, DOI 10.2967/jnumed.112.112334
NR 28
TC 19
Z9 20
U1 0
U2 12
PU ELSEVIER SCIENCE INC
PI NEW YORK
PA 360 PARK AVE SOUTH, NEW YORK, NY 10010-1710 USA
SN 1546-1440
EI 
J9 J AM COLL RADIOL
JI J. Am. Coll. Radiol.
PD OCT 15
PY 2015
VL 12
IS 10
BP 1106
EP 1111
DI 10.1016/j.jacr.2015.06.003
PG 6
WC Radiology, Nuclear Medicine & Medical Imaging
SC Radiology, Nuclear Medicine & Medical Imaging
GA CT6MX
UT WOS:000362928200028
PM 26303360
DA 2024-03-01
ER

PT J
AU Seibold, P
   Behrens, S
   Schmezer, P
   Helmbold, I
   Barnett, G
   Coles, C
   Yarnold, J
   Talbot, CJ
   Imai, T
   Azria, D
   Koch, CA
   Dunning, AM
   Burnet, N
   Bliss, JM
   Symonds, RP
   Rattay, T
   Suga, T
   Kerns, SL
   Bourgier, C
   Vallis, KA
   Sautter-Bihl, ML
   Classen, J
   Debus, J
   Schnabel, T
   Rosenstein, BS
   Wenz, F
   West, CM
   Popanda, O
   Chang-Claude, J
AF Seibold, Petra
   Behrens, Sabine
   Schmezer, Peter
   Helmbold, Irmgard
   Barnett, Gillian
   Coles, Charlotte
   Yarnold, John
   Talbot, Christopher J.
   Imai, Takashi
   Azria, David
   Koch, C. Anne
   Dunning, Alison M.
   Burnet, Neil
   Bliss, Judith M.
   Symonds, R. Paul
   Rattay, Tim
   Suga, Tomo
   Kerns, Sarah L.
   Bourgier, Celine
   Vallis, Katherine A.
   Sautter-Bihl, Marie-Luise
   Classen, Johannes
   Debus, Juergen
   Schnabel, Thomas
   Rosenstein, Barry S.
   Wenz, Frederik
   West, Catharine M.
   Popanda, Odilia
   Chang-Claude, Jenny
TI <i>XRCC1</i> Polymorphism Associated With Late Toxicity After Radiation Therapy in Breast Cancer Patients
SO INTERNATIONAL JOURNAL OF RADIATION ONCOLOGY BIOLOGY PHYSICS
LA English
DT Article
ID normal tissue complications; genome-wide association; dna-repair; genetic polymorphisms; radiotherapy toxicity; risk; xpd; variant
AB Purpose: To identify single-nucleotide polymorphisms (SNPs) in oxidative stresse related genes associated with risk of late toxicities in breast cancer patients receiving radiation therapy. Methods and Materials: Using a 2-stage design, 305 SNPs in 59 candidate genes were investigated in the discovery phase in 753 breast cancer patients from 2 prospective cohorts from Germany. The 10 most promising SNPs in 4 genes were evaluated in the replication phase in up to 1883 breast cancer patients from 6 cohorts identified through the Radiogenomics Consortium. Outcomes of interest were late skin toxicity and fibrosis of the breast, as well as an overall toxicity score (Standardized Total Average Toxicity). Multivariable logistic and linear regression models were used to assess associations between SNPs and late toxicity. A meta-analysis approach was used to summarize evidence. Results: The association of a genetic variant in the base excision repair gene XRCC1, rs2682585, with normal tissue late radiation toxicity was replicated in all tested studies. In the combined analysis of discovery and replication cohorts, carrying the rare allele was associated with a significantly lower risk of skin toxicities (multivariate odds ratio 0.77, 95% confidence interval 0.61-0.96, P=.02) and a decrease in Standardized Total Average Toxicity scores (-0.08, 95% confidence interval -0.15 to -0.02, P=.016). Conclusions: Using a stage design with replication, we identified a variant allele in the base excision repair gene XRCC1 that could be used in combination with additional variants for developing a test to predict late toxicities after radiation therapy in breast cancer patients. (C) 2015 Elsevier Inc. All rights reserved.
C1 [Seibold, Petra; Behrens, Sabine; Helmbold, Irmgard; Chang-Claude, Jenny] German Canc Res Ctr, Div Canc Epidemiol, Heidelberg, Germany.
   [Schmezer, Peter; Popanda, Odilia] German Canc Res Ctr, Div Epigen & Canc Risk Factors, Heidelberg, Germany.
   [Barnett, Gillian; Coles, Charlotte] Cambridge Univ Hosp NHS Fdn Trust, Dept Oncol, Ctr Oncol, Cambridge, England.
   [Yarnold, John] Inst Canc Res & Royal Marsden NHS Fdn Trust, London, England.
   [Talbot, Christopher J.] Univ Leicester, Dept Genet, Leicester LE1 7RH, Leics, England.
   [Imai, Takashi; Suga, Tomo] Natl Inst Radiol Sci, Adv Radiat Biol Res Program, Chiba 260, Japan.
   [Azria, David; Bourgier, Celine] ICM Inst Reg Canc Montpellier, Dept Radiat Oncol & Med Phys, Montpellier, France.
   [Koch, C. Anne] Univ Hlth Network, Princess Margaret Canc Ctr, Radiat Med Program, Toronto, ON, Canada.
   [Dunning, Alison M.] Univ Cambridge, Ctr Canc Genet Epidemiol, Strangeways Res Lab, Cambridge, England.
   [Burnet, Neil] Univ Cambridge, Ctr Oncol, Cambridge Univ Hosp NHS Fdn Trust, Dept Oncol, Cambridge, England.
   [Bliss, Judith M.] Inst Canc Res, Clin Trials & Stat Unit, Sutton, Surrey, England.
   [Symonds, R. Paul; Rattay, Tim] Univ Leicester, Dept Canc Studies & Mol Med, Leicester, Leics, England.
   [Kerns, Sarah L.; Rosenstein, Barry S.] Icahn Sch Med Mt Sinai, Dept Radiat Oncol, New York, NY USA.
   [Vallis, Katherine A.] Univ Oxford, Oxford Inst Radiat Oncol, Canc Res UK Med Res Council, Oxford, England.
   [Sautter-Bihl, Marie-Luise] Staedt Klinikum Karlsruhe, Dept Radiat Oncol, Karlsruhe, Germany.
   [Classen, Johannes] St Vincentius Kliniken gAG, Clin Radiat Therapy & Radiat Oncol, Karlsruhe, Germany.
   [Debus, Juergen] Heidelberg Univ, Dept Radiat Oncol, Heidelberg, Germany.
   [Schnabel, Thomas] Klinikum Ludwigshafen, Clin Radiotherapy & Radiat Oncol, Ludwigshafen, Germany.
   [Wenz, Frederik] Heidelberg Univ, Univ Med Ctr Mannheim, Dept Radiat Oncol, Mannheim, Germany.
   [West, Catharine M.] Univ Manchester, Inst Canc Sci, Manchester Acad Hlth Sci Ctr, Manchester, Lancs, England.
C3 Helmholtz Association; German Cancer Research Center (DKFZ); Helmholtz Association; German Cancer Research Center (DKFZ); University of Cambridge; University of London; Institute of Cancer Research - UK; Royal Marsden NHS Foundation Trust; University of Leicester; National Institutes for Quantum Science & Technology; Universite de Montpellier; University of Toronto; University Health Network Toronto; Princess Margaret Cancer Centre; University of Cambridge; University of Cambridge; University of London; Institute of Cancer Research - UK; University of Leicester; Icahn School of Medicine at Mount Sinai; Cancer Research UK; University of Oxford; Municipal Hospital Karlsruhe; Ruprecht Karls University Heidelberg; Ludwigshafen Hospital; Ruprecht Karls University Heidelberg; University of Manchester
RP Chang-Claude, J (corresponding author), German Canc Res Ctr, Div Canc Epidemiol C020, Neuenheimer Feld 581, D-69120 Heidelberg, Germany.
EM j.chang-claude@dkfz.de
FU MARIE<INF>RAD</INF> cohort, Germany: Dietmar Hopp Stiftung [23017006]; MARIE<INF>RAD</INF> cohort, Germany: Deutsche Krebshilfe [108253, 108419]; ISE-2 cohort, Germany: Federal Office for Radiation Protection [St Sch. 4116, 4233]; ISE-2 cohort, Germany: US Army Medical Research and Materiel Command (USAMRMC) Breast Cancer Research Program (BCRP) [DAMD17-02-10500]; BRRG cohort, Japan: National Institute of Radiological Sciences (NIRS); CIHR cohort, Canada: Canadian Institutes of Health Research [MOP-77703]; COHORT cohort, France: Novartis Oncology France; LeND cohort, UK: Breast Cancer Campaign [2007NovPR45]; RAPPER, UK: Cancer Research UK [C1094/AA11728, C8197/S10123]; IMRT trial, UK: Breast Cancer Campaign [2001:263, 2005Nov40]; RACE cohort, UK: Cancer Research UK, National Institute for Health Research (NIHR) Biomedical Research Centre; National Health Service (NHS) [C181/A4770]; American Cancer Society [RSGT-05-200-01-CCE]; Department of Defense [PC074201]; National Institutes of Health [1R01CA134444]; RAPPER, UK: Experimental Cancer Medicine funding; Cancer Research UK [18504, 16565, 15955, 19727, 11564] Funding Source: researchfish; Medical Research Council [G9600656] Funding Source: researchfish; National Institute for Health Research [NF-SI-0510-10026, DRF-2014-07-079] Funding Source: researchfish; MRC [G9600656] Funding Source: UKRI; National Institutes of Health Research (NIHR) [DRF-2014-07-079] Funding Source: National Institutes of Health Research (NIHR)
CR Al-Ghazal SK, 1999, EUR J SURG ONCOL, V25, P571, DOI 10.1053/ejso.1999.0708
   Andreassen CN, 2005, ACTA ONCOL, V44, P801, DOI 10.1080/02841860500374513
   Azria D, 2010, LANCET ONCOL, V11, P258, DOI 10.1016/S1470-2045(10)70013-9
   Barnett GC, 2014, RADIOTHER ONCOL, V111, P178, DOI 10.1016/j.radonc.2014.02.012
   Barnett GC, 2012, RADIOTHER ONCOL, V105, P289, DOI 10.1016/j.radonc.2012.10.017
   Barnett GC, 2012, INT J RADIAT ONCOL, V82, P1065, DOI 10.1016/j.ijrobp.2011.03.015
   Barnett GC, 2012, LANCET ONCOL, V13, P65, DOI 10.1016/S1470-2045(11)70302-3
   Bentzen SM, 2006, NAT REV CANCER, V6, P702, DOI 10.1038/nrc1950
   Brem R, 2006, CARCINOGENESIS, V27, P2469, DOI 10.1093/carcin/bgl114
   Chang-Claude J, 2005, CLIN CANCER RES, V11, P4802, DOI 10.1158/1078-0432.CCR-04-2657
   Chang-Claude J, 2009, BRIT J CANCER, V100, P1680, DOI 10.1038/sj.bjc.6605036
   Fachal L, 2014, NAT GENET, V46, P891, DOI 10.1038/ng.3020
   Fan JB, 2003, COLD SPRING HARB SYM, V68, P69, DOI 10.1101/sqb.2003.68.69
   Fiesch-Janys D, 2008, INT J CANCER, V123, P933, DOI 10.1002/ijc.23655
   FIRTH D, 1993, BIOMETRIKA, V80, P27, DOI 10.2307/2336755
   Giotopoulos G, 2007, BRIT J CANCER, V96, P1001, DOI 10.1038/sj.bjc.6603637
   Hornhardt S, 2014, DNA REPAIR, V16, P54, DOI 10.1016/j.dnarep.2014.02.001
   Horton JK, 2008, CELL RES, V18, P48, DOI 10.1038/cr.2008.7
   Kerns SL, 2014, RADIOTHER ONCOL, V110, P182, DOI 10.1016/j.radonc.2013.07.011
   LEBESQUE JV, 1991, RADIOTHER ONCOL, V22, P45, DOI 10.1016/0167-8140(91)90068-R
   Lilla C, 2007, BREAST CANCER RES TR, V106, P143, DOI 10.1007/s10549-006-9480-9
   Mangoni M, 2011, INT J RADIAT ONCOL, V81, P52, DOI 10.1016/j.ijrobp.2010.04.023
   Martin S, 2010, RADIOTHER ONCOL, V97, P15, DOI 10.1016/j.radonc.2010.03.019
   Popanda O, 2009, MUTAT RES-FUND MOL M, V667, P58, DOI 10.1016/j.mrfmmm.2008.10.014
   Robertson AB, 2009, CELL MOL LIFE SCI, V66, P981, DOI 10.1007/s00018-009-8736-z
   Seibold P, 2013, BREAST, V22, P817, DOI 10.1016/j.breast.2013.02.008
   Stone HB, 2003, LANCET ONCOL, V4, P529, DOI 10.1016/S1470-2045(03)01191-4
   Suga T, 2007, INT J RADIAT ONCOL, V69, P685, DOI 10.1016/j.ijrobp.2007.06.021
   Talbot CJ, 2012, BRIT J CANCER, V107, P748, DOI 10.1038/bjc.2012.290
   West C, 2014, CLIN ONCOL-UK, V26, P739, DOI 10.1016/j.clon.2014.09.008
   West C, 2010, INT J RADIAT ONCOL, V76, P1295, DOI 10.1016/j.ijrobp.2009.12.017
   Yin M, 2011, INT J RADIAT ONCOL, V81, PE67, DOI 10.1016/j.ijrobp.2010.11.079
   Zschenker O, 2010, RADIOTHER ONCOL, V97, P26, DOI 10.1016/j.radonc.2010.01.016
NR 33
TC 63
Z9 66
U1 0
U2 17
PU ELSEVIER SCIENCE INC
PI NEW YORK
PA STE 800, 230 PARK AVE, NEW YORK, NY 10169 USA
SN 0360-3016
EI 1879-355X
J9 INT J RADIAT ONCOL
JI Int. J. Radiat. Oncol. Biol. Phys.
PD AUG 1
PY 2015
VL 92
IS 5
BP 1084
EP 1092
DI 10.1016/j.ijrobp.2015.04.011
PG 9
WC Oncology; Radiology, Nuclear Medicine & Medical Imaging
SC Oncology; Radiology, Nuclear Medicine & Medical Imaging
GA CM7TY
UT WOS:000357900600029
PM 26072091
DA 2024-03-01
ER

PT J
AU Chang, J
   Schomer, D
   Dragovich, T
AF Chang, John
   Schomer, Donald
   Dragovich, Tomislav
TI Anatomical, Physiological, and Molecular Imaging for Pancreatic Cancer: Current Clinical Use and Future Implications
SO BIOMED RESEARCH INTERNATIONAL
LA English
DT Review
ID apparent-diffusion-coefficient; positron-emission-tomography; contrast-enhanced ct; ductal adenocarcinoma; cell-death; pet/ct; carcinoma; diagnosis; phase; mass
AB Pancreatic adenocarcinoma is one of the deadliest human malignancies. Early detection is difficult and effective treatment is limited. Verifying the presence of micrometastatic dissemination and vessel invasion remains elusive, limiting radiological staging once this diagnosis is made. Diagnostic imaging provides independent tools to evaluate and characterize the biologic behavior of pancreatic cancer. Conventional anatomic imaging alone with either CT or MRI yields useful information on organ involvement but is limited in providing molecular and physiological information. Molecular imaging techniques such as PET or MRS provide information on metabolic and signaling pathways. Advanced MR sequences that target physiological parameters expand imaging options to characterize these tumors. By considering the parametric data from these three imaging approaches (anatomic, molecular, and physiological) we can better define specific tumor signatures. Such parametric characterization can provide insight into tumor metabolism, cellular density, protein expression, focal perfusion, and vascular permeability of these tumors. Radiogenomics research has already demonstrated ability to obtain information about cancer's genotype and phenotype; this is without invasive procedures or surgery. Further advances in these areas of experimental imaging hold promise to enable future clinical advances in detection and therapy of pancreatic cancer.
C1 [Chang, John; Schomer, Donald] Banner MD Anderson Canc Ctr, Dept Radiol, Gilbert, AZ 85234 USA.
   [Dragovich, Tomislav] Banner MD Anderson Canc Ctr, Dept Oncol, Gilbert, AZ 85234 USA.
   [Dragovich, Tomislav] Univ Texas MD Anderson Canc Ctr, Dept GI Med Oncol, Houston, TX 77030 USA.
C3 University of Texas System; UTMD Anderson Cancer Center; Banner Research; Banner Health; Banner Research; Banner Health; University of Texas System; UTMD Anderson Cancer Center; University of Texas System; UTMD Anderson Cancer Center
RP Chang, J (corresponding author), Banner MD Anderson Canc Ctr, Dept Radiol, Gilbert, AZ 85234 USA.
EM john.chang@bannerhealth.com
CR Aoki T, 2012, RADIOLOGY, V264, P590, DOI 10.1148/radiol.12111337
   Attariwala R, 2013, J MAGN RESON IMAGING, V38, P253, DOI 10.1002/jmri.24285
   Baker AF, 2013, INVEST NEW DRUG, V31, P631, DOI 10.1007/s10637-012-9846-2
   Balachandran A, 2014, SURG ONCOL CLIN N AM, V23, P751, DOI 10.1016/j.soc.2014.07.002
   Barwick T, 2009, NUCL MED COMMUN, V30, P908, DOI 10.1097/MNM.0b013e32832ee93b
   Bipat S, 2005, J COMPUT ASSIST TOMO, V29, P438, DOI 10.1097/01.rct.0000164513.23407.b3
   Biswal S, 2007, RADIOLOGY, V244, P651, DOI 10.1148/radiol.2443060295
   Blankenberg FG, 1999, J NUCL MED, V40, P184
   Bluemke DA, 1997, RADIOGRAPHICS, V17, P303, DOI 10.1148/radiographics.17.2.9084073
   Brennan DDD, 2007, RADIOGRAPHICS, V27, P1653, DOI 10.1148/rg.276075034
   Brix G, 2006, BIOMED TECH, V51, P325, DOI 10.1515/BMT.2006.065
   Campen CJ, 2011, AM J HEALTH-SYST PH, V68, P573, DOI 10.2146/ajhp100254
   Canto MI, 2007, SEMIN ONCOL, V34, P295, DOI 10.1053/j.seminoncol.2007.05.008
   Canto MI, 2012, GASTROENTEROLOGY, V142, P796, DOI 10.1053/j.gastro.2012.01.005
   Cartwright Thomas, 2008, CANCER CONTROL, V15, P308
   Chandarana H, 2007, CLIN RADIOL, V62, P876, DOI 10.1016/j.crad.2007.03.005
   Chang AJ, 2013, MOL IMAGING, V12, P1, DOI 10.2310/7290.2012.00016
   Chang JC, 2011, DRUG DELIVERY ONCOLO, V0, P0
   Chopra S, 2009, INT J RADIAT BIOL, V85, P805, DOI 10.1080/09553000903043059
   Conroy T, 2011, NEW ENGL J MED, V364, P1817, DOI 10.1056/NEJMoa1011923
   DOnofrio M, 2006, WORLD J GASTROENTERO, V12, P4181, DOI 10.3748/wjg.v12.i26.4181
   Dankerl A, 2007, RADIOLOGY, V242, P498, DOI 10.1148/radiol.2422051980
   De Gaetano AM, 2012, ABDOM IMAGING, V37, P983, DOI 10.1007/s00261-012-9845-y
   Dirix P, 2009, J NUCL MED, V50, P1020, DOI 10.2967/jnumed.109.062638
   Donswijk ML, 2014, PET CLIN, V9, P421, DOI 10.1016/j.cpet.2014.07.001
   Dragovich Tomislav, 2012, CLIN ADV HEMATOL ONCOL, V10, P344
   Eriksson O, 2013, NUCL MED BIOL, V40, P567, DOI 10.1016/j.nucmedbio.2013.02.005
   Fukukura Y, 2014, EUR J RADIOL, V83, P612, DOI 10.1016/j.ejrad.2013.12.016
   Fukukura Y, 2012, RADIOLOGY, V263, P732, DOI 10.1148/radiol.12111222
   Hernando CG, 2010, CLIN TRANSL ONCOL, V12, P606, DOI 10.1007/s12094-010-0565-x
   Hackel BJ, 2012, RADIOLOGY, V263, P179, DOI 10.1148/radiol.12111504
   Hamilton TD, 2014, BMC CANCER, V14, P0, DOI 10.1186/1471-2407-14-542
   Hata H, 2010, ABDOM IMAGING, V35, P172, DOI 10.1007/s00261-008-9460-0
   Hattori Y, 2009, WORLD J GASTROENTERO, V15, P3114, DOI 10.3748/wjg.15.3114
   He SZ, 2013, NUCL MED BIOL, V40, P801, DOI 10.1016/j.nucmedbio.2013.04.013
   Heinrich S, 2008, ANN SURG, V248, P1014, DOI 10.1097/SLA.0b013e318190a6da
   Higashi T, 2003, ANN NUCL MED, V17, P261, DOI 10.1007/BF02988521
   Hu M, 2013, CLIN NUCL MED, V38, P591, DOI 10.1097/RLU.0b013e318279fd3d
   Hur BY, 2012, J MAGN RESON IMAGING, V36, P188, DOI 10.1002/jmri.23609
   Jamshidi N, 2014, RADIOLOGY, V270, P212, DOI 10.1148/radiol.13130078
   Jang M, 2014, KOREAN J RADIOL, V15, P411, DOI 10.3348/kjr.2014.15.4.411
   Jones S, 2008, SCIENCE, V321, P1801, DOI 10.1126/science.1164368
   Kang KM, 2014, RADIOLOGY, V270, P444, DOI 10.1148/radiol.13122712
   Kato K, 2013, CLIN NUCL MED, V38, P417, DOI 10.1097/RLU.0b013e3182817d9d
   Katz MHG, 2008, J AM COLL SURGEONS, V206, P833, DOI 10.1016/j.jamcollsurg.2007.12.020
   Kim T, 2001, AM J ROENTGENOL, V177, P367, DOI 10.2214/ajr.177.2.1770367
   Kircher MF, 2012, RADIOLOGY, V264, P349, DOI 10.1148/radiol.12111703
   Klapman Jason, 2008, CANCER CONTROL, V15, P280
   Klauss M, 2013, INVEST RADIOL, V48, P129, DOI 10.1097/RLI.0b013e31827ac0f1
   Le Bihan D, 2006, J MAGN RESON IMAGING, V24, P478, DOI 10.1002/jmri.20683
   Lee ES, 2014, WORLD J GASTROENTERO, V20, P7864, DOI 10.3748/wjg.v20.i24.7864
   Lemke A, 2009, INVEST RADIOL, V44, P769, DOI 10.1097/RLI.0b013e3181b62271
   Liu KF, 2015, J COMPUT ASSIST TOMO, V39, P13, DOI 10.1097/RCT.0000000000000171
   Liu KF, 2014, J COMPUT ASSIST TOMO, V38, P681, DOI 10.1097/RCT.0000000000000120
   Lu DSK, 1997, AM J ROENTGENOL, V168, P1439, DOI 10.2214/ajr.168.6.9168704
   Mandeville HC, 2012, RADIOLOGY, V264, P581, DOI 10.1148/radiol.12111505
   Matsumoto I, 2013, CLIN GASTROENTEROL H, V11, P712, DOI 10.1016/j.cgh.2012.12.033
   MEGIBOW AJ, 1995, RADIOLOGY, V195, P327, DOI 10.1148/radiology.195.2.7724748
   Memarsadeghi M, 2006, RADIOLOGY, V241, P367, DOI 10.1148/radiol.2412050693
   Muraoka N, 2008, J MAGN RESON IMAGING, V27, P1302, DOI 10.1002/jmri.21340
   *NAT CANC I, 2008, JOINP REGR PROGR VER, V0, P0
   Nayak TK, 2011, PLOS ONE, V6, P0, DOI 10.1371/journal.pone.0018198
   Niu G, 2009, J NUCL MED, V50, P1116, DOI 10.2967/jnumed.109.061820
   Orlando LA, 2004, ALIMENT PHARM THER, V20, P1063, DOI 10.1111/j.1365-2036.2004.02266.x
   Padhani AR, 2011, MAGN RESON IMAGING C, V19, P181, DOI 10.1016/j.mric.2010.10.004
   Park MJ, 2014, RADIOLOGY, V273, P433, DOI 10.1148/radiol.14132563
   Peddu P, 2009, CRIT REV ONCOL HEMAT, V70, P12, DOI 10.1016/j.critrevonc.2008.09.009
   Pimlott SL, 2011, CHEM SOC REV, V40, P149, DOI 10.1039/b922628c
   Poruk Katherine E, 2014, ADV SURG, V48, P115
   Rahma OE, 2013, ANN ONCOL, V24, P1972, DOI 10.1093/annonc/mdt166
   Sahani DV, 2008, J GASTROEN HEPATOL, V23, P23, DOI 10.1111/j.1440-1746.2007.05117.x
   Sahani DV, 2012, RADIOGRAPHICS, V32, P1133, DOI 10.1148/rg.324115143
   Siegel R, 2013, CA-CANCER J CLIN, V63, P11, DOI 10.3322/caac.21166
   Smith Gary Robert, 2004, J INFLAMM (LOND), V1, P3, DOI 10.1186/1476-9255-1-3
   Strimpakos A, 2008, CANCER METAST REV, V27, P495, DOI 10.1007/s10555-008-9134-y
   Taouli B, 2010, RADIOLOGY, V254, P47, DOI 10.1148/radiol.09090021
   Tofts PS, 1999, J MAGN RESON IMAGING, V10, P223, DOI 10.1002/(SICI)1522-2586(199909)10:3<223::AID-JMRI2>3.0.CO;2-S
   Topkan E, 2011, BMC GASTROENTEROL, V11, P0, DOI 10.1186/1471-230X-11-123
   Vangestel C, 2012, MOL IMAGING, V11, P135, DOI 10.2310/7290.2011.00034
   Von Hoff DD, 2011, J CLIN ONCOL, V29, P4548, DOI 10.1200/JCO.2011.36.5742
   Wang Y, 2011, J MAGN RESON IMAGING, V33, P136, DOI 10.1002/jmri.22414
   Warshaw AL, 2012, CURR OPIN GASTROEN, V28, P488, DOI 10.1097/MOG.0b013e3283567f2c
NR 82
TC 15
Z9 17
U1 1
U2 21
PU HINDAWI LTD
PI LONDON
PA ADAM HOUSE, 3RD FLR, 1 FITZROY SQ, LONDON, W1T 5HF, ENGLAND
SN 2314-6133
EI 2314-6141
J9 BIOMED RES INT
JI Biomed Res. Int.
PD JUN 15
PY 2015
VL 2015
IS 
BP 
EP 
DI 10.1155/2015/269641
PG 10
WC Biotechnology & Applied Microbiology; Medicine, Research & Experimental
SC Biotechnology & Applied Microbiology; Research & Experimental Medicine
GA CK5JG
UT WOS:000356259300001
PM 26146615
DA 2024-03-01
ER

PT J
AU Kerns, SL
   Kundu, S
   Oh, JH
   Singhal, SK
   Janelsins, M
   Travis, LB
   Deasy, JO
   Janssens, ACJE
   Ostrer, H
   Parliament, M
   Usmani, N
   Rosenstein, BS
AF Kerns, Sarah L.
   Kundu, Suman
   Oh, Jung Hun
   Singhal, Sandeep K.
   Janelsins, Michelle
   Travis, Lois B.
   Deasy, Joseph O.
   Janssens, A. Cecile J. E.
   Ostrer, Harry
   Parliament, Matthew
   Usmani, Nawaid
   Rosenstein, Barry S.
TI The Prediction of Radiotherapy Toxicity Using Single Nucleotide Polymorphism-Based Models: A Step Toward Prevention
SO SEMINARS IN RADIATION ONCOLOGY
LA English
DT Article
ID genome-wide association; dose-volume; radiation pneumonitis; genetic-variation; prostate-cancer; risk; therapy; variant; hla-a-asterisk-3101; radiogenomics
AB Radiotherapy is a mainstay of cancer treatment, used in either a curative or palliative manner to treat approximately 50% of patients with cancer. Normal tissue toxicity limits the doses used in standard radiation therapy protocols and impedes improvements in radiotherapy efficacy. Damage to surrounding normal tissues can produce reactions ranging from bothersome symptoms that negatively affect quality of life to severe life-threatening complications. Improved ways of predicting, before treatment, the risk for development of normal tissue toxicity may allow for more personalized treatment and reduce the incidence and severity of late effects. There is increasing recognition that the cause of normal tissue toxicity is multifactorial and includes genetic factors in addition to radiation dose and volume of exposure, underlying comorbidities, age, concomitant chemotherapy or hormonal therapy, and use of other medications. An understanding of the specific genetic risk factors for normal tissue response to radiation has the potential to enhance our ability to predict adverse outcomes at the treatment-planning stage. Therefore, the field of radiogenomics has focused upon the identification of genetic variants associated with normal tissue toxicity resulting from radiotherapy. Innovative analytic methods are being applied to the discovery of risk variants and development of integrative predictive models that build on traditional normal tissue complication probability models by incorporating genetic information. Results from initial studies provide promising evidence that genetic-based risk models could play an important role in the implementation of precision medicine for radiation oncology through enhancing the ability to predict normal tissue reactions and thereby improve cancer treatment. Semin Radiat Oncol 25:281-291 (C) 2015 Elsevier Inc. All rights reserved.
C1 [Kerns, Sarah L.; Travis, Lois B.] Univ Rochester, Med Ctr, Rubin Ctr Canc Survivorship, Dept Radiat Oncol, Rochester, NY 14642 USA.
   [Kerns, Sarah L.; Rosenstein, Barry S.] Icahn Sch Med Mt Sinai, Dept Radiat Oncol, New York, NY 10029 USA.
   [Kundu, Suman] Erasmus Univ, Med Ctr, Dept Epidemiol, Rotterdam, Netherlands.
   [Oh, Jung Hun; Deasy, Joseph O.] Mem Sloan Kettering Canc Ctr, Dept Med Phys, New York, NY 10021 USA.
   [Singhal, Sandeep K.; Parliament, Matthew; Usmani, Nawaid] Univ Alberta, Cross Canc Inst, Dept Oncol, Edmonton, AB, Canada.
   [Janelsins, Michelle] Univ Rochester, Med Ctr, Dept Surg, Rochester, NY 14642 USA.
   [Janssens, A. Cecile J. E.] Emory Univ, Rollins Sch Publ Hlth, Dept Epidemiol, Atlanta, GA 30322 USA.
   [Ostrer, Harry] Albert Einstein Coll Med, Dept Pathol, Bronx, NY 10467 USA.
   [Ostrer, Harry] Albert Einstein Coll Med, Dept Pediat, Bronx, NY 10467 USA.
   [Rosenstein, Barry S.] Icahn Sch Med Mt Sinai, Dept Genet & Genom Sci, New York, NY 10029 USA.
   [Rosenstein, Barry S.] NYU, Sch Med, Dept Radiat Oncol, New York, NY USA.
C3 University of Rochester; Icahn School of Medicine at Mount Sinai; Erasmus University Rotterdam; Erasmus MC; Memorial Sloan Kettering Cancer Center; University of Alberta; University of Rochester; Emory University; Rollins School Public Health; Yeshiva University; Albert Einstein College of Medicine; Yeshiva University; Albert Einstein College of Medicine; Icahn School of Medicine at Mount Sinai; New York University
RP Rosenstein, BS (corresponding author), Icahn Sch Med Mt Sinai, Dept Radiat Oncol, Box 1236,One Gustave L Levy Pl, New York, NY 10029 USA.
EM Barry.Rosenstem@mssm.edu
FU National Institutes of Health [1R01CA134444]; Department of Defense [PC074201]; American Cancer Society [RSGT-05-200-01-CCE]
CR Abraham G, 2014, PLOS GENET, V10, P0, DOI 10.1371/journal.pgen.1004137
   Altshuler DM, 2012, NATURE, V491, P56, DOI 10.1038/nature11632
   American Cancer Society, 2014, CANC TREATM SURV FAC, V0, P0
   Anderson CA, 2010, NAT PROTOC, V5, P1564, DOI 10.1038/nprot.2010.116
   Andreassen CN, 2012, RADIOTHER ONCOL, V105, P337, DOI 10.1016/j.radonc.2012.11.004
   Andreassen CN, 2014, ANAL 5434 PATIENTS S, V33, P0
   Appelt AL, 2014, ACTA ONCOL, V53, P605, DOI 10.3109/0284186X.2013.820341
   Barnett GC, 2014, RADIOTHER ONCOL, V111, P178, DOI 10.1016/j.radonc.2014.02.012
   Bentzen SM, 2010, INT J RADIAT ONCOL, V76, PS3, DOI 10.1016/j.ijrobp.2009.09.040
   Cella L, 2013, RADIAT ONCOL, V8, P0, DOI 10.1186/1748-717X-8-221
   De Langhe S, 2014, RADIOTHER ONCOL, V112, P95, DOI 10.1016/j.radonc.2014.04.005
   Defraene G, 2012, INT J RADIAT ONCOL, V82, P1233, DOI 10.1016/j.ijrobp.2011.03.056
   Edvardsen H, 2013, INT J RADIAT ONCOL, V86, P791, DOI 10.1016/j.ijrobp.2013.02.025
   Eeles RA, 2013, NAT GENET, V45, P385, DOI 10.1038/ng.2560
   El Naqa I, 2006, INT J RADIAT ONCOL, V64, P1275, DOI 10.1016/j.ijrobp.2005.11.022
   Fachal L, 2014, NAT GENET, V46, P891, DOI 10.1038/ng.3020
   Ge DL, 2009, NATURE, V461, P399, DOI 10.1038/nature08309
   Good PI, 2012, COMMON ERRORS IN STATISTICS (AND HOW TO AVOID THEM), V0, P0
   Guy RT, 2012, GENET EPIDEMIOL, V36, P99, DOI 10.1002/gepi.21608
   Higgins Julian, 2002, J HEALTH SERV RES POLICY, V7, P51, DOI 10.1258/1355819021927674
   Janssens ACJW, 2006, GENET MED, V8, P395, DOI 10.1097/01.gim.0000229689.18263.f4
   Kerns SL, 2014, FUTURE ONCOL, V10, P2391, DOI 10.2217/fon.14.173
   Kerns SL, 2013, RADIOTHER ONCOL, V107, P372, DOI 10.1016/j.radonc.2013.05.001
   Kim D, 2013, RADIOTHER ONCOL, V107, P295, DOI 10.1016/j.radonc.2013.03.021
   Kong FM, 2006, INT J RADIAT ONCOL, V65, P1075, DOI 10.1016/j.ijrobp.2006.01.051
   Kundu S, 2011, EUR J EPIDEMIOL, V26, P261, DOI 10.1007/s10654-011-9567-4
   Guerra JLL, 2012, RADIOTHER ONCOL, V105, P299, DOI 10.1016/j.radonc.2012.08.014
   Guerra JLL, 2011, RADIOTHER ONCOL, V101, P271, DOI 10.1016/j.radonc.2011.08.039
   Manor O, 2013, PLOS COMPUT BIOL, V9, P0, DOI 10.1371/journal.pcbi.1003200
   Marzi S, 2009, INT J RADIAT ONCOL, V73, P1252, DOI 10.1016/j.ijrobp.2008.11.020
   McCormack Mark, 2011, N ENGL J MED, V364, P1134, DOI 10.1056/NEJMoa1013297
   Michailidou K, 2013, NAT GENET, V45, P353, DOI 10.1038/ng.2563
   NELDER JA, 1972, J R STAT SOC SER A-G, V135, P370, DOI 10.2307/2344614
   Ochi H, 2011, J GEN VIROL, V92, P1071, DOI 10.1099/vir.0.029124-0
   Oh JH, 2015, MACHINE LEARNING MET, V0, P0
   Ohri N, 2012, CAN J UROL, V19, P6373
   Ozeki T, 2011, HUM MOL GENET, V20, P1034, DOI 10.1093/hmg/ddq537
   Pang QS, 2013, INT J RADIAT ONCOL, V85, P1332, DOI 10.1016/j.ijrobp.2012.10.011
   Petitti DB, 2001, STAT MED, V20, P3625, DOI 10.1002/sim.1091
   Ringborg U, 2003, ACTA ONCOL, V42, P357, DOI 10.1080/02841860310010826
   Sabbe N, 2013, STAT MED, V32, P3143, DOI 10.1002/sim.5760
   Suppiah V, 2011, PLOS MED, V8, P0, DOI 10.1371/journal.pmed.1001092
   Talbot CJ, 2012, BRIT J CANCER, V107, P748, DOI 10.1038/bjc.2012.290
   Tanaka Y, 2011, HUM MOL GENET, V20, P3507, DOI 10.1093/hmg/ddr249
   Tibshirani R, 1996, J ROY STAT SOC B, V58, P267, DOI 10.1111/j.2517-6161.1996.tb02080.x
   Travis LB, 2012, JNCI-J NATL CANCER I, V104, P357, DOI 10.1093/jnci/djr533
   Tucker SL, 2004, INT J RADIAT ONCOL, V60, P1589, DOI 10.1016/j.ijrobp.2004.07.712
   Tucker SL, 2013, INT J RADIAT ONCOL, V85, P251, DOI 10.1016/j.ijrobp.2012.02.021
   Wei Z, 2013, AM J HUM GENET, V92, P1008, DOI 10.1016/j.ajhg.2013.05.002
   West C, 2010, INT J RADIAT ONCOL, V76, P1295, DOI 10.1016/j.ijrobp.2009.12.017
   West C, 2010, RADIOTHER ONCOL, V94, P117, DOI 10.1016/j.radonc.2009.12.007
   Zelefsky MJ, 2006, J UROLOGY, V176, P1415, DOI 10.1016/j.juro.2006.06.002
   Zhang Y, 2012, GENET EPIDEMIOL, V36, P36, DOI 10.1002/gepi.20661
NR 53
TC 40
Z9 42
U1 0
U2 16
PU W B SAUNDERS CO-ELSEVIER INC
PI PHILADELPHIA
PA 1600 JOHN F KENNEDY BOULEVARD, STE 1800, PHILADELPHIA, PA 19103-2899 USA
SN 1053-4296
EI 1532-9461
J9 SEMIN RADIAT ONCOL
JI Semin. Radiat. Oncol.
PD OCT 15
PY 2015
VL 25
IS 4
BP 281
EP 291
DI 10.1016/j.semradonc.2015.05.006
PG 11
WC Oncology; Radiology, Nuclear Medicine & Medical Imaging
SC Oncology; Radiology, Nuclear Medicine & Medical Imaging
GA CS1YM
UT WOS:000361864800007
PM 26384276
DA 2024-03-01
ER

PT J
AU Wang, H
   Schabath, MB
   Liu, Y
   Berglund, AE
   Bloom, GC
   Kim, J
   Stringfield, O
   Eikman, EA
   Klippenstein, DL
   Heine, JJ
   Eschrich, SA
   Ye, ZX
   Gillies, RJ
AF Wang, Hua
   Schabath, Matthew B.
   Liu, Ying
   Berglund, Anders E.
   Bloom, Gregory C.
   Kim, Jongphil
   Stringfield, Olya
   Eikman, Edward A.
   Klippenstein, Donald L.
   Heine, John J.
   Eschrich, Steven A.
   Ye, Zhaoxiang
   Gillies, Robert J.
TI Semiquantitative Computed Tomography Characteristics for Lung Adenocarcinoma and Their Association With Lung Cancer Survival
SO CLINICAL LUNG CANCER
LA English
DT Article
DE CT; Feature; Lepidic growth; Prognosis; Quantitative
ID high-resolution ct; ground-glass opacity; prognostic-significance; pattern; carcinoma; classification; radiomics; mutation; features; nodules
AB In this study we developed 25 computed tomography descriptors among 117 patients with lung adenocarcinoma to semiquantitatively assess their association with overall survival. Pleural attachment was significantly associated with an increased risk of death and texture was most important for distinguishing histological subtypes. This approach has the potential to support automated analyses and develop decision-support clinical tools. Background: Computed tomography (CT) characteristics derived from noninvasive images that represent the entire tumor might have diagnostic and prognostic value. The purpose of this study was to assess the association of a standardized set of semiquantitative CT characteristics of lung adenocarcinoma with overall survival. Patients and Methods: An initial set of CT descriptors was developed to semiquantitatively assess lung adenocarcinoma in patients (n = 117) who underwent resection. Survival analyses were used to determine the association between each characteristic and overall survival. Principle component analysis (PCA) was used to determine characteristics that might differentiate histological subtypes. Results: Characteristics significantly associated with overall survival included pleural attachment (P < .001), air bronchogram (P = .03), and lymphadenopathy (P = .02). Multivariate analyses revealed pleural attachment was significantly associated with an increased risk of death overall (hazard ratio [HR], 3.21; 95% confidence interval [CI], 1.53-6.70) and among patients with lepidic predominant adenocarcinomas (HR, 5.85; 95% CI, 1.75-19.59), and lymphadenopathy was significantly associated with an increased risk of death among patients with adenocarcinomas without a predominant lepidic component (HR, 3.07; 95% CI, 1.09-8.70). A PCA model showed that texture (ground-glass opacity component) was most important for separating the 2 subtypes. Conclusion: A subset of the semiquantitative characteristics described herein has prognostic importance and provides the ability to distinguish between different histological subtypes of lung adenocarcinoma.
C1 [Wang, Hua; Liu, Ying; Ye, Zhaoxiang] Tianjin Med Univ, Dept Radiol, Natl Clin Res Ctr Canc, Canc Inst & Hosp,Key Lab Canc Prevent & Therapy, Tianjin, Peoples R China.
   [Wang, Hua; Liu, Ying; Stringfield, Olya; Heine, John J.; Gillies, Robert J.] Univ S Florida, Coll Med, H Lee Moffitt Canc Ctr & Res Inst, Dept Canc Imaging & Metab, Tampa, FL 33612 USA.
   [Schabath, Matthew B.] Univ S Florida, Coll Med, H Lee Moffitt Canc Ctr & Res Inst, Dept Canc Epidemiol, Tampa, FL 33612 USA.
   [Berglund, Anders E.; Bloom, Gregory C.; Eschrich, Steven A.] Univ S Florida, Coll Med, H Lee Moffitt Canc Ctr & Res Inst, Dept Biomed Informat, Tampa, FL 33612 USA.
   [Kim, Jongphil] Univ S Florida, Coll Med, H Lee Moffitt Canc Ctr & Res Inst, Dept Biostat, Tampa, FL 33612 USA.
   [Eikman, Edward A.; Klippenstein, Donald L.; Gillies, Robert J.] Univ S Florida, Coll Med, H Lee Moffitt Canc Ctr & Res Inst, Dept Radiol, Tampa, FL 33612 USA.
C3 Tianjin Medical University; State University System of Florida; University of South Florida; H Lee Moffitt Cancer Center & Research Institute; State University System of Florida; University of South Florida; H Lee Moffitt Cancer Center & Research Institute; H Lee Moffitt Cancer Center & Research Institute; State University System of Florida; University of South Florida; H Lee Moffitt Cancer Center & Research Institute; State University System of Florida; University of South Florida; State University System of Florida; University of South Florida; H Lee Moffitt Cancer Center & Research Institute
RP Gillies, RJ (corresponding author), Univ S Florida, Coll Med, H Lee Moffitt Canc Ctr & Res Inst, 12902 Magnolia Dr, Tampa, FL 33612 USA.
EM yezhaoxiang@163.com; robert.gillies@moffitt.org
FU National Cancer Institute [U01 CA143062, P50 CA119997]; Florida Biomedical Research Programs, King Team Science [2KT01]; Cancer Informatics Core Facility at the H. Lee Moffitt Cancer Center and Research Institute, a National Cancer Institute-designated Comprehensive Cancer Center [P30 CA076292]
CR Aerts HJWL, 2014, NAT COMMUN, V5, P0, DOI 10.1038/ncomms5006
   Unknown -, 2003, BREAST IM REP DAT SY, V0, P0
   Aoki T, 2001, RADIOLOGY, V220, P803, DOI 10.1148/radiol.2203001701
   AUERBACH O, 1991, CANCER, V68, P1973, DOI 10.1002/1097-0142(19911101)68:9<1973::AID-CNCR2820680921>3.0.CO;2-Z
   BARSKY SH, 1994, CANCER-AM CANCER SOC, V73, P1163, DOI 10.1002/1097-0142(19940215)73:4<1163::AID-CNCR2820730407>3.0.CO;2-J
   Channin DS, 2009, RADIOLOGY, V253, P590, DOI 10.1148/radiol.2533090135
   Gevaert O, 2012, RADIOLOGY, V264, P387, DOI 10.1148/radiol.12111607
   Gimenez Francisco, 2012, AMIA ANNU SYMP PROC, V2012, P257
   Hansell DM, 2008, RADIOLOGY, V246, P697, DOI 10.1148/radiol.2462070712
   Hashizume T, 2008, CHEST, V133, P441, DOI 10.1378/chest.07-1533
   Honda T, 2013, CLIN RADIOL, V68, PE21, DOI 10.1016/j.crad.2012.09.002
   Imai K, 2013, RADIOLOGY, V267, P619, DOI 10.1148/radiol.12120864
   Jemal A, 2010, CA-CANCER J CLIN, V60, P277, DOI 10.3322/caac.20073
   Kumar V, 2012, MAGN RESON IMAGING, V30, P1234, DOI 10.1016/j.mri.2012.06.010
   LANDIS JR, 1977, BIOMETRICS, V33, P159, DOI 10.2307/2529310
   Lederlin M, 2013, EUR RESPIR J, V41, P943, DOI 10.1183/09031936.00056612
   Lee HY, 2011, J THORAC IMAG, V26, P106, DOI 10.1097/RTI.0b013e3181fbaa64
   Lee HJ, 2013, RADIOLOGY, V268, P254, DOI 10.1148/radiol.13112553
   Matsuki Y, 2002, AM J ROENTGENOL, V178, P657, DOI 10.2214/ajr.178.3.1780657
   Mirsadraee S, 2012, WORLD J RADIOL, V4, P128, DOI 10.4329/wjr.v4.i4.128
   Molleran V, 2010, MAGN RESON IMAGING C, V18, P171, DOI 10.1016/j.mric.2010.02.001
   Opulencia P, 2011, J DIGIT IMAGING, V24, P256, DOI 10.1007/s10278-010-9285-6
   Rubin DL, 2008, J DIGIT IMAGING, V21, P355, DOI 10.1007/s10278-007-9073-0
   Sica G, 2010, AM J SURG PATHOL, V34, P1155, DOI 10.1097/PAS.0b013e3181e4ee32
   Takashima S, 2003, RESPIRATION, V70, P36, DOI 10.1159/000068410
   Takashima S, 2002, LUNG CANCER-J IASLC, V36, P289, DOI 10.1016/S0169-5002(01)00489-5
   Travis William D, 2011, PROC AM THORAC SOC, V8, P381, DOI 10.1513/pats.201107-042ST
   Weichert W, 2014, CURR OPIN PULM MED, V20, P309, DOI 10.1097/MCP.0000000000000065
   Yanagawa M, 2010, LUNG CANCER, V70, P286, DOI 10.1016/j.lungcan.2010.03.009
   Yang Y, 2015, LUNG CANCER, V87, P272, DOI 10.1016/j.lungcan.2014.12.016
NR 30
TC 41
Z9 50
U1 0
U2 15
PU CIG MEDIA GROUP, LP
PI DALLAS
PA 3500 MAPLE AVENUE, STE 750, DALLAS, TX 75219-3931 USA
SN 1525-7304
EI 1938-0690
J9 CLIN LUNG CANCER
JI Clin. Lung Cancer
PD NOV 15
PY 2015
VL 16
IS 6
BP E141
EP E163
DI 10.1016/j.cllc.2015.05.007
PG 23
WC Oncology
SC Oncology
GA CU1GD
UT WOS:000363267500004
PM 26077095
DA 2024-03-01
ER

PT J
AU Yoon, HJ
   Sohn, I
   Cho, JH
   Lee, HY
   Kim, JH
   Choi, YL
   Kim, H
   Lee, G
   Lee, KS
   Kim, J
AF Yoon, Hyun Jung
   Sohn, Insuk
   Cho, Jong Ho
   Lee, Ho Yun
   Kim, Jae-Hun
   Choi, Yoon-La
   Kim, Hyeseung
   Lee, Genehee
   Lee, Kyung Soo
   Kim, Jhingook
TI Decoding Tumor Phenotypes for <i>ALK</i>, <i>ROS1</i>, and <i>RET</i> Fusions in Lung Adenocarcinoma Using a Radiomics Approach
SO MEDICINE
LA English
DT Article
ID texture analysis; never-smokers; cancer; crizotinib; rearrangement; survival; gene; identification; heterogeneity; chemotherapy
AB Quantitative imaging using radiomics can capture distinct phenotypic differences between tumors and may have predictive power for certain phenotypes according to specific genetic mutations. We aimed to identify the clinicoradiologic predictors of tumors with ALK (anaplastic lymphoma kinase), ROS1 (c-ros oncogene 1), or RET (rearranged during transfection) fusions in patients with lung adenocarcinoma.A total of 539 pathologically confirmed lung adenocarcinomas were included in this retrospective study. The baseline clinicopathologic characteristics were retrieved from the patients' medical records and the ALK/ROS1/RET fusion status was reviewed. Quantitative computed tomography (CT) and positron emission tomography imaging characteristics were evaluated using a radiomics approach. Significant features for the fusion-positive tumor prediction model were extracted from all of the clinicoradiologic features, and were used to calculate diagnostic performance for predicting 3 fusions' positivity. The clinicoradiologic features were compared between ALK versus ROS1/RET fusion-positive tumors to identify the clinicoradiologic similarity between the 2 groups.The fusion-positive tumor prediction model was a combination of younger age, advanced tumor stage, solid tumor on CT, higher values for SUVmax and tumor mass, lower values for kurtosis and inverse variance on 3-voxel distance than those of fusion-negative tumors (sensitivity and specificity, 0.73 and 0.70, respectively). ALK fusion-positive tumors were significantly different in tumor stage, central location, SUVmax, homogeneity on 1-, 2-, and 3-voxel distances, and sum mean on 2-voxel distance compared with ROS1/RET fusion-positive tumors.ALK/ROS1/RET fusion-positive lung adenocarcinomas possess certain clinical and imaging features that enable good discrimination of fusion-positive from fusion-negative lung adenocarcinomas.
C1 [Yoon, Hyun Jung; Lee, Ho Yun; Kim, Jae-Hun; Lee, Kyung Soo] Sungkyunkwan Univ, Sch Med, Samsung Med Ctr, Dept Radiol, 81 Irwon Ro, Seoul 135710, South Korea.
   [Yoon, Hyun Jung; Lee, Ho Yun; Kim, Jae-Hun; Lee, Kyung Soo] Sungkyunkwan Univ, Sch Med, Samsung Med Ctr, Ctr Imaging Sci, Seoul 135710, South Korea.
   [Sohn, Insuk; Kim, Hyeseung] Samsung Med Ctr, Biostat & Clin Epidemiol Ctr, Seoul, South Korea.
   [Cho, Jong Ho; Kim, Jhingook] Sungkyunkwan Univ, Sch Med, Samsung Med Ctr, Dept Thorac Surg, Seoul 135710, South Korea.
   [Choi, Yoon-La] Sungkyunkwan Univ, Sch Med, Samsung Med Ctr, Dept Pathol, Seoul 135710, South Korea.
   [Lee, Genehee] Samsumg Med Ctr, Samsung Comprehens Canc Ctr, Lung & Esophageal Canc Ctr, Dept Nursing, Seoul, South Korea.
   [Yoon, Hyun Jung] Hanyang Univ, Hanyang Univ Hosp, Coll Med, Dept Radiol, Seoul 133791, South Korea.
C3 Sungkyunkwan University (SKKU); Samsung Medical Center; Sungkyunkwan University (SKKU); Samsung Medical Center; Sungkyunkwan University (SKKU); Samsung Medical Center; Sungkyunkwan University (SKKU); Samsung Medical Center; Sungkyunkwan University (SKKU); Samsung Medical Center; Sungkyunkwan University (SKKU); Samsung Medical Center; Hanyang University; Hanyang University Hospital
RP Lee, HY (corresponding author), Sungkyunkwan Univ, Sch Med, Samsung Med Ctr, Dept Radiol, 81 Irwon Ro, Seoul 135710, South Korea.
EM hoyunlee96@gmail.com; jkimsmc@skku.edu
FU Converging Research Center Program - Korean Government (The Ministry of Science, Information and Communications Technology, and Future Planning) [2013K000274]; R&D Program for Society of the National Research Foundation (NRF) - Ministry of Science, ICT and Future Planning [NRF-2013M3C8A1078501]; Korea Health Technology R&D Project through the Korea Health Industry Development Institute (KHIDI) - Ministry of Health and Welfare, Republic of Korea [HI13C2096]
CR Aerts HJWL, 2014, NAT COMMUN, V5, P0, DOI 10.1038/ncomms5006
   Bergethon K, 2012, J CLIN ONCOL, V30, P863, DOI 10.1200/JCO.2011.35.6345
   Choi H, 2013, LUNG CANCER, V79, P242, DOI 10.1016/j.lungcan.2012.11.021
   Colen R, 2014, TRANSL ONCOL, V7, P556, DOI 10.1016/j.tranon.2014.07.007
   Djalalov S, 2014, J CLIN ONCOL, V32, P1012, DOI 10.1200/JCO.2013.53.1186
   Ganeshan B, 2012, CLIN RADIOL, V67, P157, DOI 10.1016/j.crad.2011.08.012
   Groschel A, 2013, PNEUMOLOGIE, V67, P205, DOI 10.1055/s-0032-1326365
   Ha SY, 2015, ONCOTARGET, V6, P5465
   Halpenny DF, 2014, LUNG CANCER, V86, P190, DOI 10.1016/j.lungcan.2014.09.007
   Hatt M, 2011, EUR J NUCL MED MOL I, V38, P1191, DOI 10.1007/s00259-011-1755-7
   Huber KVM, 2014, NATURE, V508, P222, DOI 10.1038/nature13194
   Kim HR, 2013, ANN ONCOL, V24, P2364, DOI 10.1093/annonc/mdt220
   Kim H, 2011, J THORAC ONCOL, V6, P1359, DOI 10.1097/JTO.0b013e31821cfc73
   Ko SJ, 2014, BMC CANCER, V14, P0, DOI 10.1186/1471-2407-14-312
   Kodama T, 2014, MOL CANCER THER, V13, P2910, DOI 10.1158/1535-7163.MCT-14-0274
   Kumar V, 2012, MAGN RESON IMAGING, V30, P1234, DOI 10.1016/j.mri.2012.06.010
   Kwak EL, 2010, NEW ENGL J MED, V363, P1693, DOI 10.1056/NEJMoa1006448
   Lambin P, 2013, NAT REV CLIN ONCOL, V10, P27, DOI 10.1038/nrclinonc.2012.196
   Lambin P, 2012, EUR J CANCER, V48, P441, DOI 10.1016/j.ejca.2011.11.036
   Li CG, 2011, PLOS ONE, V6, P0, DOI 10.1371/journal.pone.0028204
   Lipson D, 2012, NAT MED, V18, P382, DOI 10.1038/nm.2673
   Lira ME, 2014, J MOL DIAGN, V16, P229, DOI 10.1016/j.jmoldx.2013.11.007
   Mazières J, 2015, J CLIN ONCOL, V33, P992, DOI 10.1200/JCO.2014.58.3302
   Miles KA, 2009, RADIOLOGY, V250, P444, DOI 10.1148/radiol.2502071879
   Pan YJ, 2014, LUNG CANCER, V84, P121, DOI 10.1016/j.lungcan.2014.02.007
   Pang H, 2013, GENET EPIDEMIOL, V37, P276, DOI 10.1002/gepi.21721
   Rizzo S, 2016, EUR RADIOL, V26, P32, DOI 10.1007/s00330-015-3814-0
   Shaw AT, 2014, NEW ENGL J MED, V371, P1963, DOI 10.1056/NEJMoa1406766
   Shaw AT, 2013, NEW ENGL J MED, V368, P2385, DOI 10.1056/NEJMoa1214886
   Simon RM, 2011, BRIEF BIOINFORM, V12, P203, DOI 10.1093/bib/bbr001
   Soda M, 2007, NATURE, V448, P561, DOI 10.1038/nature05945
   Sun YH, 2010, J CLIN ONCOL, V28, P4616, DOI 10.1200/JCO.2010.29.6038
   Takeuchi K, 2012, NAT MED, V18, P378, DOI 10.1038/nm.2658
   Travis WD, 2011, J THORAC ONCOL, V6, P244, DOI 10.1097/JTO.0b013e318206a221
   Tsuta K, 2014, BRIT J CANCER, V110, P1571, DOI 10.1038/bjc.2014.36
   Vilmar AC, 2011, EUR RESPIR REV, V20, P45, DOI 10.1183/09059180.00007310
   Wang R, 2012, J CLIN ONCOL, V30, P4352, DOI 10.1200/JCO.2012.44.1477
   Win T, 2013, CLIN CANCER RES, V19, P3591, DOI 10.1158/1078-0432.CCR-12-1307
   Yamamoto S, 2014, RADIOLOGY, V272, P568, DOI 10.1148/radiol.14140789
   Yoo SS, 2013, J KOREAN MED SCI, V28, P1555, DOI 10.3346/jkms.2013.28.10.1555
   Yoshida A, 2011, AM J SURG PATHOL, V35, P1226, DOI 10.1097/PAS.0b013e3182233e06
NR 41
TC 84
Z9 108
U1 1
U2 32
PU LIPPINCOTT WILLIAMS & WILKINS
PI PHILADELPHIA
PA TWO COMMERCE SQ, 2001 MARKET ST, PHILADELPHIA, PA 19103 USA
SN 0025-7974
EI 1536-5964
J9 MEDICINE
JI Medicine (Baltimore)
PD OCT 15
PY 2015
VL 94
IS 41
BP 
EP 
DI 10.1097/MD.0000000000001753
PG 8
WC Medicine, General & Internal
SC General & Internal Medicine
GA DC6GA
UT WOS:000369316700001
PM 26469915
DA 2024-03-01
ER

PT J
AU Mackin, D
   Fave, X
   Zhang, LF
   Fried, D
   Yang, JZ
   Taylor, B
   Rodriguez-Rivera, E
   Dodge, C
   Jones, AK
   Court, L
AF Mackin, Dennis
   Fave, Xenia
   Zhang, Lifei
   Fried, David
   Yang, Jinzhong
   Taylor, Brian
   Rodriguez-Rivera, Edgardo
   Dodge, Cristina
   Jones, Aaron Kyle
   Court, Laurence
TI Measuring Computed Tomography Scanner Variability of Radiomics Features
SO INVESTIGATIVE RADIOLOGY
LA English
DT Article
DE radiomics; image texture; image features; CT; computed tomography; phantom
ID textural features; ct; images; reproducibility; cancer
AB Objectives The purpose of this study was to determine the significance of interscanner variability in CT image radiomics studies. Materials and Methods We compared the radiomics features calculated for non-small cell lung cancer (NSCLC) tumors from 20 patients with those calculated for 17 scans of a specially designed radiomics phantom. The phantom comprised 10 cartridges, each filled with different materials to produce a wide range of radiomics feature values. The scans were acquired using General Electric, Philips, Siemens, and Toshiba scanners from 4 medical centers using their routine thoracic imaging protocol. The radiomics feature studied included the mean and standard deviations of the CT numbers as well as textures derived from the neighborhood gray-tone difference matrix. To quantify the significance of the interscanner variability, we introduced the metric feature noise. To look for patterns in the scans, we performed hierarchical clustering for each cartridge. Results The mean CT numbers for the 17 CT scans of the phantom cartridges spanned from -864 to 652 Hounsfield units compared with a span of -186 to 35 Hounsfield units for the CT scans of the NSCLC tumors, showing that the phantom's dynamic range includes that of the tumors. The interscanner variability of the feature values depended on both the cartridge material and the feature, and the variability was large relative to the interpatient variability in the NSCLC tumors for some features. The feature interscanner noise was greatest for busyness and least for texture strength. Hierarchical clustering produced different clusters of the phantom scans for each cartridge, although there was some consistent clustering by scanner manufacturer. Conclusions The variability in the values of radiomics features calculated on CT images from different CT scanners can be comparable to the variability in these features found in CT images of NSCLC tumors. These interscanner differences should be considered, and their effects should be minimized in future radiomics studies.
C1 [Mackin, Dennis; Fave, Xenia; Zhang, Lifei; Fried, David; Yang, Jinzhong; Court, Laurence] Univ Texas MD Anderson Canc Ctr, Dept Radiat Phys, Houston, TX 77030 USA.
   [Fave, Xenia; Fried, David] Univ Texas Hlth Sci Ctr Houston, Grad Sch Biomed Sci, Houston, TX 77030 USA.
   [Taylor, Brian] Michael E DeBakey VA Med Ctr, Res Serv Line & Diagnost & Therapeut Care Line, Houston, TX USA.
   [Taylor, Brian] Baylor Coll Med, Dept Radiol, Houston, TX 77030 USA.
   [Rodriguez-Rivera, Edgardo] Houston Methodist Hosp, Radiat Oncol Dept, Houston, TX USA.
   [Dodge, Cristina] Texas Childrens Hosp, Dept Diagnost Imaging, Houston, TX 77030 USA.
   [Jones, Aaron Kyle; Court, Laurence] Univ Texas MD Anderson Canc Ctr, Dept Imaging Phys, Houston, TX 77030 USA.
C3 University of Texas System; UTMD Anderson Cancer Center; University of Texas System; University of Texas Health Science Center Houston; Baylor College of Medicine; Baylor College of Medicine; The Methodist Hospital System; The Methodist Hospital - Houston; Baylor College of Medicine; University of Texas System; UTMD Anderson Cancer Center
RP Mackin, D (corresponding author), MD Anderson Canc Ctr, Dept Radiat Phys, 1515 Holcombe Blvd, Houston, TX 77030 USA.
EM dsmackin@gmail.com
FU National Cancer Institute of the National Institutes of Health [R03CA178495]
CR Aerts HJWL, 2014, NAT COMMUN, V5, P0, DOI 10.1038/ncomms5006
   AMADASUN M, 1989, IEEE T SYST MAN CYB, V19, P1264, DOI 10.1109/21.44046
   Unknown -, 2012, R LANG ENV STAT COMP, V0, P0
   Balagurunathan Y, 2014, TRANSL ONCOL, V7, P72, DOI 10.1593/tlo.13844
   Basu S, 2011, IEEE SYS MAN CYBERN, V0, PP1306, DOI 10.1109/ICSMC.2011.6083840
   Buckler AJ, 2011, RADIOLOGY, V258, P906, DOI 10.1148/radiol.10100799
   Christodoulou CI, 2003, IEEE T MED IMAGING, V22, P902, DOI 10.1109/TMI.2003.815066
   Clarke LP, 2014, TRANSL ONCOL, V7, P1, DOI 10.1593/tlo.13832
   Cook GJR, 2014, CLIN TRANSL IMAGING, V2, P269, DOI 10.1007/s40336-014-0064-0
   Eldevik K, 2010, RADIAT PROT DOSIM, V139, P430, DOI 10.1093/rpd/ncq063
   Fried DV, 2014, INT J RADIAT ONCOL, V90, P834, DOI 10.1016/j.ijrobp.2014.07.020
   Galloway MM, 1975, COMPUTER GRAPHICS IM, V4, P172, DOI 10.1016/S0146-664X(75)80008-6
   Ganeshan B, 2007, CLIN RADIOL, V62, P761, DOI 10.1016/j.crad.2007.03.004
   Ganeshan B, 2009, EUR J RADIOL, V70, P101, DOI 10.1016/j.ejrad.2007.12.005
   Giger ML, 1999, ACAD RADIOL, V6, P665, DOI 10.1016/S1076-6332(99)80115-9
   Gillies RJ, 2010, CLIN RADIOL, V65, P517, DOI 10.1016/j.crad.2010.04.005
   HARALICK RM, 1973, IEEE T SYST MAN CYB, VSMC3, P610, DOI 10.1109/TSMC.1973.4309314
   Hunter LA, 2013, MED PHYS, V40, P0, DOI 10.1118/1.4829514
   Kim H, 2015, INVEST RADIOL, V0, P0
   Kumar V, 2012, MAGN RESON IMAGING, V30, P1234, DOI 10.1016/j.mri.2012.06.010
   Lambin P, 2012, EUR J CANCER, V48, P441, DOI 10.1016/j.ejca.2011.11.036
   Leijenaar RTH, 2013, ACTA ONCOL, V52, P1391, DOI 10.3109/0284186X.2013.812798
   Maechler M, 2012, CLUSTER CLUSTER ANAL, V0, P1
   Mendez AJ, 1998, MED PHYS, V25, P957, DOI 10.1118/1.598274
   Ng F, 2013, EUR J RADIOL, V82, P342, DOI 10.1016/j.ejrad.2012.10.023
   Parmar C, 2014, PLOS ONE, V9, P0, DOI 10.1371/journal.pone.0102107
   Philips Healthcare, 2007, BRILL CT BIG BOR CON, V0, P0
   Segal E, 2007, NAT BIOTECHNOL, V25, P675, DOI 10.1038/nbt1306
   Siemens Medical Systems, 2006, SOM SENS 10 16 APPL, V0, P579
   Skogen K, 2013, J NEURO-ONCOL, V111, P213, DOI 10.1007/s11060-012-1010-5
   Tixier F, 2011, J NUCL MED, V52, P369, DOI 10.2967/jnumed.110.082404
   Toshiba Medical Systems Corporation, 2014, OP MAN TOSH SCANN AQ, V0, P0
   Xu JY, 2015, PHYS MED BIOL, V60, P2881, DOI 10.1088/0031-9155/60/7/2881
   Yu H, 2009, IEEE T MED IMAGING, V28, P374, DOI 10.1109/TMI.2008.2004425
   Zhang Lifei, 2015, MED PHYS, V42, P1341, DOI 10.1118/1.4908210
NR 35
TC 454
Z9 501
U1 5
U2 101
PU LIPPINCOTT WILLIAMS & WILKINS
PI PHILADELPHIA
PA TWO COMMERCE SQ, 2001 MARKET ST, PHILADELPHIA, PA 19103 USA
SN 0020-9996
EI 1536-0210
J9 INVEST RADIOL
JI Invest. Radiol.
PD NOV 15
PY 2015
VL 50
IS 11
BP 757
EP 765
DI 10.1097/RLI.0000000000000180
PG 9
WC Radiology, Nuclear Medicine & Medical Imaging
SC Radiology, Nuclear Medicine & Medical Imaging
GA CV2LT
UT WOS:000364088900003
PM 26115366
DA 2024-03-01
ER

PT J
AU Rudqvist, N
   Spetz, J
   Schüler, E
   Langen, B
   Parris, TZ
   Helou, K
   Forssell-Aronsson, E
AF Rudqvist, Nils
   Spetz, Johan
   Schuler, Emil
   Langen, Britta
   Parris, Toshima Z.
   Helou, Khalil
   Forssell-Aronsson, Eva
TI Gene expression signature in mouse thyroid tissue after <SUP>131</SUP>I and <SUP>211</SUP>At exposure
SO EJNMMI RESEARCH
LA English
DT Article
DE Radiation biology; Microarray; Radiation biomarkers; Radionuclide therapy; Transcriptomics; Radiogenomics
ID transcriptional response; protective-role; emitter at-211; dose-rate; cancer; irradiation; i-125(-); kidney; s100a8; mice
AB Background: I-131 and At-211 are used in nuclear medicine and accumulate in the thyroid gland and may impact normal thyroid function. The aim of this study was to determine transcriptional profile variations, assess the impact on cellular activity, and identify genes with biomarker properties in thyroid tissue after I-131 and At-211 administration in mice. Methods: To further investigate thyroid tissue transcriptional responses to I-131 and At-211 administration, we generated a new transcriptional dataset that includes re-evaluated raw intensity values from our previous I-131 and 211At studies. Differential transcriptional profiles were identified by comparing treated and mock-treated samples using Nexus Expression 3.0 software. Further data analysis was performed using R/Bioconductor and IPA. Results: A total of 1144 genes were regulated. Hierarchical clustering subdivided the groups into two clusters containing the lowest and highest absorbed dose levels, respectively, and revealed similar transcriptional regulation patterns for many kallikrein-related genes. Twenty-seven of the 1144 genes were recurrently regulated after I-131 and 211At exposure and divided into six clusters. Several signalling pathways were affected, including calcium, integrin-linked kinase, and thyroid cancer signalling, and the peroxisomal proliferator-activated receptor network. Conclusions: Substantial changes in transcriptional regulation were shown in I-131 and At-211-treated samples, and 27 genes were identified as potential biomarkers for I-131 and At-211 exposure. Clustering revealed distinct differences between transcriptional profiles of both similar and different exposures, demonstrating the necessity for better understanding of radiation-induced effects on cellular activity. Additionally, ionizing radiation-induced changes in kallikrein gene expression and identified canonical pathways should be further assessed.
C1 [Rudqvist, Nils; Spetz, Johan; Schuler, Emil; Langen, Britta; Forssell-Aronsson, Eva] Univ Gothenburg, Sahlgrenska Acad, Inst Clin Sci, Dept Radiat Phys,Sahlgrenska Canc Ctr, SE-41345 Gothenburg, Sweden.
   [Parris, Toshima Z.; Helou, Khalil] Univ Gothenburg, Sahlgrenska Acad, Inst Clin Sci, Dept Oncol,Sahlgrenska Canc Ctr, SE-41345 Gothenburg, Sweden.
C3 University of Gothenburg; University of Gothenburg
RP Rudqvist, N (corresponding author), Univ Gothenburg, Sahlgrenska Acad, Inst Clin Sci, Dept Radiat Phys,Sahlgrenska Canc Ctr, SE-41345 Gothenburg, Sweden.
EM nils.rudqvist@radfys.gu.se
FU European Commission [HEALTH-F2-2007-201962]; Swedish Research Council [21073]; Swedish Cancer Society [3427]; BioCARE - a National Strategic Research Program at the University of Gothenburg; Swedish Radiation Safety Authority; King Gustav V Jubilee Clinic Cancer Research Foundation; Sahlgrenska University Hospital Research Funds; Assar Gabrielsson Cancer Research Foundation
CR Andersson H, 2009, J NUCL MED, V50, P1153, DOI 10.2967/jnumed.109.062604
   Unknown -, 2000, REP GEN ASS SCI ANN, V0, P451
   Bombardieri E, 2010, EUR J NUCL MED MOL I, V37, P2436, DOI 10.1007/s00259-010-1545-7
   Brans B, 2002, MED PEDIATR ONCOL, V38, P41, DOI 10.1002/mpo.1261
   BROWN I, 1986, APPL RADIAT ISOTOPES, V37, P789, DOI 10.1016/0883-2889(86)90273-X
   Cardis E, 2005, JNCI-J NATL CANCER I, V97, P724, DOI 10.1093/jnci/dji129
   Carlyle JR, 2004, P NATL ACAD SCI USA, V101, P3527, DOI 10.1073/pnas.0308304101
   Cerutti JM, 2011, J CLIN ENDOCR METAB, V96, PE151, DOI 10.1210/jc.2010-1318
   Chaly Y, 2014, EUR J IMMUNOL, V44, P1467, DOI 10.1002/eji.201344063
   Cooper DS, 2009, THYROID, V19, P1167, DOI 10.1089/thy.2009.0110
   Cordes N, 2004, CANCER RES, V64, P5683, DOI 10.1158/0008-5472.CAN-04-1056
   Cui L, 2011, TUMOR BIOL, V32, P721, DOI 10.1007/s13277-011-0173-6
   Curie T, 2013, SLEEP, V36, P311, DOI 10.5665/sleep.2440
   Danielsson A, 2013, INT J RADIAT BIOL, V89, P250, DOI 10.3109/09553002.2013.746751
   Flynn AA, 2001, RADIAT RES, V156, P28, DOI 10.1667/0033-7587(2001)156[0028:AMMFCT]2.0.CO;2
   GARG PK, 1990, CANCER RES, V50, P3514
   Gebhardt C, 2006, BIOCHEM PHARMACOL, V72, P1622, DOI 10.1016/j.bcp.2006.05.017
   Giordano TJ, 2006, CLIN CANCER RES, V12, P1983, DOI 10.1158/1078-0432.CCR-05-2039
   Greene-Schloesser D, 2014, RADIAT RES, V181, P33, DOI 10.1667/RR13202.1
   Hall-Glenn F, 2011, CELL MOL LIFE SCI, V68, P3209, DOI 10.1007/s00018-011-0782-7
   Han HJ, 1998, HUM MOL GENET, V7, P1039, DOI 10.1093/hmg/7.6.1039
   Hu YS, 2004, J BONE MINER RES, V19, P89, DOI 10.1359/JBMR.0301215
   Ito Y, 2009, ANTICANCER RES, V29, P4157
   Kaminski MS, 2005, NEW ENGL J MED, V352, P441, DOI 10.1056/NEJMoa041511
   KUKITA A, 1990, P NATL ACAD SCI USA, V87, P3023, DOI 10.1073/pnas.87.8.3023
   LANCE GN, 1967, COMPUT J, V10, P271, DOI 10.1093/comjnl/10.3.271
   Langen B, 2015, THESIS CHALMERS U TE, V0, P0
   Langen B, 2015, EJNMMI RES, V5, P1, DOI 10.1186/s13550-014-0078-7
   Langen B, 2013, J NUCL MED, V54, P990, DOI 10.2967/jnumed.112.114462
   Lindencrona U, 2001, NUCL MED BIOL, V28, P41, DOI 10.1016/S0969-8051(00)00179-7
   Lundh C, 2006, CANCER BIOTHER RADIO, V21, P591, DOI 10.1089/cbr.2006.21.591
   Lyng FM, 2006, RADIAT RES, V165, P400, DOI 10.1667/RR3527.1
   Mallya M, 2002, GENOMICS, V80, P113, DOI 10.1006/geno.2002.6794
   Müller K, 2011, J DERMATOL SCI, V61, P199, DOI 10.1016/j.jdermsci.2011.01.003
   PALLADINO MA, 1982, INT J RADIAT BIOL, V41, P183, DOI 10.1080/09553008214550181
   Parris TZ, 2014, INT J CANCER, V134, P1617, DOI 10.1002/ijc.28497
   Paul S, 2014, RADIAT RES, V182, P380, DOI 10.1667/RR13466.1
   Pejler G, 2009, TRENDS IMMUNOL, V30, P401, DOI 10.1016/j.it.2009.04.008
   Perrotta C, 2014, AM J PATHOL, V184, P230, DOI 10.1016/j.ajpath.2013.10.006
   RAOMAKOYO POZ, 1977, INT J RADIAT ONCOL, V2, P945, DOI 10.1016/0360-3016(77)90192-4
   Reid JR, 2005, AM FAM PHYSICIAN, V72, P623
   Rudqvist N, 2015, THESIS U GOTHENBURG, V0, P0
   Rudqvist N, 2015, PLOS ONE, V10, P0, DOI 10.1371/journal.pone.0131686
   Rudqvist N, 2015, NUCL MED BIOL, V42, P263, DOI 10.1016/j.nucmedbio.2014.11.006
   Rudqvist N, 2012, EJNMMI RES, V2, P0, DOI 10.1186/2191-219X-2-32
   SANCHEZ L, 1992, ARCH DIS CHILD, V67, P657, DOI 10.1136/adc.67.5.657
   Schuler E, 2014, THESIS, V0, P0
   Schüler E, 2014, NUCL MED BIOL, V41, P825, DOI 10.1016/j.nucmedbio.2014.07.010
   Schüler E, 2011, EJNMMI RES, V1, P0, DOI 10.1186/2191-219X-1-29
   Seidl C, 2007, MOL CANCER THER, V6, P2346, DOI 10.1158/1535-7163.MCT-07-0132
   Seidl C, 2010, INVEST NEW DRUG, V28, P49, DOI 10.1007/s10637-008-9214-4
   Sharma M, 2008, PROTEOM CLIN APPL, V2, P1065, DOI 10.1002/prca.200780153
   Smith DJ, 1998, J EXP MED, V188, P17, DOI 10.1084/jem.188.1.17
   Spetz J, 2013, CANCER BIOTHER RADIO, V28, P657, DOI 10.1089/cbr.2013.1483
   Sun ZS, 1997, CELL, V90, P1003, DOI 10.1016/S0092-8674(00)80366-9
   Vaidyanathan G, 2011, CURR RADIOPHARM, V4, P283, DOI 10.2174/1874471011104040283
   Varadhachary A, 2010, LACTOFERRIN AS RADIO, V0, P0
   Yong KJ, 2013, CANCER MED-US, V2, P646, DOI 10.1002/cam4.132
   Yong KJ, 2014, PLOS ONE, V9, P0, DOI 10.1371/journal.pone.0108511
   Zalutsky MR, 2007, NUCL MED BIOL, V34, P779, DOI 10.1016/j.nucmedbio.2007.03.007
   Zhao WL, 2007, RADIAT RES, V167, P581, DOI 10.1667/RR0814.1
NR 61
TC 11
Z9 11
U1 0
U2 5
PU SPRINGER
PI NEW YORK
PA ONE NEW YORK PLAZA, SUITE 4600, NEW YORK, NY, UNITED STATES
SN 2191-219X
EI 
J9 EJNMMI RES
JI EJNMMI Res.
PD OCT 22
PY 2015
VL 5
IS 
BP 
EP 
DI 10.1186/s13550-015-0137-8
PG 14
WC Radiology, Nuclear Medicine & Medical Imaging
SC Radiology, Nuclear Medicine & Medical Imaging
GA CU0RQ
UT WOS:000363226800001
PM 26492889
DA 2024-03-01
ER
