# Supplementary material for: Research Trends and Evolution in Radiogenomics (2005-2023): Bibliometric Analysis
Source: Interact J Med Res. 2024 Jul 9;13:e51347. doi: 10.2196/51347 (PMC11267093; doi:10.2196/51347)
Supplement: Multimedia Appendix 1 [file ijmr_v13i1e51347_app1.zip › download2016u66.txt]

PT J
AU Roberson, JD
   Burnett, OL
   Robin, N
AF Roberson, John D., II
   Burnett, Omer L., III
   Robin, Nathaniel
TI Radiogenomics: towards a personalized radiation oncology
SO CURRENT OPINION IN PEDIATRICS
LA English
DT Review
DE genome-wide association studies; radiation oncology; secondary malignancies
ID hodgkins lymphoma; 2nd malignancy; survivors; risk
AB Purpose of review This article evaluates the field of radiogenomics within recent developments in genomics and radiation biology. Recent findings Many pediatric cancer survivors have undergone treatment with radiation, putting them at risk for long-term side-effects associated with this therapy, especially cardiac disease and secondary malignancies. Advancements in our understanding of radiation biology have led to the understanding that genetics plays a major role in determining a patient's susceptibility to developing long-term side-effects, leading to the field of 'radiogenomics'. Although initial candidate gene studies did not demonstrate replicable genetic variants that affected radiosensitivity, genome-wide association studies have recently begun to identify genes that may help explain some of the observed variation in radiosensitivity. As genomic sciences continues to progress and whole genome studies become more accessible, our understanding of the genes responsible for radiosensitivity will continue to progress. Summary The field of radiogenomics continues to evolve with the availability and improved cost of genomic technologies allowing the study of an increasing fraction of the human genome. Studies into genetic factors influencing individual radiosensitivity will increase our understanding of radiobiology and improve our ability to counsel patients on the adverse effects they will likely experience.
C1 [Roberson, John D., II] Univ Alabama Birmingham, Sch Med, Dept Med, 1802 6th Ave S, Birmingham, AL 35233 USA.
   [Burnett, Omer L., III] Univ Alabama Birmingham, Sch Med, Dept Radiat Oncol, 1802 6th Ave S, Birmingham, AL 35233 USA.
   [Robin, Nathaniel] Univ Alabama Birmingham, Sch Med, Dept Genet, 1802 6th Ave S, Birmingham, AL 35233 USA.
C3 University of Alabama System; University of Alabama Birmingham; University of Alabama System; University of Alabama Birmingham; University of Alabama System; University of Alabama Birmingham
RP Roberson, JD (corresponding author), Univ Alabama Birmingham, Dept Med, 1802 6th Ave S, Birmingham, AL 35233 USA.
EM jdr25@uab.edu
CR Andreassen CN, 2016, CANC LETT, V0, P0
   Unknown -, 2015, CHILDH CANC SURV STU, V0, P0
   Best T, 2011, NAT MED, V17, P941, DOI 10.1038/nm.2407
   Bhatia S, 2015, CANCER-AM CANCER SOC, V121, P648, DOI 10.1002/cncr.29096
   Dörffel W, 2015, DTSCH ARZTEBL INT, V112, P320, DOI 10.3238/arztebl.2015.0320
   Guo CX, 2016, MOL CLIN ONCOL, V4, P3, DOI 10.3892/mco.2015.666
   Herskind C, 2016, CANC LETT, V0, P0
   Kamran SC, 2016, CANCER-AM CANCER SOC, V122, P1809, DOI 10.1002/cncr.29841
   Kerns SL, 2014, CANCER DISCOV, V4, P155, DOI 10.1158/2159-8290.CD-13-0197
   Markkanen E, 2016, INT J MOL SCI, V17, P0, DOI 10.3390/ijms17060856
   Nathan PC, 2016, CAN J CARDIOL, V32, P871, DOI 10.1016/j.cjca.2016.02.065
NR 11
TC 6
Z9 6
U1 0
U2 8
PU LIPPINCOTT WILLIAMS & WILKINS
PI PHILADELPHIA
PA TWO COMMERCE SQ, 2001 MARKET ST, PHILADELPHIA, PA 19103 USA
SN 1040-8703
EI 1531-698X
J9 CURR OPIN PEDIATR
JI CURR. OPIN. PEDIATR.
PD DEC 15
PY 2016
VL 28
IS 6
BP 713
EP 717
DI 10.1097/MOP.0000000000000408
PG 5
WC Pediatrics
SC Pediatrics
GA EC0JF
UT WOS:000387785900006
PM 27552070
DA 2024-03-01
ER

PT J
AU Rao, A
   Rao, G
   Gutman, DA
   Flanders, AE
   Hwang, SN
   Rubin, DL
   Colen, RR
   Zinn, PO
   Jain, R
   Wintermark, M
   Kirby, JS
   Jaffe, CC
   Freymann, J
AF Rao, Arvind
   Rao, Ganesh
   Gutman, David A.
   Flanders, Adam E.
   Hwang, Scott N.
   Rubin, Daniel L.
   Colen, Rivka R.
   Zinn, Pascal O.
   Jain, Rajan
   Wintermark, Max
   Kirby, Justin S.
   Jaffe, C. Carl
   Freymann, John
TI A combinatorial radiographic phenotype may stratify patient survival and be associated with invasion and proliferation characteristics in glioblastoma
SO JOURNAL OF NEUROSURGERY
LA English
DT Article
DE imaging genomics; clustering; differential expression analysis; combinatorial phenotype analysis; glioblastoma; radiogenomics; oncology
ID gene-expression; cell migration; cancer; glioma; multiforme; micrornas; molecules; pathways; growth
AB OBJECTIVE Individual MRI characteristics (e.g., volume) are routinely used to identify survival-associated phenotypes for glioblastoma (GBM). This study investigated whether combinations of MRI features can also stratify survival. Furthermore, the molecular differences between phenotype-induced groups were investigated. METHODS Ninety-two patients with imaging, molecular, and survival data from the TCGA (The Cancer Genome Atlas)GBM collection were included in this study. For combinatorial phenotype analysis, hierarchical clustering was used. Groups were defined based on a cutpoint obtained via tree-based partitioning. Furthermore, differential expression analysis of microRNA (miRNA) and mRNA expression data was performed using GenePattern Suite. Functional analysis of the resulting genes and miRNAs was performed using Ingenuity Pathway Analysis. Pathway analysis was performed using Gene Set Enrichment Analysis. RESULTS Clustering analysis reveals that image-based grouping of the patients is driven by 3 features: volume-class, hemorrhage, and T1/FLAIR-envelope ratio. A combination of these features stratifies survival in a statistically significant manner. A cutpoint analysis yields a significant survival difference in the training set (median survival difference: 12 months, p = 0.004) as well as a validation set (p = 0.0001). Specifically, a low value for any of these 3 features indicates favorable survival characteristics. Differential expression analysis between cutpoint-induced groups suggests that several immune-associated (natural killer cell activity, T-cell lymphocyte differentiation) and metabolism-associated (mitochondrial activity, oxidative phosphorylation) pathways underlie the transition of this phenotype. Integrating data for mRNA and miRNA suggests the roles of several genes regulating proliferation and invasion. CONCLUSIONS A 3-way combination of MRI phenotypes may be capable of stratifying survival in GBM. Examination of molecular processes associated with groups created by this combinatorial phenotype suggests the role of biological processes associated with growth and invasion characteristics.
C1 [Rao, Arvind] Univ Texas MD Anderson Canc Ctr, Dept Bioinformat & Computat Biol, 1400 Pressler St,Unit 1410, Houston, TX 77030 USA.
   [Rao, Ganesh] Univ Texas MD Anderson Canc Ctr, Dept Neurosurg, Houston, TX 77030 USA.
   [Colen, Rivka R.] Univ Texas MD Anderson Canc Ctr, Dept Diagnost Radiol, Houston, TX 77030 USA.
   [Gutman, David A.] Emory Univ, Dept Biomed Informat, Atlanta, GA 30322 USA.
   [Flanders, Adam E.] Thomas Jefferson Univ Hosp, Dept Radiol, Philadelphia, PA 19107 USA.
   [Hwang, Scott N.] St Jude Childrens Res Hosp, Dept Diagnost Imaging, 332 N Lauderdale St, Memphis, TN 38105 USA.
   [Rubin, Daniel L.] Stanford Univ, Dept Radiol, Stanford, CA 94305 USA.
   [Zinn, Pascal O.] Baylor Coll Med, Dept Neurosurg, Houston, TX 77030 USA.
   [Jain, Rajan] NYU, Dept Radiol, Sch Med, 560 1St Ave, New York, NY 10016 USA.
   [Wintermark, Max] Stanford Med Ctr, Dept Intervent Neuroradiol, Stanford, CA USA.
   [Kirby, Justin S.; Freymann, John] Frederick Natl Lab, Leidos Biomed Res Inc, Frederick, MD USA.
   [Jaffe, C. Carl] Boston Univ, Sch Med, Dept Radiol, Boston, MA 02118 USA.
C3 University of Texas System; UTMD Anderson Cancer Center; University of Texas System; UTMD Anderson Cancer Center; University of Texas System; UTMD Anderson Cancer Center; Emory University; Jefferson University; St Jude Children's Research Hospital; Stanford University; Baylor College of Medicine; New York University; Stanford University; National Institutes of Health (NIH) - USA; NIH National Cancer Institute (NCI); Frederick National Laboratory for Cancer Research; Boston University
RP Rao, A (corresponding author), Univ Texas MD Anderson Canc Ctr, Dept Bioinformat & Computat Biol, 1400 Pressler St,Unit 1410, Houston, TX 77030 USA.
EM aruppore@mdanderson.org
FU NCI NIH HHS [HHSN261200800001E, P30 CA016672, P50 CA127001] Funding Source: Medline; CCR NIH HHS [HHSN261200800001C] Funding Source: Medline
CR BENJAMINI Y, 1995, J R STAT SOC B, V57, P289, DOI 10.1111/j.2517-6161.1995.tb02031.x
   Chen HY, 2011, AM J EPIDEMIOL, V173, P915, DOI 10.1093/aje/kwq457
   Cloughesy TF, 2014, ANNU REV PATHOL-MECH, V9, P1, DOI 10.1146/annurev-pathol-011110-130324
   Diehn M, 2008, P NATL ACAD SCI USA, V105, P5213, DOI 10.1073/pnas.0801279105
   Ermoian RP, 2009, J NEURO-ONCOL, V91, P19, DOI 10.1007/s11060-008-9683-5
   Furnari FB, 2007, GENE DEV, V21, P2683, DOI 10.1101/gad.1596707
   GOWER JC, 1971, BIOMETRICS, V27, P857, DOI 10.2307/2528823
   Griguer CE, 2011, CURR PHARM DESIGN, V17, P2421
   Gutman DA, 2013, RADIOLOGY, V267, P560, DOI 10.1148/radiol.13120118
   Hammoud MA, 1996, J NEURO-ONCOL, V27, P65, DOI 10.1007/BF00146086
   Hur K, 2013, GUT, V62, P1315, DOI 10.1136/gutjnl-2011-301846
   Ivkovic S, 2012, MOL BIOL CELL, V23, P533, DOI 10.1091/mbc.E11-01-0039
   Jain R, 2013, RADIOLOGY, V267, P212, DOI 10.1148/radiol.12120846
   Janiszewska M, 2012, GENE DEV, V26, P1926, DOI 10.1101/gad.188292.112
   Katakowski M, 2010, CANCER INVEST, V28, P1024, DOI 10.3109/07357907.2010.512596
   Korpal M, 2008, J BIOL CHEM, V283, P14910, DOI 10.1074/jbc.C800074200
   Lacroix M, 2001, J NEUROSURG, V95, P190, DOI 10.3171/jns.2001.95.2.0190
   Lee HK, 2013, PLOS ONE, V8, P0, DOI 10.1371/journal.pone.0054652
   Liu XQ, 2011, CARCINOGENESIS, V32, P1798, DOI 10.1093/carcin/bgr213
   Mischel PS, 2003, BRAIN PATHOL, V13, P52
   Nikaki A, 2012, EXPERT OPIN INV DRUG, V21, P1475, DOI 10.1517/13543784.2012.710199
   Phillips JJ, 2012, J CLIN INVEST, V122, P911, DOI 10.1172/JCI58215
   Pope WB, 2012, AM J NEURORADIOL, V33, P1059, DOI 10.3174/ajnr.A2917
   Pope WB, 2005, AM J NEURORADIOL, V26, P2466
   Prins RM, 2011, CLIN CANCER RES, V17, P1603, DOI 10.1158/1078-0432.CCR-10-2563
   Raza SA, 2002, NEUROSURGERY, V51, P2, DOI 10.1097/00006123-200207000-00002
   Reichardt W, 2003, ONCOL REP, V10, P1275
   Salhia B, 2006, EXPERT REV MOL DIAGN, V6, P613, DOI 10.1586/14737159.6.4.613
   Segal E, 2007, NAT BIOTECHNOL, V25, P675, DOI 10.1038/nbt1306
   Shatseva T, 2011, J CELL SCI, V124, P2826, DOI 10.1242/jcs.077529
   Shen H, 2015, J EXP CLIN CANC RES, V34, P0, DOI 10.1186/s13046-015-0130-0
   Srinivasan S, 2011, PLOS ONE, V6, P0, DOI 10.1371/journal.pone.0017438
   Stupp R, 2005, NEW ENGL J MED, V352, P987, DOI 10.1056/NEJMoa043330
   Sun YN, 2014, MOL CELL BIOCHEM, V390, P19, DOI 10.1007/s11010-013-1950-x
   Teplyuk NM, 2012, NEURO-ONCOLOGY, V14, P689, DOI 10.1093/neuonc/nos074
   Xia HP, 2009, BRAIN RES, V1269, P158, DOI 10.1016/j.brainres.2009.02.037
   Zarkoob H, 2013, PLOS ONE, V8, P0, DOI 10.1371/journal.pone.0064169
   Zinn PO, 2011, PLOS ONE, V6, P0, DOI 10.1371/journal.pone.0025451
   Zinn PO, 2012, PLOS ONE, V7, P0, DOI 10.1371/annotation/b5267cb3-6aa7-47fc-a648-47f30a7cff3e
NR 39
TC 30
Z9 32
U1 0
U2 11
PU AMER ASSOC NEUROLOGICAL SURGEONS
PI ROLLING MEADOWS
PA 5550 MEADOWBROOK DRIVE, ROLLING MEADOWS, IL 60008 USA
SN 0022-3085
EI 1933-0693
J9 J NEUROSURG
JI J. Neurosurg.
PD APR 15
PY 2016
VL 124
IS 4
BP 1008
EP 1017
DI 10.3171/2015.4.JNS142732
PG 10
WC Clinical Neurology; Surgery
SC Neurosciences & Neurology; Surgery
GA DH3EA
UT WOS:000372669100015
PM 26473782
DA 2024-03-01
ER

PT J
AU Liang, CS
   Huang, YQ
   He, L
   Chen, X
   Ma, Z
   Dong, D
   Tian, J
   Liang, CH
   Liu, ZY
AF Liang, Cuishan
   Huang, Yanqi
   He, Lan
   Chen, Xin
   Ma, Zelan
   Dong, Di
   Tian, Jie
   Liang, Changhong
   Liu, Zaiyi
TI The development and validation of a CT-based radiomics signature for the preoperative discrimination of stage I-II and stage III-IV colorectal cancer
SO ONCOTARGET
LA English
DT Article
DE colorectal cancer; computed tomography; radiomics signature; predictor; stage
ID cell lung-cancer; texture analysis; computed-tomography; tumor heterogeneity; accuracy; carcinoma; colonography; statistics; metabolism; images
AB Objectives: To investigative the predictive ability of radiomics signature for preoperative staging (I-IIvs. III-IV) of primary colorectal cancer (CRC). Methods: This study consisted of 494 consecutive patients (training dataset: n=286; validation cohort, n=208) with stage I-IV CRC. A radiomics signature was generated using LASSO logistic regression model. Association between radiomics signature and CRC staging was explored. The classification performance of the radiomics signature was explored with respect to the receiver operating characteristics(ROC) curve. Results: The 16-feature-based radiomics signature was an independent predictor for staging of CRC, which could successfully categorize CRC into stage I-II and III-IV (p<0.0001) in training and validation dataset. The median of radiomics signature of stage III-IV was higher than stage I-II in the training and validation dataset. As for the classification performance of the radiomics signature in CRC staging, the AUC was 0.792(95% CI: 0.741-0.853) with sensitivity of 0.629 and specificity of 0.874. The signature in the validation dataset obtained an AUC of 0.708(95% CI: 0.698-0.718) with sensitivity of 0.611 and specificity of 0.680. Conclusions: A radiomics signature was developed and validated to be a significant predictor for discrimination of stage I-II from III-IV CRC, which may serve as a complementary tool for the preoperative tumor staging in CRC.
C1 [Liang, Cuishan; Huang, Yanqi; He, Lan; Ma, Zelan; Liang, Changhong; Liu, Zaiyi] Guangdong Acad Med Sci, Guangdong Gen Hosp, Dept Radiol, Guangzhou 510080, Guangdong, Peoples R China.
   [Liang, Cuishan; Huang, Yanqi; Ma, Zelan] Southern Med Univ, Grad Coll, Guangzhou 510515, Guangdong, Peoples R China.
   [He, Lan] S China Univ Technol, Sch Med, Guangzhou 510006, Guangdong, Peoples R China.
   [Chen, Xin] Guangzhou Med Univ, Affiliated Guangzhou First People Hosp, Dept Radiol, Guangzhou 510180, Peoples R China.
   [Dong, Di; Tian, Jie] Chinese Acad Sci, Key Lab Mol Imaging, Beijing 100190, Peoples R China.
C3 Guangdong Academy of Medical Sciences & Guangdong General Hospital; Southern Medical University - China; Southern Medical University - China; South China University of Technology; South China University of Technology; Guangzhou Medical University; Chinese Academy of Sciences; Institute of Automation, CAS
RP Liang, CH; Liu, ZY (corresponding author), Guangdong Acad Med Sci, Guangdong Gen Hosp, Dept Radiol, Guangzhou 510080, Guangdong, Peoples R China.
EM cjr.lchh@vip.163.com; zyliu@163.com
FU National Natural Scientific Foundation of China [81271569, 81271654, U1301258]
CR ACUNAS B, 1990, EUR J RADIOL, V11, P150, DOI 10.1016/0720-048X(90)90166-9
   Aerts HJWL, 2014, NAT COMMUN, V5, P0, DOI 10.1038/ncomms5006
   Birkhahn M, 2007, EXPERT REV ANTICANC, V7, P1717, DOI 10.1586/14737140.7.12.1717
   Burton S, 2008, BRIT J RADIOL, V81, P10, DOI 10.1259/bjr/19492531
   Compton CC, 2004, CA-CANCER J CLIN, V54, P295, DOI 10.3322/canjclin.54.6.295
   Coroller TP, 2015, RADIOTHER ONCOL, V114, P345, DOI 10.1016/j.radonc.2015.02.015
   DELONG ER, 1988, BIOMETRICS, V44, P837, DOI 10.2307/2531595
   DeSantis CE, 2014, CA-CANCER J CLIN, V64, P252, DOI 10.3322/caac.21235
   Dewhurst C, 2012, J AM COLL RADIOL, V9, P775, DOI 10.1016/j.jacr.2012.07.025
   Dighe S, 2010, CLIN RADIOL, V65, P708, DOI 10.1016/j.crad.2010.01.024
   Dong XZ, 2013, NUCL MED COMMUN, V34, P40, DOI 10.1097/MNM.0b013e32835ae50c
   Filippone A, 2004, RADIOLOGY, V231, P83, DOI 10.1148/radiol.2311021152
   Ganeshan B, 2012, CLIN RADIOL, V67, P157, DOI 10.1016/j.crad.2011.08.012
   Ganeshan B, 2013, RADIOLOGY, V266, P326, DOI 10.1148/radiol.12112428
   Ganeshan B, 2010, CANCER IMAGING, V10, P137, DOI 10.1102/1470-7330.2010.0021
   HANLEY JA, 1982, RADIOLOGY, V143, P29, DOI 10.1148/radiology.143.1.7063747
   Hennedige T, 2010, SINGAP MED J, V51, P475
   Kanamoto T, 2007, J COMPUT ASSIST TOMO, V31, P831, DOI 10.1097/RCT.0b013e3180517af3
   Katz MH, 2003, ANN INTERN MED, V138, P644, DOI 10.7326/0003-4819-138-8-200304150-00012
   Kijima S, 2014, WORLD J GASTROENTERO, V20, P16964, DOI 10.3748/wjg.v20.i45.16964
   Kim DW, 2015, EUR RADIOL, V25, P1375, DOI 10.1007/s00330-014-3532-z
   Kumar V, 2012, MAGN RESON IMAGING, V30, P1234, DOI 10.1016/j.mri.2012.06.010
   Lambin P, 2012, EUR J CANCER, V48, P441, DOI 10.1016/j.ejca.2011.11.036
   Leijenaar RTH, 2015, ACTA ONCOL, V54, P1423, DOI 10.3109/0284186X.2015.1061214
   Lu XD, 2015, CLIN LAB, V61, P187, DOI 10.7754/Clin.Lab.2014.140625
   Lubner MG, 2015, ABDOM IMAGING, V40, P2331, DOI 10.1007/s00261-015-0438-4
   Miles KA, 2009, RADIOLOGY, V250, P444, DOI 10.1148/radiol.2502071879
   Mimae T, 2015, JPN J CLIN ONCOL, V45, P767, DOI 10.1093/jjco/hyv078
   Ng F, 2013, EUR J RADIOL, V82, P342, DOI 10.1016/j.ejrad.2012.10.023
   Ng F, 2013, RADIOLOGY, V266, P177, DOI 10.1148/radiol.12120254
   Parmar C, 2015, SCI REP-UK, V5, P0, DOI 10.1038/srep11044
   Smith NJ, 2007, BRIT J CANCER, V96, P1030, DOI 10.1038/sj.bjc.6603646
   Tan YN, 2014, HEPATO-GASTROENTEROL, V61, P1207, DOI 10.5754/hge14081
   Tezcan D, 2013, CLIN IMAG, V37, P1048, DOI 10.1016/j.clinimag.2013.08.003
   Tibshirani R, 1997, STAT MED, V16, P385, DOI 10.1002/(SICI)1097-0258(19970228)16:4<385::AID-SIM380>3.0.CO;2-3
   Torre LA, 2015, CA-CANCER J CLIN, V65, P87, DOI 10.3322/caac.21262
   Xu Wen-hong, 2006, J ZHEJIANG UNIV SCI B, V7, P235, DOI 10.1631/jzus.2006.B0235
NR 37
TC 128
Z9 158
U1 3
U2 49
PU IMPACT JOURNALS LLC
PI ORCHARD PARK
PA 6666 E QUAKER ST, STE 1, ORCHARD PARK, NY 14127 USA
SN 
EI 1949-2553
J9 ONCOTARGET
JI Oncotarget
PD MAY 24
PY 2016
VL 7
IS 21
BP 31401
EP 31412
DI 10.18632/oncotarget.8919
PG 12
WC Oncology; Cell Biology
SC Oncology; Cell Biology
GA DO4IZ
UT WOS:000377746600120
PM 27120787
DA 2024-03-01
ER

PT J
AU Murray, D
   Mirzayans, R
   Parliament, M
AF Murray, David
   Mirzayans, Razmik
   Parliament, Matthew
TI New insights into patient radiosensitivity in relation to the biology of the ATM protein
SO TRANSLATIONAL CANCER RESEARCH
LA English
DT Article
DE Ataxia-telangiectasia (ATM); single nucleotide polymorphisms (SNPs); biomarkers
ID dna-damage; radiation-therapy; activation; kinase; autophosphorylation; polymorphisms; localization; pathways; stress; genes
AB The cloning of the mutated in ataxia-telangiectasia (ATM) gene in 1995 led to major insights into the biology of ATM and axiomatically into the role of cell signaling in the DNA damage response (DDR) network and its importance for cellular radiosensitivity. Although individuals afflicted with DDRrelated defects such as ATM are extremely radiosensitive, the goal of using information on the status of such genes in the context of an individual cancer patient's risk of experiencing normal tissue complications if they were to receive radiation therapy (XRT) remains largely unfulfilled. However, two separate studies published in 2016 and relating to very different aspects of ATM biology show great promise for application to this scenario. One of these [Andreassen et al. Radiother Oncol 2016 Jul 18. pii: S0167-8140(16) 31177-X], a radiogenomics approach, showed that a single nucleotide polymorphism in the ATM gene, specifically ATM G>A Asp1853Asn (rs1801516), is significantly associated with the risk of both acute and late complications when applied to a large cohort of cancer patients. The second study (Granzotto et al. Int J Radiat Oncol Biol Phys 2016; 94: 450-60), which used a cellular phenotype approach, showed that the combination of readouts for DNA double strand break (DSB) recognition (peak early levels of phosphorylated nuclear ATM foci) and DSB repair (residual gamma H2AX foci after 24 h) in 2 Gy-irradiated fibroblasts also provided a powerful discrimination of individual patient radiosensitivity, including a clear demarcation between the two sub-sets of hyper-radiosensitivity that comprise grade 4-5 responses, namely ATM-like with defects in both DSB recognition and repair, and those related to severe DSB-repair defects (such as in Ligase IV syndrome). These encouraging findings suggest that we may be getting close to realizing predictive assays that will give clinicians a reasonable insight into the radiation sensitivity of an individual patient.
C1 [Murray, David; Mirzayans, Razmik] Univ Alberta, Dept Oncol, Div Expt Oncol, Edmonton, AB T6G 1Z2, Canada.
   [Parliament, Matthew] Univ Alberta, Dept Oncol, Div Radiat Oncol, Edmonton, AB T6G 1Z2, Canada.
   [Parliament, Matthew] Cross Canc Inst, Edmonton, AB T6G 1Z2, Canada.
C3 University of Alberta; University of Alberta; University of Alberta
RP Murray, D (corresponding author), Univ Alberta, Dept Oncol, Katz Grp Ctr, Room 5-142L,114 St & 87 Ave, Edmonton, AB T6G 2E1, Canada.
EM David.Murray5@ahs.ca
FU Canadian Breast Cancer Foundation-Prairies/NWT region [RF2011-18]; Prostate Cancer Canada [D2013-36]
CR Alexander A, 2010, CELL CYCLE, V9, P3685, DOI 10.4161/cc.9.18.13253
   Andreassen CN, 2016, RADIOTHER ONCOL, V0, P0
   Bakkenist CJ, 2003, NATURE, V421, P499, DOI 10.1038/nature01368
   Barnett GC, 2012, LANCET ONCOL, V13, P65, DOI 10.1016/S1470-2045(11)70302-3
   Batchelor E, 2008, MOL CELL, V30, P277, DOI 10.1016/j.molcel.2008.03.016
   Bhatti S, 2011, CELL MOL LIFE SCI, V68, P2977, DOI 10.1007/s00018-011-0683-9
   Bodgi L, 2016, INT J RADIAT BIOL, V92, P117, DOI 10.3109/09553002.2016.1135260
   Gately DP, 1998, MOL BIOL CELL, V9, P2361, DOI 10.1091/mbc.9.9.2361
   Gatti RA, 2001, ACTA ONCOL, V40, P702, DOI 10.1080/02841860152619115
   Granzotto A, 2016, INT J RADIAT ONCOL, V94, P450, DOI 10.1016/j.ijrobp.2015.11.013
   Guleria A, 2016, DNA REPAIR, V39, P1, DOI 10.1016/j.dnarep.2015.12.009
   Guo Z, 2010, SCIENCE, V330, P517, DOI 10.1126/science.1192912
   Kerns SL, 2013, RADIOTHER ONCOL, V107, P372, DOI 10.1016/j.radonc.2013.05.001
   McCool KW, 2012, IMMUNOL REV, V246, P311, DOI 10.1111/j.1600-065X.2012.01101.x
   Mirzayans R, 2013, INT J MOL SCI, V14, P22409, DOI 10.3390/ijms141122409
   Murray D, 2013, ADV DNA REPAIR CANC, V0, P75
   Parliament MB, 2010, SEMIN RADIAT ONCOL, V20, P232, DOI 10.1016/j.semradonc.2010.05.003
   Paull TT, 2015, ANNU REV BIOCHEM, V84, P711, DOI 10.1146/annurev-biochem-060614-034335
   SAVITSKY K, 1995, SCIENCE, V268, P1749, DOI 10.1126/science.7792600
   Scaife JE, 2015, BRIT J RADIOL, V88, P0, DOI 10.1259/bjr.20150172
   Shiloh Y, 2013, NAT REV MOL CELL BIO, V14, P197, DOI 10.1038/nrm3546
   So SR, 2009, J CELL BIOL, V187, P977, DOI 10.1083/jcb.200906064
   Sun YL, 2005, P NATL ACAD SCI USA, V102, P13182, DOI 10.1073/pnas.0504211102
   Wang ML, 2013, NUCLEIC ACIDS RES, V41, P933, DOI 10.1093/nar/gks1038
NR 24
TC 1
Z9 1
U1 0
U2 4
PU AME PUBL CO
PI SHEUNG WAN
PA ROOM 604 6-F HOLLYWOOD CENTER, 77-91, QUEENS ROAD, SHEUNG WAN, HONG KONG 00000, PEOPLES R CHINA
SN 2218-676X
EI 2219-6803
J9 TRANSL CANCER RES
JI Transl. Cancer Res.
PD OCT 15
PY 2016
VL 5
IS 
BP S809
EP S814
DI 10.21037/tcr.2016.10.23
PG 6
WC Oncology
SC Oncology
GA EJ6JA
UT WOS:000393324100042
DA 2024-03-01
ER

PT J
AU Chetvertkov, MA
   Siddiqui, F
   Kim, J
   Chetty, I
   Kumarasiri, A
   Liu, C
   Gordon, JJ
AF Chetvertkov, Mikhail A.
   Siddiqui, Farzan
   Kim, Jinkoo
   Chetty, Indrin
   Kumarasiri, Akila
   Liu, Chang
   Gordon, J. James
TI Use of regularized principal component analysis to model anatomical changes during head and neck radiation therapy for treatment adaptation and response assessment
SO MEDICAL PHYSICS
LA English
DT Article
DE PCA; radiomics; adaptive radiotherapy; deformable image registration
ID intensity-modulated radiotherapy; nasopharyngeal cancer; geometric changes; treatment plans; parotid-glands; organ motion; shape; uncertainty; deformation; irradiation
AB Purpose: To develop standard (SPCA) and regularized (RPCA) principal component analysis models of anatomical changes from daily cone beam CTs (CBCTs) of head and neck (H&N) patients and assess their potential use in adaptive radiation therapy, and for extracting quantitative information for treatment response assessment. Methods: Planning CT images of ten H&N patients were artificially deformed to create "digital phantom" images, which modeled systematic anatomical changes during radiation therapy. Artificial deformations closely mirrored patients' actual deformations and were interpolated to generate 35 synthetic CBCTs, representing evolving anatomy over 35 fractions. Deformation vector fields (DVFs) were acquired between pCT and synthetic CBCTs (i.e., digital phantoms) and between pCT and clinical CBCTs. Patient-specific SPCA and RPCA models were built from these synthetic and clinical DVF sets. EigenDVFs (EDVFs) having the largest eigenvalues were hypothesized to capture the major anatomical deformations during treatment. Results: Principal component analysis (PCA) models achieve variable results, depending on the size and location of anatomical change. Random changes prevent or degrade PCA's ability to detect underlying systematic change. RPCA is able to detect smaller systematic changes against the background of random fraction-to-fraction changes and is therefore more successful than SPCA at capturing systematic changes early in treatment. SPCA models were less successful at modeling systematic changes in clinical patient images, which contain a wider range of random motion than synthetic CBCTs, while the regularized approach was able to extract major modes of motion. Conclusions: Leading EDVFs from the both PCA approaches have the potential to capture systematic anatomical change during H&N radiotherapy when systematic changes are large enough with respect to random fraction-to-fraction changes. In all cases the RPCA approach appears to be more reliable at capturing systematic changes, enabling dosimetric consequences to be projected once trends are established early in a treatment course, or based on population models. (C) 2016 American Association of Physicists in Medicine.
C1 [Chetvertkov, Mikhail A.] Wayne State Univ, Dept Radiat Oncol, Sch Med, Detroit, MI 48201 USA.
   [Chetvertkov, Mikhail A.; Siddiqui, Farzan; Chetty, Indrin; Kumarasiri, Akila; Liu, Chang; Gordon, J. James] Henry Ford Hlth Syst, Dept Radiat Oncol, Detroit, MI 48202 USA.
   [Kim, Jinkoo] Stony Brook Univ Hosp, Dept Radiat Oncol, Stony Brook, NY 11794 USA.
C3 Wayne State University; Henry Ford Health System; Henry Ford Hospital; State University of New York (SUNY) System; State University of New York (SUNY) Stony Brook; Stony Brook University Hospital
RP Chetvertkov, MA (corresponding author), Wayne State Univ, Dept Radiat Oncol, Sch Med, Detroit, MI 48201 USA.; Chetvertkov, MA (corresponding author), Henry Ford Hlth Syst, Dept Radiat Oncol, Detroit, MI 48202 USA.
EM chetvertkov@wayne.edu
FU Varian Medical Systems, Palo Alto, CA
CR Barker JL, 2004, INT J RADIAT ONCOL, V59, P960, DOI 10.1016/j.ijrobp.2003.12.024
   Budiarto E, 2011, PHYS MED BIOL, V56, P1045, DOI 10.1088/0031-9155/56/4/011
   Castadot P, 2010, RADIOTHER ONCOL, V95, P209, DOI 10.1016/j.radonc.2010.03.007
   Chao KSC, 2003, INT J RADIAT ONCOL, V55, P312, DOI 10.1016/S0360-3016(02)03940-8
   Chao KSC, 2000, INT J CANCER, V90, P92, DOI 10.1002/(SICI)1097-0215(20000420)90:2<92::AID-IJC5>3.0.CO;2-9
   CHENCHARICK JD, 1983, CANCER, V51, P811, DOI 10.1002/1097-0142(19830301)51:5<811::AID-CNCR2820510511>3.0.CO;2-M
   DONALDSON SS, 1979, CANCER, V43, P2036, DOI 10.1002/1097-0142(197905)43:5+<2036::AID-CNCR2820430712>3.0.CO;2-7
   Eisbruch A, 1999, INT J RADIAT ONCOL, V45, P577, DOI 10.1016/S0360-3016(99)00247-3
   Fontenla E, 2001, PHYS MED BIOL, V46, P2317, DOI 10.1088/0031-9155/46/9/304
   Gribbon KT, 2003, P IM VIS COMP NZ, V0, P0
   Han CH, 2008, INT J RADIAT ONCOL, V70, P1256, DOI 10.1016/j.ijrobp.2007.10.067
   Hoogeman MS, 2002, INT J RADIAT ONCOL, V54, P615, DOI 10.1016/S0360-3016(02)02946-2
   Huang D, 2003, INT J RADIAT ONCOL, V56, P158, DOI 10.1016/S0360-3016(03)00080-4
   Jolliffe IT, 2002, PRINCIPAL COMPONENTS, V0, P0
   Lee C, 2008, RADIOTHER ONCOL, V89, P81, DOI 10.1016/j.radonc.2008.07.006
   Lee N, 2003, INT J RADIAT ONCOL, V57, P49, DOI 10.1016/S0360-3016(03)00405-X
   Mageras GS, 1996, INT J RADIAT ONCOL, V35, P333, DOI 10.1016/0360-3016(96)00008-9
   Merck D, 2008, MED PHYS, V35, P3584, DOI 10.1118/1.2940188
   Mutanga TF, 2011, INT J RADIAT ONCOL, V81, P1160, DOI 10.1016/j.ijrobp.2010.09.013
   Nie XB, 2012, MED PHYS, V39, P7329, DOI 10.1118/1.4765457
   ODaniel JC, 2007, INT J RADIAT ONCOL, V69, P1290, DOI 10.1016/j.ijrobp.2007.07.2345
   Pekar V, 2004, INT J RADIAT ONCOL, V60, P973, DOI 10.1016/j.ijrobp.2004.06.004
   Price GJ, 2007, PHYS MED BIOL, V52, P1947, DOI 10.1088/0031-9155/52/7/012
   Schwartz DL, 2013, RADIOTHER ONCOL, V106, P80, DOI 10.1016/j.radonc.2012.10.010
   Söhn M, 2012, PHYS MED BIOL, V57, P3693, DOI 10.1088/0031-9155/57/12/3693
   Söhn M, 2005, PHYS MED BIOL, V50, P5893, DOI 10.1088/0031-9155/50/24/009
   Thirion JP, 1996, PROC CVPR IEEE, V0, PP245, DOI 10.1109/CVPR.1996.517081
   TURK M, 1991, J COGNITIVE NEUROSCI, V3, P71, DOI 10.1162/jocn.1991.3.1.71
   Vercauteren T, 2007, MICCAI 07, V0, P0
   Vercauteren T, 2009, NEUROIMAGE, V45, PS61, DOI 10.1016/j.neuroimage.2008.10.040
   Wang J, 2009, RADIOTHER ONCOL, V90, P221, DOI 10.1016/j.radonc.2008.08.017
   Xu H, 2014, MED PHYS, V41, P0
   Yan D, 1999, INT J RADIAT ONCOL, V44, P665, DOI 10.1016/S0360-3016(99)00007-3
   Yan D, 1997, PHYS MED BIOL, V42, P123, DOI 10.1088/0031-9155/42/1/008
   Yan D, 1997, INT J RADIAT ONCOL, V38, P197, DOI 10.1016/S0360-3016(97)00229-0
   Yang D, 2009, DIRART DEFORMABLE IM, V0, P0
   Zhang QH, 2007, MED PHYS, V34, P4772, DOI 10.1118/1.2804576
NR 38
TC 8
Z9 12
U1 1
U2 9
PU WILEY
PI HOBOKEN
PA 111 RIVER ST, HOBOKEN 07030-5774, NJ USA
SN 0094-2405
EI 2473-4209
J9 MED PHYS
JI Med. Phys.
PD OCT 15
PY 2016
VL 43
IS 10
BP 5307
EP 5319
DI 10.1118/1.4961746
PG 13
WC Radiology, Nuclear Medicine & Medical Imaging
SC Radiology, Nuclear Medicine & Medical Imaging
GA DZ1DA
UT WOS:000385577900006
PM 27782712
DA 2024-03-01
ER

PT J
AU Szigeti, K
   Szabó, T
   Korom, C
   Czibak, I
   Horváth, I
   Veres, DS
   Gyöngyi, Z
   Karlinger, K
   Bergmann, R
   Pócsik, M
   Budán, F
   Máthé, D
AF Szigeti, Krisztian
   Szabo, Tibor
   Korom, Csaba
   Czibak, Ilona
   Horvath, Ildiko
   Veres, Daniel S.
   Gyoengyi, Zoltan
   Karlinger, Kinga
   Bergmann, Ralf
   Pocsik, Marta
   Budan, Ferenc
   Mathe, Domokos
TI Radiomics-based differentiation of lung disease models generated by polluted air based on X-ray computed tomography data
SO BMC MEDICAL IMAGING
LA English
DT Article
DE Fractal dimension; Radiomics; In vivo micro-CT; Air pollution; Lung disease
ID obstructive pulmonary-disease; mouse model; pathogenesis; lacunarity; morphology; images; mucus; spect
AB Background: Lung diseases (resulting from air pollution) require a widely accessible method for risk estimation and early diagnosis to ensure proper and responsive treatment. Radiomics-based fractal dimension analysis of X-ray computed tomography attenuation patterns in chest voxels of mice exposed to different air polluting agents was performed to model early stages of disease and establish differential diagnosis. Methods: To model different types of air pollution, BALBc/ByJ mouse groups were exposed to cigarette smoke combined with ozone, sulphur dioxide gas and a control group was established. Two weeks after exposure, the frequency distributions of image voxel attenuation data were evaluated. Specific cut-off ranges were defined to group voxels by attenuation. Cut-off ranges were binarized and their spatial pattern was associated with calculated fractal dimension, then abstracted by the fractal dimension - cut-off range mathematical function. Nonparametric Kruskal-Wallis (KW) and Mann-Whitney post hoc (MWph) tests were used. Results: Each cut-off range versus fractal dimension function plot was found to contain two distinctive Gaussian curves. The ratios of the Gaussian curve parameters are considerably significant and are statistically distinguishable within the three exposure groups. Conclusions: A new radiomics evaluation method was established based on analysis of the fractal dimension of chest X-ray computed tomography data segments. The specific attenuation patterns calculated utilizing our method may diagnose and monitor certain lung diseases, such as chronic obstructive pulmonary disease (COPD), asthma, tuberculosis or lung carcinomas.
C1 [Szigeti, Krisztian; Horvath, Ildiko; Veres, Daniel S.; Mathe, Domokos] Semmelweis Univ, Dept Biophys & Radiat Biol, Tuzolto Utca 37-47, H-1094 Budapest, Hungary.
   [Szabo, Tibor; Czibak, Ilona; Pocsik, Marta; Mathe, Domokos] CROmed Translat Res Ctr Ltd, Baross Utca 91-95, H-1047 Budapest, Hungary.
   [Korom, Csaba; Karlinger, Kinga] Semmelweis Univ, Dept Radiol & Oncotherapy, Ulloi Ut 78-A, H-1082 Budapest, Hungary.
   [Gyoengyi, Zoltan; Budan, Ferenc] Univ Pecs, Dept Publ Hlth Med, Szigeti Ut 12, H-7624 Pecs, Hungary.
   [Bergmann, Ralf] Helmholtz Zentrum Dresden Rossendorf, Inst Radiopharmaceut Canc Res, D-01314 Dresden, Germany.
   [Budan, Ferenc] MedProDevelop Kft, Irgalmasok Utcaja 16, H-7621 Pecs, Hungary.
C3 Semmelweis University; Semmelweis University; University of Pecs; Helmholtz Association; Helmholtz-Zentrum Dresden-Rossendorf (HZDR)
RP Szigeti, K (corresponding author), Semmelweis Univ, Dept Biophys & Radiat Biol, Tuzolto Utca 37-47, H-1094 Budapest, Hungary.
EM szigeti.krisztian@med.semmelweis-univ.hu
CR Al-Kadi OS, 2008, IEEE T BIO-MED ENG, V55, P1822, DOI 10.1109/TBME.2008.919735
   Beckett EL, 2013, J ALLERGY CLIN IMMUN, V131, P752, DOI 10.1016/j.jaci.2012.11.053
   Bossé Y, 2010, ANNU REV PHYSIOL, V72, P437, DOI 10.1146/annurev-physiol-021909-135851
   Castañer E, 2005, CURR PROBL DIAGN RAD, V34, P63, DOI 10.1067/j.cpradiol.2004.12.002
   Chen RY, 2014, SCI TRANSL MED, V6, P0, DOI 10.1126/scitranslmed.3009501
   Churg A, 2008, AM J PHYSIOL-LUNG C, V294, PL612, DOI 10.1152/ajplung.00390.2007
   FREEDMAN D, 1981, Z WAHRSCHEINLICHKEIT, V57, P453, DOI 10.1007/BF01025868
   Gagnon P, 2014, INT J CHRONIC OBSTR, V9, P187, DOI 10.2147/COPD.S38934
   Glenny RW, 2011, J APPL PHYSIOL, V110, P1119, DOI 10.1152/japplphysiol.01293.2010
   Gould DJ, 2011, MICROCIRCULATION, V18, P136, DOI 10.1111/j.1549-8719.2010.00075.x
   Helmberger M, 2014, PLOS ONE, V9, P0, DOI 10.1371/journal.pone.0087515
   Huo YL, 2013, J R SOC INTERFACE, V10, P0, DOI 10.1098/rsif.2012.1015
   Jeffery PK, 1998, THORAX, V53, P129, DOI 10.1136/thx.53.2.129
   Jobse BN, 2013, J NUCL MED, V54, P616, DOI 10.2967/jnumed.112.111419
   Keller BM, 2011, WHOLE LUNG CT SCANS, V197, P495
   Kim WD, 1997, EUR RESPIR J, V10, P1914, DOI 10.1183/09031936.97.10081914
   Maeno T, 2007, J IMMUNOL, V178, P8090, DOI 10.4049/jimmunol.178.12.8090
   MANDELBROT BB, 1989, P ROY SOC LOND A MAT, V423, P3, DOI 10.1098/rspa.1989.0038
   Moldoveanu B, 2009, J INFLAMM RES, V2, P1
   Nagao M, 2002, ANN NUCL MED, V16, P369, DOI 10.1007/BF02990073
   Sasaki M, 2015, AM J PHYSIOL-LUNG C, V308, PL1039, DOI 10.1152/ajplung.00366.2014
   SHLESINGER MF, 1991, PHYS REV LETT, V67, P2106, DOI 10.1103/PhysRevLett.67.2106
   Smith TG, 1996, J NEUROSCI METH, V69, P123, DOI 10.1016/S0165-0270(96)00080-5
   Tantisuwat A, 2014, J PHYS THER SCI, V26, P167, DOI 10.1589/jpts.26.167
   van Dijk WD, 2011, ANAL BIOANAL CHEM, V399, P3573, DOI 10.1007/s00216-011-4701-4
   van Rikxoort EM, 2013, PHYS MED BIOL, V58, PR187, DOI 10.1088/0031-9155/58/17/R187
   Wagner U, 2006, J OCCUP MED TOXICOL, V1, P0, DOI 10.1186/1745-6673-1-12
   Williams OW, 2006, AM J RESP CELL MOL, V34, P527, DOI 10.1165/rcmb.2005-0436SF
   Wright JL, 2008, AM J PHYSIOL-LUNG C, V295, PL1, DOI 10.1152/ajplung.90200.2008
NR 29
TC 11
Z9 11
U1 1
U2 33
PU BIOMED CENTRAL LTD
PI LONDON
PA 236 GRAYS INN RD, FLOOR 6, LONDON WC1X 8HL, ENGLAND
SN 1471-2342
EI 
J9 BMC MED IMAGING
JI BMC Med. Imag.
PD FEB 11
PY 2016
VL 16
IS 
BP 
EP 
DI 10.1186/s12880-016-0118-z
PG 10
WC Radiology, Nuclear Medicine & Medical Imaging
SC Radiology, Nuclear Medicine & Medical Imaging
GA DD4MU
UT WOS:000369897900001
PM 26864653
DA 2024-03-01
ER

PT J
AU Mehta, S
   Hughes, NP
   Li, S
   Jubb, A
   Adams, R
   Lord, S
   Koumakis, L
   van Stiphout, R
   Padhani, A
   Makris, A
   Buffa, FM
   Harris, AL
AF Mehta, Shaveta
   Hughes, Nick P.
   Li, Sonia
   Jubb, Adrian
   Adams, Rosie
   Lord, Simon
   Koumakis, Lefteris
   van Stiphout, Ruud
   Padhani, Anwar
   Makris, Andreas
   Buffa, Francesca M.
   Harris, Adrian L.
TI Radiogenomics Monitoring in Breast Cancer Identifies Metabolism and Immune Checkpoints as Early Actionable Mechanisms of Resistance to Anti-angiogenic Treatment
SO EBIOMEDICINE
LA English
DT Article
DE Anti-angiogenic treatment; Breast cancer; Resistance; DCE-MRI; Radiogenomics
ID contrast-enhanced mri; endothelial growth-factor; promotes tumor-growth; neoadjuvant chemotherapy; bevacizumab; cyclophosphamide; reproducibility; receptor; impact; cells
AB Anti-VEGF antibody bevacizumab has prolonged progression-free survival in several cancer types, however acquired resistance is common. Adaption has been observed pre-clinically, but no human study has shown timing and genes involved, enabling formulation of new clinical paradigms. In a window-of-opportunity study in 35 ductal breast cancer patients for 2 weeks prior to neoadjuvant chemotherapy, we monitored bevacizumab response by Dynamic Contrast-Enhanced Magnetic Resonance [DCEMRI], transcriptomic and pathology. Initial treatment response showed significant overall decrease in DCE-MRI median K-trans, angiogeinc factors such ESM1 and FLT1, and proliferation. However, it also revealed great heterogeneity, spanning from downregulation of blood vessel density and central necrosis to continued growth with new vasculature. Crucially, significantly upregulated pathways leading to resistance included glycolysis and pH adaptation, PI3K-Akt and immune checkpoint signaling, for which inhibitors exist, making a strong case to investigate such combinations. These findings support that anti-angiogenesis trials should incorporate initial enrichment of patients with high K-trans, and a range of targeted therapeutic options to meet potential early resistance pathways. Multi-arm adaptive trials are ongoing using molecular markers for targeted agents, but our results suggest this needs to be further modified by much earlier adaptation when using drugs affecting the tumor microenvironment. (C) 2016 The Authors. Published by Elsevier B.V.
C1 [Mehta, Shaveta; Jubb, Adrian; Adams, Rosie; Lord, Simon; Koumakis, Lefteris; van Stiphout, Ruud; Buffa, Francesca M.; Harris, Adrian L.] Univ Oxford, Dept Oncol, Oxford, England.
   [Hughes, Nick P.] Univ Oxford, Dept Engn, Oxford, England.
   [Li, Sonia; Makris, Andreas] Paul Strickland Scanner Ctr, Northwood, Middx, England.
   [Padhani, Anwar] Mt Vernon Canc Ctr, Northwood, Middx, England.
C3 University of Oxford; University of Oxford; Mount Vernon Cancer Centre
RP Buffa, FM; Harris, AL (corresponding author), Univ Oxford, Dept Oncol, Oxford, England.
EM francesca.buffa@oncology.ox.ac.uk; adrian.harris@oncology.ox.ac.uk
FU Cancer Research UK [18974, 16466, 23969] Funding Source: Medline; MRC [G0300648] Funding Source: UKRI; Cancer Research UK [23969, 16466, 11359, 18974] Funding Source: researchfish; Medical Research Council [G0300648] Funding Source: researchfish; National Institute for Health Research [NF-SI-0611-10163] Funding Source: researchfish
CR Ah-See MLW, 2008, CLIN CANCER RES, V14, P6580, DOI 10.1158/1078-0432.CCR-07-4310
   Al-Rawi MAA, 2005, BRIT J SURG, V92, P305, DOI 10.1002/bjs.4832
   Bales E, 2005, CANCER RES, V65, P692
   Bear HD, 2012, NEW ENGL J MED, V366, P310, DOI 10.1056/NEJMoa1111097
   Beuzit L, 2016, J MAGN RESON IMAGING, V43, P1288, DOI 10.1002/jmri.25101
   Buffa FM, 2010, BRIT J CANCER, V102, P428, DOI 10.1038/sj.bjc.6605450
   Carmeliet P, 2000, NATURE, V407, P249, DOI 10.1038/35025220
   Collinson F, 2013, CLIN CANCER RES, V19, P5227, DOI 10.1158/1078-0432.CCR-13-0489
   Dai XM, 2013, J BIOL CHEM, V288, P34041, DOI 10.1074/jbc.M113.518019
   Desmedt C, 2008, CLIN CANCER RES, V14, P5158, DOI 10.1158/1078-0432.CCR-07-4756
   Earl HM, 2015, LANCET ONCOL, V16, P656, DOI 10.1016/S1470-2045(15)70137-3
   Favaro E, 2012, CELL METAB, V16, P751, DOI 10.1016/j.cmet.2012.10.017
   Hegde PS, 2013, CLIN CANCER RES, V19, P929, DOI 10.1158/1078-0432.CCR-12-2535
   Jain RK, 2014, CANCER CELL, V26, P605, DOI 10.1016/j.ccell.2014.10.006
   Lambrechts D, 2013, J CLIN ONCOL, V31, P1219, DOI 10.1200/JCO.2012.46.2762
   Lehmann BD, 2011, J CLIN INVEST, V121, P2750, DOI 10.1172/JCI45014
   Li JL, 2007, CANCER RES, V67, P11244, DOI 10.1158/0008-5472.CAN-07-0969
   Li X, 2014, MAGN RESON MED, V71, P1592, DOI 10.1002/mrm.24782
   LINSLEY PS, 1991, J EXP MED, V174, P561, DOI 10.1084/jem.174.3.561
   Mancini M, 2009, NAT REV CANCER, V9, P810, DOI 10.1038/nrc2735
   Masiero M, 2013, CANCER CELL, V24, P229, DOI 10.1016/j.ccr.2013.06.004
   McIntyre A, 2012, CLIN CANCER RES, V18, P3100, DOI 10.1158/1078-0432.CCR-11-1877
   Noman MZ, 2014, J EXP MED, V211, P781, DOI 10.1084/jem.20131916
   OConnor JPB, 2012, CLIN CANCER RES, V18, P6588, DOI 10.1158/1078-0432.CCR-12-1501
   Othman AE, 2016, MAGN RESON IMAGING, V34, P496, DOI 10.1016/j.mri.2015.12.009
   Rossari JR, 2012, J ONCOL, V2012, P0, DOI 10.1155/2012/417673
   Scaltriti M, 2011, P NATL ACAD SCI USA, V108, P3761, DOI 10.1073/pnas.1014835108
   Sikov WM, 2015, J CLIN ONCOL, V33, P13, DOI 10.1200/JCO.2014.57.0572
   Tolaney SM, 2015, P NATL ACAD SCI USA, V112, P14325, DOI 10.1073/pnas.1518808112
   von Minckwitz G, 2012, NEW ENGL J MED, V366, P299, DOI 10.1056/NEJMoa1111065
   Wallace JA, 2013, PLOS ONE, V8, P0, DOI 10.1371/journal.pone.0071533
   Wang HY, 2015, MEDICINE, V94, P0, DOI 10.1097/MD.0000000000001529
   Wedam SB, 2006, J CLIN ONCOL, V24, P769, DOI 10.1200/JCO.2005.03.4645
NR 33
TC 20
Z9 20
U1 1
U2 4
PU ELSEVIER
PI AMSTERDAM
PA RADARWEG 29, 1043 NX AMSTERDAM, NETHERLANDS
SN 2352-3964
EI 
J9 EBIOMEDICINE
JI EBioMedicine
PD AUG 15
PY 2016
VL 10
IS 
BP 109
EP 116
DI 10.1016/j.ebiom.2016.07.017
PG 8
WC Medicine, General & Internal; Medicine, Research & Experimental
SC General & Internal Medicine; Research & Experimental Medicine
GA EA8IE
UT WOS:000386877700022
PM 27474395
DA 2024-03-01
ER

PT J
AU Kulkarni, HR
   Singh, A
   Baum, RP
AF Kulkarni, Harshad R.
   Singh, Aviral
   Baum, Richard P.
TI Advances in the Diagnosis of Neuroendocrine Neoplasms
SO SEMINARS IN NUCLEAR MEDICINE
LA English
DT Review
ID receptor radionuclide therapy; functional imaging modality; ga-68-dotatate pet/ct; somatostatin analogs; tumors; localization; pet/mri; theranostics; antagonists; management
AB Somatostatin receptor PET/CT using Ga-68-labeled somatostatin analogs, is a mainstay for the evaluation of the somatostatin receptor status in neuroendocrine neoplasms. In addition, the assessment of glucose metabolism by F-18-FDG PET/CT at diagnosis can overcome probable shortcomings of histopathologic grading. This offers a systematic theranostic approach for the management of neuroendocrine neoplasms, that is, patient selection for the appropriate treatment-surgery, somatostatin analogs, peptide receptor radionuclide therapy, targeted therapies like everolimus and sunitinib, or chemotherapy-and also for therapy response monitoring. Novel targets, for example, the chemokine receptor CXCR4 in higher-grade tumors and glucagon like peptide-1 receptor in insulinomas, appear promising for imaging. Scandium 44 and Copper-64, especially on account of their longer half-life (for pretherapeutic dosimetry) and cyclotron production (which favors mass production), might be the potential alternatives to Ga-68 for PET/CT imaging. The future of molecular imaging lies in Radiomics, that is, qualitative and quantitative characterization of tumor phenotypes in correlation with tumor genomics and proteomics, for a personalized cancer management. (C) 2016 Elsevier Inc. All rights reserved.
C1 [Kulkarni, Harshad R.; Singh, Aviral; Baum, Richard P.] Zent Klin Bad Berka, ENETS Ctr Excellence, THERANOST Ctr Mol Radiotherapy & Mol Imaging, Bad Berka, Germany.
C3 Zentralklinik Bad Berka
RP Baum, RP (corresponding author), Zent Klin Bad Berka, ENETS Ctr Excellence, THERANOST Ctr Mol Radiotherapy & Mol Imaging PET, Robert Koch Allee 9, D-99437 Bad Berka, Germany.
EM richard.baum@zentralklinik.de
CR Afshar-Oromieh A, 2015, NEURO-ONCOLOGY, V17, P312, DOI 10.1093/neuonc/nou131
   Ambrosini V, 2010, Q J NUCL MED MOL IM, V54, P16
   Anderson CJ, 2001, J NUCL MED, V42, P213
   Antunes J, 2016, TRANSL ONCOL, V9, P155, DOI 10.1016/j.tranon.2016.01.008
   Antwi K, 2015, J NUCL MED, V56, P1075, DOI 10.2967/jnumed.115.157768
   Basu B, 2016, CANCER BIOTHER RADIO, V31, P75, DOI 10.1089/cbr.2015.1922
   Baum RP, 2015, CANCER BIOTHER RADIO, V30, P152, DOI 10.1089/cbr.2014.1747
   Baum RP, 2012, THERANOSTICS, V2, P437, DOI 10.7150/thno.3645
   Baum RP, 2012, SEMIN NUCL MED, V42, P190, DOI 10.1053/j.semnuclmed.2012.01.002
   Beiderwellen KJ, 2013, INVEST RADIOL, V48, P273, DOI 10.1097/RLI.0b013e3182871a7f
   Bodei L, 2015, EUR J NUCL MED MOL I, V42, P1341, DOI 10.1007/s00259-015-3075-9
   Bodei L, 2009, J ENDOCRINOL INVEST, V32, P360, DOI 10.1007/BF03345728
   Bosnian F, 2010, WHO CLASSIFICATION T, V0, P0
   Brom M, 2011, MOL IMAGING, V10, P144, DOI 10.2310/7290.2010.00032
   Budiawan H, 2014, AM J NUCL MED MOLEC, V4, P39
   Campana D, 2010, J NUCL MED, V51, P353, DOI 10.2967/jnumed.109.066662
   Cescato R, 2011, J NUCL MED, V52, P1886, DOI 10.2967/jnumed.111.095778
   Cheng CX, 2011, EJNMMI RES, V1, P0, DOI 10.1186/2191-219X-1-34
   Christ E, 2013, LANCET DIABETES ENDO, V1, P115, DOI 10.1016/S2213-8587(13)70049-4
   Christ E, 2009, J CLIN ENDOCR METAB, V94, P4398, DOI 10.1210/jc.2009-1082
   de Herder WW, 2006, NEUROENDOCRINOLOGY, V84, P183, DOI 10.1159/000098010
   Deppen SA, 2016, J NUCL MED, V57, P708, DOI 10.2967/jnumed.115.163865
   Ezziddin S, 2014, J NUCL MED, V55, P1260, DOI 10.2967/jnumed.114.137166
   Filippi L, 2016, EUR J NUCL MED MOL I, V43, P432, DOI 10.1007/s00259-015-3178-3
   Fraenkel M, 2014, ENDOCR-RELAT CANCER, V21, PR153, DOI 10.1530/ERC-13-0125
   Ginj M, 2006, P NATL ACAD SCI USA, V103, P16436, DOI 10.1073/pnas.0607761103
   Goroshi MR, 2016, ENDOCR CONNECT, V5, P83, DOI 10.1530/EC-16-0010
   Gustafsson BI, 2008, CURR OPIN ONCOL, V20, P1, DOI 10.1097/CCO.0b013e3282f1c595
   Haug AR, 2010, J NUCL MED, V51, P1349, DOI 10.2967/jnumed.110.075002
   Ito T, 2015, J GASTROENTEROL, V50, P58, DOI 10.1007/s00535-014-0934-2
   Janssen I, 2016, J NUCL MED, V57, P186, DOI 10.2967/jnumed.115.161018
   Janssen I, 2015, CLIN CANCER RES, V21, P3888, DOI 10.1158/1078-0432.CCR-14-2751
   Kaemmerer D, 2015, ONCOTARGET, V6, P27566, DOI 10.18632/oncotarget.4491
   Kaemmerer D, 2011, EUR J NUCL MED MOL I, V38, P1659, DOI 10.1007/s00259-011-1846-5
   Kjaer A, 2015, SCAND J GASTROENTERO, V50, P740, DOI 10.3109/00365521.2015.1033454
   Koch W, 2014, MOL IMAGING, V13, P0, DOI 10.2310/7290.2014.00009
   Kong G, 2016, J PEDIAT HEMATOL ONC, V38, P87, DOI 10.1097/MPH.0000000000000411
   Kratochwil C, 2015, MOL IMAGING BIOL, V17, P313, DOI 10.1007/s11307-014-0795-3
   Kroiss A, 2013, EUR J NUCL MED MOL I, V40, P1800, DOI 10.1007/s00259-013-2548-y
   Kulkarni HR, 2014, PET CLIN, V9, P91, DOI 10.1016/j.cpet.2013.08.016
   Kulkarni HR, 2014, PET CLIN, V9, P83, DOI 10.1016/j.cpet.2013.08.015
   Lambin P, 2012, EUR J CANCER, V48, P441, DOI 10.1016/j.ejca.2011.11.036
   Leijenaar RTH, 2013, ACTA ONCOL, V52, P1391, DOI 10.3109/0284186X.2013.812798
   Modlin IM, 2010, ALIMENT PHARM THER, V31, P169, DOI 10.1111/j.1365-2036.2009.04174.x
   Modlin IM, 2003, CANCER-AM CANCER SOC, V97, P934, DOI 10.1002/cncr.11105
   Nensa F, 2014, DIAGN INTERV RADIOL, V20, P438, DOI 10.5152/dir.2014.14008
   Niedermoser S, 2015, J NUCL MED, V56, P1100, DOI 10.2967/jnumed.114.149583
   Oh JR, 2012, NUCL MED MOLEC IMAG, V46, P129, DOI 10.1007/s13139-012-0133-0
   Olsen IH, 2016, AM J NUCL MED MOLEC, V6, P59
   Oosting SF, 2016, J NUCL MED, V0, P0
   Pfeifer A, 2013, J NUCL MED, V54, P1854
   Pfeifer A, 2012, J NUCL MED, V53, P1207, DOI 10.2967/jnumed.111.101469
   Phan AT, 2010, PANCREAS, V39, P784, DOI 10.1097/MPA.0b013e3181ec1380
   Prasad V, 2016, EUR J NUCL MED MOL I, V0, P0
   Prasad V, 2015, EJNMMI RES, V5, P0, DOI 10.1186/s13550-015-0130-2
   Pruszynski M, 2012, APPL RADIAT ISOTOPES, V70, P974, DOI 10.1016/j.apradiso.2012.03.005
   Roesch F, 2012, CURR RADIOPHARM, V5, P187, DOI 10.2174/1874471011205030187
   Sharma P, 2013, J NUCL MED, V54, P841, DOI 10.2967/jnumed.112.115485
   Singh A, 2015, J NUCL MED, V56, P0
   Sorbye H, 2013, ANN ONCOL, V24, P152, DOI 10.1093/annonc/mds276
   Sowa-Staszczak A, 2013, EUR J NUCL MED MOL I, V40, P524, DOI 10.1007/s00259-012-2299-1
   Thorwarth Daniela, 2013, RECENT RESULTS CANCER RES, V194, P425, DOI 10.1007/978-3-642-27994-2_23
   Tixier F, 2011, J NUCL MED, V52, P369, DOI 10.2967/jnumed.110.082404
   van Elmpt W, 2012, J NUCL MED, V53, P1514, DOI 10.2967/jnumed.111.102566
   Versari A, 2014, THYROID, V24, P715, DOI 10.1089/thy.2013.0225
   WAJCHENBERG BL, 1994, ENDOCR REV, V15, P752, DOI 10.1210/er.15.6.752
   Wild D, 2014, J NUCL MED, V55, P1248, DOI 10.2967/jnumed.114.138834
   Wild D, 2011, J NUCL MED, V52, P1412, DOI 10.2967/jnumed.111.088922
NR 68
TC 8
Z9 9
U1 0
U2 10
PU W B SAUNDERS CO-ELSEVIER INC
PI PHILADELPHIA
PA 1600 JOHN F KENNEDY BOULEVARD, STE 1800, PHILADELPHIA, PA 19103-2899 USA
SN 0001-2998
EI 1558-4623
J9 SEMIN NUCL MED
JI Semin. Nucl. Med.
PD SEP 15
PY 2016
VL 46
IS 5
BP 395
EP 404
DI 10.1053/j.semnuclmed.2016.06.001
PG 10
WC Radiology, Nuclear Medicine & Medical Imaging
SC Radiology, Nuclear Medicine & Medical Imaging
GA DU7VP
UT WOS:000382423000004
PM 27553465
DA 2024-03-01
ER

PT J
AU Shiradkar, R
   Podder, TK
   Algohary, A
   Viswanath, S
   Ellis, RJ
   Madabhushi, A
AF Shiradkar, Rakesh
   Podder, Tarun K.
   Algohary, Ahmad
   Viswanath, Satish
   Ellis, Rodney J.
   Madabhushi, Anant
TI Radiomics based targeted radiotherapy planning (Rad-TRaP): a computational framework for prostate cancer treatment planning with MRI
SO RADIATION ONCOLOGY
LA English
DT Article
DE Treatment planning; Computer aided diagnosis (CAD); Radiomics; prostate cancer
ID mutual information; image registration; central gland; localization; therapy; tumors
AB Background: Radiomics or computer - extracted texture features have been shown to achieve superior performance than multiparametric MRI (mpMRI) signal intensities alone in targeting prostate cancer (PCa) lesions. Radiomics along with deformable co-registration tools can be used to develop a framework to generate targeted focal radiotherapy treatment plans. Methods: The Rad-TRaP framework comprises three distinct modules. Firstly, a module for radiomics based detection of PCa lesions on mpMRI via a feature enabled machine learning classifier. The second module comprises a multi-modal deformable co-registration scheme to map tissue, organ, and delineated target volumes from MRI onto CT. Finally, the third module involves generation of a radiomics based dose plan on MRI for brachytherapy and on CT for EBRT using the target delineations transferred from the MRI to the CT. Results: Rad-TRaP framework was evaluated using a retrospective cohort of 23 patient studies from two different institutions. 11 patients from the first institution were used to train a radiomics classifier, which was used to detect tumor regions in 12 patients from the second institution. The ground truth cancer delineations for training the machine learning classifier were made by an experienced radiation oncologist using mpMRI, knowledge of biopsy location and radiology reports. The detected tumor regions were used to generate treatment plans for brachytherapy using mpMRI, and tumor regions mapped from MRI to CT to generate corresponding treatment plans for EBRT. For each of EBRT and brachytherapy, 3 dose plans were generated - whole gland homogeneous (P-WH) which is the current clinical standard, radiomics based focal (P-RF), and whole gland with a radiomics based focal boost (P-WF). Comparison of P-RF against conventional PWH revealed that targeted focal brachytherapy would result in a marked reduction in dosage to the OARs while ensuring that the prescribed dose is delivered to the lesions. PWF resulted in only a marginal increase in dosage to the OARs compared to P-WH. A similar trend was observed in case of EBRT with P-RF and P-WF compared to P-WH. Conclusions: A radiotherapy planning framework to generate targeted focal treatment plans has been presented. The focal treatment plans generated using the framework showed reduction in dosage to the organs at risk and a boosted dose delivered to the cancerous lesions.
C1 [Shiradkar, Rakesh; Algohary, Ahmad; Viswanath, Satish; Madabhushi, Anant] Case Western Reserve Univ, Dept Biomed Engn, Cleveland, OH 44106 USA.
   [Podder, Tarun K.; Ellis, Rodney J.] Case Sch Med, Dept Radiat Oncol, Cleveland, OH 44106 USA.
C3 University System of Ohio; Case Western Reserve University; University System of Ohio; Case Western Reserve University
RP Shiradkar, R (corresponding author), Case Western Reserve Univ, Dept Biomed Engn, Cleveland, OH 44106 USA.
EM rakesh.shiradkar@case.edu
FU National Cancer Institute of the National Institutes of Health [1U24CA199374-01, R21CA179327-01, R21CA195152-01]; National Institute of Diabetes and Digestive and Kidney Diseases [R01DK098503-02]; DOD Prostate Cancer Synergistic Idea Development Award [PC120857]; DOD Lung Cancer Idea Development New Investigator Award [LC130463]; DOD Prostate Cancer Idea Development Award; Case Comprehensive Cancer Center Pilot Grant; VelaSano Grant from the Cleveland Clinic; Wallace H. Coulter Foundation Program in the Department of Biomedical Engineering at Case Western Reserve University; CDMRP [LC130463, 672217] Funding Source: Federal RePORTER
CR Ahmed HU, 2012, LANCET ONCOL, V13, P622, DOI 10.1016/S1470-2045(12)70121-3
   Banerjee R, 2015, BRACHYTHERAPY, V14, P366, DOI 10.1016/j.brachy.2014.12.007
   Dirix P, 2014, SEMIN RADIAT ONCOL, V24, P151, DOI 10.1016/j.semradonc.2014.02.003
   Eggener SE, 2007, J UROLOGY, V178, P2260, DOI 10.1016/j.juro.2007.08.072
   Ginsburg SB, 2015, J MAGN RESON IMAGING, V41, P1383, DOI 10.1002/jmri.24676
   Hoeks CMA, 2013, RADIOLOGY, V266, P207, DOI 10.1148/radiol.12120281
   Karavitakis M, 2011, NAT REV CLIN ONCOL, V8, P48, DOI 10.1038/nrclinonc.2010.190
   Kessler ML, 2006, BRIT J RADIOL, V79, PS99, DOI 10.1259/bjr/70617164
   Kirkham APS, 2006, EUR UROL, V50, P1163, DOI 10.1016/j.eururo.2006.06.025
   Klein S, 2007, IEEE T IMAGE PROCESS, V16, P2879, DOI 10.1109/TIP.2007.909412
   Korsager AS, 2013, MED PHYS, V40, P0, DOI 10.1118/1.4807087
   Lemaître G, 2015, COMPUT BIOL MED, V60, P8, DOI 10.1016/j.compbiomed.2015.02.009
   Litjens GJS, 2016, RADIOLOGY, V278, P135, DOI 10.1148/radiol.2015142856
   Litjens GJS, 2014, SPIE MED IMAGING, V0, P0, DOI DOI 10.1117/12.2043751
   Maes F, 1997, IEEE T MED IMAGING, V16, P187, DOI 10.1109/42.563664
   McPartlin AJ, 2016, RADIOTHER ONCOL, V119, P371, DOI 10.1016/j.radonc.2016.04.014
   Niaf E, 2012, PHYS MED BIOL, V57, P3833, DOI 10.1088/0031-9155/57/12/3833
   Nyúl LG, 1999, MAGNET RESON MED, V42, P1072, DOI 10.1002/(SICI)1522-2594(199912)42:6<1072::AID-MRM11>3.0.CO;2-M
   Peng HC, 2005, IEEE T PATTERN ANAL, V27, P1226, DOI 10.1109/TPAMI.2005.159
   Pluim JPW, 2000, LECT NOTES COMPUT SC, V1935, P452
   Poggi MM, 2003, INT J RADIAT ONCOL, V56, P1248, DOI 10.1016/S0360-3016(03)00328-6
   Rivest-Henault D, 2015, MED IMAGE ANAL, V23, P56, DOI 10.1016/j.media.2015.04.014
   Ruprecht O, 2012, EUR J RADIOL, V81, P456, DOI 10.1016/j.ejrad.2010.12.076
   Sanda MG, 2008, NEW ENGL J MED, V358, P1250, DOI 10.1056/NEJMoa074311
   Sparks R, 2015, MED PHYS, V42, P1153, DOI 10.1118/1.4905104
   Toth R, 2014, NEUROCOMPUTING, V144, P3, DOI 10.1016/j.neucom.2014.01.058
   Villeirs GM, 2007, EUR J RADIOL, V63, P361, DOI 10.1016/j.ejrad.2007.06.030
   Viswanath SE, 2012, J MAGN RESON IMAGING, V36, P213, DOI 10.1002/jmri.23618
   Vovk U, 2007, IEEE T MED IMAGING, V26, P405, DOI 10.1109/TMI.2006.891486
   Weinreb JC, 2016, EUR UROL, V69, P16, DOI 10.1016/j.eururo.2015.08.052
   Wibmer A, 2015, EUR RADIOL, V25, P2840, DOI 10.1007/s00330-015-3701-8
   Wilt TJ, 2008, ANN INTERN MED, V148, P435, DOI 10.7326/0003-4819-148-6-200803180-00209
   Zhong HL, 2015, PHYS MED BIOL, V60, P2837, DOI 10.1088/0031-9155/60/7/2837
NR 36
TC 51
Z9 59
U1 0
U2 4
PU BIOMED CENTRAL LTD
PI LONDON
PA 236 GRAYS INN RD, FLOOR 6, LONDON WC1X 8HL, ENGLAND
SN 1748-717X
EI 
J9 RADIAT ONCOL
JI Radiat. Oncol.
PD NOV 10
PY 2016
VL 11
IS 
BP 
EP 
DI 10.1186/s13014-016-0718-3
PG 14
WC Oncology; Radiology, Nuclear Medicine & Medical Imaging
SC Oncology; Radiology, Nuclear Medicine & Medical Imaging
GA EB7ZV
UT WOS:000387611300001
PM 27829431
DA 2024-03-01
ER

PT J
AU Cohen, JG
   Reymond, E
   Jankowski, A
   Brambilla, E
   Arbib, F
   Lantuejoul, S
   Ferretti, GR
AF Cohen, J. G.
   Reymond, E.
   Jankowski, A.
   Brambilla, E.
   Arbib, F.
   Lantuejoul, S.
   Ferretti, G. R.
TI Lung adenocarcinomas: correlation of computed tomography and pathology findings
SO DIAGNOSTIC AND INTERVENTIONAL IMAGING
LA English
DT Article
DE Lung adenocarcinoma; Pathology; Computed tomography; Subsolid nodules; Solitary pulmonary nodule
ID ground-glass opacity; thin-section ct; minimally invasive adenocarcinoma; subsolid pulmonary nodules; part-solid nodules; international multidisciplinary classification; atypical adenomatous hyperplasia; radiogenomic characterization; histopathologic comparisons; preinvasive lesions
AB Adenocarcinoma is the most common histologic type of lung cancer. Recent lung adenocarcinoma classifications from the International Association for the Study of Lung cancer, the American Thoracic Society and the European Respiratory Society (IASLC/ETS/ERS, 2011) and World Health Organization (WHO, 2015) define a wide range of adenocarcinoma types and subtypes featuring different prognosis and management. This spectrum of lesions translates into various CT presentations and features, which generally show good correlation with histopathology, stressing the key role of the radiologist in the diagnosis and management of those patients. This review aims at helping radiologists to understand the basics of the up-to-date adenocarcinoma pathological classifications, radio-pathological correlations and how to use them in the clinical setting, as well as other imaging-related correlations (radiogenomics, quantitative analysis, PET-CT). (C) 2016 Published by Elsevier Masson SAS on behalf of Editions francaises de radiologie.
C1 [Cohen, J. G.; Reymond, E.; Jankowski, A.; Ferretti, G. R.] CHU A Michallon, CURIM, BP 217, F-38043 Grenoble 9, France.
   [Cohen, J. G.; Brambilla, E.; Lantuejoul, S.; Ferretti, G. R.] Univ Grenoble Alpes, F-38000 Grenoble, France.
   [Brambilla, E.; Lantuejoul, S.; Ferretti, G. R.] CHU A Michallon, DACP, F-38043 Grenoble, France.
   [Brambilla, E.; Lantuejoul, S.] Inst A Bonniot, INSERM, U823, F-38000 Grenoble, France.
   [Arbib, F.] CHU A Michallon, Pole Oncol, Clin Univ Pneumol, F-38043 Grenoble, France.
C3 CHU Grenoble Alpes; Communaute Universite Grenoble Alpes; Universite Grenoble Alpes (UGA); CHU Grenoble Alpes; Institut National de la Sante et de la Recherche Medicale (Inserm); CHU Grenoble Alpes
RP Ferretti, GR (corresponding author), CHU Grenoble, Clin Univ Radiol & Imagerie Med, F-38043 Grenoble 9, France.
EM JCohen@chu-grenoble.fr; EReymond@chu-grenoble.fr; AJankowski@chu-grenoble.fr; EBrambilla@chu-grenoble.fr; FArbib@chu-grenoble.fr; Slantuejoul@chu-grenoble.fr; GFerretti@chu-grenoble.fr
CR Unknown -, 1900, DOI 10.1148/RADI0L.12120240, V0, P0
   Aoki T, 2001, RADIOLOGY, V220, P803, DOI 10.1148/radiol.2203001701
   Bai Y, 2015, THORAC CANCER, V6, P363, DOI 10.1111/1759-7714.12173
   Borczuk AC, 2012, MODERN PATHOL, V25, PS1, DOI 10.1038/modpathol.2011.151
   Chae HD, 2014, RADIOLOGY, V273, P285, DOI 10.1148/radiol.14132187
   Cohen JG, 2016, EUR RADIOL, V0, P0
   Cohen JG, 2016, EUR J RADIOL, V85, P1174, DOI 10.1016/j.ejrad.2016.03.027
   Cohen JG, 2015, EUR J RADIOL, V84, P738, DOI 10.1016/j.ejrad.2014.12.031
   Couraud S, 2013, ANN ONCOL, V24, P586, DOI 10.1093/annonc/mds476
   Eguchi T, 2014, PLOS ONE, V9, P0, DOI 10.1371/journal.pone.0097867
   Felix L, 2011, EUR J RADIOL, V77, P410, DOI 10.1016/j.ejrad.2009.09.008
   Ferretti GR, 2012, J THORAC IMAG, V27, PW15, DOI 10.1097/RTI.0b013e31820c7929
   Ganeshan B, 2012, EUR RADIOL, V22, P796, DOI 10.1007/s00330-011-2319-8
   Gillies RJ, 2016, RADIOLOGY, V278, P563, DOI 10.1148/radiol.2015151169
   Godoy MCB, 2012, J THORAC IMAG, V27, P240, DOI 10.1097/RTI.0b013e31825d515b
   Godoy MCB, 2009, RADIOLOGY, V253, P606, DOI 10.1148/radiol.2533090179
   Hansell DM, 2008, RADIOLOGY, V246, P697, DOI 10.1148/radiol.2462070712
   Hasegawa M, 2000, BRIT J RADIOL, V73, P1252, DOI 10.1259/bjr.73.876.11205667
   Henschke CI, 2002, AM J ROENTGENOL, V178, P1053, DOI 10.2214/ajr.178.5.1781053
   Honda T, 2013, CLIN RADIOL, V68, PE21, DOI 10.1016/j.crad.2012.09.002
   Hong SJ, 2016, EUR RADIOL, V0, P0
   Ikeda K, 2007, CHEST, V132, P984, DOI 10.1378/chest.07-0793
   Jin X, 2015, EUR RADIOL, V25, P2532, DOI 10.1007/s00330-015-3637-z
   Kakinuma R, 2004, J COMPUT ASSIST TOMO, V28, P17, DOI 10.1097/00004728-200401000-00003
   Kim HY, 2007, RADIOLOGY, V245, P267, DOI 10.1148/radiol.2451061682
   Kim H, 2016, PLOS ONE, V11, P0, DOI 10.1371/journal.pone.0148853
   Kim TJ, 2012, AM J ROENTGENOL, V198, P83, DOI 10.2214/AJR.11.6862
   Kobayashi Y, 2013, TRANSL LUNG CANCER R, V2, P354, DOI 10.3978/j.issn.2218-6751.2013.09.03
   Kyung C, 2013, TUBERC RESPIR DIS, V74, P226, DOI 10.4046/trd.2013.74.5.226
   Lantuejoul S, 2016, ANN PATHOL, V36, P5, DOI 10.1016/j.annpat.2015.11.010
   Lederlin M, 2013, EUR RESPIR J, V41, P943, DOI 10.1183/09031936.00056612
   Lee HJ, 2009, EUR RADIOL, V19, P552, DOI 10.1007/s00330-008-1188-2
   Lee HJ, 2012, J THORAC IMAG, V27, P340, DOI 10.1097/RTI.0b013e3182688d62
   Lee KH, 2014, J THORAC ONCOL, V9, P74, DOI 10.1097/JTO.0000000000000019
   Lee SM, 2015, EUR RADIOL, V25, P2318, DOI 10.1007/s00330-015-3616-4
   Lee SM, 2013, RADIOLOGY, V268, P265, DOI 10.1148/radiol.13120949
   Lee SM, 2010, RADIOLOGY, V255, P242, DOI 10.1148/radiol.09090547
   Lim HJ, 2013, CHEST, V144, P1291, DOI 10.1378/chest.12-2987
   Maeshima AM, 2010, J THORAC ONCOL, V5, P333, DOI 10.1097/JTO.0b013e3181c8cb95
   Naidich DP, 2013, RADIOLOGY, V266, P304, DOI 10.1148/radiol.12120628
   Nakahara R, 2001, THORAX, V56, P302, DOI 10.1136/thorax.56.4.302
   Nakazono T, 2005, EUR RADIOL, V15, P1563, DOI 10.1007/s00330-004-2595-7
   NOGUCHI M, 1995, CANCER-AM CANCER SOC, V75, P2844, DOI 10.1002/1097-0142(19950615)75:12<2844::AID-CNCR2820751209>3.0.CO;2-#
   Park CM, 2007, RADIOGRAPHICS, V27, P391, DOI 10.1148/rg.272065061
   Park CM, 2006, KOREAN J RADIOL, V7, P80, DOI 10.3348/kjr.2006.7.2.80
   Revel MP, 2004, RADIOLOGY, V231, P453, DOI 10.1148/radiol.2312030167
   Rizzo S, 2016, EUR RADIOL, V26, P32, DOI 10.1007/s00330-015-3814-0
   Sakurai H, 2004, ANN THORAC SURG, V78, P1728, DOI 10.1016/j.athoracsur.2004.05.017
   Scholten ET, 2015, EUR RADIOL, V25, P488, DOI 10.1007/s00330-014-3427-z
   Son JY, 2016, EUR RADIOL, V26, P43, DOI 10.1007/s00330-015-3816-y
   TRAVIS WD, 1995, CANCER-AM CANCER SOC, V75, P191, DOI 10.1002/1097-0142(19950101)75:1+<191::AID-CNCR2820751307>3.0.CO;2-Y
   Travis WD, 2011, J THORAC ONCOL, V6, P244, DOI 10.1097/JTO.0b013e318206a221
   Tsuta K, 2013, LUNG CANCER, V81, P371, DOI 10.1016/j.lungcan.2013.06.012
   van Riel SJ, 2015, RADIOLOGY, V277, P863, DOI 10.1148/radiol.2015142700
   Wang TT, 2015, EXP THER MED, V9, P2095, DOI 10.3892/etm.2015.2422
   Weiss GJ, 2014, PLOS ONE, V9, P0, DOI 10.1371/journal.pone.0100244
   Wislez M, 2003, CHEST, V123, P1868, DOI 10.1378/chest.123.6.1868
   Yamakawa T, 2013, JPN J RADIOL, V31, P143, DOI 10.1007/s11604-012-0154-8
   Yamamoto S, 2014, RADIOLOGY, V272, P568, DOI 10.1148/radiol.14140789
   Yanagawa M, 2014, RADIOLOGY, V272, P557, DOI 10.1148/radiol.14131903
   Yang ZG, 2001, AM J ROENTGENOL, V176, P1399, DOI 10.2214/ajr.176.6.1761399
   Yankelevitz DF, 2015, RADIOLOGY, V277, P555, DOI 10.1148/radiol.2015142554
   Yankelevitz DF, 1997, AM J ROENTGENOL, V168, P325, DOI 10.2214/ajr.168.2.9016198
   Yeh YC, 2012, J CLIN PATHOL, V65, P910, DOI 10.1136/jclinpath-2012-200882
   Yim J, 2007, MODERN PATHOL, V20, P233, DOI 10.1038/modpathol.3800734
   Zhou Wei, 2011, CHIN J CANCER, V30, P287
NR 66
TC 29
Z9 31
U1 1
U2 16
PU ELSEVIER MASSON, CORPORATION OFFICE
PI PARIS
PA 65 CAMILLE DESMOULINS CS50083 ISSY-LES-MOULINEAUX, 92442 PARIS, FRANCE
SN 2211-5684
EI 
J9 DIAGN INTERV IMAG
JI Diagn. Interv. Imaging
PD OCT 15
PY 2016
VL 97
IS 10
BP 955
EP 963
DI 10.1016/j.diii.2016.06.021
PG 9
WC Radiology, Nuclear Medicine & Medical Imaging
SC Radiology, Nuclear Medicine & Medical Imaging
GA DY8IN
UT WOS:000385373200003
PM 27639313
DA 2024-03-01
ER

PT J
AU Wu, WM
   Parmar, C
   Grossmann, P
   Quackenbush, J
   Lambin, P
   Bussink, J
   Mak, R
   Aerts, HJWL
AF Wu, Weimiao
   Parmar, Chintan
   Grossmann, Patrick
   Quackenbush, John
   Lambin, Philippe
   Bussink, Johan
   Mak, Raymond
   Aerts, Hugo J. W. L.
TI Exploratory Study to Identify Radiomics Classifiers for Lung Cancer Histology
SO FRONTIERS IN ONCOLOGY
LA English
DT Article
DE quantitative imaging; radiomics; lung cancer histology; computational science; feature selection
ID glucose-metabolism; texture analysis; cell; expression; images; adenocarcinoma; classification; variability; radiotherapy; carcinomas
AB Background: Radiomics can quantify tumor phenotypic characteristics non-invasively by applying feature algorithms to medical imaging data. In this study of lung cancer patients, we investigated the association between radiomic features and the tumor histologic subtypes (adenocarcinoma and squamous cell carcinoma). Furthermore, in order to predict histologic subtypes, we employed machine-learning methods and independently evaluated their prediction performance. Methods: Two independent radiomic cohorts with a combined size of 350 patients were included in our analysis. A total of 440 radiomic features were extracted from the segmented tumor volumes of pretreatment CT images. These radiomic features quantify tumor phenotypic characteristics on medical images using tumor shape and size, intensity statistics, and texture. Univariate analysis was performed to assess each feature's association with the histological subtypes. In our multivariate analysis, we investigated 24 feature selection methods and 3 classification methods for histology prediction. Multivariate models were trained on the training cohort and their performance was evaluated on the independent validation cohort using the area under ROC curve (AUC). Histology was determined from surgical specimen. Results: In our univariate analysis, we observed that fifty-three radiomic features were significantly associated with tumor histology. In multivariate analysis, feature selection methods ReliefF and its variants showed higher prediction accuracy as compared to other methods. We found that Naive Baye's classifier outperforms other classifiers and achieved the highest AUC (0.72; p-value = 2.3 x 10(-7)) with five features: Stats_min, Wavelet_HLL_rIgl_lowGrayLevelRunEmphasis, Wavelet_HHL_stats_median, Wavelet_HLL_stats_skewness, and Wavelet_HLH_glcm_clusShade. Conclusion: Histological subtypes can influence the choice of a treatment/therapy for lung cancer patients. We observed that radiomic features show significant association with the lung tumor histology. Moreover, radiomics-based multivariate classifiers were independently validated for the prediction of histological subtypes. Despite achieving lower than optimal prediction accuracy (AUC 0.72), our analysis highlights the impressive potential of non-invasive and cost-effective radiomics for precision medicine. Further research in this direction could lead us to optimal performance and therefore to clinical applicability, which could enhance the efficiency and efficacy of cancer care.
C1 [Wu, Weimiao; Parmar, Chintan; Grossmann, Patrick; Mak, Raymond; Aerts, Hugo J. W. L.] Harvard Univ, Brigham & Womens Hosp, Dana Farber Canc Inst, Dept Radiat Oncol,Med Sch, Boston, MA 02115 USA.
   [Wu, Weimiao; Quackenbush, John] Harvard Univ, TH Chan Sch Publ Hlth, Dept Biostat, Boston, MA 02115 USA.
   [Parmar, Chintan; Grossmann, Patrick; Aerts, Hugo J. W. L.] Harvard Univ, Brigham & Womens Hosp, Dana Farber Canc Inst, Dept Radiol,Med Sch, Boston, MA 02115 USA.
   [Parmar, Chintan; Lambin, Philippe] Maastricht Univ, Res Inst GROW, NL-6200 MD Maastricht, Netherlands.
   [Grossmann, Patrick; Quackenbush, John; Aerts, Hugo J. W. L.] Dana Farber Canc Inst, Dept Biostat & Computat Biol, Boston, MA 02115 USA.
   [Bussink, Johan] Radboud Univ Nijmegen, Med Ctr, Dept Radiat Oncol, NL-6525 ED Nijmegen, Netherlands.
C3 Harvard University; Harvard Medical School; Brigham & Women's Hospital; Dana-Farber Cancer Institute; Harvard University; Harvard T.H. Chan School of Public Health; Harvard University; Brigham & Women's Hospital; Dana-Farber Cancer Institute; Harvard Medical School; Maastricht University; Harvard University; Dana-Farber Cancer Institute; Radboud University Nijmegen
RP Wu, WM; Aerts, HJWL (corresponding author), Harvard Univ, Brigham & Womens Hosp, Dana Farber Canc Inst, Dept Radiat Oncol,Med Sch, Boston, MA 02115 USA.; Wu, WM (corresponding author), Harvard Univ, TH Chan Sch Publ Hlth, Dept Biostat, Boston, MA 02115 USA.; Aerts, HJWL (corresponding author), Harvard Univ, Brigham & Womens Hosp, Dana Farber Canc Inst, Dept Radiol,Med Sch, Boston, MA 02115 USA.; Aerts, HJWL (corresponding author), Dana Farber Canc Inst, Dept Biostat & Computat Biol, Boston, MA 02115 USA.
EM weimiao.wu@mail.harvard.edu; hugo@jimmy.harvard.edu
FU National Institute of Health [NIH-USA U24CA194354, NIH-USAU01CA190234]; Dutch technology Foundation STW [10696 DuCAT]; EU [257144, 601826, 673780]; European Program H2020-PHC-2015 (BD2decide) [210274050]; Alpe d'HuZes-KWF (DESIGN)
CR Aerts HJWL, 2014, NAT COMMUN, V5, P0, DOI 10.1038/ncomms5006
   Alobaidli S, 2014, BRIT J RADIOL, V87, P0, DOI 10.1259/bjr.20140369
   Unknown -, 2013, CORELEARN: CORELEARN-CLASSIFICATION, V0, P0
   Barash O, 2012, NANOMED-NANOTECHNOL, V8, P580, DOI 10.1016/j.nano.2011.10.001
   Basu S, 2011, IEEE SYS MAN CYBERN, V0, PP1306, DOI 10.1109/ICSMC.2011.6083840
   Bhattacharjee A, 2001, P NATL ACAD SCI USA, V98, P13790, DOI 10.1073/pnas.191502998
   Blewitt ME, 2008, NAT GENET, V40, P663, DOI 10.1038/ng.142
   Boelens MC, 2007, J CLIN PATHOL, V60, P608, DOI 10.1136/jcp.2005.031443
   Breiman L, 2001, MACHINE LEARNING, V45, P5, DOI 10.1023/A:1010933404324
   BUFILL JA, 1990, ANN INTERN MED, V113, P779, DOI 10.7326/0003-4819-113-10-779
   Chen HH, 2010, INT J RADIAT ONCOL, V78, PS504, DOI 10.1016/j.ijrobp.2010.07.1178
   Coroller TP, 2015, RADIOTHER ONCOL, V114, P345, DOI 10.1016/j.radonc.2015.02.015
   Cufer T, 2013, EUR J CANCER, V49, P1216, DOI 10.1016/j.ejca.2012.11.021
   Cunningham P, 2007, MULTIPLE CLASSIFIER SYSTEMS, V0, PP1, DOI 10.48550/ARXIV.2004.04523
   Dhillon PS, 2011, J MACH LEARN RES, V12, P525
   Ding C, 2003, PROCEEDINGS OF THE 2003 IEEE BIOINFORMATICS CONFERENCE, V0, PP523, DOI 10.1109/CSB.2003.1227396
   Dormann CF, 2013, ECOGRAPHY, V36, P27, DOI 10.1111/j.1600-0587.2012.07348.x
   El-Zein M, 2013, INT J CANCER, V133, P1721, DOI 10.1002/ijc.28185
   FLESHMAN JW, 1992, DIS COLON RECTUM, V35, P823, DOI 10.1007/BF02047866
   Friedman JH, 1997, DATA MIN KNOWL DISC, V1, P55, DOI 10.1023/A:1009778005914
   Galavis PE, 2010, ACTA ONCOL, V49, P1012, DOI 10.3109/0284186X.2010.498437
   Ganeshan B, 2012, EUR RADIOL, V22, P796, DOI 10.1007/s00330-011-2319-8
   Ganeshan B, 2010, CANCER IMAGING, V10, P137, DOI 10.1102/1470-7330.2010.0021
   Guyon Isabelle, 2003, J MACH LEARN RES, V3, P1157
   HALL WA, 1995, J CLIN ONCOL, V13, P1642, DOI 10.1200/JCO.1995.13.7.1642
   HANLEY JA, 1982, RADIOLOGY, V143, P29, DOI 10.1148/radiology.143.1.7063747
   Hayano K, 2014, DIGEST DIS SCI, V59, P1996, DOI 10.1007/s10620-014-3064-z
   Kettunen E, 2004, CANCER GENET CYTOGEN, V149, P98, DOI 10.1016/s0165-4608(03)00300-5
   KIRA K, 1992, AAAI-92 PROCEEDINGS : TENTH NATIONAL CONFERENCE ON ARTIFICIAL INTELLIGENCE, V0, P129
   Kononenko I, 1995, IJCAI-95. PROCEEDINGS OF THE FOURTEENTH INTERNATIONAL JOINT CONFERENCE ON ARTIFICIAL INTELLIGENCE, V0, P1034
   Kononenko I, 1994, EUR C MACH LEARN, V0, PP171, DOI 10.1007/3-540-57868-4_57
   Lambin P, 2013, NAT REV CLIN ONCOL, V10, P27, DOI 10.1038/nrclinonc.2012.196
   Lambin P, 2012, EUR J CANCER, V48, P441, DOI 10.1016/j.ejca.2011.11.036
   Leijenaar RTH, 2015, SCI REP-UK, V5, P0, DOI 10.1038/srep11075
   Li W, 2002, METHODS OF MICROARRAY DATA ANALYSIS, V0, P137
   Mackin D, 2015, INVEST RADIOL, V50, P757, DOI 10.1097/RLI.0000000000000180
   Manegold C, 2014, ADV MED SCI-POLAND, V59, P308, DOI 10.1016/j.advms.2014.08.008
   Mattonen SA, 2014, J THORAC DIS, V6, P375, DOI 10.3978/j.issn.2072-1439.2013.11.09
   Meijer TWH, 2012, LUNG CANCER, V76, P316, DOI 10.1016/j.lungcan.2011.11.006
   Nair VS, 2012, CANCER RES, V72, P3725, DOI 10.1158/0008-5472.CAN-11-3943
   Parmar C, 2015, SCI REP-UK, V5, P0, DOI 10.1038/srep11044
   Pietanza MC, 2012, NAT GENET, V44, P1074, DOI 10.1038/ng.2415
   Quinlan JR, 2014, C4 5 PROGRAMMING MAC, V0, P0
   Rekhtman N, 2011, MODERN PATHOL, V24, P1348, DOI 10.1038/modpathol.2011.92
   Risch A, 2008, INT J CANCER, V123, P1, DOI 10.1002/ijc.23605
   Rish I, 2001, IJCAI 2001 WORKSH EM, V0, PP41, DOI 10.1039/b104835j
   Robnik-Sikonja M, 2003, LECT NOTES ARTIF INT, V2837, P325
   Robnik-Sikonja M, 2003, MACH LEARN, V53, P23, DOI 10.1023/A:1025667309714
   Scagliotti G, 2009, ONCOLOGIST, V14, P253, DOI 10.1634/theoncologist.2008-0232
   Scagliotti GV, 2008, J CLIN ONCOL, V26, P3543, DOI 10.1200/JCO.2007.15.0375
   Schröder MS, 2011, BIOINFORMATICS, V27, P3206, DOI 10.1093/bioinformatics/btr511
   Schuurbiers OCJ, 2014, J THORAC ONCOL, V9, P1485, DOI 10.1097/JTO.0000000000000286
   Segal E, 2007, NAT BIOTECHNOL, V25, P675, DOI 10.1038/nbt1306
   Tianshu Wu, 2012, ADVANCES IN NEURAL NETWORKS - ISNN 2012. PROCEEDINGS 9TH INTERNATIONAL SYMPOSIUM ON NEURAL NETWORKS, V0, PP73, DOI 10.1007/978-3-642-31362-2_9
   Tiwari P, 2013, MED IMAGE ANAL, V17, P219, DOI 10.1016/j.media.2012.10.004
   Travis WD, 2011, CLIN CHEST MED, V32, P669, DOI 10.1016/j.ccm.2011.08.005
   Travis WD, 2011, SEMIN ROENTGENOL, V46, P178, DOI 10.1053/j.ro.2011.02.003
   Vaidya M, 2012, RADIOTHER ONCOL, V102, P239, DOI 10.1016/j.radonc.2011.10.014
   Wei Taiyun, 2013, CORRPLOT: VISUALIZATION OF A CORRELATION MATRIX, V0, P0
   Xiong MM, 2001, GENOME RES, V11, P1878, DOI 10.1101/gr.190001
   Zhang Y, 2008, BMC GENOMICS, V9, P0, DOI 10.1186/1471-2164-9-S2-S27
   Zhao BS, 2014, TRANSL ONCOL, V7, P88, DOI 10.1593/tlo.13865
   Zinn PO, 2011, PLOS ONE, V6, P0, DOI 10.1371/journal.pone.0025451
NR 63
TC 272
Z9 297
U1 7
U2 88
PU FRONTIERS MEDIA SA
PI LAUSANNE
PA AVENUE DU TRIBUNAL FEDERAL 34, LAUSANNE, CH-1015, SWITZERLAND
SN 2234-943X
EI 
J9 FRONT ONCOL
JI Front. Oncol.
PD MAR 30
PY 2016
VL 6
IS 
BP 
EP 
DI 10.3389/fonc.2016.00071
PG 11
WC Oncology
SC Oncology
GA DI0PN
UT WOS:000373199400001
PM 27064691
DA 2024-03-01
ER

PT J
AU Lian, CF
   Ruan, S
   Denoeux, T
   Jardin, F
   Vera, P
AF Lian, Chunfeng
   Ruan, Su
   Denoeux, Thierry
   Jardin, Fabrice
   Vera, Pierre
TI Selecting radiomic features from FDG-PET images for cancer treatment outcome prediction
SO MEDICAL IMAGE ANALYSIS
LA English
DT Article
DE Dempster-Shafer theory; Feature selection; Imbalanced learning; Outcome prediction; Cancer; PET images
ID c-means; tumor; classification; segmentation; framework; volume
AB As a vital task in cancer therapy, accurately predicting the treatment outcome is valuable for tailoring and adapting a treatment planning. To this end, multi-sources of information (radiomics, clinical characteristics, genomic expressions, etc) gathered before and during treatment are potentially profitable. In this paper, we propose such a prediction system primarily using radiomic features (e.g., texture features) extracted from FDG-PET images. The proposed system includes a feature selection method based on Dempster-Shafer theory, a powerful tool to deal with uncertain and imprecise information. It aims to improve the prediction accuracy, and reduce the imprecision and overlaps between different classes (treatment outcomes) in a selected feature subspace. Considering that training samples are often small sized and imbalanced in our applications, a data balancing procedure and specified prior knowledge are taken into account to improve the reliability of the selected feature subsets. Finally, the Evidential K-NN (EK-NN) classifier is used with selected features to output prediction results. Our prediction system has been evaluated by synthetic and clinical datasets, consistently showing good performance. (C) 2016 Elsevier B.V. All rights reserved.
C1 [Lian, Chunfeng; Denoeux, Thierry] Univ Technol Compiegne, Univ Paris 04, CNRS, UMR Heudiasyc 7253, Compiegne, France.
   [Lian, Chunfeng; Ruan, Su; Jardin, Fabrice; Vera, Pierre] Univ Rouen, QuantlF, EA LITIS 4108, F-76821 Mont St Aignan, France.
   [Vera, Pierre] Ctr Henri Becquerel, Dept Nucl Med, Rouen, France.
   [Jardin, Fabrice] Ctr Henri Becquerel, Dept Hematol, Rouen, France.
C3 Universite de Technologie de Compiegne; Centre National de la Recherche Scientifique (CNRS); Sorbonne Universite; Universite de Rouen Normandie; UNICANCER; Centre Henri Becquerel; UNICANCER; Centre Henri Becquerel
RP Ruan, S (corresponding author), Univ Rouen, QuantlF, EA LITIS 4108, F-76821 Mont St Aignan, France.
EM su.ruan@univ-rouen.fr
CR Barwick TD, 2013, CURR ONCOL REP, V15, P549, DOI 10.1007/s11912-013-0344-2
   Bloch I, 1996, PATTERN RECOGN LETT, V17, P905, DOI 10.1016/0167-8655(96)00039-6
   Brooks FJ, 2014, J NUCL MED, V55, P37, DOI 10.2967/jnumed.112.116715
   Calais J, 2015, J NUCL MED, V56, P196, DOI 10.2967/jnumed.114.144253
   Chawla NV, 2002, J ARTIF INTELL RES, V16, P321, DOI 10.1613/jair.953
   Chen X-W, 2008, P 14 ACM SIGKDD INT, V0, PPP 124, DOI 10.1145/1401890.1401910
   Cook GJR, 2014, CLIN TRANSL IMAGING, V2, P269, DOI 10.1007/s40336-014-0064-0
   Deep K, 2009, APPL MATH COMPUT, V212, P505, DOI 10.1016/j.amc.2009.02.044
   DENOEUX T, 1995, IEEE T SYST MAN CYB, V25, P804, DOI 10.1109/21.376493
   Denoeux T, 2006, IEEE T SYST MAN CY B, V36, P1395, DOI 10.1109/TSMCB.2006.877795
   Efron B, 1997, J AM STAT ASSOC, V92, P548, DOI 10.2307/2965703
   El Naqa I, 2009, PATTERN RECOGN, V42, P1162, DOI 10.1016/j.patcog.2008.08.011
   Guyon I, 2002, MACH LEARN, V46, P389, DOI 10.1023/A:1012487302797
   Guyon I, 2003, JOURNAL OF MACHINE LEARNING RESEARCH, V3, P1157, DOI 10.1162/153244303322753616
   Haibo He, 2009, IEEE TRANSACTIONS ON KNOWLEDGE AND DATA ENGINEERING, V21, P1263, DOI 10.1109/TKDE.2008.239
   KIRA K, 1992, AAAI-92 PROCEEDINGS : TENTH NATIONAL CONFERENCE ON ARTIFICIAL INTELLIGENCE, V0, P129
   Lanic H, 2012, LEUKEMIA LYMPHOMA, V53, P34, DOI 10.3109/10428194.2011.600482
   Lelandais B, 2014, MED IMAGE ANAL, V18, P1247, DOI 10.1016/j.media.2014.06.014
   Lemarignier C, 2014, EUR J NUCL MED MOL I, V41, P2008, DOI 10.1007/s00259-014-2839-y
   Lian CF, 2015, I S BIOMED IMAGING, V0, PP63, DOI 10.1109/ISBI.2015.7163817
   Lian CF, 2015, PATTERN RECOGN, V48, P2318, DOI 10.1016/j.patcog.2015.01.019
   Liu ZG, 2015, KNOWL-BASED SYST, V74, P119, DOI 10.1016/j.knosys.2014.11.013
   Makni N, 2014, INFORM FUSION, V19, P61, DOI 10.1016/j.inffus.2012.04.002
   Masson MH, 2008, PATTERN RECOGN, V41, P1384, DOI 10.1016/j.patcog.2007.08.014
   Mi HM, 2015, ARTIF INTELL MED, V64, P195, DOI 10.1016/j.artmed.2015.07.002
   Murphy K, 2009, MED IMAGE ANAL, V13, P757, DOI 10.1016/j.media.2009.07.001
   Ou YM, 2011, MED IMAGE ANAL, V15, P622, DOI 10.1016/j.media.2010.07.002
   Ou YM, 2009, MED IMAGE ANAL, V13, P609, DOI 10.1016/j.media.2009.05.002
   Prastawa M, 2004, MED IMAGE ANAL, V8, P275, DOI 10.1016/j.media.2004.06.007
   PUDIL P, 1994, PATTERN RECOGN LETT, V15, P1119, DOI 10.1016/0167-8655(94)90127-9
   Shafer G, 1976, A MATHEMATICAL THEORY OF EVIDENCE, V76, P0
   SMETS P, 1994, ARTIF INTELL, V66, P191, DOI 10.1016/0004-3702(94)90026-4
   Somol P, 2010, IEEE T PATTERN ANAL, V32, P1921, DOI 10.1109/TPAMI.2010.34
   Tan S, 2013, INT J RADIAT ONCOL, V85, P1375, DOI 10.1016/j.ijrobp.2012.10.017
   Thibault G, 2014, IEEE T BIO-MED ENG, V61, P630, DOI 10.1109/TBME.2013.2284600
   Tixier F, 2011, J NUCL MED, V52, P369, DOI 10.2967/jnumed.110.082404
   Wang F, 2014, IEEE IMAGE PROC, V0, PP3783, DOI 10.1109/ICIP.2014.7025768
   Wang GT, 2015, MED IMAGE ANAL, V19, P176, DOI 10.1016/j.media.2014.10.003
   Wang L, 2008, IEEE T PATTERN ANAL, V30, P1534, DOI 10.1109/TPAMI.2007.70799
   YAGER RR, 1987, INFORM SCIENCES, V41, P93, DOI 10.1016/0020-0255(87)90007-7
   Zhang N, 2011, COMPUT VIS IMAGE UND, V115, P256, DOI 10.1016/j.cviu.2010.09.007
   Zhu HW, 2005, IEEE T GEOSCI REMOTE, V43, P1874, DOI 10.1109/TGRS.2005.848706
   Zouhal LM, 1998, IEEE T SYST MAN CY C, V28, P263, DOI 10.1109/5326.669565
NR 45
TC 55
Z9 62
U1 2
U2 44
PU ELSEVIER SCIENCE BV
PI AMSTERDAM
PA PO BOX 211, 1000 AE AMSTERDAM, NETHERLANDS
SN 1361-8415
EI 1361-8423
J9 MED IMAGE ANAL
JI Med. Image Anal.
PD AUG 15
PY 2016
VL 32
IS 
BP 257
EP 268
DI 10.1016/j.media.2016.05.007
PG 12
WC Computer Science, Artificial Intelligence; Computer Science, Interdisciplinary Applications; Engineering, Biomedical; Radiology, Nuclear Medicine & Medical Imaging
SC Computer Science; Engineering; Radiology, Nuclear Medicine & Medical Imaging
GA DQ1OC
UT WOS:000378969300018
PM 27236221
DA 2024-03-01
ER

PT J
AU Suo, ST
   Cheng, JJ
   Cao, MQ
   Lu, Q
   Yin, Y
   Xu, JR
   Wu, HW
AF Suo, Shiteng
   Cheng, Jiejun
   Cao, Mengqiu
   Lu, Qing
   Yin, Yan
   Xu, Jianrong
   Wu, Huawei
TI Assessment of Heterogeneity Difference Between Edge and Core by Using Texture Analysis: Differentiation of Malignant From Inflammatory Pulmonary Nodules and Masses
SO ACADEMIC RADIOLOGY
LA English
DT Article
DE Heterogeneity; texture analysis; lung cancer; inflammation; contrast-enhanced CT
ID cell lung-cancer; tumor heterogeneity; ct; enhancement; tomography; parameters; radiomics; entropy; lesions; prediction
AB Rationale and Objectives: This study aimed to test the hypothesis that the heterogeneity difference between edge and core of lesions by using intensity and entropy features obtained from whole-lesion texture analysis on contrast-enhanced computed tomography (CT) may be useful for differentiation of malignant from inflammatory pulmonary nodules and masses. Materials and Methods: In all, 48 single pulmonary nodules and masses were retrospectively evaluated. All lesions were histologically or clinically confirmed (malignancy: inflammation = 24:20). We utilized a newly introduced texture analysis method based on contrast enhanced CT (first described by Grove et al.) that automatically divided the whole lesion volume into two regions: edge and core. Mean attenuation value (AV) and entropy of each region and also the whole lesion were evaluated separately. Each texture metric (absolute value for each region, and difference value defined as difference between edge and core) of malignant and inflammatory lesions were compared using Mann-Whitney U test. Individual image parameters were combined by using linear discriminant analysis. Receiver operating characteristic curves were generated to assess each texture metric and their combination for discriminating between the two entities. Results: Mean AV difference and entropy difference were significantly higher in malignant lesions than in inflammatory lesions (4.71 HU +/- 5.06 vs -1.53 HU +/- 5.05, P < .001; 0.45 +/- 0.23 vs 0.18 +/- 0.30, P = .001), Receiver operating characteristic curves for individual mean AV difference and entropy difference provided relatively high values for the area under the curve (0.836 and 0.795, respectively). The combination of mean AV difference, entropy difference, and lesion volume improved the area under the curve to 0.864. Conclusion: Heterogeneity difference between edge and core by using whole-lesion texture analysis on contrast-enhanced CT may be a promising tool for estimating the probability of malignancy in pulmonary nodules and masses.
C1 [Suo, Shiteng; Cheng, Jiejun; Cao, Mengqiu; Lu, Qing; Yin, Yan; Xu, Jianrong; Wu, Huawei] Shanghai Jiao Tong Univ, Sch Med, Renji Hosp, Dept Radiol, 160 Pujian Rd, Shanghai 200127, Peoples R China.
C3 Shanghai Jiao Tong University
RP Xu, JR; Wu, HW (corresponding author), Shanghai Jiao Tong Univ, Sch Med, Renji Hosp, Dept Radiol, 160 Pujian Rd, Shanghai 200127, Peoples R China.
EM xujianrong_renji@163.com; huaweiwu26@163.com
FU National Natural Science Foundation of China [81571630, 81501458, 81571670, 81271638, 81371622]
CR Aerts HJWL, 2014, NAT COMMUN, V5, P0, DOI 10.1038/ncomms5006
   Alic L, 2014, PLOS ONE, V9, P0, DOI 10.1371/journal.pone.0110300
   Cao MQ, 2014, ACAD RADIOL, V21, P437, DOI 10.1016/j.acra.2013.12.007
   Chae HD, 2014, RADIOLOGY, V273, P285, DOI 10.1148/radiol.14132187
   Fujimoto K, 2011, RADIOLOGY, V258, P739, DOI 10.1148/radiol.10100853
   Ganeshan B, 2007, CLIN RADIOL, V62, P761, DOI 10.1016/j.crad.2007.03.004
   Ganeshan B, 2013, CANCER IMAGING, V13, P140, DOI 10.1102/1470-7330.2013.0015
   Ganeshan B, 2013, RADIOLOGY, V266, P326, DOI 10.1148/radiol.12112428
   Ganeshan B, 2010, CANCER IMAGING, V10, P137, DOI 10.1102/1470-7330.2010.0021
   Gatenby RA, 2013, RADIOLOGY, V269, P8, DOI 10.1148/radiol.13122697
   Gould MK, 2001, JAMA-J AM MED ASSOC, V285, P914, DOI 10.1001/jama.285.7.914
   Grove O, 2015, PLOS ONE, V10, P0, DOI 10.1371/journal.pone.0118261
   Hawkins SH, 2014, IEEE ACCESS, V2, P1418, DOI 10.1109/ACCESS.2014.2373335
   Hou WS, 2015, ACAD RADIOL, V22, P337, DOI 10.1016/j.acra.2014.10.004
   Kamiya A, 2014, JPN J RADIOL, V32, P14, DOI 10.1007/s11604-013-0264-y
   Kido S, 2002, J COMPUT ASSIST TOMO, V26, P573, DOI 10.1097/01.RCT.0000029045.35986.9F
   Kierans AS, 2013, J MAGN RESON IMAGING, V37, P164, DOI 10.1002/jmri.23794
   Kumar V, 2012, MAGN RESON IMAGING, V30, P1234, DOI 10.1016/j.mri.2012.06.010
   Lambin P, 2012, EUR J CANCER, V48, P441, DOI 10.1016/j.ejca.2011.11.036
   Maldonado F, 2013, J THORAC ONCOL, V8, P452, DOI 10.1097/JTO.0b013e3182843721
   Mandeville HC, 2012, RADIOLOGY, V264, P581, DOI 10.1148/radiol.12111505
   Ng F, 2013, EUR J RADIOL, V82, P342, DOI 10.1016/j.ejrad.2012.10.023
   OConnor JPB, 2015, CLIN CANCER RES, V21, P249, DOI 10.1158/1078-0432.CCR-14-0990
   Peng YH, 2013, RADIOLOGY, V267, P787, DOI 10.1148/radiol.13121454
   Ravanelli M, 2013, EUR RADIOL, V23, P3450, DOI 10.1007/s00330-013-2965-0
   Reiner CS, 2016, CARDIOVASC INTER RAD, V39, P400, DOI 10.1007/s00270-015-1185-1
   Siegel RL, 2017, CA-CANCER J CLIN, V67, P7, DOI 10.3322/caac.21387
   Swensen SJ, 2000, RADIOLOGY, V214, P73, DOI 10.1148/radiology.214.1.r00ja1473
   SWENSEN SJ, 1995, RADIOLOGY, V194, P393, DOI 10.1148/radiology.194.2.7824716
   Wang H, 2010, EUR J RADIOL, V74, P124, DOI 10.1016/j.ejrad.2009.01.024
   Weiss GJ, 2014, PLOS ONE, V9, P0, DOI 10.1371/journal.pone.0100244
   Zhang MM, 1997, RADIOLOGY, V205, P471, DOI 10.1148/radiology.205.2.9356631
NR 32
TC 27
Z9 38
U1 0
U2 28
PU ELSEVIER SCIENCE INC
PI NEW YORK
PA STE 800, 230 PARK AVE, NEW YORK, NY 10169 USA
SN 1076-6332
EI 1878-4046
J9 ACAD RADIOL
JI Acad. Radiol.
PD SEP 15
PY 2016
VL 23
IS 9
BP 1115
EP 1122
DI 10.1016/j.acra.2016.04.009
PG 8
WC Radiology, Nuclear Medicine & Medical Imaging
SC Radiology, Nuclear Medicine & Medical Imaging
GA DU1HL
UT WOS:000381958700006
PM 27298058
DA 2024-03-01
ER

PT J
AU Emaminejad, N
   Qian, W
   Guan, YB
   Tan, M
   Qiu, YC
   Liu, H
   Zheng, B
AF Emaminejad, Nastaran
   Qian, Wei
   Guan, Yubao
   Tan, Maxine
   Qiu, Yuchen
   Liu, Hong
   Zheng, Bin
TI Fusion of Quantitative Image and Genomic Biomarkers to Improve Prognosis Assessment of Early Stage Lung Cancer Patients
SO IEEE TRANSACTIONS ON BIOMEDICAL ENGINEERING
LA English
DT Article
DE Computer-aided diagnosis; fusion of image features and genomic biomarkers; prediction of lung cancer recurrence risk; quantitative image feature analysis; radiomics
ID ct; tomography; diagnosis; rrm1
AB Objective: This study aims to develop a new quantitative image feature analysis scheme and investigate its role along with two genomic biomarkers, namely protein expression of the excision repair cross-complementing 1 genes and a regulatory subunit of ribonucleotide reductase (RRM1), in predicting cancer recurrence risk of stage I nonsmall-cell lung cancer (NSCLC) patients after surgery. Methods: By using chest computed tomography images, we developed a computer-aided detection scheme to segment lung tumors and computed tumor-related image features. After feature selection, we trained a Naive Bayesian network-based classifier using eight image features and a multilayer perceptron classifier using two genomic biomarkers to predict cancer recurrence risk, respectively. Two classifiers were trained and tested using a dataset with 79 stage I NSCLC cases, a synthetic minority over-sampling technique and a leave-one-case-out validation method. A fusion method was also applied to combine prediction scores of two classifiers. Results: Areas under ROC curves (AUC) values are 0.78 +/- 0.06 and 0.68 +/- 0.07 when using the image feature and genomic biomarker-based classifiers, respectively. AUC value significantly increased to 0.84 +/- 0.05 (p < 0.05) when fusion of two classifier-generated prediction scores using an equal weighting factor. Conclusion: A quantitative image feature-based classifier yielded significantly higher discriminatory power than a genomic biomarker-based classifier in predicting cancer recurrence risk. Fusion of prediction scores generated by the two classifiers further improved prediction performance. Significance: We demonstrated a new approach that has potential to assist clinicians in more effectively managing stage I NSCLC patients to reduce cancer recurrence risk.
C1 [Emaminejad, Nastaran; Tan, Maxine; Qiu, Yuchen; Liu, Hong] Univ Oklahoma, Norman, OK 73019 USA.
   [Qian, Wei] Northeastern Univ, Boston, MA USA.
   [Guan, Yubao] Guangzhou Med Univ, Guangzhou, Guangdong, Peoples R China.
   [Zheng, Bin] Univ Oklahoma, Sch Elect & Comp Engn, Norman, OK 73019 USA.
C3 University of Oklahoma System; University of Oklahoma - Norman; Northeastern University; Guangzhou Medical University; University of Oklahoma System; University of Oklahoma - Norman
RP Zheng, B (corresponding author), Univ Oklahoma, Sch Elect & Comp Engn, Norman, OK 73019 USA.
EM Bin.Zheng-1@ou.edu
FU TSET Cancer Center Program, Oklahoma Tobacco Settlement Endowment Trust, Peggy and Charles Stephenson Cancer Center, University of Oklahoma
CR Unknown -, 2010, ADV BIOMEDICAL IMAGE, V0, P0
   Bach PB, 2007, JAMA-J AM MED ASSOC, V297, P953, DOI 10.1001/jama.297.9.953
   Bepler G, 2004, J CLIN ONCOL, V22, P1878, DOI 10.1200/JCO.2004.12.002
   Bepler G, 2011, AM J PATHOL, V178, P69, DOI 10.1016/j.ajpath.2010.11.029
   Burns E, 2010, J ARTIF INTELL RES, V39, P689, DOI 10.1613/jair.3094
   Butcher DT, 2009, NAT REV CANCER, V9, P108, DOI 10.1038/nrc2544
   Chawla NV, 2002, J ARTIF INTELL RES, V16, P321, DOI 10.1613/jair.953
   Collins FS, 2015, NEW ENGL J MED, V372, P793, DOI 10.1056/NEJMp1500523
   Diamandis EP, 2004, MOL CELL PROTEOMICS, V3, P367, DOI 10.1074/mcp.R400007-MCP200
   Eisenhauer EA, 2009, EUR J CANCER, V45, P228, DOI 10.1016/j.ejca.2008.10.026
   Humphrey LL, 2013, ANN INTERN MED, V159, P411, DOI 10.7326/0003-4819-159-6-201309170-00690
   Iwano S, 2009, ACAD RADIOL, V16, P1179, DOI 10.1016/j.acra.2009.04.007
   Kahn CE, 1997, COMPUT BIOL MED, V27, P19, DOI 10.1016/S0010-4825(96)00039-X
   Koyama H, 2013, J THORAC IMAG, V28, P138, DOI 10.1097/RTI.0b013e31828d4234
   Kuhnigk JM, 2006, IEEE T MED IMAGING, V25, P417, DOI 10.1109/TMI.2006.871547
   Lardinois D, 2003, NEW ENGL J MED, V348, P2500, DOI 10.1056/NEJMoa022136
   Lederman D, 2011, ANN BIOMED ENG, V39, P931, DOI 10.1007/s10439-010-0210-4
   Li H, 2011, J CLIN ENDOCR METAB, V96, PE1719, DOI 10.1210/jc.2011-0459
   Li Q, 2006, MED PHYS, V33, P868, DOI 10.1118/1.2179750
   Mitchell TM, 1997, MACHINE LEARNING, V0, P0
   OConnor JPB, 2008, LANCET ONCOL, V9, P766, DOI 10.1016/S1470-2045(08)70196-7
   Park SC, 2011, PHYS MED BIOL, V56, P1139, DOI 10.1088/0031-9155/56/4/016
   Park SC, 2011, IEEE T BIO-MED ENG, V58, P1519, DOI 10.1109/TBME.2010.2063702
   Poleri C, 2003, CHEST, V123, P1858, DOI 10.1378/chest.123.6.1858
   Rosell R, 2009, NEW ENGL J MED, V361, P958, DOI 10.1056/NEJMoa0904554
   Schrader J, 2011, HEPATOLOGY, V53, P1192, DOI 10.1002/hep.24108
   Siegel RL, 2017, CA-CANCER J CLIN, V67, P7, DOI 10.3322/caac.21387
   Singhal S, 2005, CLIN CANCER RES, V11, P3974, DOI 10.1158/1078-0432.CCR-04-2661
   Soria JC, 2007, J CLIN ONCOL, V25, P2648, DOI 10.1200/JCO.2007.11.3167
   Swensen SJ, 2005, RADIOLOGY, V235, P259, DOI 10.1148/radiol.2351041662
   Tan M, 2011, MED PHYS, V38, P5630, DOI 10.1118/1.3633941
   WAHL RL, 1994, RADIOLOGY, V191, P371, DOI 10.1148/radiology.191.2.8153308
   Wang XH, 1999, INT J MED INFORM, V54, P115, DOI 10.1016/S1386-5056(98)00174-9
   Wei X, 2007, GRAY LEVEL RUN LENGT, V0, P0
   Witten IH, 2011, MOR KAUF D, V0, P1
   Zheng B, 2006, MED PHYS, V33, P111, DOI 10.1118/1.2143139
NR 39
TC 82
Z9 87
U1 3
U2 40
PU IEEE-INST ELECTRICAL ELECTRONICS ENGINEERS INC
PI PISCATAWAY
PA 445 HOES LANE, PISCATAWAY, NJ 08855-4141 USA
SN 0018-9294
EI 1558-2531
J9 IEEE T BIO-MED ENG
JI IEEE Trans. Biomed. Eng.
PD MAY 15
PY 2016
VL 63
IS 5
BP 1034
EP 1043
DI 10.1109/TBME.2015.2477688
PG 10
WC Engineering, Biomedical
SC Engineering
GA DK6AB
UT WOS:000375001600016
PM 26390440
DA 2024-03-01
ER

PT J
AU Rahmim, A
   Schmidtlein, CR
   Jackson, A
   Sheikhbahaei, S
   Marcus, C
   Ashrafinia, S
   Soltani, M
   Subramaniam, RM
AF Rahmim, Arman
   Schmidtlein, C. Ross
   Jackson, Andrew
   Sheikhbahaei, Sara
   Marcus, Charles
   Ashrafinia, Saeed
   Soltani, Madjid
   Subramaniam, Rathan M.
TI A novel metric for quantification of homogeneous and heterogeneous tumors in PET for enhanced clinical outcome prediction
SO PHYSICS IN MEDICINE AND BIOLOGY
LA English
DT Article
DE PET; quantification; prediction; metric; survival analysis; heterogeneity; texture
ID total lesion glycolysis; prognostic value; f-18-fdg pet; quantitative assessment; emission-tomography; fdg pet/ct; volume; cancer; parameters; radiomics
AB Oncologic PET images provide valuable information that can enable enhanced prognosis of disease. Nonetheless, such information is simplified significantly in routine clinical assessment to meet workflow constraints. Examples of typical FDG PET metrics include: (i) SUVmax, (2) total lesion glycolysis (TLG), and (3) metabolic tumor volume (MTV). We have derived and implemented a novel metric for tumor quantification, inspired in essence by a model of generalized equivalent uniform dose as used in radiation therapy. The proposed metric, denoted generalized effective total uptake (gETU), is attractive as it encompasses the abovementioned commonly invoked metrics, and generalizes them, for both homogeneous and heterogeneous tumors, using a single parameter a. We evaluated this new metric for improved overall survival (OS) prediction on two different baseline FDG PET/CT datasets: (a) 113 patients with squamous cell cancer of the oropharynx, and (b) 72 patients with locally advanced pancreatic adenocarcinoma. Kaplan-Meier survival analysis was performed, where the subjects were subdivided into two groups using the median threshold, from which the hazard ratios (HR) were computed in Cox proportional hazards regression. For the oropharyngeal cancer dataset, MTV, TLG, SUVmax, SUVmean and SUVpeak produced HR values of 1.86, 3.02, 1.34, 1.36 and 1.62, while the proposed gETU metric for a = 0.25 (greater emphasis on volume information) enabled significantly enhanced OS prediction with HR = 3.94. For the pancreatic cancer dataset, MTV, TLG, SUVmax, SUVmean and SUVpeak resulted in HR values of 1.05, 1.25, 1.42, 1.45 and 1.52, while gETU at a = 3.2 (greater emphasis on SUV information) arrived at an improved HR value of 1.61. Overall, the proposed methodology allows placement of differing degrees of emphasis on tumor volume versus uptake for different types of tumors to enable enhanced clinical outcome prediction.
C1 [Rahmim, Arman; Sheikhbahaei, Sara; Marcus, Charles; Ashrafinia, Saeed; Soltani, Madjid; Subramaniam, Rathan M.] Johns Hopkins Univ, Dept Radiol & Radiol Sci, Baltimore, MD 21287 USA.
   [Rahmim, Arman; Ashrafinia, Saeed] Johns Hopkins Univ, Dept Elect & Comp Engn, Baltimore, MD 21218 USA.
   [Schmidtlein, C. Ross; Jackson, Andrew] Mem Sloan Kettering Canc Ctr, Dept Med Phys, New York, NY 10065 USA.
   [Subramaniam, Rathan M.] Johns Hopkins Univ, Dept Oncol, Baltimore, MD 21287 USA.
   [Subramaniam, Rathan M.] Johns Hopkins Univ, Dept Otolaryngol, Baltimore, MD 21287 USA.
   [Subramaniam, Rathan M.] Johns Hopkins Univ, Dept Head & Neck Surg, Baltimore, MD 21287 USA.
   [Subramaniam, Rathan M.] Johns Hopkins Univ, Dept Hlth Policy & Management, Baltimore, MD 21287 USA.
   [Soltani, Madjid] KNT Univ Technol, Dept Mech Engn, Tehran, Iran.
C3 Johns Hopkins University; Johns Hopkins University; Memorial Sloan Kettering Cancer Center; Johns Hopkins University; Johns Hopkins University; Johns Hopkins University; Johns Hopkins University
RP Rahmim, A (corresponding author), Johns Hopkins Univ, Dept Radiol & Radiol Sci, Baltimore, MD 21287 USA.; Rahmim, A (corresponding author), Johns Hopkins Univ, Dept Elect & Comp Engn, Baltimore, MD 21218 USA.
EM arahmim1@jhmi.edu
FU NIH [R01CA129182]; NIH/NCI Cancer center support grant [P30CA008748]
CR Abd El-Hafez YG, 2013, ORAL ONCOL, V49, P261, DOI 10.1016/j.oraloncology.2012.09.005
   Abdoli M, 2013, MED PHYS, V40, P0, DOI 10.1118/1.4816296
   Aerts HJWL, 2014, NAT COMMUN, V5, P0, DOI 10.1038/ncomms5006
   Asselin MC, 2012, EUR J CANCER, V48, P447, DOI 10.1016/j.ejca.2011.12.025
   Baldock AL, 2013, FRONT ONCOL, V3, P0, DOI 10.3389/fonc.2013.00062
   Basu S, 2007, SEMIN NUCL MED, V37, P223, DOI 10.1053/j.semnuclmed.2007.01.005
   Belhassen S, 2010, MED PHYS, V37, P1309, DOI 10.1118/1.3301610
   Bettinardi V, 2004, EUR J NUCL MED MOL I, V31, P867, DOI 10.1007/s00259-003-1444-2
   Burger IA, 2014, NUCL MED COMMUN, V35, P316, DOI 10.1097/MNM.0000000000000045
   Chalkidou A, 2015, PLOS ONE, V10, P0, DOI 10.1371/journal.pone.0124165
   Chang KP, 2012, J NUCL MED, V53, P21, DOI 10.2967/jnumed.111.090696
   Chen HHW, 2012, RADIOLOGY, V264, P559, DOI 10.1148/radiol.12111148
   Chicklore S, 2013, EUR J NUCL MED MOL I, V40, P133, DOI 10.1007/s00259-012-2247-0
   Chirindel A, 2015, AM J ROENTGENOL, V204, P1093, DOI 10.2214/AJR.14.13156
   Choi B, 2002, PHYS MED BIOL, V47, P3579, DOI 10.1088/0031-9155/47/20/302
   CONNERS RW, 1984, COMPUT VISION GRAPH, V25, P273, DOI 10.1016/0734-189X(84)90197-X
   Cook GJR, 2014, CLIN TRANSL IMAGING, V2, P269, DOI 10.1007/s40336-014-0064-0
   Eary JF, 2008, J NUCL MED, V49, P1973, DOI 10.2967/jnumed.108.053397
   Edge SB, 2010, ANN SURG ONCOL, V17, P1471, DOI 10.1245/s10434-010-0985-4
   El Naqa I, 2009, PATTERN RECOGN, V42, P1162, DOI 10.1016/j.patcog.2008.08.011
   Erlandsson K, 2012, PHYS MED BIOL, V57, PR119, DOI 10.1088/0031-9155/57/21/R119
   Gambhir SS, 2001, J NUCL MED, V42, P0
   HARALICK RM, 1973, IEEE T SYST MAN CYB, VSMC3, P610, DOI 10.1109/TSMC.1973.4309314
   Hatt M, 2015, J NUCL MED, V56, P38, DOI 10.2967/jnumed.114.144055
   Hatt M, 2012, J NUCL MED, V53, P12, DOI 10.2967/jnumed.111.092775
   Kelloff G, 2005, CLIN CANCER RES, V11, P2785, DOI 10.1158/1078-0432.CCR-04-2626
   Kemp BJ, 2006, J NUCL MED, V47, P1960
   Kikuchi M, 2015, HEAD NECK-J SCI SPEC, V37, P1524, DOI 10.1002/hed.23784
   Koyasu S, 2014, AM J ROENTGENOL, V202, P851, DOI 10.2214/AJR.13.11013
   Kumar V, 2012, MAGN RESON IMAGING, V30, P1234, DOI 10.1016/j.mri.2012.06.010
   KUTCHER GJ, 1989, INT J RADIAT ONCOL, V16, P1623, DOI 10.1016/0360-3016(89)90972-3
   Lambin P, 2012, EUR J CANCER, V48, P441, DOI 10.1016/j.ejca.2011.11.036
   Larson Steven M, 1999, CLIN POSITRON IMAGING, V2, P159, DOI 10.1016/S1095-0397(99)00016-3
   Li XA, 2012, USE QA BIOL RELATED, V0, P0
   Liao SR, 2012, ACAD RADIOL, V19, P69, DOI 10.1016/j.acra.2011.08.020
   Lodge MA, 2012, J NUCL MED, V53, P1041, DOI 10.2967/jnumed.111.101733
   Maisonobe JA, 2013, EUR J NUCL MED MOL I, V40, P166, DOI 10.1007/s00259-012-2274-x
   Mankoff DA, 2000, NEOPLASIA, V2, P71, DOI 10.1038/sj.neo.7900075
   Mankoff DA, 2007, CLIN CANCER RES, V13, P3460, DOI 10.1158/1078-0432.CCR-07-0074
   Mankoff DA, 2014, J NUCL MED, V55, P525, DOI 10.2967/jnumed.113.126128
   Michor F, 2010, CANCER PREV RES, V3, P1361, DOI 10.1158/1940-6207.CAPR-10-0234
   MOHAN R, 1992, MED PHYS, V19, P933, DOI 10.1118/1.596781
   Niemierko A, 1997, MED PHYS, V24, P103, DOI 10.1118/1.598063
   Niemierko A, 1999, MED PHYS, V26, P1100, DOI 10.1118/1.598063
   Paidpally V, 2014, AM J ROENTGENOL, V203, PW139, DOI 10.2214/AJR.13.11654
   Paidpally Vasavi, 2012, IMAGING MED, V4, P633
   Pak K, 2014, J NUCL MED, V55, P884, DOI 10.2967/jnumed.113.133801
   Rahmim A, 2012, IEEE NUCL SCI CONF R, V0, P2227
   Rahmim A, 2013, MED PHYS, V40, P0, DOI 10.1118/1.4800806
   Rousset O, 2007, PET CLIN, V2, P235, DOI 10.1016/j.cpet.2007.10.005
   Ryu IS, 2013, J NUCL MED, V54, P1032, DOI 10.2967/jnumed.112.116053
   Soret M, 2007, J NUCL MED, V48, P932, DOI 10.2967/jnumed.106.035774
   Tian Q, 2012, J INTERN MED, V271, P111, DOI 10.1111/j.1365-2796.2011.02498.x
   Tixier F, 2014, J NUCL MED, V55, P1235, DOI 10.2967/jnumed.113.133389
   Tixier F, 2011, J NUCL MED, V52, P369, DOI 10.2967/jnumed.110.082404
   Tylski P, 2008, J NUCL MED M ABSTR, V49, P382
   Tylski P, 2010, J NUCL MED, V51, P268, DOI 10.2967/jnumed.109.066241
   van Heijl M, 2010, NUCL MED COMMUN, V31, P652, DOI 10.1097/MNM.0b013e3283390c56
   van Velden FHP, 2011, EUR J NUCL MED MOL I, V38, P1636, DOI 10.1007/s00259-011-1845-6
   Vriens D, 2012, INT J RADIAT ONCOL, V82, PE725, DOI 10.1016/j.ijrobp.2011.11.039
   Wahl RL, 2009, J NUCL MED, V50, P122S, DOI 10.2967/jnumed.108.057307
   Wahl RL, 2008, PRINCIPLES PRACTICE, V0, P0
   Wilks SS, 1938, ANN MATH STAT, V9, P60, DOI 10.1214/aoms/1177732360
   Zhang H, 2013, ACAD RADIOL, V20, P32, DOI 10.1016/j.acra.2012.07.002
NR 64
TC 20
Z9 23
U1 0
U2 12
PU IOP PUBLISHING LTD
PI BRISTOL
PA TEMPLE CIRCUS, TEMPLE WAY, BRISTOL BS1 6BE, ENGLAND
SN 0031-9155
EI 1361-6560
J9 PHYS MED BIOL
JI Phys. Med. Biol.
PD JAN 7
PY 2016
VL 61
IS 1
BP 227
EP 242
DI 10.1088/0031-9155/61/1/227
PG 16
WC Engineering, Biomedical; Radiology, Nuclear Medicine & Medical Imaging
SC Engineering; Radiology, Nuclear Medicine & Medical Imaging
GA DC2VG
UT WOS:000369075400017
PM 26639024
DA 2024-03-01
ER

PT J
AU Narang, S
   Lehrer, M
   Yang, DL
   Lee, J
   Rao, A
AF Narang, Shivali
   Lehrer, Michael
   Yang, Dalu
   Lee, Joonsang
   Rao, Arvind
TI Radiomics in glioblastoma: current status, challenges and potential opportunities
SO TRANSLATIONAL CANCER RESEARCH
LA English
DT Review
DE Radiomics; glioblastoma; magnetic resonance imaging (MRI); computed tomography (CT); positron emission tomography (PET)
ID principal component analysis; texture analysis; f-18-fdg pet; radiogenomic analysis; brain-tumors; test-retest; cancer; heterogeneity; survival; glioma
AB Gliomas are tumors which develop in the brain, the most aggressive of which is glioblastoma multiforme (GBM). Despite extensive research to better understand the underlying biology of GBM and advancements in the treatment of this disease, it has an extremely poor prognosis. Poor outcomes in GBM are due to its molecular and clinical heterogeneity, as in other solid tumors. As imaging approaches have been taken to comprehensively characterize tumors, radiomics has emerged as the concept of extracting quantitative radiologic features and drawing associations with clinical outcomes. Radiomics has the potential to improve the predictive ability of radiological datasets. Tumor radiographs are segmented through manual, semi-automated or fully-automated procedures. Segmentation is followed by feature extraction from the tumor volume. Data analysis and predictive modeling are used to relate image-derived features with clinical outcomes. Substantial progress has already been made in solving many of the technical hurdles inherent in the radiomics process. Advances in sequencing, gene expression profiling and machine learning have increased the resolution of datasets and improved the sensitivity and specificity of computational methods used to analyze them. Numerous logistical, computational and clinical challenges remain to unlocking the full potential of the radiomics approach. To make the approach useful in clinical practice, improved statistical models are needed which relate GBM imaging features with patient outcomes with high specificity/sensitivity. More studies correlating radiomic features with disease outcomes and molecular attributes are also needed to illuminate the tumor biology which gives rise to imaging features and underlie response to therapy.
C1 [Narang, Shivali; Lehrer, Michael; Yang, Dalu; Rao, Arvind] Univ Texas MD Anderson Canc Ctr, Dept Bioinformat & Computat Biol, Houston, TX 77030 USA.
   [Yang, Dalu; Rao, Arvind] Rice Univ, Dept Elect Engn, Houston, TX USA.
   [Lee, Joonsang] Univ Texas MD Anderson Canc Ctr, Dept Radiat Phys, Houston, TX 77030 USA.
C3 University of Texas System; UTMD Anderson Cancer Center; Rice University; University of Texas System; UTMD Anderson Cancer Center
RP Rao, A (corresponding author), Univ Texas MD Anderson Canc Ctr, Dept Bioinformat & Computat Biol, Unit 1410, 1515 Holcombe Blvd, Houston, TX 77030 USA.
EM aruppore@mdanderson.org
FU CCSG Bioinformatics Shared Resource P30 [CA01667]; University of Texas MD Anderson Cancer Center; MD Anderson Brain Tumor SPORE
CR Aarntzen EHJG, 2011, P NATL ACAD SCI USA, V108, P18396, DOI 10.1073/pnas.1113045108
   Aerts HJWL, 2014, NAT COMMUN, V5, P0, DOI 10.1038/ncomms5006
   Unknown -, 2014, SEER CANC STAT REV, V0, P0
   Bagei U, 2013, C MED IM 2010 VIS IM, V0, P0
   Bai HX, 2016, BRIT J RADIOL, V89, P0, DOI 10.1259/bjr.20151030
   Balagurunathan Y, 2014, J DIGIT IMAGING, V27, P805, DOI 10.1007/s10278-014-9716-x
   Beier J, 1999, IMPROVING RELIABILIT, V0, P165
   BENJAMINI Y, 1995, J R STAT SOC B, V57, P289, DOI 10.1111/j.2517-6161.1995.tb02031.x
   Bernasconi A, 2001, ANN NEUROL, V49, P770, DOI 10.1002/ana.1013
   Bidgood WD, 1997, J AM MED INFORM ASSN, V4, P199, DOI 10.1136/jamia.1997.0040199
   Brennan CW, 2013, CELL, V155, P462, DOI 10.1016/j.cell.2013.09.034
   Bruehlmeier M, 2004, J NUCL MED, V45, P1851
   Carrillo JA, 2012, AM J NEURORADIOL, V33, P1349, DOI 10.3174/ajnr.A2950
   Chen DR, 2002, ULTRASOUND MED BIOL, V28, P1301, DOI 10.1016/S0301-5629(02)00620-8
   Chen W, 2006, J NUCL MED, V47, P904
   Colen RR, 2014, BMC MED GENOMICS, V7, P0, DOI 10.1186/1755-8794-7-30
   Cook GJR, 2013, J NUCL MED, V54, P19, DOI 10.2967/jnumed.112.107375
   Cui Y, 2016, RADIOLOGY, V278, P546, DOI 10.1148/radiol.2015150358
   Dhermain F, 2014, CHIN J CANCER, V33, P16, DOI 10.5732/cjc.013.10217
   Duong PAT, 2016, ACAD RADIOL, V23, P23, DOI 10.1016/j.acra.2015.09.017
   EFRON B, 1979, ANN STAT, V7, P1, DOI 10.1214/aos/1176344552
   Eisenhauer EA, 2009, EUR J CANCER, V45, P228, DOI 10.1016/j.ejca.2008.10.026
   Ellingson BM, 2012, MAGN RESON MED, V67, P237, DOI 10.1002/mrm.23003
   FEARON ER, 1990, CELL, V61, P759, DOI 10.1016/0092-8674(90)90186-I
   FIDLER IJ, 1978, CANCER RES, V38, P2651
   Fidler IJ, 2012, HUM VACC IMMUNOTHER, V8, P1141, DOI 10.4161/hv.19643
   Fink JR, 2015, J NUCL MED, V56, P1554, DOI 10.2967/jnumed.113.131516
   Flanders AE, 2003, SEMIN ROENTGENOL, V38, P270, DOI 10.1016/S0037-198X(03)00044-0
   Ganeshan B, 2010, EUR RADIOL, V20, P941, DOI 10.1007/s00330-009-1605-1
   Gass T, 2014, C MED IM IM PROC 201, V0, P16
   Gevaert O, 2014, RADIOLOGY, V273, P168, DOI 10.1148/radiol.14131731
   Gutman DA, 2013, RADIOLOGY, V267, P560, DOI 10.1148/radiol.13120118
   Haralick RM, 1992, COMPUTER ROBOT VISIO, V0, P0
   HARALICK RM, 1979, P IEEE, V67, P786, DOI 10.1109/PROC.1979.11328
   HARALICK RM, 1973, IEEE T SYST MAN CYB, VSMC3, P610, DOI 10.1109/TSMC.1973.4309314
   Hartmann C, 2010, ACTA NEUROPATHOL, V120, P707, DOI 10.1007/s00401-010-0781-z
   Hatt M, 2015, J NUCL MED, V56, P38, DOI 10.2967/jnumed.114.144055
   Hatt M, 2013, EUR J NUCL MED MOL I, V40, P1662, DOI 10.1007/s00259-013-2486-8
   Hawkes DJ, 2003, COREGISTRATION STRUC, V0, P181
   Henriksson E, 2007, ANTICANCER RES, V27, P2155
   Jain R, 2014, RADIOLOGY, V272, P484, DOI 10.1148/radiol.14131691
   Jain R, 2013, RADIOLOGY, V267, P212, DOI 10.1148/radiol.12120846
   Jamshidi N, 2014, RADIOLOGY, V270, P212, DOI 10.1148/radiol.13130078
   Karunanithi S, 2013, EUR J NUCL MED MOL I, V40, P1025, DOI 10.1007/s00259-013-2384-0
   Kassner A, 2010, AM J NEURORADIOL, V31, P809, DOI 10.3174/ajnr.A2061
   KELLY PJ, 1987, J NEUROSURG, V66, P865, DOI 10.3171/jns.1987.66.6.0865
   Kim S, 2002, J COMPUT BIOL, V9, P127, DOI 10.1089/10665270252833226
   KRAMER MA, 1991, AICHE J, V37, P233, DOI 10.1002/aic.690370209
   Kumar D, 2015, COMPUTER ROBOT VISIO, V327, P110
   la Fougère C, 2011, NEURO-ONCOLOGY, V13, P806, DOI 10.1093/neuonc/nor054
   Lacroix M, 2001, J NEUROSURG, V95, P190, DOI 10.3171/jns.2001.95.2.0190
   Lambin P, 2012, EUR J CANCER, V48, P441, DOI 10.1016/j.ejca.2011.11.036
   Lartizien C, 2014, IEEE J BIOMED HEALTH, V18, P946, DOI 10.1109/JBHI.2013.2283658
   Lee JA, 2010, RADIOTHER ONCOL, V96, P302, DOI 10.1016/j.radonc.2010.07.003
   Lee J, 2015, J MED IMAGING, V2, P0, DOI 10.1117/1.JMI.2.4.041006
   Lee J, 2015, PLOS ONE, V10, P0, DOI 10.1371/journal.pone.0136557
   Leijenaar RTH, 2013, ACTA ONCOL, V52, P1391, DOI 10.3109/0284186X.2013.812798
   López OV, 2014, MOL IMAGING, V13, P0, DOI 10.2310/7290.2014.00032
   LOUIS DN, 1993, J NEUROPATH EXP NEUR, V52, P31, DOI 10.1097/00005072-199301000-00005
   Lovinfosse P, 2016, EUR J NUCL MED MOL I, V43, P1453, DOI 10.1007/s00259-016-3314-8
   Malmström A, 2012, LANCET ONCOL, V13, P916, DOI 10.1016/S1470-2045(12)70265-6
   Miller RW, 2010, VOLUMETRIC IMAGE REG, V0, P0
   Mishra D, 2011, ADV EXP MED BIOL, V696, P91, DOI 10.1007/978-1-4419-7046-6_10
   Moton Safwan, 2015, TOP MAGN RESON IMAGING, V24, P155, DOI 10.1097/RMR.0000000000000052
   Naeini KM, 2013, NEURO-ONCOLOGY, V15, P626, DOI 10.1093/neuonc/not008
   Narayana A, 2007, BRIT J RADIOL, V80, P347, DOI 10.1259/bjr/65349468
   Nelson WG, 2003, NEW ENGL J MED, V349, P366, DOI 10.1056/NEJMra021562
   Nihashi T, 2013, AM J NEURORADIOL, V34, P944, DOI 10.3174/ajnr.A3324
   Nobusawa S, 2009, CLIN CANCER RES, V15, P6002, DOI 10.1158/1078-0432.CCR-09-0715
   Pappas IPI, 2005, AM J NEURORADIOL, V26, P137
   Parker NR, 2015, FRONT ONCOL, V5, P0, DOI 10.3389/fonc.2015.00055
   Parmar C, 2015, SCI REP-UK, V5, P0, DOI 10.1038/srep11044
   Parmar C, 2014, PLOS ONE, V9, P0, DOI 10.1371/journal.pone.0102107
   Parra NA, 2014, INT J RADIAT ONCOL, V90, P376, DOI 10.1016/j.ijrobp.2014.03.049
   Patel AP, 2014, SCIENCE, V344, P1396, DOI 10.1126/science.1254257
   Patel M, 2012, EXPERT OPIN INV DRUG, V21, P1247, DOI 10.1517/13543784.2012.703177
   Pavlisa G, 2009, CLIN IMAG, V33, P96, DOI 10.1016/j.clinimag.2008.06.035
   Pötzi C, 2007, J NEURO-ONCOL, V84, P305, DOI 10.1007/s11060-007-9375-6
   Pope WB, 2005, AM J NEURORADIOL, V26, P2466
   Porz N, 2014, PLOS ONE, V9, P0, DOI 10.1371/journal.pone.0096873
   Saad ZS, 2009, NEUROIMAGE, V44, P839, DOI 10.1016/j.neuroimage.2008.09.037
   Schonberg DL, 2013, NAT GENET, V45, P1105, DOI 10.1038/ng.2775
   SHAPIRO WR, 1989, J NEUROSURG, V71, P1, DOI 10.3171/jns.1989.71.1.0001
   Smith G, 2012, MOL IMAGING BIOL, V14, P653, DOI 10.1007/s11307-012-0590-y
   Sottoriva A, 2013, P NATL ACAD SCI USA, V110, P4009, DOI 10.1073/pnas.1219747110
   Sturm D, 2014, NAT REV CANCER, V14, P92, DOI 10.1038/nrc3655
   Sturm D, 2012, CANCER CELL, V22, P425, DOI 10.1016/j.ccr.2012.08.024
   Surawicz T S, 1999, NEURO ONCOL, V1, P14, DOI 10.1093/neuonc/1.1.14
   Swanson KR, 2009, J NUCL MED, V50, P36, DOI 10.2967/jnumed.108.055467
   Tesar L, 2008, COMPUT MED IMAG GRAP, V32, P513, DOI 10.1016/j.compmedimag.2008.05.005
   Tesar L, 2007, PROCEEDINGS OF THE FOURTH IASTED INTERNATIONAL CONFERENCE ON SIGNAL PROCESSING, V0, P0
   Vees H, 2009, EUR J NUCL MED MOL I, V36, P182, DOI 10.1007/s00259-008-0943-6
   Verhaak RGW, 2010, CANCER CELL, V17, P98, DOI 10.1016/j.ccr.2009.12.020
   Wahl RL, 2009, J NUCL MED, V50, P122S, DOI 10.2967/jnumed.108.057307
   Weber RG, 1996, ONCOGENE, V13, P983
   Wibmer A, 2015, EUR RADIOL, V25, P2840, DOI 10.1007/s00330-015-3701-8
   Wick W, 2012, LANCET ONCOL, V13, P707, DOI 10.1016/S1470-2045(12)70164-X
   WOLD S, 1984, SIAM J SCI STAT COMP, V5, P735, DOI 10.1137/0905052
   Yamamoto S, 2012, AM J ROENTGENOL, V199, P654, DOI 10.2214/AJR.11.7824
   Yang DL, 2015, MED PHYS, V42, P6725, DOI 10.1118/1.4934373
   Zacharaki EI, 2012, AM J NEURORADIOL, V33, P1065, DOI 10.3174/ajnr.A2939
   Zaidi H, 2010, EUR J NUCL MED MOL I, V37, P2165, DOI 10.1007/s00259-010-1423-3
   Zhang J, 2014, MED PHYS, V41, P0, DOI 10.1118/1.4866218
   Zhou MX, 2014, INT CONF GEOINFORM, V0, P0
   Zhou M, 2014, TRANSL ONCOL, V7, P5, DOI 10.1593/tlo.13730
   Zinn PO, 2015, CANCER J, V21, P225, DOI 10.1097/PPO.0000000000000120
   Zinn PO, 2013, NEUROSURGERY, V60, P126, DOI 10.1227/01.neu.0000430773.18220.3f
NR 108
TC 50
Z9 52
U1 2
U2 63
PU AME PUBL CO
PI SHATIN
PA FLAT-RM C 16F, KINGS WING PLAZA 1, NO 3 KWAN ST, SHATIN, HONG KONG 00000, PEOPLES R CHINA
SN 2218-676X
EI 2219-6803
J9 TRANSL CANCER RES
JI Transl. Cancer Res.
PD AUG 15
PY 2016
VL 5
IS 4
BP 383
EP 397
DI 10.21037/tcr.2016.06.31
PG 15
WC Oncology
SC Oncology
GA DU5BB
UT WOS:000382225800006
DA 2024-03-01
ER

PT J
AU Kerns, SL
   Dorling, L
   Fachal, L
   Bentzen, S
   Pharoah, PDP
   Barnes, DR
   Gómez-Caamaño, A
   Carballo, AM
   Dearnaley, DP
   Peleteiro, P
   Gulliford, SL
   Hall, E
   Michailidou, K
   Carracedo, A
   Sia, M
   Stock, R
   Stone, NN
   Sydes, MR
   Tyrer, JP
   Ahmed, S
   Parliament, M
   Ostrer, H
   Rosenstein, BS
   Vega, A
   Burnet, NG
   Dunning, AM
   Barnett, GC
   West, CML
AF Kerns, Sarah L.
   Dorling, Leila
   Fachal, Laura
   Bentzen, Soren
   Pharoah, Paul D. P.
   Barnes, Daniel R.
   Gomez-Caamano, Antonio
   Carballo, Ana M.
   Dearnaley, David P.
   Peleteiro, Paula
   Gulliford, Sarah L.
   Hall, Emma
   Michailidou, Kyriaki
   Carracedo, Angel
   Sia, Michael
   Stock, Richard
   Stone, Nelson N.
   Sydes, Matthew R.
   Tyrer, Jonathan P.
   Ahmed, Shahana
   Parliament, Matthew
   Ostrer, Harry
   Rosenstein, Barry S.
   Vega, Ana
   Burnet, Neil G.
   Dunning, Alison M.
   Barnett, Gillian C.
   West, Catharine M. L.
TI Meta-analysis of Genome Wide Association Studies Identifies Genetic Markers of Late Toxicity Following Radiotherapy for Prostate Cancer
SO EBIOMEDICINE
LA English
DT Article
DE Radiogenomics; Genome-wide association study; Prostate cancer; Radiation toxicity; Cancer survivorship; Quality of life
ID single nucleotide polymorphisms; erectile dysfunction; radiation-therapy; risk; men; telangiectasia; prediction; rs2868371; variants; hspb1
AB Nearly 50% of cancer patients undergo radiotherapy. Late radiotherapy toxicity affects quality-of-life in long-term cancer survivors and risk of side-effects in a minority limits doses prescribed to the majority of patients. Development of a test predicting risk of toxicity could benefit many cancer patients. We aimed to meta-analyze individual level data from four genome-wide association studies from prostate cancer radiotherapy cohorts including 1564 men to identify genetic markers of toxicity. Prospectively assessed two-year toxicity endpoints (urinary frequency, decreased urine stream, rectal bleeding, overall toxicity) and single nucleotide polymorphism (SNP) associations were tested using multivariable regression, adjusting for clinical and patient-related risk factors. A fixed-effects meta-analysis identified two SNPs: rs17599026 on 5q31.2 with urinary frequency (odds ratio [OR] 3.12, 95% confidence interval [CI] 2.08-4.69, p-value 4.16 x 10(-8)) and rs7720298 on 5p15.2 with decreased urine stream (OR 2.71, 95% CI 1.90-3.86, p-value = 3.21 x 10(-8)). These SNPs lie within genes that are expressed in tissues adversely affected by pelvic radiotherapy including bladder, kidney, rectum and small intestine. The results show that heterogeneous radiotherapy cohorts can be combined to identify new moderate-penetrance genetic variants associated with radiotherapy toxicity. The work provides a basis for larger collaborative efforts to identify enough variants for a future test involving polygenic risk profiling. (C) 2016 The Authors. Published by Elsevier B.V.
C1 [Kerns, Sarah L.] Univ Rochester, Med Ctr, Dept Radiat Oncol, Rochester, NY 14642 USA.
   [Kerns, Sarah L.; Stock, Richard; Stone, Nelson N.; Rosenstein, Barry S.] Icahn Sch Med Mt Sinai, Dept Radiat Oncol, New York, NY 10029 USA.
   [Dorling, Leila; Pharoah, Paul D. P.; Barnes, Daniel R.; Michailidou, Kyriaki; Tyrer, Jonathan P.] Univ Cambridge, Ctr Canc Genet Epidemiol, Dept Publ Hlth & Primary Care, Strangeways Res Lab, Cambridge CB1 8RN, England.
   [Fachal, Laura; Ahmed, Shahana; Dunning, Alison M.; Barnett, Gillian C.] Univ Cambridge, Ctr Canc Genet Epidemiol, Dept Oncol, Strangeways Res Lab, Cambridge CB1 8RN, England.
   [Fachal, Laura; Carracedo, Angel; Vega, Ana] USC, CIBERER, Grp Med Xenom, Santiago De Compostela, Spain.
   [Bentzen, Soren] Univ Maryland, Greenebaum Canc Ctr, Div Biostat & Bioinformat, Baltimore, MD 21201 USA.
   [Bentzen, Soren] Univ Maryland, Sch Med, Dept Epidemiol & Publ Hlth, Baltimore, MD 21201 USA.
   [Gomez-Caamano, Antonio; Carballo, Ana M.; Peleteiro, Paula] Complexo Hosp Univ Santiago, Serv Galego Saude SERGAS, Dept Radiat Oncol, Santiago De Compostela, Spain.
   [Dearnaley, David P.; Gulliford, Sarah L.] Royal Marsden NHS Fdn Trust, Inst Canc Res, Joint Dept Phys, Downs Rd, Sutton SM2 5NG, Surrey, England.
   [Hall, Emma] Inst Canc Res, Clin Trials & Stat Unit, London SM2 5NG, England.
   [Carracedo, Angel] Serv Galego Saude SERGAS, Fdn Publ Galega Med Xenom, Santiago De Compostela 15706, Spain.
   [Sia, Michael] Univ Calgary, Tom Baker Canc Ctr, Dept Radiat Oncol, Calgary, AB, Canada.
   [Parliament, Matthew] MRC Clin Trials Unit, Canc & Other Noninfect Dis, London WC2B 6NH, England.
   [Parliament, Matthew] Univ Alberta, Cross Canc Inst, Dept Oncol, Div Radiat Oncol, Edmonton, AB, Canada.
   [Ostrer, Harry] Albert Einstein Coll Med, Dept Pathol, Bronx, NY 10467 USA.
   [Ostrer, Harry] Albert Einstein Coll Med, Dept Genet, Bronx, NY 10467 USA.
   [Rosenstein, Barry S.] Icahn Sch Med Mt Sinai, Dept Genet & Genom Sci, New York, NY 10029 USA.
   [Rosenstein, Barry S.] NYU, Sch Med, Dept Radiat Oncol, New York, NY USA.
   [Burnet, Neil G.] Univ Cambridge, Addenbrookes Hosp, Dept Oncol, Cambridge Biomed Campus,Hills Rd, Cambridge CB2 0QQ, England.
   [Barnett, Gillian C.] Cambridge Univ Hosp NHS Fdn Trust, Dept Oncol, Box 193,Hills Rd, Cambridge CB2 0QQ, England.
   [West, Catharine M. L.] Univ Manchester, Christie Hosp, Manchester Acad Hlth Sci Ctr, Inst Canc Sci, Manchester M20 4BX, Lancs, England.
C3 University of Rochester; Icahn School of Medicine at Mount Sinai; University of Cambridge; University of Cambridge; CIBER - Centro de Investigacion Biomedica en Red; CIBERER; Universidade de Santiago de Compostela; University System of Maryland; University of Maryland Baltimore; University System of Maryland; University of Maryland Baltimore; Complexo Hospitalario Universitario de Santiago de Compostela; Royal Marsden NHS Foundation Trust; University of London; Institute of Cancer Research - UK; University of London; Institute of Cancer Research - UK; Royal Marsden NHS Foundation Trust; Tom Baker Cancer Clinic; University of Calgary; Medical Research Council Clinical Trials Unit; University of Alberta; Yeshiva University; Albert Einstein College of Medicine; Yeshiva University; Albert Einstein College of Medicine; Icahn School of Medicine at Mount Sinai; New York University; Cambridge University Hospitals NHS Foundation Trust; Addenbrooke's Hospital; University of Cambridge; University of Cambridge; Christie NHS Foundation Trust; Christie Hospital; University of Manchester
RP West, CML (corresponding author), Univ Manchester, Christie Hosp, Manchester Acad Hlth Sci Ctr, Inst Canc Sci, Manchester M20 4BX, Lancs, England.
EM Catharine.West@manchester.ac.uk
FU Cancer Research UK [C1094/A11728, C26900/A8740, C8197/A10865, C8197/A10123]; Royal College of Radiologists [C26900/ A8740]; National Institute for Health Research; Addenbrooke's Charitable Trust; Institute of Cancer Research (National Institute for Health Research) Biomedical Research Centre [C46/A2131]; National Institute for Health Research Cambridge Biomedical Research Centre; UK Medical Research Council [RG70550]; Joseph Mitchell Trust; Experimental Cancer Medicine Centre; Cancer Research UK Program grant Section of Radiotherapy [C33589/ A19727]; United States National Institutes of Health [1R01CA134444, 2P30CA014520-34, 1K07CA187546-01A1]; American Cancer Society [RSGT-05-200-01-CCE]; U.S. Department of Defense [PC074201]; Mount Sinai Tisch Cancer Institute Developmental Fund Award; Instituto de Salud Carlos III [FIS PI10/00164, PI13/02030, PI13/01136]; Fondo Europeo de Desarrollo Regional (FEDER); Xunta de Galicia; European Social Fund [POS-A/2013/034]; Alberta Cancer Board Research Initiative Program [103.0393.71760001404]; European Union [601826]; Manchester Experimental Cancer Medicine Centre; UK Medical Research Council; Department of Health and Cancer Research UK [CRUK/06/016, C8262/A7253]; NHS; MRC [MC_U122861330, MC_UU_12023/28, MC_UU_12023/6] Funding Source: UKRI; Cancer Research UK [10588, 7253, 19727, 18504, 16565] Funding Source: researchfish; Cancer Research UK; The Francis Crick Institute [10119] Funding Source: researchfish; Cancer Research UK; The Francis Crick Institute [10124] Funding Source: researchfish; Medical Research Council [MC_UU_12023/28, MC_UU_12023/6, MC_U122861330, 1366822] Funding Source: researchfish; National Institute for Health Research [NF-SI-0611-10106] Funding Source: researchfish
CR Alemozaffar M, 2011, JAMA-J AM MED ASSOC, V306, P1205, DOI 10.1001/jama.2011.1333
   Altshuler DM, 2012, NATURE, V491, P56, DOI 10.1038/nature11632
   Unknown -, 2013, ORDINAL REGRESSION M, V0, P0
   Barnett GC, 2015, CLIN ONCOL-UK, V27, P579, DOI 10.1016/j.clon.2015.06.013
   Barnett GC, 2014, RADIOTHER ONCOL, V111, P178, DOI 10.1016/j.radonc.2014.02.012
   Barnett GC, 2012, INT J RADIAT ONCOL, V82, P1065, DOI 10.1016/j.ijrobp.2011.03.015
   Barnett GC, 2012, LANCET ONCOL, V13, P65, DOI 10.1016/S1470-2045(11)70302-3
   Barnett GC, 2009, NAT REV CANCER, V9, P134, DOI 10.1038/nrc2587
   Barrett JC, 2005, BIOINFORMATICS, V21, P263, DOI 10.1093/bioinformatics/bth457
   Bentzen SM, 2010, INT J RADIAT ONCOL, V76, PS3, DOI 10.1016/j.ijrobp.2009.09.040
   Burnet NG, 2006, CLIN ONCOL-UK, V18, P525, DOI 10.1016/j.clon.2006.05.007
   Chatterjee N, 2016, NAT REV GENET, V17, P392, DOI 10.1038/nrg.2016.27
   Cohn LD, 2003, PSYCHOL METHODS, V8, P243, DOI 10.1037/1082-989X.8.3.243
   Corradin O, 2014, GENOME MED, V6, P0, DOI 10.1186/s13073-014-0085-3
   Davison BJ, 2002, CANCER NURS, V25, P42, DOI 10.1097/00002820-200202000-00009
   Dearnaley D, 2012, LANCET ONCOL, V13, P43, DOI 10.1016/S1470-2045(11)70293-5
   Desmet FO, 2009, NUCLEIC ACIDS RES, V37, P0, DOI 10.1093/nar/gkp215
   Dunham I, 2012, NATURE, V489, P57, DOI 10.1038/nature11247
   Edvardsen H, 2013, INT J RADIAT ONCOL, V86, P791, DOI 10.1016/j.ijrobp.2013.02.025
   Escudier E, 2009, PAEDIATR RESPIR REV, V10, P51, DOI 10.1016/j.prrv.2009.02.001
   Evangelou E, 2013, NAT REV GENET, V14, P379, DOI 10.1038/nrg3472
   Fachal L, 2014, NAT GENET, V46, P891, DOI 10.1038/ng.3020
   Fachal L, 2012, RADIOTHER ONCOL, V103, P206, DOI 10.1016/j.radonc.2012.01.015
   Frazer KA, 2007, NATURE, V449, P851, DOI 10.1038/nature06258
   Heemsbergen WD, 2006, INT J RADIAT ONCOL, V66, P3, DOI 10.1016/j.ijrobp.2006.03.055
   Hnisz D, 2013, CELL, V155, P934, DOI 10.1016/j.cell.2013.09.053
   Ho AY, 2006, INT J RADIAT ONCOL, V65, P646, DOI 10.1016/j.ijrobp.2006.03.006
   Howie BN, 2009, PLOS GENET, V5, P0, DOI 10.1371/journal.pgen.1000529
   Howlader N, 2013, SEER CANC STAT REV 1, V0, P0
   Kerns SL, 2014, RADIOTHER ONCOL, V110, P182, DOI 10.1016/j.radonc.2013.07.011
   Kerns SL, 2013, RADIOTHER ONCOL, V107, P372, DOI 10.1016/j.radonc.2013.05.001
   Kerns SL, 2013, J UROLOGY, V190, P102, DOI 10.1016/j.juro.2013.01.096
   Kerns SL, 2013, INT J RADIAT ONCOL, V85, PE21, DOI 10.1016/j.ijrobp.2012.08.003
   Kerns SL, 2010, INT J RADIAT ONCOL, V78, P1292, DOI 10.1016/j.ijrobp.2010.07.036
   Kneebone A, 2004, INT J RADIAT ONCOL, V60, P1088, DOI 10.1016/j.ijrobp.2004.04.033
   Little J, 2009, HUM GENET, V125, P131, DOI 10.1007/s00439-008-0592-7
   Lonsdale J, 2013, NAT GENET, V45, P580, DOI 10.1038/ng.2653
   Guerra JLL, 2012, RADIOTHER ONCOL, V105, P299, DOI 10.1016/j.radonc.2012.08.014
   Guerra JLL, 2011, RADIOTHER ONCOL, V101, P271, DOI 10.1016/j.radonc.2011.08.039
   Marchini J, 2007, NAT GENET, V39, P906, DOI 10.1038/ng2088
   McCarthy MI, 2008, NAT REV GENET, V9, P356, DOI 10.1038/nrg2344
   Michalski JM, 2010, INT J RADIAT ONCOL, V76, PS123, DOI 10.1016/j.ijrobp.2009.03.078
   Pang QS, 2013, INT J RADIAT ONCOL, V85, P1332, DOI 10.1016/j.ijrobp.2012.10.011
   PURCELL S, 2003, BIOINFORMATICS, V19, P149, DOI 10.1093/BIOINFORMATICS/19.1.149
   R Core Team, 2021, R LANG ENV STAT COMP, V0, P0
   Resnick MJ, 2013, NEW ENGL J MED, V368, P436, DOI 10.1056/NEJMoa1209978
   Safwat A, 2002, INT J RADIAT ONCOL, V52, P198, DOI 10.1016/S0360-3016(01)02690-6
   Sanda MG, 2008, NEW ENGL J MED, V358, P1250, DOI 10.1056/NEJMoa074311
   Skol AD, 2006, NAT GENET, V38, P209, DOI 10.1038/ng1706
   Stock RG, 2006, INT J RADIAT ONCOL, V64, P527, DOI 10.1016/j.ijrobp.2005.07.981
   STOCK RG, 1995, INT J RADIAT ONCOL, V32, P219, DOI 10.1016/0360-3016(95)00521-Y
   Stone Nelson N, 2003, BRACHYTHERAPY, V2, P17, DOI 10.1016/S1538-4721(03)00005-9
   Sydes MR, 2004, RADIOTHER ONCOL, V72, P199, DOI 10.1016/j.radonc.2004.04.007
   Syndikus I, 2010, INT J RADIAT ONCOL, V77, P773, DOI 10.1016/j.ijrobp.2009.05.052
   Talbot CJ, 2012, BRIT J CANCER, V107, P748, DOI 10.1038/bjc.2012.290
   TAYLOR AMR, 1975, NATURE, V258, P427, DOI 10.1038/258427a0
   Uhlen M, 2015, SCIENCE, V347, P0, DOI 10.1126/science.1260419
   Viswanathan AN, 2010, INT J RADIAT ONCOL, V76, PS116, DOI 10.1016/j.ijrobp.2009.02.090
   von Elm E, 2007, ANN INTERN MED, V147, P573, DOI 10.7326/0003-4819-147-8-200710160-00010
   West C, 2010, RADIOTHER ONCOL, V94, P117, DOI 10.1016/j.radonc.2009.12.007
   West CM, 2011, GENOME MED, V3, P0, DOI 10.1186/gm268
NR 61
TC 57
Z9 60
U1 0
U2 2
PU ELSEVIER
PI AMSTERDAM
PA RADARWEG 29, 1043 NX AMSTERDAM, NETHERLANDS
SN 2352-3964
EI 
J9 EBIOMEDICINE
JI EBioMedicine
PD AUG 15
PY 2016
VL 10
IS 
BP 150
EP 163
DI 10.1016/j.ebiom.2016.07.022
PG 14
WC Medicine, General & Internal; Medicine, Research & Experimental
SC General & Internal Medicine; Research & Experimental Medicine
GA EA8IE
UT WOS:000386877700026
PM 27515689
DA 2024-03-01
ER

PT J
AU Hsu, W
   El-Saden, S
   Taira, RK
AF Hsu, William
   El-Saden, Suzie
   Taira, Ricky K.
TI Medical Imaging Informatics
SO TRANSLATIONAL BIOMEDICAL INFORMATICS: A PRECISION MEDICINE PERSPECTIVE
LA English
DT Article; Book Chapter
DE Radiomics; Radiogenomics; Magnetic resonance imaging; Glioblastoma multiforme; Quantitative imaging; Imaging standards; Imaging informatics
ID growth-factor receptor; apparent diffusion-coefficient; health record data; glioblastoma-multiforme; alzheimers-disease; feature-selection; texture analysis; edgetic perturbation; computed-tomography; quality assessment
AB Imaging is one of the most important sources of clinically observable evidence that provides broad coverage, can provide insight on low-level scale properties, is noninvasive, has few side effects, and can be performed frequently. Thus, imaging data provides a viable observable that can facilitate the instantiation of a theoretical understanding of a disease for a particular patient context by connecting imaging findings to other biologic parameters in the model (e.g., genetic, molecular, symptoms, and patient survival). These connections can help inform their possible states and/or provide further coherent evidence. The field of radiomics is particularly dedicated to this task and seeks to extract quantifiable measures wherever possible. Example properties of investigation include genotype characterization, histopathology parameters, metabolite concentrations, vascular proliferation, necrosis, cellularity, and oxygenation. Important issues within the field include: signal calibration, spatial calibration, preprocessing methods (e.g., noise suppression, motion correction, and field bias correction), segmentation of target anatomic/pathologic entities, extraction of computed features, and inferencing methods connecting imaging features to biological states.
C1 [Hsu, William; El-Saden, Suzie; Taira, Ricky K.] Univ Calif Los Angeles, Dept Radiol Sci, Los Angeles, CA 90024 USA.
C3 University of California System; University of California Los Angeles
RP Taira, RK (corresponding author), Univ Calif Los Angeles, Dept Radiol Sci, Los Angeles, CA 90024 USA.
EM whsu@mednet.ucla.edu; rtaira@ucla.edu
CR de la Rocha AMA, 2014, AM J CANCER RES, V4, P312
   Aerts HJWL, 2014, NAT COMMUN, V5, P0, DOI 10.1038/ncomms5006
   Aghi M, 2005, CLIN CANCER RES, V11, P8600, DOI 10.1158/1078-0432.CCR-05-0713
   Aktipis CA, 2013, NAT REV CANCER, V13, P883, DOI 10.1038/nrc3606
   Alic L, 2014, PLOS ONE, V9, P0, DOI 10.1371/journal.pone.0110300
   Altomare DA, 2005, ONCOGENE, V24, P7455, DOI 10.1038/sj.onc.1209085
   AMADASUN M, 1989, IEEE T SYST MAN CYB, V19, P1264, DOI 10.1109/21.44046
   Amberger-Murphy V, 2009, CURR CANCER DRUG TAR, V9, P381, DOI 10.2174/156800909788166637
   Andriole KP, 2004, J DIGIT IMAGING, V17, P235, DOI 10.1007/s10278-004-1027-1
   Unknown -, 2009, NEOPLASIA, V11, P102, DOI 10.1593/neo.81328
   Unknown -, 2011, INTRODUCTION TO MEDICAL IMAGING: PHYSICS, V0, P0
   Arnold CW, 2016, ACAD RADIOL, V23, P90, DOI 10.1016/j.acra.2015.09.009
   ASARI S, 1994, NEURORADIOLOGY, V36, P308, DOI 10.1007/BF00593267
   Assaf Y, 2008, J MOL NEUROSCI, V34, P51, DOI 10.1007/s12031-007-0029-0
   Athanasiou LS, 2015, COMPUT METH PROG BIO, V121, P161, DOI 10.1016/j.cmpb.2015.06.002
   Baehring JM, 2007, J NEURO-ONCOL, V82, P221, DOI 10.1007/s11060-006-9273-3
   Bagherzadeh-Khiabani F, 2016, J CLIN EPIDEMIOL, V71, P76, DOI 10.1016/j.jclinepi.2015.10.002
   Bammer R, 2003, EUR J RADIOL, V45, P169, DOI 10.1016/S0720-048X(02)00303-0
   Barajas RF, 2012, NEURO-ONCOLOGY, V14, P942, DOI 10.1093/neuonc/nos128
   Barajas RF, 2010, RADIOLOGY, V254, P564, DOI 10.1148/radiol.09090663
   Basser PJ, 2000, MAGNET RESON MED, V44, P625, DOI 10.1002/1522-2594(200010)44:4<625::AID-MRM17>3.0.CO;2-O
   Beg MF, 2005, INT J COMPUT VISION, V61, P139, DOI 10.1023/B:VISI.0000043755.93987.aa
   Bengio Y, 2013, IEEE T PATTERN ANAL, V35, P1798, DOI 10.1109/TPAMI.2013.50
   Bergeest J, 2008, BILDVERARBEITUNG MED, V0, P0
   Berlin L, 2007, AM J ROENTGENOL, V189, P517, DOI 10.2214/AJR.07.2209
   Biggs N, 1993, CAMBRIDGE MATH LIB, V0, P0
   Boland GW, 2014, J AM COLL RADIOL, V11, P7, DOI 10.1016/j.jacr.2013.07.016
   Boland MR, 2013, J AM MED INFORM ASSN, V20, PE232, DOI 10.1136/amiajnl-2013-001932
   Brady Adrian, 2012, ULSTER MED J, V81, P3
   Breiman L, 2001, MACHINE LEARNING, V45, P5, DOI 10.1023/A:1010933404324
   Brenner DJ, 2007, NEW ENGL J MED, V357, P2277, DOI 10.1056/NEJMra072149
   Brynolfsson P, 2014, MED PHYS, V41, P0, DOI 10.1118/1.4894812
   Buckler AJ, 2013, J DIGIT IMAGING, V26, P614, DOI 10.1007/s10278-013-9598-3
   Buckler AJ, 2011, RADIOLOGY, V258, P906, DOI 10.1148/radiol.10100799
   Bui AAT, 2013, J AM MED INFORM ASSN, V20, P1053, DOI 10.1136/amiajnl-2012-001340
   Bulik M, 2013, CLIN NEUROL NEUROSUR, V115, P146, DOI 10.1016/j.clineuro.2012.11.002
   Bushberg JT, 2012, ESSENTIAL PHYS MED I, V3, P0
   Cao Y, 2010, ACAD RADIOL, V17, P468, DOI 10.1016/j.acra.2009.10.021
   Chen R, 2013, WIRES SYST BIOL MED, V5, P73, DOI 10.1002/wsbm.1198
   Chen W, 2007, MAGN RESON MED, V58, P562, DOI 10.1002/mrm.21347
   Chin L, 2008, NATURE, V455, P1061, DOI 10.1038/nature07385
   Chinot OL, 2013, CURR NEUROL NEUROSCI, V13, P0, DOI 10.1007/s11910-013-0347-2
   Chow KL, 2000, AM J NEURORADIOL, V21, P471
   Cohen AL, 2013, CURR NEUROL NEUROSCI, V13, P0, DOI 10.1007/s11910-013-0345-4
   Cootes TF, 2004, BRIT J RADIOL, V77, PS133, DOI 10.1259/bjr/20343922
   Cordova JS, 2016, NEURO-ONCOLOGY, V18, P1180, DOI 10.1093/neuonc/now036
   Cristini V, 2005, CLIN CANCER RES, V11, P6772, DOI 10.1158/1078-0432.CCR-05-0852
   Curry III TS, 1990, CHRISTENSENS PHYSICS OF DIAGNOSTIC RADIOLOGY, Vfourth, P0
   Dai XL, 1999, IEEE T GEOSCI REMOTE, V37, P2351, DOI 10.1109/36.789634
   Daianu M, 2013, BRAIN CONNECT, V3, P407, DOI 10.1089/brain.2012.0137
   Dalla Palma L, 2000, CLIN RADIOL, V55, P602, DOI 10.1053/crad.2000.0495
   Davnall F, 2012, INSIGHTS IMAGING, V3, P573, DOI 10.1007/s13244-012-0196-6
   DEAN BL, 1990, RADIOLOGY, V174, P411, DOI 10.1148/radiology.174.2.2153310
   del Sol A, 2010, CURR OPIN BIOTECH, V21, P566, DOI 10.1016/j.copbio.2010.07.010
   Delude CM, 2015, NATURE, V527, PS14, DOI 10.1038/527S14a
   Dempsey MF, 2005, AM J NEURORADIOL, V26, P770
   Deoni SCL, 2003, MAGNET RESON MED, V49, P515, DOI 10.1002/mrm.10407
   Pedro RWD, 2013, ACM COMPUT SURV, V46, P0, DOI 10.1145/2543581.2543593
   Diehn M, 2008, P NATL ACAD SCI USA, V105, P5213, DOI 10.1073/pnas.0801279105
   Dietrich O, 2010, EUR J RADIOL, V76, P314, DOI 10.1016/j.ejrad.2010.02.018
   Dominietto M, 2013, MAGN RESON MED, V70, P1481, DOI 10.1002/mrm.24590
   Dreze M, 2009, NAT METHODS, V6, P843, DOI 10.1038/NMETH.1394
   Duda RO, 2001, PATTERN CLASSIFICATION, V2nd, P0
   El Naqa I, 2009, PATTERN RECOGN, V42, P1162, DOI 10.1016/j.patcog.2008.08.011
   El-Naqa I, 2004, IEEE T MED IMAGING, V23, P1233, DOI 10.1109/TMI.2004.834601
   Ellingson BM, 2015, INT J ONCOL, V46, P1883, DOI 10.3892/ijo.2015.2891
   Essig M, 2013, AM J ROENTGENOL, V200, P24, DOI 10.2214/AJR.12.9543
   Evans WE, 1999, SCIENCE, V286, P487, DOI 10.1126/science.286.5439.487
   Fan X, 2010, STEM CELLS, V28, P5, DOI 10.1002/stem.254
   Fleishman Greg M, 2015, INF PROCESS MED IMAGING, V24, P746, DOI 10.1007/978-3-319-19992-4_59
   Furnari FB, 2007, GENE DEV, V21, P2683, DOI 10.1101/gad.1596707
   Gagliardi AR, 2008, BMC MED INFORM DECIS, V8, P0, DOI 10.1186/1472-6947-8-59
   Gallagher FA, 2010, CLIN RADIOL, V65, P557, DOI 10.1016/j.crad.2010.04.006
   García-Figueiras R, 2016, MAGN RESON IMAGING C, V24, P261, DOI 10.1016/j.mric.2015.08.003
   García-Figueiras R, 2015, CURR PROBL DIAGN RAD, V44, P407, DOI 10.1067/j.cpradiol.2015.02.010
   Gatsonis CA, 2011, RADIOLOGY, V258, P243, DOI 10.1148/radiol.10091808
   Gauberti M, 2014, FRONT CELL NEUROSCI, V8, P0, DOI 10.3389/fncel.2014.00389
   Gerstner ER, 2010, J CLIN ONCOL, V28, PE91, DOI 10.1200/JCO.2009.25.0233
   Gilad AA, 2007, NMR BIOMED, V20, P275, DOI 10.1002/nbm.1134
   Gillies RJ, 2016, RADIOLOGY, V278, P563, DOI 10.1148/radiol.2015151169
   Goldhirsch A, 2011, ANN ONCOL, V22, P1736, DOI 10.1093/annonc/mdr304
   Goldman AW, 2015, FRONT PHYSIOL, V6, P0, DOI 10.3389/fphys.2015.00225
   Gong GL, 2009, CEREB CORTEX, V19, P524, DOI 10.1093/cercor/bhn102
   Goodman SN, 1999, ANN INTERN MED, V130, P995, DOI 10.7326/0003-4819-130-12-199906150-00008
   Grove O, 2015, PLOS ONE, V10, P0, DOI 10.1371/journal.pone.0118261
   Gu YH, 2013, PATTERN RECOGN, V46, P692, DOI 10.1016/j.patcog.2012.10.005
   Guerrero T, 2004, PHYS MED BIOL, V49, P4147, DOI 10.1088/0031-9155/49/17/022
   Guo Z, 2015, CARCINOGENESIS, V36, P307, DOI 10.1093/carcin/bgv007
   Gupta RK, 2000, J NEURO-ONCOL, V50, P215, DOI 10.1023/A:1006431120031
   Gupta Sachin, 2010, THER ADV MED ONCOL, V2, P237, DOI 10.1177/1758834010366430
   Gutman DA, 2013, RADIOLOGY, V267, P560, DOI 10.1148/radiol.13120118
   HARALICK RM, 1973, IEEE T SYST MAN CYB, VSMC3, P610, DOI 10.1109/TSMC.1973.4309314
   Hatanpaa KJ, 2010, NEOPLASIA, V12, P675, DOI 10.1593/neo.10688
   Haynes Brian, 2007, EVID BASED NURS, V10, P6, DOI 10.1136/ebn.10.1.6
   He LL, 2009, IEEE T MED IMAGING, V28, P165, DOI 10.1109/TMI.2008.927338
   Hegi ME, 2005, NEW ENGL J MED, V352, P997, DOI 10.1056/NEJMoa043331
   Heldin CH, 2013, CELL COMMUN SIGNAL, V11, P0, DOI 10.1186/1478-811X-11-97
   Heldin CH, 2004, NAT REV CANCER, V4, P806, DOI 10.1038/nrc1456
   Herold CJ, 2016, RADIOLOGY, V279, P226, DOI 10.1148/radiol.2015150709
   Hersh WR, 2013, MED CARE, V51, PS30, DOI 10.1097/MLR.0b013e31829b1dbd
   Heye AK, 2014, NEUROIMAGE-CLIN, V6, P262, DOI 10.1016/j.nicl.2014.09.002
   Higano S, 2006, RADIOLOGY, V241, P839, DOI 10.1148/radiol.2413051276
   Hinton GE, 2006, SCIENCE, V313, P504, DOI 10.1126/science.1127647
   Hinton G E, 1986, DISTRIBUTED REPRESEN, V0, P0
   Hobbs SK, 2003, J MAGN RESON IMAGING, V18, P530, DOI 10.1002/jmri.10395
   Holodny AI, 1999, NEURORADIOLOGY, V41, P820, DOI 10.1007/s002340050848
   Honda T, 2013, CLIN RADIOL, V68, PE21, DOI 10.1016/j.crad.2012.09.002
   Houhou N, 2009, LECT NOTES COMPUT SC, V5567, P112, DOI 10.1007/978-3-642-02256-2_10
   Hsu W, 2016, J AM MED INFORM ASSN, V23, PE152, DOI 10.1093/jamia/ocv161
   Hsu W, 2012, IEEE T INF TECHNOL B, V16, P228, DOI 10.1109/TITB.2012.2186149
   Hua X, 2016, NEUROBIOL AGING, V37, P26, DOI 10.1016/j.neurobiolaging.2015.09.018
   Hua X, 2013, NEUROIMAGE, V66, P648, DOI 10.1016/j.neuroimage.2012.10.086
   Huang RY, 2015, FRONT NEUROL, V6, P0, DOI 10.3389/fneur.2015.00033
   Hubbard R, 2003, AM STAT, V57, P171, DOI 10.1198/0003130031856
   Ioannidis JPA, 2005, PLOS MED, V2, P696, DOI 10.1371/journal.pmed.0020124
   Jackson A, 2002, AM J NEURORADIOL, V23, P7
   Jacobs RE, 2001, CURR OPIN NEUROBIOL, V11, P621, DOI 10.1016/S0959-4388(00)00259-2
   Jager F, 2006, PROC VMV, V0, P269
   JAYNES ET, 1957, PHYS REV, V106, P620, DOI 10.1103/PhysRev.106.620
   Jenkinson MD, 2006, BRAIN, V129, P1884, DOI 10.1093/brain/awl108
   Joo KM, 2012, CANCER RES, V72, P3828, DOI 10.1158/0008-5472.CAN-11-3760
   Kalpathy-Cranner J, 2014, CANCER RES, V74, P4622, DOI 10.1158/0008-5472.CAN-14-0383
   Kanewala U, 2014, INFORM SOFTWARE TECH, V56, P1219, DOI 10.1016/j.infsof.2014.05.006
   Kansagra AP, 2016, ACAD RADIOL, V23, P30, DOI 10.1016/j.acra.2015.10.004
   Kansal AR, 2000, J THEOR BIOL, V207, P431, DOI 10.1006/jtbi.2000.2186
   Kim WY, 2001, NEW ENGL J MED, V345, P1863, DOI 10.1056/NEJMoa010866
   Klein A, 2009, NEUROIMAGE, V46, P786, DOI 10.1016/j.neuroimage.2008.12.037
   Koh DM, 2007, AM J ROENTGENOL, V188, P1622, DOI 10.2214/AJR.06.1403
   Kono K, 2001, AM J NEURORADIOL, V22, P1081
   Koul D, 2008, CANCER BIOL THER, V7, P1321, DOI 10.4161/cbt.7.9.6954
   Krizhevsky Alex, 2017, COMMUNICATIONS OF THE ACM, V60, P84, DOI 10.1145/3065386
   Ku BM, 2011, INT J CANCER, V128, P1316, DOI 10.1002/ijc.25466
   Kumar V, 2012, MAGN RESON IMAGING, V30, P1234, DOI 10.1016/j.mri.2012.06.010
   Kwitt R, 2014, LECT NOTES COMPUT SC, V8674, P454, DOI 10.1007/978-3-319-10470-6_57
   Lacerda S, 2009, NEUROIMAG CLIN N AM, V19, P527, DOI 10.1016/j.nic.2009.08.007
   Lambin P, 2012, EUR J CANCER, V48, P441, DOI 10.1016/j.ejca.2011.11.036
   Landau DA, 2013, CELL, V152, P714, DOI 10.1016/j.cell.2013.01.019
   Landgrebe TCW, 2007, PATTERN RECOGN LETT, V28, P1747, DOI 10.1016/j.patrec.2007.05.001
   Lecun Y, 1998, P IEEE, V86, P2278, DOI 10.1109/5.726791
   Lee J, 2009, MAGN RESON MED, V61, P1500, DOI 10.1002/mrm.21800
   Leow AD, 2007, IEEE T MED IMAGING, V26, P822, DOI 10.1109/TMI.2007.892646
   Liang Shen, 1993, INTERNATIONAL JOURNAL OF PATTERN RECOGNITION AND ARTIFICIAL INTELLIGENCE, V7, P1403, DOI 10.1142/S0218001493000686
   Liu H, 1997, IEEE T KNOWL DATA EN, V9, P642, DOI 10.1109/69.617056
   Liu H, 2008, CH CRC DATA MIN KNOW, V0, P3
   Lustgarten Jonathan L, 2008, AMIA ANNU SYMP PROC, V0, P445
   Madabhushi A, 2005, IEEE T MED IMAGING, V24, P561, DOI 10.1109/TMI.2004.843256
   Mandelbrot BB, 1983, FRACTAL GEOMETRY NAT, V0, P0
   Massoud TF, 2003, GENE DEV, V17, P545, DOI 10.1101/gad.1047403
   Matiasz NJ, 2015, AMIA 2015 JOINT SUMM, V0, P0
   McGillicuddy LT, 2009, CANCER CELL, V16, P44, DOI 10.1016/j.ccr.2009.05.009
   McInerney T, 1996, MED IMAGE ANAL, V1, P91, DOI 10.1016/S1361-8415(96)80007-7
   Nagao M, 2002, ANN NUCL MED, V16, P369, DOI 10.1007/BF02990073
   Nagarajan R, 2010, MAGN RESON INSIGHTS, V4, P1
   Nakano T, 2002, CLIN IMAG, V26, P243, DOI 10.1016/S0899-7071(02)00433-3
   National Research Council. (US) Committee on a framework for developing a new taxonomy of disease, 2011, US COMM FRAM DEV NEW, V0, P0
   Niemeijer M, 2005, IEEE T MED IMAGING, V24, P584, DOI 10.1109/TMI.2005.843738
   Norská A, 2010, NEUROIMAG CLIN N AM, V20, P293, DOI 10.1016/j.nic.2010.04.003
   Nyúl LG, 1999, MAGNET RESON MED, V42, P1072, DOI 10.1002/(SICI)1522-2594(199912)42:6<1072::AID-MRM11>3.0.CO;2-M
   Ohgaki H, 2007, AM J PATHOL, V170, P1445, DOI 10.2353/ajpath.2007.070011
   Ortensi B, 2013, STEM CELL RES THER, V4, P0, DOI 10.1186/scrt166
   Osada R, 2002, ACM T GRAPHIC, V21, P807, DOI 10.1145/571647.571648
   Ozkan E, 2015, AM J ROENTGENOL, V205, P1016, DOI 10.2214/AJR.14.14147
   Pearl, 1989, MORGAN KAUFMANN SERI, V0, P0, DOI DOI 10.1016/C2009-0-27609-4
   Peng YH, 2013, RADIOLOGY, V267, P787, DOI 10.1148/radiol.13121454
   Pennacchietti S, 2003, CANCER CELL, V3, P347, DOI 10.1016/S1535-6108(03)00085-0
   Petrella JR, 2011, RADIOLOGY, V259, P317, DOI 10.1148/radiol.11110380
   Pierallini A, 1997, EUR RADIOL, V7, P395, DOI 10.1007/s003300050173
   Pinker K, 2012, EUR J RADIOL, V81, P566, DOI 10.1016/j.ejrad.2010.04.028
   Pisano ED, 2005, NEW ENGL J MED, V353, P1773, DOI 10.1056/NEJMoa052911
   Poon M, 2008, COMPUT MED IMAG GRAP, V32, P639, DOI 10.1016/j.compmedimag.2008.07.004
   Pope WB, 2005, AM J NEURORADIOL, V26, P2466
   Prasad M, 2004, PROCEEDINGS OF THE 2004 INTELLIGENT SENSORS, V0, P427
   RALL LB, 1983, MATH COMPUT, V41, P219, DOI 10.1090/S0025-5718-1983-0701636-9
   Randen T, 1999, IEEE T PATTERN ANAL, V21, P291, DOI 10.1109/34.761261
   Raza SM, 2004, CLIN CANCER RES, V10, P212, DOI 10.1158/1078-0432.CCR-0155-3
   Rheinbay E, 2013, CELL REP, V3, P1567, DOI 10.1016/j.celrep.2013.04.021
   Ribeiro MT, 2016, KDD, V0, PP1135, DOI 10.1145/2939672.2939778
   Rios Piedra EA, 2016, P IEEE INT C BIOM HL, V0, P0
   Robbins ME, 2012, RADIAT RES, V177, P449, DOI 10.1667/RR2530.1
   Robinson PN, 2012, HUM MUTAT, V33, P777, DOI 10.1002/humu.22080
   Rubinov M, 2010, NEUROIMAGE, V52, P1059, DOI 10.1016/j.neuroimage.2009.10.003
   Rusk N, 2016, NAT METHODS, V13, P35, DOI 10.1038/nmeth.3707
   Saeys Y, 2007, BIOINFORMATICS, V23, P2507, DOI 10.1093/bioinformatics/btm344
   Sahin M, 2015, SCIENCE, V350, P890, DOI 10.1126/science.aab3897
   Saria S, 2015, IEEE INTELL SYST, V30, P70, DOI 10.1109/MIS.2015.60
   Scheffler K, 2001, MAGNET RESON MED, V45, P720, DOI 10.1002/mrm.1097
   Schneider U, 1996, PHYS MED BIOL, V41, P111, DOI 10.1088/0031-9155/41/1/009
   Silva AJ, 2015, LEARN MEMORY, V22, P494, DOI 10.1101/lm.029355.112
   Sim Ida, 2010, SUMMIT TRANSL BIOINFORM, V2010, P51
   Simonyan K, 2015, ARXIV, V0, P0
   SINHA S, 1992, INVEST RADIOL, V27, P856, DOI 10.1097/00004424-199210000-00017
   Smith JJ, 2003, RADIOLOGY, V227, P633, DOI 10.1148/radiol.2273020518
   Sotiras A, 2013, IEEE T MED IMAGING, V32, P1153, DOI 10.1109/TMI.2013.2265603
   Spence AM, 2008, CLIN CANCER RES, V14, P2623, DOI 10.1158/1078-0432.CCR-07-4995
   Sporns O, 2011, NETWORKS BRAIN, V0, P0
   Stebbins GT, 2009, BEHAV NEUROL, V21, P39, DOI 10.3233/BEN-2009-0234
   Suzuki T, 2005, J CLIN PATHOL, V58, P166, DOI 10.1136/jcp.2004.020909
   Szigeti K, 2016, BMC MED IMAGING, V16, P0, DOI 10.1186/s12880-016-0118-z
   Teruel JR, 2014, NMR BIOMED, V27, P887, DOI 10.1002/nbm.3132
   Thomassin-Naggara I, 2013, EUR J RADIOL, V82, PE790, DOI 10.1016/j.ejrad.2013.08.002
   Thompson G, 2010, NEUROIMAG CLIN N AM, V20, P337, DOI 10.1016/j.nic.2010.04.008
   Thompson PM, 2002, COMPUTING AND VISUALIZATION IN SCIENCE, V5, P13, DOI 10.1007/s00791-002-0084-6
   Thompson PM, 2014, BRAIN IMAGING BEHAV, V8, P153, DOI 10.1007/s11682-013-9269-5
   Thornhill RE, 2010, AM J NEURORADIOL, V31, P1015, DOI 10.3174/ajnr.A2003
   Thrall JH, 2014, ACAD RADIOL, V21, P1083, DOI 10.1016/j.acra.2014.02.019
   TIEN RD, 1994, AM J ROENTGENOL, V162, P671, DOI 10.2214/ajr.162.3.8109520
   Tofts PS, 1999, J MAGN RESON IMAGING, V10, P223, DOI 10.1002/(SICI)1522-2586(199909)10:3<223::AID-JMRI2>3.0.CO;2-S
   Tong M, 2013, STUD HEALTH TECHNOL, V192, P856, DOI 10.3233/978-1-61499-289-9-856
   Tourassi GD, 2008, ACAD RADIOL, V15, P626, DOI 10.1016/j.acra.2007.12.013
   Turchi L, 2013, STEM CELLS, V31, P1252, DOI 10.1002/stem.1373
   Verhaak RGW, 2010, CANCER CELL, V17, P98, DOI 10.1016/j.ccr.2009.12.020
   Vlieger EJ, 2004, EUR RADIOL, V14, P1143, DOI 10.1007/s00330-004-2328-y
   Wachowicz K, 2014, RESEARCH AND REPORTS IN NUCLEAR MEDICINE, V4, P1, DOI 10.2147/RRNM.S46526
   Wang Q, 2010, AM J NEURORADIOL, V31, P516, DOI 10.3174/ajnr.A1862
   Weber GL, 2011, ONCOTARGET, V2, P833
   Weigelt B, 2010, J PATHOL, V220, P263, DOI 10.1002/path.2648
   Weiskopf NG, 2013, J AM MED INFORM ASSN, V20, P144, DOI 10.1136/amiajnl-2011-000681
   Wick W, 2016, NEURO-ONCOLOGY, V18, P315, DOI 10.1093/neuonc/nov180
   Wilkinson ID, 2003, BRIT J RADIOL, V76, P98, DOI 10.1259/bjr/66817309
   Xue SH, 2013, WIRES NANOMED NANOBI, V5, P163, DOI 10.1002/wnan.1205
   Yu K, 2011, PROC CVPR IEEE, V0, PP1713, DOI 10.1109/CVPR.2011.5995732
   Zacharaki EI, 2009, MAGN RESON MED, V62, P1609, DOI 10.1002/mrm.22147
   Zeiler MD, 2014, LECT NOTES COMPUT SC, V8689, P818, DOI 10.1007/978-3-319-10590-1_53
   Zhang DS, 2004, PATTERN RECOGN, V37, P1, DOI 10.1016/j.patcog.2003.07.008
   Zhao BS, 2009, RADIOLOGY, V252, P263, DOI 10.1148/radiol.2522081593
   Zhong Q, 2009, MOL SYST BIOL, V5, P0, DOI 10.1038/msb.2009.80
   Zhu SC, 1997, NEURAL COMPUT, V9, P1627, DOI 10.1162/neco.1997.9.8.1627
   Zhu SC, 2006, FOUND TRENDS COMPUT, V2, P259, DOI 10.1561/0600000018
   Zhuge Y, 2009, COMPUT VIS IMAGE UND, V113, P1095, DOI 10.1016/j.cviu.2009.06.003
   Zinn PO, 2011, PLOS ONE, V6, P0, DOI 10.1371/journal.pone.0025451
NR 230
TC 2
Z9 2
U1 0
U2 11
PU SPRINGER-VERLAG SINGAPORE PTE LTD
PI SINGAPORE
PA 152 BEACH ROAD, #21-01/04 GATEWAY EAST, SINGAPORE, 189721, SINGAPORE
SN 0065-2598
EI 2214-8019
J9 ADV EXP MED BIOL
JI Adv.Exp.Med.Biol.
PD JUN 15
PY 2016
VL 939
IS 
BP 167
EP 224
DI 10.1007/978-981-10-1503-8_8
PG 58
WC Mathematical & Computational Biology; Medical Informatics; Medicine, Research & Experimental
SC Mathematical & Computational Biology; Medical Informatics; Research & Experimental Medicine
GA BH5HW
UT WOS:000401014700008
PM 27807748
DA 2024-03-01
ER

PT J
AU Hoffman, J
   Young, S
   Noo, F
   McNitt-Gray, M
AF Hoffman, John
   Young, Stefano
   Noo, Frederic
   McNitt-Gray, Michael
TI Technical Note: FreeCT_wFBP: A robust, efficient, open-source implementation of weighted filtered backprojection for helical, fan-beam CT
SO MEDICAL PHYSICS
LA English
DT Article
DE image reconstruction; GPU software; diagnostic CT; filtered backprojection; 3rd generation helical CT
ID dose-reduction; image-reconstruction; volumetric ct; fbp algorithm; lung-cancer; variability; tumors; tool
AB Purpose: With growing interest in quantitative imaging, radiomics, and CAD using CT imaging, the need to explore the impacts of acquisition and reconstruction parameters has grown. This usually requires extensive access to the scanner on which the data were acquired and its workflow is not designed for large-scale reconstruction projects. Therefore, the authors have developed a freely available, open-source software package implementing a common reconstruction method, weighted filtered backprojection (wFBP), for helical fan-beam CT applications. Methods: FreeCT_wFBP is a low-dependency, GPU-based reconstruction program utilizing. for the host code and Nvidia CUDA C for GPU code. The software is capable of reconstructing helical scans acquired with arbitrary pitch-values, and sampling techniques such as flying focal spots and a quarter-detector offset. In this work, the software has been described and evaluated for reconstruction speed, image quality, and accuracy. Speed was evaluated based on acquisitions of the ACR CT accreditation phantom under four different flying focal spot configurations. Image quality was assessed using the same phantom by evaluating CT number accuracy, uniformity, and contrast to noise ratio (CNR). Finally, reconstructed mass-attenuation coefficient accuracy was evaluated using a simulated scan of a FORBILD thorax phantom and comparing reconstructed values to the known phantom values. Results: The average reconstruction time evaluated under all flying focal spot configurations was found to be 17.4 +/- 1.0 s for a 512 row x 512 column x 32 slice volume. Reconstructions of the ACR phantom were found to meet all CT Accreditation Program criteria including CT number, CNR, and uniformity tests. Finally, reconstructed mass-attenuation coefficient values of water within the FORBILD thorax phantom agreed with original phantom values to within 0.0001 mm(2)/g (0.01%). Conclusions: FreeCT_wFBP is a fast, highly configurable reconstruction package for third-generation CT available under the GNU GPL. It shows good performance with both clinical and simulated data. (C) 2016 American Association of Physicists in Medicine.
C1 [Hoffman, John; McNitt-Gray, Michael] Univ Calif Los Angeles, David Geffen Sch Med, Dept Biomed Phys, Los Angeles, CA 90024 USA.
   [Hoffman, John; Young, Stefano; McNitt-Gray, Michael] Univ Calif Los Angeles, David Geffen Sch Med, Dept Radiol, Los Angeles, CA 90024 USA.
   [Noo, Frederic] Univ Utah, Dept Radiol, Salt Lake City, UT 84112 USA.
C3 University of California System; University of California Los Angeles; University of California Los Angeles Medical Center; David Geffen School of Medicine at UCLA; University of California System; University of California Los Angeles; University of California Los Angeles Medical Center; David Geffen School of Medicine at UCLA; Utah System of Higher Education; University of Utah
RP Hoffman, J (corresponding author), Univ Calif Los Angeles, David Geffen Sch Med, Dept Biomed Phys, Los Angeles, CA 90024 USA.; Hoffman, J (corresponding author), Univ Calif Los Angeles, David Geffen Sch Med, Dept Radiol, Los Angeles, CA 90024 USA.
EM jmhoffman@mednet.ucla.edu
FU California Tobacco Related Disease Research Program [22RT-0131]; NCI's Quantitative Imaging Network [U01 CA181156]
CR Aerts M, 2014, NAT COMMUN, V5, P0, DOI 10.1038/ncomms4789
   Brown MS, 2014, EUR RADIOL, V24, P2719, DOI 10.1007/s00330-014-3329-0
   Buckler AJ, 2010, ACAD RADIOL, V17, P107, DOI 10.1016/j.acra.2009.06.019
   Coroller TP, 2015, RADIOTHER ONCOL, V114, P345, DOI 10.1016/j.radonc.2015.02.015
   Duan X, 2014, RAD SOC N AM SCI ASS, V0, P0
   Flohr TG, 2005, MED PHYS, V32, P2536, DOI 10.1118/1.1949787
   Frush DP, 2002, AM J ROENTGENOL, V179, P1107, DOI 10.2214/ajr.179.5.1791107
   Heuscher D, 2004, PHYS MED BIOL, V49, P2219, DOI 10.1088/0031-9155/49/11/008
   Hoffman JM, 2016, P SPIE, V0, P0
   Hsieh J, 2006, PHYS MED BIOL, V51, P5259, DOI 10.1088/0031-9155/51/20/012
   Kachelriess M, 2006, IEEE T NUCL SCI, V53, P1238, DOI 10.1109/TNS.2006.874076
   Kudo H, 2004, PHYS MED BIOL, V49, P2913, DOI 10.1088/0031-9155/49/13/011
   La Rivière PJ, 2004, IEEE T MED IMAGING, V23, P738, DOI 10.1109/TMI.2004.826950
   Lo P, 2015, MED PHYS, V42, P3634, DOI 10.1118/1.4925769
   Maier A, 2013, MED PHYS, V40, P0, DOI 10.1118/1.4824926
   Massoumzadeh P, 2009, MED PHYS, V36, P174, DOI 10.1118/1.3031114
   Mayo JR, 1997, RADIOLOGY, V202, P453, DOI 10.1148/radiology.202.2.9015073
   McNitt-Gray MF, 2015, TRANSL ONCOL, V8, P55, DOI 10.1016/j.tranon.2015.01.001
   Natterer F, 1986, MATH COMPUTERIZED TO, V0, P102
   Petrick N, 2014, ACAD RADIOL, V21, P30, DOI 10.1016/j.acra.2013.09.020
   Rezvani N, 2007, MED PHYS, V34, P2341, DOI 10.1118/1.2760393
   Rit S, 2014, J PHYS CONF SER, V489, P0, DOI 10.1088/1742-6596/489/1/012079
   Solomon J, 2014, PHYS MED BIOL, V59, P6637, DOI 10.1088/0031-9155/59/21/6637
   Sourbelle K, 2014, FORBILD THORAX PHANT, V0, P0
   Stierstorfer K, 2004, PHYS MED BIOL, V49, P2209, DOI 10.1088/0031-9155/49/11/007
   Tang XY, 2006, PHYS MED BIOL, V51, P855, DOI 10.1088/0031-9155/51/4/007
   Young S, 2015, MED PHYS, V42, P2679, DOI 10.1118/1.4918919
   Zabic S, 2013, MED PHYS, V40, P0, DOI 10.1118/1.4789628
   Zamyatin AA, 2006, IEEE T NUCL SCI, V53, P167, DOI 10.1109/TNS.2005.862973
   Zhao BS, 2014, TRANSL ONCOL, V7, P88, DOI 10.1593/tlo.13865
   Zhao BS, 2013, EUR J RADIOL, V82, P959, DOI 10.1016/j.ejrad.2013.02.018
NR 31
TC 29
Z9 37
U1 0
U2 13
PU WILEY
PI HOBOKEN
PA 111 RIVER ST, HOBOKEN 07030-5774, NJ USA
SN 0094-2405
EI 2473-4209
J9 MED PHYS
JI Med. Phys.
PD MAR 15
PY 2016
VL 43
IS 3
BP 1411
EP 1420
DI 10.1118/1.4941953
PG 10
WC Radiology, Nuclear Medicine & Medical Imaging
SC Radiology, Nuclear Medicine & Medical Imaging
GA DI7UI
UT WOS:000373707100036
PM 26936725
DA 2024-03-01
ER

PT J
AU Huang, YQ
   Liu, ZY
   He, L
   Chen, X
   Pan, D
   Ma, ZL
   Liang, CS
   Tian, J
   Liang, CH
AF Huang, Yanqi
   Liu, Zaiyi
   He, Lan
   Chen, Xin
   Pan, Dan
   Ma, Zelan
   Liang, Cuishan
   Tian, Jie
   Liang, Changhong
TI Radiomics Signature: A Potential Biomarker for the Prediction of Disease-Free Survival in Early-Stage (I or II) Non-Small Cell Lung Cancer
SO RADIOLOGY
LA English
DT Article
ID clinical-practice guidelines; tumor heterogeneity; chemotherapy; diagnosis; model; validation; phenotypes; markers
AB Purpose: To develop a radiomics signature to estimate disease-free survival (DFS) in patients with early-stage (stage I-II) non-small cell lung cancer (NSCLC) and assess its incremental value to the traditional staging system and clinicalpathologic risk factors for individual DFS estimation. Materials and Methods: Ethical approval by the institutional review board was obtained for this retrospective analysis, and the need to obtain informed consent was waived. This study consisted of 282 consecutive patients with stage IA-IIB NSCLC. A radiomics signature was generated by using the least absolute shrinkage and selection operator, or LASSO, Cox regression model. Association between the radiomics signature and DFS was explored. Further validation of the radiomics signature as an independent biomarker was performed by using multivariate Cox regression. A radiomics nomogram with the radiomics signature incorporated was constructed to demonstrate the incremental value of the radiomics signature to the traditional staging system and other clinicalpathologic risk factors for individualized DFS estimation, which was then assessed with respect to calibration, discrimination, reclassification, and clinical usefulness. Results: The radiomics signature was significantly associated with DFS, independent of clinical-pathologic risk factors. Incorporating the radiomics signature into the radiomics-based nomogram resulted in better performance (P < .0001) for the estimation of DFS (C-index: 0.72; 95% confidence interval [CI]: 0.71, 0.73) than with the clinical-pathologic nomogram (C-index: 0.691; 95% CI: 0.68, 0.70), as well as a better calibration and improved accuracy of the classification of survival outcomes (net reclassification improvement: 0.182; 95% CI: 0.02, 0.31; P = .02). Decision curve analysis demonstrated that in terms of clinical usefulness, the radiomics nomogram outperformed the traditional staging system and the clinical-pathologic nomogram. Conclusion: The radiomics signature is an independent biomarker for the estimation of DFS in patients with early-stage NSCLC. Combination of the radiomics signature, traditional staging system, and other clinical-pathologic risk factors performed better for individualized DFS estimation in patients with early-stage NSCLC, which might enable a step forward precise medicine. (C) RSNA, 2016
C1 [Huang, Yanqi; Liu, Zaiyi; He, Lan; Pan, Dan; Ma, Zelan; Liang, Cuishan; Liang, Changhong] Guangdong Acad Med Sci, Guangdong Gen Hosp, Dept Radiol, 106 Zhongshan Er Rd, Guangzhou 510080, Guangdong, Peoples R China.
   [Huang, Yanqi; Ma, Zelan; Liang, Cuishan] Southern Med Univ, Grad Coll, Guangzhou, Guangdong, Peoples R China.
   [He, Lan] South China Univ Technol, Sch Med, Guangzhou, Guangdong, Peoples R China.
   [Chen, Xin] Guangzhou Med Univ, Dept Radiol, Affiliated Guangzhou Peoples Hosp 1, Guangzhou, Guangdong, Peoples R China.
   [Tian, Jie] Chinese Acad Sci, Key Lab Mol Imaging, Beijing, Peoples R China.
C3 Southern Medical University - China; Guangdong Academy of Medical Sciences & Guangdong General Hospital; Southern Medical University - China; South China University of Technology; Guangzhou Medical University; Chinese Academy of Sciences; Institute of Automation, CAS
RP Liang, CH (corresponding author), Guangdong Acad Med Sci, Guangdong Gen Hosp, Dept Radiol, 106 Zhongshan Er Rd, Guangzhou 510080, Guangdong, Peoples R China.
EM cjr.lchh@vip.163.com
FU National Natural Scientific Foundation of China [81271569, 81271654, U1301258]
CR Aerts HJWL, 2014, NAT COMMUN, V5, P0, DOI 10.1038/ncomms5006
   Altazi B, 2015, MED PHYS, V42, P3326, DOI 10.1118/1.4924344
   Birkhahn M, 2007, EXPERT REV ANTICANC, V7, P1717, DOI 10.1586/14737140.7.12.1717
   Brawley OW, 2011, CA-CANCER J CLIN, V61, P67, DOI 10.3322/caac.20108
   Buyske S, 2000, J AM STAT ASSOC, V95, P249, DOI 10.2307/2669542
   CAMP RL, 2004, CLIN CANCER RES, V10, P7252, DOI 10.1158/1078-0432.CCR-04-0713
   Campbell PJ, 2010, NATURE, V467, P1109, DOI 10.1038/nature09460
   Chansky K, 2009, J THORAC ONCOL, V4, P792, DOI 10.1097/JTO.0b013e3181a7716e
   Collins GS, 2015, J CLIN EPIDEMIOL, V68, P112, DOI 10.1016/j.jclinepi.2014.11.010
   Crinò L, 2010, ANN ONCOL, V21, Pv103, DOI 10.1093/annonc/mdq207
   Ganeshan B, 2012, EUR RADIOL, V22, P796, DOI 10.1007/s00330-011-2319-8
   Gönen M, 2005, BIOMETRIKA, V92, P965, DOI 10.1093/biomet/92.4.965
   Gui J, 2005, BIOINFORMATICS, V21, P3001, DOI 10.1093/bioinformatics/bti422
   Halabi S, 2014, J CLIN ONCOL, V32, P671, DOI 10.1200/JCO.2013.52.3696
   Harrell FE, 2015, SPRINGER SER STAT, V0, P0, DOI DOI 10.1007/978-3-319-19425-7
   HARRELL FE, 1982, JAMA-J AM MED ASSOC, V247, P2543, DOI 10.1001/jama.247.18.2543
   Hayward Rodney A, 2006, BMC MED RES METHODOL, V6, P18, DOI 10.1186/1471-2288-6-18
   Hellmann MD, 2014, LANCET ONCOL, V15, PE42, DOI 10.1016/S1470-2045(13)70334-6
   Hofman V, 2014, B CANCER, V101, P958, DOI 10.1684/bdc.2014.2041
   Kattan MW, 2003, J NATL CANCER I, V95, P634, DOI 10.1093/jnci/95.9.634
   Kumar V, 2012, MAGN RESON IMAGING, V30, P1234, DOI 10.1016/j.mri.2012.06.010
   Kuo MD, 2007, J VASC INTERV RADIOL, V18, P821, DOI 10.1016/j.jvir.2007.04.031
   Kuo MD, 2014, RADIOLOGY, V270, P320, DOI 10.1148/radiol.13132195
   Lambin P, 2012, EUR J CANCER, V48, P441, DOI 10.1016/j.ejca.2011.11.036
   Li H, 2015, MED PHYS, V42, P3588, DOI 10.1118/1.4925513
   Liang WH, 2015, J CLIN ONCOL, V33, P861, DOI 10.1200/JCO.2014.56.6661
   Mauguen A, 2013, LANCET ONCOL, V14, P619, DOI 10.1016/S1470-2045(13)70158-X
   Mitra AP, 2014, JNCI-J NATL CANCER I, V106, P0, DOI 10.1093/jnci/dju290
   Mitra AP, 2009, J CLIN ONCOL, V27, P3929, DOI 10.1200/JCO.2008.18.5744
   Moons KGM, 2012, HEART, V98, P683, DOI 10.1136/heartjnl-2011-301246
   Ost D, 2008, AM J RESP CRIT CARE, V177, P516, DOI 10.1164/rccm.200706-815OC
   Pencina MJ, 2011, STAT MED, V30, P11, DOI 10.1002/sim.4085
   Rami-Porta R, 2009, ANN THORAC CARDIOVAS, V15, P4
   Rutman AM, 2009, EUR J RADIOL, V70, P232, DOI 10.1016/j.ejrad.2009.01.050
   Scott WJ, 2007, CHEST, V132, P234S, DOI 10.1378/chest.07-1378
   Tibshirani R, 1997, STAT MED, V16, P385, DOI 10.1002/(SICI)1097-0258(19970228)16:4<385::AID-SIM380>3.0.CO;2-3
   Tran B, 2012, J CLIN ONCOL, V30, P647, DOI 10.1200/JCO.2011.39.2316
   Vansteenkiste J, 2014, ANN ONCOL, V25, P1462, DOI 10.1093/annonc/mdu089
   Vickers AJ, 2006, MED DECIS MAKING, V26, P565, DOI 10.1177/0272989X06295361
   Win T, 2013, CLIN CANCER RES, V19, P3591, DOI 10.1158/1078-0432.CCR-12-1307
   Yang HC, 2015, ANN SURG ONCOL, V22, P4089, DOI 10.1245/s10434-015-4411-9
   Zhang JX, 2013, LANCET ONCOL, V14, P1295, DOI 10.1016/S1470-2045(13)70491-1
NR 42
TC 504
Z9 572
U1 13
U2 190
PU RADIOLOGICAL SOC NORTH AMERICA (RSNA)
PI OAK BROOK
PA 820 JORIE BLVD, SUITE 200, OAK BROOK, ILLINOIS, UNITED STATES
SN 0033-8419
EI 
J9 RADIOLOGY
JI Radiology
PD DEC 15
PY 2016
VL 281
IS 3
BP 947
EP 957
DI 10.1148/radiol.2016152234
PG 11
WC Radiology, Nuclear Medicine & Medical Imaging
SC Radiology, Nuclear Medicine & Medical Imaging
GA EJ4QI
UT WOS:000393201500029
PM 27347764
DA 2024-03-01
ER

PT J
AU Bashir, U
   Siddique, MM
   Mclean, E
   Goh, V
   Cook, GJ
AF Bashir, Usman
   Siddique, Muhammad Musib
   Mclean, Emma
   Goh, Vicky
   Cook, Gary J.
TI Imaging Heterogeneity in Lung Cancer: Techniques, Applications, and Challenges
SO AMERICAN JOURNAL OF ROENTGENOLOGY
LA English
DT Review
DE heterogeneity; informatics; lung cancer; radiogenomics; radiomics; texture analysis
ID positron-emission-tomography; solitary pulmonary nodules; standardized uptake values; mediastinal lymph-nodes; integrated fdg-pet/ct; ct texture analysis; thin-section ct; f-18-fdg pet; fractal analysis; computed-tomography
AB OBJECTIVE. Texture analysis involves the mathematic processing of medical images to derive sets of numeric quantities that measure heterogeneity. Studies on lung cancer have shown that texture analysis may have a role in characterizing tumors and predicting patient outcome. This article outlines the mathematic basis of and the most recent literature on texture analysis in lung cancer imaging. We also describe the challenges facing the clinical implementation of texture analysis. CONCLUSION. Texture analysis of lung cancer images has been applied successfully to FDG PET and CT scans. Different texture parameters have been shown to be predictive of the nature of disease and of patient outcome. In general, it appears that more heterogeneous tumors on imaging tend to be more aggressive and to be associated with poorer outcomes and that tumor heterogeneity on imaging decreases with treatment. Despite these promising results, there is a large variation in the reported data and strengths of association.
C1 [Bashir, Usman; Siddique, Muhammad Musib; Goh, Vicky; Cook, Gary J.] Kings Coll London, Div Imaging Sci & Biomed Engn, Dept Canc Imaging, London SE1 7EH, England.
   [Mclean, Emma] Guys & St Thomas Hosp, Dept Histopathol, London, England.
   [Goh, Vicky] Guys & St Thomas Hosp, Dept Radiol, London, England.
   [Cook, Gary J.] Kings Coll London, Div Imaging Sci & Biomed Engn, PET Imaging Ctr, London, England.
C3 University of London; King's College London; Guy's & St Thomas' NHS Foundation Trust; Guy's & St Thomas' NHS Foundation Trust; University of London; King's College London
RP Cook, GJ (corresponding author), Kings Coll London, Div Imaging Sci & Biomed Engn, Dept Canc Imaging, London SE1 7EH, England.
EM gary.cook@kcl.ac.uk
FU Department of Health via the National Institute for Health Research (NIHR) Biomedical Research Centre awards; Cancer Research UK; Engineering and Physical Sciences Research Council in association; Medical Research Council; Department of Health (England); Cancer Research UK [16463] Funding Source: researchfish
CR AMADASUN M, 1989, IEEE T SYST MAN CYB, V19, P1264, DOI 10.1109/21.44046
   Andersen MB, 2015, ACTA RADIOL, V0, P0
   Unknown -, 2012, NATURE, V0, P0, DOI DOI 10.1038/NATURE11404
   Aoki T, 2001, RADIOLOGY, V220, P803, DOI 10.1148/radiol.2203001701
   Bayanati H, 2015, EUR RADIOL, V25, P480, DOI 10.1007/s00330-014-3420-6
   Berghmans T, 2008, J THORAC ONCOL, V3, P6, DOI 10.1097/JTO.0b013e31815e6d6b
   Brix G, 2005, J NUCL MED, V46, P608
   Brooks FJ, 2014, J NUCL MED, V55, P37, DOI 10.2967/jnumed.112.116715
   Caillol H, 1997, IEEE T IMAGE PROCESS, V6, P425, DOI 10.1109/83.557353
   Castellano G, 2004, CLIN RADIOL, V59, P1061, DOI 10.1016/j.crad.2004.07.008
   Cerfolio RJ, 2005, J THORAC CARDIOV SUR, V130, P151, DOI 10.1016/j.jtcvs.2004.11.007
   Chang CY, 2010, MOL IMAGING BIOL, V12, P204, DOI 10.1007/s11307-009-0241-0
   Collewet G, 2004, MAGN RESON IMAGING, V22, P81, DOI 10.1016/j.mri.2003.09.001
   Cook GJR, 2015, RADIOLOGY, V276, P883, DOI 10.1148/radiol.2015141309
   Cook GJR, 2013, J NUCL MED, V54, P19, DOI 10.2967/jnumed.112.107375
   Dalrymple NC, 2007, RADIOGRAPHICS, V27, P49, DOI 10.1148/rg.271065037
   De Nunzio G, 2011, J DIGIT IMAGING, V24, P11, DOI 10.1007/s10278-009-9229-1
   Dearling JLJ, 2004, J NUCL MED, V45, P101
   Depeursinge A, 2015, MED PHYS, V42, P2054, DOI 10.1118/1.4916088
   Doumou G, 2015, EUR RADIOL, V25, P2805, DOI 10.1007/s00330-015-3681-8
   Dwamena BA, 1999, RADIOLOGY, V213, P530, DOI 10.1148/radiology.213.2.r99nv46530
   El-Bayoumi E, 2008, SEMIN RESP CRIT CARE, V29, P261, DOI 10.1055/s-2008-1076746
   Erasmus JJ, 2000, RADIOGRAPHICS, V20, P43, DOI 10.1148/radiographics.20.1.g00ja0343
   Fletcher JW, 2008, J NUCL MED, V49, P179, DOI 10.2967/jnumed.107.044990
   Fried DV, 2014, INT J RADIAT ONCOL, V90, P834, DOI 10.1016/j.ijrobp.2014.07.020
   Gaerte SC, 2002, RADIOGRAPHICS, V22, PS61, DOI 10.1148/radiographics.22.suppl_1.g02oc08s61
   Galavis PE, 2010, ACTA ONCOL, V49, P1012, DOI 10.3109/0284186X.2010.498437
   Ganeshan B, 2013, RADIOLOGY, V266, P326, DOI 10.1148/radiol.12112428
   Ganeshan B, 2012, EUR RADIOL, V22, P796, DOI 10.1007/s00330-011-2319-8
   Ganeshan B, 2010, CANCER IMAGING, V10, P137, DOI 10.1102/1470-7330.2010.0021
   Gao X, 2015, EUR J RADIOL, V84, P312, DOI 10.1016/j.ejrad.2014.11.006
   Gatenby RA, 2013, RADIOLOGY, V269, P8, DOI 10.1148/radiol.13122697
   Gatsonis CA, 2011, RADIOLOGY, V258, P243, DOI 10.1148/radiol.10091808
   Gevaert O, 2012, RADIOLOGY, V264, P387, DOI 10.1148/radiol.12111607
   Goldman LW, 2007, J NUCL MED TECHNOL, V35, P115, DOI 10.2967/jnmt.107.042978
   Gould MK, 2013, CHEST, V143, PE93, DOI 10.1378/chest.12-2351
   Grove O, 2015, PLOS ONE, V10, P0, DOI 10.1371/journal.pone.0118261
   Hanin FX, 2008, EUR J CARDIO-THORAC, V33, P819, DOI 10.1016/j.ejcts.2008.02.005
   Hatt M, 2015, J NUCL MED, V56, P38, DOI 10.2967/jnumed.114.144055
   Hatt M, 2013, EUR J NUCL MED MOL I, V40, P1662, DOI 10.1007/s00259-013-2486-8
   Hawkins DM, 2004, J CHEM INF COMP SCI, V44, P1, DOI 10.1021/ci0342472
   Heindl A, 2015, LAB INVEST, V95, P377, DOI 10.1038/labinvest.2014.155
   Henriksson E, 2007, ANTICANCER RES, V27, P2155
   Hillman Bruce J, 2005, CANCER IMAGING, V5 Spec No A, PS97, DOI 10.1102/1470-7330.2005.0026
   Huang K, 2013, RADIOTHER ONCOL, V109, P51, DOI 10.1016/j.radonc.2013.06.047
   Il Na I, 2008, CLIN CANCER RES, V14, P2036, DOI 10.1158/1078-0432.CCR-07-4074
   Jaffe CC, 2012, RADIOLOGY, V264, P329, DOI 10.1148/radiol.12120871
   Jain RK, 2005, SCIENCE, V307, P58, DOI 10.1126/science.1104819
   Jeong SY, 2008, LUNG CANCER, V61, P186, DOI 10.1016/j.lungcan.2007.12.021
   Kanzaki R, 2011, LUNG CANCER, V71, P333, DOI 10.1016/j.lungcan.2010.06.008
   Kido S, 2003, J COMPUT ASSIST TOMO, V27, P56, DOI 10.1097/00004728-200301000-00011
   Kido S, 2002, J COMPUT ASSIST TOMO, V26, P573, DOI 10.1097/01.RCT.0000029045.35986.9F
   Kim SK, 2007, J NUCL MED, V48, P214
   Kumar V, 2012, MAGN RESON IMAGING, V30, P1234, DOI 10.1016/j.mri.2012.06.010
   Kuo MD, 2014, RADIOLOGY, V270, P320, DOI 10.1148/radiol.13132195
   Leijenaar RTH, 2013, ACTA ONCOL, V52, P1391, DOI 10.3109/0284186X.2013.812798
   Lin PL, 2013, PATTERN RECOGN, V46, P3279, DOI 10.1016/j.patcog.2013.06.017
   Louie AV, 2010, RADIOTHER ONCOL, V95, P166, DOI 10.1016/j.radonc.2009.12.028
   Mansoor A, 2015, RADIOGRAPHICS, V35, P1056, DOI 10.1148/rg.2015140232
   Mattonen SA, 2013, ACTA ONCOL, V52, P910, DOI 10.3109/0284186X.2012.731525
   Mayerhoefer ME, 2009, MED PHYS, V36, P1236, DOI 10.1118/1.3081408
   McNitt-Gray MF, 1999, COMPUT MED IMAG GRAP, V23, P339, DOI 10.1016/S0895-6111(99)00033-6
   McWilliams A, 2013, NEW ENGL J MED, V369, P910, DOI 10.1056/NEJMoa1214726
   Miles KA, 2013, CANCER IMAGING, V13, P400, DOI 10.1102/1470-7330.2013.9045
   Miles KA, 2009, RADIOLOGY, V250, P444, DOI 10.1148/radiol.2502071879
   Miwa K, 2014, EUR J RADIOL, V83, P715, DOI 10.1016/j.ejrad.2013.12.020
   Nahmias C, 2008, J NUCL MED, V49, P1804, DOI 10.2967/jnumed.108.054239
   Nair VS, 2012, CANCER RES, V72, P3725, DOI 10.1158/0008-5472.CAN-11-3943
   Nelson DA, 2004, GENE DEV, V18, P2095, DOI 10.1101/gad.1204904
   Nyflot MJ, 2015, MED PHYS, V42, P3587, DOI 10.1118/1.4925509
   Overgaard J, 2007, J CLIN ONCOL, V25, P4066, DOI 10.1200/JCO.2007.12.7878
   Paquet N, 2004, J NUCL MED, V45, P784
   Parmar C, 2015, SCI REP-UK, V5, P0, DOI 10.1038/srep11044
   Porwik P, 2004, MACHINE GRAPHICS & VISION, V13, P79
   Ravanelli M, 2013, EUR RADIOL, V23, P3450, DOI 10.1007/s00330-013-2965-0
   Rutman AM, 2009, EUR J RADIOL, V70, P232, DOI 10.1016/j.ejrad.2009.01.050
   Sahiner I, 2014, QUANT IMAGING MED SU, V4, P195, DOI 10.3978/j.issn.2223-4292.2014.03.05
   Segal E, 2007, NAT BIOTECHNOL, V25, P675, DOI 10.1038/nbt1306
   Semenza GL, 2002, TRENDS MOL MED, V8, PS62, DOI 10.1016/S1471-4914(02)02317-1
   Stroom J, 2007, INT J RADIAT ONCOL, V69, P267, DOI 10.1016/j.ijrobp.2007.04.065
   Surti S, 2013, IEEE T NUCL SCI, V60, P3220, DOI 10.1109/TNS.2013.2265605
   Tanaka F, 2001, CLIN CANCER RES, V7, P3410
   Tixier F, 2012, J NUCL MED, V53, P693, DOI 10.2967/jnumed.111.099127
   Tournoy KG, 2007, THORAX, V62, P696, DOI 10.1136/thx.2006.072959
   Vaidya M, 2012, RADIOTHER ONCOL, V102, P239, DOI 10.1016/j.radonc.2011.10.014
   van Baardwijk A, 2008, RADIOTHER ONCOL, V87, P55, DOI 10.1016/j.radonc.2008.02.002
   Verduzco D, 2015, PLOS ONE, V10, P0, DOI 10.1371/journal.pone.0120958
   Watanabe T, 2010, CANCER CELL INT, V10, P0, DOI 10.1186/1475-2867-10-2
   Waugh SA, 2011, MED PHYS, V38, P5058, DOI 10.1118/1.3622605
   Weber WA, 1999, J NUCL MED, V40, P1771
   Weiss GJ, 2014, PLOS ONE, V9, P0, DOI 10.1371/journal.pone.0100244
   Yamamoto S, 2014, RADIOLOGY, V272, P568, DOI 10.1148/radiol.14140789
   Ye JP, 2006, J MACH LEARN RES, V7, P1183
   Zhao SJ, 2005, J NUCL MED, V46, P675
NR 94
TC 112
Z9 128
U1 1
U2 52
PU AMER ROENTGEN RAY SOC
PI RESTON
PA 1891 PRESTON WHITE DR, SUBSCRIPTION FULFILLMENT, RESTON, VA 22091 USA
SN 0361-803X
EI 1546-3141
J9 AM J ROENTGENOL
JI Am. J. Roentgenol.
PD SEP 15
PY 2016
VL 207
IS 3
BP 534
EP 543
DI 10.2214/AJR.15.15864
PG 10
WC Radiology, Nuclear Medicine & Medical Imaging
SC Radiology, Nuclear Medicine & Medical Imaging
GA DW9LF
UT WOS:000383980200015
PM 27305342
DA 2024-03-01
ER

PT J
AU Gillies, RJ
   Kinahan, PE
   Hricak, H
AF Gillies, Robert J.
   Kinahan, Paul E.
   Hricak, Hedvig
TI Radiomics: Images Are More than Pictures, They Are Data
SO RADIOLOGY
LA English
DT Article
ID concordance correlation-coefficient; computer-aided diagnosis; gene-expression programs; intratumor heterogeneity; radiogenomic analysis; distant metastasis; clinical-outcm; texture analysis; prostate-cancer; breast-cancer
AB In the past decade, the field of medical image analysis has grown exponentially, with an increased number of pattern recognition tools and an increase in data set sizes. These advances have facilitated the development of processes for high-throughput extraction of quantitative features that result in the conversion of images into mineable data and the subsequent analysis of these data for decision support; this practice is termed radiomics. This is in contrast to the traditional practice of treating medical images as pictures intended solely for visual interpretation. Radiomic data contain first-, second-, and higher-order statistics. These data are combined with other patient data and are mined with sophisticated bioinformatics tools to develop models that may potentially improve diagnostic, prognostic, and predictive accuracy. Because radiomics analyses are intended to be conducted with standard of care images, it is conceivable that conversion of digital images to mineable data will eventually become routine practice. This report describes the process of radiomics, its challenges, and its potential power to facilitate better clinical decision making, particularly in the care of patients with cancer.
C1 [Gillies, Robert J.] Univ S Florida, Coll Med, H Lee Moffitt Canc Ctr & Res Inst, Dept Canc Imaging, 12902 Magnolia Dr, Tampa, FL 33612 USA.
   [Kinahan, Paul E.] Univ Washington, Dept Radiol, Seattle, WA 98195 USA.
   [Hricak, Hedvig] Mem Sloan Kettering Canc Ctr, Dept Radiol, New York, NY 10065 USA.
C3 State University System of Florida; University of South Florida; H Lee Moffitt Cancer Center & Research Institute; University of Washington; University of Washington Seattle; Memorial Sloan Kettering Cancer Center
RP Gillies, RJ (corresponding author), Univ S Florida, Coll Med, H Lee Moffitt Canc Ctr & Res Inst, Dept Canc Imaging, 12902 Magnolia Dr, Tampa, FL 33612 USA.
EM Robert.gillies@moffitt.org
FU National Institutes of Health [U54CA143970, U01CA143062, R01CA190105, R01CA187532]
CR Aerts HJWL, 2014, NAT COMMUN, V5, P0, DOI 10.1038/ncomms5006
   Unknown -, 2014, NATURE, V515, P7, DOI 10.1038/515007a
   Balagurunathan Y, 2014, J DIGIT IMAGING, V27, P805, DOI 10.1007/s10278-014-9716-x
   Bates SE, 2014, CLIN CANCER RES, V20, P1418, DOI 10.1158/1078-0432.CCR-14-0223
   Begley CG, 2012, NATURE, V483, P531, DOI 10.1038/483531a
   Bomers JGR, 2014, BIOMED RES INT, V2014, P0, DOI 10.1155/2014/431680
   Buckler AJ, 2011, RADIOLOGY, V258, P906, DOI 10.1148/radiol.10100799
   Burnside Elizabeth S, 2009, J AM COLL RADIOL, V6, P851, DOI 10.1016/j.jacr.2009.07.023
   Burstein HJ, 2003, J CLIN ONCOL, V21, P2889, DOI 10.1200/JCO.2003.02.018
   Carrasco JL, 2009, J BIOPHARM STAT, V19, P90, DOI 10.1080/10543400802527890
   Chalmers I, 2009, LANCET, V374, P86, DOI 10.1016/S0140-6736(09)60329-9
   Clark K, 2013, J DIGIT IMAGING, V26, P1045, DOI 10.1007/s10278-013-9622-7
   Clarke LP, 2008, ACAD RADIOL, V15, P501, DOI 10.1016/j.acra.2007.10.021
   Clarke LP, 2014, TRANSL ONCOL, V7, P1, DOI 10.1593/tlo.13832
   Clauson J, 2002, CANCER-AM CANCER SOC, V94, P889, DOI 10.1002/cncr.10318
   Collins FS, 2015, NEW ENGL J MED, V372, P793, DOI 10.1056/NEJMp1500523
   Coroller TP, 2015, RADIOTHER ONCOL, V114, P345, DOI 10.1016/j.radonc.2015.02.015
   Davnall F, 2012, INSIGHTS IMAGING, V3, P573, DOI 10.1007/s13244-012-0196-6
   Devidas M, 2010, SEMIN ONCOL, V37, P53, DOI 10.1053/j.seminoncol.2009.12.007
   Diehn M, 2008, P NATL ACAD SCI USA, V105, P5213, DOI 10.1073/pnas.0801279105
   Doi K, 2007, COMPUT MED IMAG GRAP, V31, P198, DOI 10.1016/j.compmedimag.2007.02.002
   Gatenby RA, 2013, RADIOLOGY, V269, P8, DOI 10.1148/radiol.13122697
   Gerlinger M, 2012, NEW ENGL J MED, V366, P883, DOI 10.1056/NEJMoa1113205
   Gevaert O, 2014, RADIOLOGY, V273, P168, DOI 10.1148/radiol.14131731
   Giger ML, 2010, FUTURE ONCOL, V6, P1, DOI 10.2217/fon.09.154
   Grove O, 2015, PLOS ONE, V10, P0, DOI 10.1371/journal.pone.0118261
   Guo Z, 2015, CARCINOGENESIS, V36, P307, DOI 10.1093/carcin/bgv007
   HARALICK RM, 1973, IEEE T SYST MAN CYB, VSMC3, P610, DOI 10.1109/TSMC.1973.4309314
   Hayes DF, 1996, JNCI-J NATL CANCER I, V88, P1456, DOI 10.1093/jnci/88.20.1456
   Heilbrun ME, 2013, ACAD RADIOL, V20, P1327, DOI 10.1016/j.acra.2013.09.011
   Kahn CE, 2014, ACAD RADIOL, V21, P384, DOI 10.1016/j.acra.2013.11.007
   Kazerooni EA, 2015, J AM COLL RADIOL, V12, P38, DOI 10.1016/j.jacr.2014.10.002
   Kinahan P, 2014, J NUCL MED, V55, P0
   Klaeser B, 2010, EUR J NUCL MED MOL I, V37, P2027, DOI 10.1007/s00259-010-1524-z
   Kronz JD, 1999, CANCER, V86, P2426, DOI 10.1002/(SICI)1097-0142(19991201)86:11<2426::AID-CNCR34>3.0.CO;2-3
   Kumar V, 2012, MAGN RESON IMAGING, V30, P1234, DOI 10.1016/j.mri.2012.06.010
   Kuo MD, 2007, J VASC INTERV RADIOL, V18, P821, DOI 10.1016/j.jvir.2007.04.031
   Lambin P, 2012, EUR J CANCER, V48, P441, DOI 10.1016/j.ejca.2011.11.036
   Landis SC, 2012, NATURE, V490, P187, DOI 10.1038/nature11556
   Larkin TJ, 2014, MAGN RESON MED, V71, P402, DOI 10.1002/mrm.24644
   LIN LI, 1989, BIOMETRICS, V45, P255, DOI 10.2307/2532051
   Mabotuwana T, 2014, J DIGIT IMAGING, V27, P321, DOI 10.1007/s10278-013-9663-y
   McNutt M, 2014, SCIENCE, V346, P679, DOI 10.1126/science.aaa1724
   Micheel ChristineM, 2012, EVOLUTION OF TRANSLATIONAL OMICS: LESSONS LEARNED AND THE PATH FORWARD, V0, P0
   Nelson B, 2009, NATURE, V461, P160, DOI 10.1038/461160a
   Nguyen PL, 2004, UROL ONCOL-SEMIN ORI, V22, P295, DOI 10.1016/S1078-1439(03)00236-9
   OConnor JPB, 2015, CLIN CANCER RES, V21, P249, DOI 10.1158/1078-0432.CCR-14-0990
   Prinz F, 2011, NAT REV DRUG DISCOV, V10, P712, DOI 10.1038/nrd3439-c1
   Rose CJ, 2009, MAGN RESON MED, V62, P488, DOI 10.1002/mrm.22003
   Segal E, 2007, NAT BIOTECHNOL, V25, P675, DOI 10.1038/nbt1306
   Sequist LV, 2008, J CLIN ONCOL, V26, P2442, DOI 10.1200/JCO.2007.14.8494
   Sequist LV, 2011, SCI TRANSL MED, V3, P0, DOI 10.1126/scitranslmed.3002003
   Shankar LK, 2006, J NUCL MED, V47, P1059
   Simera I, 2010, BMC MED, V8, P0, DOI 10.1186/1741-7015-8-24
   Simon RM, 2009, J NATL CANCER I, V101, P1446, DOI 10.1093/jnci/djp335
   Sottoriva A, 2013, P NATL ACAD SCI USA, V110, P4009, DOI 10.1073/pnas.1219747110
   Staradub VL, 2002, ANN SURG ONCOL, V9, P982, DOI 10.1245/ASO.2002.03.056
   Tatli S, 2010, RADIOLOGY, V256, P305, DOI 10.1148/radiol.10090931
   Teruel JR, 2014, NMR BIOMED, V27, P887, DOI 10.1002/nbm.3132
   van Dam IE, 2010, RADIOTHER ONCOL, V96, P67, DOI 10.1016/j.radonc.2010.05.003
   van Meerten ELV, 2010, EUR RADIOL, V20, P1456, DOI 10.1007/s00330-009-1685-y
   Velazquez ER, 2012, RADIOTHER ONCOL, V105, P167, DOI 10.1016/j.radonc.2012.09.023
   Vignati A, 2015, PHYS MED BIOL, V60, P2685, DOI 10.1088/0031-9155/60/7/2685
   Wagle N, 2011, J CLIN ONCOL, V29, P3085, DOI 10.1200/JCO.2010.33.2312
   West CM, 2011, GENOME MED, V3, P0, DOI 10.1186/gm268
   Wibmer A, 2015, EUR RADIOL, V25, P2840, DOI 10.1007/s00330-015-3701-8
   Yachida S, 2010, NATURE, V467, P1114, DOI 10.1038/nature09515
   Zhou M, 2014, TRANSL ONCOL, V7, P5, DOI 10.1593/tlo.13730
NR 77
TC 4638
Z9 5100
U1 74
U2 890
PU RADIOLOGICAL SOC NORTH AMERICA (RSNA)
PI OAK BROOK
PA 820 JORIE BLVD, SUITE 200, OAK BROOK, ILLINOIS, UNITED STATES
SN 0033-8419
EI 
J9 RADIOLOGY
JI Radiology
PD FEB 15
PY 2016
VL 278
IS 2
BP 563
EP 577
DI 10.1148/radiol.2015151169
PG 15
WC Radiology, Nuclear Medicine & Medical Imaging
SC Radiology, Nuclear Medicine & Medical Imaging
GA DO3SQ
UT WOS:000377702200031
PM 26579733
DA 2024-03-01
ER

PT J
AU Aerts, HJWL
   Grossmann, P
   Tan, YQ
   Oxnard, GG
   Rizvi, N
   Schwartz, LH
   Zhao, BS
AF Aerts, Hugo J. W. L.
   Grossmann, Patrick
   Tan, Yongqiang
   Oxnard, Geoffrey G.
   Rizvi, Naiyer
   Schwartz, Lawrence H.
   Zhao, Binsheng
TI Defining a Radiomic Response Phenotype: A Pilot Study using targeted therapy in NSCLC
SO SCIENTIFIC REPORTS
LA English
DT Article
ID receptor gene-mutations; phase-iii; 1st-line taxane/carboplatin; lung adenocarcinomas; cetuximab; gefitinib; chemotherapy; outcm
AB Medical imaging plays a fundamental role in oncology and drug development, by providing a non-invasive method to visualize tumor phenotype. Radiomics can quantify this phenotype comprehensively by applying image-characterization algorithms, and may provide important information beyond tumor size or burden. In this study, we investigated if radiomics can identify a gefitinib response-phenotype, studying high-resolution computed-tomography (CT) imaging of forty-seven patients with early-stage non-small cell lung cancer before and after three weeks of therapy. On the baseline-scan, radiomic-feature Laws-Energy was significantly predictive for EGFR-mutation status (AUC = 0.67, p = 0.03), while volume (AUC = 0.59, p = 0.27) and diameter (AUC = 0.56, p = 0.46) were not. Although no features were predictive on the post-treatment scan (p > 0.08), the change in features between the two scans was strongly predictive (significant feature AUC-range = 0.74-0.91). A technical validation revealed that the associated features were also highly stable for test-retest (mean +/- std: ICC = 0.96 +/- 0.06). This pilot study shows that radiomic data before treatment is able to predict mutation status and associated gefitinib response non-invasively, demonstrating the potential of radiomics-based phenotyping to improve the stratification and response assessment between tyrosine kinase inhibitors (TKIs) sensitive and resistant patient populations.
C1 [Aerts, Hugo J. W. L.; Grossmann, Patrick] Harvard Med Sch, Brigham & Womens Hosp, Dept Radiat Oncol, Boston, MA 02115 USA.
   [Aerts, Hugo J. W. L.] Harvard Med Sch, Brigham & Womens Hosp, Dept Radiol, Boston, MA USA.
   [Aerts, Hugo J. W. L.; Grossmann, Patrick] Harvard Med Sch, Brigham & Womens Hosp, Dana Farber Canc Inst, Dept Biostat, Boston, MA 02115 USA.
   [Aerts, Hugo J. W. L.; Grossmann, Patrick] Harvard Med Sch, Brigham & Womens Hosp, Dana Farber Canc Inst, Dept Computat Biol, Boston, MA 02115 USA.
   [Tan, Yongqiang; Schwartz, Lawrence H.; Zhao, Binsheng] Columbia Univ Coll Phys & Surg, Dept Radiol, New York, NY 10032 USA.
   [Tan, Yongqiang; Rizvi, Naiyer; Schwartz, Lawrence H.; Zhao, Binsheng] New York Presbyterian Hosp, New York, NY USA.
   [Oxnard, Geoffrey G.] Dana Farber Canc Inst, Dept Lowe Ctr Thorac Oncol, Dept Med, Boston, MA 02115 USA.
   [Rizvi, Naiyer] Columbia Univ Coll Phys & Surg, Dept Med, Div Oncol, New York, NY USA.
C3 Harvard University; Brigham & Women's Hospital; Harvard Medical School; Harvard University; Harvard Medical School; Brigham & Women's Hospital; Harvard University; Dana-Farber Cancer Institute; Harvard Medical School; Brigham & Women's Hospital; Harvard University; Harvard Medical School; Dana-Farber Cancer Institute; Brigham & Women's Hospital; Columbia University; NewYork-Presbyterian Hospital; Harvard University; Dana-Farber Cancer Institute; Columbia University
RP Grossmann, P (corresponding author), Harvard Med Sch, Brigham & Womens Hosp, Dept Radiat Oncol, Boston, MA 02115 USA.; Grossmann, P (corresponding author), Harvard Med Sch, Brigham & Womens Hosp, Dana Farber Canc Inst, Dept Biostat, Boston, MA 02115 USA.; Grossmann, P (corresponding author), Harvard Med Sch, Brigham & Womens Hosp, Dana Farber Canc Inst, Dept Computat Biol, Boston, MA 02115 USA.
EM Hugo_Aerts@dfci.harvard.edu
FU National Institute of Health [NIH-USA U24CA194354, U01CA140207, R01CA149490, NIH-USA U01CA190234]; Kaye Family translational Research Fund; Dutch Cancer Society [KWF UM 2009-4454]
CR Balagurunathan Y, 2014, TRANSL ONCOL, V7, P72, DOI 10.1593/tlo.13844
   Buckler AJ, 2011, RADIOLOGY, V258, P906, DOI 10.1148/radiol.10100799
   Buckler AJ, 2011, RADIOLOGY, V259, P875, DOI 10.1148/radiol.10100800
   Clarke LP, 2014, TRANSL ONCOL, V7, P1, DOI 10.1593/tlo.13832
   Coroller TP, 2015, RADIOTHER ONCOL, V114, P345, DOI 10.1016/j.radonc.2015.02.015
   Fawcett T, 2006, PATTERN RECOGN LETT, V27, P861, DOI 10.1016/j.patrec.2005.10.010
   Gevaert O, 2012, RADIOLOGY, V264, P387, DOI 10.1148/radiol.12111607
   Grove O, 2015, PLOS ONE, V10, P0, DOI 10.1371/journal.pone.0118261
   Hawkins SH, 2014, IEEE ACCESS, V2, P1418, DOI 10.1109/ACCESS.2014.2373335
   Hirsch FR, 2008, J CLIN ONCOL, V26, P3351, DOI 10.1200/JCO.2007.14.0111
   Huang Y, 2016, RADIOLOGY, V152234, P0
   Khambata-Ford S, 2010, J CLIN ONCOL, V28, P918, DOI 10.1200/JCO.2009.25.2890
   Kumar V, 2012, MAGN RESON IMAGING, V30, P1234, DOI 10.1016/j.mri.2012.06.010
   Lambin P, 2012, EUR J CANCER, V48, P441, DOI 10.1016/j.ejca.2011.11.036
   Lee HJ, 2013, RADIOLOGY, V268, P254, DOI 10.1148/radiol.13112553
   Lynch TJ, 2010, J CLIN ONCOL, V28, P911, DOI 10.1200/JCO.2009.21.9618
   Pan QL, 2005, J MOL DIAGN, V7, P396, DOI 10.1016/S1525-1578(10)60569-7
   Pao W, 2005, PLOS MED, V2, P57, DOI 10.1371/journal.pmed.0020017
   Pao W, 2004, P NATL ACAD SCI USA, V101, P13306, DOI 10.1073/pnas.0405220101
   Parmar C, 2015, SCI REP-UK, V5, P0, DOI 10.1038/srep13087
   Parmar C, 2014, PLOS ONE, V9, P0, DOI 10.1371/journal.pone.0102107
   Pirker R, 2009, LANCET, V373, P1525, DOI 10.1016/S0140-6736(09)60569-9
   R Core Team, 2021, R LANG ENV STAT COMP, V0, P0
   Rizvi NA, 2011, CLIN CANCER RES, V17, P3500, DOI 10.1158/1078-0432.CCR-10-2102
   Therasse P, 2000, J NATL CANCER I, V92, P205, DOI 10.1093/jnci/92.3.205
   WORLD HEALTH ORGANIZATION, 1979, WHO OFFSET PUBLICATION, V0, P0
   Yang Y, 2015, LUNG CANCER, V87, P272, DOI 10.1016/j.lungcan.2014.12.016
   Zhao BS, 2010, CLIN CANCER RES, V16, P4647, DOI 10.1158/1078-0432.CCR-10-0125
   Zhao BS, 2009, RADIOLOGY, V252, P263, DOI 10.1148/radiol.2522081593
   Zhao BS, 1999, OPT ENG, V38, P1340, DOI 10.1117/1.602176
NR 31
TC 156
Z9 176
U1 1
U2 39
PU NATURE PORTFOLIO
PI BERLIN
PA HEIDELBERGER PLATZ 3, BERLIN, 14197, GERMANY
SN 2045-2322
EI 
J9 SCI REP-UK
JI Sci Rep
PD SEP 20
PY 2016
VL 6
IS 
BP 
EP 
DI 10.1038/srep33860
PG 8
WC Multidisciplinary Sciences
SC Science & Technology - Other Topics
GA DW3RZ
UT WOS:000383561700001
PM 27645803
DA 2024-03-01
ER

PT J
AU Yip, SSF
   Aerts, HJWL
AF Yip, Stephen S. F.
   Aerts, Hugo J. W. L.
TI Applications and limitations of radiomics
SO PHYSICS IN MEDICINE AND BIOLOGY
LA English
DT Review
DE PET; quantitative imaging; radiomics
ID cell lung-cancer; tracer uptake heterogeneity; standardized uptake values; f-18-fdg pet/ct images; tumor texture analysis; contrast-enhanced mri; esophageal cancer; fdg uptake; pathological response; pulmonary nodules
AB Radiomics is an emerging field in quantitative imaging that uses advanced imaging features to objectively and quantitatively describe tumour phenotypes. Radiomic features have recently drawn considerable interest due to its potential predictive power for treatment outcomes and cancer genetics, which may have important applications in personalized medicine. In this technical review, we describe applications and challenges of the radiomic field. We will review radiomic application areas and technical issues, as well as proper practices for the designs of radiomic studies.
C1 [Yip, Stephen S. F.; Aerts, Hugo J. W. L.] Brigham & Womens Hosp, Dept Radiat Oncol, Dana Farber Canc Inst, 75 Francis St, Boston, MA 02115 USA.
   [Yip, Stephen S. F.; Aerts, Hugo J. W. L.] Harvard Univ, Sch Med, Boston, MA USA.
   [Aerts, Hugo J. W. L.] Dana Farber Canc Inst, Dept Radiol, Boston, MA 02115 USA.
C3 Harvard University; Dana-Farber Cancer Institute; Brigham & Women's Hospital; Harvard University; Harvard Medical School; Harvard University; Dana-Farber Cancer Institute
RP Aerts, HJWL (corresponding author), Brigham & Womens Hosp, Dept Radiat Oncol, Dana Farber Canc Inst, 75 Francis St, Boston, MA 02115 USA.; Aerts, HJWL (corresponding author), Harvard Univ, Sch Med, Boston, MA USA.; Aerts, HJWL (corresponding author), Dana Farber Canc Inst, Dept Radiol, Boston, MA 02115 USA.
EM Hugo_Aerts@dfci.harvard.edu
FU National Institute of Health [U01CA190234, U24CA194354]; American Association of Physicists in Medicine
CR Aerts HJWL, 2014, NAT COMMUN, V5, P0, DOI 10.1038/ncomms5006
   Alic L, 2014, PLOS ONE, V9, P0, DOI 10.1371/journal.pone.0110300
   ALTMAN DG, 1994, J NATL CANCER I, V86, P829, DOI 10.1093/jnci/86.11.829
   AMADASUN M, 1989, IEEE T SYST MAN CYB, V19, P1264, DOI 10.1109/21.44046
   Aristophanous M, 2012, RADIOTHER ONCOL, V102, P377, DOI 10.1016/j.radonc.2011.12.015
   Baek HJ, 2012, RADIOLOGY, V264, P834, DOI 10.1148/radiol.12112120
   Balagurunathan Y, 2014, J DIGIT IMAGING, V27, P805, DOI 10.1007/s10278-014-9716-x
   Balagurunathan Y, 2014, TRANSL ONCOL, V7, P72, DOI 10.1593/tlo.13844
   Basu S, 2011, EUR J NUCL MED MOL I, V38, P987, DOI 10.1007/s00259-011-1787-z
   Boellaard R, 2015, EUR J NUCL MED MOL I, V42, P328, DOI 10.1007/s00259-014-2961-x
   Boellaard R, 2011, J NUCL MED, V52, P93S, DOI 10.2967/jnumed.110.085662
   Brooks FJ, 2014, J NUCL MED, V55, P37, DOI 10.2967/jnumed.112.116715
   Buckler AJ, 2011, RADIOLOGY, V258, P906, DOI 10.1148/radiol.10100799
   Bundschuh RA, 2014, J NUCL MED, V55, P891, DOI 10.2967/jnumed.113.127340
   Buvat I, 2015, J NUCL MED, V56, P1642, DOI 10.2967/jnumed.115.163469
   Chalkidou A, 2015, PLOS ONE, V10, P0, DOI 10.1371/journal.pone.0124165
   Cheebsumon P, 2012, EJNMMI RES, V2, P0, DOI 10.1186/2191-219X-2-56
   Cheng NM, 2015, EUR J NUCL MED MOL I, V42, P419, DOI 10.1007/s00259-014-2933-1
   Cheng NM, 2013, ANN NUCL MED, V27, P867, DOI 10.1007/s12149-013-0759-8
   Cheng NM, 2013, J NUCL MED, V54, P1703, DOI 10.2967/jnumed.112.119289
   Chicklore S, 2013, EUR J NUCL MED MOL I, V40, P133, DOI 10.1007/s00259-012-2247-0
   Cook GJR, 2014, CLIN TRANSL IMAGING, V2, P269, DOI 10.1007/s40336-014-0064-0
   Cook GJR, 2013, J NUCL MED, V54, P19, DOI 10.2967/jnumed.112.107375
   Coroller TP, 2015, RADIOTHER ONCOL, V114, P345, DOI 10.1016/j.radonc.2015.02.015
   Davnall F, 2012, INSIGHTS IMAGING, V3, P573, DOI 10.1007/s13244-012-0196-6
   deJong JS, 1995, LAB INVEST, V73, P922
   Didierlaurent D, 2012, PHYS MED BIOL, V57, P7829, DOI 10.1088/0031-9155/57/23/7829
   Diehn M, 2008, P NATL ACAD SCI USA, V105, P5213, DOI 10.1073/pnas.0801279105
   Dong XZ, 2013, NUCL MED COMMUN, V34, P40, DOI 10.1097/MNM.0b013e32835ae50c
   Doumou G, 2015, EUR RADIOL, V25, P2805, DOI 10.1007/s00330-015-3681-8
   Eary JF, 2008, J NUCL MED, V49, P1973, DOI 10.2967/jnumed.108.053397
   El Naqa I, 2009, PATTERN RECOGN, V42, P1162, DOI 10.1016/j.patcog.2008.08.011
   Ellingson BM, 2013, AM J NEURORADIOL, V34, P533, DOI 10.3174/ajnr.A3253
   Fanchon LM, 2015, J NUCL MED, V56, P538, DOI 10.2967/jnumed.114.148668
   Fave X, 2015, COMPUT MED IMAG GRAP, V44, P54, DOI 10.1016/j.compmedimag.2015.04.006
   Fisher R, 2013, BRIT J CANCER, V108, P479, DOI 10.1038/bjc.2012.581
   Foroutan P, 2013, PLOS ONE, V8, P0, DOI 10.1371/journal.pone.0082875
   Galavis PE, 2010, ACTA ONCOL, V49, P1012, DOI 10.3109/0284186X.2010.498437
   Galloway MM, 1975, COMPUTER GRAPHICS IM, V4, P172, DOI 10.1016/S0146-664X(75)80008-6
   Ganeshan B, 2012, CLIN RADIOL, V67, P157, DOI 10.1016/j.crad.2011.08.012
   Ganeshan B, 2010, CANCER IMAGING, V10, P137, DOI 10.1102/1470-7330.2010.0021
   Vicente AMG, 2010, ANN NUCL MED, V24, P207, DOI 10.1007/s12149-010-0345-2
   Gerlinger M, 2012, NEW ENGL J MED, V366, P883, DOI 10.1056/NEJMoa1113205
   Gutman DA, 2015, NEURORADIOLOGY, V57, P1227, DOI 10.1007/s00234-015-1576-7
   Guyon Isabelle, 2003, J MACH LEARN RES, V3, P1157
   HABERKORN U, 1994, NUCL MED BIOL, V21, P827, DOI 10.1016/0969-8051(94)90162-7
   HARALICK RM, 1973, IEEE T SYST MAN CYB, VSMC3, P610, DOI 10.1109/TSMC.1973.4309314
   Hatt M, 2015, J NUCL MED, V56, P38, DOI 10.2967/jnumed.114.144055
   Hatt M, 2013, EUR J NUCL MED MOL I, V40, P1662, DOI 10.1007/s00259-013-2486-8
   Hatt M, 2011, J NUCL MED, V52, P1690, DOI 10.2967/jnumed.111.092767
   Hatt M, 2009, IEEE T MED IMAGING, V28, P881, DOI 10.1109/TMI.2008.2012036
   Hayano K, 2014, DIGEST DIS SCI, V59, P1996, DOI 10.1007/s10620-014-3064-z
   Henriksson E, 2007, ANTICANCER RES, V27, P2155
   HIGASHI K, 1993, J NUCL MED, V34, P414
   Higgins KA, 2012, INT J RADIAT ONCOL, V82, P548, DOI 10.1016/j.ijrobp.2010.11.050
   HILSENBECK SG, 1992, BREAST CANCER RES TR, V22, P197, DOI 10.1007/BF01840833
   Huang TC, 2013, PLOS ONE, V8, P0, DOI 10.1371/journal.pone.0058886
   Johansen R, 2009, J MAGN RESON IMAGING, V29, P1300, DOI 10.1002/jmri.21778
   Karlo CA, 2014, RADIOLOGY, V270, P464, DOI 10.1148/radiol.13130663
   Kido S, 2002, J COMPUT ASSIST TOMO, V26, P573, DOI 10.1097/01.RCT.0000029045.35986.9F
   Kim CK, 2005, RADIOLOGY, V237, P529, DOI 10.1148/radiol.2372041634
   King AD, 2013, RADIOLOGY, V266, P531, DOI 10.1148/radiol.12120167
   KJAER L, 1995, ACTA RADIOL, V36, P127
   Kurland BF, 2012, MAGN RESON IMAGING, V30, P1301, DOI 10.1016/j.mri.2012.06.009
   Lambin P, 2013, RADIOTHER ONCOL, V109, P159, DOI 10.1016/j.radonc.2013.07.007
   Lambin P, 2012, EUR J CANCER, V48, P441, DOI 10.1016/j.ejca.2011.11.036
   Leijenaar RTH, 2015, ACTA ONCOL, V54, P1423, DOI 10.3109/0284186X.2015.1061214
   Leijenaar RTH, 2015, SCI REP-UK, V5, P0, DOI 10.1038/srep11075
   Leijenaar RTH, 2013, ACTA ONCOL, V52, P1391, DOI 10.3109/0284186X.2013.812798
   LERSKI RA, 1993, MAGN RESON IMAGING, V11, P873, DOI 10.1016/0730-725X(93)90205-R
   Mahmoud-Ghoneim D, 2003, MAGN RESON IMAGING, V21, P983, DOI 10.1016/S0730-725X(03)00201-7
   Maley CC, 2006, NAT GENET, V38, P468, DOI 10.1038/ng1768
   Marusyk A, 2012, NAT REV CANCER, V12, P323, DOI 10.1038/nrc3261
   McNitt-Gray MF, 1999, MED PHYS, V26, P880, DOI 10.1118/1.598603
   Mu W, 2015, PHYS MED BIOL, V60, P5123, DOI 10.1088/0031-9155/60/13/5123
   Mussurakis S, 1996, BRIT J RADIOL, V69, P1009, DOI 10.1259/0007-1285-69-827-1009
   Naeini KM, 2013, NEURO-ONCOLOGY, V15, P626, DOI 10.1093/neuonc/not008
   Nair VS, 2014, LUNG CANCER, V83, P189, DOI 10.1016/j.lungcan.2013.11.001
   Nair VS, 2012, CANCER RES, V72, P3725, DOI 10.1158/0008-5472.CAN-11-3943
   Nehmeh SA, 2002, J NUCL MED, V43, P876
   Ng F, 2013, EUR J RADIOL, V82, P342, DOI 10.1016/j.ejrad.2012.10.023
   Nie K, 2008, ACAD RADIOL, V15, P1513, DOI 10.1016/j.acra.2008.06.005
   Nyflot MJ, 2015, J MED IMAGING, V2, P0, DOI 10.1117/1.JMI.2.4.041002
   Orlhac F, 2014, J NUCL MED, V55, P414, DOI 10.2967/jnumed.113.129858
   Parmar C, 2015, SCI REP-UK, V5, P0, DOI 10.1038/srep13087
   Parmar C, 2015, SCI REP-UK, V5, P0, DOI 10.1038/srep11044
   Parmar C, 2014, PLOS ONE, V9, P0, DOI 10.1371/journal.pone.0102107
   Peng SL, 2013, NMR BIOMED, V26, P443, DOI 10.1002/nbm.2882
   PENTLAND AP, 1984, IEEE T PATTERN ANAL, V6, P661, DOI 10.1109/TPAMI.1984.4767591
   Petkovska I, 2006, EUR J RADIOL, V59, P244, DOI 10.1016/j.ejrad.2006.03.005
   Rahmim A, 2016, PHYS MED BIOL, V61, P227, DOI 10.1088/0031-9155/61/1/227
   Rajendran JG, 2004, CLIN CANCER RES, V10, P2245, DOI 10.1158/1078-0432.CCR-0688-3
   Rizk N, 2006, ANN THORAC SURG, V81, P1076, DOI 10.1016/j.athoracsur.2005.09.063
   Shukla-Dave A, 2012, INT J RADIAT ONCOL, V82, P1837, DOI 10.1016/j.ijrobp.2011.03.006
   Soret M, 2007, J NUCL MED, V48, P932, DOI 10.2967/jnumed.106.035774
   Steyerberg EW, 2010, EPIDEMIOLOGY, V21, P128, DOI 10.1097/EDE.0b013e3181c30fb2
   Tan S, 2013, INT J RADIAT ONCOL, V85, P1375, DOI 10.1016/j.ijrobp.2012.10.017
   Tateishi U, 2002, CANCER, V95, P835, DOI 10.1002/cncr.10730
   Thibault G, 2013, INT J PATTERN RECOGN, V27, P0, DOI 10.1142/S0218001413570024
   Tixier F, 2014, J NUCL MED, V55, P1235, DOI 10.2967/jnumed.113.133389
   Tixier F, 2014, PLOS ONE, V9, P0, DOI 10.1371/journal.pone.0099567
   Tixier F, 2012, J NUCL MED, V53, P693, DOI 10.2967/jnumed.111.099127
   Tixier F, 2011, J NUCL MED, V52, P369, DOI 10.2967/jnumed.110.082404
   Vallières M, 2015, PHYS MED BIOL, V60, P5471, DOI 10.1088/0031-9155/60/14/5471
   van Velden FHP, 2014, MOL IMAGING BIOL, V16, P13, DOI 10.1007/s11307-013-0660-9
   van Velden FHP, 2011, EUR J NUCL MED MOL I, V38, P1636, DOI 10.1007/s00259-011-1845-6
   Velazquez ER, 2013, SCI REP-UK, V3, P0, DOI 10.1038/srep03529
   Way TW, 2006, MED PHYS, V33, P2323, DOI 10.1118/1.2207129
   Wetzel SG, 2002, RADIOLOGY, V224, P797, DOI 10.1148/radiol.2243011014
   Xu R, 2014, ANN NUCL MED, V28, P926, DOI 10.1007/s12149-014-0895-9
   Yamamoto S, 2014, RADIOLOGY, V272, P568, DOI 10.1148/radiol.14140789
   Yan JH, 2015, J NUCL MED, V56, P1667, DOI 10.2967/jnumed.115.156927
   Yang F, 2013, EUR J NUCL MED MOL I, V40, P716, DOI 10.1007/s00259-012-2332-4
   Yang XY, 2011, J BIOMED BIOTECHNOL, V0, P0, DOI DOI 10.1155/2011/732848
   Yip S, 2014, PLOS ONE, V9, P0, DOI 10.1371/journal.pone.0115510
   Yip SSF, 2016, PHYS MED BIOL, V61, P906, DOI 10.1088/0031-9155/61/2/906
   Yu H, 2009, INT J RADIAT ONCOL, V75, P618, DOI 10.1016/j.ijrobp.2009.04.043
   Zhang H, 2014, INT J RADIAT ONCOL, V88, P195, DOI 10.1016/j.ijrobp.2013.09.037
   Zhang HQ, 2011, EUR J RADIOL, V77, P92, DOI 10.1016/j.ejrad.2009.07.023
NR 119
TC 735
Z9 809
U1 9
U2 304
PU IOP PUBLISHING LTD
PI BRISTOL
PA TEMPLE CIRCUS, TEMPLE WAY, BRISTOL BS1 6BE, ENGLAND
SN 0031-9155
EI 1361-6560
J9 PHYS MED BIOL
JI Phys. Med. Biol.
PD JUL 7
PY 2016
VL 61
IS 13
BP R150
EP R166
DI 10.1088/0031-9155/61/13/R150
PG 17
WC Engineering, Biomedical; Radiology, Nuclear Medicine & Medical Imaging
SC Engineering; Radiology, Nuclear Medicine & Medical Imaging
GA DO9GS
UT WOS:000378094000002
PM 27269645
DA 2024-03-01
ER

PT J
AU Kansagra, AP
   Yu, JPJ
   Chatterjee, AR
   Lenchik, L
   Chow, DS
   Prater, AB
   Yeh, J
   Doshi, AM
   Hawkins, CM
   Heilbrun, ME
   Smith, SE
   Oselkin, M
   Gupta, P
   Ali, S
AF Kansagra, Akash P.
   Yu, John-Paul J.
   Chatterjee, Arindam R.
   Lenchik, Leon
   Chow, Daniel S.
   Prater, Adam B.
   Yeh, Jean
   Doshi, Ankur M.
   Hawkins, C. Matthew
   Heilbrun, Marta E.
   Smith, Stacy E.
   Oselkin, Martin
   Gupta, Pushpender
   Ali, Sayed
TI Big Data and the Future of Radiology Informatics
SO ACADEMIC RADIOLOGY
LA English
DT Article
DE Radiology; informatics; personalized medicine; workflow; value
ID mild cognitive impairment; pulmonary-embolism; united-states; clinical-trials; enterprise data; health-care; mark-up; diagnosis; management; radiomics
AB Rapid growth in the amount of data that is electronically recorded as part of routine clinical operations has generated great interest in the use of Big Data methodologies to address clinical and research questions. These methods can efficiently analyze and deliver insights from high-volume, high-variety, and high-growth rate datasets generated across the continuum of care, thereby forgoing the time, cost, and effort of more focused and controlled hypothesis-driven research. By virtue of an existing robust information technology infrastructure and years of archived digital data, radiology departments are particularly well positioned to take advantage of emerging Big Data techniques. In this review, we describe four areas in which Big Data is poised to have an immediate impact on radiology practice, research, and operations. In addition, we provide an overview of the Big Data adoption cycle and describe how academic radiology departments can promote Big Data development.
C1 [Kansagra, Akash P.; Chatterjee, Arindam R.] Washington Univ, Sch Med, Edward Mallinckrodt Inst Radiol, St Louis, MO 63110 USA.
   [Yu, John-Paul J.; Yeh, Jean] Univ Calif San Francisco, Dept Radiol & Biomed Imaging, San Francisco, CA 94143 USA.
   [Lenchik, Leon; Gupta, Pushpender] Wake Forest Sch Med, Dept Radiol, Winston Salem, NC USA.
   [Chow, Daniel S.] Columbia Univ, Med Ctr, Dept Radiol, New York, NY USA.
   [Prater, Adam B.; Hawkins, C. Matthew] Emory Univ, Sch Med, Dept Radiol & Imaging Sci, Atlanta, GA USA.
   [Doshi, Ankur M.] NYU Langone Med Ctr, Dept Radiol, New York, NY USA.
   [Heilbrun, Marta E.] Univ Utah, Sch Med, Dept Radiol, Salt Lake City, UT USA.
   [Smith, Stacy E.] Harvard Univ, Sch Med, Dept Radiol, Brigham & Womens Hosp, Boston, MA 02115 USA.
   [Oselkin, Martin] Maimonides Hosp, Dept Radiol, Brooklyn, NY 11219 USA.
   [Ali, Sayed] Temple Univ, Sch Med, Dept Radiol, Philadelphia, PA 19122 USA.
C3 Washington University (WUSTL); University of California System; University of California San Francisco; Wake Forest University; Columbia University; Emory University; NYU Langone Medical Center; Utah System of Higher Education; University of Utah; Harvard University; Harvard Medical School; Brigham & Women's Hospital; Maimonides Medical Center; Pennsylvania Commonwealth System of Higher Education (PCSHE); Temple University
RP Kansagra, AP (corresponding author), Washington Univ, Sch Med, Edward Mallinckrodt Inst Radiol, 510 South Kingshighway Blvd,Campus Box 8131, St Louis, MO 63110 USA.
EM apkansagra@gmail.com
CR Abujudeh H, 2014, J AM COLL RADIOL, V11, P899, DOI 10.1016/j.jacr.2014.02.004
   Aerts HJWL, 2014, NAT COMMUN, V5, P0, DOI 10.1038/ncomms5006
   Anderson DR, 2005, J EMERG MED, V29, P399, DOI 10.1016/j.jemermed.2005.05.010
   Unknown -, 2012, HARVARD BUSINESS REV, V0, P0
   Avrin DE, 2014, ACAD RADIOL, V21, P303, DOI 10.1016/j.acra.2013.12.008
   Badawi O, 2014, JMIR MED INF, V2, P41, DOI 10.2196/medinform.3447
   Bettmann MA, 2012, J THORAC IMAG, V27, PW28, DOI 10.1097/RTI.0b013e31823efeb6
   Bhargavan M, 2005, RADIOLOGY, V234, P824, DOI 10.1148/radiol.2343031536
   Blount M, 2010, IEEE ENG MED BIOL, V29, P110, DOI 10.1109/MEMB.2010.936454
   Bossuyt PMM, 2012, CLIN CHEM, V58, P1636, DOI 10.1373/clinchem.2012.182576
   Channin DS, 2009, RADIOLOGY, V253, P590, DOI 10.1148/radiol.2533090135
   Chute CG, 2010, J AM MED INFORM ASSN, V17, P131, DOI 10.1136/jamia.2009.002691
   Costantino MM, 2008, AM J ROENTGENOL, V191, P471, DOI 10.2214/AJR.07.2552
   Dawood S, 2010, J CLIN ONCOL, V28, P92, DOI 10.1200/JCO.2008.19.9844
   Dilsizian SE, 2014, CURR CARDIOL REP, V16, P0, DOI 10.1007/s11886-013-0441-8
   Evans R Scott, 2012, AMIA ANNU SYMP PROC, V2012, P189
   Ferrante di Ruffano L, 2012, BMJ-BRIT MED J, V344, P0, DOI 10.1136/bmj.e686
   Field M, 2007, LEARNING HEALTHCARE, V0, P1
   Gorgolewski Krzysztof, 2011, FRONT NEUROINFORM, V5, P13, DOI 10.3389/fninf.2011.00013
   Grossmann C, 2013, DIGITAL DATA IMPROVE, V0, P27
   Hebert LE, 2013, NEUROLOGY, V80, P1778, DOI 10.1212/WNL.0b013e31828726f5
   Heit JA, 2005, BLOOD, V106, P0
   Horvath MM, 2011, J BIOMED INFORM, V44, P266, DOI 10.1016/j.jbi.2010.11.008
   Howlader N, 2015, SEER CANC STAT REV 1, V0, P0
   Jee K, 2013, HEALTHC INFORM RES, V19, P79, DOI 10.4258/hir.2013.19.2.79
   Khorasani Ramin, 2006, J AM COLL RADIOL, V3, P628, DOI 10.1016/j.jacr.2006.05.002
   Kumar V, 2012, MAGN RESON IMAGING, V30, P1234, DOI 10.1016/j.mri.2012.06.010
   Lacson R, 2011, J AM COLL RADIOL, V8, P872, DOI 10.1016/j.jacr.2011.09.010
   Lakhani P, 2012, J DIGIT IMAGING, V25, P30, DOI 10.1007/s10278-011-9426-6
   Lambin P, 2012, EUR J CANCER, V48, P441, DOI 10.1016/j.ejca.2011.11.036
   LaMori JC, 2015, CLIN THER, V37, P62, DOI 10.1016/j.clinthera.2014.10.024
   Landry GJ, 2014, FRONT AGING NEUROSCI, V6, P0, DOI 10.3389/fnagi.2014.00325
   Langa KM, 2014, JAMA-J AM MED ASSOC, V312, P2551, DOI 10.1001/jama.2014.13806
   Levine D, 2010, RADIOLOGY, V256, P943, DOI 10.1148/radiol.10100213
   Lord SJ, 2004, MED J AUSTRALIA, V181, P452, DOI 10.5694/j.1326-5377.2004.tb06376.x
   Lu LB, 2011, J MED SYST, V35, P299, DOI 10.1007/s10916-009-9366-6
   MacMahon H, 2005, RADIOLOGY, V237, P395, DOI 10.1148/radiol.2372041887
   Mainiero MB, 2013, J AM COLL RADIOL, V10, P11, DOI 10.1016/j.jacr.2012.09.036
   Malin JL, 2013, J ONCOL PRACT, V9, P155, DOI 10.1200/JOP.2013.001021
   Mazurowski MA, 2015, J AM COLL RADIOL, V12, P862, DOI 10.1016/j.jacr.2015.04.019
   McClelland RL, 2009, AM J CARDIOL, V103, P59, DOI 10.1016/j.amjcard.2008.08.031
   McEvoy LK, 2011, RADIOLOGY, V259, P834, DOI 10.1148/radiol.11101975
   Mennes M, 2013, NEUROIMAGE, V82, P683, DOI 10.1016/j.neuroimage.2012.10.064
   Morrison JJ, 2015, J DIGIT IMAGING, V28, P18, DOI 10.1007/s10278-014-9720-1
   Murdoch TB, 2013, JAMA-J AM MED ASSOC, V309, P1351, DOI 10.1001/jama.2013.393
   Nagy PG, 2009, RADIOGRAPHICS, V29, P1897, DOI 10.1148/rg.297095701
   Olsen L, 2011, LEARNING WHAT WORKS, V0, P315
   Paez JG, 2004, SCIENCE, V304, P1497, DOI 10.1126/science.1099314
   Parker L, 2010, AM J ROENTGENOL, V194, P1034, DOI 10.2214/AJR.09.3528
   Patti JA, 2011, J AM COLL RADIOL, V8, P453, DOI 10.1016/j.jacr.2011.05.014
   Porter ME, 2010, NEW ENGL J MED, V363, P2477, DOI 10.1056/NEJMp1011024
   Porter ME, 2009, NEW ENGL J MED, V361, P109, DOI 10.1056/NEJMp0904131
   Prevedello L, 2013, J AM COLL RADIOL, V10, P80, DOI 10.1016/j.jacr.2012.11.009
   Puppala M, 2015, IEEE T BIOMED ENG, V0, P0
   Pyra T, 2010, AMYOTROPH LATERAL SC, V11, P157, DOI 10.3109/17482960902756473
   Reiner BI, 2013, J DIGIT IMAGING, V26, P600, DOI 10.1007/s10278-013-9610-y
   REMYJARDIN M, 1992, RADIOLOGY, V185, P381, DOI 10.1148/radiology.185.2.1410342
   Robson B, 2004, J PROTEOME RES, V3, P1113, DOI 10.1021/pr0499242
   Rosen MP, 2011, J AM COLL RADIOL, V8, P749, DOI 10.1016/j.jacr.2011.07.010
   Rosenstein BS, 2014, INT J RADIAT ONCOL, V89, P709, DOI 10.1016/j.ijrobp.2014.03.009
   Sox HC, 2012, ANNU REV PUBL HEALTH, V33, P425, DOI 10.1146/annurev-publhealth-031811-124610
   Starren JB, 2015, CTS-CLIN TRANSL SCI, V8, P269, DOI 10.1111/cts.12294
   Strowig G, 2013, HLTH MANAG TECHNOL, V34, P2
   Strowig Greg, 2013, HEALTH MANAG TECHNOL, V34, P12
   Trout AT, 2012, PEDIATR RADIOL, V42, P813, DOI 10.1007/s00247-012-2358-6
   Walker C, 2006, NEUROLOGY, V66, P1661, DOI 10.1212/01.wnl.0000218270.12495.9a
   Wiener RS, 2011, ARCH INTERN MED, V171, P831, DOI 10.1001/archinternmed.2011.178
   Zijdenbos AP, 2002, IEEE T MED IMAGING, V21, P1280, DOI 10.1109/TMI.2002.806283
NR 70
TC 52
Z9 55
U1 1
U2 44
PU ELSEVIER SCIENCE INC
PI NEW YORK
PA STE 800, 230 PARK AVE, NEW YORK, NY 10169 USA
SN 1076-6332
EI 1878-4046
J9 ACAD RADIOL
JI Acad. Radiol.
PD JAN 15
PY 2016
VL 23
IS 1
BP 30
EP 42
DI 10.1016/j.acra.2015.10.004
PG 13
WC Radiology, Nuclear Medicine & Medical Imaging
SC Radiology, Nuclear Medicine & Medical Imaging
GA CZ7LB
UT WOS:000367279800007
PM 26683510
DA 2024-03-01
ER

PT J
AU Okimoto, G
   Zeinalzadeh, A
   Wenska, T
   Loomis, M
   Nation, JB
   Fabre, T
   Tiirikainen, M
   Hernandez, B
   Chan, O
   Wong, LD
   Kwee, S
AF Okimoto, Gordon
   Zeinalzadeh, Ashkan
   Wenska, Tom
   Loomis, Michael
   Nation, James B.
   Fabre, Tiphaine
   Tiirikainen, Maarit
   Hernandez, Brenda
   Chan, Owen
   Wong, Linda
   Kwee, Sandi
TI Joint analysis of multiple high-dimensional data types using sparse matrix approximations of rank-1 with applications to ovarian and liver cancer
SO BIODATA MINING
LA English
DT Article
DE Generalized singular value decomposition; Joint data analysis; Ovarian cancer; Hepatocellular carcinoma; The Cancer Genome Atlas; LASSO; Sparse signal detection
ID farnesoid-x receptor; singular-value decomposition; hepatocellular-carcinoma; down-regulation; principal components; signaling pathways; microarray data; expression data; activation; radiomics
AB Background: Technological advances enable the cost-effective acquisition of Multi-Modal Data Sets (MMDS) composed of measurements for multiple, high-dimensional data types obtained from a common set of bio-samples. The joint analysis of the data matrices associated with the different data types of a MMDS should provide a more focused view of the biology underlying complex diseases such as cancer that would not be apparent from the analysis of a single data type alone. As multi-modal data rapidly accumulate in research laboratories and public databases such as The Cancer Genome Atlas (TCGA), the translation of such data into clinically actionable knowledge has been slowed by the lack of computational tools capable of analyzing MMDSs. Here, we describe the Joint Analysis of Many Matrices by ITeration (JAMMIT) algorithm that jointly analyzes the data matrices of a MMDS using sparse matrix approximations of rank-1. Methods: The JAMMIT algorithm jointly approximates an arbitrary number of data matrices by rank-1 outer-products composed of "sparse" left-singular vectors (eigen-arrays) that are unique to each matrix and a right-singular vector (eigen-signal) that is common to all the matrices. The non-zero coefficients of the eigen-arrays identify small subsets of variables for each data type (i.e., signatures) that in aggregate, or individually, best explain a dominant eigen-signal defined on the columns of the data matrices. The approximation is specified by a single "sparsity" parameter that is selected based on false discovery rate estimated by permutation testing. Multiple signals of interest in a given MDDS are sequentially detected and modeled by iterating JAMMIT on "residual" data matrices that result from a given sparse approximation. Results: We show that JAMMIT outperforms other joint analysis algorithms in the detection of multiple signatures embedded in simulated MDDS. On real multimodal data for ovarian and liver cancer we show that JAMMIT identified multi-modal signatures that were clinically informative and enriched for cancer-related biology. Conclusions: Sparse matrix approximations of rank-1 provide a simple yet effective means of jointly reducing multiple, big data types to a small subset of variables that characterize important clinical and/or biological attributes of the bio-samples from which the data were acquired.
C1 [Okimoto, Gordon; Zeinalzadeh, Ashkan; Loomis, Michael; Tiirikainen, Maarit; Hernandez, Brenda; Chan, Owen; Wong, Linda] Univ Hawaii, Ctr Canc, 701 Ilalo St, Honolulu, HI 96813 USA.
   [Wenska, Tom] SNR Analyt LLC, 45-115E Waikalua Rd, Kaneohe, HI 96744 USA.
   [Nation, James B.] Univ Hawaii, Dept Math, Honolulu, HI 96822 USA.
   [Fabre, Tiphaine] Interact Biosoftware, Rouen, France.
   [Kwee, Sandi] Queens Med Ctr, Hamamatsu Queens PET Positron Emiss Tomog Imaging, Honolulu, HI 96816 USA.
C3 University of Hawaii System; Cancer Research Center of Hawaii; University of Hawaii System; The Queen's Medical Center
RP Okimoto, G (corresponding author), Univ Hawaii, Ctr Canc, 701 Ilalo St, Honolulu, HI 96813 USA.
EM gokimoto@cc.hawaii.edu
FU ARRA grant [NCI P30 CA071789-12S7, NCI R01 CA161209-04, NCI P30 CA071789]
CR Aerts HJWL, 2014, NAT COMMUN, V5, P0, DOI 10.1038/ncomms5006
   Alter O, 2003, P NATL ACAD SCI USA, V100, P3351, DOI 10.1073/pnas.0530258100
   Bair E, 2004, PLOS BIOL, V2, P511, DOI 10.1371/journal.pbio.0020108
   Bell D, 2011, NATURE, V474, P609, DOI 10.1038/nature10166
   Bentourkia M, 2007, PET CLIN, V2, P267, DOI 10.1016/j.cpet.2007.08.003
   Bhutia YD, 2014, ASIAN J PHARM SCI, V9, P293, DOI 10.1016/j.ajps.2014.04.004
   Bieze M, 2014, HEPATOLOGY, V59, P996, DOI 10.1002/hep.26781
   Bishop CM, 2006, J ELECTRON IMAGING, V16, P049901
   Boulesteix AL, 2007, BRIEF BIOINFORM, V8, P32, DOI 10.1093/bib/bb1016
   Chen Y, 2013, HEPATOLOGY, V57, P1530, DOI 10.1002/hep.26187
   Chun H, 2010, J R STAT SOC B, V72, P3, DOI 10.1111/j.1467-9868.2009.00723.x
   Coulouarn C, 2012, CARCINOGENESIS, V33, P1791, DOI 10.1093/carcin/bgs208
   Demidenko R, 2015, BMC CANCER, V15, P0, DOI 10.1186/s12885-015-1689-8
   DONOHO DL, 1995, IEEE T INFORM THEORY, V41, P613, DOI 10.1109/18.382009
   DONOHO DL, 1994, BIOMETRIKA, V81, P425, DOI 10.1093/biomet/81.3.425
   Donoho DL, 2000, MATH CHALL 21 CENT C, V0, P0
   Du P, 2010, BMC BIOINFORMATICS, V11, P0, DOI 10.1186/1471-2105-11-587
   Efron B, 2004, ANN STAT, V32, P407, DOI 10.1214/009053604000000067
   Friedland S, 2005, SIAM J MATRIX ANAL A, V27, P434, DOI 10.1137/S0895479804439791
   Gillies RJ, 2010, CLIN RADIOL, V65, P517, DOI 10.1016/j.crad.2010.04.005
   Gupta N, 2005, BBA-MOL BASIS DIS, V1741, P215, DOI 10.1016/j.bbadis.2005.04.002
   Halilbasic E, 2013, J HEPATOL, V58, P155, DOI 10.1016/j.jhep.2012.08.002
   Hamid Jemila S, 2009, HUM GENOMICS PROTEOMICS, V2009, P0, DOI 10.4061/2009/869093
   Hastie T, 2000, GENOME BIOLOGY, V1, P0
   Hudson TJ, 2010, NATURE, V464, P993, DOI 10.1038/nature08987
   Jolliffe IT, 2003, J COMPUT GRAPH STAT, V12, P531, DOI 10.1198/1061860032148
   Kalman D, 1996, THE COLLEGE MATHEMATICS JOURNAL, V27, P2, DOI 10.1080/07468342.1996.11973744
   Keitel V, 2011, HEPATOLOGY, V54, P0
   Kristensen VN, 2014, NAT REV CANCER, V14, P299, DOI 10.1038/nrc3721
   Kumar V, 2012, MAGN RESON IMAGING, V30, P1234, DOI 10.1016/j.mri.2012.06.010
   Lambin P, 2012, EUR J CANCER, V48, P441, DOI 10.1016/j.ejca.2011.11.036
   Lautem A, 2013, INT J ONCOL, V42, P1297, DOI 10.3892/ijo.2013.1840
   Li WY, 2012, BIOINFORMATICS, V28, P2458, DOI 10.1093/bioinformatics/bts476
   Lin SM, 2008, NUCLEIC ACIDS RES, V36, P0, DOI 10.1093/nar/gkm1075
   Lock EF, 2013, ANN APPL STAT, V7, P523, DOI 10.1214/12-AOAS597
   Moisan F, 2014, MOL ONCOL, V8, P1231, DOI 10.1016/j.molonc.2014.03.016
   Okimoto GS, 2016, DATA CODE SUPPORT JA, V0, P0
   Pelletier L, 2010, HEPATOLOGY, V51, P557, DOI 10.1002/hep.23362
   Quackenbush J, 2002, NAT GENET, V32, P496, DOI 10.1038/ng1032
   Sabatti C, 2002, MATH BIOSCI, V176, P17, DOI 10.1016/S0025-5564(01)00102-X
   Schaeffeler E, 2011, GENOME MED, V3, P0, DOI 10.1186/gm298
   Segal E, 2007, NAT BIOTECHNOL, V25, P675, DOI 10.1038/nbt1306
   Shen HP, 2008, J MULTIVARIATE ANAL, V99, P1015, DOI 10.1016/j.jmva.2007.06.007
   Shen Yi-Jing, 2006, GENOMICS PROTEOMICS & BIOINFORMATICS, V4, P110, DOI 10.1016/S1672-0229(06)60022-3
   Solinas G, 2009, J LEUKOCYTE BIOL, V86, P1065, DOI 10.1189/jlb.0609385
   Storey JD, 2003, P NATL ACAD SCI USA, V100, P9440, DOI 10.1073/pnas.1530509100
   Strang G, 2006, LINEAR ALGEBRA AND ITS APPLICATIONS, V0, P0
   Talbot JN, 2010, J NUCL MED, V51, P1699, DOI 10.2967/jnumed.110.075507
   Tibhshirani R, 2013, PRAISE SPARSITY CONV, V0, P0
   Tibshirani R, 2001, THE ELEMENTS OF STATISTICAL LEARNING, V1, P0
   Tibshirani R, 2011, J R STAT SOC B, V39, P1335
   Tomczak Katarzyna, 2015, CONTEMP ONCOL (POZN), V19, PA68, DOI 10.5114/wo.2014.47136
   Van Deun K, 2012, PLOS ONE, V7, P0, DOI 10.1371/journal.pone.0037840
   Walesky C, 2015, GENE EXPRESSION, V16, P101, DOI 10.3727/105221615X14181438356292
   Walesky C, 2013, HEPATOLOGY, V57, P2480, DOI 10.1002/hep.26251
   Wasserman PD, 1993, ADV METHODS NEURAL C, V0, P0
   Watabe H, 2006, ANN NUCL MED, V20, P583, DOI 10.1007/BF02984655
   West M, 2003, BAYESIAN STAT, V7, P722
   Witten DM, 2009, BIOSTATISTICS, V10, P515, DOI 10.1093/biostatistics/kxp008
   Wolfe A, 2011, J PHARMACOL EXP THER, V338, P12, DOI 10.1124/jpet.111.179390
   Woo HG, 2010, CANCER RES, V70, P3034, DOI 10.1158/0008-5472.CAN-09-2823
   Yang F, 2007, CANCER RES, V67, P863, DOI 10.1158/0008-5472.CAN-06-1078
   Zhang MY, 2014, J OVARIAN RES, V7, P0, DOI 10.1186/1757-2215-7-19
   Zhang T, 2001, SIAM J MATRIX ANAL A, V23, P534, DOI 10.1137/S0895479899352045
   Zhu YT, 2014, NAT METHODS, V11, P599, DOI 10.1038/nmeth.2956
NR 65
TC 6
Z9 7
U1 0
U2 14
PU BMC
PI LONDON
PA CAMPUS, 4 CRINAN ST, LONDON N1 9XW, ENGLAND
SN 1756-0381
EI 
J9 BIODATA MIN
JI BioData Min.
PD JUL 29
PY 2016
VL 9
IS 
BP 
EP 
DI 10.1186/s13040-016-0103-7
PG 28
WC Mathematical & Computational Biology
SC Mathematical & Computational Biology
GA DS7TC
UT WOS:000380984800001
PM 27478503
DA 2024-03-01
ER

PT J
AU Colen, RR
   Hassan, I
   Elshafeey, N
   Zinn, PO
AF Colen, Rivka R.
   Hassan, Islam
   Elshafeey, Nabil
   Zinn, Pascal O.
TI Shedding Light on the 2016 World Health Organization Classification of Tumors of the Central Nervous System in the Era of Radiomics and Radiogenomics
SO MAGNETIC RESONANCE IMAGING CLINICS OF NORTH AMERICA
LA English
DT Article
DE Tumors; Central nervous system; WHO Classification; Radiogenomic; Radiomics
ID genomic analysis; idh1 mutations; gliomas; glioblastoma; survival; features; spectroscopy
AB The new World Health Organization classification of brain tumors depends on combining the histologic light microscopy features of central nervous system (CNS) tumors with canonical genetic alterations. This integrated diagnosis is redrawing the pedigree chart of brain tumors with rearrangement of tumor groups on the basis of geno-phenotypical behaviors into meaningful groups. Multiple radiogenomic studies provide a bridge between imaging features and tumor microenvironment. An overlap that can be integrated within the genophenotypical classification of CNS tumors for a better understanding of different clinically relevant entities.
C1 [Colen, Rivka R.; Hassan, Islam; Elshafeey, Nabil] Univ Texas MD Anderson Canc Ctr, Dept Diagnost Radiol, 1400 Pressler St,Unit 1482,Room FCT 16-5037, Houston, TX 77030 USA.
   [Zinn, Pascal O.] Baylor Coll Med, Dept Neurosurg, 1 Baylor Plaza, Houston, TX 77030 USA.
C3 University of Texas System; UTMD Anderson Cancer Center; Baylor College of Medicine
RP Colen, RR (corresponding author), Univ Texas MD Anderson Canc Ctr, Dept Diagnost Radiol, 1400 Pressler St,Unit 1482,Room FCT 16-5037, Houston, TX 77030 USA.
EM rcolen@mdanderson.org
CR Alkhalili K, 2016, NEUROSURGERY, V78, PN9, DOI 10.1227/01.neu.0000481981.05494.4a
   Unknown -, 2016, CLIN LUNG CANC, V0, P0
   Baldock AL, 2014, NEURO-ONCOLOGY, V16, P779, DOI 10.1093/neuonc/nou027
   Brat DJ, 2015, NEW ENGL J MED, V372, P2481, DOI 10.1056/NEJMoa1402121
   Carrillo JA, 2012, AM J NEURORADIOL, V33, P1349, DOI 10.3174/ajnr.A2950
   Castel D, 2015, ACTA NEUROPATHOL, V130, P815, DOI 10.1007/s00401-015-1478-0
   Choi C, 2012, NAT MED, V18, P624, DOI 10.1038/nm.2682
   Coroller TP, 2016, RADIOTHER ONCOL, V119, P480, DOI 10.1016/j.radonc.2016.04.004
   Gillies RJ, 2016, RADIOLOGY, V278, P563, DOI 10.1148/radiol.2015151169
   Gnep K, 2017, J MAGN RESON IMAGING, V45, P103, DOI 10.1002/jmri.25335
   Horbinski C, 2010, J MOL DIAGN, V12, P487, DOI 10.2353/jmoldx.2010.090228
   Horbinski C, 2009, J NEUROPATH EXP NEUR, V68, P1319, DOI 10.1097/NEN.0b013e3181c391be
   Ichimura K, 2009, NEURO-ONCOLOGY, V11, P341, DOI 10.1215/15228517-2009-025
   Jha P, 2011, EXP MOL PATHOL, V91, P385, DOI 10.1016/j.yexmp.2011.04.017
   Kandoth C, 2013, NATURE, V502, P333, DOI 10.1038/nature12634
   Kickingereder P, 2016, RADIOLOGY, V280, P880, DOI 10.1148/radiol.2016160845
   Korshunov A, 2015, NEUROPATHOLOGY, V35, P538, DOI 10.1111/neup.12227
   Li H, 2016, RADIOLOGY, V281, P382, DOI 10.1148/radiol.2016152110
   Li SW, 2012, NEURO-ONCOLOGY, V14, P109, DOI 10.1093/neuonc/nor185
   Louis DN, 2007, ACTA NEUROPATHOL, V114, P97, DOI 10.1007/s00401-007-0243-4
   Louis DN, 2016, ACTA NEUROPATHOL, V131, P803, DOI 10.1007/s00401-016-1545-1
   Lu ZM, 2009, CANCER RES, V69, P9105, DOI 10.1158/0008-5472.CAN-09-2775
   Mangiola A, 2013, PLOS ONE, V8, P0, DOI 10.1371/journal.pone.0057145
   Mellai M, 2011, J NEURO-ONCOL, V105, P345, DOI 10.1007/s11060-011-0596-3
   Osswald M, 2016, NEURO-ONCOLOGY, V18, P479, DOI 10.1093/neuonc/now014
   Ostrom QT, 2015, NEURO-ONCOLOGY, V16, P1, DOI 10.1093/neuonc/nox158
   Pajtler KW, 2015, CANCER CELL, V27, P728, DOI 10.1016/j.ccell.2015.04.002
   Pentsova EI, 2016, NEURO-ONCOL PRACT, V3, P71, DOI 10.1093/nop/npv043
   Ramaswamy V, 2016, ACTA NEUROPATHOL, V131, P821, DOI 10.1007/s00401-016-1569-6
   Siegel RL, 2017, CA-CANCER J CLIN, V67, P7, DOI 10.3322/caac.21387
   Sugimoto K, 2016, BRAIN TUMOR PATHOL, V33, P137, DOI 10.1007/s10014-015-0243-3
   Verhaak RGW, 2010, CANCER CELL, V17, P98, DOI 10.1016/j.ccr.2009.12.020
   Vescovi AL, 2006, NAT REV CANCER, V6, P425, DOI 10.1038/nrc1889
   Wang K, 2016, NEURO-ONCOLOGY, V18, P589, DOI 10.1093/neuonc/nov239
   Wasserman JK, 2015, PLOS ONE, V10, P0, DOI 10.1371/journal.pone.0123890
   Watanabe T, 2009, ACTA NEUROPATHOL, V117, P653, DOI 10.1007/s00401-009-0528-x
   Wu G, 2012, NAT GENET, V44, P251, DOI 10.1038/ng.1102
   Wu J, 2016, J MAGN RESON IMAGING, V44, P1107, DOI 10.1002/jmri.25279
   Wu J, 2016, NEURO-ONCOLOGY, V18, P902, DOI 10.1093/neuonc/now016
   Zinn PO, 2011, PLOS ONE, V6, P0, DOI 10.1371/journal.pone.0025451
NR 46
TC 10
Z9 12
U1 0
U2 23
PU W B SAUNDERS CO-ELSEVIER INC
PI PHILADELPHIA
PA 1600 JOHN F KENNEDY BOULEVARD, STE 1800, PHILADELPHIA, PA 19103-2899 USA
SN 1064-9689
EI 1557-9786
J9 MAGN RESON IMAGING C
JI Magn. Reson. Imaging Clin. N. Am.
PD NOV 15
PY 2016
VL 24
IS 4
BP 741
EP 749
DI 10.1016/j.mric.2016.07.001
PG 9
WC Radiology, Nuclear Medicine & Medical Imaging
SC Radiology, Nuclear Medicine & Medical Imaging
GA ED5OB
UT WOS:000388900500009
PM 27742114
DA 2024-03-01
ER

PT J
AU Prasanna, P
   Tiwari, P
   Madabhushi, A
AF Prasanna, Prateek
   Tiwari, Pallavi
   Madabhushi, Anant
TI Co-occurrence of Local Anisotropic Gradient Orientations (CoLlAGe): A new radiomics descriptor
SO SCIENTIFIC REPORTS
LA English
DT Article
ID molecular subtypes; breast-cancer; recurrence; images
AB In this paper, we introduce a new radiomic descriptor, Co-occurrence of Local Anisotropic Gradient Orientations (CoLlAGe) for capturing subtle differences between benign and pathologic phenotypes which may be visually indistinguishable on routine anatomic imaging. CoLlAGe seeks to capture and exploit local anisotropic differences in voxel-level gradient orientations to distinguish similar appearing phenotypes. CoLlAGe involves assigning every image voxel an entropy value associated with the co-occurrence matrix of gradient orientations computed around every voxel. The hypothesis behind CoLlAGe is that benign and pathologic phenotypes even though they may appear similar on anatomic imaging, will differ in their local entropy patterns, in turn reflecting subtle local differences in tissue microarchitecture. We demonstrate CoLlAGe's utility in three clinically challenging classification problems: distinguishing (1) radiation necrosis, a benign yet confounding effect of radiation treatment, from recurrent tumors on T1-w MRI in 42 brain tumor patients, (2) different molecular sub-types of breast cancer on DCE-MRI in 65 studies and (3) non-small cell lung cancer (adenocarcinomas) from benign fungal infection (granulomas) on 120 non-contrast CT studies. For each of these classification problems, CoLlAGE in conjunction with a random forest classifier outperformed state of the art radiomic descriptors (Haralick, Gabor, Histogram of Gradient Orientations).
C1 [Prasanna, Prateek; Tiwari, Pallavi; Madabhushi, Anant] Case Western Reserve Univ, Dept Biomed Engn, Cleveland, OH 44120 USA.
C3 University System of Ohio; Case Western Reserve University
RP Prasanna, P (corresponding author), Case Western Reserve Univ, Dept Biomed Engn, Cleveland, OH 44120 USA.
EM prateek.prasanna@gmail.com
FU National Cancer Institute of the National Institutes of Health [R01CA136535-01, R01CA140772-01, R21CA167811-01, R21CA179327-01]; National Institute of Diabetes and Digestive and Kidney Diseases [R21CA195152-01, R01DK098503-02]; DOD Prostate Cancer Synergistic Idea Development Award [PC120857]; DOD Lung Cancer Idea Development New Investigator Award [LC130463]; Ohio Third Frontier Technology development Grant; CTSC Coulter Annual Pilot Grant; Case Comprehensive Cancer Center Pilot Grant; VelaSano Grant from the Cleveland Clinic; Wallace H. Coulter Foundation Program in the Department of Biomedical Engineering at Case Western Reserve University
CR Agner SC, 2014, RADIOLOGY, V272, P91, DOI 10.1148/radiol.14121031
   Agner SC, 2011, J DIGIT IMAGING, V24, P446, DOI 10.1007/s10278-010-9298-1
   Unknown -, 1964, SOME RAPID APPROXIMATE STATISTICAL PROCEDURES, V0, P0
   Breiman L, 2001, MACHINE LEARNING, V45, P5, DOI 10.1023/A:1010933404324
   Dalal N, 2005, PROC CVPR IEEE, V0, PP886, DOI 10.1109/cvpr.2005.177
   Dennie C, 2016, QUANT IMAG MED SURG, V6, P6, DOI 10.3978/j.issn.2223-4292.2016.02.01
   FOGEL I, 1989, BIOL CYBERN, V61, P103, DOI 10.1007/BF00204594
   Foster JG, 2014, FUTURE ONCOL, V10, P2659, DOI 10.2217/fon.14.201
   Ganeshan B, 2016, EUROPEAN RADIOLOGY, V22, P796
   Gatenby RA, 2013, RADIOLOGY, V269, P8, DOI 10.1148/radiol.13122697
   Georgiadis P, 2009, MAGN RESON IMAGING, V27, P120, DOI 10.1016/j.mri.2008.05.017
   HARALICK RM, 1973, IEEE T SYST MAN CYB, VSMC3, P610, DOI 10.1109/TSMC.1973.4309314
   Ito S, 2010, LECT NOTES COMPUT SC, V6315, P701
   JAIN AK, 1990, 1990 IEEE INTERNATIONAL CONFERENCE ON SYSTEMS, V0, P0
   Kovalev VA, 2001, IEEE T MED IMAGING, V20, P424, DOI 10.1109/42.925295
   Kumar V, 2012, MAGN RESON IMAGING, V30, P1234, DOI 10.1016/j.mri.2012.06.010
   Lambin P, 2012, EUR J CANCER, V48, P441, DOI 10.1016/j.ejca.2011.11.036
   Larroza A, 2015, J MAGN RESON IMAGING, V42, P1362, DOI 10.1002/jmri.24913
   Lee G, 2013, LECT NOTES COMPUT SC, V8151, P396, DOI 10.1007/978-3-642-40760-4_50
   Lötjönen JMP, 2010, NEUROIMAGE, V49, P2352, DOI 10.1016/j.neuroimage.2009.10.026
   Madabhushi A, 2006, MED PHYS, V33, P3426, DOI 10.1118/1.2335487
   Pang YW, 2012, IEEE T SYST MAN CY B, V42, P458, DOI 10.1109/TSMCB.2011.2167750
   Prasanna P, 2017, EUR RADIOL, V27, P4188, DOI 10.1007/s00330-016-4637-3
   Prasanna P, 2014, LECT NOTES COMPUT SC, V8675, P73, DOI 10.1007/978-3-319-10443-0_10
   Prasanna P, 2013, INT CONF PER COMP, V0, PP176, DOI 10.4108/icst.pervasivehealth.2013.252093
   Schrading S, 2008, RADIOLOGY, V246, P58, DOI 10.1148/radiol.2461062173
   Tiwari P, 2014, SPIE, V0, P0
   Uematsu T, 2009, RADIOLOGY, V250, P638, DOI 10.1148/radiol.2503081054
   Verma N, 2013, NEURO-ONCOLOGY, V15, P515, DOI 10.1093/neuonc/nos307
   Watanabe T, 2009, LECT NOTES COMPUT SC, V5414, P37, DOI 10.1007/978-3-540-92957-4_4
NR 30
TC 96
Z9 108
U1 0
U2 24
PU NATURE PORTFOLIO
PI BERLIN
PA HEIDELBERGER PLATZ 3, BERLIN, 14197, GERMANY
SN 2045-2322
EI 
J9 SCI REP-UK
JI Sci Rep
PD NOV 22
PY 2016
VL 6
IS 
BP 
EP 
DI 10.1038/srep37241
PG 14
WC Multidisciplinary Sciences
SC Science & Technology - Other Topics
GA EC6DL
UT WOS:000388226600001
PM 27872484
DA 2024-03-01
ER

PT J
AU Permuth, JB
   Choi, J
   Balarunathan, Y
   Kim, J
   Chen, DT
   Chen, L
   Orcutt, S
   Doepker, MP
   Gage, K
   Zhang, G
   Latifi, K
   Hoffe, S
   Jiang, K
   Coppola, D
   Centeno, BA
   Magliocco, A
   Li, Q
   Trevino, J
   Merchant, N
   Gillies, R
   Malafa, M
AF Permuth, Jennifer B.
   Choi, Jung
   Balarunathan, Yoganand
   Kim, Jongphil
   Chen, Dung-Tsa
   Chen, Lu
   Orcutt, Sonia
   Doepker, Matthew P.
   Gage, Kenneth
   Zhang, Geoffrey
   Latifi, Kujtim
   Hoffe, Sarah
   Jiang, Kun
   Coppola, Domenico
   Centeno, Barbara A.
   Magliocco, Anthony
   Li, Qian
   Trevino, Jose
   Merchant, Nipun
   Gillies, Robert
   Malafa, Mokenge
TI Combining radiomic features with a miRNA classifier may improve prediction of malignant pathology for pancreatic intraductal papillary mucinous neoplasms
SO ONCOTARGET
LA English
DT Article
DE radiomics; miRNA; risk stratification; pre-malignant lesions; pancreas
ID gene-expression programs; ct texture analysis; imaging features; glioblastoma-multiforme; radiogenomic analysis; tumor heterogeneity; test-retest; cancer; signature; reproducibility
AB Intraductal papillary mucinous neoplasms (IPMNs) are pancreatic cancer precursors incidentally discovered by cross-sectional imaging. Consensus guidelines for IPMN management rely on standard radiologic features to predict pathology, but they lack accuracy. Using a retrospective cohort of 38 surgically-resected, pathologically-confirmed IPMNs (20 benign; 18 malignant) with preoperative computed tomography (CT) images and matched plasma-based 'miRNA genomic classifier (MGC)' data, we determined whether quantitative ' radiomic'CT features (+/- the MGC) can more accurately predict IPMN pathology than standard radiologic features 'high-risk' or 'worrisome' for malignancy. Logistic regression, principal component analyses, and cross-validation were used to examine associations. Sensitivity, specificity, positive and negative predictive value (PPV, NPV) were estimated. The MGC, 'high-risk,' and `worrisome' radiologic features had area under the receiver operating characteristic curve (AUC) values of 0.83, 0.84, and 0.54, respectively. Fourteen radiomic features differentiated malignant from benign IPMNs (p<0.05) and collectively had an AUC=0.77. Combining radiomic features with the MGC revealed an AUC= 0.92 and superior sensitivity (83%), specificity (89%), PPV (88%), and NPV (85%) than other models. Evaluation of uncertainty by 10-fold cross-validation retained an AUC>0.80 (0.87 (95% CI:0.84-0.89)). This proof-ofconcept study suggests a noninvasive radiogenomic approach may more accurately predict IPMN pathology than 'worrisome' radiologic features considered in consensus guidelines.
C1 [Permuth, Jennifer B.] H Lee Moffitt Canc Ctr & Res Inst, Canc Epidemiol, Tampa, FL 33612 USA.
   [Permuth, Jennifer B.; Orcutt, Sonia; Hoffe, Sarah; Malafa, Mokenge] H Lee Moffitt Canc Ctr & Res Inst, Gastrointestinal Oncol, Tampa, FL 33612 USA.
   [Choi, Jung; Gage, Kenneth] H Lee Moffitt Canc Ctr & Res Inst, Diagnost Imaging & Intervent Radiol, Tampa, FL USA.
   [Balarunathan, Yoganand; Zhang, Geoffrey; Latifi, Kujtim; Li, Qian; Gillies, Robert] H Lee Moffitt Canc Ctr & Res Inst, Canc Imaging & Metab, Tampa, FL USA.
   [Kim, Jongphil; Chen, Dung-Tsa; Chen, Lu] H Lee Moffitt Canc Ctr & Res Inst, Biostat & Bioinformat, Tampa, FL USA.
   [Zhang, Geoffrey; Latifi, Kujtim; Hoffe, Sarah] H Lee Moffitt Canc Ctr & Res Inst, Radiat Oncol, Tampa, FL USA.
   [Jiang, Kun; Coppola, Domenico; Centeno, Barbara A.; Magliocco, Anthony] H Lee Moffitt Canc Ctr & Res Inst, Anat Pathol, Tampa, FL USA.
   [Li, Qian] Tianjin Med Univ, Canc Inst & Hosp, Dept Radiol, Tianjin, Peoples R China.
   [Trevino, Jose] Univ Florida, Hlth Sci Ctr, Dept Surg, Div Gen Surg, Gainesville, FL USA.
   [Merchant, Nipun] Univ Miami, Miller Sch Med, Sylvester Comprehens Canc Ctr, Dept Surg, Miami, FL 33136 USA.
   [Doepker, Matthew P.] Palmetto Hlth USC Sch Med, Dept Clin Surg Surg Oncol, Columbia, SC USA.
C3 H Lee Moffitt Cancer Center & Research Institute; H Lee Moffitt Cancer Center & Research Institute; H Lee Moffitt Cancer Center & Research Institute; H Lee Moffitt Cancer Center & Research Institute; H Lee Moffitt Cancer Center & Research Institute; H Lee Moffitt Cancer Center & Research Institute; H Lee Moffitt Cancer Center & Research Institute; Tianjin Medical University; State University System of Florida; University of Florida; University of Miami
RP Permuth, JB (corresponding author), H Lee Moffitt Canc Ctr & Res Inst, Canc Epidemiol, Tampa, FL 33612 USA.; Permuth, JB (corresponding author), H Lee Moffitt Canc Ctr & Res Inst, Gastrointestinal Oncol, Tampa, FL 33612 USA.
EM jenny.permuth@moffitt.org
FU Institutional Research Grant from the American Cancer Society [93-032-16]; State of Florida; Florida Academic Cancer Center Alliance (FACCA); Total Cancer Care(TM) Protocol; Cancer Informatics Core Facilities at the H. Lee Moffitt Cancer Center & Research Institute; NCI designated Comprehensive Cancer Center [P30-CA076292]
CR Adsay NV, 2010, WHO CLASSIFICATION T, V0, P304
   Aerts HJWL, 2014, NAT COMMUN, V5, P0, DOI 10.1038/ncomms5006
   Unknown -, 2016, CANCER FACTS FIGURES 2016, V0, P0
   Balagurunathan Y, 2014, J DIGIT IMAGING, V27, P805, DOI 10.1007/s10278-014-9716-x
   Balagurunathan Y, 2014, TRANSL ONCOL, V7, P72, DOI 10.1593/tlo.13844
   Boeri M, 2011, P NATL ACAD SCI USA, V108, P3713, DOI 10.1073/pnas.1100048108
   Challagundla KB, 2014, EXPERT REV MOL DIAGN, V14, P565, DOI 10.1586/14737159.2014.922879
   Coroller TP, 2015, RADIOTHER ONCOL, V114, P345, DOI 10.1016/j.radonc.2015.02.015
   DELONG ER, 1988, BIOMETRICS, V44, P837, DOI 10.2307/2531595
   Diehn M, 2008, P NATL ACAD SCI USA, V105, P5213, DOI 10.1073/pnas.0801279105
   Farrell JJ, 2015, GUT LIVER, V9, P571, DOI 10.5009/gnl15063
   Fenstermacher DA, 2011, CANCER J, V17, P528, DOI 10.1097/PPO.0b013e318238216e
   Fritz S, 2014, ANN SURG, V260, P848, DOI 10.1097/SLA.0000000000000980
   Ganeshan B, 2012, CLIN RADIOL, V67, P157, DOI 10.1016/j.crad.2011.08.012
   Ganeshan B, 2013, RADIOLOGY, V266, P326, DOI 10.1148/radiol.12112428
   Ganeshan B, 2012, EUR RADIOL, V22, P796, DOI 10.1007/s00330-011-2319-8
   Gatenby RA, 2013, RADIOLOGY, V269, P8, DOI 10.1148/radiol.13122697
   Gevaert O, 2012, RADIOLOGY, V264, P387, DOI 10.1148/radiol.12111607
   Goggins M, 2011, CLIN CANCER RES, V17, P635, DOI 10.1158/1078-0432.CCR-10-3074
   Goh BKP, 2014, J GASTROINTEST SURG, V18, P1350, DOI 10.1007/s11605-014-2510-8
   Grove O, 2015, PLOS ONE, V10, P0, DOI 10.1371/journal.pone.0118261
   Gu YH, 2013, PATTERN RECOGN, V46, P692, DOI 10.1016/j.patcog.2012.10.005
   Hines OJ, 2008, CURR OPIN GASTROEN, V24, P603, DOI 10.1097/MOG.0b013e32830b112e
   Jamshidi N, 2014, RADIOLOGY, V270, P212, DOI 10.1148/radiol.13130078
   Kim KW, 2014, ANN SURG, V259, P72, DOI 10.1097/SLA.0b013e31829385f7
   Kumar V, 2012, MAGN RESON IMAGING, V30, P1234, DOI 10.1016/j.mri.2012.06.010
   Kuo MD, 2007, J VASC INTERV RADIOL, V18, P821, DOI 10.1016/j.jvir.2007.04.031
   Lee HJ, 2011, CLIN RADIOL, V66, P315, DOI 10.1016/j.crad.2010.06.019
   Leijenaar RTH, 2013, ACTA ONCOL, V52, P1391, DOI 10.3109/0284186X.2013.812798
   Li WB, 2013, CHINESE MED J-PEKING, V126, P2881, DOI 10.3760/cma.j.issn.0366-6999.20130917
   Nair VS, 2012, CANCER RES, V72, P3725, DOI 10.1158/0008-5472.CAN-11-3943
   Nicolasjilwan M, 2015, J NEURORADIOLOGY, V42, P212, DOI 10.1016/j.neurad.2014.02.006
   Panarelli NC, 2012, AM J SURG PATHOL, V36, P1434, DOI 10.1097/PAS.0b013e31825d534a
   Pecot CV, 2012, CANCER EPIDEM BIOMAR, V21, P786, DOI 10.1158/1055-9965.EPI-11-0932
   Permuth-Wey J, 2015, CANCER PREV RES, V8, P826, DOI 10.1158/1940-6207.CAPR-15-0094
   Permuth-Wey J, 2015, PLOS ONE, V10, P0, DOI 10.1371/journal.pone.0116869
   Rahib L, 2014, CANCER RES, V74, P2913, DOI 10.1158/0008-5472.CAN-14-0155
   Roch AM, 2014, HPB, V16, P929, DOI 10.1111/hpb.12305
   Sahani DV, 2011, AM J ROENTGENOL, V197, PW53, DOI 10.2214/AJR.10.5866
   Sahora K, 2013, ANN SURG, V258, P466, DOI 10.1097/SLA.0b013e3182a18f48
   Segal E, 2007, NAT BIOTECHNOL, V25, P675, DOI 10.1038/nbt1306
   Skogen K, 2013, J NEURO-ONCOL, V111, P213, DOI 10.1007/s11060-012-1010-5
   Smith AD, 2015, AM J ROENTGENOL, V205, PW283, DOI 10.2214/AJR.15.14315
   Sozzi G, 2014, J CLIN ONCOL, V32, P768, DOI 10.1200/JCO.2013.50.4357
   Subramani R, 2015, INT J ONCOL, V47, P1203, DOI 10.3892/ijo.2015.3129
   Tanaka M, 2012, PANCREATOLOGY, V12, P183, DOI 10.1016/j.pan.2012.04.004
   Wang H, 2015, CLIN LUNG CANCER, V16, PE141, DOI 10.1016/j.cllc.2015.05.007
   Yamamoto S, 2012, AM J ROENTGENOL, V199, P654, DOI 10.2214/AJR.11.7824
   Zhou M, 2014, TRANSL ONCOL, V7, P5, DOI 10.1593/tlo.13730
NR 50
TC 93
Z9 105
U1 0
U2 19
PU IMPACT JOURNALS LLC
PI ORCHARD PARK
PA 6666 E QUAKER ST, STE 1, ORCHARD PARK, NY 14127 USA
SN 
EI 1949-2553
J9 ONCOTARGET
JI Oncotarget
PD DEC 27
PY 2016
VL 7
IS 52
BP 85785
EP 85797
DI 10.18632/oncotarget.11768
PG 13
WC Oncology; Cell Biology
SC Oncology; Cell Biology
GA EG9ZT
UT WOS:000391422500011
PM 27589689
DA 2024-03-01
ER

PT J
AU Fave, X
   Zhang, LF
   Yang, JZ
   Mackin, D
   Balter, P
   Gomez, D
   Followill, D
   Jones, AK
   Stingo, F
   Court, LE
AF Fave, Xenia
   Zhang, Lifei
   Yang, Jinzhong
   Mackin, Dennis
   Balter, Peter
   Gomez, Daniel
   Followill, David
   Jones, A. Kyle
   Stingo, Francesco
   Court, Laurence E.
TI Impact of image preprocessing on the volume dependence and prognostic potential of radiomics features in non-small cell lung cancer
SO TRANSLATIONAL CANCER RESEARCH
LA English
DT Article
DE Computer-assisted image-interpretation; cox models; diagnostic imaging; non-small cell lung cancer; radiomics
ID texture analysis; ct texture; tumor heterogeneity; reproducibility; survival
AB Background: Radiomics features have been used in a variety of studies to predict patient outcomes or aid in the diagnosis of non-small cell lung cancer. However, no guidelines exist for the best way to calculate these features to maximize their prognostic potential. The purpose of the current study was to evaluate how different image pre-processing techniques may impact both the volume dependence and prognostic potential of the features in univariate analyses. Methods: Radiomics features from the histogram, co-occurrence matrix, neighborhood gray-tone difference matrix and run-length matrix were calculated from a set of computed tomography (CT) images of 107 non-small cell lung cancer tumors with volumes ranging from 5 to 567 cm(3). Features were calculated from the images with no pre-processing, 8 bit depth resampling, Butterworth smoothing, or both 8 bit depth resampling and Butterworth smoothing. To determine which features were correlated with volume, we calculated the Spearman rank correlation coefficient (r(s)) for each feature and preprocessing combination. For features that had very high volume correlations ((r)s > 0.95) regardless of which preprocessing algorithm was used, we normalized the algorithm for volume and recalculated the volume correlation. To determine whether the preprocessing technique affected the usefulness of the feature, we fitted univariate Cox proportional hazards models for all four preprocessing techniques for each feature and calculated the P value. Additionally, univariate cox models were recalculated using leave-one-out cross validation to generate risk predictions for each patient. As a result, each patient had a predicted outcome for each model in which the patient was not involved in the model building. The prediction accuracy was assessed using Harrell's concordance index (c-index). Finally, the ability of each feature to improve model fit was examined using the P value of the log-likelihood ratio between a model built using volume only and a model built using volume and one radiomics feature. The Benjamini-Hochberg procedure was used for multiplicity correction. Results: Five features were entirely volume dependent (busyness, coarseness, grey-level non-uniformity, run-length non-uniformity, and energy) and new algorithms were proposed for these features. Both the correlation with volume and the prognostic value of individual features changed substantially with different preprocessing techniques. In general, preprocessed features that were at least slightly correlated with volume (r(s) > 0.5) were more likely to be significant in the univariate analysis. Additionally, Butterworth smoothing, used either alone or in conjunction with 8 bit depth resampling, most often yielded features that were significant in univariate analysis. Conclusions: Preprocessing can have a strong impact on the volume dependence of a feature, and its significance in univariate models. To create standardized features useful for multivariate modeling, it will be important to balance the usefulness of features with their volume dependence.
C1 [Fave, Xenia; Zhang, Lifei; Yang, Jinzhong; Mackin, Dennis; Balter, Peter; Followill, David; Court, Laurence E.] Univ Texas MD Anderson Canc Ctr, Dept Radiat Phys, Houston, TX 77030 USA.
   [Fave, Xenia; Court, Laurence E.] Univ Texas Houston, Grad Sch Biomed Sci, Houston, TX USA.
   [Gomez, Daniel] Univ Texas MD Anderson Canc Ctr, Dept Radiat Oncol, Houston, TX 77030 USA.
   [Jones, A. Kyle] Univ Texas MD Anderson Canc Ctr, Dept Imaging Phys, Houston, TX 77030 USA.
   [Stingo, Francesco] Univ Texas MD Anderson Canc Ctr, Dept Biostat, Houston, TX 77030 USA.
C3 University of Texas System; UTMD Anderson Cancer Center; University of Texas System; University of Texas Health Science Center Houston; University of Texas System; UTMD Anderson Cancer Center; University of Texas System; UTMD Anderson Cancer Center; University of Texas System; UTMD Anderson Cancer Center
RP Fave, X (corresponding author), Univ Texas MD Anderson Canc Ctr, Dept Radiat Phys, Unit 1420, 1515 Holcombe Blvd, Houston, TX 77030 USA.
EM xjfave@mdanderson.org
FU National Institutes of Health [5U19CA021239]; Cancer Prevention Research Institute of Texas [RP110562-P2]
CR Aerts HJWL, 2014, NAT COMMUN, V5, P0, DOI 10.1038/ncomms5006
   Al-Kadi OS, 2008, IEEE T BIO-MED ENG, V55, P1822, DOI 10.1109/TBME.2008.919735
   AMADASUN M, 1989, IEEE T SYST MAN CYB, V19, P1264, DOI 10.1109/21.44046
   Balagurunathan Y, 2014, TRANSL ONCOL, V7, P72, DOI 10.1593/tlo.13844
   Basu S, 2011, IEEE SYS MAN CYBERN, V0, PP1306, DOI 10.1109/ICSMC.2011.6083840
   Bayanati H, 2015, EUR RADIOL, V25, P480, DOI 10.1007/s00330-014-3420-6
   Brooks FJ, 2014, J NUCL MED, V55, P37, DOI 10.2967/jnumed.112.116715
   Chalkidou A, 2015, PLOS ONE, V10, P0, DOI 10.1371/journal.pone.0124165
   Cunliffe A, 2015, INT J RADIAT ONCOL, V91, P1048, DOI 10.1016/j.ijrobp.2014.11.030
   Fave X, 2015, MED PHYS, V42, P6784, DOI 10.1118/1.4934826
   Fried DV, 2014, INT J RADIAT ONCOL, V90, P834, DOI 10.1016/j.ijrobp.2014.07.020
   Galloway MM, 1975, COMPUTER GRAPHICS IM, V4, P172, DOI 10.1016/S0146-664X(75)80008-6
   Ganeshan B, 2013, RADIOLOGY, V266, P326, DOI 10.1148/radiol.12112428
   Ganeshan B, 2012, EUR RADIOL, V22, P796, DOI 10.1007/s00330-011-2319-8
   Gevaert O, 2012, RADIOLOGY, V264, P387, DOI 10.1148/radiol.12111607
   HARALICK RM, 1973, IEEE T SYST MAN CYB, VSMC3, P610, DOI 10.1109/TSMC.1973.4309314
   Hatt M, 2015, J NUCL MED, V56, P38, DOI 10.2967/jnumed.114.144055
   Liu B, 2015, MED PHYS, V42, P3458, DOI 10.1118/1.4924898
   Seppenwoolde Y, 2002, INT J RADIAT ONCOL, V53, P822, DOI 10.1016/S0360-3016(02)02803-1
   Wang H, 2010, EUR J RADIOL, V74, P124, DOI 10.1016/j.ejrad.2009.01.024
   Weiss GJ, 2014, PLOS ONE, V9, P0, DOI 10.1371/journal.pone.0100244
   Win T, 2013, CLIN CANCER RES, V19, P3591, DOI 10.1158/1078-0432.CCR-12-1307
   Yang JZ, 2016, COMPUT MED IMAG GRAP, V48, P1, DOI 10.1016/j.compmedimag.2015.12.001
NR 23
TC 90
Z9 99
U1 0
U2 23
PU AME PUBL CO
PI SHATIN
PA FLAT-RM C 16F, KINGS WING PLAZA 1, NO 3 KWAN ST, SHATIN, HONG KONG 00000, PEOPLES R CHINA
SN 2218-676X
EI 2219-6803
J9 TRANSL CANCER RES
JI Transl. Cancer Res.
PD AUG 15
PY 2016
VL 5
IS 4
BP 349
EP 363
DI 10.21037/tcr.2016.07.11
PG 15
WC Oncology
SC Oncology
GA DU5BB
UT WOS:000382225800003
DA 2024-03-01
ER

PT J
AU Rahbar, H
   McDonald, ES
   Lee, JM
   Partridge, SC
   Lee, CI
AF Rahbar, Habib
   McDonald, Elizabeth S.
   Lee, Janie M.
   Partridge, Savannah C.
   Lee, Christoph I.
TI How Can Advanced Imaging Be Used to Mitigate Potential Breast Cancer Overdiagnosis?
SO ACADEMIC RADIOLOGY
LA English
DT Article
DE Overdiagnosis; breast cancer; breast imaging; screening risks
ID carcinoma in-situ; contrast-enhanced mri; local recurrence; screening mammography; risk; diagnosis; women; expression; diffusion; grade
AB Radiologists, as administrators and interpreters of screening mammography, are considered by some to be major contributors to the potential harms of screening, including overdiagnosis and overtreatment. In this article, we outline current efforts within the breast imaging community toward mitigating screening harms, including the widespread adoption of tomosynthesis and potentially adjusting screening frequency and thresholds for image-guided breast biopsy. However, the emerging field of breast radiomics may offer the greatest promise for reducing overdiagnosis by identifying imaging-based biomarkers strongly associated with tumor biology, and therefore helping prevent the harms of unnecessary treatment for indolent cancers.
C1 [Rahbar, Habib; Lee, Janie M.; Partridge, Savannah C.; Lee, Christoph I.] Univ Washington, Sch Med, Dept Radiol, 825 Eastlake Ave East,G3-200, Seattle, WA 98109 USA.
   [McDonald, Elizabeth S.] Univ Penn, Dept Radiol, Perelman Sch Med, Philadelphia, PA 19104 USA.
   [Lee, Christoph I.] Univ Washington, Sch Publ Hlth, Dept Hlth Serv, Seattle, WA 98109 USA.
   [Lee, Janie M.; Lee, Christoph I.] Hutchinson Inst Canc Outcomes Res, Seattle, WA 98109 USA.
C3 University of Washington; University of Washington Seattle; University of Pennsylvania; University of Washington; University of Washington Seattle
RP Lee, CI (corresponding author), Univ Washington, Sch Med, Dept Radiol, 825 Eastlake Ave East,G3-200, Seattle, WA 98109 USA.; Lee, CI (corresponding author), Univ Washington, Sch Publ Hlth, Dept Hlth Serv, Seattle, WA 98109 USA.; Lee, CI (corresponding author), Hutchinson Inst Canc Outcomes Res, Seattle, WA 98109 USA.
EM stophlee@uw.edu
FU American Cancer Society [126947-MRSG-14-160-01-CPHPS]; Radiological Society of North America Research Scholar Grant; National Institutes of Health [R01CA151326, P50CA138293]; National Center for Research Resources; National Center for Advancing Translational Sciences, National Institutes of Health [UL1TR000003, AC140060]; U.S. Department of Energy [DE-SE0012476]; American Roentgen Ray Society Scholar Award
CR Allegra Carmen J, 2009, NIH CONSENS STATE SCI STATEMENTS, V26, P1
   Allegra CJ, 2010, J NATL CANCER I, V102, P161, DOI 10.1093/jnci/djp485
   Allen MD, 2014, CANCER RES, V74, P5942, DOI 10.1158/0008-5472.CAN-14-1841
   Ashraf AB, 2014, RADIOLOGY, V272, P374, DOI 10.1148/radiol.14131375
   Berg WA, 2008, JAMA-J AM MED ASSOC, V299, P2151, DOI 10.1001/jama.299.18.2151
   Birnbaum J, 2016, ANN INTERN MED, V164, P236, DOI 10.7326/M15-0754
   Cowell CF, 2013, MOL ONCOL, V7, P859, DOI 10.1016/j.molonc.2013.07.005
   ELMORE JG, 2015, JAMA J AM MED ASSOC, V313, P1122
   Esserman LJ, 2013, JAMA-J AM MED ASSOC, V310, P797, DOI 10.1001/jama.2013.108415
   Friedewald SM, 2014, JAMA-J AM MED ASSOC, V311, P2499, DOI 10.1001/jama.2014.6095
   Houssami N, 2015, EXPERT REV MED DEVIC, V12, P377, DOI 10.1586/17434440.2015.1028362
   Jacobs Michael A, 2009, J AM COLL RADIOL, V6, P523, DOI 10.1016/j.jacr.2009.04.006
   Jansen SA, 2010, PHYS MED BIOL, V55, PN473, DOI 10.1088/0031-9155/55/19/N02
   Jha S, 2015, ACAD RADIOL, V22, P1007, DOI 10.1016/j.acra.2015.06.001
   Kelley L, 2011, ANN SURG ONCOL, V18, P459, DOI 10.1245/s10434-010-1335-2
   Kerlikowske K, 2003, JNCI-J NATL CANCER I, V95, P1692, DOI 10.1093/jnci/djg097
   Kerlikowske K, 2010, JNCI-J NATL CANCER I, V102, P627, DOI 10.1093/jnci/djq101
   Kim SY, 2015, ANN SURG ONCOL, V22, P2895, DOI 10.1245/s10434-014-4362-6
   Kim SA, 2014, RADIOLOGY, V270, P699, DOI 10.1148/radiol.13130459
   Kuhl CK, 2007, LANCET, V370, P485, DOI 10.1016/S0140-6736(07)61232-X
   Kuhl CK, 2014, J CLIN ONCOL, V32, P2304, DOI 10.1200/JCO.2013.52.5386
   Kumar V, 2012, MAGN RESON IMAGING, V30, P1234, DOI 10.1016/j.mri.2012.06.010
   LEBIHAN D, 1986, RADIOLOGY, V161, P401, DOI 10.1148/radiology.161.2.3763909
   Leonard GD, 2004, JNCI-J NATL CANCER I, V96, P906, DOI 10.1093/jnci/djh164
   Li L, 2015, MED SCI MONITOR, V21, P376, DOI 10.12659/MSM.892534
   MacAusland SG, 2007, CANCER, V110, P2648, DOI 10.1002/cncr.23089
   Mahrooghy M, 2015, IEEE T BIO-MED ENG, V62, P1585, DOI 10.1109/TBME.2015.2395812
   Marmot MG, 2013, BRIT J CANCER, V108, P2205, DOI 10.1038/bjc.2013.177
   Masood S, 2006, BREAST J, V12, P409, DOI 10.1111/j.1075-122X.2006.00337.x
   Masood S, 2012, WOMENS HEALTH, V8, P57, DOI 10.2217/WHE.11.88
   Masood S, 2011, ADV ANAT PATHOL, V18, P190, DOI 10.1097/PAP.0b013e31821698cc
   McDonald ES, 2016, JAMA ONCOL, V2, P737, DOI 10.1001/jamaoncol.2015.5536
   Miller N A, 2001, BREAST J, V7, P292, DOI 10.1046/j.1524-4741.2001.99124.x
   Morris E, 2015, POPUL HEALTH MANAG, V18, PS3, DOI 10.1089/pop.2015.29023.mor
   Narod SA, 2015, JAMA ONCOL, V1, P888, DOI 10.1001/jamaoncol.2015.2510
   National Comprehensive Cancer Network, 2011, NCCN CLIN PRACT GUID, V3, P0
   Nelson HD, 2016, ANN INTERN MED, V164, P256, DOI 10.7326/M15-0970
   Oeffinger KC, 2015, JAMA-J AM MED ASSOC, V314, P1599, DOI 10.1001/jama.2015.12783
   Partridge SC, 2013, MAGN RESON IMAGING C, V21, P601, DOI 10.1016/j.mric.2013.04.007
   Puliti D, 2012, J MED SCREEN, V19, P42, DOI 10.1258/jms.2012.012082
   Rahbar H, 2016, CLIN IMAG, V40, P125, DOI 10.1016/j.clinimag.2015.07.026
   Rahbar H, 2012, RADIOLOGY, V263, P374, DOI 10.1148/radiol.12111368
   ROSAI J, 1991, AM J SURG PATHOL, V15, P209, DOI 10.1097/00000478-199103000-00001
   Rudloff U, 2010, J CLIN ONCOL, V28, P3762, DOI 10.1200/JCO.2009.26.8847
   Sanders ME, 2005, CANCER, V103, P2481, DOI 10.1002/cncr.21069
   SCHNITT SJ, 1992, AM J SURG PATHOL, V16, P1133, DOI 10.1097/00000478-199212000-00001
   Siu AL, 2016, ANN INTERN MED, V164, P279, DOI 10.7326/M15-2886
   Solin LJ, 2013, JNCI-J NATL CANCER I, V105, P701, DOI 10.1093/jnci/djt067
   Sprague BL, 2015, ANN INTERN MED, V162, P157, DOI 10.7326/M14-0692
   Staradub VL, 2002, ANN SURG ONCOL, V9, P982, DOI 10.1245/ASO.2002.03.056
   Strobel K, 2015, RADIOLOGY, V274, P343, DOI 10.1148/radiol.14140645
   Sutton EJ, 2015, J MAGN RESON IMAGING, V42, P1398, DOI 10.1002/jmri.24890
   Unsworth A, 2014, J MAMMARY GLAND BIOL, V19, P169, DOI 10.1007/s10911-014-9326-8
   van Ravesteyn NT, 2015, JNCI-J NATL CANCER I, V107, P0, DOI 10.1093/jnci/djv103
   Virnig BA, 2010, J NATL CANCER I, V102, P170, DOI 10.1093/jnci/djp482
   Welch HG, 2015, ACAD RADIOL, V22, P945, DOI 10.1016/j.acra.2014.08.019
   Welch HG, 2010, J NATL CANCER I, V102, P605, DOI 10.1093/jnci/djq099
   Wells CJ, 2013, J AM COLL RADIOL, V10, P918, DOI 10.1016/j.jacr.2013.09.011
   Yi M, 2012, J CLIN ONCOL, V30, P600, DOI 10.1200/JCO.2011.36.4976
NR 59
TC 20
Z9 21
U1 0
U2 27
PU ELSEVIER SCIENCE INC
PI NEW YORK
PA STE 800, 230 PARK AVE, NEW YORK, NY 10169 USA
SN 1076-6332
EI 1878-4046
J9 ACAD RADIOL
JI Acad. Radiol.
PD JUN 15
PY 2016
VL 23
IS 6
BP 768
EP 773
DI 10.1016/j.acra.2016.02.008
PG 6
WC Radiology, Nuclear Medicine & Medical Imaging
SC Radiology, Nuclear Medicine & Medical Imaging
GA DM3AH
UT WOS:000376218700016
PM 27017136
DA 2024-03-01
ER

PT J
AU Daldrup-Link, HE
   Sammet, C
   Hernanz-Schulman, M
   Barsness, KA
   Cahill, AM
   Chung, E
   Doria, AS
   Darge, K
   Krishnamurthy, R
   Lungren, MP
   Moore, S
   Olivieri, L
   Panigrahy, A
   Towbin, AJ
   Trout, A
   Voss, S
AF Daldrup-Link, Heike E.
   Sammet, Christina
   Hernanz-Schulman, Marta
   Barsness, Katherine A.
   Cahill, Anne Marie
   Chung, Ellen
   Doria, Andrea S.
   Darge, Kassa
   Krishnamurthy, Rajesh
   Lungren, Matthew P.
   Moore, Sheila
   Olivieri, Laura
   Panigrahy, Ashok
   Towbin, Alexander J.
   Trout, Andrew
   Voss, Stephan
TI White Paper on P4 Concepts for Pediatric Imaging
SO JOURNAL OF THE AMERICAN COLLEGE OF RADIOLOGY
LA English
DT Article
DE Pediatric imaging; preventive medicine; personalized medicine; participatory diagnosis; Image Gently; ALARA
ID contrast-enhanced ultrasound; glioblastoma-multiforme; digital radiography; computed-tomography; children; cancer; liver; mri; radiogenomics; elastography
AB Over the past decade, innovations in the field of pediatric imaging have been based largely on single-center and retrospective studies, which provided limited advances for the benefit of pediatric patients. To identify opportunities for potential "quantum-leap" progress in the field of pediatric imaging, the ACR Pediatric Imaging Research (PIR) Committee has identified high-impact research directions related to the P4 concept of predictive, preventive, personalized, and participatory diagnosis and intervention. Input from 237 members of the Society for Pediatric Radiology was clustered around 10 priority areas, which are discussed in this article. Needs within each priority area have been analyzed in detail by ACR-PIR experts on these topics. By facilitating work in these priority areas, we hope to revolutionize the care of children by shifting our efforts from unilateral reaction to clinical symptoms, to interactive maintenance of child health.
C1 [Daldrup-Link, Heike E.; Lungren, Matthew P.] Lucile Packard Childrens Hosp, Stanford Sch Med, Palo Alto, CA USA.
   [Moore, Sheila; Panigrahy, Ashok] Childrens Hosp Pittsburgh, Pittsburgh, PA 15213 USA.
   [Sammet, Christina; Barsness, Katherine A.] Ann & Robert H Lurie Childrens Hosp Chicago, Chicago, IL 60611 USA.
   [Cahill, Anne Marie; Darge, Kassa] Childrens Hosp Philadelphia, Philadelphia, PA 19104 USA.
   [Chung, Ellen] Uniformed Serv Univ Hlth Sci, Bethesda, MD 20814 USA.
   [Doria, Andrea S.] Hosp Sick Children, 555 Univ Ave, Toronto, ON M5G 1X8, Canada.
   [Krishnamurthy, Rajesh] Texas Childrens Hosp, Houston, TX 77030 USA.
   [Olivieri, Laura] Childrens Natl Med Ctr, Washington, DC 20010 USA.
   [Towbin, Alexander J.; Trout, Andrew] Cincinnati Childrens Hosp Med Ctr, Cincinnati, OH 45229 USA.
   [Voss, Stephan] Childrens Hosp, 300 Longwood Ave, Boston, MA 02115 USA.
   [Hernanz-Schulman, Marta] Vanderbilt Univ, Monroe Carell Jr Childrens Hosp, 221 Kirkland Hall, Nashville, TN 37235 USA.
C3 Lucile Packard Children's Hospital (LPCH); Stanford University; Pennsylvania Commonwealth System of Higher Education (PCSHE); University of Pittsburgh; Ann & Robert H. Lurie Children's Hospital of Chicago; University of Pennsylvania; Pennsylvania Medicine; Childrens Hospital of Philadelphia; Uniformed Services University of the Health Sciences - USA; University of Toronto; Hospital for Sick Children (SickKids); Baylor College of Medicine; Children's National Health System; Cincinnati Children's Hospital Medical Center; Harvard University; Boston Children's Hospital; Vanderbilt University
RP Daldrup-Link, HE (corresponding author), Lucile Packard Childrens Hosp, Stanford Sch Med, Pediat Radiol, 725 Welch Rd, Stanford, CA 94305 USA.
EM heiked@stanford.edu
FU NIAMS NIH HHS [R01 AR054458] Funding Source: Medline; NICHD NIH HHS [R01 HD081123] Funding Source: Medline; HSRD VA [CDP 13-005] Funding Source: Medline
CR Abi-Jaoudeh N, 2013, J VASC INTERV RADIOL, V24, P1083, DOI 10.1016/j.jvir.2013.04.019
   Adams SM, 2007, AM FAM PHYSICIAN, V75, P1342
   Ali SMU, 2011, SENSORS-BASEL, V11, P8485, DOI 10.3390/s110908485
   *AM ASS PHYS MED, 2015, SIZE SPECIFIC DOSE, V0, P0
   Ansari C, 2014, SMALL, V10, P566, DOI 10.1002/smll.201301456
   Beasley Georgia M, 2010, ADV SURG, V44, P199
   Binkovitz LA, 2012, PEDIATR RADIOL, V42, P402, DOI 10.1007/s00247-011-2298-6
   BUSHBERG JT, 2012, ESSENTIAL PHYS MED, V0, P0
   Caldaro T, 2012, J PEDIATR SURG, V47, P956, DOI 10.1016/j.jpedsurg.2012.01.051
   CHAN HW, 2014, EPILEPSIA E30, V55, P0
   Chenu O, 2013, J TISSUE VIABILITY, V22, P83, DOI 10.1016/j.jtv.2013.05.002
   Chu JP, 2007, CARDIOVASC INTER RAD, V30, P201, DOI 10.1007/s00270-005-0302-y
   Claudon M, 2013, ULTRASOUND MED BIOL, V39, P187, DOI 10.1016/j.ultrasmedbio.2012.09.002
   Cole AJ, 2011, TRENDS BIOTECHNOL, V29, P323, DOI 10.1016/j.tibtech.2011.03.001
   Coleman JL, 2014, AM J ROENTGENOL, V202, P966, DOI 10.2214/AJR.13.12010
   Daldrup-Link HE, 2011, CLIN CANCER RES, V17, P5695, DOI 10.1158/1078-0432.CCR-10-3420
   Darge K, 2013, PEDIATR RADIOL, V43, P1063, DOI 10.1007/s00247-013-2746-6
   Deschênes S, 2010, SPINE, V35, P989, DOI 10.1097/BRS.0b013e3181bdcaa4
   Dietrich TJ, 2013, SKELETAL RADIOL, V42, P959, DOI 10.1007/s00256-013-1600-0
   DiMaggio C, 2011, ANESTH ANALG, V113, P1143, DOI 10.1213/ANE.0b013e3182147f42
   ElBanan MG, 2015, NEUROIMAG CLIN N AM, V25, P141, DOI 10.1016/j.nic.2014.09.010
   Ellingson BM, 2015, CURR NEUROL NEUROSCI, V15, P0, DOI 10.1007/s11910-014-0506-0
   Fontanilla T, 2014, ULTRASOUND MED BIOL, V40, P470, DOI 10.1016/j.ultrasmedbio.2013.10.024
   Gevaert O, 2014, RADIOLOGY, V273, P168, DOI 10.1148/radiol.14131731
   Goldschmidt I, 2014, J PEDIATR GASTR NUTR, V59, P197, DOI 10.1097/MPG.0000000000000400
   Gómez FM, 2014, PEDIATR RADIOL, V44, P1281, DOI 10.1007/s00247-014-3001-5
   Göya C, 2015, PEDIATR RADIOL, V45, P55, DOI 10.1007/s00247-014-3072-3
   GRIMM LJ, 2015, JMRI-J MAGN RESON IM, V0, P902
   Hirsch W, 2008, EUR J RADIOL, V68, P278, DOI 10.1016/j.ejrad.2008.05.017
   Jacobs Stephan, 2008, INTERACT CARDIOVASC THORAC SURG, V7, P6, DOI 10.1510/icvts.2007.156588
   Jadvar H, 2014, EUR J RADIOL, V83, P84, DOI 10.1016/j.ejrad.2013.05.028
   Jamshidi N, 2014, RADIOLOGY, V270, P212, DOI 10.1148/radiol.13130078
   Karlo CA, 2014, RADIOLOGY, V270, P464, DOI 10.1148/radiol.13130663
   KESHAVA SN, 2015, HAEMOPHILIA E210, V21, P0
   Khurana A, 2013, RADIOLOGY, V269, P186, DOI 10.1148/radiol.13130858
   Kim MS, 2008, CIRCULATION, V117, P2388, DOI 10.1161/CIRCULATIONAHA.107.740977
   King JM, 2011, J APPL CLIN MED PHYS, V12, P221, DOI 10.1120/jacmp.v12i4.3641
   Kiringoda R, 2010, ARCH PEDIAT ADOL MED, V164, P554, DOI 10.1001/archpediatrics.2010.75
   Klenk C, 2014, LANCET ONCOL, V15, P275, DOI 10.1016/S1470-2045(14)70021-X
   Kwee TC, 2010, J INTERN MED, V268, P120, DOI 10.1111/j.1365-2796.2010.02243.x
   Li G, 2008, TECHNOL CANCER RES T, V7, P67, DOI 10.1177/153303460800700109
   Li JP, 2008, CARDIOVASC INTER RAD, V31, P1117, DOI 10.1007/s00270-008-9373-x
   Li JP, 2010, J UROLOGY, V183, P1138, DOI 10.1016/j.juro.2009.11.065
   Lu M, 2010, AM J HEMATOL, V85, P315, DOI 10.1002/ajh.21656
   MacDougall RD, 2013, RADIOL CLIN N AM, V51, P743, DOI 10.1016/j.rcl.2013.04.007
   Manson DE, 2013, ACTA RADIOL, V54, P1075, DOI 10.1177/0284185113497475
   McFadden SL, 2013, J RADIOL PROT, V33, P433, DOI 10.1088/0952-4746/33/2/433
   Mermuys K, 2010, AM J ROENTGENOL, V195, P161, DOI 10.2214/AJR.09.3075
   Meyers RL, 2007, SURG ONCOL, V16, P195, DOI 10.1016/j.suronc.2007.07.002
   Nair Sunita R, 2010, PERSPECT CLIN RES, V1, P146, DOI 10.4103/2229-3485.71775
   Neuwelt EA, 2007, NEUROSURGERY, V60, P601, DOI 10.1227/01.NEU.0000255350.71700.37
   OLIVIERI L, 2014, INT J CARDIOL E297, V172, P0
   Olivieri L, 2014, INT J CARDIOL, V172, PE297, DOI 10.1016/j.ijcard.2013.12.192
   Pan DPJ, 2010, FUTURE MED CHEM, V2, P471, DOI 10.4155/FMC.10.5
   Partovi S, 2014, AM J NUCL MED MOLEC, V4, P202
   Piscaglia F, 2012, ULTRASCHALL MED, V33, P33, DOI 10.1055/s-0031-1281676
   Rengier F, 2010, INT J COMPUT ASS RAD, V5, P335, DOI 10.1007/s11548-010-0476-x
   Rennert J, 2011, CLIN HEMORHEOL MICRO, V49, P67, DOI 10.3233/CH-2011-1458
   Riccabona M, 2005, CLIN IMAG, V29, P1, DOI 10.1016/j.clinimag.2004.08.003
   Sandrasegaran K, 2014, RADIOL CLIN N AM, V52, P883, DOI 10.1016/j.rcl.2014.02.018
   Schmidt Matthias H, 2011, IRB, V33, P1
   Schueler B, 2014, MED PHYS, V41, P0, DOI 10.1118/1.4887963
   Shinagare AB, 2015, ABDOM IMAGING, V40, P1684, DOI 10.1007/s00261-015-0386-z
   Simon GH, 2006, INVEST RADIOL, V41, P45, DOI 10.1097/01.rli.0000191367.61306.83
   Smith EA, 2013, MAGN RESON IMAGING C, V21, P829, DOI 10.1016/j.mric.2013.06.002
   SPANNOW AH, 2011, ULTRASCHALL MEDIZIN, V0, PS110
   Spannow AH, 2010, J RHEUMATOL, V37, P2595, DOI 10.3899/jrheum.100101
   Stabi KL, 2011, ANN PHARMACOTHER, V45, P1571, DOI 10.1345/aph.1Q431
   Stenzel M, 2014, EUR J RADIOL, V83, P1560, DOI 10.1016/j.ejrad.2014.06.007
   Stern KWD, 2014, J AM SOC ECHOCARDIOG, V27, P949, DOI 10.1016/j.echo.2014.04.024
   Stratmann G, 2014, NEUROPSYCHOPHARMACOL, V39, P2275, DOI 10.1038/npp.2014.134
   Strauss KJ, 2014, PEDIATR RADIOL, V44, P479, DOI 10.1007/s00247-014-3088-8
   Sutton NJ, 2014, CATHETER CARDIO INTE, V83, P80, DOI 10.1002/ccd.25058
   Swan M, 2009, INT J ENV RES PUB HE, V6, P492, DOI 10.3390/ijerph6020492
   Torrado-Carvajal A, 2012, IEEE ENG MED BIO, V0, PP6074, DOI 10.1109/EMBC.2012.6347379
   Towbin AJ, 2013, MAGN RESON IMAGING C, V21, P669, DOI 10.1016/j.mric.2013.05.001
   Ulrich LC, 2013, PEDIATRICS, V131, P981, DOI 10.1542/peds.2012-1534
   Vogl TJ, 2008, EUR RADIOL, V18, P2449, DOI 10.1007/s00330-008-1056-0
   von Steyern KV, 2014, RADIAT PROT DOSIM, V158, P290, DOI 10.1093/rpd/nct224
   von Steyern KV, 2013, RADIAT PROT DOSIM, V157, P206, DOI 10.1093/rpd/nct142
   XIA W, 2013, EUR J RADIOL E76, V82, P0
   Yu Yanke, 2010, EXPERT REV CLIN PHARMACOL, V3, P117, DOI 10.1586/ecp.09.39
   Zhou YF, 2011, WORLD J CLIN ONCOL, V2, P8, DOI 10.5306/wjco.v2.i1.8
NR 83
TC 8
Z9 8
U1 0
U2 4
PU ELSEVIER SCIENCE INC
PI NEW YORK
PA STE 800, 230 PARK AVE, NEW YORK, NY 10169 USA
SN 1546-1440
EI 
J9 J AM COLL RADIOL
JI J. Am. Coll. Radiol.
PD MAY 15
PY 2016
VL 13
IS 5
BP 590
EP 597
DI 10.1016/j.jacr.2015.10.028
PG 8
WC Radiology, Nuclear Medicine & Medical Imaging
SC Radiology, Nuclear Medicine & Medical Imaging
GA DL0YE
UT WOS:000375357700024
PM 26850380
DA 2024-03-01
ER

PT J
AU Kickingereder, P
   Bonekamp, D
   Nowosielski, M
   Kratz, A
   Sill, M
   Burth, S
   Wick, A
   Eidel, O
   Schlemmer, HP
   Radbruch, A
   Debus, J
   Herold-Mende, C
   Unterberg, A
   Jones, D
   Pfister, S
AF Kickingereder, Philipp
   Bonekamp, David
   Nowosielski, Martha
   Kratz, Annekathrin
   Sill, Martin
   Burth, Sina
   Wick, Antje
   Eidel, Oliver
   Schlemmer, Heinz-Peter
   Radbruch, Alexander
   Debus, Jurgen
   Herold-Mende, Christel
   Unterberg, Andreas
   Jones, David
   Pfister, Stefan
TI Radiogenomics of Glioblastoma: Machine Learning-based Classification of Molecular Characteristics by Using Multiparametric and Multiregional MR Imaging Features
SO RADIOLOGY
LA English
DT Article
ID mgmt promoter methylation; gene-expression; grade gliomas; temozolomide; multiforme; survival; astrocytomas; phenotypes; evolution; specimens
AB Purpose: To evaluate the association of multiparametric and multiregional magnetic resonance (MR) imaging features with key molecular characteristics in patients with newly diagnosed glioblastoma. Materials and Methods: Retrospective data evaluation was approved by the local ethics committee, and the requirement to obtain informed consent was waived. Preoperative MR imaging features were correlated with key molecular characteristics within a single-institution cohort of 152 patients with newly diagnosed glioblastoma. Preoperative MR imaging features (n = 31) included multiparametric (anatomic and diffusion-, perfusion-, and susceptibility-weighted images) and multiregional (contrast-enhancing regions and hyperintense regions at nonenhanced fluid-attenuated inversion recovery imaging) information with histogram quantification of tumor volumes, volume ratios, apparent diffusion coefficients, cerebral blood flow, cerebral blood volume, and intratumoral susceptibility signals. Molecular characteristics determined included global DNA methylation subgroups (eg, mesenchymal, RTK I "PGFRA," RTK II "classic"),MGMT promoter methylation status, and hallmark copy number variations (EGFR, PDGFRA, MDM4, and CDK4 amplification; PTEN, CDKN2A, NF1, and RB1 loss). Univariate analyses (voxel-lesion symptom mapping for tumor location, Wilcoxon test for all other MR imaging features) and machine learning models were applied to study the strength of association and discriminative value of MR imaging features for predicting underlying molecular characteristics. Results: There was no tumor location predilection for any of the assessed molecular parameters (permutation-adjusted P..05). Univariate imaging parameter associations were noted for EGFR amplification and CDKN2A loss, with both demonstrating increased Gaussian-normalized relative cerebral blood volume and Gaussian-normalized relative cerebral blood flow values (area under the receiver operating characteristics curve: 63%-69%, false discovery rate-adjusted P < .05). Subjecting all MR imaging features to machine learning- based classification enabled prediction of EGFR amplification status and the RTK II glioblastoma subgroup with a moderate, yet significantly greater, accuracy (63% for EGFR [P < .01], 61% for RTK II [ P = .01]) than prediction by chance; prediction accuracy for all other molecular parameters was not significant. Conclusion: The authors found associations between established MR imaging features and molecular characteristics, although not of sufficient strength to enable generation of machine learning classification models for reliable and clinically meaningful prediction of molecular characteristics in patients with glioblastoma. (C) RSNA, 2016
C1 [Kickingereder, Philipp; Burth, Sina; Eidel, Oliver] Heidelberg Univ, Med Ctr, Dept Neuroradiol, Neuenheimer Feld 400, D-69120 Heidelberg, Germany.
   [Bonekamp, David; Schlemmer, Heinz-Peter; Radbruch, Alexander] German Canc Res Ctr, Dept Radiol, Heidelberg, Germany.
   [Nowosielski, Martha] Med Univ Innsbruck, Dept Neurol, Innsbruck, Austria.
   [Kratz, Annekathrin] Heidelberg Univ, Med Ctr, Dept Neuropathol, Heidelberg, Germany.
   [Kratz, Annekathrin] German Canc Res Ctr, Clin Cooperat Unit Neuropathol, German Canc Consortium DKTK, Heidelberg, Germany.
   [Sill, Martin] DKFZ, Div Biostat, Heidelberg, Germany.
   [Nowosielski, Martha; Burth, Sina; Wick, Antje] Heidelberg Univ, Med Ctr, Neurol Clin, Heidelberg, Germany.
   [Debus, Jurgen] Heidelberg Univ, Med Ctr, Dept Radiat Oncol, Heidelberg, Germany.
   [Debus, Jurgen] German Canc Res Ctr, Clin Cooperat Unit Radiat Oncol, Heidelberg, Germany.
   [Herold-Mende, Christel] Heidelberg Univ, Med Ctr, Dept Neurosurg, Div Neurosurg Res, Heidelberg, Germany.
   [Unterberg, Andreas] Heidelberg Univ, Med Ctr, Dept Neurosurg, Heidelberg, Germany.
   [Jones, David; Pfister, Stefan] German Canc Res Ctr, Div Pediat Neurooncol, Heidelberg, Germany.
   [Jones, David; Pfister, Stefan] German Canc Res Ctr, Core Ctr Heidelberg, Heidelberg, Germany.
   [Pfister, Stefan] Univ Heidelberg Hosp, Dept Pediat Oncol Hematol & Immunol, Heidelberg, Germany.
   DKFZ, Clin Cooperat Unit Neurooncol, German Canc Consortium DKTK, Heidelberg, Germany.
C3 Ruprecht Karls University Heidelberg; Helmholtz Association; German Cancer Research Center (DKFZ); Medical University of Innsbruck; Ruprecht Karls University Heidelberg; Helmholtz Association; German Cancer Research Center (DKFZ); Helmholtz Association; German Cancer Research Center (DKFZ); Ruprecht Karls University Heidelberg; Ruprecht Karls University Heidelberg; Helmholtz Association; German Cancer Research Center (DKFZ); Ruprecht Karls University Heidelberg; Ruprecht Karls University Heidelberg; Helmholtz Association; German Cancer Research Center (DKFZ); Helmholtz Association; German Cancer Research Center (DKFZ); Ruprecht Karls University Heidelberg; Helmholtz Association; German Cancer Research Center (DKFZ)
RP Kickingereder, P (corresponding author), Heidelberg Univ, Med Ctr, Dept Neuroradiol, Neuenheimer Feld 400, D-69120 Heidelberg, Germany.
EM philipp.kickingereder@med.uni-heidelberg.de
FU German Cancer Aid [111583]
CR Aldape KD, 2004, J NEUROPATH EXP NEUR, V63, P700, DOI 10.1093/jnen/63.7.700
   Arevalo-Perez J, 2015, AM J NEURORADIOL, V36, P2256, DOI 10.3174/ajnr.A4484
   Bady P, 2013, ACTA NEUROPATHOL, V126, P159, DOI 10.1007/s00401-013-1134-5
   Barajas RF, 2012, NEURO-ONCOLOGY, V14, P942, DOI 10.1093/neuonc/nos128
   Bender S, 2014, NEURO-ONCOLOGY, V16, P45
   Capper D, 2015, 60 ANN M GERM SOC NE, V0, P0
   Carlson MRJ, 2007, CLIN CANCER RES, V13, P2592, DOI 10.1158/1078-0432.CCR-06-2772
   Colen RR, 2014, BMC MED GENOMICS, V7, P0, DOI 10.1186/1755-8794-7-30
   Diehn M, 2008, P NATL ACAD SCI USA, V105, P5213, DOI 10.1073/pnas.0801279105
   Dunn GP, 2012, GENE DEV, V26, P756, DOI 10.1101/gad.187922.112
   Dunn J, 2009, BRIT J CANCER, V101, P124, DOI 10.1038/sj.bjc.6605127
   Ellingson BM, 2013, AM J NEURORADIOL, V34, P533, DOI 10.3174/ajnr.A3253
   Ellingson BM, 2015, NEURO-ONCOLOGY, V17, P1188, DOI 10.1093/neuonc/nov095
   Ellingson BM, 2015, CURR NEUROL NEUROSCI, V15, P0, DOI 10.1007/s11910-014-0506-0
   Eskilsson E, 2016, NEURO-ONCOLOGY, V18, P1644, DOI 10.1093/neuonc/now113
   Gevaert O, 2014, RADIOLOGY, V273, P168, DOI 10.1148/radiol.14131731
   Grasbon-Frodl EM, 2007, INT J CANCER, V121, P2458, DOI 10.1002/ijc.23020
   Gutman DA, 2013, RADIOLOGY, V267, P560, DOI 10.1148/radiol.13120118
   Hamilton MG, 2011, J NEURO-ONCOL, V102, P255, DOI 10.1007/s11060-010-0307-5
   Hegi ME, 2005, NEW ENGL J MED, V352, P997, DOI 10.1056/NEJMoa043331
   Itakura H, 2015, SCI TRANSL MED, V7, P0, DOI 10.1126/scitranslmed.aaa7582
   Ivan ME, 2014, J NEUROSURG, V121, P149, DOI 10.3171/2014.3.JNS121312
   Kim H, 2015, GENOME RES, V25, P316, DOI 10.1101/gr.180612.114
   Kuhn M, 2008, J STAT SOFTW, V28, P1, DOI 10.18637/jss.v028.i05
   Mabray Marc C, 2015, BRAIN TUMOR RES TREAT, V3, P8, DOI 10.14791/btrt.2015.3.1.8
   Mellinghoff IK, 2005, NEW ENGL J MED, V353, P2012, DOI 10.1056/NEJMoa051918
   Naeini KM, 2013, NEURO-ONCOLOGY, V15, P626, DOI 10.1093/neuonc/not008
   Patel AP, 2014, SCIENCE, V344, P1396, DOI 10.1126/science.1254257
   Pope WB, 2012, AM J NEURORADIOL, V33, P1059, DOI 10.3174/ajnr.A2917
   Pope WB, 2008, RADIOLOGY, V249, P268, DOI 10.1148/radiol.2491072000
   Pope WB, 2015, NEUROIMAG CLIN N AM, V25, P105, DOI 10.1016/j.nic.2014.09.006
   Sturm D, 2012, CANCER CELL, V22, P425, DOI 10.1016/j.ccr.2012.08.024
   van Thuijl HF, 2015, ACTA NEUROPATHOL, V129, P597, DOI 10.1007/s00401-015-1403-6
   Weller M, 2013, NEURO-ONCOLOGY, V15, P4, DOI 10.1093/neuonc/nos273
   Wen PY, 2010, J CLIN ONCOL, V28, P1963, DOI 10.1200/JCO.2009.26.3541
   Wiestler B, 2014, NEURO-ONCOLOGY, V16, P1630, DOI 10.1093/neuonc/nou138
   Zerrouqi A, 2012, J CLIN INVEST, V122, P1283, DOI 10.1172/JCI38596
   Zinn PO, 2011, PLOS ONE, V6, P0, DOI 10.1371/journal.pone.0025451
NR 38
TC 193
Z9 201
U1 2
U2 47
PU RADIOLOGICAL SOC NORTH AMERICA
PI OAK BROOK
PA 820 JORIE BLVD, OAK BROOK, IL 60523 USA
SN 0033-8419
EI 
J9 RADIOLOGY
JI Radiology
PD DEC 15
PY 2016
VL 281
IS 3
BP 907
EP 918
DI 10.1148/radiol.2016161382
PG 12
WC Radiology, Nuclear Medicine & Medical Imaging
SC Radiology, Nuclear Medicine & Medical Imaging
GA EJ4QI
UT WOS:000393201500024
PM 27636026
DA 2024-03-01
ER

PT J
AU Saha, A
   Grimm, LJ
   Harowicz, M
   Ghate, SV
   Kim, C
   Walsh, R
   Mazurowski, MA
AF Saha, Ashirbani
   Grimm, Lars J.
   Harowicz, Michael
   Ghate, Sujata V.
   Kim, Connie
   Walsh, Ruth
   Mazurowski, Maciej A.
TI Interobserver variability in identification of breast tumors in MRI and its implications for prognostic biomarkers and radiogenomics
SO MEDICAL PHYSICS
LA English
DT Article
DE breast tumor annotation; reader variability; breast MRI; feature extraction; breast cancer; DCE-MRI
ID signal enhancement ratio; neoadjuvant chemotherapy; molecular subtypes; image-analysis; cancer; recurrence; lesions; recommendations; segmentation; prediction
AB Purpose: To assess the interobserver variability of readers when outlining breast tumors in MRI, study the reasons behind the variability, and quantify the effect of the variability on algorithmic imaging features extracted from breast MRI. Methods: Four readers annotated breast tumors from the MRI examinations of 50 patients from one institution using a bounding box to indicate a tumor. All of the annotated tumors were biopsy proven cancers. The similarity of bounding boxes was analyzed using Dice coefficients. An automatic tumor segmentation algorithm was used to segment tumors from the readers' annotations. The segmented tumors were then compared between readers using Dice coefficients as the similarity metric. Cases showing high interobserver variability (average Dice coefficient < 0.8) after segmentation were analyzed by a panel of radiologists to identify the reasons causing the low level of agreement. Furthermore, an imaging feature, quantifying tumor and breast tissue enhancement dynamics, was extracted from each segmented tumor for a patient. Pearson's correlation coefficients were computed between the features for each pair of readers to assess the effect of the annotation on the feature values. Finally, the authors quantified the extent of variation in feature values caused by each of the individual reasons for low agreement. Results: The average agreement between readers in terms of the overlap (Dice coefficient) of the bounding box was 0.60. Automatic segmentation of tumor improved the average Dice coefficient for 92% of the cases to the average value of 0.77. The mean agreement between readers expressed by the correlation coefficient for the imaging feature was 0.96. Conclusions: There is a moderate variability between readers when identifying the rectangular outline of breast tumors on MRI. This variability is alleviated by the automatic segmentation of the tumors. Furthermore, the moderate interobserver variability in terms of the bounding box does not translate into a considerable variability in terms of assessment of enhancement dynamics. The authors propose some additional ways to further reduce the interobserver variability. (C) 2016 American Association of Physicists in Medicine.
C1 [Saha, Ashirbani; Grimm, Lars J.; Harowicz, Michael; Ghate, Sujata V.; Kim, Connie; Walsh, Ruth; Mazurowski, Maciej A.] Duke Univ, Dept Radiol, Med Ctr, 2424 Erwin Rd,Suite 302, Durham, NC 27705 USA.
C3 Duke University
RP Saha, A (corresponding author), Duke Univ, Dept Radiol, Med Ctr, 2424 Erwin Rd,Suite 302, Durham, NC 27705 USA.
EM as698@duke.edu; lars.grimm@duke.edu; sujata.ghate@duke.edu; sujata.ghate@duke.edu; connie.kim@duke.edu; ruth.walsh@duke.edu; maciej.mazurowski@duke.edu
FU North Carolina Biotechnology Center
CR Agner SC, 2014, RADIOLOGY, V272, P91, DOI 10.1148/radiol.14121031
   Ah-See MLW, 2008, CLIN CANCER RES, V14, P6580, DOI 10.1158/1078-0432.CCR-07-4310
   Ashraf AB, 2013, IEEE T MED IMAGING, V32, P637, DOI 10.1109/TMI.2012.2219589
   Ashraf AB, 2014, RADIOLOGY, V272, P374, DOI 10.1148/radiol.14131375
   Baltzer PAT, 2015, EUR J RADIOL, V84, P86, DOI 10.1016/j.ejrad.2014.10.023
   Bezdek JC, 2013, PATTERN RECOGNITION WITH FUZZY OBJECTIVE FUNCTION ALGORITHMS, V0, P0
   Bhooshan N, 2010, RADIOLOGY, V254, P680, DOI 10.1148/radiol.09090838
   Brasic N, 2013, MAGN RESON IMAGING C, V21, P519, DOI 10.1016/j.mric.2013.04.012
   Chen WJ, 2006, ACAD RADIOL, V13, P63, DOI 10.1016/j.acra.2005.08.035
   Cho N, 2014, RADIOLOGY, V272, P385, DOI 10.1148/radiol.14131332
   Cui YF, 2009, MED PHYS, V36, P4359, DOI 10.1118/1.3213514
   Grimm LJ, 2015, J MAGN RESON IMAGING, V42, P902, DOI 10.1002/jmri.24879
   Guo WT, 2015, J MED IMAGING, V2, P0, DOI 10.1117/1.JMI.2.4.041007
   Jiang SD, 2009, RADIOLOGY, V252, P551, DOI 10.1148/radiol.2522081202
   Karahaliou A, 2010, BRIT J RADIOL, V83, P296, DOI 10.1259/bjr/50743919
   Kim MY, 2013, ACTA RADIOL, V54, P731, DOI 10.1177/0284185113483676
   Knuttel FM, 2014, J SURG ONCOL, V110, P26, DOI 10.1002/jso.23655
   Liney GP, 1999, JMRI-J MAGN RESON IM, V10, P945, DOI 10.1002/(SICI)1522-2586(199912)10:6<945::AID-JMRI6>3.0.CO;2-I
   Lo WC, 2016, PLOS ONE, V11, P0, DOI 10.1371/journal.pone.0142047
   Mahrooghy M, 2015, IEEE T BIO-MED ENG, V62, P1585, DOI 10.1109/TBME.2015.2395812
   Mann RM, 2015, EUR RADIOL, V25, P3669, DOI 10.1007/s00330-015-3807-z
   Mazurowski MA, 2015, EUR J RADIOL, V84, P2117, DOI 10.1016/j.ejrad.2015.07.012
   Mazurowski MA, 2014, RADIOLOGY, V273, P365, DOI 10.1148/radiol.14132641
   Morris E, 2013, ACR BIRADS MAGNETIC, V0, P0
   Mussurakis S, 1997, BRIT J RADIOL, V70, P446, DOI 10.1259/bjr.70.833.9227224
   Nie K, 2008, ACAD RADIOL, V15, P1513, DOI 10.1016/j.acra.2008.06.005
   Park VY, 2016, ACTA RADIOL, V57, P802, DOI 10.1177/0284185115609803
   Partridge SC, 2005, AM J ROENTGENOL, V184, P1774, DOI 10.2214/ajr.184.6.01841774
   Pickles MD, 2009, EUR J RADIOL, V71, P498, DOI 10.1016/j.ejrad.2008.05.007
   Sardanelli F, 2010, EUR J CANCER, V46, P1296, DOI 10.1016/j.ejca.2010.02.015
   Sutton EJ, 2016, J MAGN RESON IMAGING, V44, P122, DOI 10.1002/jmri.25119
   Teifke A, 2006, RADIOLOGY, V239, P351, DOI 10.1148/radiol.2392050205
   Tudorica LA, 2012, MAGN RESON IMAGING, V30, P1257, DOI 10.1016/j.mri.2012.04.009
   Waugh SA, 2016, EUR RADIOL, V26, P322, DOI 10.1007/s00330-015-3845-6
   Yamaguchi K, 2015, BREAST CANCER-TOKYO, V22, P496, DOI 10.1007/s12282-013-0512-0
   Yang Q, 2015, MED PHYS, V42, P103, DOI 10.1118/1.4903280
NR 37
TC 20
Z9 20
U1 1
U2 3
PU WILEY
PI HOBOKEN
PA 111 RIVER ST, HOBOKEN 07030-5774, NJ USA
SN 0094-2405
EI 2473-4209
J9 MED PHYS
JI Med. Phys.
PD AUG 15
PY 2016
VL 43
IS 8
BP 4558
EP 4564
DI 10.1118/1.4955435
PG 7
WC Radiology, Nuclear Medicine & Medical Imaging
SC Radiology, Nuclear Medicine & Medical Imaging
GA EN2UW
UT WOS:000395866800012
PM 27487872
DA 2024-03-01
ER

PT J
AU Qian, XH
   Tan, H
   Zhang, J
   Liu, KQ
   Yang, TL
   Wang, MD
   Debinskie, W
   Zhao, WL
   Chan, MD
   Zhou, XB
AF Qian, Xiaohua
   Tan, Hua
   Zhang, Jian
   Liu, Keqin
   Yang, Tielin
   Wang, Maode
   Debinskie, Waldemar
   Zhao, Weilin
   Chan, Michael D.
   Zhou, Xiaobo
TI Identification of biomarkers for pseudo and true progression of GBM based on radiogenomics study
SO ONCOTARGET
LA English
DT Article
DE GBM; pseudo and true tumor progression; radiogenomics; IRF9; XRCC1
ID diagnosed glioblastoma patients; dna-repair; transcription factors; malignant glioma; pseudoprogression; temozolomide; cancer; radiotherapy; xrcc1; irf9
AB The diagnosis for pseudoprogression (PsP) and true tumor progression (TTP) of GBM is a challenging task in clinical practices. The purpose of this study is to identify potential genetic biomarkers associated with PsP and TTP based on the clinical records, longitudinal imaging features, and genomics data. We are the first to introduce the radiogenomics approach to identify candidate genes for PsP and TTP of GBM. Specifically, a novel longitudinal sparse regression model was developed to construct the relationship between gene expression and imaging features. The imaging features were extracted from tumors along the longitudinal MRI and provided diagnostic information of PsP and TTP. The 33 candidate genes were selected based on their association with the imaging features, reflecting their relation with the development of PsP and TTP. We then conducted biological relevance analysis for 33 candidate genes to identify the potential biomarkers, i.e., Interferon regulatory factor (IRF9) and X-ray repair cross-complementing gene (XRCC1), which were involved in the cancer suppression and prevention, respectively. The IRF9 and XRCC1 were further independently validated in the TCGA data. Our results provided the first substantial evidence that IRF9 and XRCC1 can serve as the potential biomarkers for the development of PsP and TTP.
C1 [Qian, Xiaohua; Tan, Hua; Zhang, Jian; Liu, Keqin; Zhao, Weilin; Zhou, Xiaobo] Wake Forest Sch Med, Dept Radiol, Winston Salem, NC 27157 USA.
   [Yang, Tielin] Xi An Jiao Tong Univ, Sch Life Sci, Xian 710049, Shanxi, Peoples R China.
   [Wang, Maode] Xi An Jiao Tong Univ, Affiliated Hosp 1, Xian 710061, Shanxi, Peoples R China.
   [Debinskie, Waldemar; Chan, Michael D.] Wake Forest Sch Med, Dept Radiat Oncol, Winston Salem, NC 27157 USA.
C3 Wake Forest University; Xi'an Jiaotong University; Xi'an Jiaotong University; Wake Forest University
RP Zhou, XB (corresponding author), Wake Forest Sch Med, Dept Radiol, Winston Salem, NC 27157 USA.
EM xizhou@wakehealth.edu
FU NIH [1U01CA166886]; NSFC [61373105]
CR Abdel-Fatah T, 2013, INT J CANCER, V132, P2778, DOI 10.1002/ijc.27980
   Aerts HJWL, 2014, NAT COMMUN, V5, P0, DOI 10.1038/ncomms5006
   Ashburner M, 2000, NAT GENET, V25, P25, DOI 10.1038/75556
   Blake JA, 2015, NUCLEIC ACIDS RES, V43, PD1049, DOI 10.1093/nar/gku1179
   Bleeker FE, 2012, J NEURO-ONCOL, V108, P11, DOI 10.1007/s11060-011-0793-0
   Brandes AA, 2008, J CLIN ONCOL, V26, P2192, DOI 10.1200/JCO.2007.14.8163
   Caldecott KW, 1995, NUCLEIC ACIDS RES, V23, P4836, DOI 10.1093/nar/23.23.4836
   Candès EJ, 2010, IEEE T INFORM THEORY, V56, P2053, DOI 10.1109/TIT.2010.2044061
   Ciriello G, 2012, GENOME RES, V22, P398, DOI 10.1101/gr.125567.111
   Clark K, 2013, J DIGIT IMAGING, V26, P1045, DOI 10.1007/s10278-013-9622-7
   CORTES C, 1995, MACH LEARN, V20, P273, DOI 10.1007/BF00994018
   de Boer JG, 2002, MUTAT RES-FUND MOL M, V509, P201, DOI 10.1016/S0027-5107(02)00217-8
   Gerstner ER, 2009, J NEURO-ONCOL, V94, P97, DOI 10.1007/s11060-009-9809-4
   Gong XH, 2014, HUM BRAIN MAPP, V35, P5414, DOI 10.1002/hbm.22560
   Goodenberger ML, 2012, CANCER GENET-NY, V205, P613, DOI 10.1016/j.cancergen.2012.10.009
   Gorodnitsky IF, 1997, IEEE T SIGNAL PROCES, V45, P600, DOI 10.1109/78.558475
   Hayes J, 2015, MOL ONCOL, V9, P704, DOI 10.1016/j.molonc.2014.11.004
   da Cruz LCH, 2011, AM J NEURORADIOL, V32, P1978, DOI 10.3174/ajnr.A2397
   Jiang L, 2013, PLOS ONE, V8, P0, DOI 10.1371/journal.pone.0055597
   Kang HC, 2011, J NEURO-ONCOL, V102, P157, DOI 10.1007/s11060-010-0305-7
   Kiuru A, 2008, J NEURO-ONCOL, V88, P135, DOI 10.1007/s11060-008-9556-y
   Kong DS, 2011, AM J NEURORADIOL, V32, P382, DOI 10.3174/ajnr.A2286
   Kruser TJ, 2013, EXPERT REV NEUROTHER, V13, P389, DOI 10.1586/ern.13.7
   Kuo MD, 2014, RADIOLOGY, V270, P320, DOI 10.1148/radiol.13132195
   Lau JF, 2000, P NATL ACAD SCI USA, V97, P7278, DOI 10.1073/pnas.97.13.7278
   Lefranc F, 2006, EXPERT REV ANTICANC, V6, P719, DOI 10.1586/14737140.6.5.719
   Luker KE, 2001, CANCER RES, V61, P6540
   Masson M, 1998, MOL CELL BIOL, V18, P3563, DOI 10.1128/MCB.18.6.3563
   Melguizo-Gavilanes I, 2015, J NEURO-ONCOL, V123, P141, DOI 10.1007/s11060-015-1774-5
   Motegi H, 2013, BRAIN TUMOR PATHOL, V30, P67, DOI 10.1007/s10014-012-0109-x
   Park CK, 2011, NEURO-ONCOLOGY, V13, P195, DOI 10.1093/neuonc/noq162
   Pinho MC, 2014, ONCOLOGIST, V19, P75, DOI 10.1634/theoncologist.2013-0101
   Pouleau HB, 2012, INT J ONCOL, V40, P923, DOI 10.3892/ijo.2011.1260
   Qian X, 2013, P SOC PHOTO-OPT INS, V0, P0
   Qian XH, 2015, MED PHYS, V42, P5545, DOI 10.1118/1.4928708
   Qian XH, 2015, MED PHYS, V42, P1424, DOI 10.1118/1.4907993
   Qian XH, 2013, MED PHYS, V40, P0, DOI 10.1118/1.4774359
   Quinn JA, 2009, J CLIN ONCOL, V27, P1262, DOI 10.1200/JCO.2008.18.8417
   Rauch I, 2015, MOL CELL BIOL, V35, P2332, DOI 10.1128/MCB.01498-14
   Rauch Isabella, 2013, JAKSTAT, V2, Pe23820, DOI 10.4161/jkst.23820
   Rodriguez-Hernandez I, 2014, GENE, V536, P79, DOI 10.1016/j.gene.2013.11.077
   Segal E, 2007, NAT BIOTECHNOL, V25, P675, DOI 10.1038/nbt1306
   Stupp R, 2005, NEW ENGL J MED, V352, P987, DOI 10.1056/NEJMoa043330
   Taal W, 2008, CANCER, V113, P405, DOI 10.1002/cncr.23562
   Takaoka A, 2003, NATURE, V424, P516, DOI 10.1038/nature01850
   Takaoka A, 2008, CANCER SCI, V99, P467, DOI 10.1111/j.1349-7006.2007.00720.x
   Tan H, 2015, SCI REP-UK, V5, P0, DOI 10.1038/srep12566
   Tan H, 2012, BIOINFORMATICS, V28, P2948, DOI 10.1093/bioinformatics/bts558
   Tsuno T, 2009, J IMMUNOTHER, V32, P803, DOI 10.1097/CJI.0b013e3181ad4092
   Uhlen M, 2015, SCIENCE, V347, P0, DOI 10.1126/science.1260419
   Uhlen M, 2010, NAT BIOTECHNOL, V28, P1248, DOI 10.1038/nbt1210-1248
   Van Mieghem E, 2013, EUR J NEUROL, V20, P1335, DOI 10.1111/ene.12192
   Wang H, 2012, ADV NEURAL INFORM PR, V25, P1277
   Wang H, 2012, BIOINFORMATICS, V28, PI619, DOI 10.1093/bioinformatics/bts411
   Wang PX, 2015, J HEPATOL, V62, P111, DOI 10.1016/j.jhep.2014.08.022
   Wood RD, 2001, SCIENCE, V291, P1284, DOI 10.1126/science.1056154
   Yanai H, 2012, ONCOIMMUNOLOGY, V1, P1376, DOI 10.4161/onci.22475
   Zhang Jihong, 2012, CURR MOL PHARMACOL, V5, P102
NR 58
TC 22
Z9 22
U1 0
U2 6
PU IMPACT JOURNALS LLC
PI ORCHARD PARK
PA 6666 E QUAKER ST, STE 1, ORCHARD PARK, NY 14127 USA
SN 
EI 1949-2553
J9 ONCOTARGET
JI Oncotarget
PD AUG 23
PY 2016
VL 7
IS 34
BP 55377
EP 55394
DI 10.18632/oncotarget.10553
PG 18
WC Oncology; Cell Biology
SC Oncology; Cell Biology
GA DY9DY
UT WOS:000385435000101
PM 27421136
DA 2024-03-01
ER

PT J
AU Castellano, A
   Falini, A
AF Castellano, Antonella
   Falini, Andrea
TI Progress in neuro-imaging of brain tumors
SO CURRENT OPINION IN ONCOLOGY
LA English
DT Review
DE diffusion MRI; magnetic resonance imaging; magnetic resonance spectroscopy; perfusion-weighted imaging; radiogenomics
ID cerebral blood-volume; magnetic-resonance-spectroscopy; susceptibility contrast mri; high-grade gliomas; perfusion mri; recurrent glioblastoma; bevacizumab efficacy; histogram analysis; genomic analysis; enhanced mri
AB Purpose of reviewMagnetic resonance imaging (MRI) is routinely employed in the diagnosis and clinical management of brain tumors. This review provides an overview of the advancements in the field of MRI, with a particular focus on the quantitative assessment by advanced physiological magnetic resonance techniques in light of the new molecular classification of brain tumor.Recent findingsUnderstanding how molecular phenotypes of brain tumors are reflected in noninvasive imaging is the goal of radiogenomics, which aims at determining the association between imaging features and molecular markers in neuro-oncology. Advanced MRI techniques such as diffusion magnetic resonance imaging and perfusion-weighted imaging add important structural, hemodynamic, and physiological information for tumor diagnosis and classification, as well as to stratify tumor response. Magnetic resonance spectroscopy is able to depict with unprecedented accuracy metabolic biomarkers, which are relevant for molecular subtyping. Ultra-high-field imaging enhances anatomical detail and enables to explore new horizon in tumor imaging.SummaryThe noninvasive MRI-based assessment of tumor malignancy and molecular status may offer the opportunity to predict prognosis and to select patients who may be candidates for individualized targeted therapies, providing more sensitive tools for their follow-up.
C1 Univ Vita Salute San Raffaele, Neuroradiol Unit, Milan, Italy.
   Univ Vita Salute San Raffaele, CERMAC, Milan, Italy.
   IRCCS San Raffaele Sci Inst, Milan, Italy.
C3 Vita-Salute San Raffaele University; Vita-Salute San Raffaele University; Vita-Salute San Raffaele University; IRCCS Ospedale San Raffaele
RP Falini, A (corresponding author), Ist Sci San Raffaele, Neuroradiol Unit, Via Olgettina 60, I-20132 Milan, Italy.; Falini, A (corresponding author), Ist Sci San Raffaele, CERMAC, Via Olgettina 60, I-20132 Milan, Italy.; Falini, A (corresponding author), Univ Vita Salute San Raffaele, Via Olgettina 60, I-20132 Milan, Italy.
EM falini.andrea@hsr.it
CR Alcaide-Leon P, 2015, AM J NEURORADIOL, V36, P871, DOI 10.3174/ajnr.A4231
   Andronesi OC, 2016, CLIN CANCER RES, V22, P1632, DOI 10.1158/1078-0432.CCR-15-0656
   Andronesi OC, 2012, SCI TRANSL MED, V4, P0, DOI 10.1126/scitranslmed.3002693
   Arevalo-Perez J, 2015, AM J NEURORADIOL, V36, P2256, DOI 10.3174/ajnr.A4484
   Bai Y, 2016, RADIOLOGY, V278, P496, DOI 10.1148/radiol.2015142173
   Balchandani P, 2015, AM J NEURORADIOL, V36, P1204, DOI 10.3174/ajnr.A4180
   Bello L, 2008, NEUROIMAGE, V39, P369, DOI 10.1016/j.neuroimage.2007.08.031
   Bian W, 2015, J MAGN RESON IMAGING, V42, P269, DOI 10.1002/jmri.24802
   Biller A, 2016, AM J NEURORADIOL, V37, P66, DOI 10.3174/ajnr.A4493
   Brat DJ, 2015, NEW ENGL J MED, V372, P2481, DOI 10.1056/NEJMoa1402121
   Castellano A, 2016, EUR RADIOL, V26, P1263, DOI 10.1007/s00330-015-3934-6
   Castellano A, 2012, NEURO-ONCOLOGY, V14, P192, DOI 10.1093/neuonc/nor188
   Caverzasi E, 2016, J NEUROIMAGING, V26, P494, DOI 10.1111/jon.12359
   Caverzasi E, 2016, J NEUROSURG, V125, P33, DOI 10.3171/2015.6.JNS142203
   Chaumeil MM, 2015, BRAIN PATHOL, V25, P769, DOI 10.1111/bpa.12310
   Choi C, 2012, NAT MED, V18, P624, DOI 10.1038/nm.2682
   de la Fuente MI, 2016, NEURO-ONCOLOGY, V18, P283, DOI 10.1093/neuonc/nov307
   Ellingson BM, 2013, AM J NEURORADIOL, V34, P533, DOI 10.3174/ajnr.A3253
   Essig M, 2013, AM J ROENTGENOL, V201, PW495, DOI 10.2214/AJR.12.9544
   Falk A, 2014, NEURORADIOLOGY, V56, P1031, DOI 10.1007/s00234-014-1426-z
   Gevaert O, 2015, RADIOLOGY, V276, P313, DOI 10.1148/radiol.2015154019
   Griffith B, 2015, RADIOL CLIN N AM, V53, P497, DOI 10.1016/j.rcl.2015.01.004
   Heye AK, 2014, NEUROIMAGE-CLIN, V6, P262, DOI 10.1016/j.nicl.2014.09.002
   Hu LS, 2015, AM J NEURORADIOL, V36, P2242, DOI 10.3174/ajnr.A4451
   Kickingereder P, 2016, RADIOLOGY, V279, P542, DOI 10.1148/radiol.2015151172
   Kickingereder P, 2015, SCI REP-UK, V5, P0, DOI 10.1038/srep16238
   Kickingereder P, 2015, NEURO-ONCOLOGY, V17, P1139, DOI 10.1093/neuonc/nov028
   Korfiatis P, 2016, MED PHYS, V43, P2835, DOI 10.1118/1.4948668
   Kuhnt D, 2013, PLOS ONE, V8, P0, DOI 10.1371/journal.pone.0070973
   Law M, 2008, RADIOLOGY, V247, P490, DOI 10.1148/radiol.2472070898
   Louis DN, 2016, ACTA NEUROPATHOL, V131, P803, DOI 10.1007/s00401-016-1545-1
   Mills SJ, 2016, AM J NEURORADIOL, V37, P811, DOI 10.3174/ajnr.A4623
   Miloushev VZ, 2015, AM J NEURORADIOL, V36, P302, DOI 10.3174/ajnr.A4097
   Mormina E, 2015, AM J NEURORADIOL, V36, P1853, DOI 10.3174/ajnr.A4368
   Naeini KM, 2013, NEURO-ONCOLOGY, V15, P626, DOI 10.1093/neuonc/not008
   Nagel AM, 2011, INVEST RADIOL, V46, P539, DOI 10.1097/RLI.0b013e31821ae918
   Nguyen TB, 2015, AM J NEURORADIOL, V36, P2017, DOI 10.3174/ajnr.A4398
   Nguyen TB, 2015, AM J NEURORADIOL, V36, P63, DOI 10.3174/ajnr.A4006
   Ohue S, 2012, NEUROSURGERY, V70, P283, DOI 10.1227/NEU.0b013e31823020e6
   Pellegatta S, 2015, ACTA NEUROPATHOL COM, V3, P0, DOI 10.1186/s40478-014-0180-0
   Phillips HS, 2006, CANCER CELL, V9, P157, DOI 10.1016/j.ccr.2006.02.019
   Politi L S, 2016, AJNR AM J NEURORADIOL, V37, PE49, DOI 10.3174/ajnr.A4774
   Pope WB, 2015, NEUROIMAG CLIN N AM, V25, P105, DOI 10.1016/j.nic.2014.09.006
   Qiao XJ, 2015, AM J NEURORADIOL, V36, P672, DOI 10.3174/ajnr.A4196
   Radbruch A, 2015, NEURO-ONCOLOGY, V17, P151, DOI 10.1093/neuonc/nou129
   Reardon DA, 2015, NAT REV CLIN ONCOL, V12, P69, DOI 10.1038/nrclinonc.2014.223
   Rohle D, 2013, SCIENCE, V340, P626, DOI 10.1126/science.1236062
   Sandmann T, 2015, J CLIN ONCOL, V33, P2735, DOI 10.1200/JCO.2015.61.5005
   Santarosa C, 2016, EUR J RADIOL, V85, P1147, DOI 10.1016/j.ejrad.2016.03.020
   Shiroishi MS, 2015, J MAGN RESON IMAGING, V41, P296, DOI 10.1002/jmri.24648
   Sternberg EJ, 2014, AM J NEURORADIOL, V35, P439, DOI 10.3174/ajnr.A3702
   Tietze A, 2015, AM J NEURORADIOL, V36, P1472, DOI 10.3174/ajnr.A4311
   Verhaak RGW, 2010, CANCER CELL, V17, P98, DOI 10.1016/j.ccr.2009.12.020
   Wang S, 2016, AM J NEURORADIOL, V37, P28, DOI 10.3174/ajnr.A4474
   Wen PY, 2016, NAT REV NEUROL, V12, P69, DOI 10.1038/nrneurol.2015.242
   Wen QT, 2015, NEUROIMAGE-CLIN, V9, P291, DOI 10.1016/j.nicl.2015.08.017
NR 56
TC 21
Z9 24
U1 0
U2 18
PU LIPPINCOTT WILLIAMS & WILKINS
PI PHILADELPHIA
PA TWO COMMERCE SQ, 2001 MARKET ST, PHILADELPHIA, PA 19103 USA
SN 1040-8746
EI 1531-703X
J9 CURR OPIN ONCOL
JI Curr. Opin. Oncol.
PD NOV 15
PY 2016
VL 28
IS 6
BP 484
EP 493
DI 10.1097/CCO.0000000000000328
PG 10
WC Oncology
SC Oncology
GA EA1GF
UT WOS:000386339800005
PM 27649026
DA 2024-03-01
ER

PT J
AU Kotrotsou, A
   Zinn, PO
   Colen, RR
AF Kotrotsou, Aikaterini
   Zinn, Pascal O.
   Colen, Rivka R.
TI Radiomics in Brain Tumors: An Emerging Technique for Characterization of Tumor Environment
SO MAGNETIC RESONANCE IMAGING CLINICS OF NORTH AMERICA
LA English
DT Article
DE Radiomics; Radiogenomics; Big data; Brain tumors; Texture analysis
ID quantitative volumetric-analysis; magnetic-resonance spectroscopy; european-economic-community; concerted research-project; glioblastoma-multiforme; texture analysis; tissue characterization; intracranial tumors; patient survival; mri texture
AB The role of radiomics in the diagnosis, monitoring, and therapy planning of brain tumors is becoming increasingly clear. Incorporation of quantitative approaches in radiology, in combination with increased computer power, offers unique insights into macroscopic tumor characteristics and their direct association with the underlying pathophysiology. This article presents the most recent findings in radiomics and radiogenomics with respect to identifying potential imaging biomarkers with prognostic value that can lead to individualized therapy. In addition, a brief introduction to the concept of big data and its significance in medicine is presented.
C1 [Kotrotsou, Aikaterini; Colen, Rivka R.] Univ Texas MD Anderson Canc Ctr, Dept Diagnost Radiol, 1400 Pressler St,Unit 1482,Room FCT 16-5037, Houston, TX 77030 USA.
   [Zinn, Pascal O.] Baylor Coll Med, Dept Neurosurg, 1 Baylor Plaza, Houston, TX 77030 USA.
C3 University of Texas System; UTMD Anderson Cancer Center; Baylor College of Medicine
RP Colen, RR (corresponding author), Univ Texas MD Anderson Canc Ctr, Dept Diagnost Radiol, 1400 Pressler St,Unit 1482,Room FCT 16-5037, Houston, TX 77030 USA.
EM rcolen@mdanderson.org
FU John S. Dunn Sr. Distinguished Chair in Diagnostic Imaging Fund; MD Anderson Brain Tumor Center Program; MD Anderson Cancer Center startup funding
CR Unknown -, 2011, SCIENCE, V0, P0
   Unknown -, 2011, BIG DATA NEXT FRONTI, V0, P0
   Brennan CW, 2013, CELL, V155, P462, DOI 10.1016/j.cell.2013.09.034
   Brynolfsson P, 2014, MED PHYS, V41, P0, DOI 10.1118/1.4894812
   Buckner JC, 2003, SEMIN ONCOL, V30, P10, DOI 10.1053/j.seminoncol.2003.11.031
   Chaichana KL, 2013, J CLIN NEUROSCI, V20, P1422, DOI 10.1016/j.jocn.2013.02.007
   Chaichana KL, 2011, J NEUROSURG, V114, P587, DOI 10.3171/2010.8.JNS1081
   Colen R, 2014, TRANSL ONCOL, V7, P556, DOI 10.1016/j.tranon.2014.07.007
   Colen RR, 2015, RADIOLOGY, V275, P215, DOI 10.1148/radiol.14141800
   Colen RR, 2014, BMC MED GENOMICS, V7, P0, DOI 10.1186/1755-8794-7-30
   DARLING EM, 1968, IEEE T SYST SCI CYB, VSSC4, P38, DOI 10.1109/TSSC.1968.300186
   DeAngelis LM, 2001, NEW ENGL J MED, V344, P114, DOI 10.1056/NEJM200101113440207
   Donato V, 2007, TUMORI, V93, P248
   Drabycz S, 2010, NEUROIMAGE, V49, P1398, DOI 10.1016/j.neuroimage.2009.09.049
   Drmanac R, 2010, SCIENCE, V327, P78, DOI 10.1126/science.1181498
   EARNEST F, 1988, RADIOLOGY, V166, P823, DOI 10.1148/radiology.166.3.2829270
   Eliat PA, 2012, NEUROL RES INT, V2012, P0, DOI 10.1155/2012/195176
   Eoli M, 2007, CLIN CANCER RES, V13, P2606, DOI 10.1158/1078-0432.CCR-06-2184
   Fatima K, 2014, MICROSC RES TECHNIQ, V77, P862, DOI 10.1002/jemt.22409
   Fetit AE, 2013, STUD HEALTH TECHNOL, V190, P169, DOI 10.3233/978-1-61499-276-9-169
   Filippini G, 2008, NEURO-ONCOLOGY, V10, P79, DOI 10.1215/15228517-2007-038
   Gatenby RA, 2013, RADIOLOGY, V269, P8, DOI 10.1148/radiol.13122697
   Georgiadis P, 2009, MAGN RESON IMAGING, V27, P120, DOI 10.1016/j.mri.2008.05.017
   Gevaert O, 2014, RADIOLOGY, V273, P168, DOI 10.1148/radiol.14131731
   Grabowski MM, 2014, J NEUROSURG, V121, P1115, DOI 10.3171/2014.7.JNS132449
   Graham-Rowe D, 2008, NATURE, V455, P8, DOI 10.1038/455008a
   Gutierrez DR, 2014, AM J NEURORADIOL, V35, P1009, DOI 10.3174/ajnr.A3784
   Gutman DA, 2013, RADIOLOGY, V267, P560, DOI 10.1148/radiol.13120118
   HALL EL, 1971, IEEE T COMPUT, VC 20, P1032, DOI 10.1109/T-C.1971.223399
   Hammoud MA, 1996, J NEURO-ONCOL, V27, P65, DOI 10.1007/BF00146086
   Hegi ME, 2005, NEW ENGL J MED, V352, P997, DOI 10.1056/NEJMoa043331
   Hu LS, 2015, PLOS ONE, V10, P0, DOI 10.1371/journal.pone.0141506
   Iliadis G, 2012, BMC CANCER, V12, P0, DOI 10.1186/1471-2407-12-3
   Jain R, 2014, RADIOLOGY, V272, P484, DOI 10.1148/radiol.14131691
   Jenkinson MD, 2007, BRIT J NEUROSURG, V21, P550, DOI 10.1080/02688690701642020
   Kao HW, 2013, BIOMED RES INT, V2013, P0, DOI 10.1155/2013/970586
   KJAER L, 1995, ACTA RADIOL, V36, P127
   KONDZIOLKA D, 1993, J NEUROSURG, V79, P533, DOI 10.3171/jns.1993.79.4.0533
   Lacroix M, 2001, J NEUROSURG, V95, P190, DOI 10.3171/jns.2001.95.2.0190
   Lambin P, 2010, RADIOTHER ONCOL, V96, P145, DOI 10.1016/j.radonc.2010.07.001
   Lee J, 2016, AM J NEURORADIOL, V37, P37, DOI 10.3174/ajnr.A4534
   LERSKI R A, 1979, ULTRASOUND IN MEDICINE AND BIOLOGY, V5, P341, DOI 10.1016/0301-5629(79)90004-8
   LERSKI RA, 1993, MAGN RESON IMAGING, V11, P873, DOI 10.1016/0730-725X(93)90205-R
   Levner I, 2009, LECT NOTES COMPUT SC, V5762, P522, DOI 10.1007/978-3-642-04271-3_64
   Louis DN, 2006, ANNU REV PATHOL-MECH, V1, P97, DOI 10.1146/annurev.pathol.1.110304.100043
   Mahmoud-Ghoneim D, 2003, MAGN RESON IMAGING, V21, P983, DOI 10.1016/S0730-725X(03)00201-7
   Mahmoud-Ghoneim Doaa, 2008, BMC MED IMAGING, V8, P18, DOI 10.1186/1471-2342-8-18
   Mazurowski MA, 2013, NEURO-ONCOLOGY, V15, P1389, DOI 10.1093/neuonc/nos335
   Mouthuy N, 2012, J NEURORADIOLOGY, V39, P301, DOI 10.1016/j.neurad.2011.11.002
   Nachimuthu DS, 2014, J DIGIT IMAGING, V27, P496, DOI 10.1007/s10278-013-9669-5
   Naeini KM, 2013, NEURO-ONCOLOGY, V15, P626, DOI 10.1093/neuonc/not008
   Nicolasjilwan M, 2015, J NEURORADIOLOGY, V42, P212, DOI 10.1016/j.neurad.2014.02.006
   Ostrom QT, 2013, NEURO-ONCOLOGY, V15, P1, DOI 10.1093/neuonc/not151
   Park JK, 2010, J CLIN ONCOL, V28, P3838, DOI 10.1200/JCO.2010.30.0582
   Parmar C, 2014, PLOS ONE, V9, P0, DOI 10.1371/journal.pone.0102107
   Pope WB, 2005, AM J NEURORADIOL, V26, P2466
   Prat R, 2010, J CLIN NEUROSCI, V17, P50, DOI 10.1016/j.jocn.2009.02.035
   Price SJ, 2007, BRIT J NEUROSURG, V21, P562, DOI 10.1080/02688690701700935
   Prior FW, 2013, IEEE ENG MED BIO, V0, PP1282, DOI 10.1109/EMBC.2013.6609742
   Rao A, 2016, J NEUROSURG, V124, P1008, DOI 10.3171/2015.4.JNS142732
   Rees J, 2003, CURR OPIN NEUROL, V16, P643, DOI 10.1097/00019052-200312000-00001
   ROSEN BR, 1990, MAGNET RESON MED, V14, P249, DOI 10.1002/mrm.1910140211
   Ryu YJ, 2014, PLOS ONE, V9, P0, DOI 10.1371/journal.pone.0108335
   Sasikala M, 2008, JOURNAL OF MEDICAL ENGINEERING & TECHNOLOGY, V32, P198, DOI 10.1080/03091900701455524
   SCHAD LR, 1993, MAGN RESON IMAGING, V11, P889, DOI 10.1016/0730-725X(93)90206-S
   Schadt EE, 2010, NAT REV GENET, V11, P647, DOI 10.1038/nrg2857
   Schlemmer HP, 2001, AM J NEURORADIOL, V22, P1316
   Schoenegger K, 2009, EUR J NEUROL, V16, P874, DOI 10.1111/j.1468-1331.2009.02613.x
   Siegel R, 2014, CA-CANCER J CLIN, V64, P9, DOI 10.3322/caac.21208
   Stadnik TW, 2001, AM J NEURORADIOL, V22, P969
   Stupp R, 2005, NEW ENGL J MED, V352, P987, DOI 10.1056/NEJMoa043330
   Tait MJ, 2007, BRIT J NEUROSURG, V21, P496, DOI 10.1080/02688690701449251
   WATSON JD, 1953, NATURE, V171, P737, DOI 10.1038/171737a0
   Weller M, 2013, NEURO-ONCOLOGY, V15, P4, DOI 10.1093/neuonc/nos273
   Wen PY, 2008, NEW ENGL J MED, V359, P492, DOI 10.1056/NEJMra0708126
   Yang DL, 2015, MED PHYS, V42, P6725, DOI 10.1118/1.4934373
   Zacharaki EI, 2009, MAGN RESON MED, V62, P1609, DOI 10.1002/mrm.22147
   Zhang Z, 2014, J NEURO-ONCOL, V119, P207, DOI 10.1007/s11060-014-1478-2
   Zinn PO, 2012, PLOS ONE, V7, P0, DOI 10.1371/journal.pone.0041522
   Zinn PO, 2011, PLOS ONE, V6, P0, DOI 10.1371/journal.pone.0025451
NR 91
TC 62
Z9 72
U1 0
U2 31
PU W B SAUNDERS CO-ELSEVIER INC
PI PHILADELPHIA
PA 1600 JOHN F KENNEDY BOULEVARD, STE 1800, PHILADELPHIA, PA 19103-2899 USA
SN 1064-9689
EI 1557-9786
J9 MAGN RESON IMAGING C
JI Magn. Reson. Imaging Clin. N. Am.
PD NOV 15
PY 2016
VL 24
IS 4
BP 719
EP +
DI 10.1016/j.mric.2016.06.006
PG 12
WC Radiology, Nuclear Medicine & Medical Imaging
SC Radiology, Nuclear Medicine & Medical Imaging
GA ED5OB
UT WOS:000388900500007
PM 27742112
DA 2024-03-01
ER

PT J
AU Stoyanova, R
   Pollack, A
   Takhar, M
   Lynne, C
   Parra, N
   Lam, LLC
   Alshalalfa, M
   Buerki, C
   Castillo, R
   Jorda, M
   Ashab, HA
   Kryvenko, ON
   Punnen, S
   Parekh, DJ
   Abramowitz, MC
   Gillies, RJ
   Davicioni, E
   Erho, N
   Ishkanian, A
AF Stoyanova, Radka
   Pollack, Alan
   Takhar, Mandeep
   Lynne, Charles
   Parra, Nestor
   Lam, Lucia L. C.
   Alshalalfa, Mohammed
   Buerki, Christine
   Castillo, Rosa
   Jorda, Merce
   Ashab, Hussam Al-deen
   Kryvenko, Oleksandr N.
   Punnen, Sanoj
   Parekh, Dipen J.
   Abramowitz, Matthew C.
   Gillies, Robert J.
   Davicioni, Elai
   Erho, Nicholas
   Ishkanian, Adrian
TI Association of multiparametric MRI quantitative imaging features with prostate cancer gene expression in MRI-targeted prostate biopsies
SO ONCOTARGET
LA English
DT Article
DE prostate cancer; multiparametric MRI; MRI-targeted biopsies; gene expression; radiogenomics
ID contrast-enhanced mri; radical-prostatectomy; guided biopsy; aggressiveness; heterogeneity; evolution; progression; prediction; signature; therapy
AB Standard clinicopathological variables are inadequate for optimal management of prostate cancer patients. While genomic classifiers have improved patient risk classification, the multifocality and heterogeneity of prostate cancer can confound pre-treatment assessment. The objective was to investigate the association of multiparametric (mp) MRI quantitative features with prostate cancer risk gene expression profiles in mpMRI-guided biopsies tissues. Global gene expression profiles were generated from 17 mpMRI-directed diagnostic prostate biopsies using an Affimetrix platform. Spatially distinct imaging areas ('habitats') were identified on MRI/3D-Ultrasound fusion. Radiomic features were extracted from biopsy regions and normal appearing tissues. We correlated 49 radiomic features with three clinically available gene signatures associated with adverse outcome. The signatures contain genes that are over-expressed in aggressive prostate cancers and genes that are under-expressed in aggressive prostate cancers. There were significant correlations between these genes and quantitative imaging features, indicating the presence of prostate cancer prognostic signal in the radiomic features. Strong associations were also found between the radiomic features and significantly expressed genes. Gene ontology analysis identified specific radiomic features associated with immune/inflammatory response, metabolism, cell and biological adhesion. To our knowledge, this is the first study to correlate radiogenomic parameters with prostate cancer in men with MRI-guided biopsy.
C1 [Stoyanova, Radka; Pollack, Alan; Parra, Nestor; Abramowitz, Matthew C.; Ishkanian, Adrian] Univ Miami, Miller Sch Med, Dept Radiat Oncol, Miami, FL 33136 USA.
   [Takhar, Mandeep; Lam, Lucia L. C.; Alshalalfa, Mohammed; Buerki, Christine; Ashab, Hussam Al-deen; Davicioni, Elai; Erho, Nicholas] GenomeDx Biosci, Res & Dev, Vancouver, BC, Canada.
   [Lynne, Charles; Jorda, Merce; Kryvenko, Oleksandr N.; Punnen, Sanoj; Parekh, Dipen J.] Univ Miami, Miller Sch Med, Dept Urol, Miami, FL 33136 USA.
   [Castillo, Rosa] Univ Miami, Miller Sch Med, Dept Radiol, Miami, FL 33136 USA.
   [Jorda, Merce; Kryvenko, Oleksandr N.] Univ Miami, Miller Sch Med, Dept Pathol & Lab Med, Miami, FL 33136 USA.
   [Gillies, Robert J.] H Lee Moffitt Canc Ctr & Res Inst, Canc Imaging & Metab, Tampa, FL USA.
C3 University of Miami; GenomeDx Biosciences; University of Miami; University of Miami; University of Miami; H Lee Moffitt Cancer Center & Research Institute
RP Stoyanova, R (corresponding author), Univ Miami, Miller Sch Med, Dept Radiat Oncol, Miami, FL 33136 USA.
EM rstoyanova@med.miami.edu
FU National Institutes of Health [R01CA189295, R01CA190105]
CR Aerts HJWL, 2014, NAT COMMUN, V5, P0, DOI 10.1038/ncomms5006
   Ashburner M, 2000, NAT GENET, V25, P25, DOI 10.1038/75556
   Asselin MC, 2012, EUR J CANCER, V48, P447, DOI 10.1016/j.ejca.2011.12.025
   Barentsz JO, 2012, EUR RADIOL, V22, P746, DOI 10.1007/s00330-011-2377-y
   Bittencourt LK, 2012, EUR RADIOL, V22, P468, DOI 10.1007/s00330-011-2269-1
   Carroll PR, 2014, J NATL COMPR CANC NE, V12, P1211, DOI 10.6004/jnccn.2014.0120
   Cuzick J, 2012, BRIT J CANCER, V106, P1095, DOI 10.1038/bjc.2012.39
   DAmico AV, 2003, J CLIN ONCOL, V21, P2163, DOI 10.1200/JCO.2003.01.075
   Den RB, 2015, J CLIN ONCOL, V33, P944, DOI 10.1200/JCO.2014.59.0026
   Den RB, 2014, INT J RADIAT ONCOL, V89, P1038, DOI 10.1016/j.ijrobp.2014.04.052
   Erho N, 2013, PLOS ONE, V8, P0, DOI 10.1371/journal.pone.0066855
   Farhidzadeh H, 2015, P SOC PHOTO-OPT INS, V9414, P15
   Gatenby RA, 2013, RADIOLOGY, V269, P8, DOI 10.1148/radiol.13122697
   Gerlinger M, 2012, NEW ENGL J MED, V366, P883, DOI 10.1056/NEJMoa1113205
   Gillies RJ, 2007, CANCER METAST REV, V26, P311, DOI 10.1007/s10555-007-9065-z
   Gosselaar C, 2008, BJU INT, V101, P685, DOI 10.1111/j.1464-410X.2007.07309.x
   Haffner MC, 2013, J CLIN INVEST, V123, P4918, DOI 10.1172/JCI70354
   Hambrock T, 2011, RADIOLOGY, V0, P0
   Hambrock T, 2012, EUR UROL, V61, P177, DOI 10.1016/j.eururo.2011.08.042
   Hegde JV, 2013, J MAGN RESON IMAGING, V37, P1035, DOI 10.1002/jmri.23860
   Hoeks CMA, 2013, INVEST RADIOL, V48, P693, DOI 10.1097/RLI.0b013e31828eeaf9
   Isebaert S, 2013, J MAGN RESON IMAGING, V37, P1392, DOI 10.1002/jmri.23938
   Johnson WE, 2007, BIOSTATISTICS, V8, P118, DOI 10.1093/biostatistics/kxj037
   Karnes RJ, 2013, J UROLOGY, V0, P0
   Klein EA, 2015, EUR UROL, V67, P778, DOI 10.1016/j.eururo.2014.10.036
   Klein EA, 2014, EUR UROL, V66, P550, DOI 10.1016/j.eururo.2014.05.004
   Klotz L, 2010, J CLIN ONCOL, V28, P126, DOI 10.1200/JCO.2009.24.2180
   Ladak HM, 2000, MED PHYS, V27, P1777, DOI 10.1118/1.1286722
   Litjens GJS, 2012, RADIOLOGY, V265, P260, DOI 10.1148/radiol.12112374
   Lockstone HE, 2011, BRIEF BIOINFORM, V12, P634, DOI 10.1093/bib/bbq086
   Mazaheri Y, 2008, RADIOLOGY, V246, P480, DOI 10.1148/radiol.2462070368
   Nakagawa T, 2008, PLOS ONE, V3, P0, DOI 10.1371/journal.pone.0002318
   Narayanan RN, 2009, EUR UROL SUPPL, V8, P353, DOI 10.1016/S1569-9056(09)60915-5
   Okoniewski MJ, 2008, PLOS COMPUTATIONAL B, V0, P0
   Parker GJM, 2006, MAGN RESON MED, V56, P993, DOI 10.1002/mrm.21066
   Peng YH, 2013, RADIOLOGY, V267, P787, DOI 10.1148/radiol.13121454
   Penney KL, 2011, J CLIN ONCOL, V29, P2391, DOI 10.1200/JCO.2010.32.6421
   Piccolo SR, 2012, GENOMICS, V100, P337, DOI 10.1016/j.ygeno.2012.08.003
   Schmuecking M, 2009, INT J RADIAT BIOL, V85, P814, DOI 10.1080/09553000903090027
   Sciarra A, 2011, EUR UROL, V59, P962, DOI 10.1016/j.eururo.2011.02.034
   SHINOHARA K, 1989, J UROLOGY, V142, P76, DOI 10.1016/S0022-5347(17)38666-4
   Somford DM, 2013, INVEST RADIOL, V48, P152, DOI 10.1097/RLI.0b013e31827b711e
   Somford DM, 2012, INVEST RADIOL, V47, P153, DOI 10.1097/RLI.0b013e31823ea1f0
   Stoyanova R, 2012, TRANSL ONCOL, V5, P437, DOI 10.1593/tlo.12319
   Tofts PS, 1999, J MAGN RESON IMAGING, V10, P223, DOI 10.1002/(SICI)1522-2586(199909)10:3<223::AID-JMRI2>3.0.CO;2-S
   Tofts PS, 1997, JMRI-J MAGN RESON IM, V7, P91, DOI 10.1002/jmri.1880070113
   Tofts PS, 2011, EUR SOC MAGN RES MED, V0, P0
   Väänänen RM, 2014, UROLOGY, V83, P0, DOI 10.1016/j.urology.2013.11.005
   Vargas HA, 2011, RADIOLOGY, V259, P775, DOI 10.1148/radiol.11102066
   Webber JP, 2016, ONCOTARGET, V7, P20124, DOI 10.18632/oncotarget.7716
   Zhou M, 2014, TRANSL ONCOL, V7, P5, DOI 10.1593/tlo.13730
NR 51
TC 75
Z9 81
U1 2
U2 8
PU IMPACT JOURNALS LLC
PI ORCHARD PARK
PA 6666 E QUAKER ST, STE 1, ORCHARD PARK, NY 14127 USA
SN 
EI 1949-2553
J9 ONCOTARGET
JI Oncotarget
PD AUG 16
PY 2016
VL 7
IS 33
BP 53362
EP 53376
DI 10.18632/oncotarget.10523
PG 15
WC Oncology; Cell Biology
SC Oncology; Cell Biology
GA DY9DG
UT WOS:000385433000059
PM 27438142
DA 2024-03-01
ER

PT J
AU Jamshidi, N
   Jonasch, E
   Zapala, M
   Korn, RL
   Brooks, JD
   Ljungberg, B
   Kuo, MD
AF Jamshidi, Neema
   Jonasch, Eric
   Zapala, Matthew
   Korn, Ronald L.
   Brooks, James D.
   Ljungberg, Borje
   Kuo, Michael D.
TI The radiogenomic risk score stratifies outcomes in a renal cell cancer phase 2 clinical trial
SO EUROPEAN RADIOLOGY
LA English
DT Article
DE Radiogenomics; Imaging surrogate; Renal cell carcinoma; Imaging biomarker; Bevacizumab
ID gene-expression programs; prognostic-factors; lung-cancer; hepatocellular-carcinoma; breast-cancer; heterogeneity; validation; phenotypes; survival; models
AB To characterize a radiogenomic risk score (RRS), a previously defined biomarker, and to evaluate its potential for stratifying radiological progression-free survival (rPFS) in patients with metastatic renal cell carcinoma (mRCC) undergoing pre-surgical treatment with bevacizumab. In this IRB-approved study, prospective imaging analysis of the RRS was performed on phase II clinical trial data of mRCC patients (n = 41) evaluating whether patient stratification according to the RRS resulted in groups more or less likely to have a rPFS to pre-surgical bevacizumab prior to cytoreductive nephrectomy. Survival times of RRS subgroups were analyzed using Kaplan-Meier survival analysis. The RRS is enriched in diverse molecular processes including drug response, stress response, protein kinase regulation, and signal transduction pathways (P < 0.05). The RRS successfully stratified rPFS to bevacizumab based on pre-treatment computed tomography imaging with a median progression-free survival of 6 versus > 25 months (P = 0.005) and overall survival of 25 versus > 37 months in the high and low RRS groups (P = 0.03), respectively. Conventional prognostic predictors including the Motzer and Heng criteria were not predictive in this cohort (P > 0.05). The RRS stratifies rPFS to bevacizumab in patients from a phase II clinical trial with mRCC undergoing cytoreductive nephrectomy and pre-surgical bevacizumab. aEuro cent The RRS SOMA stratifies patient outcomes in a phase II clinical trial. aEuro cent RRS stratifies subjects into prognostic groups in a discrete or continuous fashion. aEuro cent RRS is biologically enriched in diverse processes including drug response programs.
C1 [Jamshidi, Neema; Zapala, Matthew; Kuo, Michael D.] Univ Calif Los Angeles, David Geffen Sch Med, Dept Radiol Sci, Los Angeles, CA 90095 USA.
   [Jonasch, Eric] Univ Texas MD Anderson Canc Ctr, Dept Genitourinary Med Oncol, Houston, TX 77030 USA.
   [Zapala, Matthew] Univ Calif San Diego, Dept Radiol, San Diego, CA 92103 USA.
   [Korn, Ronald L.] Scottsdale Med Imaging, Scottsdale, AZ USA.
   [Brooks, James D.] Stanford Univ, Dept Urol, Sch Med, Stanford, CA 94305 USA.
   [Ljungberg, Borje] Umea Reg Hosp, Dept Surg & Perioperat Sci Urol & Androl, Umea, Sweden.
C3 University of California System; University of California Los Angeles; University of California Los Angeles Medical Center; David Geffen School of Medicine at UCLA; University of Texas System; UTMD Anderson Cancer Center; University of California System; University of California San Diego; Scottsdale Medical Imaging Ltd.; Stanford University
RP Kuo, MD (corresponding author), Univ Calif Los Angeles, David Geffen Sch Med, Dept Radiol Sci, Los Angeles, CA 90095 USA.
EM michaelkuo@mednet.ucla.edu
CR Arrowsmith J, 2011, NAT REV DRUG DISCOV, V10, P1, DOI 10.1038/nrd3439
   Banerjee S, 2015, HEPATOLOGY, V62, P792, DOI 10.1002/hep.27877
   BRESLOW N, 1974, ANN STAT, V2, P437, DOI 10.1214/aos/1176342705
   Coffey CS, 2012, CLIN TRIALS, V9, P671, DOI 10.1177/1740774512461859
   Diehn M, 2008, P NATL ACAD SCI USA, V105, P5213, DOI 10.1073/pnas.0801279105
   Finn RS, 2015, LANCET ONCOL, V16, P25, DOI 10.1016/S1470-2045(14)71159-3
   Gerlinger M, 2012, NEW ENGL J MED, V366, P883, DOI 10.1056/NEJMoa1113205
   Gevaert O, 2012, RADIOLOGY, V264, P387, DOI 10.1148/radiol.12111607
   Heng DYC, 2013, LANCET ONCOL, V14, P141, DOI 10.1016/S1470-2045(12)70559-4
   Heng DYC, 2009, J CLIN ONCOL, V27, P5794, DOI 10.1200/JCO.2008.21.4809
   Jamshidi N, 2015, RADIOLOGY, V277, P114, DOI 10.1148/radiol.2015150800
   Jamshidi N, 2014, RADIOLOGY, V270, P212, DOI 10.1148/radiol.13130078
   Jemal A, 2007, CA-CANCER J CLIN, V57, P43, DOI 10.3322/canjclin.57.1.43
   Jonasch E, 2009, J CLIN ONCOL, V27, P4076, DOI 10.1200/JCO.2008.21.3660
   Klein EA, 2014, EUR UROL, V66, P550, DOI 10.1016/j.eururo.2014.05.004
   Kuo MD, 2007, J VASC INTERV RADIOL, V18, P821, DOI 10.1016/j.jvir.2007.04.031
   Kuo MD, 2014, RADIOLOGY, V270, P320, DOI 10.1148/radiol.13132195
   Lamuraglia M, 2016, EUR RADIOL, V26, P278, DOI 10.1007/s00330-015-3828-7
   Ledford H, 2013, NATURE, V498, P146, DOI 10.1038/498146a
   Mekhail TM, 2005, J CLIN ONCOL, V23, P832, DOI 10.1200/JCO.2005.05.179
   Motzer RJ, 2013, BRIT J CANCER, V108, P2470, DOI 10.1038/bjc.2013.236
   Rizzo S, 2016, EUR RADIOL, V26, P32, DOI 10.1007/s00330-015-3814-0
   Robert C, 2015, NEW ENGL J MED, V372, P320, DOI 10.1056/NEJMoa1412082
   Segal E, 2007, NAT BIOTECHNOL, V25, P675, DOI 10.1038/nbt1306
   Sestak I, 2013, JNCI-J NATL CANCER I, V105, P1504, DOI 10.1093/jnci/djt244
   Solomon BJ, 2014, NEW ENGL J MED, V371, P2167, DOI 10.1056/NEJMoa1408440
   Sun M, 2011, EUR UROL, V60, P644, DOI 10.1016/j.eururo.2011.06.041
   Viera AJ, 2005, FAM MED, V37, P360
   Yamamoto S, 2015, RADIOLOGY, V0, P0, DOI DOI 10.1148/radiol.15142698:142698
   Yamamoto S, 2014, RADIOLOGY, V272, P568, DOI 10.1148/radiol.14140789
   Zeeberg BR, 2003, GENOME BIOL, V4, P0, DOI 10.1186/gb-2003-4-4-r28
NR 31
TC 28
Z9 30
U1 0
U2 7
PU SPRINGER
PI NEW YORK
PA 233 SPRING ST, NEW YORK, NY 10013 USA
SN 0938-7994
EI 1432-1084
J9 EUR RADIOL
JI Eur. Radiol.
PD AUG 15
PY 2016
VL 26
IS 8
BP 2798
EP 2807
DI 10.1007/s00330-015-4082-8
PG 10
WC Radiology, Nuclear Medicine & Medical Imaging
SC Radiology, Nuclear Medicine & Medical Imaging
GA DQ4SB
UT WOS:000379192500043
PM 26560727
DA 2024-03-01
ER

PT J
AU Herold, CJ
   Lewin, JS
   Wibmer, AG
   Thrall, JH
   Krestin, GP
   Dixon, AK
   Schoenberg, SO
   Geckle, RJ
   Muellner, A
   Hricak, H
AF Herold, Christian J.
   Lewin, Jonathan S.
   Wibmer, Andreas G.
   Thrall, James H.
   Krestin, Gabriel P.
   Dixon, Adrian K.
   Schoenberg, Stefan O.
   Geckle, Rena J.
   Muellner, Ada
   Hricak, Hedvig
TI Imaging in the Age of Precision Medicine: Summary of the Proceedings of the 10th Biannual Symposium of the International Society for Strategic Studies in Radiology
SO RADIOLOGY
LA English
DT Article
ID alzheimers-disease; drug development; computed-tomography; united-states; health-care; cancer; quality; liver; improvement; biomarkers
AB During the past decade, with its breakthroughs in systems biology, precision medicine (PM) has emerged as a novel health-care paradigm. Challenging reductionism and broad-based approaches in medicine, PM is an approach for disease treatment and prevention that takes into account individual variability in genes, environment, and lifestyle. It involves integrating information from multiple sources in a holistic manner to achieve a definitive diagnosis, focused treatment, and adequate response assessment. Biomedical imaging and imaging-guided interventions, which provide multiparametric morphologic and functional information and enable focused, minimally invasive treatments, are key elements in the infrastructure needed for PM. The emerging discipline of radiogenomics, which links genotypic information to phenotypic disease manifestations at imaging, should also greatly contribute to patient-tailored care. Because of the growing volume and complexity of imaging data, decision-support algorithms will be required to help physicians apply the most essential patient data for optimal management. These innovations will challenge traditional concepts of health care and business models. Reimbursement policies and quality assurance measures will have to be reconsidered and adapted. In their 10th biannual symposium, which was held in August 2013, the members of the International Society for Strategic Studies in Radiology discussed the opportunities and challenges arising for the imaging community with the transition to PM. This article summarizes the discussions and central messages of the symposium. (C) RSNA, 2015
C1 [Herold, Christian J.; Wibmer, Andreas G.] Med Univ Vienna, Dept Biomed Imaging & Imageguided Therapy, Vienna, Austria.
   [Lewin, Jonathan S.; Geckle, Rena J.] Johns Hopkins Univ, Dept Radiol & Radiol Sci, Baltimore, MD USA.
   [Thrall, James H.] Harvard Univ, Massachusetts Gen Hosp, Sch Med, Dept Radiol, Boston, MA USA.
   [Krestin, Gabriel P.] Erasmus Univ, Med Ctr, Dept Radiol, Rotterdam, Netherlands.
   [Dixon, Adrian K.] Univ Cambridge, Dept Radiol, Cambridge, England.
   [Schoenberg, Stefan O.] Heidelberg Univ, Med Fac Mannheim, Univ Med Ctr Mannheim, Dept Clin Radiol & Nucl Med, Mannheim, Germany.
   [Muellner, Ada; Hricak, Hedvig] Mem Sloan Kettering Canc Ctr, Dept Radiol, 1275 York Ave,Room C-278, New York, NY 10065 USA.
C3 Medical University of Vienna; Johns Hopkins University; Harvard University; Harvard Medical School; Massachusetts General Hospital; Erasmus University Rotterdam; Erasmus MC; University of Cambridge; Ruprecht Karls University Heidelberg; Memorial Sloan Kettering Cancer Center
RP Herold, CJ (corresponding author), Med Univ Vienna, Dept Biomed Imaging & Imageguided Therapy, Vienna, Austria.
CR Abujudeh HH, 2010, RADIOGRAPHICS, V30, P571, DOI 10.1148/rg.303095761
   Adams CP, 2006, HEALTH AFFAIR, V25, P420, DOI 10.1377/hlthaff.25.2.420
   Aerts HJWL, 2014, NAT COMMUN, V5, P0, DOI 10.1038/ncomms5006
   Allen HL, 2010, NATURE, V467, P832, DOI 10.1038/nature09410
   American College of Radiology, 2013, QUAL SAF, V0, P0
   Unknown -, 2011, PET DRUG APPL CONT F, V0, P0
   Arcila ME, 2011, CLIN CANCER RES, V17, P1169, DOI 10.1158/1078-0432.CCR-10-2277
   Baerlocher MO, 2007, CAN MED ASSOC J, V176, P616, DOI 10.1503/cmaj.060727
   Bateman RJ, 2012, NEW ENGL J MED, V367, P795, DOI 10.1056/NEJMoa1202753
   Baumann F, 2010, NEUROSURG REV, V33, P83, DOI 10.1007/s10143-009-0230-4
   Beer A, 2013, UNPUB, V0, P0
   Braskie MN, 2011, J NEUROSCI, V31, P6764, DOI 10.1523/JNEUROSCI.5794-10.2011
   Brook OR, 2010, RADIOGRAPHICS, V30, P1401, DOI 10.1148/rg.305105013
   Brookmeyer R, 1998, AM J PUBLIC HEALTH, V88, P1337, DOI 10.2105/AJPH.88.9.1337
   Burgess DJ, 2013, NAT REV CANCER, V13, P293, DOI 10.1038/nrc3515
   Cai WL, 2009, RADIOLOGY, V250, P665, DOI 10.1148/radiol.2503080700
   Ciardiello F, 2014, ANN ONCOL, V25, P1673, DOI 10.1093/annonc/mdu217
   Daw R, 2006, NATURE, V442, P367, DOI 10.1038/442367a
   Day SE, 2007, NAT MED, V13, P1382, DOI 10.1038/nm1650
   Dechet CB, 1999, J UROLOGY, V162, P1282, DOI 10.1016/S0022-5347(05)68265-1
   Diehn M, 2008, P NATL ACAD SCI USA, V105, P5213, DOI 10.1073/pnas.0801279105
   DiMasi JA, 2003, J HEALTH ECON, V22, P151, DOI 10.1016/S0167-6296(02)00126-1
   DiMasi JA, 2002, PHARMACOECONOMICS, V20, P1, DOI 10.2165/00019053-200220003-00001
   Eder M, 2012, BIOCONJUGATE CHEM, V23, P688, DOI 10.1021/bc200279b
   Elias WJ, 2013, NEW ENGL J MED, V369, P640, DOI 10.1056/NEJMoa1300962
   ESR, 2015, INSIGHTS IMAGING, V6, P141, DOI 10.1007/s13244-015-0394-0
   Galanaud D, 2012, ANESTHESIOLOGY, V117, P1300, DOI 10.1097/ALN.0b013e3182755558
   Gerlinger M, 2012, NEW ENGL J MED, V366, P883, DOI 10.1056/NEJMoa1113205
   Gevaert O, 2012, RADIOLOGY, V264, P387, DOI 10.1148/radiol.12111607
   Hofman A, 2011, EUR J EPIDEMIOL, V26, P657, DOI 10.1007/s10654-011-9610-5
   Hricak H, 2011, RADIOLOGY, V259, P633, DOI 10.1148/radiol.11110252
   Jahanshad N, 2013, P NATL ACAD SCI USA, V110, P4768, DOI 10.1073/pnas.1216206110
   Johnson CD, 2009, RADIOGRAPHICS, V29, P951, DOI 10.1148/rg.294095006
   Kaplan I, 2002, MAGN RESON IMAGING, V20, P295, DOI 10.1016/S0730-725X(02)00490-3
   Karlo CA, 2014, RADIOLOGY, V270, P464, DOI 10.1148/radiol.13130663
   Kruskal JB, 2011, RADIOGRAPHICS, V31, P1499, DOI 10.1148/rg.316115501
   Kruskal JB, 2009, RADIOGRAPHICS, V29, P315, DOI 10.1148/rg.292085090
   Medicine TP, 2011, BUILDING KNOWLEDGE N, V0, P0
   Mirnezami R, 2012, NEW ENGL J MED, V366, P489, DOI 10.1056/NEJMp1114866
   Mok TS, 2009, NEW ENGL J MED, V361, P947, DOI 10.1056/NEJMoa0810699
   Mummery CJ, 2000, ANN NEUROL, V47, P36
   National Human Genome Research Institute Division of Genomic Medicine, 2010, CATALOG PUBLISHED GE, V0, P0
   Nelson HD, 2013, 12O5164EF1 US PREV S, V0, P0
   Nelson SJ, 2013, SCI TRANSL MED, V5, P0, DOI 10.1126/scitranslmed.3006070
   Opulencia P, 2011, J DIGIT IMAGING, V24, P256, DOI 10.1007/s10278-010-9285-6
   OsiriX Imaging Software, 2013, ADV OP SOURC PACS WO, V0, P0
   Prescott JW, 2013, J DIGIT IMAGING, V26, P97, DOI 10.1007/s10278-012-9465-7
   Romero JM, 2013, STROKE, V44, P3097, DOI 10.1161/STROKEAHA.113.002752
   Rubin DL, 2008, J DIGIT IMAGING, V21, P355, DOI 10.1007/s10278-007-9073-0
   Ryan ER, 2013, RADIOLOGY, V268, P288, DOI 10.1148/radiol.13121462
   Segal E, 2007, NAT BIOTECHNOL, V25, P675, DOI 10.1038/nbt1306
   Senft C, 2011, LANCET ONCOL, V12, P997, DOI 10.1016/S1470-2045(11)70196-6
   Shah PL, 2014, THORAX, V69, P280, DOI 10.1136/thoraxjnl-2013-203743
   Shindoh J, 2013, HEPATO-GASTROENTEROL, V60, P590, DOI 10.5754/hge12861
   Sieren JC, 2010, J MAGN RESON IMAGING, V32, P1353, DOI 10.1002/jmri.22383
   Simpson DR, 2010, CANCER-AM CANCER SOC, V116, P3953, DOI 10.1002/cncr.25129
   The European Federation of Pharmaceutical Industries and Associations, 2012, PHARM IND FIG, V0, P0
   Thornton E, 2011, RADIOGRAPHICS, V31, P281, DOI 10.1148/rg.311105018
   Thrall JH, 2004, RADIOLOGY, V233, P3, DOI 10.1148/radiol.2331041059
   Tirkes T, 2013, RADIOGRAPHICS, V33, P1323, DOI 10.1148/rg.335125214
   Vogelstein B, 2013, SCIENCE, V339, P1546, DOI 10.1126/science.1235122
   Wang XD, 2013, CARDIOVASC INTER RAD, V36, P1030, DOI 10.1007/s00270-012-0506-x
   Wester HJ, 2007, CLIN CANCER RES, V13, P3470, DOI 10.1158/1078-0432.CCR-07-0264
   Yang CD, 2009, CANCER RES, V69, P7986, DOI 10.1158/0008-5472.CAN-09-2266
   Yu HA, 2013, J THORAC ONCOL, V8, P346, DOI 10.1097/JTO.0b013e31827e1f83
NR 72
TC 44
Z9 51
U1 0
U2 16
PU RADIOLOGICAL SOC NORTH AMERICA
PI OAK BROOK
PA 820 JORIE BLVD, OAK BROOK, IL 60523 USA
SN 0033-8419
EI 
J9 RADIOLOGY
JI Radiology
PD APR 15
PY 2016
VL 279
IS 1
BP 226
EP 238
DI 10.1148/radiol.2015150709
PG 13
WC Radiology, Nuclear Medicine & Medical Imaging
SC Radiology, Nuclear Medicine & Medical Imaging
GA DP7WK
UT WOS:000378709700022
PM 26465058
DA 2024-03-01
ER

PT J
AU Krajewski, KM
   Shinagare, AB
AF Krajewski, Katherine M.
   Shinagare, Atul B.
TI Novel imaging in renal cell carcinoma
SO CURRENT OPINION IN UROLOGY
LA English
DT Review
DE dual-energy computed tomography; magnetic resonance imaging; positron emission tomography; radiogenomics; texture analysis
ID apparent diffusion-coefficient; dual-energy ct; level-dependent mri; clear-cell; iodine quantification; masses correlation; texture analysis; fdg-pet/ct; differentiation; biomarker
AB Purpose of review Renal cell carcinoma is a heterogeneous disease with a spectrum of subtypes and clinical behavior. Quantitative and qualitative imaging biomarkers are sought to correlate with genetic and histologic features and complement pathologic analysis. Recent findings Texture analysis, radiogenomics, and modality-specific advancements have yielded an array of renal cell carcinoma imaging biomarkers in the research domain. Although many techniques are promising, standardization and validation of these procedures are needed prior to implementation into clinical practice. Summary We introduce novel imaging techniques and analytic methods which have been shown to contribute to characterization of renal cell carcinoma and its subtypes, aggressiveness, and responsiveness to therapy, including associated advantages and limitations.
C1 [Krajewski, Katherine M.] Dana Farber Canc Inst, Dept Imaging, 450 Brookline Ave,DL 147-C, Boston, MA 02215 USA.
   Harvard Med Sch, Brigham & Womens Hosp, Dept Radiol, Boston, MA USA.
C3 Harvard University; Dana-Farber Cancer Institute; Harvard University; Harvard Medical School; Brigham & Women's Hospital
RP Krajewski, KM (corresponding author), Dana Farber Canc Inst, Dept Imaging, 450 Brookline Ave,DL 147-C, Boston, MA 02215 USA.
EM kmkrajewski@partners.org
FU RSNA Research Scholar Grant [RSCH1422]
CR Agrawal MD, 2014, RADIOGRAPHICS, V34, P589, DOI 10.1148/rg.343135041
   Alanee S, 2014, BMC UROL, V14, P0, DOI 10.1186/1471-2490-14-102
   Antunes J, 2016, TRANSL ONCOL, V9, P155, DOI 10.1016/j.tranon.2016.01.008
   Arndt N, 2012, EUR RADIOL, V22, P2125, DOI 10.1007/s00330-012-2481-7
   Ascenti G, 2013, EUR RADIOL, V23, P2288, DOI 10.1007/s00330-013-2811-4
   Brooks SA, 2016, CLIN CANC RES, V0, P0
   Chandarana H, 2013, J MAGN RESON IMAGING, V38, P802, DOI 10.1002/jmri.24035
   Chandarana H, 2012, INVEST RADIOL, V47, P688, DOI 10.1097/RLI.0b013e31826a0a49
   Chandarana H, 2011, AM J ROENTGENOL, V196, PW693, DOI 10.2214/AJR.10.5541
   Chen J, 2013, ACAD RADIOL, V20, P224, DOI 10.1016/j.acra.2012.09.015
   Choi YA, 2014, AM J ROENTGENOL, V203, PW78, DOI 10.2214/AJR.13.11551
   Cornelis F, 2015, EUR RADIOL, V25, P24, DOI 10.1007/s00330-014-3380-x
   de Bazelaire C, 2008, CLIN CANCER RES, V14, P5548, DOI 10.1158/1078-0432.CCR-08-0417
   de Leon AD, 2016, MAGN RESON IMAGING C, V24, P187, DOI 10.1016/j.mric.2015.08.009
   Divgi CR, 2013, J CLIN ONCOL, V31, P187, DOI 10.1200/JCO.2011.41.2445
   Doshi AM, 2016, AM J ROENTGENOL, V206, P566, DOI 10.2214/AJR.15.15004
   Doshi AM, 2015, AM J ROENTGENOL, V204, P798, DOI 10.2214/AJR.14.13227
   Flaherty KT, 2008, CANCER BIOL THER, V7, P496, DOI 10.4161/cbt.7.4.5624
   Ghosh P, 2015, J MED IMAGING, V2, P0, DOI 10.1117/1.JMI.2.4.041009
   Hahn OM, 2008, J CLIN ONCOL, V26, P4572, DOI 10.1200/JCO.2007.15.5655
   Hirsch Michelle S, 2015, SURG PATHOL CLIN, V8, P587, DOI 10.1016/j.path.2015.09.003
   Hodgdon T, 2015, RADIOLOGY, V276, P787, DOI 10.1148/radiol.2015142215
   Horn KP, 2015, CANCER IMAGING, V15, P0, DOI 10.1186/s40644-015-0049-x
   Jamshidi N, 2015, EUR RADIOL, V0, P0
   Jamshidi N, 2015, RADIOLOGY, V277, P114, DOI 10.1148/radiol.2015150800
   Kang SK, 2015, AM J ROENTGENOL, V205, P317, DOI 10.2214/AJR.14.13930
   Karlo CA, 2014, RADIOLOGY, V270, P464, DOI 10.1148/radiol.13130663
   Kayani I, 2011, CLIN CANCER RES, V17, P6021, DOI 10.1158/1078-0432.CCR-10-3309
   Kaza RK, 2011, AM J ROENTGENOL, V197, P1375, DOI 10.2214/AJR.11.6812
   Keshari KR, 2013, CANCER RES, V73, P529, DOI 10.1158/0008-5472.CAN-12-3461
   Kierans AS, 2014, AM J ROENTGENOL, V203, PW637, DOI 10.2214/AJR.14.12570
   Lanzman RS, 2012, RADIOLOGY, V265, P799, DOI 10.1148/radiol.12112260
   Maruyama M, 2015, ACTA RADIOL, V56, P250, DOI 10.1177/0284185114523268
   Mileto A, 2016, EUR RADIOL, V0, P0
   Mileto A, 2014, RADIOLOGY, V273, P813, DOI 10.1148/radiol.14140171
   Mileto A, 2014, RADIOLOGY, V272, P767, DOI 10.1148/radiol.14132856
   Mileto A, 2014, AM J ROENTGENOL, V202, PW466, DOI 10.2214/AJR.13.11450
   Min JH, 2011, AM J ROENTGENOL, V197, PW489, DOI 10.2214/AJR.10.6319
   Mirka H, 2015, ANTICANCER RES, V35, P2351
   Neville AM, 2011, RADIOLOGY, V259, P173, DOI 10.1148/radiol.10101170
   Oosting SF, 2015, J NUCL MED, V56, P63, DOI 10.2967/jnumed.114.144840
   Pacheco-Torres J, 2011, NMR BIOMED, V24, P1, DOI 10.1002/nbm.1558
   Palsdottir HB, 2012, J UROLOGY, V187, P48, DOI 10.1016/j.juro.2011.09.025
   Park SY, 2014, EUR J RADIOL, V83, PE73, DOI 10.1016/j.ejrad.2013.11.022
   Pedrosa I, 2008, RADIOGRAPHICS, V28, P985, DOI 10.1148/rg.284065018
   Pedrosa I, 2008, EUR RADIOL, V18, P365, DOI 10.1007/s00330-007-0757-0
   Prasad SR, 2006, RADIOGRAPHICS, V26, P1795, DOI 10.1148/rg.266065010
   Raman SP, 2014, ACAD RADIOL, V21, P1587, DOI 10.1016/j.acra.2014.07.023
   Rosenkrantz AB, 2010, AM J ROENTGENOL, V195, PW421, DOI 10.2214/AJR.10.4718
   Rosenkrantz AB, 2010, AM J ROENTGENOL, V195, PW344, DOI 10.2214/AJR.10.4688
   Sasaguri K, 2015, AM J ROENTGENOL, V205, P999, DOI 10.2214/AJR.14.13966
   Schieda N, 2015, AM J ROENTGENOL, V204, P1013, DOI 10.2214/AJR.14.13279
   Shinagare AB, 2015, ABDOM IMAGING, V40, P1684, DOI 10.1007/s00261-015-0386-z
   Sriram R, 2015, NMR BIOMED, V28, P1141, DOI 10.1002/nbm.3354
   Sun MRM, 2009, RADIOLOGY, V250, P793, DOI 10.1148/radiol.2503080995
   Takahashi N, 2015, AM J ROENTGENOL, V205, P1194, DOI 10.2214/AJR.14.14183
   Tsai LL, 2015, TOR ONT CAN P 23 ANN, V0, P0
   Turkbey B, 2016, ABDOM RADIOL, V41, P109, DOI 10.1007/s00261-015-0599-1
   Ueno D, 2012, BMC CANCER, V12, P0, DOI 10.1186/1471-2407-12-162
   Yan LF, 2015, ACAD RADIOL, V22, P1115, DOI 10.1016/j.acra.2015.04.004
   Yoshimitsu K, 2006, J MAGN RESON IMAGING, V23, P339, DOI 10.1002/jmri.20509
   Zhang YD, 2015, AM J ROENTGENOL, V205, PW193, DOI 10.2214/AJR.14.13802
   Zhang Y, 2016, CLIN GENITOURIN CANC, V14, PE25, DOI 10.1016/j.clgc.2015.08.007
   Zukotynski K, 2012, AM J ROENTGENOL, V199, PW163, DOI 10.2214/AJR.11.7790
NR 64
TC 9
Z9 9
U1 0
U2 19
PU LIPPINCOTT WILLIAMS & WILKINS
PI PHILADELPHIA
PA TWO COMMERCE SQ, 2001 MARKET ST, PHILADELPHIA, PA 19103 USA
SN 0963-0643
EI 1473-6586
J9 CURR OPIN UROL
JI Curr. Opin. Urol.
PD SEP 15
PY 2016
VL 26
IS 5
BP 388
EP 395
DI 10.1097/MOU.0000000000000314
PG 8
WC Urology & Nephrology
SC Urology & Nephrology
GA DS4KX
UT WOS:000380751100002
PM 27262139
DA 2024-03-01
ER

PT J
AU Nie, K
   Shi, LM
   Chen, Q
   Hu, X
   Jabbour, SK
   Yue, N
   Niu, TY
   Sun, XN
AF Nie, Ke
   Shi, Liming
   Chen, Qin
   Hu, Xi
   Jabbour, Salma K.
   Yue, Ning
   Niu, Tianye
   Sun, Xiaonan
TI Rectal Cancer: Assessment of Neoadjuvant Chemoradiation Outcome based on Radiomics of Multiparametric MRI
SO CLINICAL CANCER RESEARCH
LA English
DT Article
ID tumor response; therapy; chemoradiotherapy; chemotherapy; prediction; carcinoma; excision; survival
AB Purpose: To evaluate multiparametric MRI features in predicting pathologic response after preoperative chemoradiation therapy (CRT) for locally advanced rectal cancer (LARC). Experimental Design: Forty-eight consecutive patients (January 2012-November 2014) receiving neoadjuvant CRT were enrolled. All underwent anatomical T1/T2, diffusion-weighted MRI (DWI) and dynamic contrast-enhanced (DCE) MRI before CRT. A total of 103 imaging features, analyzed using both volume-averaged and voxelized methods, were extracted for each patient. Univariate analyses were performed to evaluate the capability of each individual parameter in predicting pathologic complete response (pCR) or good response (GR) evaluated based on tumor regression grade. Artificial neural network with 4-fold validation technique was further utilized to select the best predictor sets to classify different response groups and the predictive performance was calculated using receiver operating characteristic (ROC) curves. Results: The conventional volume-averaged analysis could provide an area under ROC curve (AUC) ranging from 0.54 to 0.73 in predicting pCR. While if the models were replaced by voxelized heterogeneity analysis, the prediction accuracy measured by AUC could be improved to 0.71-0.79. Similar results were found for GR prediction. In addition, each subcategory images could generate moderate power in predicting the response, which if combining all information together, the AUC could be further improved to 0.84 for pCR and 0.89 for GR prediction, respectively. Conclusions: Through a systematic analysis of multiparametric MR imaging features, we are able to build models with improved predictive value over conventional imaging metrics. The results are encouraging, suggesting the wealth of imaging radiomics should be further explored to help tailoring the treatment into the era of personalized medicine. (C) 2016 AACR.
C1 [Nie, Ke; Jabbour, Salma K.; Yue, Ning] Rutgers State Univ, Rutgers Robert Wood Johnson Med Sch, Rutgers Canc Inst New Jersey, Dept Radiat Oncol, New Brunswick, NJ USA.
   [Shi, Liming; Chen, Qin; Niu, Tianye; Sun, Xiaonan] Zhejiang Univ, Sir Run Run Shaw Hosp, Sch Med, Dept Radiat Oncol, Hangzhou, Zhejiang, Peoples R China.
   [Hu, Xi; Niu, Tianye] Zhejiang Univ, Sir Run Run Shaw Hosp, Sch Med, Dept Radiol, Hangzhou, Zhejiang, Peoples R China.
   [Niu, Tianye] Zhejiang Univ, Inst Translat Med, Hangzhou, Zhejiang, Peoples R China.
C3 Rutgers University System; Rutgers University New Brunswick; Rutgers University Biomedical & Health Sciences; Rutgers Cancer Institute of New Jersey; Zhejiang University; Zhejiang University; Zhejiang University
RP Niu, TY; Sun, XN (corresponding author), Zhejiang Univ, Sir Run Run Shaw Hosp, Sch Med, Hangzhou 310019, Zhejiang, Peoples R China.
EM tyniu@zju.edu.cn; sunxiaonan@hotmail.com
FU Zhejiang Provincial Natural Science Foundation of China [LR16F010001, LY14H160016]; National High-tech R&D Program for Young Scientists by the Ministry of Science and Technology of China [2015AA020917]; Natural Science Foundation of China (NSFC) [81201091, 81441086]; Major Science and Technology Program of Zhejiang Province [2013C03044-6]
CR Aiba T, 2014, ANN SURG ONCOL, V21, P1801, DOI 10.1245/s10434-014-3538-4
   Allen SD, 2007, AM J ROENTGENOL, V188, P442, DOI 10.2214/AJR.05.1967
   Borschitz T, 2008, ANN SURG ONCOL, V15, P712, DOI 10.1245/s10434-007-9732-x
   BREIMAN L, 1992, INT STAT REV, V60, P291, DOI 10.2307/1403680
   Cai G, 2013, WORLD J GASTROENTERO, V19, P5520, DOI 10.3748/wjg.v19.i33.5520
   Cassidy J, 2011, ANN ONCOL, V22, P2604, DOI 10.1093/annonc/mdr031
   DeVries AF, 2003, INT J RADIAT ONCOL, V56, P958, DOI 10.1016/S0360-3016(03)00208-6
   Edge SB BD, 2009, AMERICAN JOINT COMMITTEE ON CANCER (AJCC) CANCER STAGING MANUAL, V7th, P0
   Endrich B, 1998, MED RAD DIA IMG, V0, P19
   Engelen SME, 2010, DIS COLON RECTUM, V53, P979, DOI 10.1007/DCR.0b013e3181dc64dc
   Habr-Gama A, 2006, J GASTROINTEST SURG, V10, P1319, DOI 10.1016/j.gassur.2006.09.005
   HARALICK RM, 1979, P IEEE, V67, P786, DOI 10.1109/PROC.1979.11328
   HOCKEL M, 1993, RADIOTHER ONCOL, V26, P45, DOI 10.1016/0167-8140(93)90025-4
   Intven M, 2013, STRAHLENTHER ONKOL, V189, P117, DOI 10.1007/s00066-012-0270-5
   Intven M, 2015, ACTA ONCOL, V54, P1729, DOI 10.3109/0284186X.2015.1037010
   Intven M, 2015, J MAGN RESON IMAGING, V41, P1646, DOI 10.1002/jmri.24718
   Jacobs L, 2015, ANN SURG, V0, P0
   Janssen MHM, 2010, INT J RADIAT ONCOL, V77, P392, DOI 10.1016/j.ijrobp.2009.04.030
   Kapiteijn E, 2001, NEW ENGL J MED, V345, P638, DOI 10.1056/NEJMoa010580
   Kim SH, 2011, EUR RADIOL, V21, P987, DOI 10.1007/s00330-010-1989-y
   Kim SH, 2009, RADIOLOGY, V253, P116, DOI 10.1148/radiol.2532090027
   Kohavi R, 1995, IJCAI-95. PROCEEDINGS OF THE FOURTEENTH INTERNATIONAL JOINT CONFERENCE ON ARTIFICIAL INTELLIGENCE, V0, P1137
   Lambrecht M, 2012, INT J RADIAT ONCOL, V82, P863, DOI 10.1016/j.ijrobp.2010.12.063
   Lambregts DMJ, 2011, EUR RADIOL, V21, P2567, DOI 10.1007/s00330-011-2220-5
   Lambregts DMJ, 2011, ANN SURG ONCOL, V18, P2224, DOI 10.1245/s10434-011-1607-5
   Lankester KJ, 2007, J MAGN RESON IMAGING, V25, P796, DOI 10.1002/jmri.20881
   Lim JS, 2012, EUR RADIOL, V22, P1693, DOI 10.1007/s00330-012-2416-3
   Lin B, 2015, INT J CLIN EXP MED, V8, P22352
   Maas M, 2011, J CLIN ONCOL, V29, P4633, DOI 10.1200/JCO.2011.37.7176
   Maas M, 2010, LANCET ONCOL, V11, P835, DOI 10.1016/S1470-2045(10)70172-8
   McLaren CE, 2009, ACAD RADIOL, V16, P842, DOI 10.1016/j.acra.2009.01.029
   Oberholzer K, 2012, J MAGN RESON IMAGING, V36, P658, DOI 10.1002/jmri.23687
   Petrillo A, 2015, EUR RADIOL, V25, P1935, DOI 10.1007/s00330-014-3581-3
   Rao SX, 2008, EUR J RADIOL, V65, P299, DOI 10.1016/j.ejrad.2007.04.001
   Sanghera P, 2008, CLIN ONCOL-UK, V20, P176, DOI 10.1016/j.clon.2007.11.013
   Sun YS, 2010, RADIOLOGY, V254, P170, DOI 10.1148/radiol.2541082230
   Tofts PS, 1999, J MAGN RESON IMAGING, V10, P223, DOI 10.1002/(SICI)1522-2586(199909)10:3<223::AID-JMRI2>3.0.CO;2-S
   Tong T, 2015, J MAGN RESON IMAGING, V42, P673, DOI 10.1002/jmri.24835
   Uhl M, 2006, INVEST RADIOL, V41, P618, DOI 10.1097/01.rli.0000225398.17315.68
   van de Velde CJH, 2014, EUR J CANCER, V50, P0, DOI 10.1016/j.ejca.2013.06.048
NR 40
TC 284
Z9 331
U1 6
U2 138
PU AMER ASSOC CANCER RESEARCH
PI PHILADELPHIA
PA 615 CHESTNUT ST, 17TH FLOOR, PHILADELPHIA, PA 19106-4404 USA
SN 1078-0432
EI 1557-3265
J9 CLIN CANCER RES
JI Clin. Cancer Res.
PD NOV 1
PY 2016
VL 22
IS 21
BP 5256
EP 5264
DI 10.1158/1078-0432.CCR-15-2997
PG 9
WC Oncology
SC Oncology
GA EB5VY
UT WOS:000387450000015
PM 27185368
DA 2024-03-01
ER

PT J
AU Hötker, AM
   Karlo, CA
   Zheng, JT
   Moskowitz, CS
   Russo, P
   Hricak, H
   Akin, O
AF Hotker, Andreas M.
   Karlo, Christoph A.
   Zheng, Junting
   Moskowitz, Chaya S.
   Russo, Paul
   Hricak, Hedvig
   Akin, Oguz
TI Clear Cell Renal Cell Carcinoma: Associations Between CT Features and Patient Survival
SO AMERICAN JOURNAL OF ROENTGENOLOGY
LA English
DT Article
DE CT; diagnostic imaging; outcome assessment; renal cell carcinoma
ID competing risks; impact; radiogenomics; nephrectomy; disease; masses; bap1
AB OBJECTIVE. The objective of this study was to investigate associations between CT features and survival in patients with clear cell renal cell carcinoma (ccRCC). MATERIALS AND METHODS. The study included 763 patients with histopathologically confirmed ccRCC who underwent preoperative contrast-enhanced CT between 1999 and 2011. Imaging features, both qualitative (cystic tumor, necrosis, tumor contact with renal sinus, renal vein invasion, peritumoral stranding, and peritumoral neovascularity) and quantitative (maximal tumor diameter and distance from the tumor to the renal sinus), were evaluated. Univariate and multivariable Cox regressions were used to assess associations of imaging features with disease-specific survival (DSS) and disease-specific progression-free survival (PFS). RESULTS. Greater tumor size and the presence of renal vein invasion on CT were associated with decreased DSS and disease-specific PFS (p < 0.05), and the presence of extensive necrosis (more than two-thirds of the tumor volume) was associated with decreased diseasespecific PFS (p < 0.05); this association remained statistically significant when we controlled for pathologic tumor stage. In contrast, no disease-specific death or progression was seen in patients with purely cystic tumors. Greater distance between the tumor and the renal sinus was not statistically significantly associated with longer survival. CONCLUSION. In patients with ccRCC, observation of extensive necrosis on CT was statistically significantly associated with decreased disease-specific PFS, whereas greater tumor size and the presence of renal vein invasion on CT were statistically significantly associated with decreased DSS and disease-specific PFS. No disease progression was observed in tumors with a cystic appearance. Therefore, selected CT features could potentially aid in risk assessment for and counseling of patients with ccRCC and could provide prognostic information beyond the established tumor staging system.
C1 [Hotker, Andreas M.; Karlo, Christoph A.; Hricak, Hedvig; Akin, Oguz] Mem Sloan Kettering Canc Ctr, Dept Radiol, 1275 York Ave, New York, NY 10065 USA.
   [Hotker, Andreas M.] Univ Med Mainz, Dept Diagnost & Intervent Radiol, Mainz, Germany.
   [Zheng, Junting; Moskowitz, Chaya S.] Mem Sloan Kettering Canc Ctr, Dept Epidemiol & Biostat, New York, NY 10065 USA.
   [Russo, Paul] Mem Sloan Kettering Canc Ctr, Dept Surg, Urol Serv, New York, NY 10065 USA.
C3 Memorial Sloan Kettering Cancer Center; Johannes Gutenberg University of Mainz; Memorial Sloan Kettering Cancer Center; Memorial Sloan Kettering Cancer Center
RP Hötker, AM (corresponding author), Mem Sloan Kettering Canc Ctr, Dept Radiol, 1275 York Ave, New York, NY 10065 USA.; Hötker, AM (corresponding author), Univ Med Mainz, Dept Diagnost & Intervent Radiol, Mainz, Germany.
EM Andreas.Hoetker@uni-mainz.de
FU Swiss National Science Foundation [PASMP3_134368]; NIH-NCI Cancer Center; Swiss National Science Foundation (SNF) [PASMP3_134368] Funding Source: Swiss National Science Foundation (SNF)
CR Beddy P, 2014, CLIN GENITOURIN CANC, V12, P55, DOI 10.1016/j.clgc.2013.07.006
   Capitanio U, 2011, EUR UROL, V60, P1212, DOI 10.1016/j.eururo.2011.09.003
   Gooley TA, 1999, STAT MED, V18, P695, DOI 10.1002/(SICI)1097-0258(19990330)18:6<695::AID-SIM60>3.3.CO;2-F
   Hakimi AA, 2013, EUR UROL, V63, P848, DOI 10.1016/j.eururo.2012.09.005
   Halat S, 2010, MODERN PATHOL, V23, P931, DOI 10.1038/modpathol.2010.78
   Hollingsworth JM, 2006, JNCI-J NATL CANCER I, V98, P1331, DOI 10.1093/jnci/djj362
   Huber J, 2014, UROL ONCOL, V32, P0, DOI 10.1016/J.UR0L0NC.2013.02.016
   Joseph RW, 2014, CANCER-AM CANCER SOC, V120, P1059, DOI 10.1002/cncr.28521
   Kapur P, 2013, LANCET ONCOL, V14, P159, DOI 10.1016/S1470-2045(12)70584-3
   Karakiewicz PI, 2009, EUR UROL, V55, P287, DOI 10.1016/j.eururo.2008.07.037
   Karlo CA, 2014, RADIOLOGY, V270, P464, DOI 10.1148/radiol.13130663
   Karlo CA, 2013, RADIOLOGY, V267, P454, DOI 10.1148/radiol.13121555
   Klatte T, 2007, J UROLOGY, V178, P35, DOI 10.1016/j.juro.2007.03.046
   Lane BR, 2008, J UROLOGY, V180, P2363, DOI 10.1016/j.juro.2008.08.036
   Lee LS, 2012, NAT REV UROL, V9, P73, DOI 10.1038/nrurol.2011.224
   Lee-Felker SA, 2014, AM J ROENTGENOL, V203, PW516, DOI 10.2214/AJR.14.12460
   LJUNGBERG B, 1995, J UROLOGY, V154, P1681, DOI 10.1016/S0022-5347(01)66749-1
   Pedrosa I, 2008, EUR RADIOL, V18, P365, DOI 10.1007/s00330-007-0757-0
   Raj GV, 2008, J UROLOGY, V179, P2146, DOI 10.1016/j.juro.2008.01.101
   Satagopan JM, 2004, BRIT J CANCER, V91, P1229, DOI 10.1038/sj.bjc.6602102
   Shinagare AB, 2015, ABDOM IMAGING, V40, P1684, DOI 10.1007/s00261-015-0386-z
   Steffens S, 2014, EUR J CANCER, V50, P739, DOI 10.1016/j.ejca.2013.11.020
   Sun M, 2011, EUR UROL, V59, P135, DOI 10.1016/j.eururo.2010.10.029
   Thompson RH, 2007, AM J SURG PATHOL, V31, P1089
NR 24
TC 29
Z9 30
U1 1
U2 13
PU AMER ROENTGEN RAY SOC
PI RESTON
PA 1891 PRESTON WHITE DR, SUBSCRIPTION FULFILLMENT, RESTON, VA 22091 USA
SN 0361-803X
EI 1546-3141
J9 AM J ROENTGENOL
JI Am. J. Roentgenol.
PD MAY 15
PY 2016
VL 206
IS 5
BP 1023
EP 1030
DI 10.2214/AJR.15.15369
PG 8
WC Radiology, Nuclear Medicine & Medical Imaging
SC Radiology, Nuclear Medicine & Medical Imaging
GA DK4BD
UT WOS:000374860500023
PM 26934514
DA 2024-03-01
ER

PT J
AU McCann, SM
   Jiang, YL
   Fan, XB
   Wang, JN
   Antic, T
   Prior, F
   VanderWeele, D
   Oto, A
AF McCann, Stephanie M.
   Jiang, Yulei
   Fan, Xiaobing
   Wang, Jianing
   Antic, Tatjana
   Prior, Fred
   VanderWeele, David
   Oto, Aytekin
TI Quantitative Multiparametric MRI Features and <i>PTEN</i> Expression of Peripheral Zone Prostate Cancer: A Pilot Study
SO AMERICAN JOURNAL OF ROENTGENOLOGY
LA English
DT Article
DE dynamic contrast-enhanced MRI; Gleason score; phosphatase and tensin homolog (PTEN); prostate cancer
ID contrast-enhanced mri; tissue; tumor; progression; biomarkers; mortality; carcinoma; breast
AB OBJECTIVE. The objective of our study was to investigate associations between quantitative image features of multiparametric MRI of the prostate and PTEN expression of peripheral zone prostate cancer. MATERIALS AND METHODS. A total of 45 peripheral zone cancer foci from 30 patients who had undergone multiparametric prostate MRI before prostatectomy were identified by a genitourinary pathologist and a radiologist who reviewed histologic findings and MR images. Histologic sections of cancer foci underwent immunohistochemical analysis and were scored according to the percentage of tumor-positive cells expressing PTEN as negative (0-20%), mixed (20-80%), or positive (80-100%). Average and 10th percentile apparent diffusion coefficient (ADC) values, skewness of T2-weighted signal intensity histogram, and quantitative perfusion parameters (i.e., forward volume transfer constant [K-trans], extravascular extracellular volume fraction [v(e)], and reverse reflux rate constant between the extracellular space and plasma [k(ep)]) from the Tofts model were calculated for each cancer focus. Associations between the quantitative image features and PTEN expression were analyzed with the Spearman rank correlation coefficient (r). RESULTS. Analysis of the 45 cancer foci revealed that 21 (47%) were PTEN-positive, 12 (27%) were PTEN-negative, and 12 (27%) were mixed. There was a weak but significant negative correlation between Gleason score and PTEN expression (r = -0.30, p = 0.04) and between kep and PTEN expression (r = -0.35, p = 0.02). There was no significant correlation between other multiparametric MRI features and PTEN expression. CONCLUSION. This preliminary study of radiogenomics of peripheral zone prostate cancer revealed weak-but significant-associations between the quantitative dynamic contrast-enhanced MRI feature kep and Gleason score with PTEN expression. These findings warrant further investigation and validation with the aim of using multiparametric MRI to improve risk assessment of patients with prostate cancer.
C1 [McCann, Stephanie M.; Jiang, Yulei; Fan, Xiaobing; Wang, Jianing; Oto, Aytekin] Univ Chicago, Dept Radiol, 5841 S Maryland Ave,MC 2026, Chicago, IL 60637 USA.
   [Antic, Tatjana] Univ Chicago, Dept Pathol, 5841 S Maryland Ave, Chicago, IL 60637 USA.
   [Prior, Fred] Washington Univ, Sch Med, Mallinckrodt Inst Radiol, St Louis, MO USA.
   [VanderWeele, David] Univ Chicago, Dept Med, 5841 S Maryland Ave, Chicago, IL 60637 USA.
C3 University of Chicago; University of Chicago; Washington University (WUSTL); University of Chicago
RP McCann, SM (corresponding author), Univ Chicago, Dept Radiol, 5841 S Maryland Ave,MC 2026, Chicago, IL 60637 USA.
EM smmccann@gmail.com
FU U.S. Army Medical Research and Material Command Prostate Cancer Research Program through an Idea Development Award [W81XWH-10-1-0570, PC093485]; University of Chicago Cancer Center [CA014599]; University of Chicago cancer pilot grant
CR Bangma CH, 2012, CRIT REV ONCOL HEMAT, V83, P235, DOI 10.1016/j.critrevonc.2011.10.003
   Bhalla R, 2013, MODERN PATHOL, V26, P835, DOI 10.1038/modpathol.2012.234
   Cuzick J, 2013, BRIT J CANCER, V108, P2582, DOI 10.1038/bjc.2013.248
   Fan XB, 2010, MAGN RESON MED, V64, P1821, DOI 10.1002/mrm.22551
   Gevaert O, 2012, RADIOLOGY, V264, P387, DOI 10.1148/radiol.12111607
   Karlo CA, 2014, RADIOLOGY, V270, P464, DOI 10.1148/radiol.13130663
   Klotz L, 2010, J CLIN ONCOL, V28, P126, DOI 10.1200/JCO.2009.24.2180
   Li J, 1997, SCIENCE, V275, P1943, DOI 10.1126/science.275.5308.1943
   Liu WN, 2013, CANCER-AM CANCER SOC, V119, P2405, DOI 10.1002/cncr.27954
   Lotan TL, 2011, CLIN CANCER RES, V17, P6563, DOI 10.1158/1078-0432.CCR-11-1244
   Markert EK, 2011, P NATL ACAD SCI USA, V108, P21276, DOI 10.1073/pnas.1117029108
   Medved M, 2004, J MAGN RESON IMAGING, V20, P122, DOI 10.1002/jmri.20061
   Oh JJ, 2012, BJU INT, V110, PE494, DOI 10.1111/j.1464-410X.2012.11182.x
   Peng YH, 2014, AM J ROENTGENOL, V202, PW247, DOI 10.2214/AJR.13.10917
   Peng YH, 2013, RADIOLOGY, V267, P787, DOI 10.1148/radiol.13121454
   Rosenkrantz AB, 2013, AM J ROENTGENOL, V201, PW471, DOI 10.2214/AJR.12.9737
   Sansal I, 2004, J CLIN ONCOL, V22, P2954, DOI 10.1200/jco.2004.02.141
   Schroeder FH, 2009, NEW ENGL J MED, V360, P1320, DOI 10.1056/NEJMoa0810084
   Sowalsky AG, 2013, CANCER RES, V73, P1050, DOI 10.1158/0008-5472.CAN-12-2799
   Taylor BS, 2010, CANCER CELL, V18, P11, DOI 10.1016/j.ccr.2010.05.026
   Tofts PS, 1999, J MAGN RESON IMAGING, V10, P223, DOI 10.1002/(SICI)1522-2586(199909)10:3<223::AID-JMRI2>3.0.CO;2-S
   Van der Kwast TH, 2014, VIRCHOWS ARCH, V464, P293, DOI 10.1007/s00428-014-1540-7
   Vos EK, 2013, EUR UROL, V64, P448, DOI 10.1016/j.eururo.2013.05.045
   Vourganti S, 2014, EXP BIOL MED, V239, P805, DOI 10.1177/1535370214536669
   Yamamoto S, 2012, AM J ROENTGENOL, V199, P654, DOI 10.2214/AJR.11.7824
   Yoshimoto M, 2007, BRIT J CANCER, V97, P678, DOI 10.1038/sj.bjc.6603924
   Zinn PO, 2011, PLOS ONE, V6, P0, DOI 10.1371/journal.pone.0025451
NR 27
TC 47
Z9 51
U1 0
U2 3
PU AMER ROENTGEN RAY SOC
PI RESTON
PA 1891 PRESTON WHITE DR, SUBSCRIPTION FULFILLMENT, RESTON, VA 22091 USA
SN 0361-803X
EI 1546-3141
J9 AM J ROENTGENOL
JI Am. J. Roentgenol.
PD MAR 15
PY 2016
VL 206
IS 3
BP 559
EP 565
DI 10.2214/AJR.15.14967
PG 7
WC Radiology, Nuclear Medicine & Medical Imaging
SC Radiology, Nuclear Medicine & Medical Imaging
GA DE7WU
UT WOS:000370848400020
PM 26901012
DA 2024-03-01
ER

PT J
AU Kickingereder, P
   Gotz, M
   Muschelli, J
   Wick, A
   Neuberger, U
   Shinohara, RT
   Sill, M
   Nowosielski, M
   Schlemmer, HP
   Radbruch, A
   Wick, W
   Bendszus, M
   Maier-Hein, KH
   Bonekamp, D
AF Kickingereder, Philipp
   Gotz, Michael
   Muschelli, John
   Wick, Antje
   Neuberger, Ulf
   Shinohara, Russell T.
   Sill, Martin
   Nowosielski, Martha
   Schlemmer, Heinz-Peter
   Radbruch, Alexander
   Wick, Wolfgang
   Bendszus, Martin
   Maier-Hein, Klaus H.
   Bonekamp, David
TI Large-scale Radiomic Profiling of Recurrent Glioblastoma Identifies an Imaging Predictor for Stratifying Anti-Angiogenic Treatment Response
SO CLINICAL CANCER RESEARCH
LA English
DT Article
ID bevacizumab efficacy; microarray data; robust; optimization; registration; radiotherapy; temozolomide; progression; subtypes; therapy
AB Purpose: Antiangiogenic treatment with bevacizumab, a mAb to the VEGF, is the single most widely used therapeutic agent for patients with recurrent glioblastoma. A major challenge is that there are currently no validated biomarkers that can predict treatment outcome. Here we analyze the potential of radiomics, an emerging field of research that aims to utilize the full potential of medical imaging. Experimental Design: A total of 4,842 quantitative MRI features were automatically extracted and analyzed from the multiparametric tumor of 172 patients (allocated to a discovery and validation set with a 2: 1 ratio) with recurrent glioblastoma prior to bevacizumab treatment. Leveraging a high-throughput approach, radiomic features of patients in the discovery set were subjected to a supervised principal component (superpc) analysis to generate a prediction model for stratifying treatment outcome to antiangiogenic therapy by means of both progression-free and overall survival (PFS and OS). Results: The superpc predictor stratified patients in the discovery set into a low or high risk group for PFS (HR = 1.60; P = 0.017) and OS (HR = 2.14; P < 0.001) and was successfully validated for patients in the validation set (HR = 1.85, P = 0.030 for PFS; HR = 2.60, P = 0.001 for OS). Conclusions: Our radiomic-based superpc signature emerges as a putative imaging biomarker for the identification of patients who may derive the most benefit from antiangiogenic therapy, advances the knowledge in the noninvasive characterization of brain tumors, and stresses the role of radiomics as a novel tool for improving decision support in cancer treatment at low cost. (C) 2016 AACR.
C1 [Kickingereder, Philipp; Neuberger, Ulf; Radbruch, Alexander; Bendszus, Martin; Bonekamp, David] Heidelberg Univ, Med Ctr, Dept Neuroradiol, Heidelberg, Germany.
   [Gotz, Michael; Maier-Hein, Klaus H.] German Canc Res Ctr, Div Med & Biol Informat, Med Image Comp, Heidelberg, Germany.
   [Muschelli, John] Johns Hopkins Bloomberg Sch Publ Hlth, Dept Biostat, Baltimore, MD USA.
   [Wick, Antje; Wick, Wolfgang] Heidelberg Univ, Med Ctr, Neurol Clin, Heidelberg, Germany.
   [Shinohara, Russell T.] Univ Penn, Perelman Sch Med, Ctr Clin Epidemiol & Biostat, Dept Biostat & Epidemiol, Philadelphia, PA 19104 USA.
   [Sill, Martin] DKFZ, Div Biostat, Heidelberg, Germany.
   [Nowosielski, Martha] Med Univ Innsbruck, Dept Neurol, Innsbruck, Austria.
   [Schlemmer, Heinz-Peter; Radbruch, Alexander; Bonekamp, David] DKFZ, Dept Radiol, Heidelberg, Germany.
   [Wick, Wolfgang] DKFZ, German Canc Consortium DKTK, Clin Cooperat Unit Neurooncol, Heidelberg, Germany.
C3 Ruprecht Karls University Heidelberg; Helmholtz Association; German Cancer Research Center (DKFZ); Johns Hopkins University; Johns Hopkins Bloomberg School of Public Health; Ruprecht Karls University Heidelberg; University of Pennsylvania; Helmholtz Association; German Cancer Research Center (DKFZ); Medical University of Innsbruck; Helmholtz Association; German Cancer Research Center (DKFZ); Helmholtz Association; German Cancer Research Center (DKFZ)
RP Kickingereder, P (corresponding author), Heidelberg Univ, Dept Neuroradiol, Neuenheimer Feld 400, D-69120 Heidelberg, Germany.
EM philipp.kickingereder@med.uni-heidelberg.de
FU NIH [R01NS085211, U24CA189523]
CR Aerts HJWL, 2014, NAT COMMUN, V5, P0, DOI 10.1038/ncomms5006
   Bair E, 2006, J AM STAT ASSOC, V101, P119, DOI 10.1198/016214505000000628
   Bair E, 2004, PLOS BIOL, V2, P511, DOI 10.1371/journal.pbio.0020108
   Bair E, 2012, SUPERPC SUPERVISED P, V0, P0
   Bonekamp D, 2016, J CEREB BLOOD FLOW M, V0, P0
   Brat DJ, 2015, NEW ENGL J MED, V372, P2481, DOI 10.1056/NEJMoa1402121
   Chen X, 2008, BIOINFORMATICS, V24, P2474, DOI 10.1093/bioinformatics/btn458
   Chinot OL, 2014, NEW ENGL J MED, V370, P709, DOI 10.1056/NEJMoa1308345
   De Cecco L, 2014, ANN ONCOL, V25, P1628, DOI 10.1093/annonc/mdu173
   Friedman HS, 2009, J CLIN ONCOL, V27, P4733, DOI 10.1200/JCO.2008.19.8721
   Gerds TA, 2007, BIOMETRICS, V63, P1283, DOI 10.1111/j.1541-0420.2007.00832.x
   Gilbert MR, 2014, NEW ENGL J MED, V370, P699, DOI 10.1056/NEJMoa1308573
   Itakura H, 2015, SCI TRANSL MED, V7, P0, DOI 10.1126/scitranslmed.aaa7582
   Jenkinson M, 2002, NEUROIMAGE, V17, P825, DOI 10.1006/nimg.2002.1132
   Jenkinson M, 2001, MED IMAGE ANAL, V5, P143, DOI 10.1016/S1361-8415(01)00036-6
   Kickingereder P, 2016, RADIOLOGY, V279, P542, DOI 10.1148/radiol.2015151172
   Kickingereder P, 2015, NEURO-ONCOLOGY, V17, P1139, DOI 10.1093/neuonc/nov028
   Kreisl TN, 2009, J CLIN ONCOL, V27, P740, DOI 10.1200/JCO.2008.16.3055
   Lambin P, 2012, EUR J CANCER, V48, P441, DOI 10.1016/j.ejca.2011.11.036
   Louis DN, 2007, ACTA NEUROPATHOL, V114, P547, DOI 10.1007/s00401-007-0278-6
   Lu-Emerson C, 2015, J CLIN ONCOL, V33, P1197, DOI 10.1200/JCO.2014.55.9575
   Mayer TM, 2015, J CLIN ONCOL, V33, P2721, DOI 10.1200/JCO.2015.62.3637
   Mogensen UB, 2012, J STAT SOFTW, V50, P1
   Nolden M, 2013, INT J COMPUT ASS RAD, V8, P607, DOI 10.1007/s11548-013-0840-8
   Nowosielski M, 2014, NEUROLOGY, V82, P1684, DOI 10.1212/WNL.0000000000000402
   Ostrom QT, 2015, NEURO-ONCOLOGY, V16, P1, DOI 10.1093/neuonc/nox158
   Patel AP, 2014, SCIENCE, V344, P1396, DOI 10.1126/science.1254257
   Pellagatti A, 2013, J CLIN ONCOL, V31, P3557, DOI 10.1200/JCO.2012.45.5626
   Piao Y, 2013, CLIN CANCER RES, V19, P4392, DOI 10.1158/1078-0432.CCR-12-1557
   R Core Team, 2021, R LANG ENV STAT COMP, V0, P0
   Sandmann T, 2015, J CLIN ONCOL, V33, P2735, DOI 10.1200/JCO.2015.61.5005
   Schumacher M, 2007, BIOINFORMATICS, V23, P1768, DOI 10.1093/bioinformatics/btm232
   Shinohara RT, 2014, NEUROIMAGE-CLIN, V6, P9, DOI 10.1016/j.nicl.2014.08.008
   Smith SM, 2002, HUM BRAIN MAPP, V17, P143, DOI 10.1002/hbm.10062
   Sulman EP, 2013, J CLIN ONCOL, V31, P0
   Uno H, 2007, J AM STAT ASSOC, V102, P527, DOI 10.1198/016214507000000149
   Verhaak RGW, 2010, CANCER CELL, V17, P98, DOI 10.1016/j.ccr.2009.12.020
   Wen PY, 2010, J CLIN ONCOL, V28, P1963, DOI 10.1200/JCO.2009.26.3541
   Wick W, 2015, P 20 ANN SCI M SOC N, V0, P0
   Yushkevich PA, 2006, NEUROIMAGE, V31, P1116, DOI 10.1016/j.neuroimage.2006.01.015
NR 40
TC 199
Z9 213
U1 0
U2 43
PU AMER ASSOC CANCER RESEARCH
PI PHILADELPHIA
PA 615 CHESTNUT ST, 17TH FLOOR, PHILADELPHIA, PA 19106-4404 USA
SN 1078-0432
EI 1557-3265
J9 CLIN CANCER RES
JI Clin. Cancer Res.
PD DEC 1
PY 2016
VL 22
IS 23
BP 5765
EP 5771
DI 10.1158/1078-0432.CCR-16-0702
PG 7
WC Oncology
SC Oncology
GA EE2TS
UT WOS:000389438100019
PM 27803067
DA 2024-03-01
ER

PT J
AU Blackledge, MD
   Collins, DJ
   Koh, DM
   Leach, MO
AF Blackledge, Matthew D.
   Collins, David J.
   Koh, Dow-Mu
   Leach, Martin O.
TI Rapid development of image analysis research tools: Bridging the gap between researcher and clinician with pyOsiriX
SO COMPUTERS IN BIOLOGY AND MEDICINE
LA English
DT Article
DE Medical imaging; Radiology; Dicom visualisation; Computed tomography; OsiriX; Python; Dicom management
ID planar bone-scintigraphy; f-18-fluoride pet; statistical approach; prostate-cancer; segmentation; biomarkers; radiomics; tumors; risk; metastases
AB We present pyOsiriX, a plugin built for the already popular dicom viewer OsiriX that provides users the ability to extend the functionality of OsiriX through simple Python scripts. This approach allows users to integrate the many cutting-edge scientific/image-processing libraries created for Python into a powerful DICOM visualisation package that is intuitive to use and already familiar to many clinical researchers. Using pyOsiriX we hope to bridge the apparent gap between basic imaging scientists and clinical practice in a research setting and thus accelerate the development of advanced clinical image processing. We provide arguments for the use of Python as a robust scripting language for incorporation into larger software solutions, outline the structure of pyOsiriX and how it may be used to extend the functionality of OsiriX, and we provide three case studies that exemplify its utility. For our first case study we use pyOsiriX to provide a tool for smooth histogram display of voxel values within a user-defined region of interest (ROI) in OsiriX. We used a kernel density estimation (KDE) method available in Python using the scikit-learn library, where the total number of lines of Python code required to generate this tool was 22. Our second example presents a scheme for segmentation of the skeleton from CT datasets. We have demonstrated that good segmentation can be achieved for two example CT studies by using a combination of Python libraries including scikit-learn, scikit-image, SimplelTK and matplotlib. Furthermore, this segmentation method was incorporated into an automatic analysis of quantitative PET-CT in a patient with bone metastases from primary prostate cancer. This enabled repeatable statistical evaluation of PET uptake values for each lesion, before and after treatment, providing estaimes maximum and median standardised uptake values (SUVmax and SUVmed respectively). Following treatment we observed a reduction in lesion volume, SUVmax and SUVmed for all lesions, in agreement with a reduction in concurrent measures of serum prostate-specific antigen (PSA). Crown Copyright (C) 2015 Published by Elsevier Ltd. This is an open access article under the CC BY license (http://creativecommons.org/licenses/by/4.0/).
C1 Inst Canc Res, CR UK Canc Imaging Ctr, Radiotherapy & Imaging Div, London SW3 6JB, England.
   Royal Marsden NHS Fdn Trust, London, England.
C3 Royal Marsden NHS Foundation Trust; University of London; Institute of Cancer Research - UK; Royal Marsden NHS Foundation Trust
RP Blackledge, MD (corresponding author), Inst Canc Res, 15 Cotswold Rd, Sutton SM2 5NG, Surrey, England.
EM matthew.blackledge@icr.ac.uk
FU CRUK; EPSRC [C1060/A10334, C1060/A16464]; NIHR [NHR011X]; Cancer Research UK [16464] Funding Source: researchfish; Engineering and Physical Sciences Research Council [EP/H046526/1] Funding Source: researchfish; National Institute for Health Research [NF-SI-0512-10162, PDF-2012-05-441] Funding Source: researchfish; EPSRC [EP/H046526/1] Funding Source: UKRI; National Institutes of Health Research (NIHR) [PDF-2012-05-441] Funding Source: National Institutes of Health Research (NIHR)
CR Aerts HJWL, 2014, NAT COMMUN, V5, P0, DOI 10.1038/ncomms5006
   Alexander AL, 2007, NEUROTHERAPEUTICS, V4, P316, DOI 10.1016/j.nurt.2007.05.011
   Arntfield RT, 2012, CURR CARDIOL REV, V8, P98, DOI 10.2174/157340312801784952
   Assaf Y, 2008, J MOL NEUROSCI, V34, P51, DOI 10.1007/s12031-007-0029-0
   Bengel FM, 2009, J AM COLL CARDIOL, V54, P1, DOI 10.1016/j.jacc.2009.02.065
   Bidgood WD, 1997, J AM MED INFORM ASSN, V4, P199, DOI 10.1136/jamia.1997.0040199
   Blackledge MD, 2013, NUCL INSTRUM METH A, V702, P148, DOI 10.1016/j.nima.2012.08.083
   Blackledge MD, 2014, PLOS ONE, V9, P0, DOI 10.1371/journal.pone.0091779
   Blackledge MD, 2011, RADIOLOGY, V261, P573, DOI 10.1148/radiol.11101919
   BLAU M, 1962, J NUCL MED, V3, P332
   Cerqueira MD, 2002, CIRCULATION, V105, P539, DOI 10.1161/hc0402.102975
   Cook GJR, 2011, EJNMMI RES, V1, P0, DOI 10.1186/2191-219X-1-4
   Eisenhauer EA, 2009, EUR J CANCER, V45, P228, DOI 10.1016/j.ejca.2008.10.026
   Elgammal A, 2003, IEEE T PATTERN ANAL, V25, P1499, DOI 10.1109/TPAMI.2003.1240123
   Even-Sapir E, 2006, J NUCL MED, V47, P287
   Even-Sapir E, 2004, J NUCL MED, V45, P272
   Fass L, 2008, MOL ONCOL, V2, P115, DOI 10.1016/j.molonc.2008.04.001
   Fedorov A, 2012, MAGN RESON IMAGING, V30, P1323, DOI 10.1016/j.mri.2012.05.001
   Fontanarosa D, 2015, PHYS MED BIOL, V60, PR77, DOI 10.1088/0031-9155/60/3/R77
   Histed SN, 2012, NUCL MED COMMUN, V33, P349, DOI 10.1097/MNM.0b013e32834ec8a5
   Hulten EA, 2011, J AM COLL CARDIOL, V57, P1237, DOI 10.1016/j.jacc.2010.10.011
   Hung J, 2007, J AM SOC ECHOCARDIOG, V20, P213, DOI 10.1016/j.echo.2007.01.010
   Hunter JD, 2007, COMPUT SCI ENG, V9, P90, DOI 10.1109/MCSE.2007.55
   Jones E, 2001, SCIPY: OPEN SOURCE SCIENTIFIC TOOLS FOR PYTHON, V0, P0
   Judenhofer MS, 2008, NAT MED, V14, P459, DOI 10.1038/nm1700
   Kang Y, 2003, IEEE T MED IMAGING, V22, P586, DOI 10.1109/TMI.2003.812265
   Kerns SL, 2014, CANCER DISCOV, V4, P155, DOI 10.1158/2159-8290.CD-13-0197
   Kessler LG, 2015, STAT METHODS MED RES, V24, P9, DOI 10.1177/0962280214537333
   Koh DM, 2009, EUR RADIOL, V19, P2728, DOI 10.1007/s00330-009-1469-4
   Kumar V, 2012, MAGN RESON IMAGING, V30, P1234, DOI 10.1016/j.mri.2012.06.010
   Kwee TC, 2009, EUR RADIOL, V19, P731, DOI 10.1007/s00330-008-1194-4
   Lambin P, 2012, EUR J CANCER, V48, P441, DOI 10.1016/j.ejca.2011.11.036
   Langer A, 2010, BMC HEALTH SERV RES, V10, P0, DOI 10.1186/1472-6963-10-283
   Leach MO, 2005, LANCET, V365, P1769, DOI 10.1016/S0140-6736(05)66481-1
   LEI TH, 1992, IEEE T MED IMAGING, V11, P62, DOI 10.1109/42.126911
   LEI TH, 1992, IEEE T MED IMAGING, V11, P53, DOI 10.1109/42.126910
   Logothetis NK, 2008, NATURE, V453, P869, DOI 10.1038/nature06976
   Millman KJ, 2011, COMPUT SCI ENG, V13, P9, DOI 10.1109/MCSE.2011.36
   Obuchowski NA, 2015, STAT METHODS MED RES, V24, P68, DOI 10.1177/0962280214537390
   Oliphant TE, 2007, COMPUT SCI ENG, V9, P10, DOI 10.1109/MCSE.2007.58
   Padhani AR, 2011, RADIOLOGY, V261, P700, DOI 10.1148/radiol.11110474
   PARZEN E, 1962, ANN MATH STAT, V33, P1065, DOI 10.1214/aoms/1177704472
   Patil A, 2010, J STAT SOFTW, V35, P1
   Pedregosa F, 2011, J MACH LEARN RES, V12, P2825
   Pennell DJ, 2010, CIRCULATION, V121, P692, DOI 10.1161/CIRCULATIONAHA.108.811547
   Pichler BJ, 2008, EUR RADIOL, V18, P1077, DOI 10.1007/s00330-008-0857-5
   Pichler Bernd J, 2008, V185, V0, PP109, DOI 10.1007/978-3-540-72718-7_6
   Rathnayaka K, 2011, MED ENG PHYS, V33, P226, DOI 10.1016/j.medengphy.2010.10.002
   Raunig DL, 2015, STAT METHODS MED RES, V24, P27, DOI 10.1177/0962280214537344
   Ritter F, 2011, IEEE PULSE, V2, P60, DOI 10.1109/MPUL.2011.942929
   ROSENBLATT M, 1956, ANN MATH STAT, V27, P832, DOI 10.1214/aoms/1177728190
   Rosset A, 2004, J DIGIT IMAGING, V17, P205, DOI 10.1007/s10278-004-1014-6
   Rosset A, 2006, RADIOGRAPHICS, V26, P299, DOI 10.1148/rg.261055066
   Rosset C, 2005, J DIGIT IMAGING, V18, P270, DOI 10.1007/s10278-005-6703-2
   Rutman AM, 2009, EUR J RADIOL, V70, P232, DOI 10.1016/j.ejrad.2009.01.050
   Schirrmeister H, 1999, J NUCL MED, V40, P1623
   Segal E, 2007, NAT BIOTECHNOL, V25, P675, DOI 10.1038/nbt1306
   Stacy GS, 2006, AM J ROENTGENOL, V186, P967, DOI 10.2214/AJR.05.0654
   Therasse P, 2000, J NATL CANCER I, V92, P205, DOI 10.1093/jnci/92.3.205
   Torigian DA, 2013, RADIOLOGY, V267, P26, DOI 10.1148/radiol.13121038
   van der Walt S, 2011, COMPUT SCI ENG, V13, P22, DOI 10.1109/MCSE.2011.37
   Videbech P, 2000, ACTA PSYCHIAT SCAND, V101, P11, DOI 10.1034/j.1600-0447.2000.101001011.x
   Walt S, 2014, PEERJ, V2, Pe453, DOI 10.7717/peerj.453
   Waterton JC, 2012, EUR J CANCER, V48, P409, DOI 10.1016/j.ejca.2011.11.037
   Yoo TS, 2002, STUD HEALTH TECHNOL, V85, P586
   Zhang J, 2010, COMPUT BIOL MED, V40, P231, DOI 10.1016/j.compbiomed.2009.11.020
   Zinn PO, 2011, PLOS ONE, V6, P0, DOI 10.1371/journal.pone.0025451
NR 67
TC 32
Z9 32
U1 0
U2 21
PU PERGAMON-ELSEVIER SCIENCE LTD
PI OXFORD
PA THE BOULEVARD, LANGFORD LANE, KIDLINGTON, OXFORD OX5 1GB, ENGLAND
SN 0010-4825
EI 1879-0534
J9 COMPUT BIOL MED
JI Comput. Biol. Med.
PD FEB 1
PY 2016
VL 69
IS 
BP 203
EP 212
DI 10.1016/j.compbiomed.2015.12.002
PG 10
WC Biology; Computer Science, Interdisciplinary Applications; Engineering, Biomedical; Mathematical & Computational Biology
SC Life Sciences & Biomedicine - Other Topics; Computer Science; Engineering; Mathematical & Computational Biology
GA DF2QH
UT WOS:000371188400021
PM 26773941
DA 2024-03-01
ER

PT J
AU Bai, HX
   Lee, AM
   Yang, L
   Zhang, P
   Davatzikos, C
   Maris, JM
   Diskin, SJ
AF Bai, Harrison X.
   Lee, Ashley M.
   Yang, Li
   Zhang, Paul
   Davatzikos, Christos
   Maris, John M.
   Diskin, Sharon J.
TI Imaging genomics in cancer research: limitations and promises
SO BRITISH JOURNAL OF RADIOLOGY
LA English
DT Review
ID growth-factor receptor; mgmt promoter methylation; positron-emission-tomography; renal-cell-carcinoma; gene-expression programs; breast-cancer; hepatocellular-carcinoma; magnetic-resonance; glioblastoma-multiforme; radiogenomic analysis
AB Recently, radiogenomics or imaging genomics has emerged as a novel high-throughput method of associating imaging features with genomic data. Radiogenomics has the potential to provide comprehensive intratumour, intertumour and peritumour information non-invasively. This review article summarizes the current state of radiogenomic research in tumour characterization, discusses some of its limitations and promises and projects its future directions. Semi-radiogenomic studies that relate specific gene expressions to imaging features will also be briefly reviewed.
C1 [Bai, Harrison X.; Lee, Ashley M.; Davatzikos, Christos] Hosp Univ Penn, Dept Radiol, 3400 Spruce St, Philadelphia, PA 19104 USA.
   [Yang, Li] Second Xiangya Hosp, Dept Neurol, Changsha, Hunan, Peoples R China.
   [Zhang, Paul] Hosp Univ Penn, Dept Pathol & Lab Med, 3400 Spruce St, Philadelphia, PA 19104 USA.
   [Maris, John M.; Diskin, Sharon J.] Childrens Hosp Philadelphia, Div Oncol, Philadelphia, PA 19104 USA.
   [Maris, John M.; Diskin, Sharon J.] Childrens Hosp Philadelphia, Ctr Childhood Canc Res, Philadelphia, PA 19104 USA.
   [Maris, John M.; Diskin, Sharon J.] Univ Penn, PerelmanSch Med, Abramson Family Canc Res Inst, Philadelphia, PA 19104 USA.
   [Maris, John M.; Diskin, Sharon J.] Univ Penn, Dept Pediat, Perelman Sch Med, Philadelphia, PA 19104 USA.
C3 University of Pennsylvania; University of Pennsylvania; University of Pennsylvania; Pennsylvania Medicine; Childrens Hospital of Philadelphia; University of Pennsylvania; Pennsylvania Medicine; Childrens Hospital of Philadelphia; University of Pennsylvania; University of Pennsylvania
RP Bai, HX (corresponding author), Hosp Univ Penn, Dept Radiol, 3400 Spruce St, Philadelphia, PA 19104 USA.
EM hxbai@hotmail.com
FU NINDS NIH HHS [R01 NS042645] Funding Source: Medline
CR Aerts HJWL, 2014, NAT COMMUN, V5, P0, DOI 10.1038/ncomms5006
   Aghi M, 2005, CLIN CANCER RES, V11, P8600, DOI 10.1158/1078-0432.CCR-05-0713
   Ahn SS, 2014, J NEUROSURG, V121, P367, DOI 10.3171/2014.5.JNS132279
   Ashraf AB, 2011, LECT NOTES COMPUT SC, V6893, P546, DOI 10.1007/978-3-642-23626-6_67
   Ashraf AB, 2014, RADIOLOGY, V272, P374, DOI 10.1148/radiol.14131375
   Asselin MC, 2012, EUR J CANCER, V48, P447, DOI 10.1016/j.ejca.2011.12.025
   Banerjee S, 2015, HEPATOLOGY, V62, P792, DOI 10.1002/hep.27877
   Barajas RF, 2010, RADIOLOGY, V254, P564, DOI 10.1148/radiol.09090663
   Berman DM, 2012, LAB INVEST, V92, P4, DOI 10.1038/labinvest.2011.147
   Bigos KL, 2010, NEUROIMAGE, V53, P804, DOI 10.1016/j.neuroimage.2010.01.035
   Carlson MRJ, 2007, CLIN CANCER RES, V13, P2592, DOI 10.1158/1078-0432.CCR-06-2772
   Carrillo JA, 2012, AM J NEURORADIOL, V33, P1349, DOI 10.3174/ajnr.A2950
   Chandarana H, 2011, AM J ROENTGENOL, V196, P1083, DOI 10.2214/AJR.10.4720
   Chen X, 2002, MOL BIOL CELL, V13, P1929, DOI 10.1091/mbc.02-02-0023
   Colen R, 2014, TRANSL ONCOL, V7, P556, DOI 10.1016/j.tranon.2014.07.007
   Colen RR, 2015, RADIOLOGY, V275, P215, DOI 10.1148/radiol.14141800
   Colen RR, 2014, BMC MED GENOMICS, V7, P0, DOI 10.1186/1755-8794-7-30
   Diehn M, 2008, P NATL ACAD SCI USA, V105, P5213, DOI 10.1073/pnas.0801279105
   Ding L, 2010, HUM MOL GENET, V19, PR188, DOI 10.1093/hmg/ddq391
   Drabycz S, 2010, NEUROIMAGE, V49, P1398, DOI 10.1016/j.neuroimage.2009.09.049
   Ellingson BM, 2013, AM J NEURORADIOL, V34, P533, DOI 10.3174/ajnr.A3253
   Esquela-Kerscher A, 2006, NAT REV CANCER, V6, P259, DOI 10.1038/nrc1840
   Frangioni JV, 2008, J CLIN ONCOL, V26, P4012, DOI 10.1200/JCO.2007.14.3065
   Garzon R, 2009, ANNU REV MED, V60, P167, DOI 10.1146/annurev.med.59.053006.104707
   Gevaert O, 2014, RADIOLOGY, V273, P168, DOI 10.1148/radiol.14131731
   Gevaert O, 2012, RADIOLOGY, V264, P387, DOI 10.1148/radiol.12111607
   Glynn C, 2010, J THORAC ONCOL, V5, P344, DOI 10.1097/JTO.0b013e3181ce9a7a
   Gooya A, 2012, IEEE T MED IMAGING, V31, P1941, DOI 10.1109/TMI.2012.2210558
   Griffin N, 2012, BRIT J RADIOL, V85, P736, DOI 10.1259/bjr/94924398
   Grimm LJ, 2015, J MAGN RESON IMAGING, V42, P902, DOI 10.1002/jmri.24879
   Guo Z, 2015, CARCINOGENESIS, V36, P307, DOI 10.1093/carcin/bgv007
   Gupta A, 2015, CLIN NEURORADIOL, V25, P143, DOI 10.1007/s00062-014-0289-3
   Gutman DA, 2015, NEURORADIOLOGY, V57, P1227, DOI 10.1007/s00234-015-1576-7
   Gutman DA, 2013, RADIOLOGY, V267, P560, DOI 10.1148/radiol.13120118
   HAkbari SB, 2015, RSNA 101ST SCIENTIFI, V0, P0
   Halle C, 2012, CANCER RES, V72, P5285, DOI 10.1158/0008-5472.CAN-12-1085
   Halpenny DF, 2014, LUNG CANCER, V86, P190, DOI 10.1016/j.lungcan.2014.09.007
   Izuishi K, 2012, J GASTROINTEST SURG, V16, P394, DOI 10.1007/s11605-011-1727-z
   Jaffe CC, 2012, RADIOLOGY, V264, P329, DOI 10.1148/radiol.12120871
   Jain R, 2012, AM J NEURORADIOL, V33, P1343, DOI 10.3174/ajnr.A2956
   Jain R, 2013, RADIOLOGY, V267, P212, DOI 10.1148/radiol.12120846
   Jamshidi N, 2015, EUR RADIOL, V0, P0
   Jamshidi N, 2015, RADIOLOGY, V277, P114, DOI 10.1148/radiol.2015150800
   Jamshidi N, 2014, RADIOLOGY, V270, P212, DOI 10.1148/radiol.13130078
   Kang H, 2012, KOREAN J RADIOL, V13, P371, DOI 10.3348/kjr.2012.13.4.371
   Karlo CA, 2014, RADIOLOGY, V270, P464, DOI 10.1148/radiol.13130663
   Kawada K, 2012, CLIN CANCER RES, V18, P1696, DOI 10.1158/1078-0432.CCR-11-1909
   Kickingereder P, 2015, SCI REP-UK, V5, P0, DOI 10.1038/srep16238
   Kitao A, 2010, RADIOLOGY, V256, P817, DOI 10.1148/radiol.10092214
   König J, 2012, NAT REV GENET, V13, P77, DOI 10.1038/nrg3141
   Kong DS, 2011, AM J NEURORADIOL, V32, P382, DOI 10.3174/ajnr.A2286
   Kung JTY, 2013, GENETICS, V193, P651, DOI 10.1534/genetics.112.146704
   Kuo MD, 2007, J VASC INTERV RADIOL, V18, P821, DOI 10.1016/j.jvir.2007.04.031
   Kuo MD, 2014, RADIOLOGY, V270, P320, DOI 10.1148/radiol.13132195
   Lambin P, 2012, EUR J CANCER, V48, P441, DOI 10.1016/j.ejca.2011.11.036
   Lanic H, 2012, LEUKEMIA LYMPHOMA, V53, P34, DOI 10.3109/10428194.2011.600482
   Lee HJ, 2013, RADIOLOGY, V268, P254, DOI 10.1148/radiol.13112553
   Lee JH, 2016, MEDICINE, V95, P0, DOI 10.1097/MD.0000000000002236
   Li H, 2014, MED PHYS, V41, P0, DOI 10.1118/1.4865811
   Lin SB, 2015, NAT REV CANCER, V15, P321, DOI 10.1038/nrc3932
   Longo DL, 2012, NEW ENGL J MED, V366, P956, DOI 10.1056/NEJMe1200656
   Macyszyn L, 2015, NEUROONCOL, V0, P0
   Mazurowski MA, 2015, J AM COLL RADIOL, V12, P862, DOI 10.1016/j.jacr.2015.04.019
   Mazurowski MA, 2014, RADIOLOGY, V273, P365, DOI 10.1148/radiol.14132641
   Mehta Sunali, 2010, THER ADV MED ONCOL, V2, P125, DOI 10.1177/1758834009360519
   Menze BH, 2011, LECT NOTES COMPUT SC, V6801, P735, DOI 10.1007/978-3-642-22092-0_60
   Mercer TR, 2009, NAT REV GENET, V10, P155, DOI 10.1038/nrg2521
   Miles KA, 2014, J NUCL MED, V55, P386, DOI 10.2967/jnumed.113.120485
   Miura T, 2015, AM J SURG, V210, P561, DOI 10.1016/j.amjsurg.2015.03.027
   Moon WJ, 2012, NEURORADIOLOGY, V54, P555, DOI 10.1007/s00234-011-0947-y
   Naeini KM, 2013, NEURO-ONCOLOGY, V15, P626, DOI 10.1093/neuonc/not008
   Nair VS, 2012, CANCER RES, V72, P4870, DOI 10.1158/0008-5472.CAN-12-3161
   Nicolasjilwan M, 2015, J NEURORADIOLOGY, V42, P212, DOI 10.1016/j.neurad.2014.02.006
   Osborne JR, 2010, J NUCL MED, V51, P543, DOI 10.2967/jnumed.108.060459
   Ozkan E, 2015, AM J ROENTGENOL, V205, P1016, DOI 10.2214/AJR.14.14147
   Palaskas N, 2011, CANCER RES, V71, P5164, DOI 10.1158/0008-5472.CAN-10-4633
   Plodkowski AJ, 2015, LUNG CANCER, V90, P321, DOI 10.1016/j.lungcan.2015.09.018
   Polonsky TS, 2010, JAMA-J AM MED ASSOC, V303, P1610, DOI 10.1001/jama.2010.461
   Pope WB, 2008, RADIOLOGY, V249, P268, DOI 10.1148/radiol.2491072000
   Pope WB, 2012, J NEURO-ONCOL, V107, P197, DOI 10.1007/s11060-011-0737-8
   Riklin-Raviv T, 2010, MED IMAGE ANAL, V14, P654, DOI 10.1016/j.media.2010.05.004
   Rizzo S, 2016, EUR RADIOL, V26, P32, DOI 10.1007/s00330-015-3814-0
   Romano A, 2013, EUR RADIOL, V23, P513, DOI 10.1007/s00330-012-2601-4
   Rutman AM, 2009, EUR J RADIOL, V70, P232, DOI 10.1016/j.ejrad.2009.01.050
   Segal E, 2007, NAT BIOTECHNOL, V25, P675, DOI 10.1038/nbt1306
   Shinagare AB, 2015, ABDOM IMAGING, V40, P1684, DOI 10.1007/s00261-015-0386-z
   Sottoriva A, 2013, P NATL ACAD SCI USA, V110, P4009, DOI 10.1073/pnas.1219747110
   Sunwoo L, 2013, J MAGN RESON IMAGING, V37, P351, DOI 10.1002/jmri.23838
   Sutton EJ, 2015, J MAGN RESON IMAGING, V42, P1398, DOI 10.1002/jmri.24890
   Tomaszewski Jeffrey J, 2014, CANCER BIOLOGY MEDICINE, V11, P162, DOI 10.7497/j.issn.2095-3941.2014.03.002
   Tykocinski ES, 2012, NEURO-ONCOLOGY, V14, P613, DOI 10.1093/neuonc/nos073
   Van Meter T, 2006, DIAGN MOL PATHOL, V15, P195, DOI 10.1097/01.pdm.0000213464.06387.36
   Wang Y, 2015, EUR J NEUROL, V22, P348, DOI 10.1111/ene.12578
   Wray NR, 2013, NAT REV GENET, V14, P507, DOI 10.1038/nrg3457
   Xu JJ, 2011, MED PHYS, V38, P5879, DOI 10.1118/1.3643027
   Yamamoto S, 2015, RADIOLOGY, V275, P384, DOI 10.1148/radiol.15142698
   Yamamoto S, 2012, AM J ROENTGENOL, V199, P654, DOI 10.2214/AJR.11.7824
   Yoon HJ, 2015, MEDICINE, V94, P0, DOI 10.1097/MD.0000000000001753
   Zhang T, 2014, J NEUROL SCI, V346, P94, DOI 10.1016/j.jns.2014.07.066
   Zhu J, 2015, CHIN J CANCER, V34, P0, DOI 10.1186/s40880-015-0038-2
   Zikic D, 2012, LECT NOTES COMPUT SC, V7512, P369, DOI 10.1007/978-3-642-33454-2_46
   Zinn PO, 2012, PLOS ONE, V7, P0, DOI 10.1371/journal.pone.0041522
   Zinn PO, 2011, PLOS ONE, V6, P0, DOI 10.1371/journal.pone.0025451
NR 103
TC 74
Z9 82
U1 1
U2 36
PU BRITISH INST RADIOLOGY
PI LONDON
PA 36 PORTLAND PLACE, LONDON W1N 4AT, ENGLAND
SN 0007-1285
EI 1748-880X
J9 BRIT J RADIOL
JI Br. J. Radiol.
PD JUN 15
PY 2016
VL 89
IS 1061
BP 
EP 
DI 10.1259/bjr.20151030
PG 17
WC Radiology, Nuclear Medicine & Medical Imaging
SC Radiology, Nuclear Medicine & Medical Imaging
GA DM6UQ
UT WOS:000376488500041
PM 26864054
DA 2024-03-01
ER

PT J
AU De Ruysscher, D
   Defraene, G
   Ramaekers, BLT
   Lambin, P
   Briers, E
   Stobart, H
   Ward, T
   Bentzen, SM
   Van Staa, T
   Azria, D
   Rosenstein, B
   Kerns, S
   West, C
AF De Ruysscher, Dirk
   Defraene, Gilles
   Ramaekers, Bram L. T.
   Lambin, Philippe
   Briers, Erik
   Stobart, Hilary
   Ward, Tim
   Bentzen, Soren M.
   Van Staa, Tjeerd
   Azria, David
   Rosenstein, Barry
   Kerns, Sarah
   West, Catharine
TI Optimal design and patient selection for interventional trials using radiogenomic biomarkers: A REQUITE and Radiogenomics consortium statement
SO RADIOTHERAPY AND ONCOLOGY
LA English
DT Article
DE Trial design; Patient selection; Radiogenomics; Biomarkers
ID radiotherapy toxicity; heart-disease; radiation; risk; cancer; susceptibility; association; challenges; prediction
AB The optimal design and patient selection for interventional trials in radiogenomics seem trivial at first sight. However, radiogenomics do not give binary information like in e.g. targetable mutation biomarkers. Here, the risk to develop severe side effects is continuous, with increasing incidences of side effects with higher doses and/or volumes. In addition, a multiLSNP assay will produce a predicted probability of developing side effects and will require one or more cut-off thresholds for classifying risk into discrete categories.. A classical biomarker trial design is therefore not optimal, whereas a risk factor stratification approach is more appropriate. Patient selection is crucial and this should be based on the dose-response relations for a specific endpoint. Alternatives to standard treatment should be available and this should take into account the preferences of patients. This will be discussed in detail. (C) 2016 Elsevier Ireland Ltd. All rights reserved.
C1 [De Ruysscher, Dirk; Lambin, Philippe] Maastricht Univ, Med Ctr, Dept Radiat Oncol, MAASTRO Clin, NL-6200 MD Maastricht, Netherlands.
   [De Ruysscher, Dirk; Defraene, Gilles] Katholieke Univ Leuven, Radiat Oncol, Leuven, Belgium.
   [Ramaekers, Bram L. T.] Maastricht Univ, Med Ctr, Dept Clin Epidemiol & Med Technol Assessment, NL-6200 MD Maastricht, Netherlands.
   [Bentzen, Soren M.] Univ Maryland, Sch Med, College Pk, MD 20742 USA.
   [Van Staa, Tjeerd] Univ Manchester, Manchester Acad Hlth Sci Ctr, Manchester M13 9PL, Lancs, England.
   [Azria, David; Rosenstein, Barry] Inst Reg Canc Montpellier, Dept Radiat Oncol & Med Phys, Montpellier, France.
   [Kerns, Sarah] Univ Rochester, Med Ctr, Rochester, NY 14627 USA.
   [West, Catharine] Univ Manchester, Translat Radiobiol Grp 1, Inst Canc Sci, Manchester M13 9PL, Lancs, England.
C3 Maastricht University; Maastricht University Medical Centre (MUMC); KU Leuven; Maastricht University; University System of Maryland; University of Maryland College Park; University of Manchester; UNICANCER; Universite de Montpellier; Institut Regional du Cancer Montpellier / Val d'Aurelle (ICM); University of Rochester; University of Manchester
RP De Ruysscher, D (corresponding author), Maastricht Univ, MAASTRO Clin, GROW Res Inst, Dr Tanslaan 12, NL-6229 ET Maastricht, Netherlands.
EM dirk.deruysscher@maastro.nl
FU European Union's Seventh Framework Programme for research, technological development and demonstration [601826]; National Cancer Institute in the USA [K07CA187546]; Cancer Research UK [18504] Funding Source: researchfish; Medical Research Council [MC_PC_13042, MR/K006665/1] Funding Source: researchfish; MRC [MR/K006665/1] Funding Source: UKRI
CR Andreassen CN, 2016, CANCER LETT, V382, P127, DOI 10.1016/j.canlet.2016.01.035
   Unknown -, 2013, BMC MED INF DECIS MA, V0, P0
   Barnett GC, 2015, CLIN ONCOL-UK, V27, P579, DOI 10.1016/j.clon.2015.06.013
   Bolla M, 2012, LANCET, V380, P2018, DOI 10.1016/S0140-6736(12)61253-7
   Darby SC, 2013, NEW ENGL J MED, V368, P987, DOI 10.1056/NEJMoa1209825
   Defraene G, 2015, RADIOTHER ONCOL, V117, P29, DOI 10.1016/j.radonc.2015.07.033
   Early Breast Canc Trialists Collab, 2011, LANCET, V378, P1707, DOI 10.1016/S0140-6736(11)61629-2
   Elwyn G, 2013, PATIENT EDUC COUNS, V90, P207, DOI 10.1016/j.pec.2012.06.036
   Erven K, 2013, INT J RADIAT ONCOL, V85, P1172, DOI 10.1016/j.ijrobp.2012.09.022
   Fachal L, 2014, NAT GENET, V46, P891, DOI 10.1038/ng.3020
   Garcia-Retamero R, 2010, SOC SCI MED, V70, P1019, DOI 10.1016/j.socscimed.2009.11.031
   Guyatt GH, 2008, BMJ-BRIT MED J, V336, P995, DOI 10.1136/bmj.39490.551019.BE
   Hall JA, 2014, LANCET ONCOL, V15, PE184, DOI 10.1016/S1470-2045(13)70607-7
   Heemsbergen WD, 2006, INT J RADIAT ONCOL, V66, P3, DOI 10.1016/j.ijrobp.2006.03.055
   Henson KE, 2013, BRIT J CANCER, V108, P179, DOI 10.1038/bjc.2012.575
   Herskind C, 2016, CANCER LETT, V382, P95, DOI 10.1016/j.canlet.2016.02.035
   Hoering A, 2008, CLIN CANCER RES, V14, P4358, DOI 10.1158/1078-0432.CCR-08-0288
   Hutchinson RC, 2016, UROL ONCOL-SEMIN ORI, V34, P0, DOI 10.1016/j.urolonc.2016.02.024
   Johnke RM, 2014, FUTURE ONCOL, V10, P2345, DOI 10.2217/fon.14.175
   Kerns SL, 2015, SEMIN RADIAT ONCOL, V25, P281, DOI 10.1016/j.semradonc.2015.05.006
   Kerns SL, 2014, FUTURE ONCOL, V10, P2391, DOI 10.2217/fon.14.173
   Kerns SL, 2014, RADIOTHER ONCOL, V110, P182, DOI 10.1016/j.radonc.2013.07.011
   Khoury MJ, 2012, AM J PREV MED, V42, P639, DOI 10.1016/j.amepre.2012.02.012
   Kraft P, 2008, ADV GENET, V60, P465, DOI 10.1016/S0065-2660(07)00417-8
   Lambin P, 2015, ACTA ONCOL, V54, P1289, DOI 10.3109/0284186X.2015.1062136
   Link E, 2008, NEW ENGL J MED, V359, P789, DOI 10.1056/NEJMoa0801936
   Mariados N, 2015, INT J RADIAT ONCOL, V92, P971, DOI 10.1016/j.ijrobp.2015.04.030
   Marks LB, 2010, INT J RADIAT ONCOL, V76, PS70, DOI 10.1016/j.ijrobp.2009.06.091
   Roelofs E, 2012, J THORAC ONCOL, V7, P165, DOI 10.1097/JTO.0b013e31823529fc
   Rosen EM, 2015, FRONT ONCOL, V4, P0, DOI 10.3389/fonc.2014.00381
   Scaife JE, 2011, EXPERT REV MOL DIAGN, V11, P171
   Spiegelhalter D, 2011, SCIENCE, V333, P1393, DOI 10.1126/science.1191181
   Tucker SL, 2013, INT J RADIAT ONCOL, V85, P251, DOI 10.1016/j.ijrobp.2012.02.021
   van Baardwijk A, 2010, J CLIN ONCOL, V28, P1380, DOI 10.1200/JCO.2009.24.7221
NR 35
TC 15
Z9 16
U1 0
U2 4
PU ELSEVIER IRELAND LTD
PI CLARE
PA ELSEVIER HOUSE, BROOKVALE PLAZA, EAST PARK SHANNON, CO, CLARE, 00000, IRELAND
SN 0167-8140
EI 1879-0887
J9 RADIOTHER ONCOL
JI Radiother. Oncol.
PD DEC 15
PY 2016
VL 121
IS 3
BP 440
EP 446
DI 10.1016/j.radonc.2016.11.003
PG 7
WC Oncology; Radiology, Nuclear Medicine & Medical Imaging
SC Oncology; Radiology, Nuclear Medicine & Medical Imaging
GA EH6SW
UT WOS:000391905200015
PM 27979370
DA 2024-03-01
ER

PT J
AU Huang, YQ
   Liang, CH
   He, L
   Tian, J
   Liang, CS
   Chen, X
   Ma, ZL
   Liu, ZY
AF Huang, Yan-qi
   Liang, Chang-hong
   He, Lan
   Tian, Jie
   Liang, Cui-shan
   Chen, Xin
   Ma, Ze-lan
   Liu, Zai-yi
TI Development and Validation of a Radiomics Nomogram for Preoperative Prediction of Lymph Node Metastasis in Colorectal Cancer
SO JOURNAL OF CLINICAL ONCOLOGY
LA English
DT Article
ID colon-cancer; carcinoembryonic antigen; computed-tomography; texture analysis; expression; models; images; radiogenomics; calibration; phenotypes
AB Purpose To develop and validate a radiomics nomogram for preoperative prediction of lymph node (LN) metastasis in patients with colorectal cancer (CRC). Patients and Methods The prediction model was developed in a primary cohort that consisted of 326 patients with clinicopathologically confirmed CRC, and data was gathered from January 2007 to April 2010. Radiomic features were extracted from portal venous-phase computed tomography (CT) of CRC. Lasso regression model was used for data dimension reduction, feature selection, and radiomics signature building. Multivariable logistic regression analysis was used to develop the predicting model, we incorporated the radiomics signature, CT-reported LN status, and independent clinicopathologic risk factors, and this was presented with a radiomics nomogram. The performance of the nomogram was assessed with respect to its calibration, discrimination, and clinical usefulness. Internal validation was assessed. An independent validation cohort contained 200 consecutive patients from May 2010 to December 2011. Results The radiomics signature, which consisted of 24 selected features, was significantly associated with LN status (P < .001 for both primary and validation cohorts). Predictors contained in the individualized prediction nomogram included the radiomics signature, CT-reported LN status, and carcinoembryonic antigen level. Addition of histologic grade to the nomogram failed to show incremental prognostic value. The model showed good discrimination, with a C-index of 0.736 (C-index, 0.759 and 0.766 through internal validation), and good calibration. Application of the nomogram in the validation cohort still gave good discrimination (C-index, 0.778 [95% CI, 0.769 to 0.787]) and good calibration. Decision curve analysis demonstrated that the radiomics nomogram was clinically useful. Conclusion This study presents a radiomics nomogram that incorporates the radiomics signature, CT-reported LN status, and clinical risk factors, which can be conveniently used to facilitate the preoperative individualized prediction of LN metastasis in patients with CRC. (C) 2016 by American Society of Clinical Oncology
C1 [Huang, Yan-qi; Liang, Chang-hong; He, Lan; Liang, Cui-shan; Ma, Ze-lan; Liu, Zai-yi] Guangdong Acad Med Sci, Guangdong Gen Hosp, Guangzhou 510080, Guangdong, Peoples R China.
   [Huang, Yan-qi; Liang, Cui-shan; Ma, Ze-lan] Southern Med Univ, Guangzhou, Guangdong, Peoples R China.
   [He, Lan] S China Univ Technol, Sch Med, Guangzhou 510641, Guangdong, Peoples R China.
   [Chen, Xin] Guangzhou Med Univ, Affiliated Guangzhou Peoples Hosp 1, Guangzhou, Guangdong, Peoples R China.
   [Tian, Jie] Chinese Acad Sci, Key Lab Mol Imaging, Beijing, Peoples R China.
C3 Guangdong Academy of Medical Sciences & Guangdong General Hospital; Southern Medical University - China; Southern Medical University - China; South China University of Technology; Guangzhou Medical University; Chinese Academy of Sciences; Institute of Automation, CAS
RP Liu, ZY (corresponding author), Guangdong Acad Med Sci, Dept Radiol, Guangdong Gen Hosp, 106 Zhongshan Er Rd, Guangzhou 510080, Guangdong, Peoples R China.
EM zyliu@163.com
FU National Natural Scientific Foundation of China [81271569]
CR Aerts HJWL, 2014, NAT COMMUN, V5, P0, DOI 10.1038/ncomms5006
   Balachandran VP, 2015, LANCET ONCOL, V16, PE173, DOI 10.1016/S1470-2045(14)71116-7
   Barton JB, 2002, AM J SURG, V183, P499, DOI 10.1016/S0002-9610(02)00841-3
   Birkhahn M, 2007, EXPERT REV ANTICANC, V7, P1717, DOI 10.1586/14737140.7.12.1717
   Chang GJ, 2007, J NATL CANCER I, V99, P433, DOI 10.1093/jnci/djk092
   Collins GS, 2015, J CLIN EPIDEMIOL, V68, P112, DOI 10.1016/j.jclinepi.2014.11.010
   Compton C, 2000, CANCER-AM CANCER SOC, V88, P1739, DOI 10.1002/(SICI)1097-0142(20000401)88:7<1739::AID-CNCR30>3.0.CO;2-T
   Croner RS, 2008, ANN SURG, V247, P803, DOI 10.1097/SLA.0b013e31816bcd49
   Dighe S, 2010, CLIN RADIOL, V65, P708, DOI 10.1016/j.crad.2010.01.024
   Duffy MJ, 2001, CLIN CHEM, V47, P624
   Engstrom PF, 2009, J NATL COMPR CANC NE, V7, P778, DOI 10.6004/jnccn.2009.0056
   Ferlay J, 2015, INT J CANCER, V136, PE359, DOI 10.1002/ijc.29210
   Ferlay J, 2010, INT J CANCER, V127, P2893, DOI 10.1002/ijc.25516
   Gevaert O, 2012, RADIOLOGY, V264, P387, DOI 10.1148/radiol.12111607
   Gillies RJ, 2016, RADIOLOGY, V278, P563, DOI 10.1148/radiol.2015151169
   Glasgow SC, 2012, J GASTROINTEST SURG, V16, P1019, DOI 10.1007/s11605-012-1827-4
   Gorelik E, 2005, CANCER EPIDEM BIOMAR, V14, P981, DOI 10.1158/1055-9965.EPI-04-0404
   Harrell FE, 2015, SPRINGER SER STAT, V0, P0, DOI DOI 10.1007/978-3-319-19425-7
   Kramer AA, 2007, CRIT CARE MED, V35, P2052, DOI 10.1097/01.CCM.0000275267.64078.B0
   Kuo MD, 2007, J VASC INTERV RADIOL, V18, P821, DOI 10.1016/j.jvir.2007.04.031
   Kuo MD, 2014, RADIOLOGY, V270, P320, DOI 10.1148/radiol.13132195
   Lambin P, 2012, EUR J CANCER, V48, P441, DOI 10.1016/j.ejca.2011.11.036
   Leufkens AM, 2011, SCAND J GASTROENTERO, V46, P887, DOI 10.3109/00365521.2011.574732
   Localio AR, 2012, ANN INTERN MED, V157, P294, DOI 10.7326/0003-4819-157-4-201208210-00014
   Mazurowski MA, 2015, J AM COLL RADIOL, V12, P862, DOI 10.1016/j.jacr.2015.04.019
   Miles KA, 2009, RADIOLOGY, V250, P444, DOI 10.1148/radiol.2502071879
   Nakarai C, 2015, CLIN EXP MED, V15, P333, DOI 10.1007/s10238-014-0298-1
   Ng F, 2013, RADIOLOGY, V266, P177, DOI 10.1148/radiol.12120254
   Otchy D, 2004, DIS COLON RECTUM, V47, P1269, DOI 10.1007/s10350-004-0598-8
   Paik S, 2004, NEW ENGL J MED, V351, P2817, DOI 10.1056/NEJMoa041588
   Pencina MJ, 2011, STAT MED, V30, P11, DOI 10.1002/sim.4085
   Sauerbrei W, 2007, STAT MED, V26, P5512, DOI 10.1002/sim.3148
   Sauerbrei W, 2011, J BIOPHARM STAT, V21, P1206, DOI 10.1080/10543406.2011.629890
   Smith AJ, 2010, J SURG ONCOL, V101, P5, DOI 10.1002/jso.21395
   Sparano JA, 2015, NEW ENGL J MED, V373, P2005, DOI 10.1056/NEJMoa1510764
   Tangri N, 2011, JAMA-J AM MED ASSOC, V305, P1553, DOI 10.1001/jama.2011.451
   Thirunavukarasu P, 2015, JAMA SURG, V150, P747, DOI 10.1001/jamasurg.2015.0871
   Toiyama Y, 2015, ANTICANCER RES, V35, P2849
   Van Calster B, 2015, MED DECIS MAKING, V35, P162, DOI 10.1177/0272989X14547233
   Vickers AJ, 2008, BMC MED INFORM DECIS, V8, P0, DOI 10.1186/1472-6947-8-53
NR 40
TC 1205
Z9 1339
U1 45
U2 483
PU LIPPINCOTT WILLIAMS & WILKINS
PI PHILADELPHIA
PA TWO COMMERCE SQ, 2001 MARKET ST, PHILADELPHIA, PA 19103 USA
SN 0732-183X
EI 1527-7755
J9 J CLIN ONCOL
JI J. Clin. Oncol.
PD JUN 20
PY 2016
VL 34
IS 18
BP 2157
EP +
DI 10.1200/JCO.2015.65.9128
PG 9
WC Oncology
SC Oncology
GA DN9DU
UT WOS:000377380300014
PM 27138577
DA 2024-03-01
ER

PT J
AU Andreassen, CN
   Schack, LMH
   Laursen, LV
   Alsner, J
AF Andreassen, Christian Nicolaj
   Schack, Line Meinertz Hybel
   Laursen, Louise Vagner
   Alsner, Jan
TI Radiogenomics - current status, challenges and future directions
SO CANCER LETTERS
LA English
DT Review
DE Normal tissue toxicity; Radiosensitivity; Predictive assay; SNP; Complex trait; Expression quantitative trait loci
ID genome-wide association; single nucleotide polymorphisms; radiation-induced fibrosis; late radiotherapy toxicity; normal tissue complications; breast-cancer patients; prostate-cancer; gene-expression; cellular radiosensitivity; erectile dysfunction
AB Radiogenomics designates a scientific field that addresses possible associations between genetic germline alterations and normal tissue toxicity after radiotherapy. The ultimate aim of this research is to establish a gene-based predictive test for normal tissue radiosensitivity. During the last 5 years, substantial progress has been achieved in this field. Several compelling associations for SNPs have been demonstrated in large candidate gene studies as well as genome wide association studies. These findings shed new light on radiobiology and expand our understanding of the, processes that lead to side effects after radiotherapy. Despite this, certain fundamental challenges still relate to genomic approaches. Based on the latest insights into complex trait genetics and molecular genetics, we provide an analysis of these challenges and propose putative strategies to further advance the field. These strategies include 'big data approaches' and collaborative research within international consortia. Furthermore, research that combines the study of radiation-induced gene expression and genome-wide SNP genotype may discover genetic alterations that regulate the biological response to ionizing radiation. Thus, such integrative approaches may lead to genetic alterations that affect risk of normal tissue toxicity. (C) 2016 Elsevier Ireland Ltd. All rights reserved.
C1 [Andreassen, Christian Nicolaj] Aarhus Univ Hosp, Dept Oncol, Aarhus, Denmark.
   [Andreassen, Christian Nicolaj; Schack, Line Meinertz Hybel; Laursen, Louise Vagner; Alsner, Jan] Aarhus Univ Hosp, Dept Expt Clin Oncol, Aarhus, Denmark.
C3 Aarhus University; Aarhus University
RP Andreassen, CN (corresponding author), Aarhus Univ Hosp, Dept Oncol, Aarhus, Denmark.; Andreassen, CN (corresponding author), Aarhus Univ Hosp, Dept Expt Clin Oncol, Aarhus, Denmark.
EM nicolaj@oncology.au.dk
FU The Danish Cancer Society [R125-A7753, R90-A6300] Funding Source: researchfish
CR Al Olama AA, 2014, NAT GENET, V46, P1103, DOI 10.1038/ng.3094
   Albert FW, 2015, NAT REV GENET, V16, P197, DOI 10.1038/nrg3891
   Alsbeih G, 2010, RADIAT RES, V173, P505, DOI 10.1667/RR1769.1
   Alsner J, 2007, RADIOTHER ONCOL, V83, P261, DOI 10.1016/j.radonc.2007.05.001
   Andreassen CN, 2014, RADIOTHER ONCOL, V111, P0
   Andreassen CN, 1900, V69, V0, P0
   Andreassen CN, 2015, RADIOTHER ONCOL, V114, P310, DOI 10.1016/j.radonc.2015.02.004
   Andreassen CN, 2013, RADIOTHER ONCOL, V108, P469, DOI 10.1016/j.radonc.2013.08.029
   Andreassen CN, 2012, RADIOTHER ONCOL, V105, P337, DOI 10.1016/j.radonc.2012.11.004
   Andreassen CN, 2010, RADIOTHER ONCOL, V97, P1, DOI 10.1016/j.radonc.2010.07.018
   Andreassen CN, 2009, RADIOTHER ONCOL, V92, P299, DOI 10.1016/j.radonc.2009.06.015
   Andreassen CN, 2005, ACTA ONCOL, V44, P801, DOI 10.1080/02841860500374513
   Azria D, 2008, CLIN CANCER RES, V14, P6284, DOI 10.1158/1078-0432.CCR-08-0700
   Barnett GC, 2014, RADIOTHER ONCOL, V111, P178, DOI 10.1016/j.radonc.2014.02.012
   Barnett GC, 2012, RADIOTHER ONCOL, V105, P289, DOI 10.1016/j.radonc.2012.10.017
   Barnett GC, 2010, RADIOTHER ONCOL, V97, P9, DOI 10.1016/j.radonc.2009.12.006
   BENTZEN SM, 1993, EUR J CANCER, V29A, P1373, DOI 10.1016/0959-8049(93)90004-Y
   Bentzen SM, 2006, NAT REV CANCER, V6, P702, DOI 10.1038/nrc1950
   Edvardsen H, 2013, INT J RADIAT ONCOL, V86, P791, DOI 10.1016/j.ijrobp.2013.02.025
   Edwards SL, 2013, AM J HUM GENET, V93, P779, DOI 10.1016/j.ajhg.2013.10.012
   Fachal L, 2015, CURR OPIN GENET DEV, V30, P32, DOI 10.1016/j.gde.2015.01.004
   Fachal L, 2014, NAT GENET, V46, P891, DOI 10.1038/ng.3020
   Georgakilas AG, 2015, CANCER LETT, V368, P164, DOI 10.1016/j.canlet.2015.03.021
   Gibson G, 2012, NAT REV GENET, V13, P135, DOI 10.1038/nrg3118
   Kerns SL, 2015, SEMIN RADIAT ONCOL, V25, P281, DOI 10.1016/j.semradonc.2015.05.006
   Kerns SL, 2014, FUTURE ONCOL, V10, P2391, DOI 10.2217/fon.14.173
   Kerns SL, 2014, RADIOTHER ONCOL, V110, P182, DOI 10.1016/j.radonc.2013.07.011
   Kerns SL, 2013, RADIOTHER ONCOL, V107, P372, DOI 10.1016/j.radonc.2013.05.001
   Kerns SL, 2013, J UROLOGY, V190, P102, DOI 10.1016/j.juro.2013.01.096
   Kerns SL, 2013, INT J RADIAT ONCOL, V85, PE21, DOI 10.1016/j.ijrobp.2012.08.003
   Kerns SL, 2010, INT J RADIAT ONCOL, V78, P1292, DOI 10.1016/j.ijrobp.2010.07.036
   Lyngholm CD, 2015, ACTA ONCOL, V54, P1665, DOI 10.3109/0284186X.2015.1069395
   Manolio TA, 2010, NEW ENGL J MED, V363, P166, DOI 10.1056/NEJMra0905980
   Moorcraft SY, 2015, CRIT REV ONCOL HEMAT, V96, P463, DOI 10.1016/j.critrevonc.2015.06.007
   Niu NF, 2010, GENOME RES, V20, P1482, DOI 10.1101/gr.107672.110
   Peacock J, 2000, RADIOTHER ONCOL, V55, P173, DOI 10.1016/S0167-8140(00)00173-0
   Pollard JM, 2009, INT J RADIAT ONCOL, V74, P1323, DOI 10.1016/j.ijrobp.2009.02.057
   Rodningen AK, 2008, RADIOTHER ONCOL, V86, P314, DOI 10.1016/j.radonc.2007.09.013
   Safwat A, 2002, INT J RADIAT ONCOL, V52, P198, DOI 10.1016/S0360-3016(01)02690-6
   Scaife JE, 2015, BRIT J RADIOL, V88, P0, DOI 10.1259/bjr.20150172
   Seibold P, 2015, INT J RADIAT ONCOL, V92, P1084, DOI 10.1016/j.ijrobp.2015.04.011
   Smirnov DA, 2009, NATURE, V459, P587, DOI 10.1038/nature07940
   Talbot CJ, 2012, BRIT J CANCER, V107, P748, DOI 10.1038/bjc.2012.290
   Wang Q, 2015, FRONT GENET, V6, P0, DOI 10.3389/fgene.2015.00149
   Welter D, 2014, NUCLEIC ACIDS RES, V42, PD1001, DOI 10.1093/nar/gkt1229
   West C, 2014, CLIN ONCOL-UK, V26, P739, DOI 10.1016/j.clon.2014.09.008
   West C, 2010, INT J RADIAT ONCOL, V76, P1295, DOI 10.1016/j.ijrobp.2009.12.017
   Westra HJ, 2014, BBA-MOL BASIS DIS, V1842, P1896, DOI 10.1016/j.bbadis.2014.04.024
   Wood AR, 2014, NAT GENET, V46, P1173, DOI 10.1038/ng.3097
   Zschenker O, 2010, RADIOTHER ONCOL, V97, P26, DOI 10.1016/j.radonc.2010.01.016
NR 50
TC 61
Z9 63
U1 0
U2 17
PU ELSEVIER IRELAND LTD
PI CLARE
PA ELSEVIER HOUSE, BROOKVALE PLAZA, EAST PARK SHANNON, CO, CLARE, 00000, IRELAND
SN 0304-3835
EI 1872-7980
J9 CANCER LETT
JI Cancer Lett.
PD NOV 1
PY 2016
VL 382
IS 1
BP 127
EP 136
DI 10.1016/j.canlet.2016.01.035
PG 10
WC Oncology
SC Oncology
GA EA9SU
UT WOS:000386985800014
PM 26828014
DA 2024-03-01
ER

PT J
AU Zhao, BS
   Tan, YQ
   Tsai, WY
   Qi, J
   Xie, CM
   Lu, L
   Schwartz, LH
AF Zhao, Binsheng
   Tan, Yongqiang
   Tsai, Wei-Yann
   Qi, Jing
   Xie, Chuanmiao
   Lu, Lin
   Schwartz, Lawrence H.
TI Reproducibility of radiomics for deciphering tumor phenotype with imaging
SO SCIENTIFIC REPORTS
LA English
DT Article
ID volumetric measurements; test-retest; ct scans; variability; features; images
AB Radiomics (radiogenomics) characterizes tumor phenotypes based on quantitative image features derived from routine radiologic imaging to improve cancer diagnosis, prognosis, prediction and response to therapy. Although radiomic features must be reproducible to qualify as biomarkers for clinical care, little is known about how routine imaging acquisition techniques/parameters affect reproducibility. To begin to fill this knowledge gap, we assessed the reproducibility of a comprehensive, commonly-used set of radiomic features using a unique, same-day repeat computed tomography data set from lung cancer patients. Each scan was reconstructed at 6 imaging settings, varying slice thicknesses (1.25 mm, 2.5 mm and 5 mm) and reconstruction algorithms (sharp, smooth). Reproducibility was assessed using the repeat scans reconstructed at identical imaging setting (6 settings in total). In separate analyses, we explored differences in radiomic features due to different imaging parameters by assessing the agreement of these radiomic features extracted from the repeat scans reconstructed at the same slice thickness but different algorithms (3 settings in total). Our data suggest that radiomic features are reproducible over a wide range of imaging settings. However, smooth and sharp reconstruction algorithms should not be used interchangeably. These findings will raise awareness of the importance of properly setting imaging acquisition parameters in radiomics/radiogenomics research.
C1 [Zhao, Binsheng; Tan, Yongqiang; Qi, Jing; Xie, Chuanmiao; Lu, Lin; Schwartz, Lawrence H.] Columbia Univ, Dept Radiol, Med Ctr, 710 West 168th St, New York, NY 10032 USA.
   [Tsai, Wei-Yann] Columbia Univ, Med Ctr, Dept Biostat, 722 West 168th St, New York, NY 10032 USA.
C3 Columbia University; Columbia University
RP Zhao, BS (corresponding author), Columbia Univ, Dept Radiol, Med Ctr, 710 West 168th St, New York, NY 10032 USA.
EM bz2166@cumc.columbia.edu
FU National Cancer Institute (NCI) [R01 CA149490]
CR Aerts HJWL, 2014, NAT COMMUN, V5, P0, DOI 10.1038/ncomms5006
   Balagurunathan Y, 2014, J DIGIT IMAGING, V27, P805, DOI 10.1007/s10278-014-9716-x
   Colen R, 2014, TRANSL ONCOL, V7, P556, DOI 10.1016/j.tranon.2014.07.007
   Coroller TP, 2015, RADIOTHER ONCOL, V114, P345, DOI 10.1016/j.radonc.2015.02.015
   DIXON WJ, 1953, BIOMETRICS, V9, P74, DOI 10.2307/3001634
   Galavis PE, 2010, ACTA ONCOL, V49, P1012, DOI 10.3109/0284186X.2010.498437
   Gevaert O, 2012, RADIOLOGY, V264, P387, DOI 10.1148/radiol.12111607
   Halpenny DF, 2014, LUNG CANCER, V86, P190, DOI 10.1016/j.lungcan.2014.09.007
   Hunter A, 2013, MED PHYS, V40, P0
   Karlo CA, 2014, RADIOLOGY, V270, P464, DOI 10.1148/radiol.13130663
   Kumar V, 2012, MAGN RESON IMAGING, V30, P1234, DOI 10.1016/j.mri.2012.06.010
   Kuo MD, 2007, J VASC INTERV RADIOL, V18, P821, DOI 10.1016/j.jvir.2007.04.031
   Lambin P, 2012, EUR J CANCER, V48, P441, DOI 10.1016/j.ejca.2011.11.036
   Lee HJ, 2013, RADIOLOGY, V268, P254, DOI 10.1148/radiol.13112553
   Leijenaar RTH, 2013, ACTA ONCOL, V52, P1391, DOI 10.3109/0284186X.2013.812798
   LIN LI, 1989, BIOMETRICS, V45, P255, DOI 10.2307/2532051
   McNitt-Gray MF, 2015, TRANSL ONCOL, V8, P55, DOI 10.1016/j.tranon.2015.01.001
   Ng F, 2013, EUR J RADIOL, V82, P342, DOI 10.1016/j.ejrad.2012.10.023
   Oxnard GR, 2011, J CLIN ONCOL, V29, P3114, DOI 10.1200/JCO.2010.33.7071
   Parmar C, 2014, PLOS ONE, V9, P0, DOI 10.1371/journal.pone.0102107
   R Core Team, 2013, R LANG ENV STAT COMP, V0, P0
   Tan YQ, 2013, MED PHYS, V40, P0, DOI 10.1118/1.4793409
   Tan YQ, 2012, CANCER IMAGING, V12, P497, DOI 10.1102/1470-7330.2012.0046
   Tixier F, 2011, J NUCL MED, V52, P369, DOI 10.2967/jnumed.110.082404
   Zhao B, 2012, RIDER LUNG CT MSKCC, V0, P0
   Zhao BS, 2014, TRANSL ONCOL, V7, P88, DOI 10.1593/tlo.13865
   Zhao BS, 2013, EUR J RADIOL, V82, P959, DOI 10.1016/j.ejrad.2013.02.018
   Zhao BS, 2009, RADIOLOGY, V252, P263, DOI 10.1148/radiol.2522081593
   Zinn PO, 2011, PLOS ONE, V6, P0, DOI 10.1371/journal.pone.0025451
NR 29
TC 378
Z9 407
U1 2
U2 99
PU NATURE PUBLISHING GROUP
PI LONDON
PA MACMILLAN BUILDING, 4 CRINAN ST, LONDON N1 9XW, ENGLAND
SN 2045-2322
EI 
J9 SCI REP-UK
JI Sci Rep
PD MAR 24
PY 2016
VL 6
IS 
BP 
EP 
DI 10.1038/srep23428
PG 7
WC Multidisciplinary Sciences
SC Science & Technology - Other Topics
GA DH3OI
UT WOS:000372695900001
PM 27009765
DA 2024-03-01
ER

PT J
AU Wiestler, B
   Kluge, A
   Lukas, M
   Gempt, J
   Ringel, F
   Schlegel, J
   Meyer, B
   Zimmer, C
   Förster, S
   Pyka, T
   Preibisch, C
AF Wiestler, Benedikt
   Kluge, Anne
   Lukas, Mathias
   Gempt, Jens
   Ringel, Florian
   Schlegel, Juergen
   Meyer, Bernhard
   Zimmer, Claus
   Foerster, Stefan
   Pyka, Thomas
   Preibisch, Christine
TI Multiparametric MRI-based differentiation of WHO grade II/III glioma and WHO grade IV glioblastoma
SO SCIENTIFIC REPORTS
LA English
DT Article
ID cerebral blood-volume; survival; hypoxia; astrocytomas; progression; diagnosis; diffuse
[truncated: 130,943 more chars]
