# Supplementary material for: Research Trends and Evolution in Radiogenomics (2005-2023): Bibliometric Analysis
Source: Interact J Med Res. 2024 Jul 9;13:e51347. doi: 10.2196/51347 (PMC11267093; doi:10.2196/51347)
Supplement: Multimedia Appendix 1 [file ijmr_v13i1e51347_app1.zip › download2017u93.txt]

PT J
AU Spetz, J
   Langen, B
   Rudqvist, N
   Parris, TZ
   Helou, K
   Nilsson, O
   Forssell-Aronsson, E
AF Spetz, Johan
   Langen, Britta
   Rudqvist, Nils
   Parris, Toshima Z.
   Helou, Khalil
   Nilsson, Ola
   Forssell-Aronsson, Eva
TI Hedgehog inhibitor sonidegib potentiates <SUP>177</SUP>Lu-octreotate therapy of GOT1 human small intestine neuroendocrine tumors in nude mice
SO BMC CANCER
LA English
DT Article
DE Radionuclide therapy; radiation biology; Odomzo; LDE225; Lu-177-DOTATATE; GEPNET; midgut carcinoid; radiogenomics; radiosensitizer; PRRT
ID mediated radiation-therapy; receptor radionuclide therapy; g-protein; pathway; model; lde225; target; phase; lu-177-dotatate; combination
AB Background: Lu-177-octreotate can be used to treat somatostatin receptor expressing neuroendocrine tumors. It is highly effective in animal models, but clinical studies have so far only demonstrated low cure rates. Hedgehog inhibitors have shown therapeutic effect as monotherapy in neuroendocrine tumor model systems and might be one option to enhance the efficacy of Lu-177-octreotate therapy. The aim of this study was to determine the therapeutic effect of combination therapy using Lu-177-octreotate and the Hedgehog signaling pathway inhibitor sonidegib. Methods: GOT1-bearing BALB/c nude mice were treated with either sonidegib (80 mg/kg twice a week via oral gavage), a single injection of 30 MBq Lu-177-octreotate i.v., or a combination of both. Untreated animals served as controls. Tumor size was measured twice-weekly using calipers. The animals were killed 41 d after injection followed by excision of the tumors. Total RNA was extracted from each tumor sample and then subjected to gene expression analysis. Gene expression patterns were compared with those of untreated controls using Nexus Expression 3.0, IPA and Gene Ontology terms. Western blot was carried out on total protein extracted from the tumor samples to analyze activation-states of the Hh and PI3K/AKT/mTOR pathways. Results: Sonidegib monotherapy resulted in inhibition of tumor growth, while a significant reduction in mean tumor volume was observed after Lu-177-octreotate monotherapy and combination therapy. Time to progression was prolonged in the combination therapy group compared with Lu-177-octreotate monotherapy. Gene expression analysis revealed a more pronounced response following combination therapy compared with both monotherapies, regarding the number of regulated genes and biological processes. Several cancer-related signaling pathways (i.e. Wnt/beta-catenin, PI3K/AKT/mTOR, G-protein coupled receptor, and Notch) were affected by the combination therapy, but not by either monotherapy. Protein expression analysis revealed an activation of the Hh- and PI3K/AKT/mTOR pathways in tumors exposed to Lu-177-octreotate monotherapy and combination therapy. Conclusions: A comparative analysis of the different treatment groups showed that combination therapy using sonidegib and Lu-177-octreotate could be beneficial to patients with neuroendocrine tumors. Gene expression analysis revealed a functional interaction between sonidegib and Lu-177-octreotate, i.e. several cancer-related signaling pathways were modulated that were not affected by either monotherapy. Protein expression analysis indicated a possible PI3K/AKT/mTOR-dependent activation of the Hh pathway, independent of SMO.
C1 [Spetz, Johan; Langen, Britta; Rudqvist, Nils; Forssell-Aronsson, Eva] Univ Gothenburg, Sahlgrenska Univ Hosp, Sahlgrenska Acad, Sahlgrenska Canc Ctr,Inst Clin Sci,Dept Radiat Ph, SE-41345 Gothenburg, Sweden.
   [Parris, Toshima Z.; Helou, Khalil] Univ Gothenburg, Sahlgrenska Univ Hosp, Sahlgrenska Acad, Sahlgrenska Canc Ctr,Inst Clin Sci,Dept Oncol, SE-41345 Gothenburg, Sweden.
   [Nilsson, Ola] Univ Gothenburg, Sahlgrenska Univ Hosp, Sahlgrenska Acad, Sahlgrenska Canc Ctr,Inst Biomed,Dept Pathol, SE-41345 Gothenburg, Sweden.
C3 University of Gothenburg; Sahlgrenska University Hospital; Sahlgrenska University Hospital; University of Gothenburg; University of Gothenburg; Sahlgrenska University Hospital
RP Spetz, J (corresponding author), Univ Gothenburg, Sahlgrenska Univ Hosp, Sahlgrenska Acad, Sahlgrenska Canc Ctr,Inst Clin Sci,Dept Radiat Ph, SE-41345 Gothenburg, Sweden.
EM spetz@hsph.harvard.edu
FU Swedish Research Council; Swedish Cancer Society; BioCARE - a National Strategic Research Program at University of Gothenburg; King Gustav V Jubilee Clinic Cancer Research Foundation; Wilhelm and Martina Lundgren Research Foundation; Assar Gabrielsson Cancer Research Foundation; Adlerbertska Research Fund; Sahlgrenska University Hospital
CR Amakye D, 2013, NAT MED, V19, P1410, DOI 10.1038/nm.3389
   Ashburner M, 2000, NAT GENET, V25, P25, DOI 10.1038/75556
   Bernhardt P, 2003, NUCL MED BIOL, V30, P253, DOI 10.1016/S0969-8051(02)00417-1
   Bodei L, 2014, THORAC SURG CLIN, V24, P333, DOI 10.1016/j.thorsurg.2014.04.005
   Bohinc B, 2013, THYROID, V23, P1119, DOI 10.1089/thy.2012.0474
   Bolch WE, 2009, J NUCL MED, V50, P477, DOI 10.2967/jnumed.108.056036
   Burns JM, 2006, J EXP MED, V203, P2201, DOI 10.1084/jem.20052144
   Chen YJ, 2011, INT J RADIAT ONCOL, V80, P851, DOI 10.1016/j.ijrobp.2011.01.003
   Chung JH, 2010, PLOS GENET, V6, P0, DOI 10.1371/journal.pgen.1000863
   Claringbold PG, 2012, CANCER BIOTHER RADIO, V27, P561, DOI 10.1089/cbr.2012.1276
   Dalmo J, 2017, EJNMMI RES, V7, P0, DOI 10.1186/s13550-016-0247-y
   de Jong M, 2001, INT J CANCER, V92, P628, DOI 10.1002/1097-0215(20010601)92:5<628::AID-IJC1244>3.0.CO;2-L
   Delpassand ES, 2014, PANCREAS, V43, P518, DOI 10.1097/MPA.0000000000000113
   Dong Z, 2015, STRAHLENTHER ONKOL, V191, P672, DOI 10.1007/s00066-015-0858-7
   Eckerman K, 2008, ANNALS OF THE ICRP, V38, P9
   Fendrich V, 2007, ENDOCR-RELAT CANCER, V14, P865, DOI 10.1677/ERC-07-0108
   Fendrich V, 2011, ANN SURG, V254, P818, DOI 10.1097/SLA.0b013e318236bc0f
   Forssell-Aronsson E, 2013, NEUROENDOCRINOLOGY, V97, P86, DOI 10.1159/000336086
   Gillissen B, 2003, EMBO J, V22, P3580, DOI 10.1093/emboj/cdg343
   Gu DS, 2013, MOL CANCER THER, V12, P1038, DOI 10.1158/1535-7163.MCT-12-1030
   He XL, 2014, NAT MED, V20, P1035, DOI 10.1038/nm.3666
   Inaguma S, 2015, ONCOTARGET, V6, P33648, DOI 10.18632/oncotarget.5203
   Jiang J, 2008, DEV CELL, V15, P801, DOI 10.1016/j.devcel.2008.11.010
   Kölby L, 2005, BRIT J CANCER, V93, P1144, DOI 10.1038/sj.bjc.6602845
   Kölby L, 2001, AM J PATHOL, V158, P745, DOI 10.1016/S0002-9440(10)64017-5
   Kumari A, 2015, J NEUROPHYSIOL, V113, P1034, DOI 10.1152/jn.00822.2014
   Lagadec C, 2013, INT J RADIAT ONCOL, V87, P609, DOI 10.1016/j.ijrobp.2013.06.2064
   Li J, 2000, WORLD J GASTROENTERO, V6, P513
   Lin CW, 2014, DEV BIOL, V392, P324, DOI 10.1016/j.ydbio.2014.05.014
   Modlin IM, 2008, LANCET ONCOL, V9, P61, DOI 10.1016/S1470-2045(07)70410-2
   Nilsson O, 2004, ANN NY ACAD SCI, V1014, P275, DOI 10.1196/annals.1294.031
   OHayre M, 2014, CURR OPIN CELL BIOL, V27, P126, DOI 10.1016/j.ceb.2014.01.005
   Ou YH, 2007, EMBO J, V26, P3968, DOI 10.1038/sj.emboj.7601825
   Pan SF, 2010, ACS MED CHEM LETT, V1, P130, DOI 10.1021/ml1000307
   Parris TZ, 2010, CLIN CANCER RES, V16, P3860, DOI 10.1158/1078-0432.CCR-10-0889
   Pietanza MC, 2016, LUNG CANCER, V99, P23, DOI 10.1016/j.lungcan.2016.04.014
   Pool SE, 2013, CANCER RES, V73, P12, DOI 10.1158/0008-5472.CAN-11-2089
   Riley T, 2008, NAT REV MOL CELL BIO, V9, P402, DOI 10.1038/nrm2395
   Rizvi S, 2010, CANCER RES, V70, P6787, DOI 10.1158/0008-5472.CAN-10-0197
   Shapiro GI, 2000, CELL BIOCHEM BIOPHYS, V33, P189, DOI 10.1385/CBB:33:2:189
   Sharma N, 2015, ONCOTARGET, V6, P32039, DOI 10.18632/oncotarget.5055
   Shida T, 2006, CANCER BIOL THER, V5, P1530, DOI 10.4161/cbt.5.11.3458
   Sims-Mourtada J, 2006, CLIN CANCER RES, V12, P6565, DOI 10.1158/1078-0432.CCR-06-0176
   Strosberg J, 2017, NEW ENGL J MED, V376, P125, DOI 10.1056/NEJMoa1607427
   Swärd C, 2008, CANCER BIOTHER RADIO, V23, P114, DOI 10.1089/cbr.2007.0421
   Swärd C, 2010, WORLD J SURG, V34, P1368, DOI 10.1007/s00268-009-0387-6
   Villavicencio EH, 2000, AM J HUM GENET, V67, P1047, DOI 10.1016/S0002-9297(07)62934-6
   Wang Y, 2012, CANCER CELL, V21, P374, DOI 10.1016/j.ccr.2011.12.028
   Weinberg R, 2013, THE BIOLOGY OF CANCER, V0, P0
   Yahyanejad S, 2016, ONCOTARGET, V7, P7610, DOI 10.18632/oncotarget.6714
   Yang CP, 2012, CELL RES, V22, P1593, DOI 10.1038/cr.2012.134
   Yao JC, 2008, J CLIN ONCOL, V26, P3063, DOI 10.1200/JCO.2007.15.4377
   Yu Y, 2012, J EXP MED, V209, P2467, DOI 10.1084/jem.20121846
NR 53
TC 23
Z9 24
U1 0
U2 9
PU BMC
PI LONDON
PA CAMPUS, 4 CRINAN ST, LONDON N1 9XW, ENGLAND
SN 
EI 1471-2407
J9 BMC CANCER
JI BMC Cancer
PD AUG 8
PY 2017
VL 17
IS 
BP 
EP 
DI 10.1186/s12885-017-3524-x
PG 11
WC Oncology
SC Oncology
GA FE2EW
UT WOS:000408030300001
PM 28789624
DA 2024-03-01
ER

PT J
AU Lao, JW
   Chen, YS
   Li, ZC
   Li, QH
   Zhang, J
   Liu, J
   Zhai, GT
AF Lao, Jiangwei
   Chen, Yinsheng
   Li, Zhi-Cheng
   Li, Qihua
   Zhang, Ji
   Liu, Jing
   Zhai, Guangtao
TI A Deep Learning-Based Radiomics Model for Prediction of Survival in Glioblastoma Multiforme
SO SCIENTIFIC REPORTS
LA English
DT Article
ID biomarker; signature; images
AB Traditional radiomics models mainly rely on explicitly-designed handcrafted features from medical images. This paper aimed to investigate if deep features extracted via transfer learning can generate radiomics signatures for prediction of overall survival (OS) in patients with Glioblastoma Multiforme (GBM). This study comprised a discovery data set of 75 patients and an independent validation data set of 37 patients. A total of 1403 handcrafted features and 98304 deep features were extracted from preoperative multi-modality MR images. After feature selection, a six-deep-feature signature was constructed by using the least absolute shrinkage and selection operator (LASSO) Cox regression model. A radiomics nomogram was further presented by combining the signature and clinical risk factors such as age and Karnofsky Performance Score. Compared with traditional risk factors, the proposed signature achieved better performance for prediction of OS (C-index = 0.710, 95% CI: 0.588, 0.932) and significant stratification of patients into prognostically distinct groups (P < 0.001, HR = 5.128, 95% CI: 2.029, 12.960). The combined model achieved improved predictive performance (C-index = 0.739). Our study demonstrates that transfer learning-based deep features are able to generate prognostic imaging signature for OS prediction and patient stratification for GBM, indicating the potential of deep imaging feature-based biomarker in preoperative care of GBM patients.
C1 [Lao, Jiangwei; Zhai, Guangtao] Shanghai Jiao Tong Univ, Inst Image Commun & Network Engn, Shanghai, Peoples R China.
   [Chen, Yinsheng; Liu, Jing] Sun Yat Sen Univ, Canc Ctr, Dept Neurosurg Neurooncol, State Key Lab Oncol South China,Collaborat Innova, Guangzhou, Guangdong, Peoples R China.
   [Li, Zhi-Cheng; Li, Qihua] Chinese Acad Sci, Shenzhen Inst Adv Technol, Inst Biomed & Hlth Engn, Shenzhen, Peoples R China.
   [Liu, Jing] Tianjin Univ, Sch Elect & Informat Engn, Tianjin, Peoples R China.
C3 Shanghai Jiao Tong University; State Key Lab Oncology South China; Sun Yat Sen University; Chinese Academy of Sciences; Shenzhen Institute of Advanced Technology, CAS; Tianjin University
RP Zhai, GT (corresponding author), Shanghai Jiao Tong Univ, Inst Image Commun & Network Engn, Shanghai, Peoples R China.; Li, ZC (corresponding author), Chinese Acad Sci, Shenzhen Inst Adv Technol, Inst Biomed & Hlth Engn, Shenzhen, Peoples R China.
EM zc.li@siat.ac.cn; zhaiguangtao@sjtu.edu.cn
FU National High-Tech R&D Program of China for Young Scientist (863 program) [2015AA020933]; National Basic Research Program of China (973 Program) [2015CB755500]
CR Aerts HJWL, 2014, NAT COMMUN, V5, P0, DOI 10.1038/ncomms5644
   Bleeker FE, 2012, J NEURO-ONCOL, V108, P11, DOI 10.1007/s11060-011-0793-0
   CAMP RL, 2004, CLIN CANCER RES, V10, P7252, DOI 10.1158/1078-0432.CCR-04-0713
   Chatfield K, 2014, ARXIV14053531, V0, P0
   Chen LC, 2014, INT C LEARN REPR, V0, P0
   Collins GS, 2015, J CLIN EPIDEMIOL, V68, P112, DOI 10.1016/j.jclinepi.2014.11.010
   Coroller TP, 2015, RADIOTHER ONCOL, V114, P345, DOI 10.1016/j.radonc.2015.02.015
   Dolecek TA, 2012, NEURO-ONCOLOGY, V14, Pv1, DOI 10.1093/neuonc/nos218
   Fedorov A, 2012, MAGN RESON IMAGING, V30, P1323, DOI 10.1016/j.mri.2012.05.001
   FLEISS JL, 1973, EDUC PSYCHOL MEAS, V33, P613, DOI 10.1177/001316447303300309
   Gillies RJ, 2016, RADIOLOGY, V278, P563, DOI 10.1148/radiol.2015151169
   He KM, 2016, PROC CVPR IEEE, V0, PP770, DOI 10.1109/CVPR.2016.90
   Hinton GE, 2006, SCIENCE, V313, P504, DOI 10.1126/science.1127647
   Huang YQ, 2016, RADIOLOGY, V281, P947, DOI 10.1148/radiol.2016152234
   Jia YQ, 2014, PROCEEDINGS OF THE 2014 ACM CONFERENCE ON MULTIMEDIA (MM14), V0, PP675, DOI 10.1145/2647868.2654889
   Karpathy A, 2014, PROC CVPR IEEE, V0, PP1725, DOI 10.1109/CVPR.2014.223
   Kickingereder P, 2016, RADIOLOGY, V281, P907, DOI 10.1148/radiol.2016161382
   Lambin P, 2012, EUR J CANCER, V48, P441, DOI 10.1016/j.ejca.2011.11.036
   Lecun Y, 1998, P IEEE, V86, P2278, DOI 10.1109/5.726791
   Pan SJ, 2010, IEEE T KNOWL DATA EN, V22, P1345, DOI 10.1109/TKDE.2009.191
   Pencina MJ, 2004, STAT MED, V23, P2109, DOI 10.1002/sim.1802
   Pham-Gia T, 2001, MATH COMPUT MODEL, V34, P921, DOI 10.1016/S0895-7177(01)00109-1
   Team RC, 2014, R LANG ENV STAT COMP, V0, P0
   Tibshirani R, 1997, STAT MED, V16, P385, DOI 10.1002/(SICI)1097-0258(19970228)16:4<385::AID-SIM380>3.0.CO;2-3
   Weinstein JN, 2013, NAT GENET, V45, P1113, DOI 10.1038/ng.2764
   Young RM, 2015, ANN TRANSL MED, V3, P0, DOI 10.3978/j.issn.2305-5839.2015.05.10
NR 26
TC 375
Z9 407
U1 15
U2 106
PU NATURE RESEARCH
PI BERLIN
PA HEIDELBERGER PLATZ 3, BERLIN, 14197, GERMANY
SN 2045-2322
EI 
J9 SCI REP-UK
JI Sci Rep
PD SEP 4
PY 2017
VL 7
IS 
BP 
EP 
DI 10.1038/s41598-017-10649-8
PG 8
WC Multidisciplinary Sciences
SC Science & Technology - Other Topics
GA FF5EC
UT WOS:000408997700052
PM 28871110
DA 2024-03-01
ER

PT J
AU Li, YM
   Qian, ZH
   Xu, KB
   Wang, K
   Fan, X
   Li, SW
   Liu, X
   Wang, YY
   Jiang, T
AF Li, Yiming
   Qian, Zenghui
   Xu, Kaibin
   Wang, Kai
   Fan, Xing
   Li, Shaowu
   Liu, Xing
   Wang, Yinyan
   Jiang, Tao
TI Radiomic features predict Ki-67 expression level and survival in lower grade gliomas
SO JOURNAL OF NEURO-ONCOLOGY
LA English
DT Article
DE Ki-67; Lower grade gliomas; Radiogenomics; Prediction; Survival
ID labeling index; diffusion tensor; astrocytomas; radiogenomics; mri
AB To investigate the radiomic features associated with Ki-67 expression in lower grade gliomas and assess the prognostic values of these features. Patients with lower grade gliomas (n = 117) were randomly assigned into the training (n = 78) and validation (n = 39) sets. A total of 431 radiological features were extracted from each patient. Differential radiological features between the low and high Ki-67 expression groups were screened by significance analysis of microarrays. Then, generalized linear analysis was performed to select features that could predict the Ki-67 expression level. Predictive efficiencies were further evaluated in the validation set. Cox regression analysis was performed to investigate the prognostic values of Ki-67 expression level and Ki-67-related radiological features. A group of nine radiological features were screened for prediction of Ki-67 expression status; these achieved accuracies of 83.3% and 88.6% (areas under the curves, 0.91 and 0.93) in the training and validation sets, respectively. Of these features, only spherical disproportion (SD) was found to be a prognostic factor. Patients in the high SD group exhibited worse outcomes in the whole cohort (overall survival, p < 0.0001; progression-free survival, p < 0.0001). Ki-67 expression level and SD were independent prognostic factors in the multivariate Cox regression analysis. This study identified a radiomic signature for prediction of Ki-67 expression level as well as a prognostic radiological feature in patients with lower grade gliomas.
C1 [Li, Yiming; Qian, Zenghui; Fan, Xing; Li, Shaowu; Liu, Xing; Jiang, Tao] Capital Med Univ, Beijing Neurosurg Inst, 6 Tiantanxili, Beijing 100050, Peoples R China.
   [Xu, Kaibin] Chinese Acad Sci, Inst Automat, Beijing, Peoples R China.
   [Wang, Kai] Capital Med Univ, Beijing Tiantan Hosp, Dept Neuroradiol, Beijing, Peoples R China.
   [Wang, Yinyan] Capital Med Univ, Beijing Tiantan Hosp, Dept Neurosurg, 6 Tiantanxili, Beijing 100050, Peoples R China.
   [Jiang, Tao] Beijing Inst Brain Disorders, Ctr Brain Tumor, Beijing, Peoples R China.
   [Jiang, Tao] China Natl Clin Res Ctr Neurol Dis, Beijing, Peoples R China.
C3 Beijing Neurosurgical Institute; Capital Medical University; Chinese Academy of Sciences; Institute of Automation, CAS; Capital Medical University; Capital Medical University
RP Liu, X; Jiang, T (corresponding author), Capital Med Univ, Beijing Neurosurg Inst, 6 Tiantanxili, Beijing 100050, Peoples R China.; Wang, YY (corresponding author), Capital Med Univ, Beijing Tiantan Hosp, Dept Neurosurg, 6 Tiantanxili, Beijing 100050, Peoples R China.; Jiang, T (corresponding author), Beijing Inst Brain Disorders, Ctr Brain Tumor, Beijing, Peoples R China.; Jiang, T (corresponding author), China Natl Clin Res Ctr Neurol Dis, Beijing, Peoples R China.
EM tiantanliyiming@163.com; 370453167@qq.com; kaibinxu1990@sina.com; wangk_med@126.com; xingkongyaoxiang@163.com; lys5@sina.com; 15846591696@126.com; tiantanyinyan@126.com; taojiang1964@163.com
FU Beijing Natural Science Foundation [7174295]; National Natural Science Foundation of China [81601452]
CR Aerts HJWL, 2014, NAT COMMUN, V5, P0, DOI 10.1038/ncomms5006
   Alexiou GA, 2014, CLIN NEUROL NEUROSUR, V116, P41, DOI 10.1016/j.clineuro.2013.11.003
   Bai HX, 2016, BRIT J RADIOL, V89, P0, DOI 10.1259/bjr.20151030
   Brat DJ, 2015, NEW ENGL J MED, V372, P2481, DOI 10.1056/NEJMoa1402121
   Cai Jinquan, 2016, ONCOSCIENCE, V3, P258, DOI 10.18632/oncoscience.317
   Chen Wen-Jie, 2015, ASIAN PAC J CANCER PREV, V16, P411
   Duregon E, 2016, ONCOTARGET, V7, P21190, DOI 10.18632/oncotarget.8498
   Fudaba H, 2014, AM J NEURORADIOL, V35, P2091, DOI 10.3174/ajnr.A4018
   Itakura H, 2015, SCI TRANSL MED, V7, P0, DOI 10.1126/scitranslmed.aaa7582
   Johannessen AL, 2006, PATHOL ONCOL RES, V12, P143, DOI 10.1007/BF02893360
   Kickingereder P, 2016, CLIN CANCER RES, V22, P5765, DOI 10.1158/1078-0432.CCR-16-0702
   Kogiku M, 2008, J CLIN NEUROSCI, V15, P1198, DOI 10.1016/j.jocn.2007.11.012
   Korfiatis P, 2016, MED PHYS, V43, P2835, DOI 10.1118/1.4948668
   Kuo MD, 2014, RADIOLOGY, V270, P320, DOI 10.1148/radiol.13132195
   Larsson O, 2005, BMC BIOINFORMATICS, V6, P0, DOI 10.1186/1471-2105-6-129
   Liu CB, 2012, PHYS MED BIOL, V57, P0, DOI 10.1088/0031-9155/57/24/8393
   Liu YW, 2013, NEUROSCI LETT, V546, P36, DOI 10.1016/j.neulet.2013.04.030
   Matas M, 2013, INFECT GENET EVOL, V13, P284, DOI 10.1016/j.meegid.2012.10.020
   Mazurowski MA, 2015, J AM COLL RADIOL, V12, P862, DOI 10.1016/j.jacr.2015.04.019
   Molina D, 2016, COMPUT BIOL MED, V78, P49, DOI 10.1016/j.compbiomed.2016.09.011
   Ryu YJ, 2014, PLOS ONE, V9, P0, DOI 10.1371/journal.pone.0108335
   Soch J, 2016, NEUROIMAGE, V141, P469, DOI 10.1016/j.neuroimage.2016.07.047
   van den Bent MJ, 2014, NEURO-ONCOLOGY, V16, P1570, DOI 10.1093/neuonc/nou297
   Wakimoto H, 1996, CANCER-AM CANCER SOC, V77, P373, DOI 10.1002/(SICI)1097-0142(19960115)77:2<373::AID-CNCR21>3.0.CO;2-Y
   Yan W, 2012, NEURO-ONCOLOGY, V14, P1432, DOI 10.1093/neuonc/nos263
   Zeng AL, 2015, ONCOTARGET, V6, P30232, DOI 10.18632/oncotarget.4920
   Zhang BQ, 2017, NEURO-ONCOLOGY, V19, P109, DOI 10.1093/neuonc/now121
   Zinn PO, 2011, PLOS ONE, V6, P0, DOI 10.1371/journal.pone.0025451
NR 28
TC 42
Z9 48
U1 0
U2 16
PU SPRINGER
PI NEW YORK
PA 233 SPRING ST, NEW YORK, NY 10013 USA
SN 0167-594X
EI 1573-7373
J9 J NEURO-ONCOL
JI J. Neuro-Oncol.
PD NOV 15
PY 2017
VL 135
IS 2
BP 317
EP 324
DI 10.1007/s11060-017-2576-8
PG 8
WC Oncology; Clinical Neurology
SC Oncology; Neurosciences & Neurology
GA FL4PH
UT WOS:000414212300011
PM 28900812
DA 2024-03-01
ER

PT J
AU Peeken, JC
   Nuesslin, F
   Combs, SE
AF Peeken, Jan Caspar
   Nuesslin, Fridtjof
   Combs, Stephanie E.
TI "Radio-oncomics"
SO STRAHLENTHERAPIE UND ONKOLOGIE
LA English
DT Review
DE Radiomics; Radiogenomics; Toxicity; Precision medicine; Radiotherapy; Radiation Oncology
ID chemoradiation
AB Introduction Radiomics, a recently introduced concept, describes quantitative computerized algorithm-based feature extraction from imaging data including computer tomography (CT), magnetic resonance imaging (MRT), or positron-emission tomography (PET) images. For radiation oncology it offers the potential to significantly influence clinical decision-making and thus therapy planning and follow-up workflow. Methods After image acquisition, image preprocessing, and defining regions of interest by structure segmentation, algorithms are applied to calculate shape, intensity, texture, and multiscale filter features. By combining multiple features and correlating them with clinical outcome, prognostic models can be created. Results Retrospective studies have proposed radiomics classifiers predicting, e. g., overall survival, radiation treatment response, distant metastases, or radiation-related toxicity. Besides, radiomics features can be correlated with genomic information ("radiogenomics") and could be used for tumor characterization. Discussion Distinct patterns based on data-based as well as genomics-based features will influence radiation oncology in the future. Individualized treatments in terms of dose level adaption and target volume definition, as well as other outcome-related parameters will depend on radiomics and radiogenomics. By integration of various datasets, the prognostic power can be increased making radiomics a valuable part of future precision medicine approaches. Conclusion This perspective demonstrates the evidence for the radiomics concept in radiation oncology. The necessity of further studies to integrate radiomics classifiers into clinical decision-making and the radiation therapy workflow is emphasized.
C1 [Peeken, Jan Caspar; Nuesslin, Fridtjof; Combs, Stephanie E.] TUM, Dept Radiat Oncol, Klinikum Rechts Isar, Ismaninger Str 22, D-81675 Munich, Germany.
   [Combs, Stephanie E.] Helmholtz Zentrum Munchen, Inst Innovat Radiotherapy iRT, DRS, Ingolstadter Landstr 1, D-85764 Neuherberg, Germany.
C3 Technical University of Munich; Helmholtz Association; Helmholtz-Center Munich - German Research Center for Environmental Health
RP Peeken, JC (corresponding author), TUM, Dept Radiat Oncol, Klinikum Rechts Isar, Ismaninger Str 22, D-81675 Munich, Germany.
EM jan.peeken@tum.de
CR Aerts HJWL, 2014, NAT COMMUN, V5, P0, DOI 10.1038/ncomms5006
   Unknown -, 2017, RADIOGENOMICS GLIOBL, V0, P0
   Bhandari V, 2014, J MED PHYS, V39, P164, DOI 10.4103/0971-6203.139005
   Chalkidou A, 2015, PLOS ONE, V10, P0, DOI 10.1371/journal.pone.0124165
   Chen X, 2016, INT J RADIAT ONCOL, V96, PS191, DOI 10.1016/j.ijrobp.2016.06.478
   Combs SE, 2016, STRAHLENTHER ONKOL, V192, P209, DOI 10.1007/s00066-016-0944-5
   Cook GJR, 2013, J NUCL MED, V54, P19, DOI 10.2967/jnumed.112.107375
   Coroller TP, 2016, RADIOTHER ONCOL, V119, P480, DOI 10.1016/j.radonc.2016.04.004
   Coroller TP, 2015, RADIOTHER ONCOL, V114, P345, DOI 10.1016/j.radonc.2015.02.015
   Court LE, 2016, TRANSL CANCER RES, V5, P340, DOI 10.21037/tcr.2016.06.17
   Cunliffe A, 2015, INT J RADIAT ONCOL, V91, P1048, DOI 10.1016/j.ijrobp.2014.11.030
   Fave X, 2015, MED PHYS, V42, P6784, DOI 10.1118/1.4934826
   Fox MJ, 2016, J MAGN RESON IMAGING, V43, P903, DOI 10.1002/jmri.25057
   Gillies RJ, 2016, RADIOLOGY, V278, P563, DOI 10.1148/radiol.2015151169
   Gnep K, 2017, J MAGN RESON IMAGING, V45, P103, DOI 10.1002/jmri.25335
   Grossmann P, 2016, BMC CANCER, V16, P0, DOI 10.1186/s12885-016-2659-5
   Gutman DA, 2013, RADIOLOGY, V267, P560, DOI 10.1148/radiol.13120118
   Jansen JFA, 2016, WORLD J RADIOL, V8, P90, DOI 10.4329/wjr.v8.i1.90
   Kalpathy-Cramer J, 2014, TRANSL ONCOL, V7, P147, DOI 10.1593/tlo.13862
   Kanwar A, 2016, INT J RADIAT ONCOL, V96, PS191, DOI 10.1016/j.ijrobp.2016.06.477
   King AD, 2013, RADIOLOGY, V266, P531, DOI 10.1148/radiol.12120167
   Kumar V, 2012, MAGN RESON IMAGING, V30, P1234, DOI 10.1016/j.mri.2012.06.010
   Lambin P, 2012, EUR J CANCER, V48, P441, DOI 10.1016/j.ejca.2011.11.036
   Leijenaar RTH, 2015, ACTA ONCOL, V54, P1423, DOI 10.3109/0284186X.2015.1061214
   Lohmann P, 2017, EUR RADIOL, V27, P2916, DOI 10.1007/s00330-016-4638-2
   Maas M, 2011, J CLIN ONCOL, V29, P4633, DOI 10.1200/JCO.2011.37.7176
   Mattonen SA, 2016, INT J RADIAT ONCOL, V94, P1121, DOI 10.1016/j.ijrobp.2015.12.369
   McGarry SD, 2016, TOMOGRAPHY, V2, P223, DOI 10.18383/j.tom.2016.00250
   Moran MS, 2015, LANCET ONCOL, V16, PE113, DOI 10.1016/S1470-2045(14)71104-0
   Narang S, 2016, TRANSL CANCER RES, V5, P383, DOI 10.21037/tcr.2016.06.31
   Nie K, 2016, CLIN CANCER RES, V22, P5256, DOI 10.1158/1078-0432.CCR-15-2997
   Obeid JP, 2017, CLIN TRANSL ONCOL, V19, P211, DOI 10.1007/s12094-016-1526-9
   Parmar C, 2015, FRONT ONCOL, V5, P0, DOI 10.3389/fonc.2015.00272
   Parmar C, 2015, SCI REP-UK, V5, P0, DOI 10.1038/srep13087
   Parmar C, 2015, SCI REP-UK, V5, P0, DOI 10.1038/srep11044
   Parra NA, 2014, INT J RADIAT ONCOL, V90, P376, DOI 10.1016/j.ijrobp.2014.03.049
   Paul J, 2016, INT J RADIAT ONCOL, V96, PS193, DOI 10.1016/j.ijrobp.2016.06.481
   Prasanna P, 2017, EUR RADIOL, V27, P4198, DOI 10.1007/s00330-017-4815-y
   Pyka T, 2016, EUR J NUCL MED MOL I, V43, P133, DOI 10.1007/s00259-015-3140-4
   Rosenstein BS, 2014, INT J RADIAT ONCOL, V89, P709, DOI 10.1016/j.ijrobp.2014.03.009
   Rutman AM, 2009, EUR J RADIOL, V70, P232, DOI 10.1016/j.ejrad.2009.01.050
   Scalco E, 2013, RADIOTHER ONCOL, V109, P384, DOI 10.1016/j.radonc.2013.09.019
   Shiradkar R, 2016, RADIAT ONCOL, V11, P0, DOI 10.1186/s13014-016-0718-3
   Stoyanova R, 2016, ONCOTARGET, V7, P53362, DOI 10.18632/oncotarget.10523
   Tan S, 2013, INT J RADIAT ONCOL, V85, P1375, DOI 10.1016/j.ijrobp.2012.10.017
   Vallieres M, 2013, INT J RADIAT ONCOL, V87, PS467, DOI 10.1016/j.ijrobp.2013.06.1236
   van Timmeren JE, 2016, INT J RADIAT ONCOL, V96, PS193, DOI 10.1016/j.ijrobp.2016.06.482
   Velazquez ER, 2015, SCI REP-UK, V5, P0, DOI 10.1038/srep16822
   Yamamoto S, 2012, AM J ROENTGENOL, V199, P654, DOI 10.2214/AJR.11.7824
   Yang DL, 2015, MED PHYS, V42, P6725, DOI 10.1118/1.4934373
   Yip SSF, 2016, PHYS MED BIOL, V61, PR150, DOI 10.1088/0031-9155/61/13/R150
   Yu H, 2009, INT J RADIAT ONCOL, V2, P618
   Zhang HY, 2014, SCI WORLD J, V0, P0, DOI DOI 10.1155/2014/645953
   Zhou Z, 2016, INT J RADIAT ONCOL, V96, PS193, DOI 10.1016/j.ijrobp.2016.06.483
NR 54
TC 53
Z9 54
U1 1
U2 19
PU SPRINGER HEIDELBERG
PI HEIDELBERG
PA TIERGARTENSTRASSE 17, D-69121 HEIDELBERG, GERMANY
SN 0179-7158
EI 1439-099X
J9 STRAHLENTHER ONKOL
JI Strahlenther. Onkol.
PD OCT 15
PY 2017
VL 193
IS 10
BP 767
EP 778
DI 10.1007/s00066-017-1175-0
PG 12
WC Oncology; Radiology, Nuclear Medicine & Medical Imaging
SC Oncology; Radiology, Nuclear Medicine & Medical Imaging
GA FI3OL
UT WOS:000411874000001
PM 28687979
DA 2024-03-01
ER

PT J
AU Lee, JG
   Jun, S
   Cho, YW
   Lee, H
   Kim, GB
   Seo, JB
   Kim, N
AF Lee, June-Goo
   Jun, Sanghoon
   Cho, Young-Won
   Lee, Hyunna
   Kim, Guk Bae
   Seo, Joon Beom
   Kim, Namkug
TI Deep Learning in Medical Imaging: General Overview
SO KOREAN JOURNAL OF RADIOLOGY
LA English
DT Review
DE Artificial intelligence; Machine learning; Convolutional neural network; Recurrent Neural Network; Computer-aided; Precision medicine; Radiology
ID convolutional encoder networks; support vector regression; neural-network; feature representation; segmentation; images; recognition; integration; radiomics
AB The artificial neural network (ANN)-a machine learning technique inspired by the human neuronal synapse system-was introduced in the 1950s. However, the ANN was previously limited in its ability to solve actual problems, due to the vanishing gradient and overfitting problems with training of deep architecture, lack of computing power, and primarily the absence of sufficient data to train the computer system. Interest in this concept has lately resurfaced, due to the availability of big data, enhanced computing power with the current graphics processing units, and novel algorithms to train the deep neural network. Recent studies on this technology suggest its potentially to perform better than humans in some visual and auditory recognition tasks, which may portend its applications in medicine and healthcare, especially in medical imaging, in the foreseeable future. This review article offers perspectives on the history, development, and applications of deep learning technology, particularly regarding its applications in medical imaging.
C1 [Lee, June-Goo] Univ Ulsan, Coll Med, Biomed Engn Res Ctr, Asan Med Ctr, Seoul 05505, South Korea.
   [Jun, Sanghoon; Cho, Young-Won; Lee, Hyunna; Kim, Guk Bae; Seo, Joon Beom; Kim, Namkug] Univ Ulsan, Coll Med, Asan Med Ctr, Res Inst Radiol,Dept Radiol, 88 Olymp Ro 43 Gil, Seoul 05505, South Korea.
   [Jun, Sanghoon; Cho, Young-Won; Lee, Hyunna; Kim, Guk Bae; Kim, Namkug] Univ Ulsan, Coll Med, Biomed Engn Res Ctr, Asan Med Ctr,Dept Convergence Med, Seoul 05505, South Korea.
C3 University of Ulsan; University of Ulsan; University of Ulsan
RP Seo, JB (corresponding author), Univ Ulsan, Coll Med, Asan Med Ctr, Res Inst Radiol,Dept Radiol, 88 Olymp Ro 43 Gil, Seoul 05505, South Korea.; Kim, N (corresponding author), Univ Ulsan, Coll Med, Res Inst Radiol, Dept Convergence Med & Radiol,Asan Med Ctr, 88 Olymp Ro 43 Gil, Seoul 05505, South Korea.; Kim, N (corresponding author), Univ Ulsan, Coll Med, Asan Med Ctr, Inst Biomed Engn, 88 Olymp Ro 43 Gil, Seoul 05505, South Korea.
EM joonbeomseo@gmail.com; namkugkim@gmail.com
CR Abadi M, 2016, PROCEEDINGS OF OSDI16: 12TH USENIX SYMPOSIUM ON OPERATING SYSTEMS DESIGN AND IMPLEMENTATION, V0, P265
   Aerts HJWL, 2014, NAT COMMUN, V5, P0, DOI 10.1038/ncomms5006
   Unknown -, 2014, INTRO COMPUTATIONAL, V0, P0
   Unknown -, 2010, PACS DIGITAL MED ESS, V0, P0
   Unknown -, 1994, NEURAL NETWORKS COMP, V0, P0
   Unknown -, 2016, P IEEE C COMP VIS PA, V0, P0
   Antol S, 2015, IEEE I CONF COMP VIS, V0, PP2425, DOI 10.1109/ICCV.2015.279
   Antoniol G, 1991, MEDICAL INFORMATICS EUROPE 1991. PROCEEDINGS, V0, P150
   Arbib M, 2003, HDB BRAIN THEORY NEU, V0, P0
   BAHL LR, 1983, IEEE T PATTERN ANAL, V5, P179, DOI 10.1109/TPAMI.1983.4767370
   BAKER JK, 1979, J ACOUST SOC AM, V65, PS132, DOI 10.1121/1.2017061
   BENGIO Y, 1994, IEEE T NEURAL NETWOR, V5, P157, DOI 10.1109/72.279181
   Bogoni L, 2012, J DIGIT IMAGING, V25, P771, DOI 10.1007/s10278-012-9496-0
   Brosch T, 2016, IEEE T MED IMAGING, V35, P1229, DOI 10.1109/TMI.2016.2528821
   Brosch T, 2015, LECT NOTES COMPUT SC, V9351, P3, DOI 10.1007/978-3-319-24574-4_1
   Byvatov E, 2003, J CHEM INF COMP SCI, V43, P1882, DOI 10.1021/ci0341161
   Cernazanu-Glavan C, 2013, ADV ELECTR COMPUT EN, V13, P87, DOI 10.4316/AECE.2013.01015
   Chen Jian, 2015, ASIAN PAC J CANCER PREV, V16, P5095
   Cheng JZ, 2016, SCI REP-UK, V6, P0, DOI 10.1038/srep24454
   Ciresan D, 2012, NEURAL NETWORKS, V32, P333, DOI 10.1016/j.neunet.2012.02.023
   Ciresan DC, 2013, LECT NOTES COMPUT SC, V8150, P411, DOI 10.1007/978-3-642-40763-5_51
   Collins FS, 2015, NEW ENGL J MED, V372, P793, DOI 10.1056/NEJMp1500523
   Dahl GE, 2013, INT CONF ACOUST SPEE, V0, PP8609, DOI 10.1109/ICASSP.2013.6639346
   Deng L, 2013, INT CONF ACOUST SPEE, V0, PP8599, DOI 10.1109/ICASSP.2013.6639344
   Dollár P, 2010, PROC CVPR IEEE, V0, PP1078, DOI 10.1109/CVPR.2010.5540094
   Donahue J, 2017, IEEE T PATTERN ANAL, V39, P677, DOI 10.1109/TPAMI.2016.2599174
   Drucker H, 1997, ADV NEUR IN, V9, P155
   Fang H, 2015, PROC CVPR IEEE, V0, PP1473, DOI 10.1109/CVPR.2015.7298754
   Farhadi A, 2010, LECT NOTES COMPUT SC, V6314, P15, DOI 10.1007/978-3-642-15561-1_2
   Fenton JJ, 2007, NEW ENGL J MED, V356, P1399, DOI 10.1056/NEJMoa066099
   Gregor K, 2015, PR MACH LEARN RES, V37, P1462
   Hesketh RL, 2015, DIAGN INTERV RADIOL, V21, P0, DOI 10.5152/dir.2014.14237
   Hinton GE, 2006, NEURAL COMPUT, V18, P1527, DOI 10.1162/neco.2006.18.7.1527
   Hodosh M, 2013, J ARTIF INTELL RES, V47, P853, DOI 10.1613/jair.3994
   Hofmanninger J, 2015, PROC CVPR IEEE, V0, PP457, DOI 10.1109/CVPR.2015.7298643
   Hua KL, 2015, ONCOTARGETS THER, V8, P2015, DOI 10.2147/OTT.S80733
   Jia YQ, 2014, PROCEEDINGS OF THE 2014 ACM CONFERENCE ON MULTIMEDIA (MM14), V0, PP675, DOI 10.1145/2647868.2654889
   Johnson J, 2016, PROC CVPR IEEE, V0, PP4565, DOI 10.1109/CVPR.2016.494
   Kallenberg M, 2016, IEEE T MED IMAGING, V35, P1322, DOI 10.1109/TMI.2016.2532122
   Karpathy A, 2017, IEEE T PATTERN ANAL, V39, P664, DOI 10.1109/TPAMI.2016.2598339
   Kiwiel KC, 2001, MATH PROGRAM, V90, P1, DOI 10.1007/PL00011414
   Krizhevsky A, 2017, COMMUN ACM, V60, P84, DOI 10.1145/3065386
   Kulkarni G, 2013, IEEE T PATTERN ANAL, V35, P2891, DOI 10.1109/TPAMI.2012.162
   Kumar D, 2015, 2015 12TH CONFERENCE ON COMPUTER AND ROBOT VISION CRV 2015, V0, PP133, DOI 10.1109/CRV.2015.25
   Le AHT, 2009, INT J COMPUT ASS RAD, V4, P317, DOI 10.1007/s11548-009-0297-y
   Lecun Y, 1998, P IEEE, V86, P2278, DOI 10.1109/5.726791
   Lehman CD, 2015, JAMA INTERN MED, V175, P1828, DOI 10.1001/jamainternmed.2015.5231
   Lin TY, 2014, LECT NOTES COMPUT SC, V8693, P740, DOI 10.1007/978-3-319-10602-1_48
   Liu SQ, 2014, I S BIOMED IMAGING, V0, PP1015, DOI 10.1109/ISBI.2014.6868045
   Miao S, 2016, IEEE T MED IMAGING, V35, P1352, DOI 10.1109/TMI.2016.2521800
   Middleton I, 2004, MED ENG PHYS, V26, P71, DOI 10.1016/S1350-4533(03)00137-1
   Mikolov Tomas, 2010, 11 ANN C INT SPEECH, V0, P0
   Moeskops P, 2016, IEEE T MED IMAGING, V35, P1252, DOI 10.1109/TMI.2016.2548501
   Mottaghi R, 2015, PROC CVPR IEEE, V0, PP418, DOI 10.1109/CVPR.2015.7298639
   Murphy KP, 2012, MACHINE LEARNING: A PROBABILISTIC PERSPECTIVE, V0, P1
   Ning F, 2005, IEEE T IMAGE PROCESS, V14, P1360, DOI 10.1109/TIP.2005.852470
   Pereira S, 2016, IEEE T MED IMAGING, V35, P1240, DOI 10.1109/TMI.2016.2538465
   Prasoon A, 2013, LECT NOTES COMPUT SC, V8150, P246, DOI 10.1007/978-3-642-40763-5_31
   Roura E, 2015, NEURORADIOLOGY, V57, P1031, DOI 10.1007/s00234-015-1552-2
   Rupprecht C, 2015, PROC CVPR IEEE, V0, PP3314, DOI 10.1109/CVPR.2015.7298952
   Russakovsky O, 2015, INT J COMPUT VISION, V115, P211, DOI 10.1007/s11263-015-0816-y
   Shi YH, 2014, PROC CVPR IEEE, V0, PP2721, DOI 10.1109/CVPR.2014.354
   Socher R, 2014, TRANS. ASSOC. COMPUT. LINGUIST., V2, P207, DOI 10.1162/TACLA00177
   Subbanna N, 2014, PROC CVPR IEEE, V0, PP400, DOI 10.1109/CVPR.2014.58
   Suk HI, 2013, LECT NOTES COMPUT SC, V8150, P583, DOI 10.1007/978-3-642-40763-5_72
   Suk HI, 2014, NEUROIMAGE, V101, P569, DOI 10.1016/j.neuroimage.2014.06.077
   Tay FEH, 2001, OMEGA-INT J MANAGE S, V29, P309, DOI 10.1016/S0305-0483(01)00026-3
   Tong S, 2001, P 9 ACM INT C MULTIM, V0, PP107, DOI 10.1145/500141.500159
   Ngo TA, 2014, PROC CVPR IEEE, V0, PP3118, DOI 10.1109/CVPR.2014.399
   Vinyals O, 2015, PROC CVPR IEEE, V0, PP3156, DOI 10.1109/CVPR.2015.7298935
   Wang Q, 2007, APPL ENVIRON MICROB, V73, P5261, DOI 10.1128/AEM.00062-07
   Weissenberger B, 2015, IEEE INT C EMERG, V0, P0
   Welter P, 2010, INT J COMPUT ASS RAD, V5, P393, DOI 10.1007/s11548-010-0416-9
   Wohlhart P, 2015, PROC CVPR IEEE, V0, PP3109, DOI 10.1109/CVPR.2015.7298930
   Young P, 2014, T ASSOC COMPUT LING, V2, P67, DOI 10.1162/TACL_A_00166
   Yu PS, 2006, J HYDROL, V328, P704, DOI 10.1016/j.jhydrol.2006.01.021
   Zach C, 2015, PROC CVPR IEEE, V0, PP196, DOI 10.1109/CVPR.2015.7298615
   Zeiler MD, 2011, IEEE I CONF COMP VIS, V0, PP2018, DOI 10.1109/ICCV.2011.6126474
   Zhao LY, 2015, COMPUT MATH METHOD M, V2015, P0, DOI 10.1155/2015/836202
   Zhou Z, 2007, COMPUT MED IMAG GRAP, V31, P353, DOI 10.1016/j.compmedimag.2007.02.013
NR 94
TC 618
Z9 698
U1 30
U2 522
PU KOREAN SOCIETY OF RADIOLOGY
PI SEOUL
PA 71, YANGJAECHEON-RO, SEOCHO-GU, SEOUL, SOUTH KOREA
SN 1229-6929
EI 2005-8330
J9 KOREAN J RADIOL
JI Korean J. Radiol.
PD JUL-AUG 15
PY 2017
VL 18
IS 4
BP 570
EP 584
DI 10.3348/kjr.2017.18.4.570
PG 15
WC Radiology, Nuclear Medicine & Medical Imaging
SC Radiology, Nuclear Medicine & Medical Imaging
GA EW4QW
UT WOS:000402487000002
PM 28670152
DA 2024-03-01
ER

PT J
AU Alitto, AR
   Gatta, R
   Vanneste, BGL
   Vallati, M
   Meldolesi, E
   Damiani, A
   Lanzotti, V
   Mattiucci, GC
   Frascino, V
   Masciocchi, C
   Catucci, F
   Dekker, A
   Lambin, P
   Valentini, V
   Mantini, G
AF Alitto, A. R.
   Gatta, R.
   Vanneste, B. G. L.
   Vallati, M.
   Meldolesi, E.
   Damiani, A.
   Lanzotti, V.
   Mattiucci, G. C.
   Frascino, V.
   Masciocchi, C.
   Catucci, F.
   Dekker, A.
   Lambin, P.
   Valentini, V.
   Mantini, G.
TI PRODIGE: PRediction models in prOstate cancer for personalized meDIcine challenGE
SO FUTURE ONCOLOGY
LA English
DT Article
DE Decision Support System; individualized medicine; large database; machine learning; ontology; predictive model
ID standardized data-collection; decision-support-systems; learning health-care; oncology; population; radiomics; prognosis; prototype; toxicity; trials
AB Aim: Identifying the best care for a patient can be extremely challenging. To support the creation of multifactorial Decision Support Systems (DSSs), we propose an Umbrella Protocol, focusing on prostate cancer. Materials & methods: The PRODIGE project consisted of a workflow for standardizing data, and procedures, to create a consistent dataset useful to elaborate DSSs. Techniques from classical statistics and machine learning will be adopted. The general protocol accepted by our Ethical Committee can be downloaded from cancerdata.org. Results: A standardized knowledge sharing process has been implemented by using a semi-formal ontology for the representation of relevant clinical variables. Conclusion: The development of DSSs, based on standardized knowledge, could be a tool to achieve a personalized decision-making.
C1 [Alitto, A. R.; Gatta, R.; Meldolesi, E.; Damiani, A.; Lanzotti, V.; Mattiucci, G. C.; Frascino, V.; Masciocchi, C.; Catucci, F.; Valentini, V.; Mantini, G.] Univ Cattolica Sacro Cuore, Radiat Oncol Area, Gemelli ART, Rome, Italy.
   [Vanneste, B. G. L.; Dekker, A.] Maastricht Univ, Dept Radiat Oncol MAASTRO, Med Ctr, GROW Sch Oncol & Dev Biol, Maastricht, Netherlands.
   [Vallati, M.] Univ Huddersfield, Sch Comp & Engn, Huddersfield, W Yorkshire, England.
C3 Catholic University of the Sacred Heart; IRCCS Policlinico Gemelli; Maastricht University; University of Huddersfield
RP Masciocchi, C (corresponding author), Univ Cattolica Sacro Cuore, Radiat Oncol Area, Gemelli ART, Rome, Italy.
EM annarita.alitto@policlinicogemelli.it
CR Abernethy AP, 2010, J CLIN ONCOL, V28, P4268, DOI 10.1200/JCO.2010.28.5478
   AJCC, 2007, AJCC CANC STAGING MA, V0, P0
   Alitto AR, 2015, J CANC PREV CURR RES, V3, P00092
   Unknown -, 2006, COMM TERM CRIT ADV E, V0, P0
   Booth CM, 2014, BRIT J CANCER, V110, P551, DOI 10.1038/bjc.2013.725
   Cheng Q, 2016, RADIOTHER ONCOL, V118, P281, DOI 10.1016/j.radonc.2015.12.029
   Cismondi F, 2013, ARTIF INTELL MED, V58, P63, DOI 10.1016/j.artmed.2013.01.003
   Collins GS, 2015, J CLIN EPIDEMIOL, V68, P112, DOI 10.1016/j.jclinepi.2014.11.010
   COX JD, 1995, INT J RADIAT ONCOL, V31, P1341, DOI 10.1016/0360-3016(95)00060-C
   Cruz JA, 2006, CANCER INFORM, V2, P59
   Damiani A, 2015, LECT NOTES COMPUTER, V9105, P75
   Dinapoli Nicola, 2016, BIOSTEC 2016. 9TH INTERNATIONAL JOINT CONFERENCE ON BIOMEDICAL ENGINEERING SYSTEMS AND TECHNOLOGIES. PROCEEDINGS: HEALTHINF, V0, P277
   Epstein JI, 2016, EUR UROL, V69, P428, DOI 10.1016/j.eururo.2015.06.046
   Gruber TR, 1995, INT J HUM-COMPUT ST, V43, P907, DOI 10.1006/ijhc.1995.1081
   Jiang HM, 2014, CANCER INFORM, V13, P1, DOI 10.4137/CIN.S19328
   Kourou K, 2015, COMPUT STRUCT BIOTEC, V13, P8, DOI 10.1016/j.csbj.2014.11.005
   Kumar V, 2012, MAGN RESON IMAGING, V30, P1234, DOI 10.1016/j.mri.2012.06.010
   Lambin P, 2017, ADV DRUG DELIVER REV, V109, P131, DOI 10.1016/j.addr.2016.01.006
   Lambin P, 2015, ACTA ONCOL, V54, P1289, DOI 10.3109/0284186X.2015.1062136
   Lambin P, 2013, RADIOTHER ONCOL, V109, P159, DOI 10.1016/j.radonc.2013.07.007
   Lambin P, 2013, NAT REV CLIN ONCOL, V10, P27, DOI 10.1038/nrclinonc.2012.196
   Lambin P, 2012, EUR J CANCER, V48, P441, DOI 10.1016/j.ejca.2011.11.036
   Lambin P, 2010, RADIOTHER ONCOL, V96, P145, DOI 10.1016/j.radonc.2010.07.001
   Meldolesi E, 2016, FUTURE ONCOL, V12, P119, DOI 10.2217/fon.15.295
   Meldolesi E, 2015, RADIOTHER ONCOL, V114, P132, DOI 10.1016/j.radonc.2014.12.013
   Meldolesi E, 2014, RADIOTHER ONCOL, V112, P59, DOI 10.1016/j.radonc.2014.04.008
   Min H, 2009, J BIOMED INFORM, V42, P1035, DOI 10.1016/j.jbi.2009.05.007
   Montironi R, 2010, EUR UROL, V58, P369, DOI 10.1016/j.eururo.2010.04.028
   Sobin L, 2000, INT CLASSIFICATION D, V0, P0
   Stacey D, 2014, COCHRANE DATABASE SY, V28, P0
   USDepartment of Health and Human Services, 2010, COMM TERM CRIT ADV E, V0, P0
   Valentini V, 2013, FUTURE ONCOL, V9, P311, DOI 10.2217/FON.12.197
   Vallati M, 2013, IFIP ADV INF COMM TE, V412, P61
NR 34
TC 8
Z9 8
U1 1
U2 10
PU FUTURE MEDICINE LTD
PI LONDON
PA UNITEC HOUSE, 3RD FLOOR, 2 ALBERT PLACE, FINCHLEY CENTRAL, LONDON, N3 1QB, ENGLAND
SN 1479-6694
EI 1744-8301
J9 FUTURE ONCOL
JI Future Oncol.
PD OCT 15
PY 2017
VL 13
IS 24
BP 2171
EP 2181
DI 10.2217/fon-2017-0142
PG 11
WC Oncology
SC Oncology
GA FO0NW
UT WOS:000416442600008
PM 28758431
DA 2024-03-01
ER

PT J
AU Altazi, BA
   Zhang, GG
   Fernandez, DC
   Montejo, ME
   Hunt, D
   Werner, J
   Biagioli, MC
   Moros, EG
AF Altazi, Baderaldeen A.
   Zhang, Geoffrey G.
   Fernandez, Daniel C.
   Montejo, Michael E.
   Hunt, Dylan
   Werner, Joan
   Biagioli, Matthew C.
   Moros, Eduardo G.
TI Reproducibility of F18-FDG PET radiomic features for different cervical tumor segmentation methods, gray-level discretization, and reconstruction algorithms
SO JOURNAL OF APPLIED CLINICAL MEDICAL PHYSICS
LA English
DT Article
DE cervical cancer; FDG; gray-level discretization; MTV; PET; radiomics
ID standardized uptake value; cell lung-cancer; target volume definition; texture analysis; uptake heterogeneity; neck-cancer; image-reconstruction; carcinoma; reliability; variability
AB Site-specific investigations of the role of radiomics in cancer diagnosis and therapy are emerging. We evaluated the reproducibility of radiomic features extracted from (18)Flourine-fluorodeoxyglucose (F-18-FDG) PET images for three parameters: manual versus computer-aided segmentation methods, gray-level discretization, and PET image reconstruction algorithms. Our cohort consisted of pretreatment PET/CT scans from 88 cervical cancer patients. Two board-certified radiation oncologists manually segmented the metabolic tumor volume (MTV1 and MTV2) for each patient. For comparison, we used a graphical-based method to generate semiautomated segmented volumes (GBSV). To address any perturbations in radiomic feature values, we down-sampled the tumor volumes into three gray-levels: 32, 64, and 128 from the original gray-level of 256. Finally, we analyzed the effect on radiomic features on PET images of eight patients due to four PET 3D-reconstruction algorithms: maximum likelihood-ordered subset expectation maximization (OSEM) iterative reconstruction (IR) method, fourier rebinning-ML-OSEM (FOREIR), FORE-filtered back projection (FOREFBP), and 3D-Reprojection (3DRP) analytical method. We extracted 79 features from all segmentation method, gray-levels of down-sampled volumes, and PET reconstruction algorithms. The features were extracted using gray-level co-occurrence matrices (GLCM), gray-level size zone matrices (GLSZM), gray-level run-length matrices (GLRLM), neighborhood gray-tone difference matrices (NGTDM), shape-based features (SF), and intensity histogram features (IHF). We computed the Dice coefficient between each MTV and GBSV to measure segmentation accuracy. Coefficient values close to one indicate high agreement, and values close to zero indicate low agreement. We evaluated the effect on radiomic features by calculating the mean percentage differences ((d) over bar) between feature values measured from each pair of parameter elements (i.e. segmentation methods: MTV1-MTV2, MTV1-GBSV, MTV2-GBSV; gray-levels: 64-32, 64-128, and 64-256; reconstruction algorithms: OSEM-FORE-OSEM, OSEM-FOREFBP, and OSEM-3DRP). We used vertical bar(d) over bar vertical bar as a measure of radiomic feature reproducibility level, where any feature scored vertical bar(d) over bar vertical bar +/- SD <= vertical bar 25 vertical bar% +/- 35% was considered reproducible. We used Bland-Altman analysis to evaluate the mean, standard deviation (SD), and upper/lower reproducibility limits (U/LRL) for radiomic features in response to variation in each testing parameter. Furthermore, we proposed U/LRL as a method to classify the level of reproducibility: High- +/- 1% <= U/LRL <= +/- 30%; Intermediate- +/- 30% < U/LRL <= +/- 45%; Low- +/- 45 < U/LRL <= +/- 50%. We considered any feature below the low level as nonreproducible (NR). Finally, we calculated the interclass correlation coefficient (ICC) to evaluate the reliability of radiomic feature measurements for each parameter. The segmented volumes of 65 patients (81.3%) scored Dice coefficient >0.75 for all three volumes. The result outcomes revealed a tendency of higher radiomic feature reproducibility among segmentation pair MTV1-GBSV than MTV2-GBSV, gray-level pairs of 64-32 and 64-128 than 64-256, and reconstruction algorithm pairs of OSEM-FOREIR and OSEM-FOREFBP than OSEM-3DRP. Although the choice of cervical tumor segmentation method, gray-level value, and reconstruction algorithm may affect radiomic features, some features were characterized by high reproducibility through all testing parameters. The number of radiomic features that showed insensitivity to variations in segmentation methods, gray-level discretization, and reconstruction algorithms was 10 (13%), 4 (5%), and 1 (1%), respectively. These results suggest that a careful analysis of the effects of these parameters is essential prior to any radiomics clinical application.
C1 [Altazi, Baderaldeen A.; Zhang, Geoffrey G.; Fernandez, Daniel C.; Montejo, Michael E.; Hunt, Dylan; Werner, Joan; Moros, Eduardo G.] HL Moffitt Canc Ctr & Res Inst, Dept Radiat Oncol, Tampa, FL 33612 USA.
   [Altazi, Baderaldeen A.; Zhang, Geoffrey G.; Moros, Eduardo G.] Univ S Florida, Dept Phys, Tampa, FL 33620 USA.
   [Altazi, Baderaldeen A.] King Fahad Specialist Hosp, Dept Radiat Oncol, Dammam, Saudi Arabia.
   [Biagioli, Matthew C.] Florida Hosp, Dept Radiat Oncol, Orlando, FL USA.
C3 H Lee Moffitt Cancer Center & Research Institute; State University System of Florida; University of South Florida; Adventist Health Services; AdventHealth
RP Altazi, BA (corresponding author), HL Moffitt Canc Ctr & Res Inst, Dept Radiat Oncol, Tampa, FL 33612 USA.; Altazi, BA (corresponding author), Univ S Florida, Dept Phys, Tampa, FL 33620 USA.; Altazi, BA (corresponding author), King Fahad Specialist Hosp, Dept Radiat Oncol, Dammam, Saudi Arabia.
EM deen.altazi@moffitt.org
FU King Fahad Specialist Hospital, Dammam, Saudi Arabia
CR Aerts HJWL, 2014, NAT COMMUN, V5, P0, DOI 10.1038/ncomms5006
   Allal AS, 2004, INT J RADIAT ONCOL, V59, P1295, DOI 10.1016/j.ijrobp.2003.12.039
   AMADASUN M, 1989, IEEE T SYST MAN CYB, V19, P1264, DOI 10.1109/21.44046
   Bartlett JW, 2008, ULTRASOUND OBST GYN, V31, P466, DOI 10.1002/uog.5256
   Bauer C, 2016, MED PHYS, V43, P1312, DOI 10.1118/1.4941692
   Beichel RR, 2017, MED PHYS, V44, P479, DOI 10.1002/mp.12041
   Ben Sassi Olfa, 2012, INTERNATIONAL JOURNAL OF COMPUTER SCIENCE & INFORMATION TECHNOLOGY, V4, P209, DOI 10.5121/ijcsit.2012.4615
   Biehl KJ, 2006, J NUCL MED, V47, P1808
   Bland J, 1986, LANCET, V0, P0
   Brooks FJ, 2013, RADIAT ONCOL, V8, P0, DOI 10.1186/1748-717X-8-294
   Buvat I, 2015, J NUCL MED, V56, P1642, DOI 10.2967/jnumed.115.163469
   Caselles V, 1997, INT J COMPUT VISION, V22, P61, DOI 10.1023/A:1007979827043
   Chen CHH, 1998, HDB PATTERN RECOGNIT, V2, P207
   Cheng NM, 2013, J NUCL MED, V54, P1703, DOI 10.2967/jnumed.112.119289
   Chicklore S, 2013, EUR J NUCL MED MOL I, V40, P133, DOI 10.1007/s00259-012-2247-0
   Cook GJR, 2014, CLIN TRANSL IMAGING, V2, P269, DOI 10.1007/s40336-014-0064-0
   Coroller TP, 2015, RADIOTHER ONCOL, V114, P345, DOI 10.1016/j.radonc.2015.02.015
   Dong XZ, 2013, NUCL MED COMMUN, V34, P40, DOI 10.1097/MNM.0b013e32835ae50c
   El Naqa I, 2009, PATTERN RECOGN, V42, P1162, DOI 10.1016/j.patcog.2008.08.011
   El Naqa I, 2014, CLIN TRANSL IMAGING, V2, P305, DOI 10.1007/s40336-014-0063-1
   Foster B, 2014, COMPUT BIOL MED, V50, P76, DOI 10.1016/j.compbiomed.2014.04.014
   Galavis PE, 2010, ACTA ONCOL, V49, P1012, DOI 10.3109/0284186X.2010.498437
   Gallivanone F, 2016, J INSTRUM, V11, P0, DOI 10.1088/1748-0221/11/01/C01022
   Georgiadis P, 2008, COMPUT METH PROG BIO, V89, P24, DOI 10.1016/j.cmpb.2007.10.007
   Giavarina D, 2015, BIOCHEM MEDICA, V25, P141, DOI 10.11613/BM.2015.015
   Gulliksen H, 1945, PSYCHOMETRIKA, V10, P79
   Hanneman SK, 2008, AACN ADV CRIT CARE, V19, P223, DOI 10.1097/01.AACN.0000318125.41512.a3
   HARALICK RM, 1973, IEEE T SYST MAN CYB, VSMC3, P610, DOI 10.1109/TSMC.1973.4309314
   Hatt M, 2011, J NUCL MED, V52, P1690, DOI 10.2967/jnumed.111.092767
   Herrera FG, 2013, FRONT ONCOL, V3, P0, DOI 10.3389/fonc.2013.00034
   HUDSON HM, 1994, IEEE T MED IMAGING, V13, P601, DOI 10.1109/42.363108
   Kidd EA, 2013, INT J RADIAT ONCOL, V85, P116, DOI 10.1016/j.ijrobp.2012.02.056
   Kidd EA, 2012, GYNECOL ONCOL, V127, P136, DOI 10.1016/j.ygyno.2012.06.027
   Kidd EA, 2010, CANCER-AM CANCER SOC, V116, P1469, DOI 10.1002/cncr.24972
   KITCHENHAM B, 1993, PROC INT CONF SOFTW, V0, PP477, DOI 10.1109/ICSE.1993.346018
   Kovalev VA, 2001, IEEE T MED IMAGING, V20, P424, DOI 10.1109/42.925295
   Kuder GF, 1937, PSYCHOMETRIKA, V2, P151, DOI 10.1007/BF02288391
   Kumar V, 2012, MAGN RESON IMAGING, V30, P1234, DOI 10.1016/j.mri.2012.06.010
   Lambin P, 2012, EUR J CANCER, V48, P441, DOI 10.1016/j.ejca.2011.11.036
   Lee YY, 2009, GYNECOL ONCOL, V115, P65, DOI 10.1016/j.ygyno.2009.06.022
   Leijenaar RTH, 2015, SCI REP-UK, V5, P0, DOI 10.1038/srep11075
   Leijenaar RTH, 2013, ACTA ONCOL, V52, P1391, DOI 10.3109/0284186X.2013.812798
   MIR AH, 1995, IEEE ENG MED BIOL, V14, P781, DOI 10.1109/51.473275
   Mougiakakou SG, 2007, ARTIF INTELL MED, V41, P25, DOI 10.1016/j.artmed.2007.05.002
   Mu W, 2015, IEEE T BIO-MED ENG, V62, P2465, DOI 10.1109/TBME.2015.2433397
   Mu W, 2015, PHYS MED BIOL, V60, P5123, DOI 10.1088/0031-9155/60/13/5123
   Myles PS, 2007, BRIT J ANAESTH, V99, P309, DOI 10.1093/bja/aem214
   Nestle U, 2005, J NUCL MED, V46, P1342
   Nie K, 2008, ACAD RADIOL, V15, P1513, DOI 10.1016/j.acra.2008.06.005
   Parmar C, 2014, PLOS ONE, V9, P0, DOI 10.1371/journal.pone.0102107
   Pecorelli S, 2009, INT J GYNECOL OBSTET, V105, P107, DOI 10.1016/j.ijgo.2009.02.009
   Pecorelli S, 2009, INT J GYNECOL OBSTET, V105, P103, DOI 10.1016/j.ijgo.2009.02.012
   Rahim MK, 2014, NUCL MED MOLEC IMAG, V48, P1, DOI 10.1007/s13139-013-0260-2
   Reader AJ, 2007, PET CLIN, V2, P173, DOI 10.1016/j.cpet.2007.08.001
   Schinagl DAX, 2007, INT J RADIAT ONCOL, V69, P1282, DOI 10.1016/j.ijrobp.2007.07.2333
   Shafiq-ul-Hassan M, 2017, MED PHYS, V44, P1050, DOI 10.1002/mp.12123
   Sher A, 2016, EJNMMI RES, V6, P0, DOI 10.1186/s13550-016-0177-8
   Teräs M, 2007, EUR J NUCL MED MOL I, V34, P1683, DOI 10.1007/s00259-007-0493-3
   Tixier F, 2014, PLOS ONE, V9, P0, DOI 10.1371/journal.pone.0099567
   Tixier F, 2012, J NUCL MED, V53, P693, DOI 10.2967/jnumed.111.099127
   Tixier F, 2011, J NUCL MED, V52, P369, DOI 10.2967/jnumed.110.082404
   Wahl RL, 2009, J NUCL MED, V50, P122S, DOI 10.2967/jnumed.108.057307
   Xu D-H, 2004, HEART, V27, P25
   Yu H, 2009, IEEE T MED IMAGING, V28, P374, DOI 10.1109/TMI.2008.2004425
   Yushkevich PA, 2006, NEUROIMAGE, V31, P1116, DOI 10.1016/j.neuroimage.2006.01.015
   Zaidi H, 2010, EUR J NUCL MED MOL I, V37, P2165, DOI 10.1007/s00259-010-1423-3
   Zhu SC, 1996, IEEE T PATTERN ANAL, V18, P884, DOI 10.1109/34.537343
NR 67
TC 71
Z9 75
U1 2
U2 12
PU WILEY
PI HOBOKEN
PA 111 RIVER ST, HOBOKEN 07030-5774, NJ USA
SN 1526-9914
EI 
J9 J APPL CLIN MED PHYS
JI J. Appl. Clin. Med. Phys
PD NOV 15
PY 2017
VL 18
IS 6
BP 32
EP 48
DI 10.1002/acm2.12170
PG 17
WC Radiology, Nuclear Medicine & Medical Imaging
SC Radiology, Nuclear Medicine & Medical Imaging
GA FT6KP
UT WOS:000423263300005
PM 28891217
DA 2024-03-01
ER

PT J
AU Halpenny, DF
   Plodkowski, A
   Riely, G
   Zheng, JT
   Litvak, A
   Moscowitz, C
   Ginsberg, MS
AF Halpenny, Darragh F.
   Plodkowski, Andrew
   Riely, Gregory
   Zheng, Junting
   Litvak, Anya
   Moscowitz, Chaya
   Ginsberg, Michelle S.
TI Radiogenomic evaluation of lung cancer Are there imaging characteristics associated with lung adenocarcinomas harboring BRAF mutations?
SO CLINICAL IMAGING
LA English
DT Article
DE Lung carcinoma; BRAE mutation; Computed tomography; Radiogenomics
ID growth-factor receptor; pulmonary adenocarcinoma; ct characteristics; features; gene; vemurafenib; carcinoma; egfr
AB Introduction: We studied computed tomography (CT) features associated with BRAF mutated lung cancer. Materials and methods: cT features of BRAF mutated lung cancers were compared to stage matched lesions without BRAF mutation. Results: 47 (25%) patients with BRAF mutation and 141 (75%) without BRAF mutation were included. BRAF lesions were most frequently solid 37(84%), spiculated 22(50%), and peripheral 37(84%). No feature of the primary tumor was significantly different between BRAF and non-BRAF groups. BRAF patients were more likely than KRAS patients to have pleural metastases [5 (11%) vs 0 (0%), p = 0.0451. Conclusion: No feature of the primary tumor differentiates BRAF lesions from non-BRAF lesions. (C) 2016 Elsevier Inc. All rights reserved.
C1 [Halpenny, Darragh F.; Plodkowski, Andrew; Ginsberg, Michelle S.] Mem Sloan Kettering Canc Ctr, Dept Radiol, 1275 York Ave, New York, NY 10065 USA.
   [Riely, Gregory; Litvak, Anya] Mem Sloan Kettering Canc Ctr, Dept Med, Div Solid Tumor Oncol, Dept Thorac Oncol Serv, 1275 York Ave, New York, NY 10065 USA.
   [Zheng, Junting; Moscowitz, Chaya] Mem Sloan Kettering Canc Ctr, Dept Epidemiol & Biostat, 1275 York Ave, New York, NY 10065 USA.
C3 Memorial Sloan Kettering Cancer Center; Memorial Sloan Kettering Cancer Center; Memorial Sloan Kettering Cancer Center
RP Halpenny, DF (corresponding author), Mem Sloan Kettering Canc Ctr, Dept Radiol, 1275 York Ave, New York, NY 10065 USA.
EM halpennd@mskcc.org
FU NIH/NCI Cancer Center Support Core Grant [P30 CA008748]
CR Cardarella S, 2013, CLIN CANCER RES, V19, P4532, DOI 10.1158/1078-0432.CCR-13-0657
   Choi CM, 2015, RADIOLOGY, V275, P272, DOI 10.1148/radiol.14140848
   Davies H, 2002, NATURE, V417, P949, DOI 10.1038/nature00766
   Diehn M, 2008, P NATL ACAD SCI USA, V105, P5213, DOI 10.1073/pnas.0801279105
   Gautschi O, 2012, J THORAC ONCOL, V7, PE23, DOI 10.1097/JTO.0b013e3182629903
   Glynn C, 2010, J THORAC ONCOL, V5, P344, DOI 10.1097/JTO.0b013e3181ce9a7a
   Halpenny DF, 2014, LUNG CANCER, V86, P190, DOI 10.1016/j.lungcan.2014.09.007
   Hsu JS, 2014, J THORAC IMAG, V29, P357, DOI 10.1097/RTI.0000000000000116
   Hyman DM, 2015, NEW ENGL J MED, V373, P726, DOI 10.1056/NEJMoa1502309
   Jamshidi N, 2014, RADIOLOGY, V270, P212, DOI 10.1148/radiol.13130078
   Jemal A, 2006, CA-CANCER J CLIN, V56, P106, DOI 10.3322/canjclin.56.2.106
   Karlo CA, 2014, RADIOLOGY, V270, P464, DOI 10.1148/radiol.13130663
   Kuo MD, 2007, J VASC INTERV RADIOL, V18, P821, DOI 10.1016/j.jvir.2007.04.031
   Lee HJ, 2013, RADIOLOGY, V268, P254, DOI 10.1148/radiol.13112553
   Lynch TJ, 2004, NEW ENGL J MED, V350, P2129, DOI 10.1056/NEJMoa040938
   Marchetti A, 2011, J CLIN ONCOL, V29, P3574, DOI 10.1200/JCO.2011.35.9638
   Meisinger QC, 2011, AM J ROENTGENOL, V197, P1073, DOI 10.2214/AJR.10.5954
   Nair VS, 2014, LUNG CANCER, V83, P189, DOI 10.1016/j.lungcan.2013.11.001
   Nowers K, 2002, SEMIN ULTRASOUND CT, V23, P302, DOI 10.1016/S0887-2171(02)90019-3
   Paik PK, 2011, J CLIN ONCOL, V29, P2046, DOI 10.1200/JCO.2010.33.1280
   Peters S, 2013, J CLIN ONCOL, V31, PE341, DOI 10.1200/JCO.2012.47.6143
   Rizzo S, 2016, EUR RADIOL, V26, P32, DOI 10.1007/s00330-015-3814-0
   Rutman AM, 2009, EUR J RADIOL, V70, P232, DOI 10.1016/j.ejrad.2009.01.050
   Shaw AT, 2013, NEW ENGL J MED, V368, P2385, DOI 10.1056/NEJMoa1214886
   Spigel DR, 2008, CANCER-AM CANCER SOC, V112, P2749, DOI 10.1002/cncr.23490
   Villaruz LC, 2015, CANCER-AM CANCER SOC, V121, P448, DOI 10.1002/cncr.29042
   Yamamoto S, 2014, RADIOLOGY, V272, P568, DOI 10.1148/radiol.14140789
   Yamamoto S, 2012, AM J ROENTGENOL, V199, P654, DOI 10.2214/AJR.11.7824
   Yano M, 2006, J THORAC ONCOL, V1, P413, DOI 10.1097/01243894-200606000-00006
   Zinn PO, 2011, PLOS ONE, V6, P0, DOI 10.1371/journal.pone.0025451
NR 31
TC 12
Z9 16
U1 0
U2 7
PU ELSEVIER SCIENCE INC
PI NEW YORK
PA 360 PARK AVE SOUTH, NEW YORK, NY 10010-1710 USA
SN 0899-7071
EI 1873-4499
J9 CLIN IMAG
JI Clin. Imaging
PD MAR-APR 15
PY 2017
VL 42
IS 
BP 147
EP 151
DI 10.1016/j.clinimag.2016.11.015
PG 5
WC Radiology, Nuclear Medicine & Medical Imaging
SC Radiology, Nuclear Medicine & Medical Imaging
GA EL6KY
UT WOS:000394732700023
PM 28012356
DA 2024-03-01
ER

PT J
AU Vargas, HA
   Huang, EP
   Lakhman, Y
   Ippolito, JE
   Bhosale, P
   Mellnick, V
   Shinagare, AB
   Anello, M
   Kirby, J
   Fevrier-Sullivan, B
   Freymann, J
   Jaffe, CC
   Sala, E
AF Vargas, Hebert Alberto
   Huang, Erich P.
   Lakhman, Yulia
   Ippolito, Joseph E.
   Bhosale, Priya
   Mellnick, Vincent
   Shinagare, Atul B.
   Anello, Maria
   Kirby, Justin
   Fevrier-Sullivan, Brenda
   Freymann, John
   Jaffe, C. Carl
   Sala, Evis
TI Radiogenomics of High-Grade Serous Ovarian Cancer: Multireader Multi-Institutional Study from the Cancer Genome Atlas Ovarian Cancer Imaging Research Group
SO RADIOLOGY
LA English
DT Article
ID relevant gene signatures; heterogeneity; informatics; statistics; annotation; carcinoma; evolution; issue; models
AB Purpose: To evaluate interradiologist agreement on assessments of computed tomography (CT) imaging features of highgrade serous ovarian cancer (HGSOC), to assess their associations with time-to-disease progression (TTP) and HGSOC transcriptomic profiles (Classification of Ovarian Cancer [CLOVAR]), and to develop an imaging-based risk score system to predict TTP and CLOVAR profiles. Materials and Methods: This study was a multireader, multi-institutional, institutional review board-approved, HIPAA-compliant retrospective analysis of 92 patients with HGSOC (median age, 61 years) with abdominopelvic CT before primary cytoreductive surgery available through the Cancer Imaging Archive. Eight radiologists from the Cancer Genome Atlas Ovarian Cancer Imaging Research Group developed and independently recorded the following CT features: characteristics of primary ovarian mass(es), presence of definable mesenteric implants and infiltration, presence of other implants, presence and distribution of peritoneal spread, presence and size of pleural effusions and ascites, lymphadenopathy, and distant metastases. Interobserver agreement for CT features was assessed, as were univariate and multivariate associations with TTP and CLOVAR mesenchymal profile (worst prognosis). Results: Interobserver agreement for some features was strong (eg, alpha =.78 for pleural effusion and ascites) but was lower for others (eg, alpha = .08 for intraparenchymal splenic metastases). Presence of peritoneal disease in the right upper quadrant (P = .0003), supradiaphragmatic lymphadenopathy (P = .0004), more peritoneal disease sites (P = .0006), and nonvisualization of a discrete ovarian mass (P =.0037) were associated with shorter TTP. More peritoneal disease sites (P = .0025) and presence of pouch of Douglas implants (P = .0045) were associated with CLOVAR mesenchymal profile. Combinations of imaging features contained predictive signal for TTP (concordance index = 0.658; P = .0006) and CLOVAR profile (mean squared deviation = 1.776; P = .0043). Conclusion: These results provide some evidence of the clinical and biologic validity of these image features. Interobserver agreement is strong for some features, but could be improved for others. (C) RSNA, 2017
C1 [Vargas, Hebert Alberto; Lakhman, Yulia; Sala, Evis] Mem Sloan Kettering Canc Ctr, Dept Radiol, 1275 York Ave,Room C278, New York, NY 10065 USA.
   [Huang, Erich P.] NCI, Div Canc Treatment & Diag, NIH, Rockville, MD USA.
   [Ippolito, Joseph E.; Mellnick, Vincent] Washington Univ, Sch Med, Mallinckrodt Inst Radiol, St Louis, MO USA.
   [Bhosale, Priya] Univ Texas MD Anderson Canc Ctr, Dept Diagnost Radiol, Houston, TX 77030 USA.
   [Shinagare, Atul B.] Harvard Med Sch, Dept Imaging, Dana Farber Canc Inst, Boston, MA USA.
   [Shinagare, Atul B.] Harvard Med Sch, Dept Radiol, Brigham & Womens Hosp, Boston, MA USA.
   [Anello, Maria] Univ Pittsburgh, Magee Womens Hosp, Med Ctr, Dept Radiol, Pittsburgh, PA 15213 USA.
   [Kirby, Justin; Fevrier-Sullivan, Brenda; Freymann, John] NCI, Leidos Biomed Res, NIH, Frederick, MD 21701 USA.
   [Jaffe, C. Carl] Boston Univ, Sch Med, Dept Radiol, Boston, MA 02118 USA.
C3 Memorial Sloan Kettering Cancer Center; National Institutes of Health (NIH) - USA; NIH National Cancer Institute (NCI); Washington University (WUSTL); University of Texas System; UTMD Anderson Cancer Center; Harvard University; Harvard Medical School; Dana-Farber Cancer Institute; Harvard University; Brigham & Women's Hospital; Harvard Medical School; Pennsylvania Commonwealth System of Higher Education (PCSHE); University of Pittsburgh; National Institutes of Health (NIH) - USA; NIH National Cancer Institute (NCI); Frederick National Laboratory for Cancer Research; Boston University
RP Vargas, HA (corresponding author), Mem Sloan Kettering Canc Ctr, Dept Radiol, 1275 York Ave,Room C278, New York, NY 10065 USA.
EM vargasah@mskcc.org
FU National Institutes of Health [P30 CA008748]
CR BENJAMINI Y, 1995, J R STAT SOC B, V57, P289, DOI 10.1111/j.2517-6161.1995.tb02031.x
   Cancer Genome Atlas Research Network, 2011, NATURE, V474, P609, DOI 10.1038/nature10166
   Cooke SL, 2010, ONCOGENE, V29, P4905, DOI 10.1038/onc.2010.245
   Cowin PA, 2012, CANCER RES, V72, P4060, DOI 10.1158/0008-5472.CAN-12-0203
   Gutman DA, 2013, RADIOLOGY, V267, P560, DOI 10.1148/radiol.13120118
   Harrell FE, 1996, STAT MED, V15, P361, DOI 10.1002/(SICI)1097-0258(19960229)15:4<361::AID-SIM168>3.0.CO;2-4
   KENDALL MG, 1948, RANK CORRELATION METHODS., V0, P0
   Khalique L, 2007, J PATHOL, V211, P286, DOI 10.1002/path.2112
   Khalique L, 2009, INT J CANCER, V124, P1579, DOI 10.1002/ijc.24148
   Krippendorff Klaus, 2012, CONTENT ANALYSIS: AN INTRODUCTION TO ITS METHODOLOGY, V0, P0
   KRUSKAL WH, 1952, J AM STAT ASSOC, V47, P583, DOI 10.1080/01621459.1952.10483441
   Lin L, 2002, J AM STAT ASSOC, V97, P257, DOI 10.1198/016214502753479392
   Malek JA, 2011, PLOS ONE, V6, P0, DOI 10.1371/journal.pone.0028561
   MANN HB, 1947, ANN MATH STAT, V18, P50, DOI 10.1214/aoms/1177730491
   Mongkolwat P, 2014, J DIGIT IMAGING, V27, P692, DOI 10.1007/s10278-014-9710-3
   Mongkolwat P, 2012, RADIOGRAPHICS, V32, P1223, DOI 10.1148/rg.324115080
   Shinagare AB, 2015, ABDOM IMAGING, V40, P1684, DOI 10.1007/s00261-015-0386-z
   Siegel RL, 2017, CA-CANCER J CLIN, V67, P7, DOI 10.3322/caac.21387
   Soslow RA, 2008, INT J GYNECOL PATHOL, V27, P161, DOI 10.1097/PGP.0b013e31815ea812
   Vargas HA, 2015, RADIOLOGY, V274, P742, DOI 10.1148/radiol.14141477
   Varma S, 2006, BMC BIOINFORMATICS, V7, P0, DOI 10.1186/1471-2105-7-91
   Verhaak RGW, 2013, J CLIN INVEST, V123, P517, DOI 10.1172/JCI65833
   WINGO PA, 1995, CA-CANCER J CLIN, V45, P8, DOI 10.3322/canjclin.45.1.8
   Zou H, 2005, J R STAT SOC B, V67, P301, DOI 10.1111/j.1467-9868.2005.00503.x
NR 25
TC 43
Z9 46
U1 0
U2 14
PU RADIOLOGICAL SOC NORTH AMERICA (RSNA)
PI OAK BROOK
PA 820 JORIE BLVD, SUITE 200, OAK BROOK, ILLINOIS, UNITED STATES
SN 0033-8419
EI 
J9 RADIOLOGY
JI Radiology
PD NOV 15
PY 2017
VL 285
IS 2
BP 482
EP 492
DI 10.1148/radiol.2017161870
PG 11
WC Radiology, Nuclear Medicine & Medical Imaging
SC Radiology, Nuclear Medicine & Medical Imaging
GA FK4NL
UT WOS:000413472000016
PM 28641043
DA 2024-03-01
ER

PT J
AU Gevaert, O
   Echegaray, S
   Khuong, A
   Hoang, CD
   Shrager, JB
   Jensen, KC
   Berry, GJ
   Guo, HH
   Lau, C
   Plevritis, SK
   Rubin, DL
   Napel, S
   Leung, AN
AF Gevaert, Olivier
   Echegaray, Sebastian
   Khuong, Amanda
   Hoang, Chuong D.
   Shrager, Joseph B.
   Jensen, Kirstin C.
   Berry, Gerald J.
   Guo, H. Henry
   Lau, Charles
   Plevritis, Sylvia K.
   Rubin, Daniel L.
   Napel, Sandy
   Leung, Ann N.
TI Predictive radiogenomics modeling of EGFR mutation status in lung cancer
SO SCIENTIFIC REPORTS
LA English
DT Article
ID growth-factor receptor; imaging features; clinical-trials; kras mutations; adenocarcinoma; associations; radiomics; phenotype; subtypes; impact
AB Molecular analysis of the mutation status for EGFR and KRAS are now routine in the management of non-small cell lung cancer. Radiogenomics, the linking of medical images with the genomic properties of human tumors, provides exciting opportunities for non-invasive diagnostics and prognostics. We investigated whether EGFR and KRAS mutation status can be predicted using imaging data. To accomplish this, we studied 186 cases of NSCLC with preoperative thin-slice CT scans. A thoracic radiologist annotated 89 semantic image features of each patient's tumor. Next, we built a decision tree to predict the presence of EGFR and KRAS mutations. We found a statistically significant model for predicting EGFR but not for KRAS mutations. The test set area under the ROC curve for predicting EGFR mutation status was 0.89. The final decision tree used four variables: emphysema, airway abnormality, the percentage of ground glass component and the type of tumor margin. The presence of either of the first two features predicts a wild type status for EGFR while the presence of any ground glass component indicates EGFR mutations. These results show the potential of quantitative imaging to predict molecular properties in a non-invasive manner, as CT imaging is more readily available than biopsies.
C1 [Gevaert, Olivier] Stanford Univ, Dept Med, Stanford Ctr Biomed Informat Res, Stanford, CA 94305 USA.
   [Gevaert, Olivier] Stanford Univ, Dept Biomed Data Sci, Stanford, CA 94305 USA.
   [Echegaray, Sebastian; Guo, H. Henry; Plevritis, Sylvia K.; Rubin, Daniel L.; Napel, Sandy; Leung, Ann N.] Stanford Univ, Dept Radiol, Stanford, CA 94305 USA.
   [Khuong, Amanda; Hoang, Chuong D.; Shrager, Joseph B.] NCI, Thorac & GI Oncol Branch, CCR, NIH, Bethesda, MD 20892 USA.
   [Jensen, Kirstin C.; Berry, Gerald J.] Stanford Univ, Med Ctr, Dept Pathol, Stanford, CA 94305 USA.
   [Jensen, Kirstin C.] Vet Affairs Palo Alto Hlth Care Syst, Pathol & Lab Serv, Palo Alto, CA USA.
   [Lau, Charles] Stanford Univ, Vet Affairs Palo Alto Hlth Care Syst, Dept Radiol, Palo Alto, CA USA.
C3 Stanford University; Stanford University; Stanford University; National Institutes of Health (NIH) - USA; NIH National Cancer Institute (NCI); Stanford University; US Department of Veterans Affairs; Veterans Health Administration (VHA); VA Palo Alto Health Care System; US Department of Veterans Affairs; Veterans Health Administration (VHA); VA Palo Alto Health Care System; Stanford University
RP Gevaert, O (corresponding author), Stanford Univ, Dept Med, Stanford Ctr Biomed Informat Res, Stanford, CA 94305 USA.; Gevaert, O (corresponding author), Stanford Univ, Dept Biomed Data Sci, Stanford, CA 94305 USA.
EM olivier.gevaert@stanford.edu
FU National Cancer Institute [R01CA160251]; National Institute of Biomedical Imaging and Bioengineering of the National Institutes of Health [R01EB020527]
CR Aerts HJWL, 2014, NAT COMMUN, V5, P0, DOI 10.1038/ncomms5006
   Ashraf AB, 2014, RADIOLOGY, V272, P374, DOI 10.1148/radiol.14131375
   BENJAMINI Y, 1995, J R STAT SOC B, V57, P289, DOI 10.1111/j.2517-6161.1995.tb02031.x
   Breiman L, 1984, CLASSIFICATION AND REGRESSION TREES, V0, P0, DOI DOI 10.2307/2530946
   Chen Z, 2014, NAT REV CANCER, V14, P535, DOI 10.1038/nrc3775
   Choi CM, 2014, RADIOLOGY, V270, P574, DOI 10.1148/radiol.13121824
   Dai J, 2016, LUNG CANCER, V98, P22, DOI 10.1016/j.lungcan.2016.05.009
   Dias-Santagata D, 2010, EMBO MOL MED, V2, P146, DOI 10.1002/emmm.201000070
   Duruisseaux M, 2014, LUNG CANCER, V83, P334, DOI 10.1016/j.lungcan.2013.12.016
   Ellison G, 2013, J CLIN PATHOL, V66, P79, DOI 10.1136/jclinpath-2012-201194
   Gainor JF, 2013, CLIN CANCER RES, V19, P4273, DOI 10.1158/1078-0432.CCR-13-0318
   Gevaert O, 2014, RADIOLOGY, V0, P0
   Gevaert O, 2012, RADIOLOGY, V264, P387, DOI 10.1148/radiol.12111607
   Grimm LJ, 2015, J MAGN RESON IMAGING, V42, P902, DOI 10.1002/jmri.24879
   HANLEY JA, 1983, RADIOLOGY, V148, P839, DOI 10.1148/radiology.148.3.6878708
   Itakura H, 2015, SCI TRANSL MED, V7, P0, DOI 10.1126/scitranslmed.aaa7582
   Jackman DM, 2009, CLIN CANCER RES, V15, P5267, DOI 10.1158/1078-0432.CCR-09-0888
   Jänne PA, 2006, CLIN CANCER RES, V12, P4416S, DOI 10.1158/1078-0432.CCR-06-0555
   Karlo CA, 2014, RADIOLOGY, V270, P464, DOI 10.1148/radiol.13130663
   Kumar V, 2012, MAGN RESON IMAGING, V30, P1234, DOI 10.1016/j.mri.2012.06.010
   Kundu S, 2009, J VASC INTERV RADIOL, V20, PS275, DOI 10.1016/j.jvir.2009.04.031
   Kwak EL, 2010, NEW ENGL J MED, V363, P1693, DOI 10.1056/NEJMoa1006448
   Lee HJ, 2013, RADIOLOGY, V268, P254, DOI 10.1148/radiol.13112553
   Liu Y, 2016, RADIOLOGY, V280, P271, DOI 10.1148/radiol.2016151455
   Nair VS, 2012, CANCER RES, V72, P3725, DOI 10.1158/0008-5472.CAN-11-3943
   Riely Gregory J, 2009, PROC AM THORAC SOC, V6, P201, DOI 10.1513/pats.200809-107LC
   Rubin DL, 2014, TRANSL ONCOL, V7, P23, DOI 10.1593/tlo.13796
   Segal E, 2007, NAT BIOTECHNOL, V25, P675, DOI 10.1038/nbt1306
   Shinagare AB, 2015, ABDOM IMAGING, V40, P1684, DOI 10.1007/s00261-015-0386-z
   Siegelin MD, 2014, LAB INVEST, V94, P129, DOI 10.1038/labinvest.2013.147
   Wang H, 2015, CLIN LUNG CANCER, V16, PE141, DOI 10.1016/j.cllc.2015.05.007
   West H, 2009, J THORAC ONCOL, V4, PS1029, DOI 10.1097/JTO.0b013e3181b27170
   West HL, 2009, J THORAC ONCOL, V4, P1047, DOI 10.1097/JTO.0b013e3181b6ebda
   Yamamoto S, 2015, RADIOLOGY, V275, P384, DOI 10.1148/radiol.15142698
   Yamamoto S, 2014, RADIOLOGY, V272, P568, DOI 10.1148/radiol.14140789
   Yang Y, 2015, LUNG CANCER, V87, P272, DOI 10.1016/j.lungcan.2014.12.016
   Zinn PO, 2011, PLOS ONE, V6, P0, DOI 10.1371/journal.pone.0025451
NR 37
TC 111
Z9 120
U1 1
U2 38
PU NATURE PUBLISHING GROUP
PI LONDON
PA MACMILLAN BUILDING, 4 CRINAN ST, LONDON N1 9XW, ENGLAND
SN 2045-2322
EI 
J9 SCI REP-UK
JI Sci Rep
PD JAN 31
PY 2017
VL 7
IS 
BP 
EP 
DI 10.1038/srep41674
PG 8
WC Multidisciplinary Sciences
SC Science & Technology - Other Topics
GA EJ3EA
UT WOS:000393094200001
PM 28139704
DA 2024-03-01
ER

PT J
AU Pota, M
   Scalco, E
   Sanguineti, G
   Farneti, A
   Cattaneo, GM
   Rizzo, G
   Esposito, M
AF Pota, Marco
   Scalco, Elisa
   Sanguineti, Giuseppe
   Farneti, Alessia
   Cattaneo, Giovanni Mauro
   Rizzo, Giovanna
   Esposito, Massimo
TI Early prediction of radiotherapy-induced parotid shrinkage and toxicity based on CT radiomics and fuzzy classification
SO ARTIFICIAL INTELLIGENCE IN MEDICINE
LA English
DT Article; Proceedings Paper
DE Classification; Fuzzy logic; Rule-based systems; Radiomics; Parotid gland; Xerostomia
ID neck-cancer; submandibular-glands; head; volume; imrt; deformation; irradiation; therapy
AB Motivation: Patients under radiotherapy for head-and-neck cancer often suffer of long-term xerostomia, and/or consistent shrinkage of parotid glands. In order to avoid these drawbacks, adaptive therapy can be planned for patients at risk, if the prediction is obtained timely, before or during the early phase of treatment. Artificial intelligence can address the problem, by learning from examples and building classification models. In particular, fuzzy logic has shown its suitability for medical applications, in order to manage uncertain data, and to build transparent rule-based classifiers. In previous works, clinical, dosimetric and image-based features were considered separately, to find different possible predictors of parotid shrinkage. On the other hand, a few works reported possible image-based predictors of xerostomia, while the combination of different types of features has been little addressed. Objective: This paper proposes the application of a novel machine learning approach, based on both statistics and fuzzy logic, aimed at the classification of patients at risk of i) parotid gland shrinkage and ii) 12-months xerostomia. Both problems are addressed with the aim of individuating predictors and models to classify respective outcomes. Methods: Knowledge is extracted from a real dataset of radiotherapy patients, by means of a recently developed method named Likelihood-Fuzzy Analysis, based on the representation of statistical information by fuzzy rule-based models. This method enables to manage heterogeneous variables and missing data, and to obtain interpretable fuzzy models presenting good generalization power (thus high performance), and to measure classification confidence. Numerous features are extracted to characterize patients, coming from different sources, i.e. clinical features, dosimetric parameters, and radiomics-based measures obtained by texture analysis of Computed Tomography images. A learning approach based on the composition of simple models in a more complicated one allows to consider the features separately, in order to identify predictors and models to use when only some data source is available, and obtaining more accurate results when more information can be combined. Results: Regarding parotid shrinkage, a number of good predictors is detected, some already known and confirmed here, and some others found here, in particular among radiomics-based features. A number of models are also designed, some using single features and others involving models composition to improve classification accuracy. In particular, the best model to be used at the initial treatment stage, and another one applicable at the half treatment stage are identified. Regarding 12-months toxicity, some possible predictors are detected, in particular among radiomics-based features. Moreover, the relation between final parotid shrinkage rate and 12-months xerostomia is evaluated. The method is compared to the naive Bayes classifier, which reveals similar results in terms of classification accuracy and best predictors. The interpretable fuzzy rule-based models are explicitly presented, and the dependence between predictors and outcome is explained, thus furnishing in some cases helpful insights about the considered problems. Conclusion: Thanks to the performance and interpretability of the fuzzy classification method employed, predictors of both parotid shrinkage and xerostomia are detected, and their influence on each outcome is revealed. Moreover, models for predicting parotid shrinkage at initial and half radiotherapy stages are found. (C) 2017 Elsevier B.V. All rights reserved.
C1 [Pota, Marco; Esposito, Massimo] Natl Res Council Italy, Inst High Performance Comp & Networking ICAR, Via P Castellino 111, I-80131 Naples, Italy.
   [Scalco, Elisa; Rizzo, Giovanna] Natl Res Council Italy, Inst Mol Bioimaging & Physiol IBFM, Via Flli Cervi 93, I-20090 Segrate, MI, Italy.
   [Sanguineti, Giuseppe; Farneti, Alessia] Ist Nazl Tumori Regina Elena, Radiotherapy, Rome, Italy.
   [Cattaneo, Giovanni Mauro] Ist Sci San Raffaele, Med Phys Dept, Milan, Italy.
C3 Consiglio Nazionale delle Ricerche (CNR); Istituto di Calcolo e Reti ad Alte Prestazioni (ICAR-CNR); Consiglio Nazionale delle Ricerche (CNR); Istituto di Bioimmagini e Fisiologia Molecolare (IBFM-CNR); IRCCS Istituti Fisioterapici Ospitalieri (IFO); IRCCS Regina Elena; Vita-Salute San Raffaele University; IRCCS Ospedale San Raffaele
RP Pota, M (corresponding author), Natl Res Council Italy, Inst High Performance Comp & Networking ICAR, Via P Castellino 111, I-80131 Naples, Italy.
EM marco.pota@na.icar.cnr.it
CR Barker JL, 2004, INT J RADIAT ONCOL, V59, P960, DOI 10.1016/j.ijrobp.2003.12.024
   Belli ML, 2014, STRAHLENTHER ONKOL, V0, P1
   Bhide SA, 2010, INT J RADIAT ONCOL, V76, P1360, DOI 10.1016/j.ijrobp.2009.04.005
   Broggi S, 2015, TECHNOL CANCER RES T, V14, P683, DOI 10.7785/tcrt.2012.500440
   Broggi S, 2010, RADIOTHER ONCOL, V94, P206, DOI 10.1016/j.radonc.2009.12.014
   Eisbruch A, 2001, INT J RADIAT ONCOL, V50, P695, DOI 10.1016/S0360-3016(01)01512-7
   Faggiano E, 2011, PHYS MED BIOL, V56, P775, DOI 10.1088/0031-9155/56/3/015
   Fiorentino A, 2012, BRIT J RADIOL, V85, P1415, DOI 10.1259/bjr/30678306
   Fiorino C, 2012, RADIOTHER ONCOL, V104, P224, DOI 10.1016/j.radonc.2012.06.003
   Fiorino C, 2011, PHYS MED BIOL, V56, P3301, DOI 10.1088/0031-9155/56/11/008
   Friedman N, 1997, MACH LEARN, V29, P131, DOI 10.1023/A:1007465528199
   Hall M, 2008, ACM SIGKDD EXPLORATIONS NEWSLETTER, V11, P10, DOI 10.1145/1656274.1656278
   Jiang LX, 2005, LECT NOTES COMPUT SC, V3453, P688, DOI 10.1007/11408079_63
   Osorio EMV, 2008, INT J RADIAT ONCOL, V70, P875, DOI 10.1016/j.ijrobp.2007.10.063
   Pota M, 2015, LECT NOTES ARTIF INT, V9105, P257, DOI 10.1007/978-3-319-19551-3_34
   Pota M, 2015, BIOSYST ENG, V138, P77, DOI 10.1016/j.biosystemseng.2015.06.007
   Pota M, 2014, STUD HEALTH TECHNOL, V207, P360, DOI 10.3233/978-1-61499-474-9-360
   Sanguineti G, 2015, RADIAT ONCOL, V10, P0, DOI 10.1186/s13014-015-0331-x
   Scalco E, 2013, RADIOTHER ONCOL, V109, P384, DOI 10.1016/j.radonc.2013.09.019
   Teshima K, 2012, J RADIAT RES, V53, P492, DOI 10.1269/jrr.11115
   Teshima K, 2010, JPN J CLIN ONCOL, V40, P42, DOI 10.1093/jjco/hyp113
   Tomitaka E, 2011, JPN J CLIN ONCOL, V41, P503, DOI 10.1093/jjco/hyq236
   ZADEH LA, 1965, INFORM CONTROL, V8, P338, DOI 10.1016/S0019-9958(65)90241-X
NR 29
TC 45
Z9 50
U1 3
U2 27
PU ELSEVIER
PI AMSTERDAM
PA RADARWEG 29, 1043 NX AMSTERDAM, NETHERLANDS
SN 0933-3657
EI 1873-2860
J9 ARTIF INTELL MED
JI Artif. Intell. Med.
PD SEP 15
PY 2017
VL 81
IS 
BP 41
EP 53
DI 10.1016/j.artmed.2017.03.004
PG 13
WC Computer Science, Artificial Intelligence; Engineering, Biomedical; Medical Informatics
SC Computer Science; Engineering; Medical Informatics
GA FK6JB
UT WOS:000413608900005
PM 28325604
DA 2024-03-01
ER

PT J
AU Ouyang, FS
   Guo, BL
   Zhang, B
   Dong, YH
   Zhang, L
   Mo, XK
   Huang, WH
   Zhang, SX
   Hu, QG
AF Ouyang, Fu-sheng
   Guo, Bao-liang
   Zhang, Bin
   Dong, Yu-hao
   Zhang, Lu
   Mo, Xiao-kai
   Huang, Wen-hui
   Zhang, Shui-xing
   Hu, Qiu-gen
TI Exploration and validation of radiomics signature as an independent prognostic biomarker in stage III-IVb nasopharyngeal carcinoma
SO ONCOTARGET
LA English
DT Article
DE nasopharyngeal carcinoma; radiomics signature; prognostic; biomarker
ID barr-virus dna; distant metastasis; breast-cancer; radiotherapy; survival; predictor; load
AB There is no consensus on specific prognostic biomarkers potentially improving survival of nasopharyngeal carcinoma (NPC), especially in advanced-stage disease. The prognostic value of MRI-based radiomics signature is unclear. A total of 970 quantitative features were extracted from the tumor of 100 untreated NPC patients (stage III-IVb) (discovery set: n = 70, validation set: n = 30). We then applied least absolute shrinkage and selection operator (lasso) regression to select features that were most associated with progression-free survival (PFS). Candidate prognostic biomarkers included age, gender, overall stage, hemoglobin, platelet counts and radiomics signature. We developed model 1 (without radiomics signature) and model 2 (with radiomics signature) in the discovery set and then tested in the validation set. Multivariable Cox regression analysis was used to yield hazard ratio (HR) of each potential biomarker. We found the radiomics signature stratified patients in the discovery set into a low or high risk group for PFS (HR = 5.14, p < 0.001) and was successfully validated for patients in the validation set (HR = 7.28, p = 0.015). However, the other risk factors showed no significantly prognostic value (all p-values for HR, > 0.05). Accordingly, pretreatment MRI-based radiomics signature is a non-invasive and cost-effective prognostic biomarker in advanced NPC patients, which would improve decision-support in cancer care.
C1 [Ouyang, Fu-sheng; Guo, Bao-liang; Hu, Qiu-gen] First Peoples Hosp Shunde, Dept Radiol, Foshan, Guangdong, Peoples R China.
   [Zhang, Bin; Zhang, Shui-xing] Jinan Univ, Med Imaging Ctr, Affiliated Hosp 1, Guangzhou, Guangdong, Peoples R China.
   [Zhang, Bin; Zhang, Shui-xing] Jinan Univ, Inst Mol & Funct Imaging, Guangzhou, Guangdong, Peoples R China.
   [Dong, Yu-hao; Zhang, Lu; Mo, Xiao-kai; Huang, Wen-hui] Guangdong Acad Med Sci, Guangdong Gen Hosp, Dept Radiol, Guangzhou, Guangdong, Peoples R China.
C3 Jinan University; Jinan University; Southern Medical University - China; Guangdong Academy of Medical Sciences & Guangdong General Hospital
RP Hu, QG (corresponding author), First Peoples Hosp Shunde, Dept Radiol, Foshan, Guangdong, Peoples R China.
EM qiugenhu@126.com
CR Unknown -, 2016, NEUROSURGERY, V0, P0
   Unknown -, 2017, ATMOS CHEM PHYS DISC, V0, P0, DOI DOI 10.1016/J.SSI.2017.08.001
   Bair E, 2004, PLOS BIOL, V2, P511, DOI 10.1371/journal.pbio.0020108
   Cetin B, 2012, ONKOLOGIE, V35, P740, DOI 10.1159/000345040
   Chua MLK, 2016, LANCET, V387, P1012, DOI 10.1016/S0140-6736(15)00055-0
   Chua MLK, 2016, EUR J CANCER, V67, P119, DOI 10.1016/j.ejca.2016.08.006
   Fang FM, 2010, J CLIN ONCOL, V28, P4384, DOI 10.1200/JCO.2010.28.8324
   Gillies RJ, 2016, RADIOLOGY, V278, P563, DOI 10.1148/radiol.2015151169
   Guo WT, 2015, J MED IMAGING, V2, P0, DOI 10.1117/1.JMI.2.4.041007
   Hou X, 2011, CLIN ONCOL-UK, V23, P128, DOI 10.1016/j.clon.2010.09.001
   Kickingereder P, 2016, CLIN CANCER RES, V22, P5765, DOI 10.1158/1078-0432.CCR-16-0702
   Kim KY, 2017, JNCI-J NATL CANCER I, V0, P109
   Kumamaru KK, 2016, J CARDIOVASC COMPUT, V0, P0
   Leung SF, 2014, ANN ONCOL, V25, P1204, DOI 10.1093/annonc/mdu117
   Li H, 2016, RADIOLOGY, V281, P382, DOI 10.1148/radiol.2016152110
   Lin JC, 2003, J CLIN ONCOL, V21, P631, DOI 10.1200/JCO.2003.06.158
   Parmar C, 2015, SCI REP-UK, V5, P0, DOI 10.1038/srep11044
   Sala E, 2017, CLIN RADIOL, V72, P3, DOI 10.1016/j.crad.2016.09.013
   Scalco E, 2017, BRIT J RADIOL, V90, P0, DOI 10.1259/bjr.20160642
   Tang LQ, 2013, J CLIN ONCOL, V31, P2861, DOI 10.1200/JCO.2012.46.0816
   Vasquez MM, 2016, BMC MED RES METHODOL, V16, P0, DOI 10.1186/s12874-016-0254-8
   Wee Joseph Tien Seng, 2010, CHIN J CANCER, V29, P517
NR 23
TC 32
Z9 34
U1 2
U2 21
PU IMPACT JOURNALS LLC
PI ORCHARD PARK
PA 6666 E QUAKER ST, STE 1, ORCHARD PARK, NY 14127 USA
SN 
EI 1949-2553
J9 ONCOTARGET
JI Oncotarget
PD SEP 26
PY 2017
VL 8
IS 43
BP 74869
EP 74879
DI 10.18632/oncotarget.20423
PG 11
WC Oncology; Cell Biology
SC Oncology; Cell Biology
GA FI2HT
UT WOS:000411760400122
PM 29088830
DA 2024-03-01
ER

PT J
AU Vallières, M
   Laberge, S
   Diamant, A
   El Naqa, I
AF Vallieres, Martin
   Laberge, Sebastien
   Diamant, Andre
   El Naqa, Issam
TI Enhancement of multimodality texture-based prediction models via optimization of PET and MR image acquisition protocols: a proof of concept
SO PHYSICS IN MEDICINE AND BIOLOGY
LA English
DT Article
DE tumour outcome prediction; radiomics; textures; PET simulations; MRI simulations
ID radiomic features; gray-level; cancer; heterogeneity; reconstruction; ct; variability; reproducibility; information; relaxation
AB Texture-based radiomic models constructed from medical images have the potential to support cancer treatment management via personalized assessment of tumour aggressiveness. While the identification of stable texture features under varying imaging settings is crucial for the translation of radiomics analysis into routine clinical practice, we hypothesize in this work that a complementary optimization of image acquisition parameters prior to texture feature extraction could enhance the predictive performance of texture-based radiomic models. As a proof of concept, we evaluated the possibility of enhancing a model constructed for the early prediction of lung metastases in soft-tissue sarcomas by optimizing PET and MR image acquisition protocols via computerized simulations of image acquisitions with varying parameters. Simulated PET images from 30 STS patients were acquired by varying the extent of axial data combined per slice ('span'). Simulated T-1-weighted and T-2-weighted MR images were acquired by varying the repetition time and echo time in a spin-echo pulse sequence, respectively. We analyzed the impact of the variations of PET and MR image acquisition parameters on individual textures, and we investigated how these variations could enhance the global response and the predictive properties of a texture-based model. Our results suggest that it is feasible to identify an optimal set of image acquisition parameters to improve prediction performance. The model constructed with textures extracted from simulated images acquired with a standard clinical set of acquisition parameters reached an average AUC of 0.84 +/- 0.01 in bootstrap testing experiments. In comparison, the model performance significantly increased using an optimal set of image acquisition parameters (p = 0.04), with an average AUC of 0.89 +/- 0.01. Ultimately, specific acquisition protocols optimized to generate superior radiomics measurements for a given clinical problem could be developed and standardized via dedicated computer simulations and thereafter validated using clinical scanners.
C1 [Vallieres, Martin; Diamant, Andre; El Naqa, Issam] McGill Univ, Med Phys Unit, Cedars Canc Ctr, Hlth Ctr, Glen Site,1001 Blvd Decarie, Montreal, PQ H4A 3J1, Canada.
   [Laberge, Sebastien] Univ Laval, Dept Phys, Grp Rech Phys Med, Genie Phys & Opt, Pavillon Vachon, Ste Foy, PQ G1K 7P4, Canada.
   [El Naqa, Issam] Univ Michigan, Dept Radiat Oncol, Phys Div, 519 W Williams St,Argus Bldg, Ann Arbor, MI 48103 USA.
C3 McGill University; Laval University; University of Michigan System; University of Michigan
RP Vallières, M (corresponding author), McGill Univ, Med Phys Unit, Cedars Canc Ctr, Hlth Ctr, Glen Site,1001 Blvd Decarie, Montreal, PQ H4A 3J1, Canada.
EM mart.vallieres@gmail.com
FU Canadian Institutes of Health Research (CIHR) [MOP-114910, MOP-136774]; Natural Sciences and Engineering Research Council (NSERC) of Canada [RGPIN 397711-11]
CR AISEN AM, 1986, AM J ROENTGENOL, V146, P749, DOI 10.2214/ajr.146.4.749
   AMADASUN M, 1989, IEEE T SYST MAN CYB, V19, P1264, DOI 10.1109/21.44046
   Bettinardi V, 2004, EUR J NUCL MED MOL I, V31, P867, DOI 10.1007/s00259-003-1444-2
   Bogowicz M, 2016, PHYS MED BIOL, V61, P8736, DOI 10.1088/1361-6560/61/24/8736
   Boussion N, 2009, EUR J NUCL MED MOL I, V36, P1064, DOI 10.1007/s00259-009-1065-5
   Campbell PJ, 2010, NATURE, V467, P1109, DOI 10.1038/nature09460
   Chang SG, 2000, IEEE T IMAGE PROCESS, V9, P1532, DOI 10.1109/83.862633
   CHU A, 1990, PATTERN RECOGN LETT, V11, P415, DOI 10.1016/0167-8655(90)90112-F
   Clark K, 2013, J DIGIT IMAGING, V26, P1045, DOI 10.1007/s10278-013-9622-7
   Collewet G, 2004, MAGN RESON IMAGING, V22, P81, DOI 10.1016/j.mri.2003.09.001
   DASARATHY BV, 1991, PATTERN RECOGN LETT, V12, P497, DOI 10.1016/0167-8655(91)80014-2
   DELONG ER, 1988, BIOMETRICS, V44, P837, DOI 10.2307/2531595
   Diehn M, 2008, P NATL ACAD SCI USA, V105, P5213, DOI 10.1073/pnas.0801279105
   Efron B, 1997, J AM STAT ASSOC, V92, P548, DOI 10.2307/2965703
   El Naqa I, 2006, PHYS MED BIOL, V51, P5719, DOI 10.1088/0031-9155/51/22/001
   El Naqa I, 2009, PATTERN RECOGN, V42, P1162, DOI 10.1016/j.patcog.2008.08.011
   El Naqa I, 2015, WHAT IS MACHINE LEAR, V0, P0
   Fahey Frederic H, 2002, J NUCL MED TECHNOL, V30, P39
   FIDLER IJ, 1990, CANCER RES, V50, P6130
   Galavis PE, 2010, ACTA ONCOL, V49, P1012, DOI 10.3109/0284186X.2010.498437
   Galloway MM, 1975, COMPUTER GRAPHICS IM, V4, P172, DOI 10.1016/S0146-664X(75)80008-6
   Gillies RJ, 2010, CLIN RADIOL, V65, P517, DOI 10.1016/j.crad.2010.04.005
   Gillies RJ, 2016, RADIOLOGY, V278, P563, DOI 10.1148/radiol.2015151169
   Guyon Isabelle, 2003, J MACH LEARN RES, V3, P1157
   HARALICK RM, 1973, IEEE T SYST MAN CYB, VSMC3, P610, DOI 10.1109/TSMC.1973.4309314
   Hatt M, 2017, EUR J NUCL MED MOL I, V44, P151, DOI 10.1007/s00259-016-3427-0
   Hatt M, 2013, EUR J NUCL MED MOL I, V40, P1662, DOI 10.1007/s00259-013-2486-8
   Jan S, 2004, PHYS MED BIOL, V49, P4543, DOI 10.1088/0031-9155/49/19/007
   Jan S, 2011, PHYS MED BIOL, V56, P881, DOI 10.1088/0031-9155/56/4/001
   KROEKER RM, 1985, MAGNET RESON MED, V2, P1, DOI 10.1002/mrm.1910020102
   Kumar V, 2012, MAGN RESON IMAGING, V30, P1234, DOI 10.1016/j.mri.2012.06.010
   Lambin P, 2013, NAT REV CLIN ONCOL, V10, P27, DOI 10.1038/nrclinonc.2012.196
   Lambin P, 2012, EUR J CANCER, V48, P441, DOI 10.1016/j.ejca.2011.11.036
   LeCun Y, 2015, NATURE, V521, P436, DOI 10.1038/nature14539
   Leijenaar RTH, 2013, ACTA ONCOL, V52, P1391, DOI 10.3109/0284186X.2013.812798
   LI Z, 2017, SCI REP UK, V7, P0
   LING GN, 1980, JNCI-J NATL CANCER I, V64, P1199
   LLOYD SP, 1982, IEEE T INFORM THEORY, V28, P129, DOI 10.1109/TIT.1982.1056489
   LUCY LB, 1974, ASTRON J, V79, P745, DOI 10.1086/111605
   Mackin D, 2015, INVEST RADIOL, V50, P757, DOI 10.1097/RLI.0000000000000180
   MAX J, 1960, IRE T INFORM THEOR, V6, P7, DOI 10.1109/TIT.1960.1057548
   Mayerhoefer ME, 2009, MED PHYS, V36, P1236, DOI 10.1118/1.3081408
   Molina D, 2016, COMPUT BIOL MED, V78, P49, DOI 10.1016/j.compbiomed.2016.09.011
   Nyflot MJ, 2015, J MED IMAGING, V2, P0, DOI 10.1117/1.JMI.2.4.041002
   Oakden-Rayner L, 2017, SCI REP-UK, V7, P0, DOI 10.1038/s41598-017-01931-w
   Orlhac F, 2014, J NUCL MED, V55, P414, DOI 10.2967/jnumed.113.129858
   Papadimitroulas P, 2013, MED PHYS, V40, P0, DOI 10.1118/1.4826162
   Parmar C, 2014, PLOS ONE, V9, P0, DOI 10.1371/journal.pone.0102107
   RICHARDSON WH, 1972, J OPT SOC AM, V62, P55, DOI 10.1364/JOSA.62.000055
   Sahiner B, 2008, MED PHYS, V35, P1559, DOI 10.1118/1.2868757
   Sala E, 2017, CLIN RADIOL, V72, P3, DOI 10.1016/j.crad.2016.09.013
   Segal E, 2007, NAT BIOTECHNOL, V25, P675, DOI 10.1038/nbt1306
   Stöcker T, 2010, MAGN RESON MED, V64, P186, DOI 10.1002/mrm.22406
   Thibault G, 2009, 10 INT C PATTERN REC, V0, PP140, DOI 10.1142/S0218001413570024
   Thielemans K, 2012, PHYS MED BIOL, V57, P867, DOI 10.1088/0031-9155/57/4/867
   Tixier F, 2012, J NUCL MED, V53, P693, DOI 10.2967/jnumed.111.099127
   van Velden FHP, 2016, MOL IMAGING BIOL, V18, P788, DOI 10.1007/s11307-016-0940-2
   Waugh SA, 2011, MED PHYS, V38, P5058, DOI 10.1118/1.3622605
   Yan JH, 2015, J NUCL MED, V56, P1667, DOI 10.2967/jnumed.115.156927
   Yip SSF, 2016, PHYS MED BIOL, V61, PR150, DOI 10.1088/0031-9155/61/13/R150
   Yokota J, 2000, CARCINOGENESIS, V21, P497, DOI 10.1093/carcin/21.3.497
   Zhao BS, 2016, SCI REP-UK, V6, P0, DOI 10.1038/srep23428
   Zhao BS, 2014, TRANSL ONCOL, V7, P88, DOI 10.1593/tlo.13865
NR 63
TC 19
Z9 20
U1 0
U2 14
PU IOP Publishing Ltd
PI BRISTOL
PA TEMPLE CIRCUS, TEMPLE WAY, BRISTOL BS1 6BE, ENGLAND
SN 0031-9155
EI 1361-6560
J9 PHYS MED BIOL
JI Phys. Med. Biol.
PD NOV 21
PY 2017
VL 62
IS 22
BP 8536
EP 8565
DI 10.1088/1361-6560/aa8a49
PG 30
WC Engineering, Biomedical; Radiology, Nuclear Medicine & Medical Imaging
SC Engineering; Radiology, Nuclear Medicine & Medical Imaging
GA FK9YO
UT WOS:000413868500003
PM 28872054
DA 2024-03-01
ER

PT J
AU Incoronato, M
   Aiello, M
   Infante, T
   Cavaliere, C
   Grimaldi, AM
   Mirabelli, P
   Monti, S
   Salvatore, M
AF Incoronato, Mariarosaria
   Aiello, Marco
   Infante, Teresa
   Cavaliere, Carlo
   Grimaldi, Anna Maria
   Mirabelli, Peppino
   Monti, Serena
   Salvatore, Marco
TI Radiogenomic Analysis of Oncological Data: A Technical Survey
SO INTERNATIONAL JOURNAL OF MOLECULAR SCIENCES
LA English
DT Review
DE radiogenomics; cancer; MR; texture analysis; microarray; NGS technologies; correlation matrix; molecular imaging; data mining
ID cell lung-cancer; simultaneous isoform discovery; gene-expression programs; invasive breast-cancer; ct imaging features; rna-seq data; glioblastoma-multiforme; molecular subtype; textural features; fdg-pet
AB In the last few years, biomedical research has been boosted by the technological development of analytical instrumentation generating a large volume of data. Such information has increased in complexity from basic (i.e., blood samples) to extensive sets encompassing many aspects of a subject phenotype, and now rapidly extending into genetic and, more recently, radiomic information. Radiogenomics integrates both aspects, investigating the relationship between imaging features and gene expression. From a methodological point of view, radiogenomics takes advantage of non-conventional data analysis techniques that reveal meaningful information for decision-support in cancer diagnosis and treatment. This survey is aimed to review the state-of-the-art techniques employed in radiomics and genomics with special focus on analysis methods based on molecular and multimodal probes. The impact of single and combined techniques will be discussed in light of their suitability in correlation and predictive studies of specific oncologic diseases.
C1 [Incoronato, Mariarosaria; Aiello, Marco; Infante, Teresa; Cavaliere, Carlo; Grimaldi, Anna Maria; Mirabelli, Peppino; Monti, Serena; Salvatore, Marco] IRCCS SDN, Via E Gianturco 113, I-80143 Naples, Italy.
C3 IRCCS Istituto di Ricerca Diagnostica e Nucleare (SDN)
RP Incoronato, M (corresponding author), IRCCS SDN, Via E Gianturco 113, I-80143 Naples, Italy.
EM mincoronato@sdn-napoli.it; maiello@sdn-napoli.it; tinfante@sdn-napoli.it; ccavaliere@sdn-napoli.it; agrimaldi@sdn-napoli.it; pmirabelli@sdn-napoli.it; smonti@sdn-napoli.it; direzionescientifica@sdn-napoli.it
CR Aerts HJWL, 2016, JAMA ONCOL, V2, P1636, DOI 10.1001/jamaoncol.2016.2631
   Aerts HJWL, 2016, SCI REP-UK, V6, P0, DOI 10.1038/srep33860
   Aerts HJWL, 2014, NAT COMMUN, V5, P0, DOI 10.1038/ncomms5644
   Aiello M, 2016, FRONT NEUROSCI, V10, P0
   AMADASUN M, 1989, IEEE T SYST MAN CYB, V19, P1264, DOI 10.1109/21.44046
   American College of Radiology, 2003, BREAST IM REP DAT SY, V98, P0
   An YY, 2015, EUR J RADIOL, V84, P1894, DOI 10.1016/j.ejrad.2015.07.002
   Anders S, 2015, BIOINFORMATICS, V31, P166, DOI 10.1093/bioinformatics/btu638
   Unknown -, 2016, GENOME BIOL, V0, P0
   Anselmo AC, 2015, ACS NANO, V9, P3169, DOI 10.1021/acsnano.5b00147
   Bae MS, 2015, ACTA RADIOL, V56, P269, DOI 10.1177/0284185114524197
   Bahassi E, 2014, MUTAGENESIS, V29, P303, DOI 10.1093/mutage/geu031
   Bai HX, 2016, BRIT J RADIOL, V89, P0, DOI 10.1259/bjr.20151030
   Balagurunathan Y, 2014, J DIGIT IMAGING, V27, P805, DOI 10.1007/s10278-014-9716-x
   Barajas RF, 2010, RADIOLOGY, V254, P564, DOI 10.1148/radiol.09090663
   Boley N, 2014, NAT BIOTECHNOL, V32, P341, DOI 10.1038/nbt.2850
   Bolger AM, 2014, BIOINFORMATICS, V30, P2114, DOI 10.1093/bioinformatics/btu170
   CANTOR CR, 1992, GENOMICS, V13, P1378, DOI 10.1016/0888-7543(92)90079-8
   Carlier T, 2015, FRONT MED, V2, P0, DOI 10.3389/fmed.2015.00018
   Carlson MRJ, 2007, CLIN CANCER RES, V13, P2592, DOI 10.1158/1078-0432.CCR-06-2772
   Chen X, 2016, MED PHYS, V43, P3705, DOI 10.1118/1.4957254
   Cipolla V, 2014, EUR J RADIOL, V83, P2144, DOI 10.1016/j.ejrad.2014.09.015
   Cloonan N, 2008, NAT METHODS, V5, P613, DOI 10.1038/nmeth.1223
   Colen RR, 2014, BMC MED GENOMICS, V7, P0, DOI 10.1186/1755-8794-7-30
   Costa V, 2010, J BIOMED BIOTECHNOL, V0, P0, DOI DOI 10.1155/2010/853916
   Cui Y, 2017, EUR RADIOL, V0, P0
   Davnall F, 2012, INSIGHTS IMAGING, V3, P573, DOI 10.1007/s13244-012-0196-6
   Degner JF, 2009, BIOINFORMATICS, V25, P3207, DOI 10.1093/bioinformatics/btp579
   Demerath T, 2017, NEURORADIOL J, V30, P36, DOI 10.1177/1971400916678225
   Deng L, 2013, FOUND TRENDS SIGNAL, V7, PI, DOI 10.1561/2000000039
   Diehn M, 2008, P NATL ACAD SCI USA, V105, P5213, DOI 10.1073/pnas.0801279105
   Dobin A, 2013, BIOINFORMATICS, V29, P15, DOI 10.1093/bioinformatics/bts635
   Edgren H, 2011, GENOME BIOL, V12, P0, DOI 10.1186/gb-2011-12-1-r6
   Elsheikh TM, 2008, AM J CLIN PATHOL, V130, P736, DOI 10.1309/AJCPKP2QUVN4RCCP
   Engström PG, 2013, NAT METHODS, V10, P1185, DOI 10.1038/nmeth.2722
   FOGEL I, 1989, BIOL CYBERN, V61, P103, DOI 10.1007/BF00204594
   Forgacs A, 2016, PLOS ONE, V11, P0, DOI 10.1371/journal.pone.0164113
   Friedman JH, 1997, DATA MIN KNOWL DISC, V1, P55, DOI 10.1023/A:1009778005914
   Galavis PE, 2010, ACTA ONCOL, V49, P1012, DOI 10.3109/0284186X.2010.498437
   Galloway MM, 1975, COMPUTER GRAPHICS IM, V4, P172, DOI 10.1016/S0146-664X(75)80008-6
   García-Alcalde F, 2012, BIOINFORMATICS, V28, P2678, DOI 10.1093/bioinformatics/bts503
   Gatenby RA, 2013, RADIOLOGY, V269, P8, DOI 10.1148/radiol.13122697
   Gevaert O, 2017, SCI REP-UK, V7, P0, DOI 10.1038/srep41674
   Gevaert O, 2014, RADIOLOGY, V273, P168, DOI 10.1148/radiol.14131731
   Gevaert O, 2012, RADIOLOGY, V264, P387, DOI 10.1148/radiol.12111607
   Gillies RJ, 2016, RADIOLOGY, V278, P563, DOI 10.1148/radiol.2015151169
   Grabherr MG, 2011, NAT BIOTECHNOL, V29, P644, DOI 10.1038/nbt.1883
   Grimm LJ, 2015, J MAGN RESON IMAGING, V42, P902, DOI 10.1002/jmri.24879
   Guo WT, 2015, J MED IMAGING, V2, P0, DOI 10.1117/1.JMI.2.4.041007
   Gutman DA, 2015, NEURORADIOLOGY, V57, P1227, DOI 10.1007/s00234-015-1576-7
   Guttman M, 2010, NAT BIOTECHNOL, V28, P503, DOI 10.1038/nbt.1633
   Haas BJ, 2013, NAT PROTOC, V8, P1494, DOI 10.1038/nprot.2013.084
   HARALICK RM, 1973, IEEE T SYST MAN CYB, VSMC3, P610, DOI 10.1109/TSMC.1973.4309314
   Hariri AR, 2003, BRIT MED BULL, V65, P259, DOI 10.1093/bmb/65.1.259
   Heiland DH, 2016, ONCOTARGET, V0, P0
   Hiller D, 2013, STAT BIOSCI, V5, P100, DOI 10.1007/s12561-012-9069-2
   Hu LS, 2017, NEURO-ONCOLOGY, V19, P128, DOI 10.1093/neuonc/now135
   Jain R, 2012, AM J NEURORADIOL, V33, P1343, DOI 10.3174/ajnr.A2956
   Jaksik R, 2015, BIOL DIRECT, V10, P0, DOI 10.1186/s13062-015-0077-2
   Jamshidi N, 2015, RADIOLOGY, V277, P114, DOI 10.1148/radiol.2015150800
   Jamshidi N, 2014, RADIOLOGY, V270, P212, DOI 10.1148/radiol.13130078
   Jones PA, 2007, CELL, V128, P683, DOI 10.1016/j.cell.2007.01.029
   Karlo CA, 2014, RADIOLOGY, V270, P464, DOI 10.1148/radiol.13130663
   Ke RQ, 2013, NAT METHODS, V10, P857, DOI 10.1038/nmeth.2563
   Kickingereder P, 2016, RADIOLOGY, V281, P907, DOI 10.1148/radiol.2016161382
   Kitajim K, 2016, EUR J RADIOL, V85, P943, DOI 10.1016/j.ejrad.2016.02.015
   Koo HR, 2015, EUR RADIOL, V25, P3314, DOI 10.1007/s00330-015-3734-z
   Koo HR, 2014, EUR RADIOL, V24, P610, DOI 10.1007/s00330-013-3037-1
   Kumar V, 2012, MAGN RESON IMAGING, V30, P1234, DOI 10.1016/j.mri.2012.06.010
   Kuo MD, 2007, J VASC INTERV RADIOL, V18, P821, DOI 10.1016/j.jvir.2007.04.031
   Kuo MD, 2014, RADIOLOGY, V270, P320, DOI 10.1148/radiol.13132195
   Lambin P, 2012, EUR J CANCER, V48, P441, DOI 10.1016/j.ejca.2011.11.036
   Langmead B, 2012, NAT METHODS, V9, P357, DOI 10.1038/NMETH.1923
   Leijenaar RTH, 2013, ACTA ONCOL, V52, P1391, DOI 10.3109/0284186X.2013.812798
   Leung MKK, 2016, P IEEE, V104, P176, DOI 10.1109/JPROC.2015.2494198
   Li H, 2009, BIOINFORMATICS, V25, P1754, DOI 10.1093/bioinformatics/btp324
   Liao Y, 2014, BIOINFORMATICS, V30, P923, DOI 10.1093/bioinformatics/btt656
   Marioni JC, 2008, GENOME RES, V18, P1509, DOI 10.1101/gr.079558.108
   Marzancola MG, 2016, METHODS MOL BIOL, V1368, P161, DOI 10.1007/978-1-4939-3136-1_12
   Mazurowski MA, 2015, J AM COLL RADIOL, V12, P862, DOI 10.1016/j.jacr.2015.04.019
   Mazurowski MA, 2014, RADIOLOGY, V273, P365, DOI 10.1148/radiol.14132641
   Mazurowski MA, 2013, NEURO-ONCOLOGY, V15, P1389, DOI 10.1093/neuonc/nos335
   McCann SM, 2016, AM J ROENTGENOL, V206, P559, DOI 10.2214/AJR.15.14967
   Mehta S, 2016, EBIOMEDICINE, V10, P109, DOI 10.1016/j.ebiom.2016.07.017
   Meldrum Cliff, 2011, CLIN BIOCHEM REV, V32, P177
   Metzker ML, 2010, NAT REV GENET, V11, P31, DOI 10.1038/nrg2626
   Mezlini AM, 2013, GENOME RES, V23, P519, DOI 10.1101/gr.142232.112
   Micheel CM, 2012, EVOLUTION TRANSLATIO, V0, P0
   Mirabelli P, 2017, OPEN J BIORESOUR, V4, P0
   Miura T, 2015, AM J SURG, V210, P561, DOI 10.1016/j.amjsurg.2015.03.027
   Molinari C, 2015, RADIOL MED, V120, P911, DOI 10.1007/s11547-015-0527-z
   Mortazavi A, 2008, NAT METHODS, V5, P621, DOI 10.1038/nmeth.1226
   Naeini KM, 2013, NEURO-ONCOLOGY, V15, P626, DOI 10.1093/neuonc/not008
   Nair VS, 2014, LUNG CANCER, V83, P189, DOI 10.1016/j.lungcan.2013.11.001
   Nicolasjilwan M, 2015, J NEURORADIOLOGY, V42, P212, DOI 10.1016/j.neurad.2014.02.006
   Nishino M, 2016, ACAD RADIOL, V23, P329, DOI 10.1016/j.acra.2015.11.005
   Nishino M, 2011, ACAD RADIOL, V18, P54, DOI 10.1016/j.acra.2010.08.021
   OConnor JPB, 2015, CLIN CANCER RES, V21, P249, DOI 10.1158/1078-0432.CCR-14-0990
   Obermeyer Z, 2016, NEW ENGL J MED, V375, P1216, DOI 10.1056/NEJMp1606181
   Osborne JR, 2010, J NUCL MED, V51, P543, DOI 10.2967/jnumed.108.060459
   Palaskas N, 2011, CANCER RES, V71, P5164, DOI 10.1158/0008-5472.CAN-10-4633
   Pan Q, 2008, NAT GENET, V40, P1413, DOI 10.1038/ng.259
   Panth KM, 2015, RADIOTHER ONCOL, V116, P462, DOI 10.1016/j.radonc.2015.06.013
   Parmar C, 2015, SCI REP, V5, P0
   Parmar C, 2014, PLOS ONE, V9, P0, DOI 10.1371/journal.pone.0102107
   Peng ZY, 2012, NAT BIOTECHNOL, V30, P253, DOI 10.1038/nbt.2122
   Pertea M, 2015, NAT BIOTECHNOL, V33, P290, DOI 10.1038/nbt.3122
   Pope WB, 2008, RADIOLOGY, V249, P268, DOI 10.1148/radiol.2491072000
   Pope WB, 2012, J NEURO-ONCOL, V107, P197, DOI 10.1007/s11060-011-0737-8
   POUSTKA A, 1986, COLD SPRING HARB SYM, V51, P131, DOI 10.1101/SQB.1986.051.01.016
   Ramos-Vara JA, 2011, METHODS MOL BIOL, V691, P83, DOI 10.1007/978-1-60761-849-2_5
   Rao A, 2016, J NEUROSURG, V124, P1008, DOI 10.3171/2015.4.JNS142732
   Rienzo M, 2014, GENE, V547, P98, DOI 10.1016/j.gene.2014.06.034
   Roberts A, 2011, BIOINFORMATICS, V27, P2325, DOI 10.1093/bioinformatics/btr355
   Sager M, 2015, EXPERT REV MOL DIAGN, V15, P1589, DOI 10.1586/14737159.2015.1105133
   SCHENA M, 1995, SCIENCE, V270, P467, DOI 10.1126/science.270.5235.467
   Schulz MH, 2012, BIOINFORMATICS, V28, P1086, DOI 10.1093/bioinformatics/bts094
   Segal E, 2007, NAT BIOTECHNOL, V25, P675, DOI 10.1038/nbt1306
   Shen L, 2010, NEUROIMAGE, V53, P1051, DOI 10.1016/j.neuroimage.2010.01.042
   Shin HJ, 2016, EUR J RADIOL, V85, P1004, DOI 10.1016/j.ejrad.2016.02.017
   Shinagare AB, 2015, ABDOM IMAGING, V40, P1684, DOI 10.1007/s00261-015-0386-z
   Stanke M, 2006, NUCLEIC ACIDS RES, V34, PW435, DOI 10.1093/nar/gkl200
   Steijger T, 2013, NAT METHODS, V10, P1177, DOI 10.1038/NMETH.2714
   Stoyanova R, 2016, ONCOTARGET, V7, P53362, DOI 10.18632/oncotarget.10523
   Sun ZF, 2015, EPIGENOMICS-UK, V7, P813, DOI 10.2217/epi.15.21
   Sung JS, 2013, BREAST J, V19, P643, DOI 10.1111/tbj.12182
   Sutton EJ, 2016, J MAGN RESON IMAGING, V44, P122, DOI 10.1002/jmri.25119
   Sutton EJ, 2015, J MAGN RESON IMAGING, V42, P1398, DOI 10.1002/jmri.24890
   Tchou J, 2010, MOL IMAGING BIOL, V12, P657, DOI 10.1007/s11307-009-0294-0
   Uematsu T, 2009, RADIOLOGY, V250, P638, DOI 10.1148/radiol.2503081054
   Untch M, 2013, BREAST CARE, V8, P221, DOI 10.1159/000351692
   van Dam IE, 2010, RADIOTHER ONCOL, V96, P67, DOI 10.1016/j.radonc.2010.05.003
   Velazquez ER, 2012, RADIOTHER ONCOL, V105, P167, DOI 10.1016/j.radonc.2012.09.023
   Voelkerding KV, 2009, CLIN CHEM, V55, P641, DOI 10.1373/clinchem.2008.112789
   Wade JT, 2015, ADV EXP MED BIOL, V883, P119, DOI 10.1007/978-3-319-23603-2_7
   Wang LG, 2012, BIOINFORMATICS, V28, P2184, DOI 10.1093/bioinformatics/bts356
   Wang Z, 2009, NAT REV GENET, V10, P57, DOI 10.1038/nrg2484
   Weinreb JC, 2016, EUR UROL, V69, P16, DOI 10.1016/j.eururo.2015.08.052
   Wilkerson MD, 2014, NUCL ACIDS RES, V42, P0
   Wu AR, 2014, NAT METHODS, V11, P41, DOI 10.1038/nmeth.2694
   Wu TT, 2009, BIOINFORMATICS, V25, P714, DOI 10.1093/bioinformatics/btp041
   Wu WM, 2016, FRONT ONCOL, V6, P0, DOI 10.3389/fonc.2016.00071
   Xie YL, 2014, BIOINFORMATICS, V30, P1660, DOI 10.1093/bioinformatics/btu077
   Xydeas CS, 2000, ELECTRON LETT, V36, P308, DOI 10.1049/el:20000267
   Yamaguchi K, 2015, BREAST CANCER-TOKYO, V22, P496, DOI 10.1007/s12282-013-0512-0
   Yamamoto S, 2015, RADIOLOGY, V275, P384, DOI 10.1148/radiol.15142698
   Yamamoto S, 2012, AM J ROENTGENOL, V199, P654, DOI 10.2214/AJR.11.7824
   Yang L, 2016, J AM COLL RADIOL, V13, P120, DOI 10.1016/j.jacr.2015.10.013
   Zeller C, 2013, BIO PROTOCOL, V3, P0
   Zhang BQ, 2017, NEURO-ONCOLOGY, V19, P109, DOI 10.1093/neuonc/now121
   Zhou M, 2014, TRANSL ONCOL, V7, P5, DOI 10.1593/tlo.13730
   Zhu YT, 2015, SCI REP-UK, V5, P0, DOI 10.1038/srep17787
   Zinn PO, 2012, PLOS ONE, V7, P0, DOI 10.1371/journal.pone.0041522
   Zinn PO, 2011, PLOS ONE, V6, P0, DOI 10.1371/journal.pone.0025451
NR 155
TC 90
Z9 94
U1 0
U2 38
PU MDPI
PI BASEL
PA ST ALBAN-ANLAGE 66, CH-4052 BASEL, SWITZERLAND
SN 
EI 1422-0067
J9 INT J MOL SCI
JI Int. J. Mol. Sci.
PD APR 15
PY 2017
VL 18
IS 4
BP 
EP 
DI 10.3390/ijms18040805
PG 28
WC Biochemistry & Molecular Biology; Chemistry, Multidisciplinary
SC Biochemistry & Molecular Biology; Chemistry
GA EW6SA
UT WOS:000402639400129
PM 28417933
DA 2024-03-01
ER

PT J
AU Yu, JH
   Shi, ZF
   Lian, YX
   Li, ZJ
   Liu, TT
   Gao, Y
   Wang, YY
   Chen, L
   Mao, Y
AF Yu, Jinhua
   Shi, Zhifeng
   Lian, Yuxi
   Li, Zeju
   Liu, Tongtong
   Gao, Yuan
   Wang, Yuanyuan
   Chen, Liang
   Mao, Ying
TI Noninvasive IDH1 mutation estimation based on a quantitative radiomics approach for grade II glioma
SO EUROPEAN RADIOLOGY
LA English
DT Article
DE Radiomics; Isocitrate dehydrogenase 1; Noninvasive biomarker estimation; Grade II glioma; Magnetic resonance imaging
ID magnetic-resonance-spectroscopy; 2-hydroxyglutarate
AB The status of isocitrate dehydrogenase 1 (IDH1) is highly correlated with the development, treatment and prognosis of glioma. We explored a noninvasive method to reveal IDH1 status by using a quantitative radiomics approach for grade II glioma. A primary cohort consisting of 110 patients pathologically diagnosed with grade II glioma was retrospectively studied. The radiomics method developed in this paper includes image segmentation, high-throughput feature extraction, radiomics sequencing, feature selection and classification. Using the leave-one-out cross-validation (LOOCV) method, the classification result was compared with the real IDH1 situation from Sanger sequencing. Another independent validation cohort containing 30 patients was utilised to further test the method. A total of 671 high-throughput features were extracted and quantized. 110 features were selected by improved genetic algorithm. In LOOCV, the noninvasive IDH1 status estimation based on the proposed approach presented an estimation accuracy of 0.80, sensitivity of 0.83 and specificity of 0.74. Area under the receiver operating characteristic curve reached 0.86. Further validation on the independent cohort of 30 patients produced similar results. Radiomics is a potentially useful approach for estimating IDH1 mutation status noninvasively using conventional T2-FLAIR MRI images. The estimation accuracy could potentially be improved by using multiple imaging modalities. aEuro cent Noninvasive IDH1 status estimation can be obtained with a radiomics approach. aEuro cent Automatic and quantitative processes were established for noninvasive biomarker estimation. aEuro cent High-throughput MRI features are highly correlated to IDH1 states. aEuro cent Area under the ROC curve of the proposed estimation method reached 0.86.
C1 [Yu, Jinhua; Lian, Yuxi; Li, Zeju; Liu, Tongtong; Gao, Yuan; Wang, Yuanyuan] Fudan Univ, Dept Elect Engn, Shanghai, Peoples R China.
   [Yu, Jinhua] Key Lab Med Imaging Comp & Comp Assisted Interven, Shanghai, Peoples R China.
   [Shi, Zhifeng; Chen, Liang; Mao, Ying] Fudan Univ, Huashan Hosp, Dept Neurosurg, Shanghai, Peoples R China.
C3 Fudan University; Fudan University
RP Wang, YY (corresponding author), Fudan Univ, Dept Elect Engn, Shanghai, Peoples R China.; Chen, L (corresponding author), Fudan Univ, Huashan Hosp, Dept Neurosurg, Shanghai, Peoples R China.
EM yywang@fudan.edu.cn; clclcl95@sina.com
FU National Basic Research Program of China [2015CB755500]
CR Aerts HJWL, 2014, NAT COMMUN, V5, P0, DOI 10.1038/ncomms5006
   Andronesi OC, 2013, J CLIN INVEST, V123, P3659, DOI 10.1172/JCI67229
   Beiko J, 2014, NEURO-ONCOLOGY, V16, P81, DOI 10.1093/neuonc/not159
   Brat DJ, 2015, NEW ENGL J MED, V372, P2481, DOI 10.1056/NEJMoa1402121
   Cameron A, 2016, IEEE T BIO-MED ENG, V63, P1145, DOI 10.1109/TBME.2015.2485779
   Chan AKY, 2015, MODERN PATHOL, V28, P177, DOI 10.1038/modpathol.2014.94
   Collewet G, 2004, MAGN RESON IMAGING, V22, P81, DOI 10.1016/j.mri.2003.09.001
   CORTES C, 1995, MACH LEARN, V20, P273, DOI 10.1007/BF00994018
   de la Fuente MI, 2016, NEURO-ONCOLOGY, V18, P283, DOI 10.1093/neuonc/nov307
   Deb K, 2002, IEEE T EVOLUT COMPUT, V6, P182, DOI 10.1109/4235.996017
   Ellingson BM, 2012, NEUROIMAGE, V59, P908, DOI 10.1016/j.neuroimage.2011.09.076
   Gillies RJ, 2016, RADIOLOGY, V278, P563, DOI 10.1148/radiol.2015151169
   HARALICK RM, 1973, IEEE T SYST MAN CYB, VSMC3, P610, DOI 10.1109/TSMC.1973.4309314
   Lee S, 2015, J NEURO-ONCOL, V121, P141, DOI 10.1007/s11060-014-1614-z
   Lombardi G, 2015, ONCOLOGIST, V20, P562, DOI 10.1634/theoncologist.2014-0266
   Maglietta R, 2016, PATTERN ANAL APPL, V19, P579, DOI 10.1007/s10044-015-0492-0
   Mazziotta J, 2001, PHILOS T R SOC B, V356, P1293, DOI 10.1098/rstb.2001.0915
   Nouretdinov I, 2011, NEUROIMAGE, V56, P809, DOI 10.1016/j.neuroimage.2010.05.023
   Parmar C, 2015, FRONT ONCOL, V5, P0, DOI 10.3389/fonc.2015.00272
   Peng HC, 2005, IEEE T PATTERN ANAL, V27, P1226, DOI 10.1109/TPAMI.2005.159
   Pereira S, 2016, IEEE T MED IMAGING, V35, P1240, DOI 10.1109/TMI.2016.2538465
   Pope WB, 2012, J NEURO-ONCOL, V107, P197, DOI 10.1007/s11060-011-0737-8
   Schapire RE, 1999, MACH LEARN, V37, P297, DOI 10.1023/A:1007614523901
   Togao O, 2017, EUR RADIOL, V27, P578, DOI 10.1007/s00330-016-4328-0
   Tzourio-Mazoyer N, 2002, NEUROIMAGE, V15, P273, DOI 10.1006/nimg.2001.0978
   Vallières M, 2015, PHYS MED BIOL, V60, P5471, DOI 10.1088/0031-9155/60/14/5471
   Venneti S, 2015, ADV ANAT PATHOL, V22, P94, DOI 10.1097/PAP.0000000000000049
   Wang J, 2015, PLOS ONE, V10, P0, DOI 10.1371/journal.pone.0143308
   Wang Q, 2016, EUR RADIOL, V26, P2670, DOI 10.1007/s00330-015-4046-z
   Wang Y, 2015, EUR J NEUROL, V22, P348, DOI 10.1111/ene.12578
   Wang YY, 2015, AM J NEURORADIOL, V36, P70, DOI 10.3174/ajnr.A4065
   Wechsler-Reya R, 2001, ANNU REV NEUROSCI, V24, P385, DOI 10.1146/annurev.neuro.24.1.385
   Weller M, 2013, LANCET ONCOL, V14, PE370, DOI 10.1016/S1470-2045(13)70168-2
   Wen PY, 2008, NEW ENGL J MED, V359, P492, DOI 10.1056/NEJMra0708126
   Wu WM, 2016, FRONT ONCOL, V6, P0, DOI 10.3389/fonc.2016.00071
   Yamashita K, 2016, AM J NEURORADIOL, V37, P58, DOI 10.3174/ajnr.A4491
NR 36
TC 166
Z9 184
U1 1
U2 59
PU SPRINGER
PI NEW YORK
PA 233 SPRING ST, NEW YORK, NY 10013 USA
SN 0938-7994
EI 1432-1084
J9 EUR RADIOL
JI Eur. Radiol.
PD AUG 15
PY 2017
VL 27
IS 8
BP 3509
EP 3522
DI 10.1007/s00330-016-4653-3
PG 14
WC Radiology, Nuclear Medicine & Medical Imaging
SC Radiology, Nuclear Medicine & Medical Imaging
GA EZ4BF
UT WOS:000404655200044
PM 28004160
DA 2024-03-01
ER

PT J
AU Velazquez, ER
   Parmar, C
   Liu, Y
   Coroller, TP
   Cruz, G
   Stringfield, O
   Ye, ZX
   Makrigiorgos, M
   Fennessy, F
   Mak, RH
   Gillies, R
   Quackenbush, J
   Aerts, HJWL
AF Velazquez, Emmanuel Rios
   Parmar, Chintan
   Liu, Ying
   Coroller, Thibaud P.
   Cruz, Gisele
   Stringfield, Olya
   Ye, Zhaoxiang
   Makrigiorgos, Mike
   Fennessy, Fiona
   Mak, Raymond H.
   Gillies, Robert
   Quackenbush, John
   Aerts, Hugo J. W. L.
TI Somatic Mutations Drive Distinct Imaging Phenotypes in Lung Cancer
SO CANCER RESEARCH
LA English
DT Article
ID factor receptor mutations; intratumor heterogeneity; pathological response; tumor heterogeneity; features; radiomics; signature; associations; information; prediction
AB Tumors are characterized by somatic mutations that drive biological processes ultimately reflected in tumor phenotype. With regard to radiographic phenotypes, generally unconnected through present understanding to the presence of specific mutations, artificial intelligence methods can automatically quantify phenotypic characters by using predefined, engineered algorithms or automatic deep-learning methods, a process also known as radiomics. Here we demonstrate how imaging phenotypes can be connected to somatic mutations through an integrated analysis of independent datasets of 763 lung adenocarcinoma patients with somatic mutation testing and engineered CT image analytics. We developed radiomic signatures capable of distinguishing between tumor genotypes in a discovery cohort (n = 353) and verified them in an independent validation cohort (n = 352). All radiomic signatures significantly outperformed conventional radiographic predictors (tumor volume andmaximumdiameter). We found a radiomic signature related to radiographic heterogeneity that successfully discriminated between EGFR_ and EGFR = cases (AUC = 0.69). Combining this signature with a clinical model of EGFR status (AUC = 0.70) significantly improved prediction accuracy (AUC = 0.75). The highest performing signature was capable of distinguishing between EGFR_ and KRAS_ tumors (AUC = 0.80) and, when combined with a clinical model (AUC = 0.81), substantially improved its performance (AUC = 0.86). A KRAS_/KRAS = radiomic signature also showed significant albeit lower performance (AUC = 0.63) and did not improve the accuracy of a clinical predictor of KRAS status. Our results argue that somatic mutations drive distinct radiographic phenotypes that can be predicted by radiomics. This work has implications for the use of imaging-based biomarkers in the clinic, as applied noninvasively, repeatedly, and at low cost. (C) 2017 AACR.
C1 [Velazquez, Emmanuel Rios; Parmar, Chintan; Coroller, Thibaud P.; Makrigiorgos, Mike; Fennessy, Fiona; Mak, Raymond H.; Aerts, Hugo J. W. L.] Harvard Med Sch, Brigham & Womens Hosp, Dept Radiat Oncol, Dana Farber Canc Inst, Boston, MA USA.
   [Liu, Ying; Stringfield, Olya; Gillies, Robert] H Lee Moffitt Canc Ctr & Res Inst, Dept Canc Imaging & Metab, Tampa, FL USA.
   [Liu, Ying; Ye, Zhaoxiang] Tianjin Med Univ, Dept Radiol, Canc Inst & Hosp,Tianjins Clin Res Ctr Canc, Natl Clin Res Ctr Canc,Key Lab Canc Prevent & The, Tianjin, Peoples R China.
   [Cruz, Gisele; Fennessy, Fiona; Aerts, Hugo J. W. L.] Harvard Med Sch, Dana Farber Canc Inst, Brigham & Womens Hosp, Dept Radiol, Boston, MA USA.
   [Quackenbush, John; Aerts, Hugo J. W. L.] Dana Farber Canc Inst, Dept Biostat & Computat Biol, Boston, MA 02115 USA.
   [Quackenbush, John] Dana Farber Canc Inst, Dept Canc Biol, Boston, MA 02115 USA.
   [Quackenbush, John] Harvard TH Chan Sch Publ Hlth, Dept Biostat, Boston, MA USA.
C3 Harvard University; Dana-Farber Cancer Institute; Brigham & Women's Hospital; Harvard Medical School; H Lee Moffitt Cancer Center & Research Institute; Tianjin Medical University; Harvard University; Dana-Farber Cancer Institute; Brigham & Women's Hospital; Harvard Medical School; Harvard University; Dana-Farber Cancer Institute; Harvard University; Dana-Farber Cancer Institute; Harvard University; Harvard T.H. Chan School of Public Health
RP Aerts, HJWL (corresponding author), Harvard DFCI, 450 Brookline Ave, Boston, MA 02115 USA.
EM Hugo_Aerts@dfci.harvard.edu
FU NIH [NIH-USA U24CA194354, NIH-USA U01CA190234]
CR Aerts HJWL, 2016, JAMA ONCOL, V2, P1636, DOI 10.1001/jamaoncol.2016.2631
   Aerts HJWL, 2014, NAT COMMUN, V5, P0, DOI 10.1038/ncomms5006
   Bedard PL, 2013, NATURE, V501, P355, DOI 10.1038/nature12627
   BENJAMINI Y, 1995, J R STAT SOC B, V57, P289, DOI 10.1111/j.2517-6161.1995.tb02031.x
   Brastianos PK, 2013, NAT GENET, V45, P285, DOI 10.1038/ng.2526
   Breiman L, 2001, MACHINE LEARNING, V45, P5, DOI 10.1023/A:1010933404324
   Brown G, 2012, J MACH LEARN RES, V13, P27
   Cancer Genome Atlas Research Network, 2013, NAT GENET, V45, P1113, DOI 10.1038/ng.2764
   Chin L, 2011, NAT MED, V17, P297, DOI 10.1038/nm.2323
   Chong CR, 2013, NAT MED, V19, P1389, DOI 10.1038/nm.3388
   Coroller TP, 2017, J THORAC ONCOL, V12, P467, DOI 10.1016/j.jtho.2016.11.2226
   Coroller TP, 2016, RADIOTHER ONCOL, V119, P480, DOI 10.1016/j.radonc.2016.04.004
   Coroller TP, 2015, RADIOTHER ONCOL, V114, P345, DOI 10.1016/j.radonc.2015.02.015
   Fried DV, 2014, INT J RADIAT ONCOL, V90, P834, DOI 10.1016/j.ijrobp.2014.07.020
   Garraway LA, 2013, J CLIN ONCOL, V31, P1803, DOI 10.1200/JCO.2013.49.4799
   Gerlinger M, 2012, NEW ENGL J MED, V366, P883, DOI 10.1056/NEJMoa1113205
   Gillies RJ, 2016, RADIOLOGY, V278, P563, DOI 10.1148/radiol.2015151169
   Guo WT, 2015, J MED IMAGING, V2, P0, DOI 10.1117/1.JMI.2.4.041007
   Hawkins S, 2016, J THORAC ONCOL, V11, P2120, DOI 10.1016/j.jtho.2016.07.002
   Huynh E, 2017, PLOS ONE, V12, P0, DOI 10.1371/journal.pone.0169172
   Huynh E, 2016, RADIOTHER ONCOL, V120, P258, DOI 10.1016/j.radonc.2016.05.024
   Jänne PA, 2005, J CLIN ONCOL, V23, P3227, DOI 10.1200/JCO.2005.09.985
   Karlo CA, 2014, RADIOLOGY, V270, P464, DOI 10.1148/radiol.13130663
   Lambin P, 2012, EUR J CANCER, V48, P441, DOI 10.1016/j.ejca.2011.11.036
   Le S, 2008, J STAT SOFTW, V25, P1, DOI 10.18637/jss.v025.i01
   Li TH, 2013, J CLIN ONCOL, V31, P1039, DOI 10.1200/JCO.2012.45.3753
   Liu Y, 2016, CLIN LUNG CANCER, V17, P441, DOI 10.1016/j.cllc.2016.02.001
   Liu Y, 2016, RADIOLOGY, V280, P271, DOI 10.1148/radiol.2016151455
   MacConaill LE, 2014, J MOL DIAGN, V16, P660, DOI 10.1016/j.jmoldx.2014.06.004
   MacConaill LE, 2009, PLOS ONE, V4, P0, DOI 10.1371/journal.pone.0007887
   Miles KA, 2014, J NUCL MED, V55, P386, DOI 10.2967/jnumed.113.120485
   Nair VS, 2012, CANCER RES, V72, P3725, DOI 10.1158/0008-5472.CAN-11-3943
   National Cancer Institute Cancer Imaging Program, 2013, QUANT IM EV RESP CAN, V0, P0
   Nishino M, 2013, LUNG CANCER, V79, P283, DOI 10.1016/j.lungcan.2012.11.007
   Oesper L, 2014, BIOINFORMATICS, V30, P3532, DOI 10.1093/bioinformatics/btu651
   Park J, 2016, PLOS ONE, V11, P0, DOI 10.1371/journal.pone.0161081
   Parmar C, 2015, SCI REP-UK, V5, P0, DOI 10.1038/srep13087
   Parmar C, 2015, SCI REP-UK, V5, P0, DOI 10.1038/srep11044
   Querings S, 2011, PLOS ONE, V6, P0, DOI 10.1371/journal.pone.0019601
   Rizzo S, 2016, EUR RADIOL, V26, P32, DOI 10.1007/s00330-015-3814-0
   Schabath M, 2016, J THORAC ONCOL, V11, PS5, DOI 10.1016/j.jtho.2015.12.008
   Schröder MS, 2011, BIOINFORMATICS, V27, P3206, DOI 10.1093/bioinformatics/btr511
   Song C, 2016, NUCLEIC ACIDS RES, V44, P0, DOI 10.1093/nar/gkw650
   Swanton C, 2012, CANCER RES, V72, P4875, DOI 10.1158/0008-5472.CAN-12-2217
   Taniguchi K, 2008, CANCER SCI, V99, P929, DOI 10.1111/j.1349-7006.2008.00782.x
   Wang H, 2016, CLIN LUNG CANCER, V17, P271, DOI 10.1016/j.cllc.2015.11.002
   Weiss GJ, 2014, PLOS ONE, V9, P0, DOI 10.1371/journal.pone.0100244
   Wu WM, 2016, FRONT ONCOL, V6, P0, DOI 10.3389/fonc.2016.00071
   Yamamoto S, 2014, RADIOLOGY, V272, P568, DOI 10.1148/radiol.14140789
   Yip SSF, 2017, J NUCL MED, V58, P569, DOI 10.2967/jnumed.116.181826
   Yip SSF, 2016, PHYS MED BIOL, V61, PR150, DOI 10.1088/0031-9155/61/13/R150
   Yoon HJ, 2015, BIOMED RES INT, V2015, P0, DOI 10.1155/2015/576306
   Zhao BS, 2009, RADIOLOGY, V252, P263, DOI 10.1148/radiol.2522081593
   Zhou JY, 2015, EUR RADIOL, V25, P1257, DOI 10.1007/s00330-014-3516-z
   Zhou Y, 2017, ABDOM RADIOL, V42, P1695, DOI 10.1007/s00261-017-1072-0
NR 55
TC 263
Z9 272
U1 8
U2 94
PU AMER ASSOC CANCER RESEARCH
PI PHILADELPHIA
PA 615 CHESTNUT ST, 17TH FLOOR, PHILADELPHIA, PA 19106-4404 USA
SN 0008-5472
EI 1538-7445
J9 CANCER RES
JI Cancer Res.
PD JUL 15
PY 2017
VL 77
IS 14
BP 3922
EP 3930
DI 10.1158/0008-5472.CAN-17-0122
PG 9
WC Oncology
SC Oncology
GA FA8DX
UT WOS:000405677500019
PM 28566328
DA 2024-03-01
ER

PT J
AU Smits, M
   van den Bent, MJ
AF Smits, Marion
   van den Bent, Martin J.
TI Imaging Correlates of Adult Glioma Genotypes
SO RADIOLOGY
LA English
DT Review
ID mgmt promoter methylation; cerebral blood-volume; apparent diffusion-coefficient; idh mutation status; magnetic-resonance; oligodendroglial tumors; glioblastoma-multiforme; grade-ii; in-vivo; dna methyltransferase
AB Primary brain tumors, most commonly gliomas, are histopathologically typed and graded as World Health Organization (WHO) grades I-IV according to increasing degrees of malignancy. These grades provide prognostic information and guidance on treatment such as radiation therapy and chemotherapy after surgery. Despite the confirmed value of the WHO grading system, results of a multitude of studies and prospective interventional trials now indicate that tumors with identical morphologic criteria can have highly different outcomes. Molecular markers can allow subtypes of tumors of the same morphologic type and WHO grade to be distinguished and are, therefore, of great interest in personalization of brain tumor treatment. Recent genomic-wide studies have resulted in a far more comprehensive understanding of the genomic alterations in gliomas and provide suggestions for a new molecularly based classification. Magnetic resonance (MR) imaging phenotypes can serve as noninvasive surrogates for tumor genotypes and can provide important information for diagnosis, prognosis, and, eventually, personalized treatment. The newly emerged field of radiogenomics allows specific MR imaging phenotypes to be linked with gene expression profiles. In this article, the authors review the conventional and advanced imaging features of three tumoral genotypes with prognostic and therapeutic consequences: (a) isocitrate dehydrogenase mutation; (b) the combined loss of the short arm of chromosome 1 and the long arm of chromosome 19, or 1p19q codeletion; and (c) methylguanine methyltransferase promoter methylation. (C) RSNA, 2017
C1 [Smits, Marion] Univ Med Ctr Rotterdam, Erasmus MC, Dept Radiol, POB 2040, NL-3000 CA Rotterdam, Netherlands.
   [van den Bent, Martin J.] Erasmus MC Canc Ctr, Brain Tumor Ctr, Rotterdam, Netherlands.
C3 Erasmus University Rotterdam; Erasmus MC; Erasmus University Rotterdam; Erasmus MC; Erasmus MC Cancer Institute
RP Smits, M (corresponding author), Univ Med Ctr Rotterdam, Erasmus MC, Dept Radiol, POB 2040, NL-3000 CA Rotterdam, Netherlands.
EM marion.smits@erasmusmc.nl
FU Blue Earth Diagnostics
CR Ahn SS, 2014, J NEUROSURG, V121, P367, DOI 10.3171/2014.5.JNS132279
   Andronesi OC, 2012, SCI TRANSL MED, V4, P0, DOI 10.1126/scitranslmed.3002693
   Baldock AL, 2014, NEURO-ONCOLOGY, V16, P779, DOI 10.1093/neuonc/nou027
   Barajas RF, 2010, RADIOLOGY, V254, P564, DOI 10.1148/radiol.09090663
   Bertolino N, 2014, PHYS MEDICA, V30, P702, DOI 10.1016/j.ejmp.2014.03.002
   Brat DJ, 2015, NEW ENGL J MED, V372, P2481, DOI 10.1056/NEJMoa1402121
   Brown R, 2008, CLIN CANCER RES, V14, P2357, DOI 10.1158/1078-0432.CCR-07-1964
   Burton E C, 2000, CURR TREAT OPTIONS ONCOL, V1, P459, DOI 10.1007/s11864-000-0073-2
   Cairncross G, 2013, J CLIN ONCOL, V31, P337, DOI 10.1200/JCO.2012.43.2674
   Cairncross JG, 2014, J CLIN ONCOL, V32, P783, DOI 10.1200/JCO.2013.49.3726
   Cairncross JG, 1998, J NATL CANCER I, V90, P1473, DOI 10.1093/jnci/90.19.1473
   Carrillo JA, 2012, AM J NEURORADIOL, V33, P1349, DOI 10.3174/ajnr.A2950
   Chaumeil MM, 2014, CANCER RES, V74, P4247, DOI 10.1158/0008-5472.CAN-14-0680
   Chawla S, 2013, AM J NEURORADIOL, V34, P1542, DOI 10.3174/ajnr.A3384
   Choi CH, 2013, NMR BIOMED, V26, P1242, DOI 10.1002/nbm.2943
   Choi C, 2012, NAT MED, V18, P624, DOI 10.1038/nm.2682
   Cohen AL, 2013, CURR NEUROL NEUROSCI, V13, P0, DOI 10.1007/s11910-013-0345-4
   Diehn M, 2008, P NATL ACAD SCI USA, V105, P5213, DOI 10.1073/pnas.0801279105
   Donahue KM, 2000, MAGNET RESON MED, V43, P845, DOI 10.1002/1522-2594(200006)43:6<845::AID-MRM10>3.0.CO;2-J
   Drabycz S, 2010, NEUROIMAGE, V49, P1398, DOI 10.1016/j.neuroimage.2009.09.049
   Eckel-Passow JE, 2015, NEW ENGL J MED, V372, P2499, DOI 10.1056/NEJMoa1407279
   Elkhaled A, 2012, SCI TRANSL MED, V4, P0, DOI 10.1126/scitranslmed.3002796
   Ellingson BM, 2015, CURR NEUROL NEUROSCI, V15, P0, DOI 10.1007/s11910-014-0506-0
   Ellingson BM, 2012, NEUROIMAGE, V59, P908, DOI 10.1016/j.neuroimage.2011.09.076
   Emblem KE, 2008, AM J NEURORADIOL, V29, P1664, DOI 10.3174/ajnr.A1182
   Eoli M, 2007, CLIN CANCER RES, V13, P2606, DOI 10.1158/1078-0432.CCR-06-2184
   Esmaeili M, 2013, TRANSL ONCOL, V6, P92, DOI 10.1593/tlo.12424
   Fellah S, 2013, AM J NEURORADIOL, V34, P1326, DOI 10.3174/ajnr.A3352
   Gevaert O, 2014, RADIOLOGY, V273, P168, DOI 10.1148/radiol.14131731
   Gupta A, 2013, AJNR AM J NEURORADIOL, V34, PE10, DOI 10.3174/ajnr.A3467
   Hegi ME, 2005, NEW ENGL J MED, V352, P997, DOI 10.1056/NEJMoa043331
   Hobbs SK, 2003, J MAGN RESON IMAGING, V18, P530, DOI 10.1002/jmri.10395
   Jamshidi N, 2014, RADIOLOGY, V270, P212, DOI 10.1148/radiol.13130078
   Jansen NL, 2012, NEURO-ONCOLOGY, V14, P1473, DOI 10.1093/neuonc/nos259
   Jenkins RB, 2006, CANCER RES, V66, P9852, DOI 10.1158/0008-5472.CAN-06-1796
   Jenkinson MD, 2007, J MAGN RESON IMAGING, V26, P1405, DOI 10.1002/jmri.21062
   Jenkinson MD, 2006, NEURORADIOLOGY, V48, P703, DOI 10.1007/s00234-006-0122-z
   Jenkinson MD, 2006, BRAIN, V129, P1884, DOI 10.1093/brain/awl108
   Kalinina J, 2012, J MOL MED, V90, P1161, DOI 10.1007/s00109-012-0888-x
   Kapoor GS, 2009, J NEURO-ONCOL, V92, P373, DOI 10.1007/s11060-009-9880-x
   Killela PJ, 2014, ONCOTARGET, V5, P1515, DOI 10.18632/oncotarget.1765
   Kim JW, 2011, J NEUROL NEUROSUR PS, V82, P224, DOI 10.1136/jnnp.2009.178806
   Labussière M, 2014, BRIT J CANCER, V111, P2024, DOI 10.1038/bjc.2014.538
   Lai A, 2011, J CLIN ONCOL, V29, P4482, DOI 10.1200/JCO.2010.33.8715
   Law M, 2008, RADIOLOGY, V247, P490, DOI 10.1148/radiol.2472070898
   Law M, 2007, J MAGN RESON IMAGING, V25, P1113, DOI 10.1002/jmri.20920
   Lemasson B, 2013, MAGN RESON MED, V69, P18, DOI 10.1002/mrm.24218
   Louis DN, 2007, ACTA NEUROPATHOL, V114, P547, DOI 10.1007/s00401-007-0278-6
   Louis DN, 2016, ACTA NEUROPATHOL, V131, P803, DOI 10.1007/s00401-016-1545-1
   Louis DN, 2014, BRAIN PATHOL, V24, P429, DOI 10.1111/bpa.12171
   Malmström A, 2012, LANCET ONCOL, V13, P916, DOI 10.1016/S1470-2045(12)70265-6
   Megyesi JF, 2004, CLIN CANCER RES, V10, P4303, DOI 10.1158/1078-0432.CCR-04-0209
   Metellus P, 2011, J NEURO-ONCOL, V105, P591, DOI 10.1007/s11060-011-0625-2
   Metellus P, 2010, ACTA NEUROPATHOL, V120, P719, DOI 10.1007/s00401-010-0777-8
   Mohsen LA, 2013, BRIT J NEUROSURG, V27, P436, DOI 10.3109/02688697.2013.771136
   Moon WJ, 2012, NEURORADIOLOGY, V54, P555, DOI 10.1007/s00234-011-0947-y
   Naeini KM, 2013, NEURO-ONCOLOGY, V15, P626, DOI 10.1093/neuonc/not008
   Noushmehr Houtan, 2010, CANCER CELL, V17, P510, DOI 10.1016/j.ccr.2010.03.017
   Okita Y, 2014, CLIN NEUROL NEUROSUR, V125, P212, DOI 10.1016/j.clineuro.2014.08.004
   Olar A, 2015, ACTA NEUROPATHOL, V129, P585, DOI 10.1007/s00401-015-1398-z
   Ostrom QT, 2015, NEURO-ONCOLOGY, V16, P1, DOI 10.1093/neuonc/nox158
   Parker NR, 2015, FRONT ONCOL, V5, P0, DOI 10.3389/fonc.2015.00055
   Parsons DW, 2008, SCIENCE, V321, P1807, DOI 10.1126/science.1164382
   Patel AP, 2014, SCIENCE, V344, P1396, DOI 10.1126/science.1254257
   Pope WB, 2011, AM J NEURORADIOL, V32, P882, DOI 10.3174/ajnr.A2385
   Pope WB, 2005, AM J NEURORADIOL, V26, P2466
   Pope WB, 2008, RADIOLOGY, V249, P268, DOI 10.1148/radiol.2491072000
   Pope WB, 2015, NEUROIMAG CLIN N AM, V25, P105, DOI 10.1016/j.nic.2014.09.006
   Pope WB, 2012, J NEURO-ONCOL, V107, P197, DOI 10.1007/s11060-011-0737-8
   Price SJ, 2006, AM J NEURORADIOL, V27, P1969
   Price SJ, 2007, EUR RADIOL, V17, P1675, DOI 10.1007/s00330-006-0561-2
   Qi ST, 2014, ONCOL LETT, V7, P1895, DOI 10.3892/ol.2014.2013
   Reuss DE, 2015, ACTA NEUROPATHOL, V129, P133, DOI 10.1007/s00401-014-1370-3
   Romano A, 2013, EUR RADIOL, V23, P513, DOI 10.1007/s00330-012-2601-4
   Rundle-Thiele D, 2015, J MED RADIAT SCI, V62, P92, DOI 10.1002/jmrs.103
   Ryoo I, 2013, PLOS ONE, V8, P0, DOI 10.1371/journal.pone.0071704
   Sahm F, 2014, ACTA NEUROPATHOL, V128, P551, DOI 10.1007/s00401-014-1326-7
   Saito T, 2013, AM J NEURORADIOL, V34, P85, DOI 10.3174/ajnr.A3173
   Sanson M, 2009, J CLIN ONCOL, V27, P4150, DOI 10.1200/JCO.2009.21.9832
   Sherman JH, 2010, ACTA NEUROCHIR, V152, P1827, DOI 10.1007/s00701-010-0743-1
   Stadlbauer A, 2006, RADIOLOGY, V238, P958, DOI 10.1148/radiol.2382041896
   Stockhammer F, 2007, J NEUROSURG, V106, P633, DOI 10.3171/jns.2007.106.4.633
   Sunwoo L, 2013, J MAGN RESON IMAGING, V37, P351, DOI 10.1002/jmri.23838
   Suzuki H, 2015, NAT GENET, V47, P458, DOI 10.1038/ng.3273
   Togao O, 2014, NEURO-ONCOLOGY, V16, P441, DOI 10.1093/neuonc/not158
   Turcan S, 2012, NATURE, V483, P479, DOI 10.1038/nature10866
   Valable S, 2008, NMR BIOMED, V21, P1043, DOI 10.1002/nbm.1278
   van den Bent MJ, 2007, NEUROL CLIN, V25, P1089, DOI 10.1016/j.ncl.2007.07.013
   van den Bent MJ, 2006, J CLIN ONCOL, V24, P2715, DOI 10.1200/JCO.2005.04.6078
   van den Bent MJ, 2015, CURR OPIN NEUROL, V28, P633, DOI 10.1097/WCO.0000000000000257
   van den Bent MJ, 2015, NEURO-ONCOLOGY, V17, P935, DOI 10.1093/neuonc/nov013
   van den Bent MJ, 2013, CLIN CANCER RES, V19, P5513, DOI 10.1158/1078-0432.CCR-13-1157
   van den Bent MJ, 2013, J CLIN ONCOL, V31, P344, DOI 10.1200/JCO.2012.43.2229
   van den Bent MJ, 2010, ACTA NEUROPATHOL, V120, P297, DOI 10.1007/s00401-010-0725-7
   van den Bent MJ, 2010, CLIN CANCER RES, V16, P1597, DOI 10.1158/1078-0432.CCR-09-2902
   Van Meter T, 2006, DIAGN MOL PATHOL, V15, P195, DOI 10.1097/01.pdm.0000213464.06387.36
   Walker C, 2004, CLIN CANCER RES, V10, P7182, DOI 10.1158/1078-0432.CCR-04-0681
   Wang J, 2015, CURR OPIN GENET DEV, V30, P17, DOI 10.1016/j.gde.2014.12.002
   Wang Y, 2015, EUR J NEUROL, V22, P348, DOI 10.1111/ene.12578
   Wang YY, 2014, J NEURO-ONCOL, V120, P331, DOI 10.1007/s11060-014-1555-6
   Weller M, 2012, NEURO-ONCOLOGY, V14, P100, DOI 10.1093/neuonc/nos206
   Whitmore RG, 2007, J NEUROSURG, V107, P600, DOI 10.3171/JNS-07/09/0600
   Wick WG, 2013, NEUROLOGY, V81, P1515, DOI 10.1212/WNL.0b013e3182a95680
   Wick W, 2012, LANCET ONCOL, V13, P707, DOI 10.1016/S1470-2045(12)70164-X
   Wiestler B, 2014, ACTA NEUROPATHOL, V128, P561, DOI 10.1007/s00401-014-1315-x
   Yan H, 2009, NEW ENGL J MED, V360, P765, DOI 10.1056/NEJMoa0808710
   Zhou Jinyuan, 2011, NAT MED, V17, P130, DOI 10.1038/nm.2268
   Zinn PO, 2013, NEUROSURGERY, V60, P126, DOI 10.1227/01.neu.0000430773.18220.3f
NR 108
TC 115
Z9 126
U1 4
U2 24
PU RADIOLOGICAL SOC NORTH AMERICA (RSNA)
PI OAK BROOK
PA 820 JORIE BLVD, SUITE 200, OAK BROOK, ILLINOIS, UNITED STATES
SN 0033-8419
EI 
J9 RADIOLOGY
JI Radiology
PD AUG 15
PY 2017
VL 284
IS 2
BP 316
EP 331
DI 10.1148/radiol.2017151930
PG 16
WC Radiology, Nuclear Medicine & Medical Imaging
SC Radiology, Nuclear Medicine & Medical Imaging
GA FA9WP
UT WOS:000405797200004
PM 28723281
DA 2024-03-01
ER

PT J
AU Shen, WC
   Chen, SW
   Liang, JA
   Hsieh, TC
   Yen, KY
   Kao, CH
AF Shen, Wei-Chih
   Chen, Shang-Wen
   Liang, Ji-An
   Hsieh, Te-Chun
   Yen, Kuo-Yang
   Kao, Chia-Hung
TI [18]Fluorodeoxyglucose Positron Emission Tomography for the Textural Features of Cervical Cancer Associated with Lymph Node Metastasis and Histological Type
SO EUROPEAN JOURNAL OF NUCLEAR MEDICINE AND MOLECULAR IMAGING
LA English
DT Article
DE Cervical cancer; F-18-fluorodeoxyglucose positron emission tomography; Intratumor heterogeneity; Texture analysis; Lymph node status
ID intratumoral metabolic heterogeneity; fdg-pet radiomics; cell lung-cancer; f-18-fdg pet; gene-expression; survival; carcinoma
AB Background In this study, we investigated the correlation between the lymph node (LN) status or histological types and textural features of cervical cancers on F-18-fluorodeoxyglucose positron emission tomography/computed tomography. Methods We retrospectively reviewed the imaging records of 170 patients with International Federation of Gynecology and Obstetrics stage IB-IVA cervical cancer. Four groups of textural features were studied in addition to the maximum standardized uptake value (SUVmax), metabolic tumor volume, and total lesion glycolysis (TLG). Moreover, we studied the associations between the indices and clinical parameters, including the LN status, clinical stage, and histology. Receiver operating characteristic curves were constructed to evaluate the optimal predictive performance among the various textural indices. Quantitative differences were determined using the Mann-Whitney U test. Multivariate lo-gistic regression analysis was performed to determine the independent factors, among all the variables, for predicting LN metastasis. Results Among all the significant indices related to pelvic LN metastasis, homogeneity derived from the gray-level co-occurrence matrix (GLCM) was the sole independent predictor. By combining SUVmax, the risk of pelvic LN metastasis can be scored accordingly. The TLG(mean) was the independent feature of positive para-aortic LNs. Quantitative differences between squamous and nonsquamous histology can be determined using short-zone emphasis (SZE) from the gray-level size zone matrix (GLSZM). Conclusion This study revealed that in patients with cervical cancer, pelvic or para-aortic LN metastases can be predicted by using textural feature of homogeneity from the GLCMand TLG(mean), respectively. SZE from the GLSZM is the sole feature associated with quantitative differences between squamous and nonsquamous histology.
C1 [Shen, Wei-Chih] Asia Univ, Dept Comp Sci & Informat Engn, Taichung, Taiwan.
   [Chen, Shang-Wen; Liang, Ji-An] China Med Univ Hosp, Dept Radiat Oncol, Taichung, Taiwan.
   [Chen, Shang-Wen] China Med Univ, Sch Med, Taichung, Taiwan.
   [Chen, Shang-Wen] Taipei Med Univ, Sch Med, Taipei, Taiwan.
   [Chen, Shang-Wen; Liang, Ji-An; Kao, Chia-Hung] China Med Univ, Coll Med, Sch Med, Grad Inst Clin Med Sci, 2 Yuh Rd, Taichung 40447, Taiwan.
   [Hsieh, Te-Chun; Yen, Kuo-Yang; Kao, Chia-Hung] China Med Univ Hosp, Dept Nucl Med, Taichung, Taiwan.
   [Hsieh, Te-Chun; Yen, Kuo-Yang; Kao, Chia-Hung] China Med Univ Hosp, PET Ctr, Taichung, Taiwan.
   [Hsieh, Te-Chun; Yen, Kuo-Yang] China Med Univ, Dept Biomed Imaging & Radiol Sci, Taichung, Taiwan.
   [Kao, Chia-Hung] Asia Univ, Dept Bioinformat & Med Engn, Taichung, Taiwan.
C3 Asia University Taiwan; China Medical University Taiwan; China Medical University Hospital - Taiwan; China Medical University Taiwan; Taipei Medical University; China Medical University Taiwan; China Medical University Taiwan; China Medical University Hospital - Taiwan; China Medical University Taiwan; China Medical University Hospital - Taiwan; China Medical University Taiwan; Asia University Taiwan
RP Kao, CH (corresponding author), China Med Univ, Coll Med, Sch Med, Grad Inst Clin Med Sci, 2 Yuh Rd, Taichung 40447, Taiwan.; Kao, CH (corresponding author), China Med Univ Hosp, Dept Nucl Med, Taichung, Taiwan.; Kao, CH (corresponding author), China Med Univ Hosp, PET Ctr, Taichung, Taiwan.; Kao, CH (corresponding author), Asia Univ, Dept Bioinformat & Med Engn, Taichung, Taiwan.
EM d10040@mail.cmuh.org.tw
FU Taiwan Ministry of Health and Welfare Clinical Trial and Research Center of Excellence [MOHW106-TDU-B-212-113004]; China Medical University Hospital, Academia Sinica Taiwan Biobank Stroke Biosignature Project [BM10501010037]; NRPB Stroke Clinical Trial Consortium [MOST105-2325-B-039-003]; Tseng-Lien Lin Foundation (Taichung, Taiwan); Taiwan Brain Disease Foundation (Taipei, Taiwan); Katsuzo and Kiyo Aoshima Memorial Funds, Japan; Taiwan Ministry of Science and Technology [MOST 105-2218-E-009-034]; Asia University, Taichung, Taiwan [ASIA-105-CMUH-14]; Welfare Surcharge of Tobacco Products, China Medical University Hospital Cancer Research Center of Excellence (Taiwan) [MOHW105-TDU-B-212-134-003]
CR Asselin MC, 2012, EUR J CANCER, V48, P447, DOI 10.1016/j.ejca.2011.12.025
   Brooks FJ, 2013, RADIAT ONCOL, V8, P0, DOI 10.1186/1748-717X-8-294
   Chen SW, 2014, CLIN NUCL MED, V39, PE296, DOI 10.1097/RLU.0000000000000243
   Cheng NM, 2015, EUR J NUCL MED MOL I, V42, P419, DOI 10.1007/s00259-014-2933-1
   Chicklore S, 2013, EUR J NUCL MED MOL I, V40, P133, DOI 10.1007/s00259-012-2247-0
   Contag SA, 2004, GYNECOL ONCOL, V95, P610, DOI 10.1016/j.ygyno.2004.08.021
   Cook GJR, 2013, J NUCL MED, V54, P19, DOI 10.2967/jnumed.112.107375
   Desseroit MC, 2017, J NUCL MED, V58, P406, DOI 10.2967/jnumed.116.180919
   Fujimoto T, 2004, GYNECOL ONCOL, V93, P446, DOI 10.1016/j.ygyno.2004.02.012
   Hanahan D, 2011, CELL, V144, P646, DOI 10.1016/j.cell.2011.02.013
   HARALICK RM, 1973, IEEE T SYST MAN CYB, VSMC3, P610, DOI 10.1109/TSMC.1973.4309314
   Hatt M, 2017, MED PHYS, V44, PE1, DOI 10.1002/mp.12124
   Hatt M, 2017, EUR J NUCL MED MOL I, V44, P151, DOI 10.1007/s00259-016-3427-0
   Hatt M, 2015, J NUCL MED, V56, P38, DOI 10.2967/jnumed.114.144055
   Ho KC, 2016, AM J NUCL MED MOLEC, V6, P166
   Kidd EA, 2008, CLIN CANCER RES, V14, P5236, DOI 10.1158/1078-0432.CCR-07-5252
   Kidd EA, 2010, J CLIN ONCOL, V28, P2108, DOI 10.1200/JCO.2009.25.4151
   Leijenaar RTH, 2015, SCI REP-UK, V5, P0, DOI 10.1038/srep11075
   Leijenaar RTH, 2013, ACTA ONCOL, V52, P1391, DOI 10.3109/0284186X.2013.812798
   LOH HH, 1988, IEEE T IND ELECTRON, V35, P323, DOI 10.1109/41.192665
   MEYER F, 1994, SIGNAL PROCESS, V38, P113, DOI 10.1016/0165-1684(94)90060-4
   Ohri N, 2016, J NUCL MED, V0, P0
   Orlhac F, 2014, J NUCL MED, V55, P414, DOI 10.2967/jnumed.113.129858
   Reinhardt MJ, 2001, RADIOLOGY, V218, P776, DOI 10.1148/radiology.218.3.r01mr19776
   STEHMAN FB, 1991, CANCER, V67, P2776, DOI 10.1002/1097-0142(19910601)67:11<2776::AID-CNCR2820671111>3.0.CO;2-L
   SUN CJ, 1983, COMPUT VISION GRAPH, V23, P341, DOI 10.1016/0734-189X(83)90032-4
   Thibault G, 2009, 10 INT C PATTERN REC, V0, PP140, DOI 10.1142/S0218001413570024
   Tixier F, 2012, J NUCL MED, V53, P693, DOI 10.2967/jnumed.111.099127
   Tixier F, 2011, J NUCL MED, V52, P369, DOI 10.2967/jnumed.110.082404
   Vaidya M, 2012, RADIOTHER ONCOL, V102, P239, DOI 10.1016/j.radonc.2011.10.014
   van Velden FHP, 2016, MOL IMAGING BIOL, V18, P788, DOI 10.1007/s11307-016-0940-2
   Yang F, 2013, EUR J NUCL MED MOL I, V40, P716, DOI 10.1007/s00259-012-2332-4
   Yen TC, 2003, J CLIN ONCOL, V21, P3651, DOI 10.1200/JCO.2003.01.102
NR 33
TC 38
Z9 43
U1 1
U2 32
PU SPRINGER
PI NEW YORK
PA 233 SPRING ST, NEW YORK, NY 10013 USA
SN 1619-7070
EI 1619-7089
J9 EUR J NUCL MED MOL I
JI Eur. J. Nucl. Med. Mol. Imaging
PD SEP 15
PY 2017
VL 44
IS 10
BP 1721
EP 1731
DI 10.1007/s00259-017-3697-1
PG 11
WC Radiology, Nuclear Medicine & Medical Imaging
SC Radiology, Nuclear Medicine & Medical Imaging
GA FC1YX
UT WOS:000406635300015
PM 28409221
DA 2024-03-01
ER

PT J
AU Oh, JH
   Kerns, S
   Ostrer, H
   Powell, SN
   Rosenstein, B
   Deasy, JO
AF Oh, Jung Hun
   Kerns, Sarah
   Ostrer, Harry
   Powell, Simon N.
   Rosenstein, Barry
   Deasy, Joseph O.
TI Computational methods using genome-wide association studies to predict radiotherapy complications and to identify correlative molecular processes
SO SCIENTIFIC REPORTS
LA English
DT Article
ID vitamin-d-receptor; erectile dysfunction; radiation-therapy; models; radiogenomics; selection; markers; pathway; aorta; men
AB The biological cause of clinically observed variability of normal tissue damage following radiotherapy is poorly understood. We hypothesized that machine/statistical learning methods using single nucleotide polymorphism (SNP)-based genome-wide association studies (GWAS) would identify groups of patients of differing complication risk, and furthermore could be used to identify key biological sources of variability. We developed a novel learning algorithm, called pre-conditioned random forest regression (PRFR), to construct polygenic risk models using hundreds of SNPs, thereby capturing genomic features that confer small differential risk. Predictive models were trained and validated on a cohort of 368 prostate cancer patients for two post-radiotherapy clinical endpoints: late rectal bleeding and erectile dysfunction. The proposed method results in better predictive performance compared with existing computational methods. Gene ontology enrichment analysis and protein-protein interaction network analysis are used to identify key biological processes and proteins that were plausible based on other published studies. In conclusion, we confirm that novel machine learning methods can produce large predictive models (hundreds of SNPs), yielding clinically useful risk stratification models, as well as identifying important underlying biological processes in the radiation damage and tissue repair process. The methods are generally applicable to GWAS data and are not specific to radiotherapy endpoints.
C1 [Oh, Jung Hun; Deasy, Joseph O.] Dept Med Phys, Mem Sloan Kettering Canc Ctr, New York, NY 10065 USA.
   [Kerns, Sarah] Univ Rochester, Med Ctr, Dept Radiat Oncol, Rochester, NY 14620 USA.
   [Ostrer, Harry] Albert Einstein Coll Med, Dept Pathol, New York, NY 10461 USA.
   [Powell, Simon N.] Mem Sloan Kettering Canc Ctr, Dept Radiat Oncol, New York, NY 10065 USA.
   [Rosenstein, Barry] Mt Sinai Sch Med, Dept Radiat Oncol, New York, NY 10029 USA.
C3 Memorial Sloan Kettering Cancer Center; University of Rochester; Yeshiva University; Memorial Sloan Kettering Cancer Center; Icahn School of Medicine at Mount Sinai
RP Oh, JH (corresponding author), Dept Med Phys, Mem Sloan Kettering Canc Ctr, New York, NY 10065 USA.
EM ohj@mskcc.org
FU National Institutes of Health/National Cancer Institute Cancer Center Support Grant [P30 CA008748]
CR Abraham G, 2014, PLOS GENET, V10, P0, DOI 10.1371/journal.pgen.1004137
   Andersson KE, 2001, PHARMACOL REV, V53, P417
   Andreassen CN, 2016, RADIOTHER ONCOL, V0, P0
   Banks E, 2013, PLOS MED, V10, P0, DOI 10.1371/journal.pmed.1001372
   Barnett GC, 2015, CLIN ONCOL-UK, V27, P579, DOI 10.1016/j.clon.2015.06.013
   Barnett GC, 2014, RADIOTHER ONCOL, V111, P178, DOI 10.1016/j.radonc.2014.02.012
   Barrett KE, 2008, ADV PHYSIOL EDUC, V32, P25, DOI 10.1152/advan.00092.2007
   Botta V, 2014, PLOS ONE, V9, P0, DOI 10.1371/journal.pone.0093379
   Busari OA, 2013, N AM J MED SCI, V5, P32, DOI 10.4103/1947-2714.106191
   Cappelleri JC, 2005, INT J IMPOT RES, V17, P307, DOI 10.1038/sj.ijir.3901327
   Dozio E, 2013, J BIOL REG HOMEOS AG, V27, P749
   Froicu M, 2003, MOL ENDOCRINOL, V17, P2386, DOI 10.1210/me.2003-0281
   Hastie T, 2009, ELEMENTS STAT LEARNI, V0, P0
   Jackson A, 2010, INT J RADIAT ONCOL, V76, PS155, DOI 10.1016/j.ijrobp.2009.08.074
   Jin LM, 2008, EUR J PHARMACOL, V590, P363, DOI 10.1016/j.ejphar.2008.06.001
   Kerns SL, 2015, SEMIN RADIAT ONCOL, V25, P281, DOI 10.1016/j.semradonc.2015.05.006
   Kerns SL, 2014, FUTURE ONCOL, V10, P2391, DOI 10.2217/fon.14.173
   Kerns SL, 2013, RADIOTHER ONCOL, V107, P372, DOI 10.1016/j.radonc.2013.05.001
   Kerns SL, 2013, INT J RADIAT ONCOL, V85, PE21, DOI 10.1016/j.ijrobp.2012.08.003
   Kong FM, 2007, SEMIN RADIAT ONCOL, V17, P108, DOI 10.1016/j.semradonc.2006.11.007
   Kong J, 2008, AM J PHYSIOL-GASTR L, V294, PG208, DOI 10.1152/ajpgi.00398.2007
   Li J, 2010, NAT COMMUN, V1, P0, DOI 10.1038/ncomms1033
   Macêdo CL, 2014, MOLECULES, V19, P19678, DOI 10.3390/molecules191219678
   Maenner Matthew J, 2009, BMC PROC, V3 Suppl 7, P0
   Manor O, 2013, PLOS COMPUT BIOL, V9, P0, DOI 10.1371/journal.pcbi.1003200
   McCole DF, 2005, GASTROENTEROLOGY, V129, P591, DOI 10.1053/j.gastro.2005.06.004
   Melman A, 1999, J UROLOGY, V161, P5, DOI 10.1016/S0022-5347(01)62045-7
   Nakano M, 2009, P NATL ACAD SCI USA, V106, P12838, DOI 10.1073/pnas.0906397106
   Nehra A, 2009, MAYO CLIN PROC, V84, P139, DOI 10.4065/84.2.139
   Oh J, 2012, PLOS ONE, V7, P0, DOI 10.1371/journal.pone.0034871
   Oh JH, 2014, COMPUT BIOL MED, V45, P136, DOI 10.1016/j.compbiomed.2013.11.021
   Oh JH, 2011, J PROTEOME RES, V10, P1406, DOI 10.1021/pr101226q
   Paul D, 2008, ANN STAT, V36, P1595, DOI 10.1214/009053607000000578
   Rattay T, 2014, CLIN ONCOL-UK, V26, P301, DOI 10.1016/j.clon.2014.02.001
   Ringborg U, 2003, ACTA ONCOL, V42, P357, DOI 10.1080/02841860310010826
   Rosenstein BS, 2014, INT J RADIAT ONCOL, V89, P709, DOI 10.1016/j.ijrobp.2014.03.009
   Safarinejad Mohammad Reza, 2004, UROL J, V1, P133
   Shin SW, 2012, DNA CELL BIOL, V31, P1604, DOI 10.1089/dna.2012.1688
   Siegel RL, 1900, V72, V0, P7
   Tang XW, 2011, BMC BIOINFORMATICS, V12, P0, DOI 10.1186/1471-2105-12-339
   Nguyen TT, 2015, BMC GENOMICS, V16, P0, DOI 10.1186/1471-2164-16-S2-S5
   Travis LB, 2012, JNCI-J NATL CANCER I, V104, P357, DOI 10.1093/jnci/djr533
   Viswanathan AN, 2010, INT J RADIAT ONCOL, V76, PS116, DOI 10.1016/j.ijrobp.2009.02.090
   Wang X, 2015, MOL MED REP, V12, P3439, DOI 10.3892/mmr.2015.3790
   Wei Z, 2013, AM J HUM GENET, V92, P1008, DOI 10.1016/j.ajhg.2013.05.002
   Weng LJ, 2011, BMC BIOINFORMATICS, V12, P0, DOI 10.1186/1471-2105-12-99
   White ID, 2015, INT J CLIN PRACT, V69, P106, DOI 10.1111/ijcp.12512
   Wingard C, 2007, J SEX MED, V4, P348, DOI 10.1111/j.1743-6109.2007.00439.x
   Zhang LW, 2008, J SEX MED, V5, P2318, DOI 10.1111/j.1743-6109.2008.00977.x
   Zhang Y, 2012, GENET EPIDEMIOL, V36, P36, DOI 10.1002/gepi.20661
NR 50
TC 29
Z9 34
U1 0
U2 12
PU NATURE PORTFOLIO
PI BERLIN
PA HEIDELBERGER PLATZ 3, BERLIN, 14197, GERMANY
SN 2045-2322
EI 
J9 SCI REP-UK
JI Sci Rep
PD FEB 24
PY 2017
VL 7
IS 
BP 
EP 
DI 10.1038/srep43381
PG 10
WC Multidisciplinary Sciences
SC Science & Technology - Other Topics
GA EM3SW
UT WOS:000395235900001
PM 28233873
DA 2024-03-01
ER

PT J
AU Forte, GI
   Minafra, L
   Bravatà, V
   Cammarata, FP
   Lamia, D
   Pisciotta, P
   Cirrone, GAP
   Cuttone, G
   Gilardi, MC
   Russo, G
AF Forte, Giusi Irma
   Minafra, Luigi
   Bravata, Valentina
   Cammarata, Francesco Paolo
   Lamia, Debora
   Pisciotta, Pietro
   Cirrone, Giuseppe Antonio Pablo
   Cuttone, Giacomo
   Gilardi, Maria Carla
   Russo, Giorgio
TI Radiogenomics: the utility in patient selection
SO TRANSLATIONAL CANCER RESEARCH
LA English
DT Review
DE Radiation therapy (RT); radiation toxicity; omics
ID cancer stem-cells; genome-wide association; radiation-induced fibrosis; induced lung toxicity; late radiotherapy toxicity; breast-cancer; gene-expression; normal tissue; ionizing-radiation; phase-ii
AB The goal of radiation therapy (RT) is to deliver the therapeutic dose to target tissues minimizing the risks of normal tissue complication. Nowadays, technological advances in radiation delivery and the introduction of particle therapies have strongly limited the amount of dose distributed to normal tissues and enhanced the tumor killing capacity. Here, we discuss about the state of art in RT treatment modalities, tumor sensitivity and radiation toxicity. A special insight is dedicated to the role of tumor heterogeneity, cancer stem cells (CSCs) and hypoxia. In addition, in this review we provide an overview of the most recently studies evaluating the potential role of "omic" biomarkers for a personalized biological-driven treatment planning, useful to maximize the radiotherapy success without normal tissues complications.
C1 [Forte, Giusi Irma; Minafra, Luigi; Bravata, Valentina; Cammarata, Francesco Paolo; Lamia, Debora; Pisciotta, Pietro; Gilardi, Maria Carla; Russo, Giorgio] IBFM CNR, Inst Mol Bioimaging & Physiol, Cefalu, PA, Italy.
   [Cirrone, Giuseppe Antonio Pablo; Cuttone, Giacomo] INFN LNS, Lab Nazl Sud, Natl Inst Nucl Phys, Catania, Italy.
C3 Consiglio Nazionale delle Ricerche (CNR); Istituto di Bioimmagini e Fisiologia Molecolare (IBFM-CNR); Istituto Nazionale di Fisica Nucleare (INFN)
RP Forte, GI (corresponding author), IBFM CNR, Inst Mol Bioimaging & Physiol, Cefalu, PA, Italy.
EM giusi.forte@ibfm.cnr.it
FU INFN CSN5 Project Proposal: "ETHICS" (Pre-clinical Experimental and THeoretical studies to Improve treatment and protection by Charged particleS); INFN CSN5 Project Proposal: "MoVe IT" (Modeling and Verification for Ion beam Treatment planning)
CR Ahmed M, 2016, BRIT J CANCER, V114, P1165, DOI 10.1038/bjc.2016.94
   Ahsan A, 2009, CANCER RES, V69, P5108, DOI 10.1158/0008-5472.CAN-09-0466
   Ailles LE, 2007, CURR OPIN BIOTECH, V18, P460, DOI 10.1016/j.copbio.2007.10.007
   Albert FW, 2015, NAT REV GENET, V16, P197, DOI 10.1038/nrg3891
   Alsbeih GA, 2009, CLIN CANCER RES, V15, P7352, DOI 10.1158/1078-0432.CCR-09-0960
   Alsner J, 2007, RADIOTHER ONCOL, V83, P261, DOI 10.1016/j.radonc.2007.05.001
   Amornwichet N, 2015, SCI REP-UK, V5, P0, DOI 10.1038/srep11305
   Andreassen CN, 2014, RADIOTHER ONCOL, V111, P0
   Andreassen CN, 2016, CANCER LETT, V382, P127, DOI 10.1016/j.canlet.2016.01.035
   Andreassen CN, 2013, RADIOTHER ONCOL, V108, P469, DOI 10.1016/j.radonc.2013.08.029
   Andreassen CN, 2005, ACTA ONCOL, V44, P801, DOI 10.1080/02841860500374513
   Anscher MS, 1998, INT J RADIAT ONCOL, V41, P1029, DOI 10.1016/S0360-3016(98)00154-0
   Aypar U, 2011, INT J RADIAT BIOL, V87, P179, DOI 10.3109/09553002.2010.522686
   Bao SD, 2006, NATURE, V444, P756, DOI 10.1038/nature05236
   Barnett GC, 2014, RADIOTHER ONCOL, V111, P178, DOI 10.1016/j.radonc.2014.02.012
   Barnett GC, 2010, RADIOTHER ONCOL, V97, P9, DOI 10.1016/j.radonc.2009.12.006
   Baumann M, 2016, NAT REV CANCER, V16, P234, DOI 10.1038/nrc.2016.18
   Bayer C, 2011, INT J RADIAT ONCOL, V80, P965, DOI 10.1016/j.ijrobp.2011.02.049
   BAYREUTHER K, 1992, ARCH GERONTOL GERIAT, V0, PP47, DOI 10.1016/S0167-4943(05)80006-8
   Bentzen SM, 2010, INT J RADIAT ONCOL, V76, PS3, DOI 10.1016/j.ijrobp.2009.09.040
   Blazek ER, 2007, INT J RADIAT ONCOL, V67, P1, DOI 10.1016/j.ijrobp.2006.09.037
   Bonner JA, 2006, NEW ENGL J MED, V354, P567, DOI 10.1056/NEJMoa053422
   Bonner JA, 2010, LANCET ONCOL, V11, P21, DOI 10.1016/S1470-2045(09)70311-0
   Borovski T, 2011, CANCER RES, V71, P634, DOI 10.1158/0008-5472.CAN-10-3220
   Boyer MJ, 2008, GENE THER, V15, P117, DOI 10.1038/sj.gt.3303064
   Bravatà V, 2015, ANTICANCER RES, V35, P2577
   Bravata Valentina, 2015, BMC RES NOTES, V8, P30, DOI 10.1186/s13104-015-0987-1
   Bravatà V, 2013, OMICS, V17, P119, DOI 10.1089/omi.2012.0099
   Brown JM, 2004, NAT REV CANCER, V4, P437, DOI 10.1038/nrc1367
   Bütof R, 2013, RADIOTHER ONCOL, V108, P388, DOI 10.1016/j.radonc.2013.06.002
   Burnet NG, 2013, CLIN ONCOL-UK, V25, P431, DOI 10.1016/j.clon.2013.04.001
   Cai XW, 2011, J THORAC ONCOL, V6, P1073, DOI 10.1097/JTO.0b013e3182152ba6
   Cenciarelli C, 2014, MOL CANCER, V13, P0, DOI 10.1186/1476-4598-13-247
   Chang HW, 2016, HEAD NECK-J SCI SPEC, V38, PE1909, DOI 10.1002/hed.24347
   Chang L, 2016, ONCOTARGET, V7, P11002, DOI 10.18632/oncotarget.6760
   Chapman PB, 2011, NEW ENGL J MED, V364, P2507, DOI 10.1056/NEJMoa1103782
   Clement V, 2007, CURR BIOL, V17, P165, DOI 10.1016/j.cub.2006.11.033
   Clevers H, 2012, CELL, V149, P1192, DOI 10.1016/j.cell.2012.05.012
   Cook JA, 2016, CANCER RES, V76, P1569, DOI 10.1158/0008-5472.CAN-15-2416
   De Jaeger K, 2004, INT J RADIAT ONCOL, V58, P1378, DOI 10.1016/j.ijrobp.2003.09.078
   Delanian S, 1998, RADIOTHER ONCOL, V47, P255, DOI 10.1016/S0167-8140(97)00195-3
   Dewdney A, 2012, J CLIN ONCOL, V30, P1620, DOI 10.1200/JCO.2011.39.6036
   Di Maggio FM, 2015, J INFLAMM-LOND, V12, P0, DOI 10.1186/s12950-015-0058-3
   Dick JE, 2009, NAT BIOTECHNOL, V27, P44, DOI 10.1038/nbt0109-44
   Dickson J, 2002, RADIOTHER ONCOL, V62, P321, DOI 10.1016/S0167-8140(01)00432-7
   Ding SJ, 2015, OXID MED CELL LONGEV, V2015, P0, DOI 10.1155/2015/750798
   Dorr W, 1997, INT J RADIAT BIOL, V72, P635, DOI 10.1080/095530097142780
   Edvardsen H, 2013, INT J RADIAT ONCOL, V86, P791, DOI 10.1016/j.ijrobp.2013.02.025
   Edwards SL, 2013, AM J HUM GENET, V93, P779, DOI 10.1016/j.ajhg.2013.10.012
   Eke I, 2016, CANCER LETT, V382, P118, DOI 10.1016/j.canlet.2016.01.041
   Elith C, 2011, J MED IMAGING RADIAT, V42, P37, DOI 10.1016/j.jmir.2010.11.005
   EMAMI B, 1991, INT J RADIAT ONCOL, V21, P109, DOI 10.1016/0360-3016(91)90171-Y
   Fachal L, 2014, NAT GENET, V46, P891, DOI 10.1038/ng.3020
   Fan X, 2010, STEM CELLS, V28, P5, DOI 10.1002/stem.254
   Finnon P, 2012, RADIOTHER ONCOL, V105, P329, DOI 10.1016/j.radonc.2012.10.007
   Gan GN, 2014, CANCER RES, V74, P7024, DOI 10.1158/0008-5472.CAN-14-1346
   Gerweck LE, 2016, CANCER RES, V76, P994, DOI 10.1158/0008-5472.CAN-15-2455
   Ghosh AK, 2012, J CELL PHYSIOL, V227, P493, DOI 10.1002/jcp.22783
   Ghotra VPS, 2009, INT J RADIAT BIOL, V85, P955, DOI 10.3109/09553000903242164
   Giotopoulos G, 2007, BRIT J CANCER, V96, P1001, DOI 10.1038/sj.bjc.6603637
   Grantzau T, 2015, RADIOTHER ONCOL, V114, P56, DOI 10.1016/j.radonc.2014.10.004
   Greve B, 2012, PLOS ONE, V7, P0, DOI 10.1371/journal.pone.0047185
   Guo Z, 2015, CARCINOGENESIS, V36, P307, DOI 10.1093/carcin/bgv007
   Gupta R, 2009, CELL STEM CELL, V5, P125, DOI 10.1016/j.stem.2009.07.006
   Hanna A, 2016, MOL CANCER, V15, P0, DOI 10.1186/s12943-016-0509-3
   Harada H, 2009, BRIT J CANCER, V100, P747, DOI 10.1038/sj.bjc.6604939
   Harada H, 2012, NAT COMMUN, V3, P0, DOI 10.1038/ncomms1786
   Harris BHL, 2015, CLIN ONCOL-UK, V27, P547, DOI 10.1016/j.clon.2015.07.004
   Herskind C, 2016, CANCER LETT, V382, P95, DOI 10.1016/j.canlet.2016.02.035
   Hittelman WN, 2010, FUTURE ONCOL, V6, P1563, DOI 10.2217/fon.10.121
   Horsman MR, 2016, J RADIAT RES, V57, PI90, DOI 10.1093/jrr/rrw007
   Hovinga KE, 2010, STEM CELLS, V28, P1019, DOI 10.1002/stem.429
   Hubbi ME, 2015, AM J PHYSIOL-CELL PH, V309, PC775, DOI 10.1152/ajpcell.00279.2015
   Hulleman E, 2005, ADV CANCER RES, V94, P1, DOI 10.1016/S0065-230X(05)94001-3
   Ischenko I, 2008, CURR MED CHEM, V15, P3171, DOI 10.2174/092986708786848541
   Iyengar P, 2014, J CLIN ONCOL, V32, P3824, DOI 10.1200/JCO.2014.56.7412
   Kaseb HO, 2016, EXP CELL RES, V348, P75, DOI 10.1016/j.yexcr.2016.09.003
   Kerns SL, 2013, RADIOTHER ONCOL, V107, P372, DOI 10.1016/j.radonc.2013.05.001
   Kerns SL, 2013, J UROLOGY, V190, P102, DOI 10.1016/j.juro.2013.01.096
   Kerns SL, 2013, INT J RADIAT ONCOL, V85, PE21, DOI 10.1016/j.ijrobp.2012.08.003
   Kerns SL, 2010, INT J RADIAT ONCOL, V78, P1292, DOI 10.1016/j.ijrobp.2010.07.036
   Koerdt S, 2017, BIOMARK RES, V5, P0, DOI 10.1186/s40364-017-0084-9
   Komaki R, 2015, INT J RADIAT ONCOL, V92, P317, DOI 10.1016/j.ijrobp.2015.02.005
   Kooy HM, 2015, BRIT J RADIOL, V88, P0, DOI 10.1259/bjr.20150195
   KUTCHER GJ, 1993, FRONT RADIAT THER ON, V27, P209
   KUTCHER GJ, 1991, INT J RADIAT ONCOL, V21, P137, DOI 10.1016/0360-3016(91)90173-2
   Landmark-Hoyvik H, 2011, INT J RADIAT ONCOL, V79, P875, DOI 10.1016/j.ijrobp.2010.09.052
   LAPIDOT T, 1994, NATURE, V367, P645, DOI 10.1038/367645a0
   Lee G, 2016, J STEM CELL RES THER, V6, P0
   Li XD, 2016, ONCOTARGET, V7, P33004, DOI 10.18632/oncotarget.8844
   Lilenbaum R, 2015, J THORAC ONCOL, V10, P143, DOI 10.1097/JTO.0000000000000347
   Lim YC, 2012, MOL CANCER THER, V11, P1863, DOI 10.1158/1535-7163.MCT-11-1044
   Liu C, 2015, RADIAT RES, V183, P487, DOI 10.1667/RR13959.1
   Lomonaco SL, 2009, INT J CANCER, V125, P717, DOI 10.1002/ijc.24402
   Lynch TJ, 2004, NEW ENGL J MED, V350, P2129, DOI 10.1056/NEJMoa040938
   MACKIE TR, 1993, MED PHYS, V20, P1709, DOI 10.1118/1.596958
   Marks LB, 2010, INT J RADIAT ONCOL, V76, PS1, DOI 10.1016/j.ijrobp.2009.08.075
   Matsui WH, 2016, MEDICINE, V95, P0, DOI 10.1097/MD.0000000000004765
   Mayer C, 2011, CANCER LETT, V302, P20, DOI 10.1016/j.canlet.2010.12.006
   Meijer TWH, 2012, CLIN CANCER RES, V18, P5585, DOI 10.1158/1078-0432.CCR-12-0858
   Menon SS, 2016, FRONT ONCOL, V6, P0, DOI 10.3389/fonc.2016.00020
   Minafra L, 2015, ANTICANCER RES, V35, P3223
   Minafra L, 2014, TRANSL CANCER RES, V3, P32, DOI 10.3978/j.issn.2218-676X.2014.02.03
   Minafra L, 2014, ARTHRITIS RES THER, V16, P0, DOI 10.1186/ar4535
   Minafra L, 2014, ANTICANCER RES, V34, P2173
   Minafra Luigi, 2012, BMC RES NOTES, V5, P343, DOI 10.1186/1756-0500-5-343
   Morgan W F, 2011, HEALTH PHYS, V100, P280, DOI 10.1097/HP.0b013e3182082f12
   Niu NF, 2010, GENOME RES, V20, P1482, DOI 10.1101/gr.107672.110
   Novakova-Jiresova A, 2004, RADIOTHER ONCOL, V71, P183, DOI 10.1016/j.radonc.2004.01.019
   Odoux C, 2008, CANCER RES, V68, P6932, DOI 10.1158/0008-5472.CAN-07-5779
   Oh JH, 2011, J PROTEOME RES, V10, P1406, DOI 10.1021/pr101226q
   Orecchia R, 1998, EUR J CANCER, V34, P459, DOI 10.1016/S0959-8049(97)10044-2
   Paez JG, 2004, SCIENCE, V304, P1497, DOI 10.1126/science.1099314
   Pajonk F, 2013, SEMIN RADIAT ONCOL, V23, P237, DOI 10.1016/j.semradonc.2013.05.007
   Pajonk F, 2010, STEM CELLS, V28, P639, DOI 10.1002/stem.318
   Pathak R, 2015, ANTIOXIDANTS, V4, P68, DOI 10.3390/antiox4010068
   Paulíková S, 2013, FOLIA BIOL-PRAGUE, V59, P240
   Phillips TM, 2006, JNCI-J NATL CANCER I, V98, P1777, DOI 10.1093/jnci/djj495
   Pollard JM, 2009, INT J RADIAT ONCOL, V74, P1323, DOI 10.1016/j.ijrobp.2009.02.057
   POTTEN CS, 1986, INT J RADIAT BIOL, V49, P257, DOI 10.1080/09553008514552541
   Rainey MD, 2008, CANCER RES, V68, P7466, DOI 10.1158/0008-5472.CAN-08-0763
   Rieger KE, 2004, P NATL ACAD SCI USA, V101, P6635, DOI 10.1073/pnas.0307761101
   Roberson JD, 2016, CURR OPIN PEDIATR, V28, P713, DOI 10.1097/MOP.0000000000000408
   RODEMANN HP, 1991, SCANNING MICROSCOPY, V5, P1135
   Rodningen AK, 2005, RADIOTHER ONCOL, V77, P231, DOI 10.1016/j.radonc.2005.09.020
   Rodningen AK, 2008, RADIOTHER ONCOL, V86, P314, DOI 10.1016/j.radonc.2007.09.013
   Rödel F, 2008, INT J RADIAT ONCOL, V71, P247, DOI 10.1016/j.ijrobp.2008.02.011
   Ropolo M, 2009, MOL CANCER RES, V7, P383, DOI 10.1158/1541-7786.MCR-08-0409
   Rosenstein BS, 2014, INT J RADIAT ONCOL, V89, P709, DOI 10.1016/j.ijrobp.2014.03.009
   Rübe CE, 2008, PLOS ONE, V3, P0, DOI 10.1371/journal.pone.0002898
   Safwat A, 2002, INT J RADIAT ONCOL, V52, P198, DOI 10.1016/S0360-3016(01)02690-6
   Satzger I, 2013, J CLIN ONCOL, V31, PE220, DOI 10.1200/JCO.2012.44.4265
   Seibold P, 2015, INT J RADIAT ONCOL, V92, P1084, DOI 10.1016/j.ijrobp.2015.04.011
   Semenza GL, 2013, J CLIN INVEST, V123, P3664, DOI 10.1172/JCI67230
   Sengupta A, 2010, J CELL PHYSIOL, V225, P7, DOI 10.1002/jcp.22213
   Simone BA, 2014, INT J RADIAT ONCOL, V90, P44, DOI 10.1016/j.ijrobp.2014.05.003
   Sims-Mourtada J, 2006, CLIN CANCER RES, V12, P6565, DOI 10.1158/1078-0432.CCR-06-0176
   Skvortsova I, 2015, SEMIN CANCER BIOL, V35, P39, DOI 10.1016/j.semcancer.2015.09.009
   Smirnov DA, 2009, NATURE, V459, P587, DOI 10.1038/nature07940
   Soeda A, 2009, ONCOGENE, V28, P3949, DOI 10.1038/onc.2009.252
   Sologuren I, 2014, TRANSL CANCER RES, V3, P18, DOI 10.3978/j.issn.2218-676X.2014.02.05
   Someya M, 2015, RADIOTHER ONCOL, V115, P235, DOI 10.1016/j.radonc.2015.04.008
   Span PN, 2015, SEMIN NUCL MED, V45, P101, DOI 10.1053/j.semnuclmed.2014.10.002
   Stenmark MH, 2012, INT J RADIAT ONCOL, V84, PE217, DOI 10.1016/j.ijrobp.2012.03.067
   Stewart FA, 2009, INT J RADIAT BIOL, V85, P574, DOI 10.1080/09553000902985136
   Sun LH, 2011, J CARCINOGENE MUTA S, V1, P1
   Svensson JP, 2006, PLOS MED, V3, P1904, DOI 10.1371/journal.pmed.0030422
   Takebe N, 2015, NAT REV CLIN ONCOL, V12, P445, DOI 10.1038/nrclinonc.2015.61
   Takebe N, 2010, CLIN CANCER RES, V16, P3106, DOI 10.1158/1078-0432.CCR-09-2934
   Talbot CJ, 2012, BRIT J CANCER, V107, P748, DOI 10.1038/bjc.2012.290
   Tanei T, 2009, CLIN CANCER RES, V15, P4234, DOI 10.1158/1078-0432.CCR-08-1479
   Theys J, 2013, RADIOTHER ONCOL, V108, P440, DOI 10.1016/j.radonc.2013.06.020
   Tomasetti C, 2015, SCIENCE, V347, P78, DOI 10.1126/science.1260825
   TUCKER SL, 1992, EUR J CANCER, V28A, P1783, DOI 10.1016/0959-8049(92)90004-L
   Unkel S, 2016, RADIAT ONCOL, V11, P0, DOI 10.1186/s13014-016-0584-z
   van Oorschot B, 2014, INT J RADIAT ONCOL, V88, P664, DOI 10.1016/j.ijrobp.2013.11.219
   Visvader JE, 2011, NATURE, V469, P314, DOI 10.1038/nature09781
   Wang JL, 2010, STEM CELLS, V28, P17, DOI 10.1002/stem.261
   Weigel C, 2015, ONCOGENE, V34, P2145, DOI 10.1038/onc.2014.145
   Weigel C, 2016, NAT COMMUN, V7, P0, DOI 10.1038/ncomms10893
   Weinberg RA, 2013, BIOL CANC, V0, PP960, DOI 10.1201/9780429258794
   Weng AP, 2004, CURR OPIN GENET DEV, V14, P48, DOI 10.1016/j.gde.2003.11.004
   West C, 2010, INT J RADIAT ONCOL, V76, P1295, DOI 10.1016/j.ijrobp.2009.12.017
   West CM, 2011, GENOME MED, V3, P0, DOI 10.1186/gm268
   Westra HJ, 2014, BBA-MOL BASIS DIS, V1842, P1896, DOI 10.1016/j.bbadis.2014.04.024
   Wigerup C, 2016, PHARMACOL THERAPEUT, V164, P152, DOI 10.1016/j.pharmthera.2016.04.009
   Wilson WR, 2011, NAT REV CANCER, V11, P393, DOI 10.1038/nrc3064
   Woodward WA, 2007, P NATL ACAD SCI USA, V104, P618, DOI 10.1073/pnas.0606599104
   Xu T, 2014, RADIOTHER ONCOL, V113, P379, DOI 10.1016/j.radonc.2014.11.006
   Zhang M, 2008, CANCER RES, V68, P4674, DOI 10.1158/0008-5472.CAN-07-6353
   Zhao L, 2008, LUNG CANCER, V59, P232, DOI 10.1016/j.lungcan.2007.08.010
   Zhou W, 2013, ONCOL REP, V30, P1793, DOI 10.3892/or.2013.2614
NR 172
TC 13
Z9 13
U1 0
U2 14
PU AME PUBL CO
PI SHATIN
PA FLAT-RM C 16F, KINGS WING PLAZA 1, NO 3 KWAN ST, SHATIN, HONG KONG 00000, PEOPLES R CHINA
SN 2218-676X
EI 2219-6803
J9 TRANSL CANCER RES
JI Transl. Cancer Res.
PD JUL 15
PY 2017
VL 6
IS 
BP S852
EP S874
DI 10.21037/tcr.2017.06.47
PG 23
WC Oncology
SC Oncology
GA FF9NJ
UT WOS:000409342900010
DA 2024-03-01
ER

PT J
AU Ha, S
   Park, S
   Bang, JI
   Kim, EK
   Lee, HY
AF Ha, Seunggyun
   Park, Sohyun
   Bang, Ji-In
   Kim, Eun-Kyu
   Lee, Ho-Young
TI Metabolic Radiomics for Pretreatment <SUP>18</SUP>F-FDG PET/CT to Characterize Locally Advanced Breast Cancer: Histopathologic Characteristics, Response to Neoadjuvant Chemotherapy, and Prognosis
SO SCIENTIFIC REPORTS
LA English
DT Article
ID uptake heterogeneity; fdg-pet; intratumoral heterogeneity; textural features; primary tumor; survival; therapy
AB Radiomics has been spotlighted as imaging biomarker for estimation of intratumoral heterogeneity (ITH) which is regarded as the main reason for resistance to tumor treatment. Although a number of studies has shown clinical evidences that separate measurement of metabolic ITH by texture features (TFs) on F-18-fluorodeoxyglucose positron emission tomography/computed tomography (F-18-FDG PET/CT) has prognostic ability in various tumors, there has been no consensus regarding the best parameter representing ITH. Besides, it is yet uncertain that TFs are useful for estimation of histopathologic markers, prediction of response to neoadjuvant chemotherapy (NAC), or prognostic ability in breast cancer. To depart from the traditional approach, we evaluated the clinical usefulness of integrated metabolic radiomics using unsupervised clustering with 109 TFs measured from pretreatment F-18-FDG PET/CT scans of 73 patients with locally advanced breast cancer (LABC) underwent NAC before surgery. Our study shows that metabolic radiomics patterns of LABC are associated with Ki67 expression, achievement of pathologic complete response after NAC, and risk of recurrence. Integrated metabolic radiomics has potential for clinically relevant pretreatment biomarker with predictive and prognostic ability for personalized management in LABC.
C1 [Ha, Seunggyun; Park, Sohyun; Bang, Ji-In; Lee, Ho-Young] Seoul Natl Univ, Coll Med, Dept Nucl Med, Seoul, South Korea.
   [Ha, Seunggyun] Seoul Natl Univ, Grad Sch Convergence Sci & Technol, Dept Mol Med & Biopharmaceut Sci, Seoul, South Korea.
   [Ha, Seunggyun] Seoul Natl Univ, Coll Med, Coll Pharm, Seoul, South Korea.
   [Park, Sohyun; Bang, Ji-In; Lee, Ho-Young] Seoul Natl Univ, Bundang Hosp, Dept Nucl Med, Gyeonggi Do, South Korea.
   [Kim, Eun-Kyu] Seoul Natl Univ, Bundang Hosp, Dept Gen Surg, Gyeonggi Do, South Korea.
   [Lee, Ho-Young] Seoul Natl Univ, Canc Res Inst, Seoul, South Korea.
C3 Seoul National University (SNU); Seoul National University (SNU); Seoul National University (SNU); Seoul National University (SNU); Seoul National University (SNU); Seoul National University (SNU)
RP Lee, HY (corresponding author), Seoul Natl Univ, Coll Med, Dept Nucl Med, Seoul, South Korea.; Lee, HY (corresponding author), Seoul Natl Univ, Bundang Hosp, Dept Nucl Med, Gyeonggi Do, South Korea.; Lee, HY (corresponding author), Seoul Natl Univ, Canc Res Inst, Seoul, South Korea.
EM debobkr@gmail.com
CR Aerts HJWL, 2014, NAT COMMUN, V5, P0, DOI 10.1038/ncomms5006
   AMADASUN M, 1989, IEEE T SYST MAN CYB, V19, P1264, DOI 10.1109/21.44046
   Basu S, 2011, EUR J NUCL MED MOL I, V38, P987, DOI 10.1007/s00259-011-1787-z
   Brooks FJ, 2014, J NUCL MED, V55, P37, DOI 10.2967/jnumed.112.116715
   Castellano G, 2004, CLIN RADIOL, V59, P1061, DOI 10.1016/j.crad.2004.07.008
   Cheng NM, 2015, EUR J NUCL MED MOL I, V42, P419, DOI 10.1007/s00259-014-2933-1
   Chicklore S, 2013, EUR J NUCL MED MOL I, V40, P133, DOI 10.1007/s00259-012-2247-0
   Chung HH, 2016, J GYNECOL ONCOL, V27, P0, DOI 10.3802/jgo.2016.27.e15
   Collins FS, 2015, NEW ENGL J MED, V372, P793, DOI 10.1056/NEJMp1500523
   Cook GJR, 2014, CLIN TRANSL IMAGING, V2, P269, DOI 10.1007/s40336-014-0064-0
   Cook GJR, 2013, J NUCL MED, V54, P19, DOI 10.2967/jnumed.112.107375
   Fang YHD, 2014, BIOMED RES INT, V2014, P0, DOI 10.1155/2014/248505
   Gerlinger M, 2010, BRIT J CANCER, V103, P1139, DOI 10.1038/sj.bjc.6605912
   Gevaert O, 2012, RADIOLOGY, V264, P387, DOI 10.1148/radiol.12111607
   Gillies RJ, 2016, RADIOLOGY, V278, P563, DOI 10.1148/radiol.2015151169
   Groheux D, 2015, RADIOLOGY, V277, P358, DOI 10.1148/radiol.2015141638
   Groheux D, 2015, EUR J NUCL MED MOL I, V42, P1682, DOI 10.1007/s00259-015-3110-x
   Groheux D, 2013, RADIOLOGY, V266, P388, DOI 10.1148/radiol.12110853
   Groheux D, 2011, EUR J NUCL MED MOL I, V38, P426, DOI 10.1007/s00259-010-1640-9
   HARALICK RM, 1979, P IEEE, V67, P786, DOI 10.1109/PROC.1979.11328
   Hatt M, 2016, EUROPEAN J NUCL MED, V0, PP1, DOI 10.1007/S00259-016-3427-0
   Hatt M, 2015, J NUCL MED, V56, P38, DOI 10.2967/jnumed.114.144055
   Hatt M, 2013, EUR J NUCL MED MOL I, V40, P1662, DOI 10.1007/s00259-013-2486-8
   HE DC, 1991, PATTERN RECOGN, V24, P391, DOI 10.1016/0031-3203(91)90052-7
   Horng MH, 2002, COMPUT MED IMAG GRAP, V26, P33, DOI 10.1016/S0895-6111(01)00029-5
   Hyun SH, 2016, EUR J NUCL MED MOL I, V43, P1461, DOI 10.1007/s00259-016-3316-6
   Kuerer HM, 1999, J CLIN ONCOL, V17, P460, DOI 10.1200/JCO.1999.17.2.460
   Kumar R, 2006, BREAST CANCER RES TR, V98, P267, DOI 10.1007/s10549-006-9159-2
   Leijenaar RTH, 2015, SCI REP-UK, V5, P0, DOI 10.1038/srep11075
   Leijenaar RTH, 2013, ACTA ONCOL, V52, P1391, DOI 10.3109/0284186X.2013.812798
   LOH HH, 1988, IEEE T IND ELECTRON, V35, P323, DOI 10.1109/41.192665
   Soussan M, 2014, PLOS ONE, V9, P0, DOI 10.1371/journal.pone.0094017
   SUN CJ, 1983, COMPUT VISION GRAPH, V23, P341, DOI 10.1016/0734-189X(83)90032-4
   Tan MC, 2009, AM J SURG, V198, P520, DOI 10.1016/j.amjsurg.2009.06.004
   Thibault G, 2009, TEXTURE INDEXES AND GRAY LEVEL SIZE ZONE MATRIX APPLICATION TO CELL NUCLEI CLASSIFICATION, V0, P0
   Tixier F, 2012, J NUCL MED, V53, P693, DOI 10.2967/jnumed.111.099127
   Tixier F, 2011, J NUCL MED, V52, P369, DOI 10.2967/jnumed.110.082404
   Yoon HJ, 2014, EUR J NUCL MED MOL I, V41, P1534, DOI 10.1007/s00259-014-2744-4
   Zhang JJ, 2014, SCIENCE, V346, P256, DOI 10.1126/science.1256930
NR 39
TC 85
Z9 90
U1 1
U2 28
PU NATURE PUBLISHING GROUP
PI LONDON
PA MACMILLAN BUILDING, 4 CRINAN ST, LONDON N1 9XW, ENGLAND
SN 2045-2322
EI 
J9 SCI REP-UK
JI Sci Rep
PD MAY 8
PY 2017
VL 7
IS 
BP 
EP 
DI 10.1038/s41598-017-01524-7
PG 11
WC Multidisciplinary Sciences
SC Science & Technology - Other Topics
GA EU2QQ
UT WOS:000400874400004
PM 28484211
DA 2024-03-01
ER

PT J
AU Chen, BJ
   Zhang, R
   Gan, YC
   Yang, L
   Li, WM
AF Chen, Bojiang
   Zhang, Rui
   Gan, Yuncui
   Yang, Lan
   Li, Weimin
TI Development and clinical application of radiomics in lung cancer
SO RADIATION ONCOLOGY
LA English
DT Review
DE Radiomics; Pulmonary nodule; Lung cancer; Phenotype
ID radiation-therapy; texture analysis; ct scans; features; management; evolution; nodules; images; adenocarcinomas; reconstruction
AB Since the discovery of X-rays at the end of the 19th century, medical imageology has progressed for 100 years, and medical imaging has become an important auxiliary tool for clinical diagnosis. With the launch of the human genome project (HGP) and the development of various high-throughput detection techniques, disease exploration in the post-genome era has extended beyond investigations of structural changes to in-depth analyses of molecular abnormalities in tissues, organs and cells, on the basis of gene expression and epigenetics. These techniques have given rise to genomics, proteomics, metabolomics and other systems biology subspecialties, including radiogenomics. Radiogenomics is an important revolution in the traditional visually identifiable imaging technology and constitutes a new branch, radiomics. Radiomics is aimed at extracting quantitative imaging features automatically and developing models to predict lesion phenotypes in a non-invasive manner. Here, we summarize the advent and development of radiomics, the basic process and challenges in clinical practice, with a focus on applications in pulmonary nodule evaluations, including diagnostics, pathological and molecular classifications, treatment response assessments and prognostic predictions, especially in radiotherapy.
C1 [Chen, Bojiang; Zhang, Rui; Gan, Yuncui; Yang, Lan; Li, Weimin] Sichuan Univ, West China Hosp, Dept Resp & Crit Care Med, 37 Guo Xue Xiang, Chengdu 610041, Sichuan, Peoples R China.
C3 Sichuan University
RP Li, WM (corresponding author), Sichuan Univ, West China Hosp, Dept Resp & Crit Care Med, 37 Guo Xue Xiang, Chengdu 610041, Sichuan, Peoples R China.
EM weimi003@yahoo.com
FU National Natural Science Foundation of China [81,501,968, 81,241,068]; Department of Science and Technology, Sichuan Province, China [2017SZ0052, 2014SZ0148]; Health and Family Planning Commission of Sichuan province, China [150127]
CR Aerts HJWL, 2014, NAT COMMUN, V5, P0, DOI 10.1038/ncomms5006
   Baumann M, 2003, RADIOTHER ONCOL, V69, P121, DOI 10.1016/j.radonc.2003.08.006
   Burrell RA, 2013, NATURE, V501, P338, DOI 10.1038/nature12625
   Caswell DR, 2017, BMC MED, V15, P0, DOI 10.1186/s12916-017-0900-y
   Chae HD, 2014, RADIOLOGY, V273, P285, DOI 10.1148/radiol.14132187
   Coenen A, 2013, JPN J RADIOL, V31, P677, DOI 10.1007/s11604-013-0235-3
   Coroller TP, 2016, RADIOTHER ONCOL, V119, P480, DOI 10.1016/j.radonc.2016.04.004
   Coroller TP, 2015, RADIOTHER ONCOL, V114, P345, DOI 10.1016/j.radonc.2015.02.015
   Defraene G, 2015, RADIOTHER ONCOL, V117, P29, DOI 10.1016/j.radonc.2015.07.033
   El Naqa I, 2014, CLIN TRANSL IMAGING, V2, P305, DOI 10.1007/s40336-014-0063-1
   Gatenby RA, 2013, RADIOLOGY, V269, P8, DOI 10.1148/radiol.13122697
   Gerlinger M, 2012, NEW ENGL J MED, V366, P883, DOI 10.1056/NEJMoa1113205
   Ghadimi BM, 2016, METHODS MOL BIOL, V1381, P163, DOI 10.1007/978-1-4939-3204-7_9
   Ghobadi G, 2015, RADIOTHER ONCOL, V117, P4, DOI 10.1016/j.radonc.2015.07.017
   Gillies RJ, 2016, RADIOLOGY, V278, P563, DOI 10.1148/radiol.2015151169
   Godoy MCB, 2012, J THORAC IMAG, V27, P240, DOI 10.1097/RTI.0b013e31825d515b
   Gutierrez Martin E, 2017, CLIN LUNG CANC, V0, P0
   HARALICK RM, 1973, IEEE T SYST MAN CYB, VSMC3, P610, DOI 10.1109/TSMC.1973.4309314
   Hartmaier RJ, 2017, CANC RES, V0, P0
   Hawkins S, 2016, J THORAC ONCOL, V11, P2120, DOI 10.1016/j.jtho.2016.07.002
   Huo DZ, 2017, JAMA ONCOL, V3, P1654, DOI 10.1001/jamaoncol.2017.0595
   Huq MS, 2016, MED PHYS, V43, P4209, DOI 10.1118/1.4947547
   Huynh E, 2017, PLOS ONE, V12, P0, DOI 10.1371/journal.pone.0169172
   Jones PA, 2016, NAT REV GENET, V17, P630, DOI 10.1038/nrg.2016.93
   Koh DM, 2007, AM J ROENTGENOL, V188, P1622, DOI 10.2214/AJR.06.1403
   Kumar V, 2012, MAGN RESON IMAGING, V30, P1234, DOI 10.1016/j.mri.2012.06.010
   Lambin P, 2012, EUR J CANCER, V48, P441, DOI 10.1016/j.ejca.2011.11.036
   Lee SML, 2014, PLOS ONE, V9, P0, DOI 10.1371/journal.pone.0107567
   Levy MA, 2012, MAGN RESON IMAGING, V30, P1249, DOI 10.1016/j.mri.2012.04.007
   Li Q, 2017, MED PHYS, V0, P0
   Lilenbaum RA, 2016, J NATL COMPR CANC NE, V14, P672, DOI 10.6004/jnccn.2016.0189
   Liu Y, 2016, CLIN LUNG CANCER, V17, P441, DOI 10.1016/j.cllc.2016.02.001
   Ma J, 2016, SPIE MED IMAGING, V0, P0
   Mackin D, 2015, INVEST RADIOL, V50, P757, DOI 10.1097/RLI.0000000000000180
   Mattonen SA, 2016, INT J RADIAT ONCOL, V94, P1121, DOI 10.1016/j.ijrobp.2015.12.369
   Mitra S, 2014, IEEE T HUM-MACH SYST, V44, P664, DOI 10.1109/THMS.2014.2325744
   Moran A, 2017, CLIN LUNG CANCER, V18, PE425, DOI 10.1016/j.cllc.2017.05.014
   Öllers M, 2008, RADIOTHER ONCOL, V87, P142, DOI 10.1016/j.radonc.2007.12.025
   Oliver JA, 2015, TRANSL ONCOL, V8, P524, DOI 10.1016/j.tranon.2015.11.013
   Parmar C, 2015, SCI REP-UK, V5, P0, DOI 10.1038/srep13087
   Parmar C, 2015, SCI REP-UK, V5, P0, DOI 10.1038/srep11044
   Parmar C, 2014, PLOS ONE, V9, P0, DOI 10.1371/journal.pone.0102107
   Rutman AM, 2009, EUR J RADIOL, V70, P232, DOI 10.1016/j.ejrad.2009.01.050
   Segal E, 2007, NAT BIOTECHNOL, V25, P675, DOI 10.1038/nbt1306
   van Velden FHP, 2016, MOL IMAGING BIOL, V18, P788, DOI 10.1007/s11307-016-0940-2
   Weiss GJ, 2014, PLOS ONE, V9, P0, DOI 10.1371/journal.pone.0100244
   Wibmer A, 2015, EUR RADIOL, V25, P2840, DOI 10.1007/s00330-015-3701-8
   Wu WM, 2016, FRONT ONCOL, V6, P0, DOI 10.3389/fonc.2016.00071
   Yang XY, 2011, J BIOMED BIOTECHNOL, V0, P0, DOI DOI 10.1155/2011/732848
   Yoon HJ, 2015, MEDICINE, V94, P0, DOI 10.1097/MD.0000000000001753
   Zhao BS, 2016, SCI REP-UK, V6, P0, DOI 10.1038/srep23428
NR 52
TC 68
Z9 77
U1 5
U2 53
PU BMC
PI LONDON
PA CAMPUS, 4 CRINAN ST, LONDON N1 9XW, ENGLAND
SN 1748-717X
EI 
J9 RADIAT ONCOL
JI Radiat. Oncol.
PD SEP 15
PY 2017
VL 12
IS 
BP 
EP 
DI 10.1186/s13014-017-0885-x
PG 8
WC Oncology; Radiology, Nuclear Medicine & Medical Imaging
SC Oncology; Radiology, Nuclear Medicine & Medical Imaging
GA FH1PG
UT WOS:000410911300001
PM 28915902
DA 2024-03-01
ER

PT J
AU Theek, B
   Opacic, T
   Möckel, D
   Schmitz, G
   Lammers, T
   Kiessling, F
AF Theek, Benjamin
   Opacic, Tatjana
   Moeckel, Diana
   Schmitz, Georg
   Lammers, Twan
   Kiessling, Fabian
TI Automated Generation of Reliable Blood Velocity Parameter Maps from Contrast-Enhanced Ultrasound Data
SO CONTRAST MEDIA & MOLECULAR IMAGING
LA English
DT Article
ID tumor heterogeneity; breast-cancer; microbubbles; vascularization; xenografts; radiomics; flow
AB Objectives. The purpose of this study was the automated generation and validation of parametric blood flow velocity maps, based on contrast-enhanced ultrasound (CEUS) scans. Materials and Methods. Ethical approval for animal experiments was obtained. CEUS destruction-replenishment sequences were recorded in phantoms and three different tumor xenograft mouse models. Systematic pixel binning and intensity averaging was performed to generate parameter maps of blood flow velocities with different pixel resolution. The 95% confidence interval of the mean velocity, calculated on the basis of the whole tumor segmentation, served as ground truth for the different parameter maps. Results. In flow phantoms the measured mean velocity values were only weakly influenced by the pixel resolution and correlated with real velocities (r(2) = 0.94, p < 0.01). In tumor xenografts, however, calculated mean velocities varied significantly (p < 0.0001), depending on the parameter maps' resolution. Pixel binning was required for all in vivo measurements to obtain reliable parameter maps and its degree depended on the tumor model. Conclusion. Systematic pixel binning allows the automated identification of optimal pixel resolutions for parametric maps, supporting textural analysis of CEUS data. This approach is independent from the ultrasound setup and can be implemented in the software of other ( clinical) ultrasound devices.
C1 [Theek, Benjamin; Opacic, Tatjana; Moeckel, Diana; Lammers, Twan; Kiessling, Fabian] RWTH Aachen Univ Clin, Inst Expt Mol Imaging, Pauwelsstr 30, D-52074 Aachen, Germany.
   [Theek, Benjamin; Opacic, Tatjana; Moeckel, Diana; Lammers, Twan; Kiessling, Fabian] Helmholtz Inst Biomed Engn, Pauwelsstr 30, D-52074 Aachen, Germany.
   [Schmitz, Georg] Ruhr Univ Bochum, Dept Med Engn, Univ Str 150, D-44801 Bochum, Germany.
C3 RWTH Aachen University; RWTH Aachen University Hospital; Helmholtz Association; Ruhr University Bochum
RP Kiessling, F (corresponding author), RWTH Aachen Univ Clin, Inst Expt Mol Imaging, Pauwelsstr 30, D-52074 Aachen, Germany.; Kiessling, F (corresponding author), Helmholtz Inst Biomed Engn, Pauwelsstr 30, D-52074 Aachen, Germany.
EM fkiessling@ukaachen.de
FU German Research Foundation [KI1072/11-1, SCHM1171/4-1]; Federal Ministry of Education and Research [031A578A]; European Research Council (ERC Starting Grant) [309495: NeoNaNo]
CR Aerts HJWL, 2014, NAT COMMUN, V5, P0, DOI 10.1038/ncomms5644
   Al-Kadi OS, 2016, ULTRASOUND MED BIOL, V42, P1612, DOI 10.1016/j.ultrasmedbio.2016.02.007
   Alizadeh AA, 2015, NAT MED, V21, P846, DOI 10.1038/nm.3915
   Baetke SC, 2016, RADIOLOGY, V278, P430, DOI 10.1148/radiol.2015142899
   Broumas AR, 2005, INVEST RADIOL, V40, P134, DOI 10.1097/01.rli.0000152833.35744.7f
   Ehling J, 2014, AM J PATHOL, V184, P431, DOI 10.1016/j.ajpath.2013.10.014
   Eirew P, 2015, NATURE, V518, P422, DOI 10.1038/nature13952
   Fokong S, 2011, ULTRASOUND MED BIOL, V37, P1622, DOI 10.1016/j.ultrasmedbio.2011.07.001
   Gillies RJ, 2016, RADIOLOGY, V278, P563, DOI 10.1148/radiol.2015151169
   Greaves M, 2012, NATURE, V481, P306, DOI 10.1038/nature10762
   Kumar V, 2012, MAGN RESON IMAGING, V30, P1234, DOI 10.1016/j.mri.2012.06.010
   Lambregts DMJ, 2016, SEMIN RADIAT ONCOL, V26, P193, DOI 10.1016/j.semradonc.2016.02.001
   Mayr NA, 2012, INT J RADIAT ONCOL, V83, P972, DOI 10.1016/j.ijrobp.2011.08.011
   Meacham CE, 2013, NATURE, V501, P328, DOI 10.1038/nature12624
   Moon WK, 2015, MED PHYS, V42, P3024, DOI 10.1118/1.4921123
   OConnor JPB, 2015, CLIN CANCER RES, V21, P249, DOI 10.1158/1078-0432.CCR-14-0990
   Pitre-Champagnat S, 2015, INVEST RADIOL, V50, P212, DOI 10.1097/RLI.0000000000000101
   Schmitz J, 2016, CANCER RES, V76, P5512, DOI 10.1158/0008-5472.CAN-15-0642
   Shipitsin M, 2007, CANCER CELL, V11, P259, DOI 10.1016/j.ccr.2007.01.013
   SIMPSONHERREN L, 1988, CANCER CHEMOTH PHARM, V22, P131
   Wei K, 1998, CIRCULATION, V97, P473
   Weller A, 2016, EUR J CANCER, V59, P65, DOI 10.1016/j.ejca.2016.02.017
   Yankeelov TE, 2006, J ULTRAS MED, V25, P487, DOI 10.7863/jum.2006.25.4.487
NR 23
TC 5
Z9 5
U1 1
U2 12
PU WILEY-HINDAWI
PI LONDON
PA ADAM HOUSE, 3RD FL, 1 FITZROY SQ, LONDON, WIT 5HE, ENGLAND
SN 1555-4309
EI 1555-4317
J9 CONTRAST MEDIA MOL I
JI Contrast Media Mol. Imaging
PD JUN 15
PY 2017
VL 0
IS 
BP 
EP 
DI 10.1155/2017/2098324
PG 8
WC Radiology, Nuclear Medicine & Medical Imaging
SC Radiology, Nuclear Medicine & Medical Imaging
GA EX6TD
UT WOS:000403374100001
PM 29097912
DA 2024-03-01
ER

PT J
AU Pavlopoulou, A
   Bagos, PG
   Koutsandrea, V
   Georgakilas, AG
AF Pavlopoulou, Athanasia
   Bagos, Pantelis G.
   Koutsandrea, Vasiliki
   Georgakilas, Alexandros G.
TI Molecular determinants of radiosensitivity in normal and tumor tissue: A bioinformatic approach
SO CANCER LETTERS
LA English
DT Review
DE Radiation therapy; Radiation toxicity; Radiation late effects; Radiogenomics; Bioinformatics
ID dna-damage response; single nucleotide polymorphisms; severe radiation pneumonitis; base excision-repair; genome-wide association; strand break repair; cancer-patients; ionizing-radiation; adverse-reactions; late toxicity
AB Although radiation therapy is a treatment of choice for cancer, a high percentage of patients develop adverse effects in normal tissue following radiotherapy, mainly, due to genetic factors. Notably, although it is established that a lower dose of ionizing radiation can minimize the tumor cell population in radiosensitive cancer patients, the sensitivity of tumor cells to radiation has not gained enough attention. In this mini-review, the molecular pathways/mechanisms and the related molecules involved in clinically relevant radiotoxicity, as well as normal and tumor cell radiosensitivity, were investigated for various types of cancers employing bioinformatics approaches. A total of 255 genes/gene products were retrieved and investigated in this study, which are implicated in pathways related mainly to DNA damage repair, oxidative stress, apoptosis and fibrosis. Furthermore, a novel molecular gene signature of normal tissue radiotoxicity was identified. The findings of our study could be utilized by healthcare professionals in personalized clinical decision-making, in order to efficiently sensitize tumor cells to radiation and yet minimize adverse effects in the adjacent normal tissues as well as to improve the quality of life in cancer patients undergoing radiotherapy. (C) 2017 Elsevier B.V. All rights reserved.
C1 [Pavlopoulou, Athanasia] Dokuz Eylul Univ, Izmir Int Biomed, TR-35340 Izmir, Turkey.
   [Pavlopoulou, Athanasia] Dokuz Eylul Univ, Genome Inst iBG Izmir, TR-35340 Izmir, Turkey.
   [Bagos, Pantelis G.] Univ Thessaly, Dept Comp Sci & Biomed Informat, Papasiopoulou 2-4, Lamia 35100, Greece.
   [Koutsandrea, Vasiliki; Georgakilas, Alexandros G.] Natl Tech Univ Athens, Sch Appl Math & Phys Sci, Phys Dept, Iroon Polytech 9, Athens 15780, Greece.
C3 Dokuz Eylul University; Dokuz Eylul University; National Technical University of Athens
RP Pavlopoulou, A (corresponding author), Dokuz Eylul Univ, Izmir Int Biomed, TR-35340 Izmir, Turkey.; Pavlopoulou, A (corresponding author), Dokuz Eylul Univ, Genome Inst iBG Izmir, TR-35340 Izmir, Turkey.; Georgakilas, AG (corresponding author), Natl Tech Univ Athens, Sch Appl Math & Phys Sci, Phys Dept, DNA Damage Lab, Iroon Polytech 9, Athens 15780, Greece.
EM athanasia@compgen.org; alexg@mail.ntua.gr
FU Research Projects for Excellence IKY/Siemens; DAAD [57339330]
CR Abraham D, 2007, ARTHRITIS RES THER, V9, P0, DOI 10.1186/ar2186
   Ahmed KA, 2015, ONCOTARGET, V6, P34414, DOI 10.18632/oncotarget.5437
   Alsbeih G, 2007, RADIAT RES, V167, P58, DOI 10.1667/RR0669.1
   Andreassen CN, 2003, RADIOTHER ONCOL, V69, P127, DOI 10.1016/j.radonc.2003.09.010
   Barnett GC, 2015, CLIN ONCOL-UK, V27, P579, DOI 10.1016/j.clon.2015.06.013
   Barnett GC, 2011, CLIN ONCOL-UK, V23, P613, DOI 10.1016/j.clon.2011.03.001
   Barnett GC, 2012, INT J RADIAT ONCOL, V82, P1065, DOI 10.1016/j.ijrobp.2011.03.015
   Barnett GC, 2009, NAT REV CANCER, V9, P134, DOI 10.1038/nrc2587
   Bouquet F, 2011, CLIN CANCER RES, V17, P6754, DOI 10.1158/1078-0432.CCR-11-0544
   Bower JE, 2009, CLIN CANCER RES, V15, P5534, DOI 10.1158/1078-0432.CCR-08-2584
   Broeks A, 2007, BREAST CANCER RES, V9, P0, DOI 10.1186/bcr1668
   Brown AL, 1999, P NATL ACAD SCI USA, V96, P3745, DOI 10.1073/pnas.96.7.3745
   Castle VP, 1997, LAB INVEST, V77, P51
   Celeste A, 2002, SCIENCE, V296, P922, DOI 10.1126/science.1069398
   Chang-Claude J, 2009, BRIT J CANCER, V100, P1680, DOI 10.1038/sj.bjc.6605036
   Chen WC, 2005, HEAD NECK-J SCI SPEC, V27, P503, DOI 10.1002/hed.20178
   Chen X, 2016, TUMOR BIOL, V37, P11927, DOI 10.1007/s13277-016-5052-8
   Chen Y, 2013, CANCER-AM CANCER SOC, V119, P4205, DOI 10.1002/cncr.28338
   Chou WC, 2008, EMBO J, V27, P3140, DOI 10.1038/emboj.2008.229
   Cousineau I, 2005, CANCER RES, V65, P11384, DOI 10.1158/0008-5472.CAN-05-2156
   Czabotar PE, 2014, NAT REV MOL CELL BIO, V15, P49, DOI 10.1038/nrm3722
   DAMERON KM, 1994, SCIENCE, V265, P1582, DOI 10.1126/science.7521539
   De Ruyck K, 2005, INT J RADIAT ONCOL, V62, P1140, DOI 10.1016/j.ijrobp.2004.12.027
   Deng CX, 2006, NUCLEIC ACIDS RES, V34, P1416, DOI 10.1093/nar/gkl010
   Djuzenova C, 2004, BRIT J CANCER, V90, P2356, DOI 10.1038/sj.bjc.6601878
   Dumont P, 2003, NAT GENET, V33, P357, DOI 10.1038/ng1093
   Eschrich S, 2009, INT J RADIAT ONCOL, V75, P497, DOI 10.1016/j.ijrobp.2009.05.056
   Fachal L, 2014, NAT GENET, V46, P891, DOI 10.1038/ng.3020
   Flaggs G, 1997, CURR BIOL, V7, P977, DOI 10.1016/S0960-9822(06)00417-9
   Foster ER, 2005, FEBS J, V272, P3231, DOI 10.1111/j.1742-4658.2005.04741.x
   Fridman JS, 2003, ONCOGENE, V22, P9030, DOI 10.1038/sj.onc.1207116
   Funke S, 2009, J CANCER EPIDEMIOL, V2009, P0, DOI 10.1155/2009/302047
   Gatti RA, 2001, ACTA ONCOL, V40, P702, DOI 10.1080/02841860152619115
   GATTI RA, 1988, NATURE, V336, P577, DOI 10.1038/336577a0
   Georgakilas AG, 2015, CANCER LETT, V368, P164, DOI 10.1016/j.canlet.2015.03.021
   Georgakilas AG, 2013, RADIAT RES, V180, P100, DOI 10.1667/RR3041.1
   Gerweck LE, 2006, CANCER RES, V66, P8352, DOI 10.1158/0008-5472.CAN-06-0533
   Gray KA, 2015, NUCLEIC ACIDS RES, V43, PD1079, DOI 10.1093/nar/gku1071
   Gudmundsdottir K, 2006, ONCOGENE, V25, P5864, DOI 10.1038/sj.onc.1209874
   Guo Z, 2015, CARCINOGENESIS, V36, P307, DOI 10.1093/carcin/bgv007
   Guttmann DM, 2013, INT J RADIAT ONCOL, V87, P168, DOI 10.1016/j.ijrobp.2013.05.028
   Hanssen-Bauer A, 2012, INT J MOL SCI, V13, P17210, DOI 10.3390/ijms131217210
   Herskind C, 2016, CANCER LETT, V382, P95, DOI 10.1016/j.canlet.2016.02.035
   Hildebrandt MAT, 2010, PLOS ONE, V5, P0, DOI 10.1371/journal.pone.0012402
   Hulsen T, 2008, BMC GENOMICS, V9, P0, DOI 10.1186/1471-2164-9-488
   Iliakis G, 2003, ONCOGENE, V22, P5834, DOI 10.1038/sj.onc.1206682
   Ishikawa A, 2011, INT J RADIAT ONCOL, V81, P1144, DOI 10.1016/j.ijrobp.2010.09.012
   Joubert A, 2008, INT J RADIAT BIOL, V84, P107, DOI 10.1080/09553000701797039
   Kanehisa M, 2016, NUCLEIC ACIDS RES, V44, PD457, DOI 10.1093/nar/gkv1070
   Ke SB, 2015, INT J ONCOL, V46, P1051, DOI 10.3892/ijo.2014.2793
   Kelsey CR, 2013, CLIN LUNG CANCER, V14, P267, DOI 10.1016/j.cllc.2012.10.006
   Kerns SL, 2016, EBIOMEDICINE, V10, P150, DOI 10.1016/j.ebiom.2016.07.022
   Kerns SL, 2015, SEMIN RADIAT ONCOL, V25, P281, DOI 10.1016/j.semradonc.2015.05.006
   Kerns SL, 2014, CANCER DISCOV, V4, P155, DOI 10.1158/2159-8290.CD-13-0197
   Kim JY, 2009, RADIAT ONCOL, V4, P0, DOI 10.1186/1748-717X-4-59
   Lamarche BJ, 2010, FEBS LETT, V584, P3682, DOI 10.1016/j.febslet.2010.07.029
   Leask A, 2004, FASEB J, V18, P816, DOI 10.1096/fj.03-1273rev
   Li H, 2014, BRIT J RADIOL, V87, P0, DOI 10.1259/bjr.20140093
   Li HW, 2014, ONCOL REP, V32, P2596, DOI 10.3892/or.2014.3485
   Li P, 2016, CLIN LUNG CANCER, V17, P253, DOI 10.1016/j.cllc.2015.11.008
   Liauw SL, 2013, SCI TRANSL MED, V5, P0, DOI 10.1126/scitranslmed.3005148
   Lin TY, 2010, INT J RADIAT ONCOL, V78, P246, DOI 10.1016/j.ijrobp.2010.03.002
   Liu Y, 2010, BBA-GENE REGUL MECH, V1799, P119, DOI 10.1016/j.bbagrm.2009.11.008
   Lobachevsky P, 2016, CANCER LETT, V383, P212, DOI 10.1016/j.canlet.2016.09.010
   Mak RH, 2012, CANCER-AM CANCER SOC, V118, P3654, DOI 10.1002/cncr.26667
   Mangoni M, 2011, INT J RADIAT ONCOL, V81, P52, DOI 10.1016/j.ijrobp.2010.04.023
   Matzinger O, 2015, RADIOTHER ONCOL, V116, P495, DOI 10.1016/j.radonc.2015.05.017
   Mayer C, 2011, CANCER LETT, V302, P20, DOI 10.1016/j.canlet.2010.12.006
   McEntyre J, 2001, CAN MED ASSOC J, V164, P1317
   Moeller BJ, 2004, CANCER CELL, V5, P429, DOI 10.1016/S1535-6108(04)00115-1
   Mol CD, 2000, MUTAT RES-DNA REPAIR, V460, P211, DOI 10.1016/S0921-8777(00)00028-8
   Nathanson KN, 2001, NAT MED, V7, P552, DOI 10.1038/87876
   Nikitaki Z, 2016, FREE RADICAL RES, V0, P1
   Nikitaki Z, 2015, FUTURE MED CHEM, V7, P1543, DOI 10.4155/fmc.15.95
   Nogueira A, 2012, GENE, V504, P279, DOI 10.1016/j.gene.2012.05.037
   Ozsahin M, 2005, CLIN CANCER RES, V11, P7426, DOI 10.1158/1078-0432.CCR-04-2634
   Pang QS, 2013, INT J RADIAT ONCOL, V85, P1332, DOI 10.1016/j.ijrobp.2012.10.011
   Pateras IS, 2015, PHARMACOL THERAPEUT, V154, P36, DOI 10.1016/j.pharmthera.2015.06.011
   Patil M, 2013, CELL MOL LIFE SCI, V70, P4009, DOI 10.1007/s00018-013-1307-3
   Pavlopoulou A, 2016, CANCER LETT, V380, P485, DOI 10.1016/j.canlet.2016.07.018
   Pazarentzos E, 2014, EMBO J, V33, P2814, DOI 10.15252/embj.201488183
   Peacock J, 2000, RADIOTHER ONCOL, V55, P173, DOI 10.1016/S0167-8140(00)00173-0
   Podhorecka M, 2010, J NUCLEIC ACIDS, V2010, P0, DOI 10.4061/2010/920161
   Pollard JM, 2009, INT J RADIAT ONCOL, V74, P1323, DOI 10.1016/j.ijrobp.2009.02.057
   Price EA, 1997, SOMAT CELL MOLEC GEN, V23, P237, DOI 10.1007/BF02674415
   Ren YQ, 2015, MED SCI MONITOR, V21, P1297, DOI 10.12659/MSM.893974
   Rieger KE, 2004, P NATL ACAD SCI USA, V101, P6635, DOI 10.1073/pnas.0307761101
   Rosenstein BS, 2014, INT J RADIAT ONCOL, V89, P709, DOI 10.1016/j.ijrobp.2014.03.009
   Rosenstein BS, 2011, PHARMACOGENOMICS, V12, P267, DOI 10.2217/pgs.10.186
   Rotblat B, 2013, ONCOTARGET, V4, P2577, DOI 10.18632/oncotarget.1658
   Rouse J, 2002, SCIENCE, V297, P547, DOI 10.1126/science.1074740
   Rucci F, 2010, P NATL ACAD SCI USA, V107, P3024, DOI 10.1073/pnas.0914865107
   Santacana M, 2012, HISTOPATHOLOGY, V60, P460, DOI 10.1111/j.1365-2559.2011.04106.x
   Scaife JE, 2015, BRIT J RADIOL, V88, P0, DOI 10.1259/bjr.20150172
   Scott JG, 2017, LANCET ONCOL, V18, P202, DOI 10.1016/S1470-2045(16)30648-9
   Seibold P, 2015, INT J RADIAT ONCOL, V92, P1084, DOI 10.1016/j.ijrobp.2015.04.011
   Sethi RA, 2010, LARYNGOSCOPE, V120, P1336, DOI 10.1002/lary.20963
   Shell SM, 2013, DNA REPAIR, V12, P947, DOI 10.1016/j.dnarep.2013.08.013
   SHINOHARA A, 1992, CELL, V69, P457, DOI 10.1016/0092-8674(92)90447-K
   Sibanda BL, 2001, NAT STRUCT BIOL, V8, P1015, DOI 10.1038/nsb725
   Siva S, 2016, CLIN CANCER RES, V22, P4817, DOI 10.1158/1078-0432.CCR-16-0138
   Skiöld S, 2015, MUTAT RES-FUND MOL M, V776, P128, DOI 10.1016/j.mrfmmm.2014.12.002
   Song YZ, 2015, RADIAT ONCOL, V10, P0, DOI 10.1186/s13014-015-0558-6
   Stone HB, 2003, LANCET ONCOL, V4, P529, DOI 10.1016/S1470-2045(03)01191-4
   Sun J, 1998, FREE RADICAL BIO MED, V24, P586, DOI 10.1016/S0891-5849(97)00291-8
   Sun Y, 2015, INT J ONCOL, V46, P750, DOI 10.3892/ijo.2014.2745
   Susin SA, 2000, J EXP MED, V192, P571, DOI 10.1084/jem.192.4.571
   Szklarczyk D, 2015, NUCLEIC ACIDS RES, V43, PD447, DOI 10.1093/nar/gku1003
   Talbot CJ, 2012, BRIT J CANCER, V107, P748, DOI 10.1038/bjc.2012.290
   Terrazzino S, 2012, INT J RADIAT ONCOL, V83, P504, DOI 10.1016/j.ijrobp.2011.06.2012
   Torres-Roca JF, 2012, PERS MED, V9, P547, DOI 10.2217/PME.12.55
   van den Bergh RCN, 2009, CANCER-AM CANCER SOC, V115, P3868, DOI 10.1002/cncr.24446
   Vidal AE, 2001, EMBO J, V20, P6530, DOI 10.1093/emboj/20.22.6530
   Wang J, 2013, NUCLEIC ACIDS RES, V41, PW77, DOI 10.1093/nar/gkt439
   WEI YF, 1995, MOL CELL BIOL, V15, P3206
   Wen JY, 2014, EUR J CANCER, V50, P1706, DOI 10.1016/j.ejca.2014.03.008
   West C, 2010, INT J RADIAT ONCOL, V76, P1295, DOI 10.1016/j.ijrobp.2009.12.017
   Westbury CB, 2012, CLIN ONCOL-UK, V24, P657, DOI 10.1016/j.clon.2012.04.001
   Wiebalk K, 2007, INT J CANCER, V121, P2340, DOI 10.1002/ijc.22981
   Yang JS, 2011, WORLD J SURG ONCOL, V9, P0, DOI 10.1186/1477-7819-9-117
   Yang L, 2004, WORLD J GASTROENTERO, V10, P155
   Yang M, 2011, INT J RADIAT ONCOL, V79, P1402, DOI 10.1016/j.ijrobp.2009.12.042
   Yin M, 2012, CANCER SCI, V103, P945, DOI 10.1111/j.1349-7006.2012.02229.x
   Yin M, 2012, CANCER-AM CANCER SOC, V118, P528, DOI 10.1002/cncr.26214
   Yin M, 2011, INT J RADIAT ONCOL, V81, PE67, DOI 10.1016/j.ijrobp.2010.11.079
   Yucel B, 2014, SUPPORT CARE CANCER, V22, P2479, DOI 10.1007/s00520-014-2235-y
   Zhou JB, 2012, ORL-J OTO-RHIN-LARYN, V74, P164, DOI 10.1159/000338613
NR 129
TC 35
Z9 41
U1 0
U2 20
PU ELSEVIER IRELAND LTD
PI CLARE
PA ELSEVIER HOUSE, BROOKVALE PLAZA, EAST PARK SHANNON, CO, CLARE, 00000, IRELAND
SN 0304-3835
EI 1872-7980
J9 CANCER LETT
JI Cancer Lett.
PD SEP 10
PY 2017
VL 403
IS 
BP 37
EP 47
DI 10.1016/j.canlet.2017.05.023
PG 11
WC Oncology
SC Oncology
GA FD6UB
UT WOS:000407662300005
PM 28619524
DA 2024-03-01
ER

PT J
AU Liu, X
   Mangla, R
   Tian, W
   Qiu, X
   Li, DM
   Walter, KA
   Ekholm, S
   Johnson, MD
AF Liu, Xiang
   Mangla, Rajiv
   Tian, Wei
   Qiu, Xing
   Li, Dongmei
   Walter, Kevin A.
   Ekholm, Sven
   Johnson, Mahlon D.
TI The preliminary radiogenomics association between MR perfusion imaging parameters and genomic biomarkers, and their predictive performance of overall survival in patients with glioblastoma
SO JOURNAL OF NEURO-ONCOLOGY
LA English
DT Article
DE Glioblastoma; Perfusion weighted imaging; Radiogenomics; Brain; mTOR-EGFR pathway
ID cerebral blood-volume; endothelial growth-factor; phase-ii trial; signaling pathway; factor expression; brain; temozolomide; radiation; therapy; grade
AB The radiogenomics association of neovascularization is important for overall survival (OS) in glioblastoma patients and remains unclear. The purpose of this study is to assess the association between MR perfusion imaging derived parameters and genomic biomarkers of glioblastoma, and to evaluate their prognostic value. This retrospective study enrolled 41 patients with newly diagnosed glioblastoma. The mean and maximal relative cerebral blood volume (rCBV) ratio (rCBV(mean) and rCBV(max)), derived from MR perfusion weighted imaging, of the enhancing tumor, as well as maximal rCBV ratio of peri-enhancing tumor area (rCBV(peri-tumor)) were measured. The ki-67 labeling index, mammalian target of rapamycin (mTOR) activation, epidermal growth factor receptor (EGFR) amplification, isocitrate dehydrogenase (IDH) mutation and TP53 were assessed. There was a significant correlation between rCBV(max) and mTOR based on Pearson's correlations with Benjamini-Hochberg adjustment for controlling false discovery rate, p = 0.047. The rCBV(peri-tumor) showed significant correlation with mTOR (p = 0.0183) after adjustment of gender and EGFR status. The mean rCBV(peri-tumor) value of the patients with OS shorter than 14 months was significantly higher than patients with OS longer than 14 months, p = 0.002. The rCBV(peri-tumor) and age were the two strongest predictors of OS (hazard ratio = 1.29 and 1.063 respectively) by Cox regression analysis. This study showed that hemodynamic abnormalities of glioblastoma were associated with genomics activation status of mTOR-EGFR pathway, however, the radiogenomics associations are different in enhancing and peri-enhancing area of glioblastoma. The rCBV(peri-tumor) has better prognostic value than genomic biomarkers alone.
C1 [Liu, Xiang; Mangla, Rajiv; Tian, Wei; Ekholm, Sven] Univ Rochester, Med Ctr, Dept Imaging Sci, 601 Elmwood Ave,POB 648, Rochester, NY 14642 USA.
   [Qiu, Xing] Univ Rochester, Med Ctr, Dept Biostat & Computat Biol, Rochester, NY USA.
   [Li, Dongmei] Univ Rochester, Med Ctr, Clin & Translat Res & Publ Hlth Sci, Rochester, NY USA.
   [Walter, Kevin A.] Univ Rochester, Med Ctr, Dept Neurosurg, Rochester, NY USA.
   [Johnson, Mahlon D.] Univ Rochester, Med Ctr, Dept Pathol, Rochester, NY USA.
C3 University of Rochester; University of Rochester; University of Rochester; University of Rochester; University of Rochester
RP Liu, X (corresponding author), Univ Rochester, Med Ctr, Dept Imaging Sci, 601 Elmwood Ave,POB 648, Rochester, NY 14642 USA.
EM Xiang_Liu@URMC.Rochester.edu
CR Awasthi R, 2012, NEURORADIOLOGY, V54, P205, DOI 10.1007/s00234-011-0874-y
   Brown PD, 2008, J CLIN ONCOL, V26, P5603, DOI 10.1200/JCO.2008.18.0612
   Burckel H, 2015, ONCOL REP, V33, P471, DOI 10.3892/or.2014.3590
   Castillo M, 2014, RADIOLOGY, V273, PS111, DOI 10.1148/radiol.14140130
   Cella CA, 2015, CANCER TREAT REV, V41, P754, DOI 10.1016/j.ctrv.2015.06.008
   Chinot OL, 2014, NEW ENGL J MED, V370, P709, DOI 10.1056/NEJMoa1308345
   Chung AS, 2011, ANNU REV CELL DEV BI, V27, P563, DOI 10.1146/annurev-cellbio-092910-154002
   Clarke JL, 2014, NEURO-ONCOLOGY, V16, P984, DOI 10.1093/neuonc/nou029
   Geer CP, 2012, AM J NEURORADIOL, V33, P556, DOI 10.3174/ajnr.A2811
   Gilbert MR, 2014, NEW ENGL J MED, V370, P699, DOI 10.1056/NEJMoa1308573
   Ginat DT, 2012, ACAD RADIOL, V19, P986, DOI 10.1016/j.acra.2012.04.006
   Haris M, 2008, J COMPUT ASSIST TOMO, V32, P955, DOI 10.1097/RCT.0b013e31816200d1
   Haselhorst R, 2000, JMRI-J MAGN RESON IM, V11, P495, DOI 10.1002/(SICI)1522-2586(200005)11:5<495::AID-JMRI5>3.0.CO;2-S
   Höland K, 2011, CURR CANCER DRUG TAR, V11, P894, DOI 10.2174/156800911797264743
   Jain R, 2014, RADIOLOGY, V272, P484, DOI 10.1148/radiol.14131691
   Jain R, 2013, RADIOLOGY, V267, P212, DOI 10.1148/radiol.12120846
   Klingler S, 2015, CANCER RES, V75, P2109, DOI 10.1158/0008-5472.CAN-14-3122
   Lassman AB, 2005, CLIN CANCER RES, V11, P7841, DOI 10.1158/1078-0432.CCR-05-0421
   Law M, 2002, RADIOLOGY, V222, P715, DOI 10.1148/radiol.2223010558
   Lemée JM, 2015, NEURO-ONCOLOGY, V17, P1322, DOI 10.1093/neuonc/nov119
   Liu X, 2011, NEURO-ONCOLOGY, V13, P447, DOI 10.1093/neuonc/noq197
   Maia ACM, 2005, AM J NEURORADIOL, V26, P777
   Mamane Y, 2006, ONCOGENE, V25, P6416, DOI 10.1038/sj.onc.1209888
   Mangla R, 2011, AM J NEURORADIOL, V32, P1004, DOI 10.3174/ajnr.A2441
   Mangla R, 2014, J NEURO-ONCOL, V116, P325, DOI 10.1007/s11060-013-1298-9
   Mangla R, 2010, RADIOLOGY, V256, P575, DOI 10.1148/radiol.10091440
   Ostrom QT, 2015, NEURO-ONCOLOGY, V16, P1, DOI 10.1093/neuonc/nox158
   Ostrom QT, 2014, NEURO-ONCOLOGY, V16, P896, DOI 10.1093/neuonc/nou087
   Peereboom DM, 2010, J NEURO-ONCOL, V98, P93, DOI 10.1007/s11060-009-0067-2
   Prasad G, 2011, NEURO-ONCOLOGY, V13, P384, DOI 10.1093/neuonc/noq193
   Radoul M, 2016, MOL CANCER THER, V15, P1113, DOI 10.1158/1535-7163.MCT-15-0769
   Sabatini DM, 2006, NAT REV CANCER, V6, P729, DOI 10.1038/nrc1974
   Sami A, 2013, TUMOR BIOL, V34, P1991, DOI 10.1007/s13277-013-0800-5
   Shiroishi MS, 2016, NEURO-ONCOLOGY, V18, P467, DOI 10.1093/neuonc/nov179
   Shiroishi MS, 2015, J MAGN RESON IMAGING, V41, P296, DOI 10.1002/jmri.24648
   Thilmann O, 2004, MAGMA S1, V16, P537
   Thorne AH, 2016, NEURO-ONCOLOGY, V18, P914, DOI 10.1093/neuonc/nov319
   van den Bent MJ, 2015, NEURO-ONCOLOGY, V17, P935, DOI 10.1093/neuonc/nov013
   Villaume K, 2010, NEUROENDOCRINOLOGY, V91, P268, DOI 10.1159/000289569
   Wang S, 2011, AJNR AM J NEURORADIOL, V32, P507, DOI 10.3174/ajnr.A2333
   Wen PY, 2008, NEW ENGL J MED, V359, P492, DOI 10.1056/NEJMra0708126
   Westhoff Mike-Andrew, 2014, MOL CELL THER, V2, P32
   Zhang JH, 2012, ASIAN PAC J CANCER P, V13, P1575, DOI 10.7314/APJCP.2012.13.4.1575
   Zhu YN, 2014, CANCER BIOL THER, V15, P815, DOI 10.4161/cbt.28585
NR 44
TC 18
Z9 18
U1 1
U2 7
PU SPRINGER
PI NEW YORK
PA ONE NEW YORK PLAZA, SUITE 4600, NEW YORK, NY, UNITED STATES
SN 0167-594X
EI 1573-7373
J9 J NEURO-ONCOL
JI J. Neuro-Oncol.
PD DEC 15
PY 2017
VL 135
IS 3
BP 553
EP 560
DI 10.1007/s11060-017-2602-x
PG 8
WC Oncology; Clinical Neurology
SC Oncology; Neurosciences & Neurology
GA FN6XO
UT WOS:000416160300015
PM 28889246
DA 2024-03-01
ER

PT J
AU Shinagare, AB
   Krajewski, KM
   Braschi-Amirfarzan, M
   Ramaiya, NH
AF Shinagare, Atul B.
   Krajewski, Katherine M.
   Braschi-Amirfarzan, Marta
   Ramaiya, Nikhil H.
TI Advanced Renal Cell Carcinoma: Role of the Radiologist in the Era of Precision Medicine
SO RADIOLOGY
LA English
DT Review
ID response evaluation criteria; molecular targeted therapy; progression-free survival; tyrosine kinase inhibitors; tumor response; adverse events; antiangiogenic therapy; computed-tomography; cancer-patients; imatinib mesylate
AB For the past decade, advanced renal cell carcinoma (RCC) has been at the forefront of oncologic innovation. Our rapidly evolving understanding of the molecular and genetic basis of RCC has revolutionized the management of advanced RCC; 10 novel molecular targeted agents and immune checkpoint inhibitor have received U.S. Food and Drug Administration approval for treatment of advanced RCC in a little over a decade. Amid this progress, imaging has assumed a central role in metastatic surveillance and follow-up of advanced RCC. State-of-the-art knowledge of the molecular basis of RCC and its treatment and imaging will help ensure that the radiology community remains relevant and central in the care of patients with advanced RCC. This article will review developments in management of advanced RCC from a radiologist's perspective to highlight our clinical role. It will describe how the underlying molecular mechanisms of RCC provide specific targets for novel anticancer agents. The relationship between the mechanisms of action of these novel anticancer agents and the imaging appearance of tumor response will be discussed, along with the available tumor response criteria and their strengths and weaknesses, thus assisting radiologists in response assessment in the setting of clinical trials or routine practice. The class-and drug-specific toxicities and complications associated with the novel anticancer agents will be summarized, since these are frequently missed or misinterpreted and require the radiologist's input in prompt detection and management. The potential role of radiogenomics and texture analysis in the management of advanced RCC will also be discussed. (C) RSNA, 2017
C1 [Shinagare, Atul B.] Dana Farber Canc Inst, Dept Imaging, 450 Brookline Ave, Boston, MA 02215 USA.
   Brigham & Womens Hosp, Dept Radiol, 75 Francis St, Boston, MA 02115 USA.
C3 Harvard University; Dana-Farber Cancer Institute; Harvard University; Brigham & Women's Hospital
RP Shinagare, AB (corresponding author), Dana Farber Canc Inst, Dept Imaging, 450 Brookline Ave, Boston, MA 02215 USA.
EM ashinagare@partners.org
FU Radiological Society of North America Research Scholar [RSCH1422]
CR Albiges L, 2012, ANN ONCOL, V23, P1943, DOI 10.1093/annonc/mds115
   Beuselinck B, 2011, ANN ONCOL, V22, P794, DOI 10.1093/annonc/mdq554
   Bharwani N, 2014, BRIT J CANCER, V110, P616, DOI 10.1038/bjc.2013.790
   Boonsirikamchai P, 2011, AM J ROENTGENOL, V197, PW1060, DOI 10.2214/AJR.11.6459
   Choi H, 2007, J CLIN ONCOL, V25, P1753, DOI 10.1200/JCO.2006.07.3049
   Choueiri TK, 2008, J CLIN ONCOL, V26, P127, DOI 10.1200/JCO.2007.13.3223
   Choueiri TK, 2010, J CLIN ONCOL, V28, P2280, DOI 10.1200/JCO.2009.27.2757
   Chowdhury S, 2011, HEMATOL ONCOL CLIN N, V25, P853, DOI 10.1016/j.hoc.2011.05.003
   Dabydeen DA, 2012, EUR J CANCER, V48, P1519, DOI 10.1016/j.ejca.2012.03.012
   DAVIS CJ, 1995, AM J SURG PATHOL, V19, P1, DOI 10.1097/00000478-199501000-00001
   Davis IJ, 2007, CELL CYCLE, V6, P1724, DOI 10.4161/cc.6.14.4484
   de Bazelaire C, 2008, CLIN CANCER RES, V14, P5548, DOI 10.1158/1078-0432.CCR-08-0417
   de Velasco G, 2016, CANCER IMMUNOL RES, V4, P12, DOI 10.1158/2326-6066.CIR-15-0197
   Eble J, 2004, WHO CLASSIFICATION T, V0, P0
   Eisenhauer EA, 2009, EUR J CANCER, V45, P228, DOI 10.1016/j.ejca.2008.10.026
   Flaherty KT, 2008, CANCER BIOL THER, V7, P496, DOI 10.4161/cbt.7.4.5624
   Flaherty KT, 2012, NAT REV CANCER, V12, P349, DOI 10.1038/nrc3218
   Fournier LS, 2010, RADIOLOGY, V256, P511, DOI 10.1148/radiol.10091362
   Freeman-Keller M, 2016, CLIN CANCER RES, V22, P886, DOI 10.1158/1078-0432.CCR-15-1136
   George S, 2012, J CLIN ONCOL, V30, P2401, DOI 10.1200/JCO.2011.39.9394
   Gerlinger M, 2012, NEW ENGL J MED, V366, P883, DOI 10.1056/NEJMoa1113205
   Giubellino A, 2009, EXPERT REV ANTICANC, V9, P785, DOI 10.1586/era.09.43
   Goh V, 2011, RADIOLOGY, V261, P165, DOI 10.1148/radiol.11110264
   Gross-Goupil M, 2012, CURR UROL REP, V13, P16, DOI 10.1007/s11934-011-0232-y
   Gunawan B, 2003, CANCER RES, V63, P6200
   Hahn OM, 2008, J CLIN ONCOL, V26, P4572, DOI 10.1200/JCO.2007.15.5655
   Hapani S, 2010, ONCOLOGY-BASEL, V79, P27, DOI 10.1159/000314980
   Hirsch Michelle S, 2015, SURG PATHOL CLIN, V8, P587, DOI 10.1016/j.path.2015.09.003
   Horn KP, 2015, CANCER IMAGING, V15, P0, DOI 10.1186/s40644-015-0049-x
   Howard SAH, 2012, AM J ROENTGENOL, V199, P58, DOI 10.2214/AJR.11.7432
   Hudes G, 2007, NEW ENGL J MED, V356, P2271, DOI 10.1056/NEJMoa066838
   Hurwitz HI, 2011, J CLIN ONCOL, V29, P1757, DOI 10.1200/JCO.2010.32.3220
   Jamshidi N, 2015, RADIOLOGY, V277, P114, DOI 10.1148/radiol.2015150800
   Je YJ, 2009, LANCET ONCOL, V10, P967, DOI 10.1016/S1470-2045(09)70222-0
   Jeon TY, 2015, BRIT J RADIOL, V88, P0, DOI 10.1259/bjr.20150163
   Kaelin WG, 2008, MOL CELL, V30, P393, DOI 10.1016/j.molcel.2008.04.009
   Kang HC, 2013, AM J ROENTGENOL, V200, P120, DOI 10.2214/AJR.12.8536
   Karlo CA, 2014, RADIOLOGY, V270, P464, DOI 10.1148/radiol.13130663
   Kayani I, 2011, CLIN CANCER RES, V17, P6021, DOI 10.1158/1078-0432.CCR-10-3309
   Kim HL, 2012, RENAL CELL CARCINOMA: TRANSLATIONAL BIOLOGY, V0, P0
   Kim KW, 2013, AM J ROENTGENOL, V200, PW468, DOI 10.2214/AJR.12.9751
   Kim WY, 2004, J CLIN ONCOL, V22, P4991, DOI 10.1200/JCO.2004.05.061
   Krajewski KM, 2014, ONCOLOGIST, V19, P507, DOI 10.1634/theoncologist.2013-0391
   Krajewski KM, 2014, CANCER-AM CANCER SOC, V120, P711, DOI 10.1002/cncr.28493
   Krajewski KM, 2011, EUR UROL, V59, P856, DOI 10.1016/j.eururo.2011.01.038
   Kuo MD, 2014, RADIOLOGY, V270, P320, DOI 10.1148/radiol.13132195
   Lamuraglia M, 2006, EUR J CANCER, V42, P2472, DOI 10.1016/j.ejca.2006.04.023
   Lassau N, 2010, CLIN CANCER RES, V16, P1216, DOI 10.1158/1078-0432.CCR-09-2175
   Le Cesne A, 2009, J CLIN ONCOL, V27, P3969, DOI 10.1200/JCO.2008.21.3330
   Li LJ, 2011, HEMATOL ONCOL CLIN N, V25, P667, DOI 10.1016/j.hoc.2011.04.004
   Lin F, 2006, ANN CLIN LAB SCI, V36, P283
   Liu Y, 2014, EUR J CANCER, V50, P260, DOI 10.1016/j.ejca.2013.10.011
   Michaelson MD, 2015, CANCER-AM CANCER SOC, V121, P3435, DOI 10.1002/cncr.29503
   Miles KA, 2013, CANCER IMAGING, V13, P400, DOI 10.1102/1470-7330.2013.9045
   Motzer RJ, 2015, NEW ENGL J MED, V373, P1803, DOI 10.1056/NEJMoa1510665
   Motzer RJ, 2008, LANCET, V372, P449, DOI 10.1016/S0140-6736(08)61039-9
   Motzer RJ, 2006, J CLIN ONCOL, V24, P5601, DOI 10.1200/JCO.2006.08.5415
   Motzer RJ, 2013, NEW ENGL J MED, V369, P722, DOI 10.1056/NEJMoa1303989
   Motzer RJ, 2006, JAMA-J AM MED ASSOC, V295, P2516, DOI 10.1001/jama.295.21.2516
   Nalluri SR, 2008, JAMA-J AM MED ASSOC, V300, P2277, DOI 10.1001/jama.2008.656
   Nathan PD, 2010, CANCER BIOL THER, V9, P15, DOI 10.4161/cbt.9.1.10340
   Nishino M, 2015, NEW ENGL J MED, V373, P288, DOI 10.1056/NEJMc1505197
   Nishino M, 2013, CLIN CANCER RES, V19, P3936, DOI 10.1158/1078-0432.CCR-13-0895
   ORegan KN, 2011, AM J ROENTGENOL, V197, PW241, DOI 10.2214/AJR.10.6032
   Oudard S, 2012, EUR J CANCER, V48, P1512, DOI 10.1016/j.ejca.2012.01.027
   Maroto JP, 2011, J CLIN ONCOL, V29, P1750, DOI 10.1200/JCO.2010.29.2235
   Brufau BP, 2013, RADIOGRAPHICS, V33, P1691, DOI 10.1148/rg.336125110
   Parithivel K, 2011, J CLIN ONCOL, V29, PE404, DOI 10.1200/JCO.2010.33.5984
   Rini BI, 2011, LANCET, V378, P1931, DOI 10.1016/S0140-6736(11)61613-9
   Ryder M, 2014, ENDOCR-RELAT CANCER, V21, P371, DOI 10.1530/ERC-13-0499
   Schieda N, 2015, AM J ROENTGENOL, V204, P1013, DOI 10.2214/AJR.14.13279
   Schmidt L, 1999, ONCOGENE, V18, P2343, DOI 10.1038/sj.onc.1202547
   Schmidt N, 2013, EUR RADIOL, V23, P632, DOI 10.1007/s00330-012-2640-x
   Seet RCS, 2012, QJM-INT J MED, V105, P69, DOI 10.1093/qjmed/hcr139
   Shinagare AB, 2015, ABDOM IMAGING, V40, P1684, DOI 10.1007/s00261-015-0386-z
   Shinagare AB, 2014, EUR J CANCER, V50, P981, DOI 10.1016/j.ejca.2013.11.037
   Shinagare AB, 2012, AM J ROENTGENOL, V199, P1259, DOI 10.2214/AJR.12.8782
   Shinagare AB, 2011, AM J ROENTGENOL, V197, PW1001, DOI 10.2214/AJR.11.6465
   Shinagare AB, 2013, AM J ROENTGENOL, V201, PW15, DOI 10.2214/AJR.12.9498
   SHUIN T, 1994, CANCER RES, V54, P2852
   Siegel RL, 2017, CA-CANCER J CLIN, V67, P7, DOI 10.3322/caac.21387
   Smith AD, 2010, AM J ROENTGENOL, V194, P1470, DOI 10.2214/AJR.09.3456
   Smith AD, 2010, AM J ROENTGENOL, V194, P157, DOI 10.2214/AJR.09.2941
   Srigley JR, 2013, AM J SURG PATHOL, V37, P1469, DOI 10.1097/PAS.0b013e318299f2d1
   Stewart-Merrill SB, 2015, J CLIN ONCOL, V33, P4151, DOI 10.1200/JCO.2015.61.8009
   Therasse P, 2000, J NATL CANCER I, V92, P205, DOI 10.1093/jnci/92.3.205
   Thiam R, 2010, ANN ONCOL, V21, P936, DOI 10.1093/annonc/mdp466
   Thian Y, 2014, RADIOLOGY, V273, P452, DOI 10.1148/radiol.14132702
   Thompson RH, 2007, CLIN CANCER RES, V13, P1757, DOI 10.1158/1078-0432.CCR-06-2599
   Thompson RH, 2006, CANCER RES, V66, P3381, DOI 10.1158/0008-5472.CAN-05-4303
   Tirumani SH, 2016, ABDOM RADIOL, V41, P295, DOI 10.1007/s00261-015-0569-7
   Tirumani SH, 2015, CANCER IMMUNOL RES, V3, P1185, DOI 10.1158/2326-6066.CIR-15-0102
   Tirumani SH, 2015, RADIOGRAPHICS, V35, P455, DOI 10.1148/rg.352140119
   Tirumani SH, 2013, PANCREATOLOGY, V13, P461, DOI 10.1016/j.pan.2013.08.001
   Tsuda M, 2007, CANCER RES, V67, P919, DOI 10.1158/0008-5472.CAN-06-2855
   Ueno D, 2012, BMC CANCER, V12, P0, DOI 10.1186/1471-2407-12-162
   VANDENBERG E, 1993, INT J CANCER, V55, P223, DOI 10.1002/ijc.2910550210
   Vasudev NS, 2013, BRIT J CANCER, V109, P1230, DOI 10.1038/bjc.2013.429
   Verma J, 2013, AM J CLIN ONCOL-CANC, V36, P620, DOI 10.1097/COC.0b013e31825d59db
   Vikram R, 2009, RADIOGRAPHICS, V29, P741, DOI 10.1148/rg.293085190
   Vikram R, 2009, RADIOGRAPHICS, V29, P757
   Voss MH, 2011, HEMATOL ONCOL CLIN N, V25, P835, DOI 10.1016/j.hoc.2011.04.008
   Williams R, 2011, RADIOLOGY, V260, P581, DOI 10.1148/radiol.11101893
   Wolchok JD, 2009, CLIN CANCER RES, V15, P7412, DOI 10.1158/1078-0432.CCR-09-1624
   Yang JC, 2003, NEW ENGL J MED, V349, P427, DOI 10.1056/NEJMoa021491
NR 106
TC 33
Z9 34
U1 0
U2 8
PU RADIOLOGICAL SOC NORTH AMERICA (RSNA)
PI OAK BROOK
PA 820 JORIE BLVD, SUITE 200, OAK BROOK, ILLINOIS, UNITED STATES
SN 0033-8419
EI 
J9 RADIOLOGY
JI Radiology
PD AUG 15
PY 2017
VL 284
IS 2
BP 332
EP 350
DI 10.1148/radiol.2017160343
PG 19
WC Radiology, Nuclear Medicine & Medical Imaging
SC Radiology, Nuclear Medicine & Medical Imaging
GA FA9WP
UT WOS:000405797200005
PM 28723287
DA 2024-03-01
ER

PT J
AU Pershad, Y
   Govindan, S
   Hara, AK
   Borad, MJ
   Bekaii-Saab, T
   Wallace, A
   Albadawi, H
   Oklu, R
AF Pershad, Yash
   Govindan, Siddharth
   Hara, Amy K.
   Borad, Mitesh J.
   Bekaii-Saab, Tanios
   Wallace, Alex
   Albadawi, Hassan
   Oklu, Rahmi
TI Using Naive Bayesian Analysis to Determine Imaging Characteristics of KRAS Mutations in Metastatic Colon Cancer
SO DIAGNOSTICS
LA English
DT Article
DE naive Bayesian classification; radiogenomics; RAS mutation; machine learning; natural language processing
ID colorectal-cancer; prognostic value; braf mutations; radiogenomics; carcinoma; radiology; features; patient; future
AB Genotype, particularly Ras status, greatly affects prognosis and treatment of liver metastasis in colon cancer patients. This pilot aimed to apply word frequency analysis and a naive Bayes classifier on radiology reports to extract distinguishing imaging descriptors of wild-type colon cancer patients and those with v-Ki-ras2 Kirsten rat sarcoma viral oncogene homolog (KRAS) mutations. In this institutional-review-board-approved study, we compiled a SNaPshot mutation analysis dataset from 457 colon adenocarcinoma patients. From this cohort of patients, we analyzed radiology reports of 299 patients (> 32,000 reports) who either were wild-type (147 patients) or had a KRAS (152 patients) mutation. Our algorithm determined word frequency within the wild-type and mutant radiology reports and used a naive Bayes classifier to determine the probability of a given word belonging to either group. The classifier determined that words with a greater than 50% chance of being in the KRAS mutation group and which had the highest absolute probability difference compared to the wild-type group included: "several", "innumerable", "confluent", and "numerous" (p < 0.01). In contrast, words with a greater than 50% chance of being in the wild type group and with the highest absolute probability difference included: "few", "discrete", and "[no] recurrent" (p = 0.03). Words used in radiology reports, which have direct implications on disease course, tumor burden, and therapy, appear with differing frequency in patients with KRAS mutations versus wild-type colon adenocarcinoma. Moreover, likely characteristic imaging traits of mutant tumors make probabilistic word analysis useful in identifying unique characteristics and disease course, with applications ranging from radiology and pathology reports to clinical notes.
C1 [Pershad, Yash; Albadawi, Hassan; Oklu, Rahmi] Mayo Clin, Dept Radiol, Div Vasc & Intervent Radiol, Phoenix, AZ 85054 USA.
   [Govindan, Siddharth] Massachusetts Gen Hosp, Dept Radiol, Boston, MA 02114 USA.
   [Hara, Amy K.; Wallace, Alex] Mayo Clin, Dept Radiol, Phoenix, AZ 85054 USA.
   [Borad, Mitesh J.; Bekaii-Saab, Tanios] Mayo Clin, Dept Hematol Oncol, Scottsdale, AZ 85259 USA.
C3 Mayo Clinic; Mayo Clinic Phoenix; Harvard University; Massachusetts General Hospital; Mayo Clinic; Mayo Clinic Phoenix; Mayo Clinic; Mayo Clinic Phoenix
RP Oklu, R (corresponding author), Mayo Clin, Dept Radiol, Div Vasc & Intervent Radiol, Phoenix, AZ 85054 USA.
EM pershad.yash@mayo.edu; sgovindan@partners.org; hara.amy@mayo.edu; borad.mitesh@mayo.edu; bekaii-saab.tanios@mayo.edu; wallace.alex@mayo.edu; albadawi.hassan@mayo.edu; oklu.rahmi@mayo.edu
FU National Institutes of Health [R01-HL137193, R01-EB24403, R21-EB021148, R03-CA172738]; Mayo Clinic
CR Blons H, 2014, ANN ONCOL, V25, P2378, DOI 10.1093/annonc/mdu464
   Compton CC, 2003, MODERN PATHOL, V16, P376, DOI 10.1097/01.MP.0000062859.46942.93
   Imamura Y, 2012, CLIN CANCER RES, V18, P4753, DOI 10.1158/1078-0432.CCR-11-3210
   Jamshidi N, 2014, RADIOLOGY, V270, P212, DOI 10.1148/radiol.13130078
   Kadowaki S, 2015, WORLD J GASTROENTERO, V21, P1275, DOI 10.3748/wjg.v21.i4.1275
   Karlo CA, 2014, RADIOLOGY, V270, P464, DOI 10.1148/radiol.13130663
   Kekelidze M, 2013, WORLD J GASTROENTERO, V19, P8502, DOI 10.3748/wjg.v19.i46.8502
   Kheirelseid EAH, 2013, J GASTROINTEST ONCOL, V4, P144, DOI 10.3978/j.issn.2078-6891.2013.010
   Kohli M, 2017, AM J ROENTGENOL, V208, P754, DOI 10.2214/AJR.16.17224
   Kuo MD, 2014, RADIOLOGY, V270, P320, DOI 10.1148/radiol.13132195
   Liu KH, 2011, J BIOMED INFORM, V44, P163, DOI 10.1016/j.jbi.2010.07.006
   Magnin S, 2011, J MOL DIAGN, V13, P485, DOI 10.1016/j.jmoldx.2011.05.010
   Mariotto AB, 2011, JNCI-J NATL CANCER I, V103, P117, DOI 10.1093/jnci/djq495
   Mazurowski MA, 2015, J AM COLL RADIOL, V12, P862, DOI 10.1016/j.jacr.2015.04.019
   Miotto R, 2016, SCI REP-UK, V6, P0, DOI 10.1038/srep26094
   Pham AD, 2014, BMC BIOINFORMATICS, V15, P0, DOI 10.1186/1471-2105-15-266
   Rutman AM, 2009, EUR J RADIOL, V70, P232, DOI 10.1016/j.ejrad.2009.01.050
   Wang SJ, 2012, MED IMAGE ANAL, V16, P933, DOI 10.1016/j.media.2012.02.005
   Wernick MN, 2010, IEEE SIGNAL PROC MAG, V27, P25, DOI 10.1109/MSP.2010.936730
   Yamamoto S, 2012, AM J ROENTGENOL, V199, P654, DOI 10.2214/AJR.11.7824
NR 20
TC 8
Z9 10
U1 0
U2 6
PU MDPI
PI BASEL
PA ST ALBAN-ANLAGE 66, CH-4052 BASEL, SWITZERLAND
SN 2075-4418
EI 
J9 DIAGNOSTICS
JI Diagnostics
PD SEP 15
PY 2017
VL 7
IS 3
BP 
EP 
DI 10.3390/diagnostics7030050
PG 7
WC Medicine, General & Internal
SC General & Internal Medicine
GA FI6DV
UT WOS:000412082000013
PM 28869500
DA 2024-03-01
ER

PT J
AU Huang, A
   Glick, SA
AF Huang, Amy
   Glick, Sharon A.
TI Genetic susceptibility to cutaneous radiation injury
SO ARCHIVES OF DERMATOLOGICAL RESEARCH
LA English
DT Review
DE Radiation dermatitis; Radiogenomics; Radiation therapy; Single nucleotide polymorphisms; Genome-wide association study; Oncodermatology
ID breast-cancer patients; normal tissue complications; late radiotherapy toxicity; single nucleotide polymorphisms; ataxia-telangiectasia gene; genome-wide association; dna-repair genes; ionizing-radiation; skin injury; xrcc1 genes
AB The use of ionizing radiation is critical to cancer treatment and fluoroscopic procedures. However, despite efforts to minimize total radiation dose, many patients experience toxic cutaneous side-effects of ionizing radiation, ranging from mild erythema to subcutaneous fibrosis, telangiectasia formation, and ulceration. Extent of injury is highly variable among patients. Studying the genetic determinants of radiation injury can help develop protocols to reduce radiation toxicity, as well as drive research into effective modulators of the genes and gene products associated with radiation injury. Many studies in the past two decades have identified single-nucleotide polymorphisms that may be associated with susceptibility to cutaneous radiation injury, such as those in genes related to the following cellular responses to ionizing radiation: inflammation, DNA repair, oxidation and stress response, and cell-cycle and apoptosis. This review summarizes the current literature on potential major genes and polymorphisms, in the previously described damage response pathways, that are involved in susceptibility to cutaneous radiation injury. Potential pitfalls of current research and further avenues of discovery will be explored.
C1 [Huang, Amy; Glick, Sharon A.] Suny Downstate Med Ctr, Dept Dermatol, 450 Clarkson Ave,8th Floor,Box 46, Brooklyn, NY 11203 USA.
C3 State University of New York (SUNY) System; State University of New York (SUNY) Downstate Medical Center
RP Huang, A (corresponding author), Suny Downstate Med Ctr, Dept Dermatol, 450 Clarkson Ave,8th Floor,Box 46, Brooklyn, NY 11203 USA.
EM ah2485@gmail.com
CR Alsbeih G, 2010, RADIAT RES, V173, P505, DOI 10.1667/RR1769.1
   Ambrosone CB, 2006, BREAST CANCER RES, V8, P0, DOI 10.1186/bcr1526
   Andreassen CN, 2002, RADIOTHER ONCOL, V64, P131, DOI 10.1016/S0167-8140(02)00154-8
   Andreassen CN, 2005, RADIOTHER ONCOL, V75, P18, DOI 10.1016/j.radonc.2004.12.012
   Andreassen CN, 2005, ACTA ONCOL, V44, P801, DOI 10.1080/02841860500374513
   Anscher MS, 1998, INT J RADIAT ONCOL, V41, P1029, DOI 10.1016/S0360-3016(98)00154-0
   ANSCHER MS, 1990, RADIAT RES, V122, P77, DOI 10.2307/3577586
   Appleby JM, 1997, BRIT J CANCER, V76, P1546, DOI 10.1038/bjc.1997.593
   Barnett GC, 2014, RADIOTHER ONCOL, V111, P178, DOI 10.1016/j.radonc.2014.02.012
   Barnett GC, 2012, RADIOTHER ONCOL, V105, P289, DOI 10.1016/j.radonc.2012.10.017
   Bremer M, 2003, RADIOTHER ONCOL, V69, P155, DOI 10.1016/j.radonc.2003.08.004
   Caldecott KW, 2008, NAT REV GENET, V9, P619, DOI 10.1038/nrg2380
   Chen X, 2014, PLOS ONE, V9, P0, DOI 10.1371/journal.pone.0089234
   Clarke RA, 1998, INT J RADIAT ONCOL, V41, P1021, DOI 10.1016/S0360-3016(98)00171-0
   De Langhe S, 2014, BMC CANCER, V14, P0, DOI 10.1186/1471-2407-14-711
   Doctrow SR, 2013, J INVEST DERMATOL, V133, P1088, DOI 10.1038/jid.2012.410
   Dong LH, 2015, INT J RADIAT ONCOL, V91, P1090, DOI 10.1016/j.ijrobp.2014.12.041
   Fachal L, 2014, NAT GENET, V46, P891, DOI 10.1038/ng.3020
   Fahl WE, 2016, ARCH DERMATOL RES, V308, P751, DOI 10.1007/s00403-016-1691-2
   Frazier TH, 2007, ARCH DERMATOL, V143, P637, DOI 10.1001/archderm.143.5.637
   Giotopoulos G, 2007, BRIT J CANCER, V96, P1001, DOI 10.1038/sj.bjc.6603637
   González F, 2013, CELL REP, V3, P651, DOI 10.1016/j.celrep.2013.02.005
   Grainger DJ, 1999, HUM MOL GENET, V8, P93, DOI 10.1093/hmg/8.1.93
   Hall EJ, 1998, CANCER J, V4, P385
   Harms C, 2004, ENVIRON MOL MUTAGEN, V44, P74, DOI 10.1002/em.20031
   Haston CK, 1997, CANCER RES, V57, P5286
   Hu JJ, 2001, CARCINOGENESIS, V22, P917, DOI 10.1093/carcin/22.6.917
   Hymes SR, 2006, J AM ACAD DERMATOL, V54, P28, DOI 10.1016/j.jaad.2005.08.054
   Isomura M, 2008, CLIN CANCER RES, V14, P6683, DOI 10.1158/1078-0432.CCR-07-4389
   Koike M, 2005, J RADIAT RES, V46, P173, DOI 10.1269/jrr.46.173
   Kuptsova N, 2008, INT J CANCER, V122, P1333, DOI 10.1002/ijc.23138
   Lee YS, 2006, BRIT J DERMATOL, V154, P829, DOI 10.1111/j.1365-2133.2006.07200.x
   Li CG, 1999, INT J CANCER, V84, P155, DOI 10.1002/(SICI)1097-0215(19990420)84:2<155::AID-IJC11>3.0.CO;2-S
   Li H, 2013, MATH PROBL ENG, V2013, P0, DOI 10.1155/2013/265895
   Liao CY, 2016, J INVEST DERMATOL, V136, P680, DOI 10.1016/j.jid.2015.12.021
   Lichtenstein DA, 1996, ARCH DERMATOL, V132, P663, DOI 10.1001/archderm.132.6.663
   Mangoni M, 2011, INT J RADIAT ONCOL, V81, P52, DOI 10.1016/j.ijrobp.2010.04.023
   Marangoni E, 2000, NUCLEIC ACIDS RES, V28, P4778, DOI 10.1093/nar/28.23.4778
   Piskounova E, 2015, NATURE, V527, P186, DOI 10.1038/nature15726
   Quarmby S, 2003, INT J RADIAT BIOL, V79, P137, DOI 10.1080/0955300021000045673
   Raabe A, 2012, RADIAT ONCOL, V7, P0, DOI 10.1186/1748-717X-7-65
   Ramsay J, 1998, RADIOTHER ONCOL, V47, P125, DOI 10.1016/S0167-8140(98)00014-0
   Salvo N, 2010, CURR ONCOL, V17, P94
   Schecter Amy K, 2003, J DRUGS DERMATOL, V2, P425
   Schirmer MA, 2012, INT J RADIAT ONCOL, V83, P149, DOI 10.1016/j.ijrobp.2011.05.063
   Schwarz A, 2002, NAT CELL BIOL, V4, P26, DOI 10.1038/ncb717
   Seibold P, 2015, INT J RADIAT ONCOL, V92, P1084, DOI 10.1016/j.ijrobp.2015.04.011
   Shayeghl M, 1998, BRIT J CANCER, V78, P922, DOI 10.1038/bjc.1998.602
   Su M, 2014, ASIAN PAC J CANCER P, V15, P10675, DOI 10.7314/APJCP.2014.15.24.10675
   Svensson JP, 2006, PLOS MED, V3, P1904, DOI 10.1371/journal.pmed.0030422
   Tan XL, 2006, BREAST CANCER RES TR, V97, P255, DOI 10.1007/s10549-005-9119-2
   Tanteles GA, 2012, INT J RADIAT ONCOL, V84, P1031, DOI 10.1016/j.ijrobp.2012.02.018
   Travis EL, 2007, SEMIN RADIAT ONCOL, V17, P149, DOI 10.1016/j.semradonc.2006.11.011
   Wang YF, 2003, DNA REPAIR, V2, P901, DOI 10.1016/S1568-7864(03)00085-5
   Weissberg JB, 1998, INT J RADIAT ONCOL, V42, P1133, DOI 10.1016/S0360-3016(98)00295-8
   West C, 2010, RADIOTHER ONCOL, V94, P117, DOI 10.1016/j.radonc.2009.12.007
NR 56
TC 10
Z9 11
U1 0
U2 8
PU SPRINGER
PI NEW YORK
PA 233 SPRING ST, NEW YORK, NY 10013 USA
SN 0340-3696
EI 1432-069X
J9 ARCH DERMATOL RES
JI Arch. Dermatol. Res.
PD JAN 15
PY 2017
VL 309
IS 1
BP 1
EP 10
DI 10.1007/s00403-016-1702-3
PG 10
WC Dermatology
SC Dermatology
GA EH8ZH
UT WOS:000392060800001
PM 27878387
DA 2024-03-01
ER

PT J
AU Wilson, R
   Devaraj, A
AF Wilson, Ryan
   Devaraj, Anand
TI Radiomics of pulmonary nodules and lung cancer
SO TRANSLATIONAL LUNG CANCER RESEARCH
LA English
DT Review
DE Lung cancer; pulmonary nodules; radiology; radiomics; CT
ID doubling times; growth-rate; fleischner-society; texture analysis; ct measurements; serial ct; features; management; adenocarcinomas; guidelines
AB The large number of indeterminate pulmonary nodules encountered incidentally or during CT-based lung screening provides considerable diagnostic and management challenges. Conventional nodule evaluation relies on visually identifiable discriminators such as size and speculation. These visible nodule features are however small in number and subject to considerable interpretation variability. With the development of novel targeted therapies for lung cancer the diagnosis and characterization of early stage lung tumours has never been more important. Radiomics is a developing field aimed at deriving automated quantitative imaging features from medical images that can predict nodule and tumour behavior non-invasively. In contrast to conventional visual image features radiomics can extract substantially greater numbers of nodule features with much better reproducibility. This paper summarizes the basic process of radiomics and outlines why radiomic feature analysis may be particularly well suited to the evaluation of lung nodules. We review the current evidence for its clinical application with regards to pulmonary nodule management, considering promising applications such as predicting malignancy, histological subtyping, gene expression and post-treatment prognosis. Radiomics has the potential to transform the management of pulmonary nodules offering early diagnosis and personalized medicine using a method that is in costeffective and non-invasive.
C1 [Wilson, Ryan; Devaraj, Anand] Royal Brompton Hosp, London SW3 6NP, England.
C3 Royal Brompton Hospital
RP Wilson, R (corresponding author), Ulster Hosp, Dept Radiol, Upper Newtownards Rd, Belfast BT16 1RH, Antrim, North Ireland.; Devaraj, A (corresponding author), Royal Brompton Hosp, Dept Radiol, Sydney St, London SW3 6HNP, England.
EM rjawilson@me.com; a.devaraj@rbht.nhs.uk
CR Balagurunathan Y, 2014, TRANSL ONCOL, V7, P72, DOI 10.1593/tlo.13844
   Callister MEJ, 2015, THORAX, V70, P1, DOI 10.1136/thoraxjnl-2015-207168
   Chae HD, 2014, RADIOLOGY, V273, P285, DOI 10.1148/radiol.14132187
   Colen R, 2014, TRANSL ONCOL, V7, P556, DOI 10.1016/j.tranon.2014.07.007
   Coroller TP, 2016, RADIOTHER ONCOL, V119, P480, DOI 10.1016/j.radonc.2016.04.004
   Coroller TP, 2015, RADIOTHER ONCOL, V114, P345, DOI 10.1016/j.radonc.2015.02.015
   Ganeshan B, 2012, EUR RADIOL, V22, P796, DOI 10.1007/s00330-011-2319-8
   Gevaert O, 2012, RADIOLOGY, V264, P387, DOI 10.1148/radiol.12111607
   Gillies RJ, 2016, RADIOLOGY, V278, P563, DOI 10.1148/radiol.2015151169
   Hasegawa M, 2000, BRIT J RADIOL, V73, P1252, DOI 10.1259/bjr.73.876.11205667
   Hawkins S, 2016, J THORAC ONCOL, V11, P2120, DOI 10.1016/j.jtho.2016.07.002
   Henschke CI, 2012, RADIOLOGY, V263, P578, DOI 10.1148/radiol.12102489
   Horeweg N, 2013, EUR RESPIR J, V42, P1659, DOI 10.1183/09031936.00197712
   Jennings SG, 2006, RADIOLOGY, V241, P554, DOI 10.1148/radiol.2412051185
   Ko JP, 2012, RADIOLOGY, V262, P662, DOI 10.1148/radiol.11100878
   Lambin P, 2012, EUR J CANCER, V48, P441, DOI 10.1016/j.ejca.2011.11.036
   Lee SML, 2014, PLOS ONE, V9, P0, DOI 10.1371/journal.pone.0107567
   Liu Y, 2016, CLIN LUNG CANCER, V17, P441, DOI 10.1016/j.cllc.2016.02.001
   MacMahon H, 2005, RADIOLOGY, V237, P395, DOI 10.1148/radiol.2372041887
   Maldonado F, 2013, J THORAC ONCOL, V8, P452, DOI 10.1097/JTO.0b013e3182843721
   Mattonen SA, 2016, INT J RADIAT ONCOL, V94, P1121, DOI 10.1016/j.ijrobp.2015.12.369
   Naidich DP, 2013, RADIOLOGY, V266, P304, DOI 10.1148/radiol.12120628
   Parmar C, 2015, SCI REP-UK, V5, P0, DOI 10.1038/srep11044
   Revel MP, 2006, AM J ROENTGENOL, V187, P135, DOI 10.2214/AJR.05.1228
   Revel MP, 2004, RADIOLOGY, V231, P453, DOI 10.1148/radiol.2312030167
   Weiss GJ, 2014, PLOS ONE, V9, P0, DOI 10.1371/journal.pone.0100244
   Wilson DO, 2012, AM J RESP CRIT CARE, V185, P85, DOI 10.1164/rccm.201107-1223OC
   Winer-Muram HT, 2002, RADIOLOGY, V223, P798, DOI 10.1148/radiol.2233011026
   Wu WM, 2016, FRONT ONCOL, V6, P0, DOI 10.3389/fonc.2016.00071
NR 29
TC 137
Z9 156
U1 3
U2 65
PU AME PUBL CO
PI SHATIN
PA FLAT-RM C 16F, KINGS WING PLAZA 1, NO 3 KWAN ST, SHATIN, HONG KONG 00000, PEOPLES R CHINA
SN 2218-6751
EI 2226-4477
J9 TRANSL LUNG CANCER R
JI Transl. Lung Cancer Res.
PD FEB 15
PY 2017
VL 6
IS 1
BP 86
EP 91
DI 10.21037/tlcr.2017.01.04
PG 6
WC Oncology; Respiratory System
SC Oncology; Respiratory System
GA EP2YG
UT WOS:000397248900012
PM 28331828
DA 2024-03-01
ER

PT J
AU Sun, WQ
   Zheng, B
   Qian, W
AF Sun, Wenqing
   Zheng, Bin
   Qian, Wei
TI Automatic feature learning using multichannel ROI based on deep structured algorithms for computerized lung cancer diagnosis
SO COMPUTERS IN BIOLOGY AND MEDICINE
LA English
DT Article
DE Big data; Deep learning; Lung cancer; Unsupervised feature learning; Computer aided diagnosis
ID image-database-consortium; aided detection; mass detection; pulmonary nodules; neural-networks; ct scans; mammography; performance; radiomics; risk
AB This study aimed to analyze the ability of extracting automatically generated features using deep structured algorithms in lung nodule CT image diagnosis, and compare its performance with traditional computer aided diagnosis (CADx) systems using hand-crafted features. All of the 1018 cases were acquired from Lung Image Database Consortium (LIDC) public lung cancer database. The nodules were segmented according to four radiologists' markings, and 13,668 samples were generated by rotating every slice of nodule images. Three multi-channel ROI based deep structured algorithms were designed and implemented in this study: convolutional neural network (CNN), deep belief network (DBN), and stacked denoising autoencoder (SDAE). For the comparison purpose, we also implemented a CADx system using hand-crafted features including density features, texture features and morphological features. The performance of every scheme was evaluated by using a 10-fold cross validation method and an assessment index of the area under the receiver operating characteristic curve (AUC). The observed highest area under the curve (AUC) was 0.899 +/- 0.018 achieved by CNN, which was significantly higher than traditional CADx with the AUC=0.848 +/- 0.026. The results from DBN was also slightly higher than CADx, while SDAE was slightly lower. By visualizing the automatic generated features, we found some meaningful detectors like curvy stroke detectors from deep structured schemes. The study results showed the deep structured algorithms with automatically generated features can achieve desirable performance in lung nodule diagnosis. With well-tuned parameters and large enough dataset, the deep learning algorithms can have better performance than current popular CADx. We believe the deep learning algorithms with similar data preprocessing procedure can be used in other medical image analysis areas as well.
C1 [Sun, Wenqing; Qian, Wei] Univ Texas El Paso, Coll Engn, El Paso, TX 79968 USA.
   [Zheng, Bin] Univ Oklahoma, Coll Engn, Norman, OK 73019 USA.
C3 University of Texas System; University of Texas El Paso; University of Oklahoma System; University of Oklahoma - Norman
RP Qian, W (corresponding author), Univ Texas El Paso, Dept Elect & Comp Engn, Med Imaging Informat Lab, Coll Engn, 500 West Univ Ave, El Paso, TX 79968 USA.
EM wqian@utep.edu
CR AKAIKE H, 1974, IEEE T AUTOMAT CONTR, VAC19, P716, DOI 10.1109/TAC.1974.1100705
   Armato SG, 2007, ACAD RADIOL, V14, P1409, DOI 10.1016/j.acra.2007.07.008
   Armato SG, 2011, MED PHYS, V38, P915, DOI 10.1118/1.3528204
   Beaman R, 1957, DYN PROGRAM, V70, P0
   Bengio Y, 2006, ADVANCES IN NEURAL INFORMATION PROCESSING SYSTEMS, V19, P1, DOI 10.7551/MITPRESS/7503.003.0024
   Bengio Y, 2009, FOUND TRENDS MACH LE, V2, P1, DOI 10.1561/2200000006
   Bordes A, 2012, P AISTATS, V22, P127
   Ciresan DC, 2013, LECT NOTES COMPUT SC, V8150, P411, DOI 10.1007/978-3-642-40763-5_51
   Clark K, 2013, J DIGIT IMAGING, V26, P1045, DOI 10.1007/s10278-013-9622-7
   Cottle M, 2013, TECH. REP., V0, P0
   Giger ML, 2008, MED PHYS, V35, P5799, DOI 10.1118/1.3013555
   Hinton GE, 2006, NEURAL COMPUT, V18, P1527, DOI 10.1162/neco.2006.18.7.1527
   Hyvärinen A, 2000, NEURAL NETWORKS, V13, P411, DOI 10.1016/S0893-6080(00)00026-5
   Krizhevsky A, 2017, COMMUN ACM, V60, P84, DOI 10.1145/3065386
   Kumar D, 2015, 2015 12TH CONFERENCE ON COMPUTER AND ROBOT VISION CRV 2015, V0, PP133, DOI 10.1109/CRV.2015.25
   Kumar V, 2012, MAGN RESON IMAGING, V30, P1234, DOI 10.1016/j.mri.2012.06.010
   Leader JK, 2005, AM J ROENTGENOL, V185, P973, DOI 10.2214/AJR.04.1225
   LeCun Y, 1989, NEURAL COMPUT, V1, P541, DOI 10.1162/neco.1989.1.4.541
   Lecun Y, 1998, P IEEE, V86, P2278, DOI 10.1109/5.726791
   Lee H, 2011, COMMUN ACM, V54, P95, DOI 10.1145/2001269.2001295
   Leijenaar RTH, 2013, ACTA ONCOL, V52, P1391, DOI 10.3109/0284186X.2013.812798
   Lohr S, 2012, NY TIMES, V0, PP1, DOI 10.1126/SCIENCE.1243089
   Mikolov T, 2011, 12TH ANNUAL CONFERENCE OF THE INTERNATIONAL SPEECH COMMUNICATION ASSOCIATION 2011 (INTERSPEECH 2011), VOLS 1-5, P612
   Najafabadi MM, 2015, J BIG DATA, V2, P1, DOI 10.1186/s40537-014-0007-7
   NISHIKAWA RM, 1994, MED PHYS, V21, P265, DOI 10.1118/1.597287
   Qian W, 1999, MED PHYS, V26, P402, DOI 10.1118/1.598531
   Qian W, 2007, ACAD RADIOL, V14, P530, DOI 10.1016/j.acra.2007.01.012
   Qian W, 2015, EXPERT REV MED DEVIC, V12, P497, DOI 10.1586/17434440.2015.1068115
   Raghupathi W, 2014, HEALTH INF SCI SYST, V2, P0, DOI 10.1186/2047-2501-2-3
   Roth HR, 2016, IEEE T MED IMAGING, V35, P1170, DOI 10.1109/TMI.2015.2482920
   Samala RK, 2016, MED PHYS, V43, P6654, DOI 10.1118/1.4967345
   Schmidhuber J, 2015, NEURAL NETWORKS, V61, P85, DOI 10.1016/j.neunet.2014.09.003
   SCHWARZ G, 1978, ANN STAT, V6, P461, DOI 10.1214/aos/1176344136
   Shen Wei, 2015, INF PROCESS MED IMAGING, V24, P588, DOI 10.1007/978-3-319-19992-4_46
   Socher Richard, 2011, ADV NEURAL INFORM PR, V24, P801
   Sun WJ, 2016, AER ADV ENG RES, V30, P385
   Sun WQ, 2016, COMPUT METH PROG BIO, V135, P77, DOI 10.1016/j.cmpb.2016.07.017
   Sun WQ, 2015, PROC SPIE, V9414, P0, DOI 10.1117/12.2076633
   Sun WQ, 2015, MED PHYS, V42, P2853, DOI 10.1118/1.4919772
   Sun WQ, 2014, COMPUT MED IMAG GRAP, V38, P348, DOI 10.1016/j.compmedimag.2014.03.001
   Szegedy C, 2015, PROC CVPR IEEE, V0, PP1, DOI 10.1109/CVPR.2015.7298594
   van Tulder G, 2016, IEEE T MED IMAGING, V35, P1262, DOI 10.1109/TMI.2016.2526687
   Vincent Pascal, 2008, INT C MACH LEARN ICM, V0, PP1096, DOI 10.1145/1390156.1390294
   Way TW, 2006, MED PHYS, V33, P2323, DOI 10.1118/1.2207129
   Way TW, 2009, MED PHYS, V36, P3086, DOI 10.1118/1.3140589
   Wiemker R, 2009, MED IMAGING 2009 COM, V7260, P0
   Zheng B, 2003, RADIOLOGY, V228, P58, DOI 10.1148/radiol.2281020489
NR 49
TC 118
Z9 131
U1 0
U2 69
PU PERGAMON-ELSEVIER SCIENCE LTD
PI OXFORD
PA THE BOULEVARD, LANGFORD LANE, KIDLINGTON, OXFORD OX5 1GB, ENGLAND
SN 0010-4825
EI 1879-0534
J9 COMPUT BIOL MED
JI Comput. Biol. Med.
PD OCT 1
PY 2017
VL 89
IS 
BP 530
EP 539
DI 10.1016/j.compbiomed.2017.04.006
PG 10
WC Biology; Computer Science, Interdisciplinary Applications; Engineering, Biomedical; Mathematical & Computational Biology
SC Life Sciences & Biomedicine - Other Topics; Computer Science; Engineering; Mathematical & Computational Biology
GA FK3HQ
UT WOS:000413376600051
PM 28473055
DA 2024-03-01
ER

PT J
AU Cozzi, L
   Dinapoli, N
   Fogliata, A
   Hsu, WC
   Reggiori, G
   Lobefalo, F
   Kirienko, M
   Sollini, M
   Franceschini, D
   Comito, T
   Franzese, C
   Scorsetti, M
   Wang, PM
AF Cozzi, Luca
   Dinapoli, Nicola
   Fogliata, Antonella
   Hsu, Wei-Chung
   Reggiori, Giacomo
   Lobefalo, Francesca
   Kirienko, Margarita
   Sollini, Martina
   Franceschini, Davide
   Comito, Tiziana
   Franzese, Ciro
   Scorsetti, Marta
   Wang, Po-Ming
TI Radiomics based analysis to predict local control and survival in hepatocellular carcinoma patients treated with volumetric modulated arc therapy
SO BMC CANCER
LA English
DT Article
DE Hepatocellular carcinoma; Liver cancer; VMAT; Radiomics; texture analysis; Outcome prediction
ID tomography texture analysis; conformal radiotherapy; radiation-therapy; liver-lesions; generation; features
AB Background: To appraise the ability of a radiomics based analysis to predict local response and overall survival for patients with hepatocellular carcinoma. Methods: A set of 138 consecutive patients (112 males and 26 females, median age 66 years) presented with Barcelona Clinic Liver Cancer (BCLC) stage A to C were retrospectively studied. For a subset of these patients (106) complete information about treatment outcome, namely local control, was available. Radiomic features were computed for the clinical target volume. A total of 35 features were extracted and analyzed. Univariate analysis was used to identify clinical and radiomics significant features. Multivariate models by Cox-regression hazards model were built for local control and survival outcome. Models were evaluated by area under the curve (AUC) of receiver operating characteristic (ROC) curve. For the LC analysis, two models selecting two groups of uncorrelated features were analyzes while one single model was built for the OS analysis. Results: The univariate analysis lead to the identification of 15 significant radiomics features but the analysis of cross correlation showed several cross related covariates. The un-correlated variables were used to build two separate models; both resulted into a single significant radiomic covariate: model-1: energy p < 0.05, AUC of ROC 0.6659, C.I.: 0.5585-0.7732; model-2: GLNU p < 0.05, AUC 0.6396, C. I.: 0.5266-0.7526. The univariate analysis for covariates significant with respect to local control resulted in 9 clinical and 13 radiomics features with multiple and complex cross-correlations. After elastic net regularization, the most significant covariates were compacity and BCLC stage, with only compacity significant to Cox model fitting (C-ox model likelihood ratio test p < 0.0001, compacity p < 0.00001; AUC of the model is 0.8014 (C.I. = 0.7232-0.8797)). Conclusion: A robust radiomic signature, made by one single feature was finally identified. A validation phases, based on independent set of patients is scheduled to be performed to confirm the results.
C1 [Cozzi, Luca; Fogliata, Antonella; Reggiori, Giacomo; Lobefalo, Francesca; Franceschini, Davide; Comito, Tiziana; Franzese, Ciro; Scorsetti, Marta] Humanitas Clin & Res Hosp, Radiotherapy & Radiosurg Dept, Rozzano, Italy.
   [Kirienko, Margarita; Sollini, Martina] Humanitas Clin & Res Hosp, Nucl Med Dept, Rozzano, Italy.
   [Cozzi, Luca; Scorsetti, Marta] Humanitas Univ, Dept Biomed Sci, Rozzano, Italy.
   [Hsu, Wei-Chung; Wang, Po-Ming] Cheng Ching Gen Hosp, Dept Radiat Oncol, Taichung, Taiwan.
   [Dinapoli, Nicola] Univ Agostino Gemelli, Fdn Policlin, Polo Sci Oncol & Ematol, Rome, Italy.
   [Cozzi, Luca] Humanitas Canc Ctr & Res Hosp, Via Manzoni 56, I-20089 Milan, Italy.
C3 IRCCS Humanitas Research Hospital; IRCCS Humanitas Research Hospital; IRCCS Humanitas Research Hospital; Humanitas University
RP Cozzi, L (corresponding author), Humanitas Clin & Res Hosp, Radiotherapy & Radiosurg Dept, Rozzano, Italy.; Cozzi, L (corresponding author), Humanitas Univ, Dept Biomed Sci, Rozzano, Italy.
EM luca.cozzi@humanitas.it
FU general Radiomics projects
CR Aerts M, 2014, NAT COMMUN, V5, P0, DOI 10.1038/ncomms4789
   Altekruse SF, 2009, J CLIN ONCOL, V27, P1485, DOI 10.1200/JCO.2008.20.7753
   AMADASUN M, 1989, IEEE T SYST MAN CYB, V19, P1264, DOI 10.1109/21.44046
   Chen ST, 2017, EUR J RADIOL, V90, P198, DOI 10.1016/j.ejrad.2017.02.035
   Cheng JCH, 2003, INT J RADIAT ONCOL, V56, P229, DOI 10.1016/S0360-3016(03)00091-9
   Dawson LA, 2005, SEMIN RADIAT ONCOL, V15, P279, DOI 10.1016/j.semradonc.2005.04.005
   Eccles CL, 2008, INT J RADIAT ONCOL, V72, P582, DOI 10.1016/j.ijrobp.2008.06.1496
   Echegaray S, 2015, J MED IMAGING, V2, P0, DOI 10.1117/1.JMI.2.4.041011
   El-Serag HB, 1999, NEW ENGL J MED, V340, P745, DOI 10.1056/NEJM199903113401001
   Gong GZ, 2013, J RADIAT RES, V54, P182, DOI 10.1093/jrr/rrs068
   HARALICK RM, 1973, IEEE T SYST MAN CYB, VSMC3, P610, DOI 10.1109/TSMC.1973.4309314
   Huang L, 2016, COMPUT MATH METHODS, V35, P160
   Kuo YC, 2011, RADIAT ONCOL, V6, P0, DOI 10.1186/1748-717X-6-76
   Lambin P, 2013, NAT REV CLIN ONCOL, V10, P27, DOI 10.1038/nrclinonc.2012.196
   Larue RTHM, 2017, BRIT J RADIOL, V90, P0, DOI 10.1259/bjr.20160665
   LAWRENCE TS, 1995, INT J RADIAT ONCOL, V31, P1237, DOI 10.1016/0360-3016(94)00418-K
   Li M, 2016, ONCOTARGET, V7, P13248, DOI 10.18632/oncotarget.7467
   Limkin EJ, 2017, ANN ONCOL, V28, P1191, DOI 10.1093/annonc/mdx034
   Lubner MG, 2015, ABDOM IMAGING, V40, P2331, DOI 10.1007/s00261-015-0438-4
   Munoz-Schuffenegger P, 2017, SEMIN RADIAT ONCOL, V27, P350, DOI 10.1016/j.semradonc.2017.04.002
   Orlhac F, 2016, TECHNICAL APPENDIX-LOCAL IMAGE FEATURES EXTRACTION--LIFEX, V0, P0
   Orlhac F, 2015, PLOS ONE, V10, P0, DOI 10.1371/journal.pone.0145063
   Pan CC, 2010, INT J RADIAT ONCOL, V76, PS94, DOI 10.1016/j.ijrobp.2009.06.092
   Park HC, 2002, INT J RADIAT ONCOL, V54, P150, DOI 10.1016/S0360-3016(02)02864-X
   Parmar C, 2015, FRONT ONCOL, V5, P0, DOI 10.3389/fonc.2015.00272
   Raman SP, 2015, J COMPUT ASSIST TOMO, V39, P383, DOI 10.1097/RCT.0000000000000217
   Reggiori G, 2012, MED PHYS, V39, P1112, DOI 10.1118/1.3679858
   Sala E, 2017, CLIN RADIOL, V72, P3, DOI 10.1016/j.crad.2016.09.013
   Scalco E, 2017, BRIT J RADIOL, V90, P0, DOI 10.1259/bjr.20160642
   Scorsetti M, 2015, J CANCER RES CLIN, V141, P1301, DOI 10.1007/s00432-015-1929-y
   Simpson AL, 2017, ANN SURG ONCOL, V24, P2482, DOI 10.1245/s10434-017-5896-1
   Sollini M, 2017, SCI REP-UK, V7, P0, DOI 10.1038/s41598-017-00426-y
   Team RC, 2016, R LANG ENV STAT COMP, V0, P0
   Thibault G, 2009, PATTERN RECOGNIT INF, V140, P145
   Wang PM, 2013, STRAHLENTHER ONKOL, V189, P301, DOI 10.1007/s00066-012-0298-6
   WANG PM, 2014, RADIAT ONCOL, V9, P0
   Wang PM, 2012, RADIAT ONCOL, V7, P0, DOI 10.1186/1748-717X-7-207
   Wu WM, 2016, FRONT ONCOL, V6, P0, DOI 10.3389/fonc.2016.00071
   Zou H, 2005, J R STAT SOC B, V67, P301, DOI 10.1111/j.1467-9868.2005.00503.x
NR 39
TC 69
Z9 80
U1 3
U2 22
PU BMC
PI LONDON
PA CAMPUS, 4 CRINAN ST, LONDON N1 9XW, ENGLAND
SN 1471-2407
EI 
J9 BMC CANCER
JI BMC Cancer
PD DEC 6
PY 2017
VL 17
IS 
BP 
EP 
DI 10.1186/s12885-017-3847-7
PG 10
WC Oncology
SC Oncology
GA FP3GN
UT WOS:000417506800005
PM 29207975
DA 2024-03-01
ER

PT J
AU Soufi, M
   Kamali-Asl, A
   Geramifar, P
   Rahmim, A
AF Soufi, Motahare
   Kamali-Asl, Alireza
   Geramifar, Parham
   Rahmim, Arman
TI A Novel Framework for Automated Segmentation and Labeling of Homogeneous <i>Versus</i> Heterogeneous Lung Tumors in [<SUP>18</SUP>F]FDG-PET Imaging
SO MOLECULAR IMAGING AND BIOLOGY
LA English
DT Article
DE Heterogeneous tumor delineation; Automated PET image segmentation; Random walk; Fuzzy logic
ID f-18-fdg pet; fdg-pet; quantitative assessment; volume delineation; prognostic value; texture analysis; quantification; images; radiomics; ct
AB Determination of intra-tumor high-uptake area using 2-deoxy-2-[F-18]fluoro-d-glucose ([F-18]FDG) positron emission tomography (PET) imaging is an important consideration for dose painting in radiation treatment applications. The aim of our study was to develop a framework towards automated segmentation and labeling of homogeneous vs. heterogeneous tumors in clinical lung [F-18]FDG-PET with the capability of intra-tumor high-uptake region delineation. We utilized and extended a fuzzy random walk PET tumor segmentation algorithm to delineate intra-tumor high-uptake areas. Tumor textural feature (TF) analysis was used to find a relationship between tumor type and TF values. Segmentation accuracy was evaluated quantitatively utilizing 70 clinical [F-18]FDG-PET lung images of patients with a total of 150 solid tumors. For volumetric analysis, the Dice similarity coefficient (DSC) and Hausdorff distance (HD) measures were extracted with respect to gold-standard manual segmentation. A multi-linear regression model was also proposed for automated tumor labeling based on TFs, including cross-validation analysis. Two-tailed t test analysis of TFs between homogeneous and heterogeneous tumors revealed significant statistical difference for size-zone variability (SZV), intensity variability (IV), zone percentage (ZP), proposed parameters II and III, entropy and tumor volume (p < 0.001), dissimilarity, high intensity emphasis (HIE), and SUVmin (p < 0.01). Lower statistical differences were observed for proposed parameter I (p = 0.02), and no significant differences were observed for SUVmax and SUVmean. Furthermore, the Spearman rank analysis between visual tumor labeling and TF analysis depicted a significant correlation for SZV, IV, entropy, parameters II and III, and tumor volume (0.68 ae<currency> rho ae<currency> 0.84) and moderate correlation for ZP, HIE, homogeneity, dissimilarity, parameter I, and SUVmin (0.22 ae<currency> rho ae<currency> 0.52), while no correlations were observed for SUVmax and SUVmean (rho < 0.08). The multi-linear regression model for automated tumor labeling process resulted in R (2) and RMSE values of 0.93 and 0.14, respectively (p < 0.001), and generated tumor labeling sensitivity and specificity of 0.93 and 0.89. With respect to baseline random walk segmentation, the results showed significant (p < 0.001) mean DSC, HD, and SUVmean error improvements of 21.4 +/- 11.5 %, 1.4 +/- 0.8 mm, and 16.8 +/- 8.1 % in homogeneous tumors and 7.4 +/- 4.4 %, 1.5 +/- 0.6 mm, and 7.9 +/- 2.7 % in heterogeneous lesions. In addition, significant (p < 0.001) mean DSC, HD, and SUVmean error improvements were observed for tumor sub-volume delineations, namely 5 +/- 2 %, 1.5 +/- 0.6 mm, and 7 +/- 3 % for the proposed Fuzzy RW method compared to RW segmentation. We proposed and demonstrated an automatic framework for significantly improved segmentation and labeling of homogeneous vs. heterogeneous tumors in lung [F-18]FDG-PET images.
C1 [Soufi, Motahare; Kamali-Asl, Alireza] Shahid Beheshti Univ, Dept Radiat Med Engn, Tehran, Iran.
   [Geramifar, Parham] Univ Tehran Med Sci, Shariati Hosp, Res Ctr Nucl Med, Tehran, Iran.
   [Rahmim, Arman] Johns Hopkins Univ, Dept Radiol, Baltimore, MD 21218 USA.
   [Rahmim, Arman] Johns Hopkins Univ, Dept Elect & Comp Engn, Baltimore, MD 21218 USA.
C3 Shahid Beheshti University; Tehran University of Medical Sciences; Johns Hopkins University; Johns Hopkins University
RP Kamali-Asl, A (corresponding author), Shahid Beheshti Univ, Dept Radiat Med Engn, Tehran, Iran.; Rahmim, A (corresponding author), Johns Hopkins Univ, Dept Radiol, Baltimore, MD 21218 USA.; Rahmim, A (corresponding author), Johns Hopkins Univ, Dept Elect & Comp Engn, Baltimore, MD 21218 USA.
EM a_r_kamali@yahoo.com; arahmim1@jhmi.edu
CR Abdoli M, 2012, IEEE NUCL SCI CONF R, V0, P3947
   Aerts HJWL, 2014, NAT COMMUN, V5, P0, DOI 10.1038/ncomms5006
   Unknown -, 2014, 2014 IEEE STUDENTSCO, V0, P0
   Unknown -, 2006, IEEE T PATTERN ANAL, V0, P0
   Ashrafinia S, 2016, J NUCL MED, V57, P0
   Asselin MC, 2012, EUR J CANCER, V48, P447, DOI 10.1016/j.ejca.2011.12.025
   Bagci U, 2013, MED IMAGE ANAL, V17, P929, DOI 10.1016/j.media.2013.05.004
   Bagci U, 2012, LECT NOTES COMPUT SC, V7512, P459, DOI 10.1007/978-3-642-33454-2_57
   Bagci U, 2011, IEEE ENG MED BIO, V0, PP8479, DOI 10.1109/IEMBS.2011.6092092
   Basu S, 2011, EUR J NUCL MED MOL I, V38, P987, DOI 10.1007/s00259-011-1787-z
   Belhassen S, 2010, MED PHYS, V37, P1309, DOI 10.1118/1.3301610
   Bradley J, 2004, INT J RADIAT ONCOL, V59, P78, DOI 10.1016/j.ijrobp.2003.10.044
   Bradshaw TJ, 2013, J NUCL MED, V54, P1931, DOI 10.2967/jnumed.113.121921
   Chicklore S, 2013, EUR J NUCL MED MOL I, V40, P133, DOI 10.1007/s00259-012-2247-0
   Cignoni P, 1998, COMPUT GRAPH FORUM, V17, P167, DOI 10.1111/1467-8659.00236
   Cui H, 2013, IEEE ENG MED BIO, V0, PP6071, DOI 10.1109/EMBC.2013.6610937
   de Geus-Oei LF, 2009, J NUCL MED, V50, P43S, DOI 10.2967/jnumed.108.057224
   DICE LR, 1945, ECOLOGY, V26, P297, DOI 10.2307/1932409
   Eary JF, 2008, J NUCL MED, V49, P1973, DOI 10.2967/jnumed.108.053397
   El Naqa I, 2009, PATTERN RECOGN, V42, P1162, DOI 10.1016/j.patcog.2008.08.011
   Fechter T, 2013, INT J RADIAT ONCOL, V87, PS622, DOI 10.1016/j.ijrobp.2013.06.1644
   Ford EC, 2009, J NUCL MED, V50, P1655, DOI 10.2967/jnumed.108.055780
   Galavis PE, 2010, ACTA ONCOL, V49, P1012, DOI 10.3109/0284186X.2010.498437
   Gerlinger M, 2012, NEW ENGL J MED, V366, P883, DOI 10.1056/NEJMoa1113205
   Hatt M, 2015, J NUCL MED, V56, P38, DOI 10.2967/jnumed.114.144055
   Hatt M, 2013, EUR J NUCL MED MOL I, V40, P1662, DOI 10.1007/s00259-013-2486-8
   Hatt M, 2011, J NUCL MED, V52, P1690, DOI 10.2967/jnumed.111.092767
   Hatt M, 2010, INT J RADIAT ONCOL, V77, P301, DOI 10.1016/j.ijrobp.2009.08.018
   Hyun SH, 2014, EUR J NUCL MED MOL I, V41, P50, DOI 10.1007/s00259-013-2530-8
   Juweid ME, 2006, NEW ENGL J MED, V354, P496, DOI 10.1056/NEJMra050276
   Kaur K, 2010, INT J COMPUT APPL, V1, P57, DOI 10.5120/442-675
   Kim K, 2012, NUCL MED COMMUN, V33, P613, DOI 10.1097/MNM.0b013e328351d4f5
   Kumar V, 2012, MAGN RESON IMAGING, V30, P1234, DOI 10.1016/j.mri.2012.06.010
   Lambin P, 2012, EUR J CANCER, V48, P441, DOI 10.1016/j.ejca.2011.11.036
   Leijenaar RTH, 2013, ACTA ONCOL, V52, P1391, DOI 10.3109/0284186X.2013.812798
   Liao SR, 2012, EUR J NUCL MED MOL I, V39, P27, DOI 10.1007/s00259-011-1934-6
   Ling C, 2000, INT J RADIAT ONCOL, V47, P10
   Lu LJ, 2016, MOL IMAGING BIOL, V18, P935, DOI 10.1007/s11307-016-0973-6
   Nestle U, 2005, J NUCL MED, V46, P1342
   Onoma DP, 2012, 2012 9TH IEEE INTERNATIONAL SYMPOSIUM ON BIOMEDICAL IMAGING (ISBI), V0, PP1260, DOI 10.1109/ISBI.2012.6235791
   Orlhac F, 2014, J NUCL MED, V55, P414, DOI 10.2967/jnumed.113.129858
   Rahmim A, 2016, PHYS MED BIOL, V61, P227, DOI 10.1088/0031-9155/61/1/227
   Rahmim A, 2006, IRAN J NUCL MED, V14, P1
   Rashmi KA, 2012, FUZZY SYS, V4, P147
   Riegel AC, 2006, INT J RADIAT ONCOL, V65, P726, DOI 10.1016/j.ijrobp.2006.01.014
   Song Q, 2013, IEEE T MED IMAGING, V32, P1685, DOI 10.1109/TMI.2013.2263388
   Soufi M, 2015, MED PHYS, V42, P3221, DOI 10.1118/1.4923914
   Soufi M, 2016, NUCL MED COMMUN, V37, P171, DOI 10.1097/MNM.0000000000000428
   Tixier F, 2014, J NUCL MED, V55, P1235, DOI 10.2967/jnumed.113.133389
   Tixier F, 2014, PLOS ONE, V9, P0, DOI 10.1371/journal.pone.0099567
   Tixier F, 2012, J NUCL MED, V53, P693, DOI 10.2967/jnumed.111.099127
   Tixier F, 2011, J NUCL MED, V52, P369, DOI 10.2967/jnumed.110.082404
   van Velden FHP, 2011, EUR J NUCL MED MOL I, V38, P1636, DOI 10.1007/s00259-011-1845-6
   Velden van F, 2016, MOL IMAG BI IN PRESS, V0, P0
   Vriens D, 2012, INT J RADIAT ONCOL, V82, PE725, DOI 10.1016/j.ijrobp.2011.11.039
   Willaime JMY, 2013, PHYS MED BIOL, V58, P187, DOI 10.1088/0031-9155/58/2/187
NR 57
TC 9
Z9 11
U1 0
U2 4
PU SPRINGER
PI NEW YORK
PA 233 SPRING ST, NEW YORK, NY 10013 USA
SN 1536-1632
EI 1860-2002
J9 MOL IMAGING BIOL
JI Mol. Imaging. Biol.
PD JUN 15
PY 2017
VL 19
IS 3
BP 456
EP 468
DI 10.1007/s11307-016-1015-0
PG 13
WC Radiology, Nuclear Medicine & Medical Imaging
SC Radiology, Nuclear Medicine & Medical Imaging
GA ET4UD
UT WOS:000400279600020
PM 27770402
DA 2024-03-01
ER

PT J
AU Cheng, TT
   Zhan, XQ
AF Cheng, Tingting
   Zhan, Xianquan
TI Pattern recognition for predictive, preventive, and personalized medicine in cancer
SO EPMA JOURNAL
LA English
DT Review
DE Pattern recognition; Predictive preventive personalized medicine; Genomics; Transcriptomics; Proteomics; Peptidomics; Metabolomics; Radiomics; Systems biology
ID circulating nucleic-acids; long noncoding rnas; breast-cancer; colorectal-cancer; nasopharyngeal carcinoma; potential biomarker; clinical biomarkers; genetic-variation; lung-cancer; copy number
AB Predictive, preventive, and personalized medicine (PPPM) is the hot spot and future direction in the field of cancer. Cancer is a complex, whole-body disease that involved multi-factors, multi-processes, and multi-consequences. A series of molecular alterations at different levels of genes (genome), RNAs (transcriptome), proteins (proteome), peptides (peptidome), metabolites (metabolome), and imaging characteristics (radiome) that resulted from exogenous and endogenous carcinogens are involved in tumorigenesis and mutually associate and function in a network system, thus determines the difficulty in the use of a single molecule as biomarker for personalized prediction, prevention, diagnosis, and treatment for cancer. A key molecule-panel is necessary for accurate PPPM practice. Pattern recognition is an effective methodology to discover key molecule-panel for cancer. The modern omics, computation biology, and systems biology technologies lead to the possibility in recognizing really reliable molecular pattern for PPPM practice in cancer. The present article reviewed the pathophysiological basis, methodology, and perspective usages of pattern recognition for PPPM in cancer so that our previous opinion on multi-parameter strategies for PPPM in cancer is translated into real research and development of PPPM or precision medicine (PM) in cancer.
C1 [Cheng, Tingting; Zhan, Xianquan] Cent S Univ, Xiangya Hosp, Chinese Ministry Hlth, Key Lab Canc Prote, 87 Xiangya Rd, Changsha 410008, Hunan, Peoples R China.
   [Cheng, Tingting; Zhan, Xianquan] Cent S Univ, Xiangya Hosp, Hunan Engn Lab Struct Biol & Drug Design, 87 Xiangya Rd, Changsha 410008, Hunan, Peoples R China.
   [Cheng, Tingting; Zhan, Xianquan] Cent S Univ, Xiangya Hosp, State Local Joint Engn Lab Anticancer Drugs, 87 Xiangya Rd, Changsha 410008, Hunan, Peoples R China.
   [Zhan, Xianquan] Cent S Univ, State Key Lab Med Genet, 88 Xiangya Rd, Changsha 410008, Hunan, Peoples R China.
C3 Central South University; Central South University; Central South University; Central South University
RP Zhan, XQ (corresponding author), Cent S Univ, Xiangya Hosp, Chinese Ministry Hlth, Key Lab Canc Prote, 87 Xiangya Rd, Changsha 410008, Hunan, Peoples R China.; Zhan, XQ (corresponding author), Cent S Univ, Xiangya Hosp, Hunan Engn Lab Struct Biol & Drug Design, 87 Xiangya Rd, Changsha 410008, Hunan, Peoples R China.; Zhan, XQ (corresponding author), Cent S Univ, Xiangya Hosp, State Local Joint Engn Lab Anticancer Drugs, 87 Xiangya Rd, Changsha 410008, Hunan, Peoples R China.; Zhan, XQ (corresponding author), Cent S Univ, State Key Lab Med Genet, 88 Xiangya Rd, Changsha 410008, Hunan, Peoples R China.
EM yjzhan2011@gmail.com
FU China "863" Plan Project [2014AA020610-1]; Xiangya Hospital Funds for Talent Introduction; National Natural Science Foundation of China [81272798, 81572278]; Hunan Provincial Natural Science Foundation of China [14JJ7008]
CR Aerts HJWL, 2014, NAT COMMUN, V5, P0, DOI 10.1038/ncomms5006
   Alahari SV, 2016, INT REV CEL MOL BIO, V324, P229, DOI 10.1016/bs.ircmb.2016.01.004
   Alvarez-Garcia I, 2005, DEVELOPMENT, V132, P4653, DOI 10.1242/dev.02073
   Amarasinghe KC, 2014, BMC GENOMICS, V15, P0, DOI 10.1186/1471-2164-15-732
   Andorfer CA, 2011, TRENDS MOL MED, V17, P313, DOI 10.1016/j.molmed.2011.01.006
   Bettegowda C, 2014, SCI TRANSL MED, V6, P0, DOI 10.1126/scitranslmed.3007094
   Black DL, 2003, ANNU REV BIOCHEM, V72, P291, DOI 10.1146/annurev.biochem.72.121801.161720
   Chen CP, 2014, PLOS ONE, V9, P0, DOI 10.1371/journal.pone.0102445
   Chen PY, 2005, BIOL CHEM, V386, P1205, DOI 10.1515/BC.2005.139
   Cheng FF, 2016, ONCOTARGET, V7, P48832, DOI 10.18632/oncotarget.9453
   Cheon S, 2010, STAT BIOINFORMATICS, V0, P7
   Chiu CG, 2014, CLIN CHEM, V60, P873, DOI 10.1373/clinchem.2013.213611
   de Planell-Saguer M, 2011, ANAL CHIM ACTA, V699, P134, DOI 10.1016/j.aca.2011.05.025
   Deng S, 2008, CELL CYCLE, V7, P2643, DOI 10.4161/cc.7.17.6597
   Derks S, 2014, CANCER METAST REV, V33, P161, DOI 10.1007/s10555-013-9462-4
   Diehl F, 2008, NAT MED, V14, P985, DOI 10.1038/nm.1789
   Doetsch F, 2003, NAT NEUROSCI, V6, P1127, DOI 10.1038/nn1144
   Farina NH, 2014, J CELL BIOCHEM, V115, P805, DOI 10.1002/jcb.24745
   Gil J, 2012, BIOMARK MED, V6, P223, DOI 10.2217/BMM.12.4
   Gray KA, 2015, NUCLEIC ACIDS RES, V43, PD1079, DOI 10.1093/nar/gku1071
   Gregory RI, 2005, CANCER RES, V65, P3509, DOI 10.1158/0008-5472.CAN-05-0298
   Gregory TR, 2005, NAT REV GENET, V6, P699, DOI 10.1038/nrg1674
   HAO Y, 1993, NATURE, V365, P764, DOI 10.1038/365764a0
   Hazelbag S, 2001, GYNECOL ONCOL, V83, P235, DOI 10.1006/gyno.2001.6378
   Heneghan HM, 2010, ONCOLOGIST, V15, P673, DOI 10.1634/theoncologist.2010-0103
   Heneghan HM, 2010, ANN SURG, V251, P499, DOI 10.1097/SLA.0b013e3181cc939f
   Horváth I, 2009, EUR RESPIR J, V34, P261, DOI 10.1183/09031936.00142508
   Hoth M, 2016, BBA-MOL CELL RES, V1863, P1408, DOI 10.1016/j.bbamcr.2015.12.009
   Houseley J, 2008, MOL CELL, V32, P685, DOI 10.1016/j.molcel.2008.09.027
   Jorde LB, 2004, NAT GENET, V36, PS28, DOI 10.1038/ng1435
   Jungblut PR, 2008, CHEM CENT J, V2, P0, DOI 10.1186/1752-153X-2-16
   Kaddi CD, 2013, IEEE ACM T COMPUT BI, V10, P1505, DOI 10.1109/TCBB.2013.28
   Kohler M, 2009, J PROTEOME RES, V8, P1071, DOI 10.1021/pr800945b
   Kosaka N, 2010, CANCER SCI, V101, P2087, DOI 10.1111/j.1349-7006.2010.01650.x
   Kumar V, 2012, MAGN RESON IMAGING, V30, P1234, DOI 10.1016/j.mri.2012.06.010
   Kweekel DM, 2008, BRIT J CANCER, V99, P275, DOI 10.1038/sj.bjc.6604461
   Lambin P, 2012, EUR J CANCER, V48, P441, DOI 10.1016/j.ejca.2011.11.036
   Lee JH, 2014, INT J CANCER, V134, P1844, DOI 10.1002/ijc.28517
   Lehmann U, 2014, CELL TISSUE RES, V356, P657, DOI 10.1007/s00441-014-1793-0
   Li Z, 2013, CLIN CHIM ACTA, V425, P221, DOI 10.1016/j.cca.2013.08.002
   Lin XL, 2010, CHINESE MED J-PEKING, V123, P34, DOI 10.3760/cma.j.issn.0366-6999.2010.01.006
   Liu FF, 2002, SEMIN CANCER BIOL, V12, P505, DOI 10.1016/S1044579X02000937
   Liu J, 2016, J MAGN RESON IMAGING, V44, P445, DOI 10.1002/jmri.25156
   Ma RM, 2012, J EXP CLIN CANC RES, V31, P0, DOI 10.1186/1756-9966-31-38
   Martinez VD, 2014, BIOMED RES INT, V2014, P0, DOI 10.1155/2014/159459
   Mazzone PJ, 2012, J THORAC ONCOL, V7, P137, DOI 10.1097/JTO.0b013e318233d80f
   Mishra PJ, 2014, BIOMARK RES, V2, P0, DOI 10.1186/2050-7771-2-19
   Mishra PJ, 2014, EXPERT REV MOL DIAGN, V14, P917, DOI 10.1586/14737159.2014.971761
   Mishra PJ, 2009, PERS MED, V6, P119, DOI 10.2217/17410541.6.2.119
   Mitchell PS, 2008, P NATL ACAD SCI USA, V105, P10513, DOI 10.1073/pnas.0804549105
   Mostert B, 2011, EXPERT REV MOL DIAGN, V11, P259, DOI 10.1586/ERM.11.11
   Mroz EA, 2017, CANCER-AM CANCER SOC, V123, P917, DOI 10.1002/cncr.30430
   Müller B, 2016, HUM GENET, V135, P259, DOI 10.1007/s00439-016-1636-z
   Newman AM, 2014, NAT MED, V20, P552, DOI 10.1038/nm.3519
   Noren Hooten N, 2013, AGING-US, V5, P725, DOI 10.18632/aging.100603
   Okkels LM, 2004, PROTEOMICS, V4, P2954, DOI 10.1002/pmic.200400906
   Olivieri Fabiola, 2013, FRONTIERS IN GENETICS, V4, P121, DOI 10.3389/fgene.2013.00121
   Pauli A, 2012, GENOME RES, V22, P577, DOI 10.1101/gr.133009.111
   Pique-Regi R, 2008, BIOINFORMATICS, V24, P309, DOI 10.1093/bioinformatics/btm601
   Ponting CP, 2009, CELL, V136, P629, DOI 10.1016/j.cell.2009.02.006
   Schlüter H, 2009, CHEM CENT J, V3, P0, DOI 10.1186/1752-153X-3-11
   Schwarzenbach H, 2013, BREAST CANCER RES, V15, P0, DOI 10.1186/bcr3446
   Shen J, 2014, ONCOTARGET, V5, P5284, DOI 10.18632/oncotarget.2014
   Sherry ST, 2001, NUCLEIC ACIDS RES, V29, P308, DOI 10.1093/nar/29.1.308
   SORENSON GD, 1994, CANCER EPIDEM BIOMAR, V3, P67
   Tan DSW, 2016, J CLIN ONCOL, V34, P91, DOI 10.1200/JCO.2015.62.0096
   Van Berkel JJ, 1900, V861, V0, P101
   van de Kant KDG, 2012, RESP RES, V13, P0, DOI 10.1186/1465-9921-13-117
   Veselkov KA, 2014, P NATL ACAD SCI USA, V111, P1216, DOI 10.1073/pnas.1310524111
   Vlassov VV, 2010, CURR MOL MED, V10, P142, DOI 10.2174/156652410790963295
   Vogelstein B, 2013, SCIENCE, V339, P1546, DOI 10.1126/science.1235122
   Wang J, 2014, MOLECULES, V19, P1912, DOI 10.3390/molecules19021912
   Wang Y, 2007, FRONT BIOSCI-LANDMRK, V12, P2316, DOI 10.2741/2234
   Wilson AD, 2009, SENSORS-BASEL, V9, P5099, DOI 10.3390/s90705099
   Wu W, 2007, INT J CANCER, V120, P953, DOI 10.1002/ijc.22454
   Wu XW, 2012, PLOS ONE, V7, P0, DOI 10.1371/journal.pone.0035661
   Xiao YF, 2013, ONCOL REP, V30, P535, DOI 10.3892/or.2013.2525
   Xie Q, 2005, BMC BIOINFORMATICS, V6, P0, DOI 10.1186/1471-2105-6-S2-S4
   Xu ZQ, 2013, BRIT J CANCER, V108, P941, DOI 10.1038/bjc.2013.44
   Yamamoto T, 2003, ONCOLOGY-BASEL, V64, P407, DOI 10.1159/000070300
   Yu DC, 2011, INT J MOL SCI, V12, P2055, DOI 10.3390/ijms12032055
   Zanin M, 2013, PLOS ONE, V8, P0, DOI 10.1371/journal.pone.0072045
   Zhan XQ, 2005, PROTEOMICS, V5, P1228, DOI 10.1002/pmic.200400987
   Zhang L, 2008, ADV EXP MED BIOL, V622, P69, DOI 10.1007/978-0-387-68969-2_6
   Zhao H, 2010, PLOS ONE, V5, P0, DOI 10.1371/journal.pone.0013735
   Zhu Weizhu, 2009, BMC RES NOTES, V2, P89, DOI 10.1186/1756-0500-2-89
   Zintzaras E, 2009, PHARMACOGENOMICS, V10, P1285, DOI 10.2217/PGS.09.59
   Zoon CK, 2009, EXPERT REV MOL DIAGN, V9, P455, DOI 10.1586/erm.09.25
NR 88
TC 80
Z9 88
U1 4
U2 39
PU SPRINGER INTERNATIONAL PUBLISHING AG
PI CHAM
PA GEWERBESTRASSE 11, CHAM, CH-6330, SWITZERLAND
SN 1878-5085
EI 
J9 EPMA J
JI EPMA J.
PD MAR 15
PY 2017
VL 8
IS 1
BP 51
EP 60
DI 10.1007/s13167-017-0083-9
PG 10
WC Medicine, General & Internal; Medicine, Research & Experimental
SC General & Internal Medicine; Research & Experimental Medicine
GA EQ1HI
UT WOS:000397820200007
PM 28620443
DA 2024-03-01
ER

PT J
AU Miller, KJ
   Berendsen, S
   Seute, T
   Yeom, K
   Gephardt, MH
   Grant, GA
   Robe, PA
AF Miller, Kai J.
   Berendsen, Sharon
   Seute, Tatjana
   Yeom, Kristen
   Gephardt, Melanie H.
   Grant, Gerald A.
   Robe, Pierre A.
TI Fractal structure in the volumetric contrast enhancement of malignant gliomas as a marker of oxidative metabolic pathway gene expression
SO TRANSLATIONAL CANCER RESEARCH
LA English
DT Article
DE Contrast enhancement; fractal; glioblastoma; oxidative metabolism; radiogenomics
ID glucose-metabolism; pattern-formation; brain-tumors; glioblastoma; dimension; algorithm; set
AB Background: Fractal structure is found throughout many processes in nature, and often arises from sets of simple rules. We examined MRI contrast enhancement patterns from glioblastoma patients for evidence of fractal structure and correlated these with gene expression patterns. Methods: For 39 glioblastoma patients, volumetric T1-post-contrast MRI scans were obtained before surgical resection. We calculated the fractal dimension of each tumor's contrast enhancement using a box-counting (cubic scaling) approach. RNA expression microarray data from resected tissue were explored by gene set enrichment analysis (GSEA), and vascular endothelial growth factor (VEGF) expression was determined by immunostaining of resected tissue. Results: We found robust evidence for fractal structure in the contrast enhancement pattern, with an average fractal dimension of 2.17 +/- 0.10, and a visually apparent split at 2.10. GSEA analysis showed a clear association between high fractal dimension (chi>2.10) and decreased gene expression in 6 gene sets (of 4,080), all 6 of which are linked to mitochondrial respiration/ATP production pathways. On a protein level, high fractal dimension was correlated with increased VEGF. Conclusions: There is fractal structure in the volumetric enhancement pattern of glioblastomas. Variation in the fractal dimension, and therefore the complexity of contrast enhancement it reflects, is specifically associated with genetic correlates of a shift to glycolytic metabolism in tumor cells and VEGF. Drugs that restore oxidative metabolism have recently been identified as independent therapeutic agents as well as sensitizing agents for irradiation. Therefore, a radiogenomic marker of glucose metabolism, such as this fractal structure in enhancement, might help to guide individualized therapy.
C1 [Miller, Kai J.; Gephardt, Melanie H.; Grant, Gerald A.] Stanford Univ, Dept Neurosurg, 300 Pasteur Dr, Stanford, CA 94305 USA.
   [Miller, Kai J.; Berendsen, Sharon; Seute, Tatjana; Robe, Pierre A.] Univ Med Ctr Utrecht, Brain Ctr Rudolf Magnus, Dept Neurol & Neurosurg, Utrecht, Netherlands.
   [Yeom, Kristen] Stanford Univ, Dept Radiol, Stanford, CA 94305 USA.
   [Robe, Pierre A.] Univ Liege, GIGA Res Ctr, Dept Human Genet, Liege, Belgium.
C3 Stanford University; Utrecht University; Utrecht University Medical Center; Stanford University; University of Liege
RP Miller, KJ (corresponding author), Stanford Univ, Dept Neurosurg, 300 Pasteur Dr, Stanford, CA 94305 USA.
EM kai.miller@stanford.edu
FU Stanford Society of Physician Scholars; Belgian Ministry of Health [PNC 29-006]; National Research Fund of Belgium [1.5.162.10]; Belgian Foundation against Cancer
CR Artesi M, 2015, NEURO-ONCOLOGY, V17, P392, DOI 10.1093/neuonc/nou215
   BENJACOB E, 1983, PHYS REV LETT, V51, P1930, DOI 10.1103/PhysRevLett.51.1930
   Berendsen S, 2016, NEURO-ONCOLOGY, V18, P700, DOI 10.1093/neuonc/nov238
   Brasch R, 1997, JMRI-J MAGN RESON IM, V7, P68, DOI 10.1002/jmri.1880070110
   Clauset A, 2009, SIAM REV, V51, P661, DOI 10.1137/070710111
   Diehn M, 2008, P NATL ACAD SCI USA, V105, P5213, DOI 10.1073/pnas.0801279105
   Dunbar EM, 2014, INVEST NEW DRUG, V32, P452, DOI 10.1007/s10637-013-0047-4
   FAMILY F, 1989, PHYSICA D, V38, P98, DOI 10.1016/0167-2789(89)90178-4
   Green DG, 1993, FRACTALS AND SCALE, V0, P0
   Gutman DA, 2013, RADIOLOGY, V267, P560, DOI 10.1148/radiol.13120118
   Heiden MGV, 2009, SCIENCE, V324, P1029, DOI 10.1126/science.1160809
   Itakura H, 2015, SCI TRANSL MED, V7, P0, DOI 10.1126/scitranslmed.aaa7582
   Jang Y, 2015, ONCOTARGET, V6, P38127, DOI 10.18632/oncotarget.5511
   Kapelner A, 2002, FRACTAL DIMENSION BR, V0, P0
   Keunen O, 2011, P NATL ACAD SCI USA, V108, P3749, DOI 10.1073/pnas.1014480108
   Kumar K, 2013, J MOL MED, V91, P749, DOI 10.1007/s00109-013-0996-2
   LIEBOVITCH LS, 1989, PHYS LETT A, V141, P386, DOI 10.1016/0375-9601(89)90854-2
   Linehan WM, 2013, CLIN CANCER RES, V19, P3345, DOI 10.1158/1078-0432.CCR-13-0304
   MANDELBROT B, 1967, SCIENCE, V156, P636, DOI 10.1126/science.156.3775.636
   MANDELBROT BB, 1985, PHYS SCRIPTA, V32, P257, DOI 10.1088/0031-8949/32/4/001
   Michelakis ED, 2010, SCI TRANSL MED, V2, P0, DOI 10.1126/scitranslmed.3000677
   Naeini KM, 2013, NEURO-ONCOLOGY, V15, P626, DOI 10.1093/neuonc/not008
   Perret JS, 2003, EUR J SOIL SCI, V54, P569, DOI 10.1046/j.1365-2389.2003.00546.x
   Risser L, 2007, J CEREBR BLOOD F MET, V27, P293, DOI 10.1038/sj.jcbfm.9600332
   Roberts HC, 2000, AM J NEURORADIOL, V21, P891
   Shen H, 2015, MOL CANCER THER, V14, P1794, DOI 10.1158/1535-7163.MCT-15-0247
   Shen H, 2015, J EXP CLIN CANC RES, V34, P0, DOI 10.1186/s13046-015-0130-0
   Subramanian A, 2005, P NATL ACAD SCI USA, V102, P15545, DOI 10.1073/pnas.0506580102
   Velpula KK, 2013, CANCER RES, V73, P7277, DOI 10.1158/0008-5472.CAN-13-1868
   Zinn PO, 2011, PLOS ONE, V6, P0, DOI 10.1371/journal.pone.0025451
NR 30
TC 1
Z9 1
U1 1
U2 6
PU AME PUBL CO
PI SHATIN
PA FLAT-RM C 16F, KINGS WING PLAZA 1, NO 3 KWAN ST, SHATIN, HONG KONG 00000, PEOPLES R CHINA
SN 2218-676X
EI 2219-6803
J9 TRANSL CANCER RES
JI Transl. Cancer Res.
PD DEC 15
PY 2017
VL 6
IS 6
BP 1275
EP +
DI 10.21037/tcr.2017.10.15
PG 12
WC Oncology
SC Oncology
GA FR2EW
UT WOS:000418881000029
DA 2024-03-01
ER

PT J
AU El Naqa, I
   Kerns, SL
   Coates, J
   Luo, Y
   Speers, C
   West, CML
   Rosenstein, BS
   Ten Haken, RK
AF El Naqa, Issam
   Kerns, Sarah L.
   Coates, James
   Luo, Yi
   Speers, Corey
   West, Catharine M. L.
   Rosenstein, Barry S.
   Ten Haken, Randall K.
TI Radiogenomics and radiotherapy response modeling
SO PHYSICS IN MEDICINE AND BIOLOGY
LA English
DT Review
DE radiogenomics; outcome modeling; tumor control; normal tissue toxicity; machine learning
ID copy number variation; tissue complication probability; genome-wide association; single-nucleotide polymorphisms; cell lung-cancer; radiation-therapy; gene-expression; bayesian network; prostate-cancer; dose-volume
AB Advances in patient-specific information and biotechnology have contributed to a new era of computational medicine. Radiogenomics has emerged as a new field that investigates the role of genetics in treatment response to radiation therapy. Radiation oncology is currently attempting to embrace these recent advances and add to its rich history by maintaining its prominent role as a quantitative leader in oncologic response modeling. Here, we provide an overview of radiogenomics starting with genotyping, data aggregation, and application of different modeling approaches based on modifying traditional radiobiological methods or application of advanced machine learning techniques. We highlight the current status and potential for this new field to reshape the landscape of outcome modeling in radiotherapy and drive future advances in computational oncology.
C1 [El Naqa, Issam; Luo, Yi; Speers, Corey; Ten Haken, Randall K.] Univ Michigan, Dept Radiat Oncol, Ann Arbor, MI 48109 USA.
   [Kerns, Sarah L.] Univ Rochester, Dept Radiat Oncol, Rochester, NY USA.
   [Coates, James] Univ Oxford, Dept Oncol, Oxford, England.
   [West, Catharine M. L.] Univ Manchester, Div Canc Sci, Manchester Acad Hlth Sci Ctr, Christie Hosp NHS Trust, Manchester, Lancs, England.
   [Rosenstein, Barry S.] Icahn Sch Med Mt Sinai, Dept Radiat Oncol, New York, NY 10029 USA.
   [Rosenstein, Barry S.] Icahn Sch Med Mt Sinai, Dept Genet & Genom Sci, New York, NY 10029 USA.
C3 University of Michigan System; University of Michigan; University of Rochester; University of Oxford; University of Manchester; Christie NHS Foundation Trust; Christie Hospital; Icahn School of Medicine at Mount Sinai; Icahn School of Medicine at Mount Sinai
RP El Naqa, I (corresponding author), Univ Michigan, Dept Radiat Oncol, Ann Arbor, MI 48109 USA.
EM ielnaqa@med.umich.edu
FU National Institutes of Health [P01 CA059827]; United States National Institutes of Health [1R01CA134444, HHSN261201500043C]; American Cancer Society [RSGT-05-200-01-CCE]; United States Department of Defense [PC074201, PC140371]; Cancer Research UK;  [K07CA187546]; Cancer Research UK [18504] Funding Source: researchfish
CR Abazeed ME, 2013, CANCER RES, V73, P6289, DOI 10.1158/0008-5472.CAN-13-1616
   Adamus-Gorka Magdalena, 2011, CANCERS (BASEL), V3, P2421, DOI 10.3390/cancers3022421
   Aerts HJWL, 2014, NAT COMMUN, V5, P0, DOI 10.1038/ncomms5006
   Ahmed KA, 2015, ONCOTARGET, V6, P34414, DOI 10.18632/oncotarget.5437
   Alapetite C, 1999, INT J CANCER, V83, P83, DOI 10.1002/(SICI)1097-0215(19990924)83:1<83::AID-IJC16>3.3.CO;2-#
   Alinezhad S, 2016, PLOS ONE, V11, P0, DOI 10.1371/journal.pone.0155901
   Alon U, 2007, INTRO SYSTEMS BIOL, V0, P0
   Alsner J, 2008, SEMIN RADIAT ONCOL, V18, P126, DOI 10.1016/j.semradonc.2007.10.004
   Altman DG, 2012, BMC MED, V10, P0, DOI 10.1371/journal.pmed.1001216
   Amundson SA, 2008, CANCER RES, V68, P415, DOI 10.1158/0008-5472.CAN-07-2120
   Andreassen CN, 2016, RADIOTHER ONCOL, V121, P431, DOI 10.1016/j.radonc.2016.06.017
   Andreassen CN, 2012, RADIOTHER ONCOL, V105, P337, DOI 10.1016/j.radonc.2012.11.004
   Unknown -, 2016, DEEP LEARNING, V0, P0
   Atkinson AJ, 2001, CLIN PHARMACOL THER, V69, P89, DOI 10.1067/mcp.2000.113989
   Azria D, 2015, EBIOMEDICINE, V2, P1965, DOI 10.1016/j.ebiom.2015.10.024
   Ballman KV, 2015, J CLIN ONCOL, V33, P3968, DOI 10.1200/JCO.2015.63.3651
   Barnett GC, 2014, RADIOTHER ONCOL, V111, P178, DOI 10.1016/j.radonc.2014.02.012
   Barnett GC, 2012, LANCET ONCOL, V13, P65, DOI 10.1016/S1470-2045(11)70302-3
   BEGG AC, 1993, INT J RADIAT BIOL, V64, P393, DOI 10.1080/09553009314551581
   Begg AC, 2011, NAT REV CANCER, V11, P239, DOI 10.1038/nrc3007
   Belani CP, 2005, J CLIN ONCOL, V23, P5883, DOI 10.1200/JCO.2005.55.405
   Benedict SH, 2016, INT J RADIAT ONCOL, V95, P871, DOI 10.1016/j.ijrobp.2015.12.358
   Bentzen SM, 2006, NAT REV CANCER, V6, P702, DOI 10.1038/nrc1950
   Bentzen SM, 2010, INT J RADIAT ONCOL, V76, PS145, DOI 10.1016/j.ijrobp.2009.08.076
   Bertone P, 2004, SCIENCE, V306, P2242, DOI 10.1126/science.1103388
   Blanco AI, 2005, INT J RADIAT ONCOL, V62, P1055, DOI 10.1016/j.ijrobp.2004.12.076
   Bradley J, 2004, INT J RADIAT ONCOL, V58, P1106, DOI 10.1016/j.ijrobp.2003.09.080
   Brahimi-Horn MC, 2007, J MOL MED-JMM, V85, P1301, DOI 10.1007/s00109-007-0281-3
   Buffa FM, 2001, INT J RADIAT ONCOL, V50, P1113, DOI 10.1016/S0360-3016(01)01584-X
   Buffa FM, 2011, CANCER RES, V71, P5635, DOI 10.1158/0008-5472.CAN-11-0489
   BURNET NG, 1992, LANCET, V339, P1570, DOI 10.1016/0140-6736(92)91833-T
   Cai JC, 2013, J CLIN INVEST, V123, P566, DOI 10.1172/JCI65871
   Choudhury A, 2010, CANCER RES, V70, P7017, DOI 10.1158/0008-5472.CAN-10-1202
   Coates J, 2016, FRONT ONCOL, V6, P0, DOI 10.3389/fonc.2016.00149
   Coates J, 2015, RADIOTHER ONCOL, V115, P107, DOI 10.1016/j.radonc.2015.03.005
   Collins GS, 2015, J CLIN EPIDEMIOL, V68, P112, DOI 10.1016/j.jclinepi.2014.11.010
   CRICK F, 1970, NATURE, V227, P561, DOI 10.1038/227561a0
   Crompton NEA, 1997, RADIAT RES, V147, P55, DOI 10.2307/3579443
   de Cid R, 2009, NAT GENET, V41, P211, DOI 10.1038/ng.313
   De Ruysscher D, 2012, RADIOTHER ONCOL, V102, P228, DOI 10.1016/j.radonc.2011.10.010
   DEACON J, 1984, RADIOTHER ONCOL, V2, P317, DOI 10.1016/S0167-8140(84)80074-2
   Deasy JO, 2010, INT J RADIAT ONCOL, V76, PS151, DOI 10.1016/j.ijrobp.2009.06.094
   Deasy Joseph O, 2008, P215, V0, P0
   Defraene G, 2012, INT J RADIAT ONCOL, V82, P1233, DOI 10.1016/j.ijrobp.2011.03.056
   Demaria S, 2015, JAMA ONCOL, V1, P1325, DOI 10.1001/jamaoncol.2015.2756
   Dunne AL, 2003, BRIT J CANCER, V89, P2277, DOI 10.1038/sj.bjc.6601427
   El Naqa I, 2006, PHYS MED BIOL, V51, P5719, DOI 10.1088/0031-9155/51/22/001
   El Naqa I, 2006, INT J RADIAT ONCOL, V64, P1275, DOI 10.1016/j.ijrobp.2005.11.022
   El Naqa I, 2015, WHAT IS MACHINE LEAR, V0, P0
   Naqa I, 2016, METHODS, V111, P32, DOI 10.1016/j.ymeth.2016.08.010
   El Naqa I, 2014, CLIN TRANSL IMAGING, V2, P305, DOI 10.1007/s40336-014-0063-1
   El Naqa I, 2014, WIRES DATA MIN KNOWL, V4, P327, DOI 10.1002/widm.1131
   El Naqa I, 2012, WIRES DATA MIN KNOWL, V2, P173, DOI 10.1002/widm.1047
   El Naqa I, 2012, PHYS MED BIOL, V57, PR75, DOI 10.1088/0031-9155/57/11/R75
   El Naqa I, 2010, ACTA ONCOL, V49, P1363, DOI 10.3109/02841861003649224
   El Naqa I, 2009, PHYS MED BIOL, V54, PS9, DOI 10.1088/0031-9155/54/18/S02
   Elmore S, 2007, TOXICOL PATHOL, V35, P495, DOI 10.1080/01926230701320337
   Eriksson D, 2010, TUMOR BIOL, V31, P363, DOI 10.1007/s13277-010-0042-8
   Eschrich SA, 2012, CLIN CANCER RES, V18, P5134, DOI 10.1158/1078-0432.CCR-12-0891
   Eschrich SA, 2009, INT J RADIAT ONCOL, V75, P489, DOI 10.1016/j.ijrobp.2009.06.014
   Eustace A, 2013, CLIN CANCER RES, V19, P4879, DOI 10.1158/1078-0432.CCR-13-0542
   Fachal L, 2014, NAT GENET, V46, P891, DOI 10.1038/ng.3020
   FERTIL B, 1985, INT J RADIAT ONCOL, V11, P1699, DOI 10.1016/0360-3016(85)90223-8
   FERTIL B, 1981, INT J RADIAT ONCOL, V7, P621, DOI 10.1016/0360-3016(81)90377-1
   Foster KR, 2014, BIOMED ENG ONLINE, V13, P0, DOI 10.1186/1475-925X-13-94
   Fraser M, 2015, UROL ONCOL-SEMIN ORI, V33, P85, DOI 10.1016/j.urolonc.2013.10.020
   Freidlin B, 2012, J CLIN ONCOL, V30, P3304, DOI 10.1200/JCO.2012.43.3946
   Friedland W, 2011, MUTAT RES-FUND MOL M, V711, P28, DOI 10.1016/j.mrfmmm.2011.01.003
   Gulliford SL, 2012, RADIOTHER ONCOL, V102, P347, DOI 10.1016/j.radonc.2011.10.022
   Gulliford SL, 2004, RADIOTHER ONCOL, V71, P3, DOI 10.1016/j.radonc.2003.03.001
   Hastie T, 2019, STAT LEARNING SPARSI, V0, P0
   Hope AJ, 2005, INT J RADIAT ONCOL, V63, PS231, DOI 10.1016/j.ijrobp.2005.07.394
   Hope AJ, 2006, INT J RADIAT ONCOL, V65, P112, DOI 10.1016/j.ijrobp.2005.11.046
   Horgan RP, 2011, OBSTET GYNAECOL, V13, P189, DOI 10.1576/toag.13.3.189.27672
   Huang X, 2010, TRENDS MOL MED, V16, P230, DOI 10.1016/j.molmed.2010.03.004
   Incerti S, 2016, PHYS MEDICA, V32, P1187, DOI 10.1016/j.ejmp.2016.09.007
   Janssens ACJW, 2006, GENET MED, V8, P395, DOI 10.1097/01.gim.0000229689.18263.f4
   Janssens ACJW, 2011, EUR J CLIN INVEST, V41, P1004, DOI 10.1111/j.1365-2362.2011.02494.x
   Jayasurya K, 2010, MED PHYS, V37, P1401, DOI 10.1118/1.3352709
   Jeraj R, 2010, INT J RADIAT ONCOL, V76, PS140, DOI 10.1016/j.ijrobp.2009.08.077
   Johnson RC, 2010, BMC GENOMICS, V11, P0, DOI 10.1186/1471-2164-11-724
   JONES LA, 1995, INT J RADIAT BIOL, V67, P519, DOI 10.1080/09553009514550631
   Kang J, 2015, INT J RADIAT ONCOL, V93, P1127, DOI 10.1016/j.ijrobp.2015.07.2286
   Kantardzic M, 2011, DATA MINING CONCEPTS, V0, P53
   Kerns SL, 2016, EBIOMEDICINE, V10, P150, DOI 10.1016/j.ebiom.2016.07.022
   Kerns SL, 2015, SEMIN RADIAT ONCOL, V25, P281, DOI 10.1016/j.semradonc.2015.05.006
   Kerns SL, 2014, FUTURE ONCOL, V10, P2391, DOI 10.2217/fon.14.173
   Kerns SL, 2014, RADIOTHER ONCOL, V110, P182, DOI 10.1016/j.radonc.2013.07.011
   Kerns SL, 2013, INT J RADIAT ONCOL, V85, PE21, DOI 10.1016/j.ijrobp.2012.08.003
   Kim HS, 2012, BMC GENOMICS, V13, P0, DOI 10.1186/1471-2164-13-348
   Kingery LB, 1920, ARCH DERMATOL SYPH, V1, P423, DOI 10.1001/archderm.1920.02350040060006
   Kirkpatrick JP, 2008, SEMIN RADIAT ONCOL, V18, P240, DOI 10.1016/j.semradonc.2008.04.005
   Koller D, 2009, PROBABILISTIC GRAPHICAL MODELS: PRINCIPLES AND TECHNIQUES, V0, P0
   Kuiper RP, 2010, CURR OPIN GENET DEV, V20, P282, DOI 10.1016/j.gde.2010.03.005
   Kuska B, 1998, J NATL CANCER I, V90, P93, DOI 10.1093/jnci/90.2.93
   Lambin P, 2013, RADIOTHER ONCOL, V109, P159, DOI 10.1016/j.radonc.2013.07.007
   Lambin P, 2013, NAT REV CLIN ONCOL, V10, P27, DOI 10.1038/nrclinonc.2012.196
   Lambin P, 2012, EUR J CANCER, V48, P441, DOI 10.1016/j.ejca.2011.11.036
   Laurberg JR, 2012, BJU INT, V110, PE1228, DOI 10.1111/j.1464-410X.2012.11564.x
   Lea DE, 1942, J GENET, V44, P216, DOI 10.1007/BF02982830
   Lee S, 2015, MED PHYS, V42, P2421, DOI 10.1118/1.4915284
   Levegrün S, 2001, INT J RADIAT ONCOL, V51, P1064, DOI 10.1016/S0360-3016(01)01731-X
   LITTLE JB, 1988, INT J RADIAT BIOL, V54, P899, DOI 10.1080/09553008814552311
   Liu WN, 2009, CANCER RES, V69, P2176, DOI 10.1158/0008-5472.CAN-08-3151
   LOEFFLER JS, 1990, RADIAT RES, V121, P227, DOI 10.2307/3577508
   Guerra JLL, 2012, RADIOTHER ONCOL, V105, P299, DOI 10.1016/j.radonc.2012.08.014
   Lopez-Chavez A, 2015, J CLIN ONCOL, V33, P1000, DOI 10.1200/JCO.2014.58.2007
   Luo Y, 2017, RADIOTHER ONCOL, V123, P85, DOI 10.1016/j.radonc.2017.02.004
   MALAISE EP, 1987, RADIAT RES, V111, P319, DOI 10.2307/3576988
   Marks LB, 2002, INT J RADIAT ONCOL, V54, P313, DOI 10.1016/S0360-3016(02)02928-0
   Mayer C, 2011, CANCER LETT, V302, P20, DOI 10.1016/j.canlet.2010.12.006
   McCarroll SA, 2008, NAT GENET, V40, P1107, DOI 10.1038/ng.215
   McShane LM, 2009, CLIN CANCER RES, V15, P1898, DOI 10.1158/1078-0432.CCR-08-2033
   McShane LM, 2005, JNCI-J NATL CANCER I, V97, P1180, DOI 10.1093/jnci/dji237
   Mehta Shaveta, 2011, JOURNAL OF THE NATIONAL CANCER INSTITUTE MONOGRAPHS, V0, PP71, DOI 10.1093/jncimonographs/lgr027
   Mei H, 2015, CELL DEATH DIS, V6, P0, DOI 10.1038/cddis.2015.78
   Miousse IR, 2017, INT J RADIAT BIOL, V93, P457, DOI 10.1080/09553002.2017.1287454
   Mirjolet C, 2016, CANCER RADIOTHER, V20, P391, DOI 10.1016/j.canrad.2016.03.007
   Munley MT, 1999, PHYS MED BIOL, V44, P2241, DOI 10.1088/0031-9155/44/9/311
   Nikjoo H, 2006, RADIAT MEAS, V41, P1052, DOI 10.1016/j.radmeas.2006.02.001
   OLeary VB, 2015, CELL REP, V11, P474, DOI 10.1016/j.celrep.2015.03.043
   Oh JH, 2012, PLOS ONE, V7, P0, DOI 10.1371/journal.pone.0038870
   Oh JH, 2011, PHYS MED BIOL, V56, P1635, DOI 10.1088/0031-9155/56/6/008
   Oh JH, 2011, J PROTEOME RES, V10, P1406, DOI 10.1021/pr101226q
   Oldenhuis CNAM, 2008, EUR J CANCER, V44, P946, DOI 10.1016/j.ejca.2008.03.006
   Oppitz U, 2001, INT J RADIAT BIOL, V77, P105, DOI 10.1080/095530001453168
   Painter RB, 1980, RAD BIOL CANCER RES, V0, P59
   Pang QS, 2013, INT J RADIAT ONCOL, V85, P1332, DOI 10.1016/j.ijrobp.2012.10.011
   Pater P, 2016, MED PHYS, V43, P2131, DOI 10.1118/1.4944870
   Pater P, 2014, MED PHYS, V41, P0, DOI 10.1118/1.4901555
   Peacock J, 2000, RADIOTHER ONCOL, V55, P173, DOI 10.1016/S0167-8140(00)00173-0
   Pinto D, 2010, NATURE, V466, P368, DOI 10.1038/nature09146
   Pouliliou SE, 2015, INT J RADIAT ONCOL, V92, P667, DOI 10.1016/j.ijrobp.2015.02.023
   Pramana J, 2007, INT J RADIAT ONCOL, V69, P1544, DOI 10.1016/j.ijrobp.2007.08.032
   Prokopiou S, 2015, RADIAT ONCOL, V10, P0, DOI 10.1186/s13014-015-0465-x
   Qiao Y, 2013, CLIN GENET, V83, P145, DOI 10.1111/j.1399-0004.2012.01860.x
   Rakyan VK, 2011, NAT REV GENET, V12, P529, DOI 10.1038/nrg3000
   Redig AJ, 2015, J CLIN ONCOL, V33, P975, DOI 10.1200/JCO.2014.59.8433
   Rekers NH, 2014, CANCER RADIOTHER, V18, P391, DOI 10.1016/j.canrad.2014.06.012
   Rodningen AK, 2008, RADIOTHER ONCOL, V86, P314, DOI 10.1016/j.radonc.2007.09.013
   Rosenstein BS, 2016, INT J RADIAT ONCOL, V95, P895, DOI 10.1016/j.ijrobp.2015.11.009
   Rosenstein BS, 2014, INT J RADIAT ONCOL, V89, P709, DOI 10.1016/j.ijrobp.2014.03.009
   Scott JG, 2017, LANCET ONCOL, V18, P202, DOI 10.1016/S1470-2045(16)30648-9
   Seibold P, 2015, INT J RADIAT ONCOL, V92, P1084, DOI 10.1016/j.ijrobp.2015.04.011
   Sharma RA, 2016, NAT REV CLIN ONCOL, V13, P627, DOI 10.1038/nrclinonc.2016.79
   Shivade C, 2014, J AM MED INFORM ASSN, V21, P221, DOI 10.1136/amiajnl-2013-001935
   Shlien A, 2009, GENOME MED, V1, P0, DOI 10.1186/gm62
   Sinoquet Christine, 2014, PROBABILISTIC GRAPHICAL MODELS FOR GENETICS, V0, P0
   Speers C, 2015, CLIN CANCER RES, V21, P3667, DOI 10.1158/1078-0432.CCR-14-2898
   Steel GG, 2002, BASIC CLIN RADIOBIOL, V3rd, P0
   Stewart RD, 2015, PHYS MED BIOL, V60, P8249, DOI 10.1088/0031-9155/60/21/8249
   Stranger BE, 2007, SCIENCE, V315, P848, DOI 10.1126/science.1136678
   Su M, 2005, MED PHYS, V32, P318, DOI 10.1118/1.1835611
   Talbot CJ, 2012, BRIT J CANCER, V107, P748, DOI 10.1038/bjc.2012.290
   TAYLOR AMR, 1975, NATURE, V258, P427, DOI 10.1038/258427a0
   Ten Haken R, 2001, 3D CONFORMAL INTENSI, V0, P43
   TENHAKEN RK, 1993, INT J RADIAT ONCOL, V27, P689, DOI 10.1016/0360-3016(93)90398-F
   Tomatis S, 2012, PHYS MED BIOL, V57, P1399, DOI 10.1088/0031-9155/57/5/1399
   Torres-Roca JF, 2012, PERS MED, V9, P547, DOI 10.2217/PME.12.55
   Tucker SL, 2013, INT J RADIAT ONCOL, V85, P251, DOI 10.1016/j.ijrobp.2012.02.021
   Vapnik V, 1998, STAT LEARNING THEORY, V1, P2
   Wang W, 2015, J ZHEJIANG UNIV-SC B, V16, P18, DOI 10.1631/jzus.B1400184
   Webb S, 2001, PHYS 3 DIMENSION RAD, V0, P0
   Weigel C, 2015, ONCOGENE, V34, P2145, DOI 10.1038/onc.2014.145
   Weigel C, 2016, NAT COMMUN, V7, P0, DOI 10.1038/ncomms10893
   West C, 2014, CLIN ONCOL-UK, V26, P739, DOI 10.1016/j.clon.2014.09.008
   West C M, 2007, RADIOBIOLOGICAL MODE, V0, P35
   West CML, 2007, CLIN ONCOL-UK, V19, P470, DOI 10.1016/j.clon.2007.02.016
   West C, 2010, INT J RADIAT ONCOL, V76, P1295, DOI 10.1016/j.ijrobp.2009.12.017
   West CM, 2011, GENOME MED, V3, P0, DOI 10.1186/gm268
   WEST CML, 1993, BRIT J CANCER, V68, P819, DOI 10.1038/bjc.1993.434
   West CML, 1997, BRIT J CANCER, V76, P1184, DOI 10.1038/bjc.1997.531
   WEST CML, 1995, INT J RADIAT BIOL, V68, P197, DOI 10.1080/09553009514551101
   Yang L, 2017, CLIN CANC RES, V0, P0
   Yard BD, 2016, NAT COMMUN, V7, P0, DOI 10.1038/ncomms11428
   Yavas G, 2009, GENOME BIOL, V10, P0, DOI 10.1186/gb-2009-10-10-r119
   Zeng J, 2014, LANCET ONCOL, V15, PE426, DOI 10.1016/S1470-2045(14)70026-9
   Zhang F, 2009, ANNU REV GENOM HUM G, V10, P451, DOI 10.1146/annurev.genom.9.081307.164217
   Zhang YY, 2016, NAT STRUCT MOL BIOL, V23, P522, DOI 10.1038/nsmb.3211
   Zhao SG, 2016, LANCET ONCOL, V17, P1612, DOI 10.1016/S1470-2045(16)30491-0
NR 182
TC 35
Z9 35
U1 0
U2 30
PU IOP PUBLISHING LTD
PI BRISTOL
PA TEMPLE CIRCUS, TEMPLE WAY, BRISTOL BS1 6BE, ENGLAND
SN 0031-9155
EI 1361-6560
J9 PHYS MED BIOL
JI Phys. Med. Biol.
PD AUG 21
PY 2017
VL 62
IS 16
BP R179
EP R206
DI 10.1088/1361-6560/aa7c55
PG 28
WC Engineering, Biomedical; Radiology, Nuclear Medicine & Medical Imaging
SC Engineering; Radiology, Nuclear Medicine & Medical Imaging
GA FC4TT
UT WOS:000406834400001
PM 28657906
DA 2024-03-01
ER

PT J
AU Tunali, I
   Stringfield, O
   Guvenis, A
   Wang, H
   Liu, Y
   Balagurunathan, Y
   Lambin, P
   Gillies, RJ
   Schabath, MB
AF Tunali, Ilke
   Stringfield, Olya
   Guvenis, Albert
   Wang, Hua
   Liu, Ying
   Balagurunathan, Yoganand
   Lambin, Philippe
   Gillies, Robert J.
   Schabath, Matthew B.
TI Radial gradient and radial deviation radiomic features from pre-surgical CT scans are associated with survival among lung adenocarcinoma patients
SO ONCOTARGET
LA English
DT Article
DE radiomics; radial gradient; radial deviation; lung adenocarcinoma; quantitative imaging
ID growth-factor receptor; prognostic-factors; cancer patients; cell; mutations; segmentation; expression; nodules; trends; images
AB The goal of this study was to extract features from radial deviation and radial gradient maps which were derived from thoracic CT scans of patients diagnosed with lung adenocarcinoma and assess whether these features are associated with overall survival. We used two independent cohorts from different institutions for training (n= 61) and test (n= 47) and focused our analyses on features that were non-redundant and highly reproducible. To reduce the number of features and covariates into a single parsimonious model, a backward elimination approach was applied. Out of 48 features that were extracted, 31 were eliminated because they were not reproducible or were redundant. We considered 17 features for statistical analysis and identified a final model containing the two most highly informative features that were associated with lung cancer survival. One of the two features, radial deviation outside-border separation standard deviation, was replicated in a test cohort exhibiting a statistically significant association with lung cancer survival (multivariable hazard ratio = 0.40; 95% confidence interval 0.17-0.97). Additionally, we explored the biological underpinnings of these features and found radial gradient and radial deviation image features were significantly associated with semantic radiological features.
C1 [Tunali, Ilke; Stringfield, Olya; Balagurunathan, Yoganand; Gillies, Robert J.] H Lee Moffitt Canc Ctr & Res Inst, Dept Canc Imaging & Metab, Tampa, FL USA.
   [Schabath, Matthew B.] H Lee Moffitt Canc Ctr & Res Inst, Dept Canc Epidemiol, Tampa, FL USA.
   [Tunali, Ilke; Guvenis, Albert] Bogazici Univ, Inst Biomed Engn, Istanbul, Turkey.
   [Tunali, Ilke] Namik Kemal Univ, Fac Biomed Engn, Tekirdag, Turkey.
   [Wang, Hua; Liu, Ying] Tianjin Med Univ Canc Inst & Hosp, Dept Radiol, Natl Clin Res Ctr Canc, Key Lab Canc Prevent & Therapy, Tianjin, Peoples R China.
   [Lambin, Philippe] Maastricht Univ, Res Inst GROW Oncol, Med Ctr, Maastricht, Netherlands.
C3 H Lee Moffitt Cancer Center & Research Institute; H Lee Moffitt Cancer Center & Research Institute; Bogazici University; Namik Kemal University; Tianjin Medical University; Maastricht University
RP Schabath, MB (corresponding author), H Lee Moffitt Canc Ctr & Res Inst, Dept Canc Epidemiol, Tampa, FL USA.
EM Matthew.Schabath@Moffitt.org
FU James & Esther King Biomedical Research Program-Team Science Project [2KT01]; National Cancer Institute (NCI) [U01-CA143062]; NCI Early Detection Research Network [U01-CA200464]; Cancer Center Support Grant (CCSG) at the H. Lee Moffitt Cancer Center and Research Institute; NCI designated Comprehensive Cancer Center [P30-CA76292]
CR Aerts HJWL, 2016, SCI REP-UK, V6, P0, DOI 10.1038/srep33860
   Aerts M, 2014, NAT COMMUN, V5, P0, DOI 10.1038/ncomms4789
   Birim Ö, 2006, EJSO-EUR J SURG ONC, V32, P12, DOI 10.1016/j.ejso.2005.10.001
   Coroller TP, 2016, RADIOTHER ONCOL, V119, P480, DOI 10.1016/j.radonc.2016.04.004
   Dela Cruz CS, 2011, CLIN CHEST MED, V32, P605, DOI 10.1016/j.ccm.2011.09.001
   Ganeshan B, 2012, EUR RADIOL, V22, P796, DOI 10.1007/s00330-011-2319-8
   Gevaert O, 2012, RADIOLOGY, V264, P387, DOI 10.1148/radiol.12111607
   Gillies RJ, 2016, RADIOLOGY, V278, P563, DOI 10.1148/radiol.2015151169
   Glynn C, 2010, J THORAC ONCOL, V5, P344, DOI 10.1097/JTO.0b013e3181ce9a7a
   Grove O, 2015, PLOS ONE, V10, P0, DOI 10.1371/journal.pone.0118261
   Gu YH, 2013, PATTERN RECOGN, V46, P692, DOI 10.1016/j.patcog.2012.10.005
   Hansell DM, 2008, RADIOLOGY, V246, P697, DOI 10.1148/radiol.2462070712
   Hardie RC, 2008, MED IMAGE ANAL, V12, P240, DOI 10.1016/j.media.2007.10.004
   Kachroo S, 2008, CANCER DETECT PREV, V32, P101, DOI 10.1016/j.cdp.2008.05.009
   Kumar V, 2012, MAGN RESON IMAGING, V30, P1234, DOI 10.1016/j.mri.2012.06.010
   Liu Y, 2017, CLIN CANCER RES, V23, P1442, DOI 10.1158/1078-0432.CCR-15-3102
   Messay T, 2015, MED IMAGE ANAL, V22, P48, DOI 10.1016/j.media.2015.02.002
   Messay T, 2010, MED IMAGE ANAL, V14, P390, DOI 10.1016/j.media.2010.02.004
   Mirsadraee S, 2012, WORLD J RADIOL, V4, P128, DOI 10.4329/wjr.v4.i4.128
   Onn A, 2005, RADIOLOGY, V237, P342, DOI 10.1148/radiol.2371041650
   Pao W, 2011, LANCET ONCOL, V12, P175, DOI 10.1016/S1470-2045(10)70087-5
   Ries LAG, 2007, NIH PUB, V0, P0
   Schabath MB, 2014, CANCER CONTROL, V21, P51, DOI 10.1177/107327481402100107
   Shultz DB, 2014, CLIN LUNG CANCER, V15, P294, DOI 10.1016/j.cllc.2013.12.011
   Siegel R, 2014, CA-CANCER J CLIN, V64, P9, DOI 10.3322/caac.21208
   Wang H, 2016, EUR J RADIOL, V85, P1934, DOI 10.1016/j.ejrad.2016.08.023
   Wang H, 2016, CLIN LUNG CANCER, V17, P271, DOI 10.1016/j.cllc.2015.11.002
   Wang H, 2015, CLIN LUNG CANCER, V16, PE141, DOI 10.1016/j.cllc.2015.05.007
   Zhao BS, 2009, RADIOLOGY, V252, P263, DOI 10.1148/radiol.2522081593
   ZWIREWICH CV, 1991, RADIOLOGY, V179, P469, DOI 10.1148/radiology.179.2.2014294
NR 30
TC 20
Z9 21
U1 0
U2 8
PU IMPACT JOURNALS LLC
PI ORCHARD PARK
PA 6666 E QUAKER ST, STE 1, ORCHARD PARK, NY 14127 USA
SN 
EI 1949-2553
J9 ONCOTARGET
JI Oncotarget
PD NOV 10
PY 2017
VL 8
IS 56
BP 96013
EP 96026
DI 10.18632/oncotarget.21629
PG 14
WC Oncology; Cell Biology
SC Oncology; Cell Biology
GA FM3VP
UT WOS:000414937900076
PM 29221183
DA 2024-03-01
ER

PT J
AU Elhalawani, H
   Mohamed, ASR
   White, AL
   Zafereo, J
   Wong, AJ
   Berends, JE
   AboHashem, S
   Williams, B
   Aymard, JM
   Kanwar, A
   Perni, S
   Rock, CD
   Cooksey, L
   Campbell, S
   Ding, Y
   Lai, SY
   Marai, EG
   Vock, D
   Canahuate, GM
   Freymann, J
   Farahani, K
   Kalpathy-Cramer, J
   Fuller, CD
AF Elhalawani, Hesham
   Mohamed, Abdallah S. R.
   White, Aubrey L.
   Zafereo, James
   Wong, Andrew J.
   Berends, Joel E.
   AboHashem, Shady
   Williams, Bowman
   Aymard, Jeremy M.
   Kanwar, Aasheesh
   Perni, Subha
   Rock, Crosby D.
   Cooksey, Luke
   Campbell, Shauna
   Ding, Yao
   Lai, Stephen Y.
   Marai, Elisabeta G.
   Vock, David
   Canahuate, Guadalupe M.
   Freymann, John
   Farahani, Keyvan
   Kalpathy-Cramer, Jayashree
   Fuller, Clifton D.
TI Data Descriptor: Matched computed tomography segmentation and demographic data for oropharyngeal cancer radiomics challenges
SO SCIENTIFIC DATA
LA English
DT Article; Data Paper
ID modulated radiation-therapy; human-papillomavirus; neck-cancer; squamous carcinoma; disease recurrence; proton therapy; head; patterns; imrt; outcm
AB Cancers arising from the oropharynx have become increasingly more studied in the past few years, as they are now epidemic domestically. These tumors are treated with definitive (chemo) radiotherapy, and have local recurrence as a primary mode of clinical failure. Recent data suggest that 'radiomics', or extraction of image texture analysis to generate mineable quantitative data from medical images, can reflect phenotypes for various cancers. Several groups have shown that developed radiomic signatures, in head and neck cancers, can be correlated with survival outcomes. This data descriptor defines a repository for head and neck radiomic challenges, executed via a Kaggle in Class platform, in partnership with the MICCAI society 2016 annual meeting. These public challenges were designed to leverage radiomics and/or machine learning workflows to discriminate HPV phenotype in one challenge (HPV status challenge) and to identify patients who will develop a local recurrence in the primary tumor volume in the second one (Local recurrence prediction challenge) in a segmented, clinically curated anonymized oropharyngeal cancer (OPC) data set.
C1 [Elhalawani, Hesham; Mohamed, Abdallah S. R.; White, Aubrey L.; Zafereo, James; Wong, Andrew J.; Berends, Joel E.; AboHashem, Shady; Williams, Bowman; Aymard, Jeremy M.; Kanwar, Aasheesh; Perni, Subha; Rock, Crosby D.; Cooksey, Luke; Campbell, Shauna; Ding, Yao; Fuller, Clifton D.] Univ Texas MD Anderson Canc Ctr, Dept Radiat Oncol, Houston, TX 77030 USA.
   [Mohamed, Abdallah S. R.] Univ Alexandria, Dept Clin Oncol, Alexandria 21527, Egypt.
   [White, Aubrey L.; Zafereo, James] Univ Texas Hlth Sci Ctr Houston UTHealth, McGovern Med Sch, Houston, TX 77030 USA.
   [Wong, Andrew J.; Berends, Joel E.] Univ Texas Hlth Sci Ctr, San Antonio, TX 78229 USA.
   [AboHashem, Shady] Harvard Med Sch, Dept Cardiol, Boston, MA 02115 USA.
   [AboHashem, Shady] Massachusetts Gen Hosp, Boston, MA 02115 USA.
   [Williams, Bowman] Furman Univ, Greenville, SC 29613 USA.
   [Aymard, Jeremy M.; Cooksey, Luke] Abilene Christian Univ, Abilene, TX 79601 USA.
   [Kanwar, Aasheesh] Texas Tech Univ Hlth Sci Ctr Sch Med, Lubbock, TX 79905 USA.
   [Perni, Subha] Columbia Coll Phys & Surg, New York, MA 10032 USA.
   [Rock, Crosby D.] Texas Tech Hlth Sci Ctr El Paso, Paul L Foster Sch Med, El Paso, TX 79905 USA.
   [Campbell, Shauna] Cleveland Clin Fdn, Dept Radiat Oncol, 9500 Euclid Ave, Cleveland, OH 44124 USA.
   [Ding, Yao] Univ Texas MD Anderson Canc Ctr, Dept Imaging Phys, Houston, TX 77030 USA.
   [Lai, Stephen Y.] Univ Texas MD Anderson Canc Ctr, Dept Head & Neck Surg, Houston, TX 77030 USA.
   [Marai, Elisabeta G.] Univ Illinois, Dept Comp Sci, Chicago, IL 60607 USA.
   [Vock, David] Univ Minnesota Publ Hlth, Dept Biostat, Minneapolis, MN 55455 USA.
   [Canahuate, Guadalupe M.] Univ Iowa, Dept Elect & Comp Engn, Iowa City, IA 52242 USA.
   [Freymann, John] Leidos Biomed Res Inc, Frederick Natl Lab Canc Res, Frederick, MD 21701 USA.
   [Farahani, Keyvan] Johns Hopkins Med Inst, Russell H Morgan Dept Radiol & Radiol Sci, Baltimore, MD 21287 USA.
   [Farahani, Keyvan] NIH, Natl Canc Inst, Bldg 10, Bethesda, MD 20892 USA.
   [Kalpathy-Cramer, Jayashree] Massachusetts Gen Hosp, Dept Radiol, Boston, MA 02115 USA.
   [Kalpathy-Cramer, Jayashree] Massachusetts Gen Hosp, Athinoula Martinos Ctr Biomed Imaging, Boston, MA 02115 USA.
   [Kalpathy-Cramer, Jayashree] Harvard Med Sch, Boston, MA 02115 USA.
   [Fuller, Clifton D.] Univ Texas, Grad Sch Biomed Sci, Med Phys Program, Houston, TX 77030 USA.
C3 University of Texas System; UTMD Anderson Cancer Center; Egyptian Knowledge Bank (EKB); Alexandria University; University of Texas System; University of Texas Health Science Center Houston; University of Texas System; University of Texas Health Science Center at San Antonio; Harvard University; Harvard Medical School; Harvard University; Massachusetts General Hospital; Abilene Christian University; Texas Tech University System; Texas Tech University Health Science Center; Cleveland Clinic Foundation; University of Texas System; UTMD Anderson Cancer Center; University of Texas System; UTMD Anderson Cancer Center; University of Illinois System; University of Illinois Chicago; University of Illinois Chicago Hospital; University of Minnesota System; University of Minnesota Twin Cities; University of Iowa; National Institutes of Health (NIH) - USA; NIH National Cancer Institute (NCI); Frederick National Laboratory for Cancer Research; Johns Hopkins University; Johns Hopkins Medicine; National Institutes of Health (NIH) - USA; NIH National Cancer Institute (NCI); Harvard University; Massachusetts General Hospital; Harvard University; Massachusetts General Hospital; Harvard University; Harvard Medical School; University of Texas System
RP Mohamed, ASR; Fuller, CD (corresponding author), Univ Texas MD Anderson Canc Ctr, Dept Radiat Oncol, Houston, TX 77030 USA.; Mohamed, ASR (corresponding author), Univ Alexandria, Dept Clin Oncol, Alexandria 21527, Egypt.; Kalpathy-Cramer, J (corresponding author), Massachusetts Gen Hosp, Dept Radiol, Boston, MA 02115 USA.; Kalpathy-Cramer, J (corresponding author), Massachusetts Gen Hosp, Athinoula Martinos Ctr Biomed Imaging, Boston, MA 02115 USA.; Kalpathy-Cramer, J (corresponding author), Harvard Med Sch, Boston, MA 02115 USA.; Fuller, CD (corresponding author), Univ Texas, Grad Sch Biomed Sci, Med Phys Program, Houston, TX 77030 USA.
EM asmohamed@mdanderson.org; kalpathy@nmr.mgh.harvard.edu; cdfuller@mdanderson.org
FU Andrew Sabin Family Foundation; National Institutes of Health (NIH)/National Institute for Dental and Craniofacial Research [1R01DE025248-01/R56DE025248-01]; National Science Foundation (NSF), Division of Mathematical Sciences, Joint NIH/NSF Initiative on Quantitative Approaches to Biomedical Big Data (QuBBD) Grant [NSF 1557679]; NIH/National Cancer Institute (NCI) Head and Neck Specialized Programs of Research Excellence (SPORE) Developmental Research Program Award [P50 CA097007-10]; Paul Calabresi Clinical Oncology Program Award [K12 CA088084-06]; Center for Radiation Oncology Research (CROR) at MD Anderson Cancer Center Seed Grant; MD Anderson Institutional Research Grant (IRG) Program; National Cancer Institute [U24 CA180927-03, U01 CA154601-06]; Radiological Society of North America Education; Research Foundation Research Medical Student Grant Award [RSNA RMS1618]; Division Of Mathematical Sciences; Direct For Mathematical & Physical Scien [1557679] Funding Source: National Science Foundation
CR AHNESJO A, 1989, MED PHYS, V16, P577, DOI 10.1118/1.596360
   Ang KK, 2010, NEW ENGL J MED, V363, P24, DOI 10.1056/NEJMoa0912217
   Unknown -, 2010, J ICRU, V10, P41
   BIDGOOD WD, 1992, RADIOGRAPHICS, V12, P345, DOI 10.1148/radiographics.12.2.1561424
   Cantrell SC, 2013, AM J NEURORADIOL, V34, P2005, DOI 10.3174/ajnr.A3524
   Cardenas CE, 2017, INT J RADIAT ONCOL, V98, P532, DOI 10.1016/j.ijrobp.2016.11.019
   Carvalho AL, 2005, OTOLARYNG HEAD NECK, V132, P862, DOI 10.1016/j.otohns.2005.01.034
   Chaturvedi AK, 2011, J CLIN ONCOL, V29, P4294, DOI 10.1200/JCO.2011.36.4596
   Coroller TP, 2015, RADIOTHER ONCOL, V114, P345, DOI 10.1016/j.radonc.2015.02.015
   Court LE, 2016, TRANSL CANCER RES, V5, P340, DOI 10.21037/tcr.2016.06.17
   Crum WR, 2004, BRIT J RADIOL, V77, PS140, DOI 10.1259/bjr/25329214
   Dabaja B, 2005, INT J RADIAT ONCOL, V63, P1000, DOI 10.1016/j.ijrobp.2005.03.069
   Dahlstrom KR, 2013, CANCER-AM CANCER SOC, V119, P81, DOI 10.1002/cncr.27727
   Edge SB, 2010, ANN SURG ONCOL, V17, P1471, DOI 10.1245/s10434-010-0985-4
   Fetzer DT, 2008, ACAD RADIOL, V15, P390, DOI 10.1016/j.acra.2007.11.008
   Frank SJ, 2014, INT J RADIAT ONCOL, V89, P846, DOI 10.1016/j.ijrobp.2014.04.019
   Garden AS, 2013, INT J RADIAT ONCOL, V85, P941, DOI 10.1016/j.ijrobp.2012.08.004
   Garden AS, 2013, RADIAT ONCOL, V8, P0, DOI 10.1186/1748-717X-8-21
   Gomez-Millan J, 2013, REP PRACT ONCOL RADI, V18, P371, DOI 10.1016/j.rpor.2013.09.008
   Grégoire V, 2015, J CLIN ONCOL, V33, P3277, DOI 10.1200/JCO.2015.61.2994
   Gunn GB, 2016, INT J RADIAT ONCOL, V95, P360, DOI 10.1016/j.ijrobp.2016.02.021
   Kocak-Uzel E, 2014, RADIOTHER ONCOL, V111, P281, DOI 10.1016/j.radonc.2014.02.019
   Lambin P, 2012, EUR J CANCER, V48, P441, DOI 10.1016/j.ejca.2011.11.036
   Le QTX, 1997, INT J RADIAT ONCOL, V39, P115, DOI 10.1016/S0360-3016(97)00284-8
   Mehanna H, 2013, HEAD NECK-J SCI SPEC, V35, P747, DOI 10.1002/hed.22015
   Mi HM, 2015, ARTIF INTELL MED, V64, P195, DOI 10.1016/j.artmed.2015.07.002
   Mohamed ASR, 2016, RADIAT ONCOL, V11, P0, DOI 10.1186/s13014-016-0678-7
   Newhauser W, 2014, COMPUT BIOL MED, V53, P134, DOI 10.1016/j.compbiomed.2014.07.010
   Nguyen-Tan PF, 2014, J CLIN ONCOL, V32, P3858, DOI 10.1200/JCO.2014.55.3925
   Nutting CM, 2011, LANCET ONCOL, V12, P127, DOI 10.1016/S1470-2045(10)70290-4
   Ramqvist T, 2011, ANTICANCER RES, V31, P1515
   Salazar CR, 2014, INT J CANCER, V135, P2404, DOI 10.1002/ijc.28876
   Schlecht NF, 2011, MODERN PATHOL, V24, P1295, DOI 10.1038/modpathol.2011.91
   Suzuki M, 2006, RADIOTHER ONCOL, V78, P283, DOI 10.1016/j.radonc.2006.03.006
NR 34
TC 37
Z9 41
U1 1
U2 15
PU NATURE PUBLISHING GROUP
PI LONDON
PA MACMILLAN BUILDING, 4 CRINAN ST, LONDON N1 9XW, ENGLAND
SN 
EI 2052-4463
J9 SCI DATA
JI Sci. Data
PD JUL 4
PY 2017
VL 4
IS 
BP 
EP 
DI 10.1038/sdata.2017.77
PG 14
WC Multidisciplinary Sciences
SC Science & Technology - Other Topics
GA EZ9DC
UT WOS:000405028400001
DA 2024-03-01
ER

PT J
AU Mazurowski, MA
   Clark, K
   Czarnek, NM
   Shamsesfandabadi, P
   Peters, KB
   Saha, A
AF Mazurowski, Maciej A.
   Clark, Kal
   Czarnek, Nicholas M.
   Shamsesfandabadi, Parisa
   Peters, Katherine B.
   Saha, Ashirbani
TI Radiogenomics of lower-grade glioma: algorithmically-assessed tumor shape is associated with tumor genomic subtypes and patient outcomes in a multi-institutional study with The Cancer Genome Atlas data
SO JOURNAL OF NEURO-ONCOLOGY
LA English
DT Article
DE Lower-grade gliomas; Tumor shape feature; Tumor genomic subtype; Radiogenomics; Brain MRI
ID mammographic masses; classification
AB Recent studies identified distinct genomic subtypes of lower-grade gliomas that could potentially be used to guide patient treatment. This study aims to determine whether there is an association between genomics of lower-grade glioma tumors and patient outcomes using algorithmic measurements of tumor shape in magnetic resonance imaging (MRI). We analyzed preoperative imaging and genomic subtype data from 110 patients with lower-grade gliomas (WHO grade II and III) from The Cancer Genome Atlas. Computer algorithms were applied to analyze the imaging data and provided five quantitative measurements of tumor shape in two and three dimensions. Genomic data for the analyzed cohort of patients consisted of previously identified genomic clusters based on IDH mutation and 1p/19q co-deletion, DNA methylation, gene expression, DNA copy number, and microRNA expression. Patient outcomes were quantified by overall survival. We found that there is a strong association between angular standard deviation (ASD), which measures irregularity of the tumor boundary, and the IDH-1p/19q subtype (p < 0.0017), RNASeq cluster (p < 0.0002), DNA copy number cluster (p < 0.001), and the cluster of clusters (p < 0.0002). The RNASeq cluster was also associated with bounding ellipsoid volume ratio (p < 0.0005). Tumors in the IDH wild type cluster and R2 RNASeq cluster which are associated with much poorer outcomes generally had higher ASD reflecting more irregular shape. ASD also showed association with patient overall survival (p = 0.006). Shape features in MRI were strongly associated with genomic subtypes and patient outcomes in lower-grade glioma.
C1 [Mazurowski, Maciej A.; Clark, Kal; Shamsesfandabadi, Parisa; Saha, Ashirbani] Duke Univ, Dept Radiol, Durham, NC 27710 USA.
   [Mazurowski, Maciej A.; Czarnek, Nicholas M.] Dept Elect & Comp Engn, Durham, NC USA.
   [Mazurowski, Maciej A.] Duke Med Phys Program, Durham, NC USA.
   [Peters, Katherine B.] Dept Neurol, Durham, NC USA.
C3 Duke University
RP Mazurowski, MA (corresponding author), Duke Univ, Dept Radiol, Durham, NC 27710 USA.; Mazurowski, MA (corresponding author), Dept Elect & Comp Engn, Durham, NC USA.; Mazurowski, MA (corresponding author), Duke Med Phys Program, Durham, NC USA.
EM maciej.mazurowski@duke.edu; kal.clark@dm.duke.edu; nicholas.czarnek@duke.edu; parisa.shamsesfandabadi@duke.edu; katherine.peters@duke.edu; as698@duke.edu
CR Ashraf AB, 2014, RADIOLOGY, V272, P374, DOI 10.1148/radiol.14131375
   Brat DJ, 2015, NEW ENGL J MED, V372, P2481, DOI 10.1056/NEJMoa1402121
   Czarnek N, 2017, J NEUROONCOL, V0, P1
   Eckel-Passow JE, 2015, NEW ENGL J MED, V372, P2499, DOI 10.1056/NEJMoa1407279
   Georgiou H, 2007, ARTIF INTELL MED, V41, P39, DOI 10.1016/j.artmed.2007.06.004
   GIGER ML, 1994, CANCER LETT, V77, P201, DOI 10.1016/0304-3835(94)90103-1
   Grimm LJ, 2015, J MAGN RESON IMAGING, V42, P902, DOI 10.1002/jmri.24879
   Gutman DA, 2013, RADIOLOGY, V267, P560, DOI 10.1148/radiol.13120118
   Huse JT, 2014, NEURO-ONCOLOGY, V16, P173, DOI 10.1093/neuonc/not229
   Khachiyan LG, 1980, USSR COMPUTATIONAL MATHEMATICS AND MATHEMATICAL PHYSICS, V20, P53, DOI 10.1016/0041-5553(80)90061-0
   Lang FF, 2006, J CLIN ONCOL, V24, P1236, DOI 10.1200/JCO.2005.05.2399
   Louis DN, 2007, ACTA NEUROPATHOL, V114, P97, DOI 10.1007/s00401-007-0243-4
   Mazurowski MA, 2017, PROC SPIE, V10134, P0, DOI 10.1117/12.2255579
   Mazurowski MA, 2015, J AM COLL RADIOL, V12, P862, DOI 10.1016/j.jacr.2015.04.019
   Mazurowski MA, 2014, RADIOLOGY, V273, P365, DOI 10.1148/radiol.14132641
   Moshtagh N, 2005, CONVEX OPTIM, V111, P112
   Pohlman S, 1996, MED PHYS, V23, P1337, DOI 10.1118/1.597707
   Stupp R, 2005, NEW ENGL J MED, V352, P987, DOI 10.1056/NEJMoa043330
   Yamamoto S, 2015, RADIOLOGY, V275, P384, DOI 10.1148/radiol.15142698
   Yamamoto S, 2012, AM J ROENTGENOL, V199, P654, DOI 10.2214/AJR.11.7824
   Zhang CM, 2016, CHIN J CANCER, V35, P0, DOI 10.1186/s40880-015-0071-1
   Zinn PO, 2011, PLOS ONE, V6, P0, DOI 10.1371/journal.pone.0025451
NR 25
TC 60
Z9 62
U1 2
U2 6
PU SPRINGER
PI NEW YORK
PA ONE NEW YORK PLAZA, SUITE 4600, NEW YORK, NY, UNITED STATES
SN 0167-594X
EI 1573-7373
J9 J NEURO-ONCOL
JI J. Neuro-Oncol.
PD MAY 15
PY 2017
VL 133
IS 1
BP 27
EP 35
DI 10.1007/s11060-017-2420-1
PG 9
WC Oncology; Clinical Neurology
SC Oncology; Neurosciences & Neurology
GA EZ5KR
UT WOS:000404754900004
PM 28470431
DA 2024-03-01
ER

PT J
AU Grossmann, P
   Stringfield, O
   El-Hachem, N
   Bui, MM
   Velazquez, ER
   Parmar, C
   Leijenaar, RTH
   Haibe-Kains, B
   Lambin, P
   Gilles, RJ
   Aerts, HJWL
AF Grossmann, Patrick
   Stringfield, Olya
   El-Hachem, Nehme
   Bui, Marilyn M.
   Velazquez, Emmanuel Rios
   Parmar, Chintan
   Leijenaar, Ralph T. H.
   Haibe-Kains, Benjamin
   Lambin, Philippe
   Gilles, Robert J.
   Aerts, Hugo J. W. L.
TI Defining the biological basis of radiomic phenotypes in lung cancer
SO ELIFE
LA English
DT Article
ID gene-expression data; intratumor heterogeneity; tumor phenotype; texture analysis; stage-i; features; survival; signature; therapy; reproducibility
AB Medical imaging can visualize characteristics of human cancer noninvasively. Radiomics is an emerging field that translates these medical images into quantitative data to enable phenotypic profiling of tumors. While radiomics has been associated with several clinical endpoints, the complex relationships of radiomics, clinical factors, and tumor biology are largely unknown. To this end, we analyzed two independent cohorts of respectively 262 North American and 89 European patients with lung cancer, and consistently identified previously undescribed associations between radiomic imaging features, molecular pathways, and clinical factors. In particular, we found a relationship between imaging features, immune response, inflammation, and survival, which was further validated by immunohistochemical staining. Moreover, a number of imaging features showed predictive value for specific pathways; for example, intra-tumor heterogeneity features predicted activity of RNA polymerase transcription (AUC = 0.62, p=0.03) and intensity dispersion was predictive of the autodegration pathway of a ubiquitin ligase (AUC = 0.69, p<10(-4)). Finally, we observed that prognostic biomarkers performed highest when combining radiomic, genetic, and clinical information (CI = 0.73, p<10(-9)) indicating complementary value of these data. In conclusion, we demonstrate that radiomic approaches permit noninvasive assessment of both molecular and clinical characteristics of tumors, and therefore have the potential to advance clinical decision -making by systematically analyzing standard-of-care medical images.
C1 [Grossmann, Patrick; Velazquez, Emmanuel Rios; Parmar, Chintan; Aerts, Hugo J. W. L.] Harvard Med Sch, Dana Farber Canc Inst, Brigham & Womens Hosp, Dept Radiat Oncol, Boston, MA 02115 USA.
   [Grossmann, Patrick; Aerts, Hugo J. W. L.] Dana Farber Canc Inst, Dept Biostat & Computat Biol, Boston, MA 02115 USA.
   [Stringfield, Olya; Gilles, Robert J.] H Lee Moffitt Canc Ctr & Res Inst, Dept Canc Imaging & Metab, Tampa, FL USA.
   [El-Hachem, Nehme] Inst Rech Clin Montreal, Integrat Syst Biol, Montreal, PQ, Canada.
   [Bui, Marilyn M.] H Lee Moffitt Canc Ctr & Res Inst, Dept Anat Pathol, Tampa, FL USA.
   [Parmar, Chintan; Leijenaar, Ralph T. H.; Lambin, Philippe] Maastricht Univ, Res Inst GROW, Dept Radiat Oncol, Maastricht, Netherlands.
   [Haibe-Kains, Benjamin] Univ Toronto, Univ Hlth Network, Princess Margaret Canc Ctr, Toronto, ON, Canada.
   [Haibe-Kains, Benjamin] Univ Toronto, Med Biophys Dept, Toronto, ON, Canada.
   [Aerts, Hugo J. W. L.] Harvard Med Sch, Brigham & Womens Hosp, Dept Radiol, Boston, MA USA.
C3 Harvard University; Brigham & Women's Hospital; Harvard Medical School; Dana-Farber Cancer Institute; Harvard University; Dana-Farber Cancer Institute; H Lee Moffitt Cancer Center & Research Institute; Institut de Recherche Clinique de Montreal (IRCM); Universite de Montreal; H Lee Moffitt Cancer Center & Research Institute; Maastricht University; University of Toronto; University Health Network Toronto; Princess Margaret Cancer Centre; University of Toronto; Harvard University; Harvard Medical School; Brigham & Women's Hospital
RP Aerts, HJWL (corresponding author), Harvard Med Sch, Dana Farber Canc Inst, Brigham & Womens Hosp, Dept Radiat Oncol, Boston, MA 02115 USA.; Aerts, HJWL (corresponding author), Dana Farber Canc Inst, Dept Biostat & Computat Biol, Boston, MA 02115 USA.; Aerts, HJWL (corresponding author), Harvard Med Sch, Brigham & Womens Hosp, Dept Radiol, Boston, MA USA.
EM hugo_aerts@dfci.harvard.edu
FU National Institutes of Health NIH-USA [U24CA194354, U01CA190234]; National Institutes of Health NIH/NCI [U01CA143062, P50CA119997]; QuIC-ConCePT IMI JU Grant [115151]; Technologiestichting STW [10696 DuCA]; Dutch Cancer Society [KWF UM 2009-4454, KWF MAC 2013-6425]; Gattuso Slaight Personalized Cancer Medicine Fund
CR Aerts HJWL, 2016, JAMA ONCOL, V2, P1636, DOI 10.1001/jamaoncol.2016.2631
   Aerts HJWL, 2016, SCI REP-UK, V6, P0, DOI 10.1038/srep33860
   Aerts HJWL, 2014, NAT COMMUN, V5, P0, DOI 10.1038/ncomms5006
   Ahrendt SA, 2003, J NATL CANCER I, V95, P961, DOI 10.1093/jnci/95.13.961
   Unknown -, 2013, R LANG ENV STAT COMP, V0, P0
   Balagurunathan Y, 2014, TRANSL ONCOL, V7, P72, DOI 10.1593/tlo.13844
   Baldi Alfonso, 2011, PATHOLOG RES INT, V2011, P605042, DOI 10.4061/2011/605042
   BENJAMINI Y, 1995, J R STAT SOC B, V57, P289, DOI 10.1111/j.2517-6161.1995.tb02031.x
   Bergmann S, 2003, PHYS REV E, V67, P0, DOI 10.1103/PhysRevE.67.031902
   Bradley AP, 1997, PATTERN RECOGN, V30, P1145, DOI 10.1016/S0031-3203(96)00142-2
   Bryant JL, 2014, LUNG CANCER, V86, P126, DOI 10.1016/j.lungcan.2014.08.003
   Chen HY, 2007, NEW ENGL J MED, V356, P11, DOI 10.1056/NEJMoa060096
   Choi ER, 2016, ONCOTARGET, V7, P67302, DOI 10.18632/oncotarget.11693
   Chong Y, 2014, PLOS ONE, V9, P0, DOI 10.1371/journal.pone.0088598
   Cook GJR, 2013, J NUCL MED, V54, P19, DOI 10.2967/jnumed.112.107375
   Coroller TP, 2015, RADIOTHER ONCOL, V114, P345, DOI 10.1016/j.radonc.2015.02.015
   Csárdi G, 2010, BIOINFORMATICS, V26, P1376, DOI 10.1093/bioinformatics/btq130
   De Jay N, 2013, BIOINFORMATICS, V29, P2365, DOI 10.1093/bioinformatics/btt383
   Denny WA, 2010, FUTURE ONCOL, V6, P419, DOI 10.2217/FON.10.1
   Diehn M, 2008, P NATL ACAD SCI USA, V105, P5213, DOI 10.1073/pnas.0801279105
   Doroshow JH, 2014, NAT REV CLIN ONCOL, V11, P649, DOI 10.1038/nrclinonc.2014.158
   Fisher R, 2013, BRIT J CANCER, V108, P479, DOI 10.1038/bjc.2012.581
   Fried DV, 2014, INT J RADIAT ONCOL, V90, P834, DOI 10.1016/j.ijrobp.2014.07.020
   Ganeshan B, 2013, RADIOLOGY, V266, P326, DOI 10.1148/radiol.12112428
   Ganeshan B, 2012, EUR RADIOL, V22, P796, DOI 10.1007/s00330-011-2319-8
   Ganeshan B, 2010, CANCER IMAGING, V10, P137, DOI 10.1102/1470-7330.2010.0021
   Gautier L, 2004, BIOINFORMATICS, V20, P307, DOI 10.1093/bioinformatics/btg405
   Gerlinger M, 2012, NEW ENGL J MED, V366, P883, DOI 10.1056/NEJMoa1113205
   Gevaert O, 2014, RADIOLOGY, V273, P168, DOI 10.1148/radiol.14131731
   Gevaert O, 2012, RADIOLOGY, V264, P387, DOI 10.1148/radiol.12111607
   Gillies RJ, 2010, CLIN RADIOL, V65, P517, DOI 10.1016/j.crad.2010.04.005
   Gillies RJ, 2016, RADIOLOGY, V278, P563, DOI 10.1148/radiol.2015151169
   Grossmann P, 2017, NEURO-ONCOLOGY, V19, P1688, DOI 10.1093/neuonc/nox092
   Grossmann P, 2016, BMC CANCER, V16, P0, DOI 10.1186/s12885-016-2659-5
   Grove O, 2015, PLOS ONE, V10, P0, DOI 10.1371/journal.pone.0118261
   Gutman DA, 2015, NEURORADIOLOGY, V57, P1227, DOI 10.1007/s00234-015-1576-7
   Hänzelmann S, 2013, BMC BIOINFORMATICS, V14, P0, DOI 10.1186/1471-2105-14-7
   HARRELL FE, 1982, JAMA-J AM MED ASSOC, V247, P2543, DOI 10.1001/jama.247.18.2543
   Hou J, 2010, PLOS ONE, V5, P0, DOI 10.1371/journal.pone.0010312
   Hsu YC, 2009, CLIN CANCER RES, V15, P7309, DOI 10.1158/1078-0432.CCR-09-1572
   Huang YQ, 2016, J CLIN ONCOL, V34, P2157, DOI 10.1200/JCO.2015.65.9128
   Huang YQ, 2016, RADIOLOGY, V281, P947, DOI 10.1148/radiol.2016152234
   Irizarry RA, 2003, BIOSTATISTICS, V4, P249, DOI 10.1093/biostatistics/4.2.249
   Joshi-Tope G, 2005, NUCLEIC ACIDS RES, V33, PD428, DOI 10.1093/nar/gki072
   Kobayashi S, 2013, BMC BIOCHEM, V14, P0, DOI 10.1186/1471-2091-14-1
   Kumar V, 2012, MAGN RESON IMAGING, V30, P1234, DOI 10.1016/j.mri.2012.06.010
   Kuo MD, 2014, RADIOLOGY, V270, P320, DOI 10.1148/radiol.13132195
   Lambin P, 2012, EUR J CANCER, V48, P441, DOI 10.1016/j.ejca.2011.11.036
   Leijenaar RTH, 2013, ACTA ONCOL, V52, P1391, DOI 10.3109/0284186X.2013.812798
   Li H, 2016, RADIOLOGY, V281, P382, DOI 10.1148/radiol.2016152110
   Liberzon A, 2011, BIOINFORMATICS, V27, P1739, DOI 10.1093/bioinformatics/btr260
   Liu Y, 2016, CLIN LUNG CANCER, V17, P441, DOI 10.1016/j.cllc.2016.02.001
   Mattonen SA, 2016, INT J RADIAT ONCOL, V94, P1121, DOI 10.1016/j.ijrobp.2015.12.369
   Menendez D, 2013, CURR OPIN ONCOL, V25, P85, DOI 10.1097/CCO.0b013e32835b6386
   Mirsadraee S, 2012, WORLD J RADIOL, V4, P128, DOI 10.4329/wjr.v4.i4.128
   Nicolasjilwan M, 2015, J NEURORADIOLOGY, V42, P212, DOI 10.1016/j.neurad.2014.02.006
   OConnor JPB, 2017, NAT REV CLIN ONCOL, V14, P169, DOI 10.1038/nrclinonc.2016.162
   OConnor JPB, 2015, CLIN CANCER RES, V21, P249, DOI 10.1158/1078-0432.CCR-14-0990
   Pardoll DM, 2012, NAT REV CANCER, V12, P252, DOI 10.1038/nrc3239
   Parmar C, 2015, FRONT ONCOL, V5, P0, DOI 10.3389/fonc.2015.00272
   Parmar C, 2015, SCI REP-UK, V5, P0, DOI 10.1038/srep11044
   Pencina MJ, 2004, STAT MED, V23, P2109, DOI 10.1002/sim.1802
   Postow MA, 2015, J CLIN ONCOL, V33, P1974, DOI 10.1200/JCO.2014.59.4358
   Rabbani MG, 2014, BIOMED RES THER, V1, P142
   Rizzo S, 2016, EUR RADIOL, V26, P32, DOI 10.1007/s00330-015-3814-0
   Rutman AM, 2009, EUR J RADIOL, V70, P232, DOI 10.1016/j.ejrad.2009.01.050
   Schröder MS, 2011, BIOINFORMATICS, V27, P3206, DOI 10.1093/bioinformatics/btr511
   Segal E, 2007, NAT BIOTECHNOL, V25, P675, DOI 10.1038/nbt1306
   Sottoriva A, 2013, P NATL ACAD SCI USA, V110, P4009, DOI 10.1073/pnas.1219747110
   Subramanian A, 2005, P NATL ACAD SCI USA, V102, P15545, DOI 10.1073/pnas.0506580102
   Theodoridis S, 2009, PATTERN RECOGNITION, V0, P1
   Whitlock MC, 2005, J EVOLUTION BIOL, V18, P1368, DOI 10.1111/j.1420-9101.2005.00917.x
   Win T, 2013, CLIN CANCER RES, V19, P3591, DOI 10.1158/1078-0432.CCR-12-1307
   Wolchok JD, 2008, ONCOLOGIST, V13, P2, DOI 10.1634/theoncologist.13-S4-2
   Yoon HJ, 2015, MEDICINE, V94, P0, DOI 10.1097/MD.0000000000001753
   Yuan BZ, 2004, NEOPLASIA, V6, P412, DOI 10.1593/neo.03490
   Zhao BS, 2016, SCI REP-UK, V6, P0, DOI 10.1038/srep23428
NR 78
TC 224
Z9 245
U1 2
U2 37
PU ELIFE SCIENCES PUBLICATIONS LTD
PI CAMBRIDGE
PA SHERATON HOUSE, CASTLE PARK, CAMBRIDGE, CB3 0AX, ENGLAND
SN 2050-084X
EI 
J9 ELIFE
JI eLife
PD JUL 21
PY 2017
VL 6
IS 
BP 
EP 
DI 10.7554/eLife.23421
PG 22
WC Biology
SC Life Sciences & Biomedicine - Other Topics
GA FG2QL
UT WOS:000409960300001
PM 28731408
DA 2024-03-01
ER

PT J
AU Grossmann, P
   Narayan, V
   Chang, K
   Rahman, R
   Abrey, L
   Reardon, DA
   Schwartz, LH
   Wen, PY
   Alexander, BM
   Huang, R
   Aerts, HJWL
AF Grossmann, Patrick
   Narayan, Vivek
   Chang, Ken
   Rahman, Rifaquat
   Abrey, Lauren
   Reardon, David A.
   Schwartz, Lawrence H.
   Wen, Patrick Y.
   Alexander, Brian M.
   Huang, Raymond
   Aerts, Hugo J. W. L.
TI Quantitative imaging biomarkers for risk stratification of patients with recurrent glioblastoma treated with bevacizumab
SO NEURO-ONCOLOGY
LA English
DT Article
DE bevacizumab; glioblastoma; radiomics, recurrent; survival
ID apparent diffusion-coefficient; adc histogram analysis; adjuvant temozolomide; tumor progression; survival; radiotherapy; patterns; information; performance; concomitant
AB Background. Anti-angiogenic therapy with bevacizumab is the most widely used treatment option for recurrent glioblastoma, but therapeutic response varies substantially and effective biomarkers for patient selection are not available. To this end, we determine whether novel quantitative radiomic strategies on the basis of MRI have the potential to noninvasively stratify survival and progression in this patient population. Methods. In an initial cohort of 126 patients, we identified a distinct set of features representative of the radiographic phenotype on baseline (pretreatment) MRI. These selected features were evaluated on a second cohort of 165 patients from the multicenter BRAIN trial with prospectively acquired clinical and imaging data. Features were evaluated in terms of prognostic value for overall survival (OS), progression-free survival (PFS), and progression within 3, 6, and 9 months using baseline imaging and first follow-up imaging at 6 weeks posttreatment initiation. Results. Multivariable analysis of features derived at baseline imaging resulted in significant stratification of OS (hazard ratio [HR] = 2.5; log-rank P = 0.001) and PFS (HR = 4.5; log-rank P = 2.1 x 10(-5)) in validation data. These stratifications were stronger compared with clinical or volumetric covariates (permutation test false discovery rate [FDR] <0.05). Univariable analysis of a prognostic textural heterogeneity feature (information correlation) derived from postcontrast T1-weighted imaging revealed significantly higher scores for patients who progressed within 3 months (Wilcoxon test P = 8.8 x 10(-8)). Generally, features derived from postcontrast T1-weighted imaging yielded higher prognostic power compared with precontrast enhancing T2-weighted imaging. Conclusion. Radiomics provides prognostic value for survival and progression in patients with recurrent glioblastoma receiving bevacizumab treatment. These results could lead to the development of quantitative pretreatment biomarkers to predict benefit from bevacizumab using standard of care imaging.
C1 [Grossmann, Patrick; Narayan, Vivek; Rahman, Rifaquat; Alexander, Brian M.; Aerts, Hugo J. W. L.] Harvard Med Sch, Brigham & Womens Hosp, Dana Farber Canc Inst, Dept Radiat Oncol, Boston, MA USA.
   [Chang, Ken; Huang, Raymond; Aerts, Hugo J. W. L.] Harvard Med Sch, Brigham & Womens Hosp, Dana Farber Canc Inst, Dept Radiol, Boston, MA USA.
   [Grossmann, Patrick; Aerts, Hugo J. W. L.] Harvard Med Sch, Dana Farber Canc Inst, Dept Biostat & Computat Biol, Boston, MA USA.
   [Abrey, Lauren] F Hoffmann La Roche Ltd, Prod Dev, Div Pharma, Basel, Switzerland.
   [Wen, Patrick Y.] Harvard Med Sch, Dept Med Oncol, Dana Farber Canc Inst, Boston, MA USA.
   [Reardon, David A.] Harvard Med Sch, Dana Farber Canc Inst, Ctr Neurooncol, Boston, MA USA.
   [Schwartz, Lawrence H.] Columbia Univ Coll Phys & Surg, Dept Radiol, New York, NY 10032 USA.
   [Schwartz, Lawrence H.] New York Presbyterian Hosp, New York, NY USA.
C3 Harvard University; Brigham & Women's Hospital; Dana-Farber Cancer Institute; Harvard Medical School; Harvard University; Brigham & Women's Hospital; Dana-Farber Cancer Institute; Harvard Medical School; Harvard University; Dana-Farber Cancer Institute; Harvard Medical School; Roche Holding; Harvard University; Dana-Farber Cancer Institute; Harvard Medical School; Harvard University; Dana-Farber Cancer Institute; Harvard Medical School; Columbia University; NewYork-Presbyterian Hospital
RP Aerts, HJWL (corresponding author), Harvard Med Sch, Dana Farber Canc Inst, 4 Blackfan Circle,HIM 343, Boston, MA 02115 USA.
EM hugo_aerts@dfci.harvard.edu
FU National Institutes of Health [NIH-USA U01CA190234, NIH-USA U24CA194354, NIH-USA U01CA140207]
CR Abdulla S, 2015, CLIN RADIOL, V70, P1299, DOI 10.1016/j.crad.2015.06.096
   Aerts HJWL, 2014, NAT COMMUN, V5, P0, DOI 10.1038/ncomms5006
   BAUER DF, 1972, J AM STAT ASSOC, V67, P687, DOI 10.2307/2284469
   BENJAMINI Y, 1995, J R STAT SOC B, V57, P289, DOI 10.1111/j.2517-6161.1995.tb02031.x
   Blewitt ME, 2008, NAT GENET, V40, P663, DOI 10.1038/ng.142
   Chang K, 2016, NEURO-ONCOLOGY, V18, P1680, DOI 10.1093/neuonc/now086
   Chinot OL, 2014, NEW ENGL J MED, V370, P709, DOI 10.1056/NEJMoa1308345
   Colavolpe C, 2012, NEURO-ONCOLOGY, V14, P649, DOI 10.1093/neuonc/nos012
   Cui Y, 2016, RADIOLOGY, V278, P546, DOI 10.1148/radiol.2015150358
   Ellingson BM, 2014, AM J NEURORADIOL, V35, P673, DOI 10.3174/ajnr.A3748
   Ellingson BM, 2014, RADIOLOGY, V271, P200, DOI 10.1148/radiol.13131305
   Ellingson BM, 2011, NEURO-ONCOLOGY, V13, P401, DOI 10.1093/neuonc/noq206
   Fawcett T, 2006, PATTERN RECOGN LETT, V27, P861, DOI 10.1016/j.patrec.2005.10.010
   Ferrara N, 2004, NAT REV DRUG DISCOV, V3, P391, DOI 10.1038/nrd1381
   Friedman HS, 2009, J CLIN ONCOL, V27, P4733, DOI 10.1200/JCO.2008.19.8721
   Fu P, 2016, MOL CLIN ONCOL, V4, P833, DOI 10.3892/mco.2016.816
   Gevaert O, 2014, RADIOLOGY, V273, P168, DOI 10.1148/radiol.14131731
   Gilbert MR, 2014, NEW ENGL J MED, V370, P699, DOI 10.1056/NEJMoa1308573
   Gillies RJ, 2016, RADIOLOGY, V278, P563, DOI 10.1148/radiol.2015151169
   Grossman R, 2017, ANN SURG ONCOL, V24, P794, DOI 10.1245/s10434-016-5635-z
   Grossmann P, 2016, BMC CANCER, V16, P0, DOI 10.1186/s12885-016-2659-5
   Gutman DA, 2015, NEURORADIOLOGY, V57, P1227, DOI 10.1007/s00234-015-1576-7
   Harrell FE, 1996, STAT MED, V15, P361, DOI 10.1002/(SICI)1097-0258(19960229)15:4<361::AID-SIM168>3.0.CO;2-4
   Huang RY, 2013, CANCER-AM CANCER SOC, V119, P3479, DOI 10.1002/cncr.28210
   Itakura H, 2015, SCI TRANSL MED, V7, P0, DOI 10.1126/scitranslmed.aaa7582
   Kickingereder P, 2016, CLIN CANCER RES, V22, P5765, DOI 10.1158/1078-0432.CCR-16-0702
   Kickingereder P, 2016, RADIOLOGY, V280, P880, DOI 10.1148/radiol.2016160845
   Kim H, 2015, GENOME RES, V25, P316, DOI 10.1101/gr.180612.114
   Kim J, 2015, CANCER CELL, V28, P318, DOI 10.1016/j.ccell.2015.07.013
   Koch CJ, 2014, TRANSL ONCOL, V7, P752, DOI 10.1016/j.tranon.2014.10.004
   Lambin P, 2012, EUR J CANCER, V48, P441, DOI 10.1016/j.ejca.2011.11.036
   Le S, 2008, J STAT SOFTW, V25, P1, DOI 10.18637/jss.v025.i01
   Macyszyn L, 2016, NEURO-ONCOLOGY, V18, P417, DOI 10.1093/neuonc/nov127
   Ostrom QT, 2015, NEURO-ONCOLOGY, V16, P1, DOI 10.1093/neuonc/nox158
   Ostrom QT, 2014, NEURO-ONCOLOGY, V16, P896, DOI 10.1093/neuonc/nou087
   Pencina MJ, 2004, STAT MED, V23, P2109, DOI 10.1002/sim.1802
   Peng HC, 2005, IEEE T PATTERN ANAL, V27, P1226, DOI 10.1109/TPAMI.2005.159
   Pope WB, 2012, J NEURO-ONCOL, V108, P491, DOI 10.1007/s11060-012-0847-y
   Pope WB, 2009, RADIOLOGY, V252, P182, DOI 10.1148/radiol.2521081534
   R Core Team, 2021, R LANG ENV STAT COMP, V0, P0
   Rahman R, 2014, J NEURO-ONCOL, V119, P149, DOI 10.1007/s11060-014-1464-8
   Schaub C, 2016, J NEURO-ONCOL, V129, P93, DOI 10.1007/s11060-016-2144-7
   Schmainda KM, 2014, NEURO-ONCOLOGY, V16, P880, DOI 10.1093/neuonc/not216
   Schröder MS, 2011, BIOINFORMATICS, V27, P3206, DOI 10.1093/bioinformatics/btr511
   Stupp R, 2005, NEW ENGL J MED, V352, P987, DOI 10.1056/NEJMoa043330
   Stupp R, 2009, LANCET ONCOL, V10, P459, DOI 10.1016/S1470-2045(09)70025-7
   Thakkar JP, 2014, CANCER EPIDEM BIOMAR, V23, P1985, DOI 10.1158/1055-9965.EPI-14-0275
   Velazquez ER, 2012, RADIOTHER ONCOL, V105, P167, DOI 10.1016/j.radonc.2012.09.023
   Wick W, 2014, NEURO-ONCOLOGY, V16, P0
   Wick W, 2016, ASCO M ABSTRACTS S, V34, P2019
   Yang DL, 2015, MED PHYS, V42, P6725, DOI 10.1118/1.4934373
NR 51
TC 74
Z9 80
U1 0
U2 22
PU OXFORD UNIV PRESS INC
PI CARY
PA JOURNALS DEPT, 2001 EVANS RD, CARY, NC 27513 USA
SN 1522-8517
EI 1523-5866
J9 NEURO-ONCOLOGY
JI Neuro-Oncology
PD DEC 15
PY 2017
VL 19
IS 12
BP 1688
EP 1697
DI 10.1093/neuonc/nox092
PG 10
WC Oncology; Clinical Neurology
SC Oncology; Neurosciences & Neurology
GA FO9JQ
UT WOS:000417204200021
PM 28499022
DA 2024-03-01
ER

PT J
AU Yin, Q
   Hung, SC
   Wang, L
   Lin, W
   Fielding, JR
   Rathmell, WK
   Khandani, AH
   Woods, ME
   Milowsky, MI
   Brooks, SA
   Wallen, EM
   Shen, D
AF Yin, Qingbo
   Hung, Sheng-Che
   Wang, Li
   Lin, Weili
   Fielding, Julia R.
   Rathmell, W. Kimryn
   Khandani, Amir H.
   Woods, Michael E.
   Milowsky, Matthew I.
   Brooks, Samira A.
   Wallen, Eric. M.
   Shen, Dinggang
TI Associations between Tumor Vascularity, Vascular Endothelial Growth Factor Expression and PET/MRI Radiomic Signatures in Primary Clear-Cell-Renal-Cell-Carcinoma: Proof-of-Concept Study
SO SCIENTIFIC REPORTS
LA English
DT Article
ID fdg-pet radiomics; microvascular density; molecular-mechanisms; enhancement patterns; angiogenesis; features; registration; sunitinib; accurate; images
AB Studies have shown that tumor angiogenesis is an essential process for tumor growth, proliferation and metastasis. Also, tumor angiogenesis is an important prognostic factor of clear cell renal cell carcinoma (ccRCC), as well as a factor in guiding treatment with antiangiogenic agents. Here, we attempted to find the associations between tumor angiogenesis and radiomic imaging features from PET/MRI. Specifically, sparse canonical correlation analysis was conducted on 3 feature datasets (i.e., radiomic imaging features, tumor microvascular density (MVD), and vascular endothelial growth factor (VEGF) expression) from 9 patients with primary ccRCC. In order to overcome the potential bias of intratumoral heterogeneity of angiogenesis, this study investigated the relationship between regional expressions of angiogenesis and VEGF, and localized radiomic features from different parts within the tumors. Our study highlighted the significant strong correlations between radiomic features and MVD, and also demonstrated that the spatiotemporal features extracted from DCE-MRI provided stronger radiomic correlation to MVD than the textural features extracted from Dixon sequences and FDG PET. Furthermore, PET/MRI, which takes advantage of the combined functional and structural information, had higher radiomics correlation to MVD than solely utilizing PET or MRI alone.
C1 [Yin, Qingbo] Dalian Maritime Univ, Coll Informat Sci & Technol, Dalian 116023, Peoples R China.
   [Yin, Qingbo; Wang, Li; Lin, Weili; Khandani, Amir H.; Shen, Dinggang] Univ N Carolina, Dept Radiol, Chapel Hill, NC 27599 USA.
   [Hung, Sheng-Che] Taipei Vet Gen Hosp, Dept Radiol, Taipei 11217, Taiwan.
   [Hung, Sheng-Che] Natl Yang Ming Univ, Sch Med, Taipei 11221, Taiwan.
   [Hung, Sheng-Che] Natl Yang Ming Univ, Sch Biomed Sci Engn, Dept Biomed Imaging & Radiol Sci, Taipei 11221, Taiwan.
   [Fielding, Julia R.] Univ Texas Southwestren, Med Ctr, Dept Radiol, Dallas, TX 75390 USA.
   [Rathmell, W. Kimryn; Woods, Michael E.; Milowsky, Matthew I.; Brooks, Samira A.] Univ N Carolina, Lineberger Comprehens Canc Ctr, Chapel Hill, NC 27599 USA.
   [Rathmell, W. Kimryn; Milowsky, Matthew I.] Univ N Carolina, Dept Med, Chapel Hill, NC 27599 USA.
   [Rathmell, W. Kimryn] Univ N Carolina, Dept Genet, Chapel Hill, NC 27599 USA.
   [Rathmell, W. Kimryn] Vanderbilt Univ, Vanderbilt Ingram Canc Ctr, Nashville, TN 37232 USA.
   [Woods, Michael E.; Milowsky, Matthew I.; Wallen, Eric. M.] Univ N Carolina, Dept Urol, Chapel Hill, NC 27599 USA.
   [Shen, Dinggang] Korea Univ, Dept Brain & Cognit Engn, Seoul 02841, South Korea.
C3 Dalian Maritime University; University of North Carolina; University of North Carolina Chapel Hill; Taipei Veterans General Hospital; National Yang Ming Chiao Tung University; National Yang Ming Chiao Tung University; University of North Carolina; University of North Carolina Chapel Hill; University of North Carolina; University of North Carolina Chapel Hill; University of North Carolina; University of North Carolina Chapel Hill; Vanderbilt University; University of North Carolina; University of North Carolina Chapel Hill; Korea University
RP Shen, D (corresponding author), Univ N Carolina, Dept Radiol, Chapel Hill, NC 27599 USA.; Shen, D (corresponding author), Korea Univ, Dept Brain & Cognit Engn, Seoul 02841, South Korea.
EM dinggang_shen@med.unc.edu
FU NIH grants [EB006733, EB008374, EB009634, MH100217, MH108914, AG041721, AG049371, AG042599, DE022676]; National Cancer Institute (NCI) [3P30CA016086]; UNC University Cancer Research Fund (UCRF); National Institute of Environmental Health Sciences [T32ES007126]; Howard Hughes Medical Cancer Institute of the NIH Award [5T32CA160001]; Siemens Medical Solutions
CR Aerts M, 2014, NAT COMMUN, V5, P0, DOI 10.1038/ncomms4789
   Alic L, 2014, PLOS ONE, V9, P0, DOI 10.1371/journal.pone.0110300
   Brasch RC, 2000, ACAD RADIOL, V7, P812, DOI 10.1016/S1076-6332(00)80630-3
   Brooks SA, 2016, CLIN CANCER RES, V22, P2950, DOI 10.1158/1078-0432.CCR-15-2115
   Buadu LD, 1996, RADIOLOGY, V200, P639, DOI 10.1148/radiology.200.3.8756909
   Carmeliet P, 2011, NATURE, V473, P298, DOI 10.1038/nature10144
   Chen L, 2016, INT J CLIN EXP PATHO, V9, P3571
   Chen Y, 2010, ABDOM IMAGING, V35, P622, DOI 10.1007/s00261-009-9565-0
   Claesson-Welsh L, 2013, J INTERN MED, V273, P114, DOI 10.1111/joim.12019
   Coroller TP, 2015, RADIOTHER ONCOL, V114, P345, DOI 10.1016/j.radonc.2015.02.015
   Daldrup-Link HE, 2003, RADIOLOGY, V229, P885, DOI 10.1148/radiol.2293021045
   Desar IME, 2012, CANCER IMAGING, V11, P259, DOI 10.1102/1470-7330.2011.0032
   Eisenhauer EA, 2009, EUR J CANCER, V45, P228, DOI 10.1016/j.ejca.2008.10.026
   El Naqa I, 2009, PATTERN RECOGN, V42, P1162, DOI 10.1016/j.patcog.2008.08.011
   Fischer C, 2008, NAT REV CANCER, V8, P942, DOI 10.1038/nrc2524
   Flaherty KT, 2008, CANCER BIOL THER, V7, P496, DOI 10.4161/cbt.7.4.5624
   Gerlinger M, 2015, EUR UROL, V67, P729, DOI 10.1016/j.eururo.2014.04.014
   Gerlinger M, 2014, NAT GENET, V46, P225, DOI 10.1038/ng.2891
   Gerlinger M, 2012, NEW ENGL J MED, V366, P883, DOI 10.1056/NEJMoa1113205
   Greve DN, 2009, NEUROIMAGE, V48, P63, DOI 10.1016/j.neuroimage.2009.06.060
   Guillaume Thibault BF, 2009, PATTERN RECOGN, V0, P140
   Hardoon DR, 2011, MACH LEARN, V83, P331, DOI 10.1007/s10994-010-5222-7
   Higashi K, 2000, EUR J NUCL MED, V27, P1778, DOI 10.1007/s002590000367
   Hillman GG, 2009, NEOPLASIA, V11, P910, DOI 10.1593/neo.09618
   Hira Zena M, 2015, ADVANCES IN BIOINFORMATICS, V2015, P198363, DOI 10.1155/2015/198363
   Hotelling H, 1936, BIOMETRIKA, V28, P321, DOI 10.2307/2333955
   Iakovlev VV, 2012, LAB INVEST, V92, P46, DOI 10.1038/labinvest.2011.153
   Jenkinson M, 2002, NEUROIMAGE, V17, P825, DOI 10.1006/nimg.2002.1132
   Klami A, 2013, J MACH LEARN RES, V14, P965
   Kotsiantis S, 2011, CURR MICROBIOL, V42, P157, DOI 10.1007/S00284-011-9889-1
   Lambin P, 2013, NAT REV CLIN ONCOL, V10, P27, DOI 10.1038/nrclinonc.2012.196
   Lambin P, 2012, EUR J CANCER, V48, P441, DOI 10.1016/j.ejca.2011.11.036
   Leach MO, 2001, BREAST CANCER RES, V3, P22, DOI 10.1186/bcr266
   Lee SH, 2010, MED PHYS, V37, P3940, DOI 10.1118/1.3446799
   Leijenaar RTH, 2015, SCI REP-UK, V5, P0, DOI 10.1038/srep11075
   Leijenaar RTH, 2013, ACTA ONCOL, V52, P1391, DOI 10.3109/0284186X.2013.812798
   Maksimovic O, 2010, AM J ROENTGENOL, V194, P5, DOI 10.2214/AJR.09.2744
   Modersitzki J, 2008, INT J COMPUT VISION, V76, P153, DOI 10.1007/s11263-007-0079-3
   Nativ O, 1998, UROLOGY, V51, P693, DOI 10.1016/S0090-4295(98)00019-3
   Outwater EK, 1997, RADIOLOGY, V205, P103, DOI 10.1148/radiology.205.1.9314970
   Parkhomenko E, 2009, STAT APPL GENET MOL, V8, P0, DOI 10.2202/1544-6115.1406
   Reuter M, 2010, NEUROIMAGE, V53, P1181, DOI 10.1016/j.neuroimage.2010.07.020
   Rosa MJ, 2015, FRONT NEUROSCI-SWITZ, V9, P0, DOI 10.3389/fnins.7015.00366
   Soh LK, 1999, IEEE T GEOSCI REMOTE, V37, P780, DOI 10.1109/36.752194
   STRAUSS LG, 1991, J NUCL MED, V32, P623
   Tammela T, 2010, CELL, V140, P460, DOI 10.1016/j.cell.2010.01.045
   Tang XO, 1998, IEEE T IMAGE PROCESS, V7, P1602, DOI 10.1109/83.725367
   Tuncbilek Nermin, 2003, BREAST J, V9, P403, DOI 10.1046/j.1524-4741.2003.09508.x
   Wan T, 2016, SCI REP UK, V6, P0
   Wang B, 2005, ACTA RADIOL, V46, P353, DOI 10.1080/02841850510021247
   Wang HY, 2016, SCI REP-UK, V6, P0, DOI 10.1038/srep29146
   Witten DM, 2009, BIOSTATISTICS, V10, P515, DOI 10.1093/biostatistics/kxp008
   Zhang XH, 2002, INT J UROL, V9, P509, DOI 10.1046/j.1442-2042.2002.00511.x
   Zhang XM, 2008, J MAGN RESON IMAGING, V27, P1309, DOI 10.1002/jmri.21378
   Zhang Y, 2016, CLIN GENITOURIN CANC, V14, PE25, DOI 10.1016/j.clgc.2015.08.007
NR 55
TC 43
Z9 50
U1 0
U2 20
PU NATURE PUBLISHING GROUP
PI LONDON
PA MACMILLAN BUILDING, 4 CRINAN ST, LONDON N1 9XW, ENGLAND
SN 2045-2322
EI 
J9 SCI REP-UK
JI Sci Rep
PD MAR 3
PY 2017
VL 7
IS 
BP 
EP 
DI 10.1038/srep43356
PG 11
WC Multidisciplinary Sciences
SC Science & Technology - Other Topics
GA EN8WO
UT WOS:000396280800001
PM 28256615
DA 2024-03-01
ER

PT J
AU Hu, LS
   Ning, SL
   Eschbacher, JM
   Baxter, LC
   Gaw, N
   Ranjbar, S
   Plasencia, J
   Dueck, AC
   Peng, S
   Smith, KA
   Nakaji, P
   Karis, JP
   Quarles, CC
   Wu, T
   Loftus, JC
   Jenkins, RB
   Sicotte, H
   Kollmeyer, TM
   O'Neill, BP
   Elmquist, W
   Hoxworth, JM
   Frakes, D
   Sarkaria, J
   Swanson, KR
   Tran, NL
   Li, J
   Mitchell, JR
AF Hu, Leland S.
   Ning, Shuluo
   Eschbacher, Jennifer M.
   Baxter, Leslie C.
   Gaw, Nathan
   Ranjbar, Sara
   Plasencia, Jonathan
   Dueck, Amylou C.
   Peng, Sen
   Smith, Kris A.
   Nakaji, Peter
   Karis, John P.
   Quarles, C. Chad
   Wu, Teresa
   Loftus, Joseph C.
   Jenkins, Robert B.
   Sicotte, Hugues
   Kollmeyer, Thomas M.
   O'Neill, Brian P.
   Elmquist, William
   Hoxworth, Joseph M.
   Frakes, David
   Sarkaria, Jann
   Swanson, Kristin R.
   Nhan L. Tran
   Li, Jing
   Mitchell, J. Ross
TI Radiogenomics to characterize regional genetic heterogeneity in glioblastoma
SO NEURO-ONCOLOGY
LA English
DT Article
DE genetic; glioblastoma; heterogeneity; radiogenomics; texture
ID microarray analysis; tumor; expression; perfusion; amplification; diffusion; gliomas; growth; cancer; multiforme
AB Background. Glioblastoma (GBM) exhibits profound intratumoral genetic heterogeneity. Each tumor comprises multiple genetically distinct clonal populations with different therapeutic sensitivities. This has implications for targeted therapy and genetically informed paradigms. Contrast-enhanced (CE)-MRI and conventional sampling techniques have failed to resolve this heterogeneity, particularly for nonenhancing tumor populations. This study explores the feasibility of using multiparametric MRI and texture analysis to characterize regional genetic heterogeneity throughout MRI-enhancing and nonenhancing tumor segments. Methods. We collected multiple image-guided biopsies from primary GBM patients throughout regions of enhancement (ENH) and nonenhancing parenchyma (so called brain-around-tumor, [ BAT]). For each biopsy, we analyzed DNA copy number variants for core GBM driver genes reported by The Cancer Genome Atlas. We co-registered biopsy locations with MRI and texture maps to correlate regional genetic status with spatially matched imaging measurements. We also built multivariate predictive decision-tree models for each GBM driver gene and validated accuracies using leave-one-out-cross-validation (LOOCV). Results. We collected 48 biopsies (13 tumors) and identified significant imaging correlations (univariate analysis) for 6 driver genes: EGFR, PDGFRA, PTEN, CDKN2A, RB1, and TP53. Predictive model accuracies (on LOOCV) varied by driver gene of interest. Highest accuracies were observed for PDGFRA (77.1%), EGFR (75%), CDKN2A (87.5%), and RB1 (87.5%), while lowest accuracy was observed in TP53 (37.5%). Models for 4 driver genes (EGFR, RB1, CDKN2A, and PTEN) showed higher accuracy in BAT samples (n = 16) compared with those from ENH segments (n = 32). Conclusion MRI and texture analysis can help characterize regional genetic heterogeneity, which offers potential diagnostic value under the paradigm of individualized oncology.
C1 [Hu, Leland S.; Wu, Teresa; Hoxworth, Joseph M.] Mayo Clin, Dept Radiol, Arizona 5777 E Mayo Blvd, Phoenix, AZ 85054 USA.
   [Dueck, Amylou C.] Mayo Clin, Dept Biostat, Phoenix, AZ USA.
   [Mitchell, J. Ross] Mayo Clin, Dept Res, Phoenix, AZ USA.
   [Swanson, Kristin R.] Mayo Clin, Dept Neurosurg, Phoenix, AZ USA.
   [Loftus, Joseph C.] Mayo Clin, Dept Canc & Cell Biol, Scottsdale, AZ USA.
   [Jenkins, Robert B.; Kollmeyer, Thomas M.] Mayo Clin, Dept Pathol, Rochester, MN USA.
   [Sicotte, Hugues] Mayo Clin, Dept Biomed Stat & Informat, Rochester, MN USA.
   [O'Neill, Brian P.] Mayo Clin, Dept Neurooncol, Rochester, MN USA.
   [Sarkaria, Jann] Mayo Clin, Dept Radiat Oncol, Rochester, MN USA.
   [Elmquist, William] Univ Minnesota, Dept Pharmaceut, Minneapolis, MN 55455 USA.
   [Peng, Sen; Nhan L. Tran] Translat Genom Res Inst, Dept Canc & Cell Biol, Phoenix, AZ USA.
   [Ning, Shuluo; Gaw, Nathan; Wu, Teresa; Li, Jing] Arizona State Univ, Sch Comp Informat & Decis Syst Engn, Tempe, AZ USA.
   [Ranjbar, Sara] Arizona State Univ, Dept Biomed Informat, Tempe, AZ USA.
   [Plasencia, Jonathan; Frakes, David] Arizona State Univ, Sch Biol & Hlth Syst Engn, Tempe, AZ USA.
   [Eschbacher, Jennifer M.] St Josephs Hosp, Barrow Neurol Inst, Dept Pathol, Phoenix, AZ USA.
   [Smith, Kris A.; Nakaji, Peter] St Josephs Hosp, Barrow Neurol Inst, Dept Neurosurg, Phoenix, AZ USA.
   [Hu, Leland S.; Baxter, Leslie C.; Karis, John P.] St Josephs Hosp, Barrow Neurol Inst, Dept Radiol, Phoenix, AZ USA.
   [Quarles, C. Chad] St Josephs Hosp, Barrow Neurol Inst, Dept Imaging Res, Phoenix, AZ USA.
C3 Mayo Clinic; Mayo Clinic Phoenix; Mayo Clinic; Mayo Clinic Phoenix; Mayo Clinic; Mayo Clinic Phoenix; Mayo Clinic; Mayo Clinic Phoenix; Mayo Clinic; Mayo Clinic Phoenix; Mayo Clinic; Mayo Clinic; Mayo Clinic; Mayo Clinic; University of Minnesota System; University of Minnesota Twin Cities; Translational Genomics Research Institute; Arizona State University; Arizona State University-Tempe; Arizona State University; Arizona State University-Tempe; Arizona State University; Arizona State University-Tempe; Barrow Neurological Institute; St. Joseph's Hospital and Medical Center; Barrow Neurological Institute; St. Joseph's Hospital and Medical Center; St. Joseph's Hospital and Medical Center; Barrow Neurological Institute; St. Joseph's Hospital and Medical Center; Barrow Neurological Institute
RP Hu, LS (corresponding author), Mayo Clin, Dept Radiol, Arizona 5777 E Mayo Blvd, Phoenix, AZ 85054 USA.
EM hu.leland@mayo.edu
FU National Institutes of Health [NS082609, CA160045]; Mayo Clinic Foundation; National Science Foundation (NSF) Division of Graduate Education (DGE) [NSF-DGE-1311230]; Barrow Neurolgical Foundation
CR Aghi M, 2005, CLIN CANCER RES, V11, P8600, DOI 10.1158/1078-0432.CCR-05-0713
   Barajas RF, 2012, NEURO-ONCOLOGY, V14, P942, DOI 10.1093/neuonc/nos128
   Barajas RF, 2010, RADIOLOGY, V254, P564, DOI 10.1148/radiol.09090663
   BENJAMINI Y, 1995, J R STAT SOC B, V57, P289, DOI 10.1111/j.2517-6161.1995.tb02031.x
   Bonavia R, 2011, CANCER RES, V71, P4055, DOI 10.1158/0008-5472.CAN-11-0153
   Borad MJ, 2014, PLOS GENET, V10, P0, DOI 10.1371/journal.pgen.1004135
   Brennan CW, 2013, CELL, V155, P462, DOI 10.1016/j.cell.2013.09.034
   Brown R, 2008, CLIN CANCER RES, V14, P2357, DOI 10.1158/1078-0432.CCR-07-1964
   COONS SW, 1993, CANCER, V72, P3052, DOI 10.1002/1097-0142(19931115)72:10<3052::AID-CNCR2820721030>3.0.CO;2-7
   Craig DW, 2013, MOL CANCER THER, V12, P104, DOI 10.1158/1535-7163.MCT-12-0781
   Drabycz S, 2010, NEUROIMAGE, V49, P1398, DOI 10.1016/j.neuroimage.2009.09.049
   Ellingson BM, 2010, J MAGN RESON IMAGING, V31, P538, DOI 10.1002/jmri.22068
   Ene CI, 2011, CANCER CELL, V20, P695, DOI 10.1016/j.ccr.2011.11.018
   Gatenby RA, 2009, CANCER RES, V69, P4894, DOI 10.1158/0008-5472.CAN-08-3658
   Gönen M, 2001, RADIOLOGY, V221, P763, DOI 10.1148/radiol.2212010280
   Gupta A, 2015, CLIN NEURORADIOL, V25, P143, DOI 10.1007/s00062-014-0289-3
   Gutman DA, 2013, RADIOLOGY, V267, P560, DOI 10.1148/radiol.13120118
   HARALICK RM, 1973, IEEE T SYST MAN CYB, VSMC3, P610, DOI 10.1109/TSMC.1973.4309314
   Hu LS, 2012, AM J NEURORADIOL, V33, P69, DOI 10.3174/ajnr.A2743
   Hu LS, 2015, PLOS ONE, V10, P0, DOI 10.1371/journal.pone.0141506
   Hu LS, 2012, NEURO-ONCOLOGY, V14, P919, DOI 10.1093/neuonc/nos112
   Itakura H, 2015, SCI TRANSL MED, V7, P0, DOI 10.1126/scitranslmed.aaa7582
   Jain R, 2014, RADIOLOGY, V272, P484, DOI 10.1148/radiol.14131691
   Lipson D, 2006, J COMPUT BIOL, V13, P215, DOI 10.1089/cmb.2006.13.215
   Marusyk A, 2012, NAT REV CANCER, V12, P323, DOI 10.1038/nrc3261
   Ojala T, 2002, IEEE T PATTERN ANAL, V24, P971, DOI 10.1109/TPAMI.2002.1017623
   Pope WB, 2008, RADIOLOGY, V249, P268, DOI 10.1148/radiol.2491072000
   Price SJ, 2006, AM J NEURORADIOL, V27, P1969
   Rokach L, 2014, DATA MINING DECISION, V0, P0, DOI DOI 10.1142/9097
   Ryoo I, 2013, PLOS ONE, V8, P0, DOI 10.1371/journal.pone.0071704
   Semmineh NB, 2015, MAGN RESON MED, V74, P772, DOI 10.1002/mrm.25435
   SHAPIRO JR, 1981, CANCER RES, V41, P2349
   Snuderl M, 2011, CANCER CELL, V20, P810, DOI 10.1016/j.ccr.2011.11.005
   Sottoriva A, 2013, P NATL ACAD SCI USA, V110, P4009, DOI 10.1073/pnas.1219747110
   Stadlbauer A, 2006, RADIOLOGY, V240, P803, DOI 10.1148/radiol.2403050937
   Tykocinski ES, 2012, NEURO-ONCOLOGY, V14, P613, DOI 10.1093/neuonc/nos073
   Urish KL, 2013, CARTILAGE, V4, P20, DOI 10.1177/1947603512451745
   Van Meter T, 2006, DIAGN MOL PATHOL, V15, P195, DOI 10.1097/01.pdm.0000213464.06387.36
   Yang DL, 2015, MED PHYS, V42, P6725, DOI 10.1118/1.4934373
NR 39
TC 127
Z9 140
U1 1
U2 18
PU OXFORD UNIV PRESS INC
PI CARY
PA JOURNALS DEPT, 2001 EVANS RD, CARY, NC 27513 USA
SN 1522-8517
EI 1523-5866
J9 NEURO-ONCOLOGY
JI Neuro-Oncology
PD JAN 15
PY 2017
VL 19
IS 1
BP 128
EP 137
DI 10.1093/neuonc/now135
PG 10
WC Oncology; Clinical Neurology
SC Oncology; Neurosciences & Neurology
GA EK4JL
UT WOS:000393892800021
PM 27502248
DA 2024-03-01
ER

PT J
AU Beichel, RR
   Smith, BJ
   Bauer, C
   Ulrich, EJ
   Ahmadvand, P
   Budzevich, MM
   Gillies, RJ
   Goldgof, D
   Grkovski, M
   Hamarneh, G
   Huang, Q
   Kinahan, PE
   Laymon, CM
   Mountz, JM
   Muzi, JP
   Muzi, M
   Nehmeh, S
   Oborski, MJ
   Tan, YQ
   Zhao, BS
   Sunderland, JJ
   Buatti, JM
AF Beichel, Reinhard R.
   Smith, Brian J.
   Bauer, Christian
   Ulrich, Ethan J.
   Ahmadvand, Payam
   Budzevich, Mikalai M.
   Gillies, Robert J.
   Goldgof, Dmitry
   Grkovski, Milan
   Hamarneh, Ghassan
   Huang, Qiao
   Kinahan, Paul E.
   Laymon, Charles M.
   Mountz, James M.
   Muzi, John P.
   Muzi, Mark
   Nehmeh, Sadek
   Oborski, Matthew J.
   Tan, Yongqiang
   Zhao, Binsheng
   Sunderland, John J.
   Buatti, John M.
TI Multi-site quality and variability analysis of 3D FDG PET segmentations based on phantom and clinical image data
SO MEDICAL PHYSICS
LA English
DT Article
DE FDG PET; head and neck cancer; multi-site performance analysis; phantom; radiomics; segmentation
ID metabolic tumor volume; solid tumors; validation; trials; quantification; delineation; guideline; accuracy; network
AB Purpose: Radiomics utilizes a large number of image- derived features for quantifying tumor characteristics that can in turn be correlated with response and prognosis. Unfortunately, extraction and analysis of such image- based features is subject to measurement variability and bias. The challenge for radiomics is particularly acute in Positron Emission Tomography ( PET) where limited resolution, a high noise component related to the limited stochastic nature of the raw data, and the wide variety of reconstruction options confound quantitative feature metrics. Extracted feature quality is also affected by tumor segmentation methods used to define regions over which to calculate features, making it challenging to produce consistent radiomics analysis results across multiple institutions that use different segmentation algorithms in their PET image analysis. Understanding each element contributing to these inconsistencies in quantitative image feature and metric generation is paramount for ultimate utilization of these methods in multi-institutional trials and clinical oncology decision making. Methods: To assess segmentation quality and consistency at the multi-institutional level, we conducted a study of seven institutional members of the National Cancer Institute Quantitative Imaging Network. For the study, members were asked to segment a common set of phantom PET scans acquired over a range of imaging conditions as well as a second set of head and neck cancer (HNC) PET scans. Segmentations were generated at each institution using their preferred approach. In addition, participants were asked to repeat segmentations with a time interval between initial and repeat segmentation. This procedure resulted in overall 806 phantom insert and 641 lesion segmentations. Subsequently, the volume was computed from the segmentations and compared to the corresponding reference volume by means of statistical analysis. Results: On the two test sets (phantom and HNC PET scans), the performance of the seven segmentation approaches was as follows. On the phantom test set, the mean relative volume errors ranged from 29.9 to 87.8% of the ground truth reference volumes, and the repeat difference for each institution ranged between -36.4 to 39.9%. On the HNC test set, the mean relative volume error ranged between -50.5 to 701.5%, and the repeat difference for each institution ranged between -37.7 to 31.5%. In addition, performance measures per phantom insert/lesion size categories are given in the paper. On phantom data, regression analysis resulted in coefficient of variation (CV) components of 42.5% for scanners, 26.8% for institutional approaches, 21.1% for repeated segmentations, 14.3% for relative contrasts, 5.3% for count statistics (acquisition times), and 0.0% for repeated scans. Analysis showed that the CV components for approaches and repeated segmentations were significantly larger on the HNC test set with increases by 112.7% and 102.4%, respectively. Conclusion: Analysis results underline the importance of PET scanner reconstruction harmonization and imaging protocol standardization for quantification of lesion volumes. In addition, to enable a distributed multi-site analysis of FDG PET images, harmonization of analysis approaches and operator training in combination with highly automated segmentation methods seems to be advisable. Future work will focus on quantifying the impact of segmentation variation on radiomics system performance. (C) 2016 American Association of Physicists in Medicine
C1 [Beichel, Reinhard R.; Bauer, Christian; Ulrich, Ethan J.] Univ Iowa, Dept Elect & Comp Engn, Iowa City, IA 52242 USA.
   [Beichel, Reinhard R.] Univ Iowa, Dept Internal Med, Iowa City, IA 52242 USA.
   [Smith, Brian J.] Univ Iowa, Dept Biostat, Iowa City, IA USA.
   [Ulrich, Ethan J.] Univ Iowa, Dept Biomed Engn, Iowa City, IA 52242 USA.
   [Ahmadvand, Payam] Simon Fraser Univ, Sch Comp Sci, Burnaby, BC, Canada.
   [Budzevich, Mikalai M.; Gillies, Robert J.] H Lee Moffitt Canc Ctr & Res Inst, Tampa, FL USA.
   [Goldgof, Dmitry] Univ S Florida, Dept Comp Sci & Engn, Tampa, FL 33620 USA.
   [Grkovski, Milan] Mem Sloan Kettering Canc Ctr, Dept Med Phys, New York, NY 10021 USA.
   [Hamarneh, Ghassan] Simon Fraser Univ, Sch Comp Sci, Burnaby, BC, Canada.
   [Huang, Qiao; Tan, Yongqiang; Zhao, Binsheng] Columbia Univ, Med Ctr, Dept Radiol, New York, NY USA.
   [Kinahan, Paul E.; Muzi, John P.; Muzi, Mark] Univ Washington, Med Ctr, Dept Radiol, Seattle, WA 98195 USA.
   [Laymon, Charles M.; Oborski, Matthew J.] Univ Pittsburgh, Dept Bioengn, Pittsburgh, PA USA.
   [Laymon, Charles M.; Mountz, James M.] Univ Pittsburgh, Dept Radiol, Pittsburgh, PA 15260 USA.
   [Nehmeh, Sadek] Natl Ctr Canc Care & Res, Doha, Qatar.
   [Sunderland, John J.] Univ Iowa, Dept Radiol, Iowa City, IA 52242 USA.
   [Buatti, John M.] Univ Iowa, Dept Radiat Oncol, Iowa City, IA USA.
C3 University of Iowa; University of Iowa; University of Iowa; University of Iowa; Simon Fraser University; H Lee Moffitt Cancer Center & Research Institute; State University System of Florida; University of South Florida; Memorial Sloan Kettering Cancer Center; Simon Fraser University; Columbia University; University of Washington; University of Washington Seattle; Pennsylvania Commonwealth System of Higher Education (PCSHE); University of Pittsburgh; Pennsylvania Commonwealth System of Higher Education (PCSHE); University of Pittsburgh; Hamad Medical Corporation; University of Iowa; University of Iowa
RP Beichel, RR (corresponding author), Univ Iowa, Dept Elect & Comp Engn, Iowa City, IA 52242 USA.; Beichel, RR (corresponding author), Univ Iowa, Dept Internal Med, Iowa City, IA 52242 USA.
EM reinhard-beichel@uiowa.edu
FU NIH [U01 CA140206, U24 CA180918, R01 CA169072, U01 CA140207, U01 CA143062, U24 CA180927, U01 CA157442, U01 CA140230, P30 CA047904, U01 CA148131]; Canadian Institutes of Health Research (CIHR) [OQI-137993]
CR Abdoli M, 2013, MED PHYS, V40, P0, DOI 10.1118/1.4816296
   Ahmadvand P, 2016, LECT NOTES COMPUT SC, V10019, P271, DOI 10.1007/978-3-319-47157-0_33
   Alluri KC, 2014, AM J ROENTGENOL, V203, P897, DOI 10.2214/AJR.14.12497
   Beichel RR, 2016, MED PHYS, V43, P2948, DOI 10.1118/1.4948679
   Berthon B, 2014, MED PHYS, V41, P0, DOI 10.1118/1.4863480
   Berthon B, 2013, MED PHYS, V40, P0, DOI 10.1118/1.4813302
   Boellaard R, 2015, EUR J NUCL MED MOL I, V42, P328, DOI 10.1007/s00259-014-2961-x
   Clark K, 2013, J DIGIT IMAGING, V26, P1045, DOI 10.1007/s10278-013-9622-7
   Cook GJR, 2014, CLIN TRANSL IMAGING, V2, P269, DOI 10.1007/s40336-014-0064-0
   Delbeke D, 2006, J NUCL MED, V47, P885
   Dibble EH, 2012, J NUCL MED, V53, P709, DOI 10.2967/jnumed.111.099531
   Eisenhauer EA, 2009, EUR J CANCER, V45, P228, DOI 10.1016/j.ejca.2008.10.026
   European Association of Nuclear Medicine EARL FDG-PET/CT accreditation, 2015, EUROPEAN ASS NUCL ME, V0, P0
   Fedorov A, 2012, MAGN RESON IMAGING, V30, P1323, DOI 10.1016/j.mri.2012.05.001
   Foster B, 2014, COMPUT BIOL MED, V50, P76, DOI 10.1016/j.compbiomed.2014.04.014
   Graham MM, 2015, J NUCL MED, V56, P955, DOI 10.2967/jnumed.115.158402
   Hatt M, 2011, EUR J NUCL MED MOL I, V38, P663, DOI 10.1007/s00259-010-1688-6
   Hofheinz F, 2010, PHYS MED BIOL, V55, P1099, DOI 10.1088/0031-9155/55/4/013
   Kelly MD, 2011, EJNMMI RES, V1, P0, DOI 10.1186/2191-219X-1-16
   Kumar V, 2012, MAGN RESON IMAGING, V30, P1234, DOI 10.1016/j.mri.2012.06.010
   Lankton S, 2008, IEEE T IMAGE PROCESS, V17, P2029, DOI 10.1109/TIP.2008.2004611
   Lasnon C, 2013, EUR J NUCL MED MOL I, V40, P985, DOI 10.1007/s00259-013-2391-1
   Papadimitroulas P, 2013, MED PHYS, V40, P112
   Plueimpitiwiriyawej C, 2005, IEEE T MED IMAGING, V24, P593, DOI 10.1109/TMI.2005.843740
   Quak E, 2015, EUR J NUCL MED MOL I, V42, P2072, DOI 10.1007/s00259-015-3128-0
   Shepherd T, 2012, IEEE T MED IMAGING, V31, P2006, DOI 10.1109/TMI.2012.2202322
   Skretting A, 2013, ACTA ONCOL, V52, P636, DOI 10.3109/0284186X.2012.718095
   Sridhar P, 2014, AM J ROENTGENOL, V202, P1114, DOI 10.2214/AJR.13.11456
   Sunderland JJ, 2015, J NUCL MED, V56, P145, DOI 10.2967/jnumed.114.148056
   Sydoff M, 2014, PHYS MED BIOL, V59, P0, DOI 10.1088/0031-9155/59/5/1097
   Werner-Wasik M, 2012, INT J RADIAT ONCOL, V82, P1164, DOI 10.1016/j.ijrobp.2010.12.055
NR 31
TC 19
Z9 21
U1 0
U2 18
PU WILEY
PI HOBOKEN
PA 111 RIVER ST, HOBOKEN 07030-5774, NJ USA
SN 0094-2405
EI 2473-4209
J9 MED PHYS
JI Med. Phys.
PD FEB 15
PY 2017
VL 44
IS 2
BP 479
EP 496
DI 10.1002/mp.12041
PG 18
WC Radiology, Nuclear Medicine & Medical Imaging
SC Radiology, Nuclear Medicine & Medical Imaging
GA EP5EM
UT WOS:000397401800016
PM 28205306
DA 2024-03-01
ER

PT J
AU Antunovic, L
   Gallivanone, F
   Sollini, M
   Sagona, A
   Invento, A
   Manfrinato, G
   Kirienko, M
   Tinterri, C
   Chiti, A
   Castiglioni, I
AF Antunovic, Lidija
   Gallivanone, Francesca
   Sollini, Martina
   Sagona, Andrea
   Invento, Alessandra
   Manfrinato, Giulia
   Kirienko, Margarita
   Tinterri, Corrado
   Chiti, Arturo
   Castiglioni, Isabella
TI [<SUP>18</SUP>F] FDG PET/CT features for the molecular characterization of primary breast tumors
SO EUROPEAN JOURNAL OF NUCLEAR MEDICINE AND MOLECULAR IMAGING
LA English
DT Article
DE Breast cancer; [F-18] FDG-pet/Ct; Radiomics
ID prognostic-factors; neoadjuvant chemotherapy; ductal carcinoma; cancer subtypes; heterogeneity; prediction; radiomics; volume; glycolysis; guidelines
AB Purpose The aim of this study was to evaluate the role of imaging features derived from [F-18] FDG-PET/CT to provide in vivo characterization of breast cancer (BC). Methods Images from 43 patients with a first diagnosis of BC were reviewed. Images were acquired before any treatment. Histological data were derived from pretreatment biopsy or surgical histological specimen; these included tumor type, grade, ER and PgR receptor status, lymphovascular invasion, Ki67 index, HER2 status, and molecular subtype. Standard parameters (SUVmean, TLG, MTV) and advanced imaging features (histogram-based and shape and size features) were evaluated. Univariate analysis, hierarchical clustering analysis, and exact Fisher's test were used for statistical analysis of data. Imaging-derived metrics were reduced evaluating the mutual correlation between groups of features to form a signature. Results A significant correlation was found between some advanced imaging features and the histological type. Different molecular subtypes were characterized by different values of two histogram-based features (median and energy). A significant association was observed between the imaging signature and luminal A and luminal B HER2 negative molecular subtype and also when considering luminal A, luminal B HER2-negative and HER2-positive groups. Similar results were found between the signature and all five molecular subtypes and also when considering the histological types of BC. Conclusions Our results suggest a complementary role of standard PET imaging parameters and advanced imaging features for the in vivo biological characterization of BC lesions.
C1 [Antunovic, Lidija; Chiti, Arturo] Humanitas Res Hosp, Nucl Med Dept, Via A Manzoni 56, I-20089 Milan, Italy.
   [Gallivanone, Francesca; Castiglioni, Isabella] CNR, Inst Mol Bioimaging & Physiol, Lab Innovat & Integrat Mol Med, Via F Celli 93, I-20090 Milan, Italy.
   [Sollini, Martina; Kirienko, Margarita; Chiti, Arturo] Humanitas Univ, Dept Biomed Sci, Via A Manzoni 113, I-20089 Milan, Italy.
   [Sagona, Andrea; Tinterri, Corrado] Humanitas Res Hosp, Breast Unit, Via A Manzoni 56, I-20089 Milan, Italy.
   [Invento, Alessandra] Integrated Univ Hosp, Breast Unit, Piazzale A Stefani 1, I-37126 Verona, Italy.
   [Manfrinato, Giulia] Univ Milan, Residency Program Nucl Med, Via A Rudini 8, I-20100 Milan, Italy.
C3 Consiglio Nazionale delle Ricerche (CNR); Istituto di Bioimmagini e Fisiologia Molecolare (IBFM-CNR); Humanitas University; University of Verona; Azienda Ospedaliera Universitaria Integrata Verona; University of Milan
RP Chiti, A (corresponding author), Humanitas Res Hosp, Nucl Med Dept, Via A Manzoni 56, I-20089 Milan, Italy.; Chiti, A (corresponding author), Humanitas Univ, Dept Biomed Sci, Via A Manzoni 113, I-20089 Milan, Italy.
EM arturo.chiti@hunimed.eu
CR Aerts HJWL, 2014, NAT COMMUN, V5, P0, DOI 10.1038/ncomms5006
   Agner SC, 2014, RADIOLOGY, V272, P91, DOI 10.1148/radiol.14121031
   Boellaard R, 2015, EUR J NUCL MED MOL I, V42, P328, DOI 10.1007/s00259-014-2961-x
   Carvalho S, 2013, ACTA ONCOL, V52, P1398, DOI 10.3109/0284186X.2013.812795
   Cheang MCU, 2009, JNCI-J NATL CANCER I, V101, P736, DOI 10.1093/jnci/djp082
   Chen XS, 2010, TUMORI J, V96, P103, DOI 10.1177/030089161009600117
   Cybulski C, 2011, J CLIN ONCOL, V29, P3747, DOI 10.1200/JCO.2010.34.0778
   Esposito A, 2015, ECANCERMEDICALSCIENC, V9, P0, DOI 10.3332/ecancer.2015.518
   Gallivanone F, 2016, J INSTRUM, V11, P0, DOI 10.1088/1748-0221/11/01/C01022
   Gallivanone F, 2014, Q J NUCL MED MOL IM, V58, P424
   Gallivanone F, 2013, BIOMED RES INT, V2013, P0, DOI 10.1155/2013/780458
   Gallivanone F, 2016, IEEE NUCL SCI S MED, V0, P0
   Gallivanone F, 2011, IEEE T NUCL SCI, V58, P736, DOI 10.1109/TNS.2011.2108316
   Vicente AMG, 2013, EUR J NUCL MED MOL I, V40, P1304, DOI 10.1007/s00259-013-2418-7
   Grimm LJ, 2015, J MAGN RESON IMAGING, V42, P902, DOI 10.1002/jmri.24879
   Groheux D, 2015, EUR J NUCL MED MOL I, V42, P1682, DOI 10.1007/s00259-015-3110-x
   Groheux D, 2011, EUR J NUCL MED MOL I, V38, P426, DOI 10.1007/s00259-010-1640-9
   Ha S, 2017, SCI REP-UK, V7, P0, DOI 10.1038/s41598-017-01524-7
   Hatt M, 2013, EUR J NUCL MED MOL I, V40, P1662, DOI 10.1007/s00259-013-2486-8
   Kaida H, 2013, NUCL MED COMMUN, V34, P562, DOI 10.1097/MNM.0b013e328360d945
   Kajáry K, 2015, NUCL MED COMMUN, V36, P28, DOI 10.1097/MNM.0000000000000217
   Kennecke H, 2010, J CLIN ONCOL, V28, P3271, DOI 10.1200/JCO.2009.25.9820
   Kitajima K, 2015, EUR J NUCL MED MOL I, V42, P1371, DOI 10.1007/s00259-015-3070-1
   Koo HR, 2015, EUR RADIOL, V25, P3314, DOI 10.1007/s00330-015-3734-z
   Koo HR, 2014, EUR RADIOL, V24, P610, DOI 10.1007/s00330-013-3037-1
   Lee SS, 2017, NUCL MED MOLEC IMAG, V51, P79, DOI 10.1007/s13139-016-0444-7
   Leijenaar RTH, 2015, ACTA ONCOL, V54, P1423, DOI 10.3109/0284186X.2015.1061214
   Li H, 2016, NPJ BREAST CANCER, V2, P0, DOI 10.1038/npjbcancer.2016.12
   Melchor L, 2013, HUM GENET, V132, P845, DOI 10.1007/s00439-013-1299-y
   Pinder SE, 2007, HISTOPATHOLOGY, V50, P409, DOI 10.1111/j.1365-2559.2006.02419.x
   Senkus E, 2015, ANN ONCOL, V26, PV8, DOI 10.1093/annonc/mdv298
   Shin S, 2016, ONCOL RES TREAT, V39, P61, DOI 10.1159/000442760
   Sollini M, 2017, SCI REP-UK, V7, P0, DOI 10.1038/s41598-017-00426-y
   Son SH, 2014, BMC CANCER, V14, P0, DOI 10.1186/1471-2407-14-585
   Soussan M, 2014, PLOS ONE, V9, P0, DOI 10.1371/journal.pone.0094017
   Tixier F, 2011, J NUCL MED, V52, P369, DOI 10.2967/jnumed.110.082404
   Vallières M, 2015, PHYS MED BIOL, V60, P5471, DOI 10.1088/0031-9155/60/14/5471
   van de Vijver MJ, 2002, NEW ENGL J MED, V347, P1999, DOI 10.1056/NEJMoa021967
   van Velden FHP, 2011, EUR J NUCL MED MOL I, V38, P1636, DOI 10.1007/s00259-011-1845-6
   Yamaguchi K, 2015, BREAST CANCER-TOKYO, V22, P496, DOI 10.1007/s12282-013-0512-0
   Yoon HJ, 2015, EUR RADIOL, V25, P3648, DOI 10.1007/s00330-015-3761-9
   Zhao YH, 2009, ONCOGENE, V28, P3689, DOI 10.1038/onc.2009.229
NR 42
TC 44
Z9 52
U1 0
U2 31
PU SPRINGER
PI NEW YORK
PA 233 SPRING ST, NEW YORK, NY 10013 USA
SN 1619-7070
EI 1619-7089
J9 EUR J NUCL MED MOL I
JI Eur. J. Nucl. Med. Mol. Imaging
PD NOV 15
PY 2017
VL 44
IS 12
BP 1945
EP 1954
DI 10.1007/s00259-017-3770-9
PG 10
WC Radiology, Nuclear Medicine & Medical Imaging
SC Radiology, Nuclear Medicine & Medical Imaging
GA FK0RN
UT WOS:000413187400002
PM 28711994
DA 2024-03-01
ER

PT J
AU Jones, RP
   Brudvik, KW
   Franklin, JM
   Poston, GJ
AF Jones, R. P.
   Brudvik, K. W.
   Franklin, J. M.
   Poston, G. J.
TI Precision surgery for colorectal liver metastases: Opportunities and challenges of omics-based decision making
SO EJSO
LA English
DT Review
DE Liver; Resection; Colorectal; Prognostic; RAS; RAF; Radiomics
ID circulating tumor-cells; long-term survival; kras codon 12; hepatic resection; braf mutation; neoadjuvant chemotherapy; prognostic-significance; adjuvant chemotherapy; pathological response; 2-stage hepatectomy
AB Precision surgery involves improving patient selection to ensure that surgical intervention that is proven to benefit on a population level is the optimal treatment for each individual patient. For patients with colorectal liver metastases (CRLM), existing prognostic scoring systems rely on well-recognised histopathological features such as size and number of lesions. Advances in preoperative imaging algorithms mean that increasingly low volume disease can be detected, improving assessment of these factors. In addition, novel imaging modalities mean that underlying tumour biology and metabolic behaviour during therapy can be assessed. Molecular analysis of tumours can provide crucial prognostic information, with the critical role of RAS/RAF mutations in prognosis well recognised. The optimal source of tissue for this level of analysis is debated, with good concordance between primary and metastatic lesions for some recognised prognostic factors but marked discrepancies for a variety of other relevant mutations. As well as mutational heterogeneity between primary and metastatic lesions, heterogeneity within tumours and dynamic changes in tumour biology over time present a significant challenge in assessing tumour for prognostic biomarkers. Circulating tumour cells offer one potential method of longitudinal tumour analysis, but are limited by current technologies. This review article summarises some of the key advances in prognostication for patients with resectable colorectal liver metastases, as well as highlighting the potential limitations of such an approach. (C) 2017 Elsevier Ltd, BASO - The Association for Cancer Surgery, and the European Society of Surgical Oncology. All rights reserved.
C1 [Jones, R. P.; Poston, G. J.] Aintree Univ Hosp NHS Fdn Trust, North Western Hepatobiliary Unit, Liverpool, Merseyside, England.
   [Jones, R. P.] Univ Liverpool, Inst Translat Med, Sch Canc Studies, Liverpool L69 3GA, Merseyside, England.
   [Brudvik, K. W.] Oslo Univ Hosp, Dept Hepatopancreatobiliary Surg, Oslo, Norway.
   [Franklin, J. M.] Oxford Univ Hosp NHS Fdn Trust, Dept Radiol, Oxford, England.
C3 Aintree University Hospitals NHS Foundation Trust; University of Liverpool; University of Oslo; Oxford University Hospitals NHS Foundation Trust
RP Jones, RP (corresponding author), Univ Liverpool, Inst Translat Med, Sch Canc Studies, Liverpool L69 3GA, Merseyside, England.
EM robjones@liv.ac.uk
CR Adam R, 2012, ONCOLOGIST, V17, P1225, DOI 10.1634/theoncologist.2012-0121
   Andreou A, 2012, ANN SURG, V256, P642, DOI 10.1097/SLA.0b013e31826b4dcc
   Andreyev HJN, 2001, BRIT J CANCER, V85, P692, DOI 10.1054/bjoc.2001.1964
   Blazer DG, 2008, J CLIN ONCOL, V26, P5344, DOI 10.1200/JCO.2008.17.5299
   Brudvik KW, 2015, BRIT J SURG, V102, P1175, DOI 10.1002/bjs.9870
   Brudvik KW, 2016, ANN SURG ONCOL, V23, P2635, DOI 10.1245/s10434-016-5187-2
   Brudvik KW, 2015, ANN SURG ONCOL, V22, P4029, DOI 10.1245/s10434-015-4482-7
   Brudvik KW, 2017, ANN SURG IN PRESS, V0, P0
   Carter L, 2016, NAT MED, V0, P0
   Chang YS, 2000, P NATL ACAD SCI USA, V97, P14608, DOI 10.1073/pnas.97.26.14608
   Chun YS, 2009, JAMA-J AM MED ASSOC, V302, P2338, DOI 10.1001/jama.2009.1755
   Cohen SJ, 2008, J CLIN ONCOL, V26, P3213, DOI 10.1200/JCO.2007.15.8923
   Donnem T, 2013, CANCER MED-US, V2, P427, DOI 10.1002/cam4.105
   Fearon ER, 2011, ANNU REV PATHOL-MECH, V6, P479, DOI 10.1146/annurev-pathol-011110-130235
   Fernandez FG, 2004, ANN SURG, V240, P438, DOI 10.1097/01.sla.0000138076.72547.b1
   Fong Y, 1999, ANN SURG, V230, P309, DOI 10.1097/00000658-199909000-00004
   Frankel TL, 2017, CANCER-AM CANCER SOC, V123, P568, DOI 10.1002/cncr.30351
   Franklin JM, 2016, LANCET ONCOL, V17, PE406, DOI 10.1016/S1470-2045(16)30277-7
   Garden OJ, 2006, GUT, V55, P1, DOI 10.1136/gut.2006.098053
   Halazun KJ, 2008, EJSO-EUR J SURG ONC, V34, P55, DOI 10.1016/j.ejso.2007.02.014
   Heinemann V, 2014, LANCET ONCOL, V15, P1065, DOI 10.1016/S1470-2045(14)70330-4
   Hiley C, 2014, GENOME BIOL, V15, P0, DOI 10.1186/s13059-014-0453-8
   Hur K, 2015, JNCI-J NATL CANCER I, V107, P0, DOI 10.1093/jnci/dju492
   Iida S, 2012, ONCOL LETT, V3, P565, DOI 10.3892/ol.2011.544
   Imamura Y, 2012, CLIN CANCER RES, V18, P4753, DOI 10.1158/1078-0432.CCR-11-3210
   Iwatsuki S, 1999, J AM COLL SURGEONS, V189, P291, DOI 10.1016/S1072-7515(99)00089-7
   Janakiraman M, 2010, CANCER RES, V70, P5901, DOI 10.1158/0008-5472.CAN-10-0192
   Jones OM, 2005, BRIT J SURG, V92, P1165, DOI 10.1002/bjs.4888
   Jones PA, 2002, NAT REV GENET, V3, P415, DOI 10.1038/nrg816
   Jones RP, 2013, EJSO-EUR J SURG ONC, V39, P1122, DOI 10.1016/j.ejso.2013.07.087
   Jones RP, 2012, BRIT J SURG, V99, P1263, DOI 10.1002/bjs.8835
   Jones RP, 2012, BRIT J SURG, V99, P477, DOI 10.1002/bjs.8667
   Kanas Gena P, 2012, CLIN EPIDEMIOL, V4, P283, DOI 10.2147/CLEP.S34285
   Karagkounis G, 2013, CANCER-AM CANCER SOC, V119, P4137, DOI 10.1002/cncr.28347
   Kattan MW, 2008, ANN SURG, V247, P282, DOI 10.1097/SLA.0b013e31815ed67b
   Katz SC, 2009, ANN SURG ONCOL, V16, P2524, DOI 10.1245/s10434-009-0585-3
   Kemeny NE, 2014, CANCER-AM CANCER SOC, V120, P3965, DOI 10.1002/cncr.28954
   Landau DA, 2013, CELL, V152, P714, DOI 10.1016/j.cell.2013.01.019
   Li WB, 2015, BMC CANCER, V15, P0, DOI 10.1186/s12885-015-1345-3
   Loes IM, 2016, INT J CANCER, V139, P647, DOI 10.1002/ijc.30089
   Malik HZ, 2007, ANN SURG, V246, P806, DOI 10.1097/SLA.0b013e318142d964
   Margonis GA, 2015, JAMA SURG, V0, P0
   Margonis G, 2015, ANN SURG ONCOL, V22, P4158, DOI 10.1245/s10434-015-4587-z
   Minagawa M, 2007, ARCH SURG-CHICAGO, V142, P269, DOI 10.1001/archsurg.142.3.269
   Mise Y, 2015, ANN SURG ONCOL, V22, P834, DOI 10.1245/s10434-014-4042-6
   Muralidharan V, 2012, J NUCL MED, V53, P1345, DOI 10.2967/jnumed.112.102749
   Muzny DM, 2012, NATURE, V487, P330, DOI 10.1038/nature11252
   Network NCC, 2015, NCCN GUID COL CANC V, V0, P0
   Neumann J, 2009, PATHOL RES PRACT, V205, P858, DOI 10.1016/j.prp.2009.07.010
   Niekel MC, 2010, RADIOLOGY, V257, P674, DOI 10.1148/radiol.10100729
   Nordlinger B, 1996, CANCER, V77, P1254, DOI 10.1002/(SICI)1097-0142(19960401)77:7<1254::AID-CNCR5>3.3.CO;2-R
   Parvizi N, 2015, EUR J RADIOL, V84, P1873, DOI 10.1016/j.ejrad.2015.06.025
   Passot G, 2016, EJSO-EUR J SURG ONC, V42, P1378, DOI 10.1016/j.ejso.2016.02.249
   Passot G, 2016, SURGERY, V0, P0
   Passot G, 2016, J AM COLL SURGEONS, V223, P99, DOI 10.1016/j.jamcollsurg.2015.12.057
   Rees M, 2008, ANN SURG, V247, P125, DOI 10.1097/SLA.0b013e31815aa2c2
   Riedl CC, 2007, J NUCL MED, V48, P771, DOI 10.2967/jnumed.106.037291
   Roberts KJ, 2014, BRIT J SURG, V101, P856, DOI 10.1002/bjs.9471
   Rosty C, 2013, MODERN PATHOL, V26, P825, DOI 10.1038/modpathol.2012.240
   Ruers TJM, 2009, J NUCL MED, V50, P1036, DOI 10.2967/jnumed.109.063040
   Schnitzbauer AA, 2012, ANN SURG, V255, P405, DOI 10.1097/SLA.0b013e31824856f5
   Schreckenbach T, 2015, SURG TODAY, V45, P1527, DOI 10.1007/s00595-014-1108-9
   Seeberg LT, 2015, ANN SURG, V261, P164, DOI 10.1097/SLA.0000000000000580
   Sepulveda AR, 2017, J CLIN ONCOL, V0, P0
   Stremitzer S, 2012, BRIT J SURG, V99, P1575, DOI 10.1002/bjs.8909
   Vakiani E, 2012, J CLIN ONCOL, V30, P2956, DOI 10.1200/JCO.2011.38.2994
   Van den Eynden GG, 2014, HISTOPATHOLOGY, V64, P315, DOI 10.1111/his.12259
   Vauthey JN, 2013, ANN SURG, V258, P619, DOI 10.1097/SLA.0b013e3182a5025a
   Vermaat JS, 2012, CLIN CANCER RES, V18, P688, DOI 10.1158/1078-0432.CCR-11-1965
   Vincenzi B, 2015, ONCOTARGET, V6, P31604, DOI 10.18632/oncotarget.5231
   Wicherts DA, 2008, ANN SURG, V248, P994, DOI 10.1097/SLA.0b013e3181907fd9
   Xia Q, 2015, CANCER IMAGING, V15, P1, DOI 10.1186/s40644-015-0055-z
   Yaeger R, 2014, CANCER-AM CANCER SOC, V120, P2316, DOI 10.1002/cncr.28729
   Yamauchi M, 2012, GUT, V61, P847, DOI 10.1136/gutjnl-2011-300865
   Yokota T, 2011, BRIT J CANCER, V104, P856, DOI 10.1038/bjc.2011.19
   Yoon HH, 2014, CLIN CANCER RES, V20, P3033, DOI 10.1158/1078-0432.CCR-13-3140
   Zakaria S, 2007, ANN SURG, V246, P183, DOI 10.1097/SLA.0b013e3180603039
NR 79
TC 29
Z9 30
U1 1
U2 17
PU ELSEVIER SCI LTD
PI OXFORD
PA THE BOULEVARD, LANGFORD LANE, KIDLINGTON, OXFORD OX5 1GB, OXON, ENGLAND
SN 0748-7983
EI 1532-2157
J9 EJSO-EUR J SURG ONC
JI EJSO
PD MAY 15
PY 2017
VL 43
IS 5
BP 875
EP 883
DI 10.1016/j.ejso.2017.02.014
PG 9
WC Oncology; Surgery
SC Oncology; Surgery
GA EU8RB
UT WOS:000401305100004
PM 28302330
DA 2024-03-01
ER

PT J
AU Eichinger, P
   Alberts, E
   Delbridge, C
   Trebeschi, S
   Valentinitsch, A
   Bette, S
   Huber, T
   Gempt, J
   Meyer, B
   Schlegel, J
   Zimmer, C
   Kirschke, JS
   Menze, BH
   Wiestler, B
AF Eichinger, Paul
   Alberts, Esther
   Delbridge, Claire
   Trebeschi, Stefano
   Valentinitsch, Alexander
   Bette, Stefanie
   Huber, Thomas
   Gempt, Jens
   Meyer, Bernhard
   Schlegel, Juergen
   Zimmer, Claus
   Kirschke, Jan S.
   Menze, Bjoern H.
   Wiestler, Benedikt
TI Diffusion tensor image features predict <i>IDH</i> genotype in newly diagnosed WHO grade II/III gliomas
SO SCIENTIFIC REPORTS
LA English
DT Article
ID magnetic-resonance-spectroscopy; anaplastic astrocytomas; genomic analysis; mutation status; tumors; classification; differentiation; age; proliferation; glioblastomas
AB We hypothesized that machine learning analysis based on texture information from the preoperative MRI can predict IDH mutational status in newly diagnosed WHO grade II and III gliomas. This retrospective study included in total 79 consecutive patients with a newly diagnosed WHO grade II or III glioma. Local binary pattern texture features were generated from preoperative B0 and fractional anisotropy (FA) diffusion tensor imaging. Using a training set of 59 patients, a single hidden layer neural network was then trained on the texture features to predict IDH status. The model was validated based on the prediction accuracy calculated in a previously unseen set of 20 gliomas. Prediction accuracy of the generated model was 92% (54/59 cases; AUC = 0.921) in the training and 95% (19/20; AUC = 0.952) in the validation cohort. The ten most important features were comprised of tumor size and both B0 and FA texture information, underlining the joint contribution of imaging data to classification. Machine learning analysis of DTI texture information and tumor size reliably predicts IDH status in preoperative MRI of gliomas. Such information may increasingly support individualized surgical strategies, supplement pathological analysis and highlight the potential of radiogenomics.
C1 [Eichinger, Paul; Alberts, Esther; Trebeschi, Stefano; Valentinitsch, Alexander; Bette, Stefanie; Huber, Thomas; Zimmer, Claus; Kirschke, Jan S.; Wiestler, Benedikt] Tech Univ Munich, Klinikum Rechts Isar, Dept Neuroradiol, Munich, Germany.
   [Alberts, Esther; Menze, Bjoern H.] Tech Univ Munich, Dept Comp Sci, Munich, Germany.
   [Delbridge, Claire; Schlegel, Juergen] Tech Univ Munich, Klinikum Rechts Isar, Dept Neuropathol, Munich, Germany.
   [Gempt, Jens; Meyer, Bernhard] Tech Univ Munich, Klinikum Rechts Isar, Dept Neurosurg, Munich, Germany.
   [Menze, Bjoern H.] Tech Univ Munich, Inst Adv Study, Munich, Germany.
C3 Technical University of Munich; Technical University of Munich; Technical University of Munich; Technical University of Munich; Technical University of Munich
RP Wiestler, B (corresponding author), Tech Univ Munich, Klinikum Rechts Isar, Dept Neuroradiol, Munich, Germany.
EM b.wiestler@tum.de
FU ERC; TUM (KKF grant); German Research Foundation (DFG); Technische Universitat Munchen within the funding programme Open Access Publishing
CR Banerjee Jyotirmoy, 2013, COMPUTER VISION - ACCV 2012 WORKSHOPS. ACCV 2012 INTERNATIONAL WORKSHOPS. REVISED SELECTED PAPERS, V0, PP26, DOI 10.1007/978-3-642-37410-4_3
   Beiko J, 2014, NEURO-ONCOLOGY, V16, P81, DOI 10.1093/neuonc/not159
   Beppu T, 2005, SURG NEUROL, V63, P56, DOI 10.1016/j.surneu.2004.02.034
   Brat DJ, 2015, NEW ENGL J MED, V372, P2481, DOI 10.1056/NEJMoa1402121
   Brennan CW, 2013, CELL, V155, P462, DOI 10.1016/j.cell.2013.09.034
   Brown R, 2008, CLIN CANCER RES, V14, P2357, DOI 10.1158/1078-0432.CCR-07-1964
   Choi CH, 2016, J CLIN ONCOL, V34, P4030, DOI 10.1200/JCO.2016.67.1222
   Choi C, 2012, NAT MED, V18, P624, DOI 10.1038/nm.2682
   Dang L, 2009, NATURE, V462, P739, DOI 10.1038/nature08617
   Drabycz S, 2010, NEUROIMAGE, V49, P1398, DOI 10.1016/j.neuroimage.2009.09.049
   Ellingson BM, 2015, CURR NEUROL NEUROSCI, V15, P0, DOI 10.1007/s11910-014-0506-0
   Garson GD, 1991, AI EXPERT, V6, P46
   Gillies RJ, 2016, RADIOLOGY, V278, P563, DOI 10.1148/radiol.2015151169
   Hartmann C, 2010, ACTA NEUROPATHOL, V120, P707, DOI 10.1007/s00401-010-0781-z
   Hartmann C, 2009, ACTA NEUROPATHOL, V118, P469, DOI 10.1007/s00401-009-0561-9
   Inoue T, 2005, CLIN NEUROL NEUROSUR, V107, P174, DOI 10.1016/j.clineuro.2004.06.011
   Kickingereder P, 2015, SCI REP-UK, V5, P0, DOI 10.1038/srep16238
   Kros JM, 2007, J NEUROPATH EXP NEUR, V66, P545, DOI 10.1097/01.jnen.0000263869.84188.72
   Kros JM, 2011, J NEUROPATH EXP NEUR, V70, P101, DOI 10.1097/NEN.0b013e31820681aa
   Lai A, 2011, J CLIN ONCOL, V29, P4482, DOI 10.1200/JCO.2010.33.8715
   Louis DN, 2007, ACTA NEUROPATHOL, V114, P547, DOI 10.1007/s00401-007-0278-6
   Louis DN, 2016, ACTA NEUROPATHOL, V131, P803, DOI 10.1007/s00401-016-1545-1
   Menze Bjoern H, 2015, IEEE TRANS MED IMAGING, V34, P1993, DOI 10.1109/TMI.2014.2377694
   Metellus P, 2010, ACTA NEUROPATHOL, V120, P719, DOI 10.1007/s00401-010-0777-8
   Ni H, 2006, AM J NEURORADIOL, V27, P1776
   Ostrom QT, 2015, NEURO-ONCOLOGY, V16, P1, DOI 10.1093/neuonc/nox158
   Parsons DW, 2008, SCIENCE, V321, P1807, DOI 10.1126/science.1164382
   Reuss DE, 2015, ACTA NEUROPATHOL, V129, P133, DOI 10.1007/s00401-014-1370-3
   Rohle D, 2013, SCIENCE, V340, P626, DOI 10.1126/science.1236062
   Schumacher T, 2014, NATURE, V512, P324, DOI 10.1038/nature13387
   Sturm D, 2012, CANCER CELL, V22, P425, DOI 10.1016/j.ccr.2012.08.024
   Suzuki H, 2015, NAT GENET, V47, P458, DOI 10.1038/ng.3273
   van den Bent MJ, 2010, ACTA NEUROPATHOL, V120, P297, DOI 10.1007/s00401-010-0725-7
   Wang S, 2014, AM J NEURORADIOL, V35, P928, DOI 10.3174/ajnr.A3871
   Wiestler B, 2016, SCI REP-UK, V6, P0, DOI 10.1038/srep35142
   Wiestler B, 2014, ACTA NEUROPATHOL, V128, P561, DOI 10.1007/s00401-014-1315-x
   Wiestler B, 2013, ACTA NEUROPATHOL, V126, P443, DOI 10.1007/s00401-013-1156-z
   Xiong J, 2016, J MAGN RESON IMAGING, V43, P45, DOI 10.1002/jmri.24958
   Yan H, 2009, NEW ENGL J MED, V360, P765, DOI 10.1056/NEJMoa0808710
   Yushkevich PA, 2006, NEUROIMAGE, V31, P1116, DOI 10.1016/j.neuroimage.2006.01.015
   Zhang JY, 2007, MAGN RESON MED, V58, P454, DOI 10.1002/mrm.21371
NR 41
TC 51
Z9 57
U1 0
U2 15
PU NATURE PORTFOLIO
PI BERLIN
PA HEIDELBERGER PLATZ 3, BERLIN, 14197, GERMANY
SN 2045-2322
EI 
J9 SCI REP-UK
JI Sci Rep
PD OCT 17
PY 2017
VL 7
IS 
BP 
EP 
DI 10.1038/s41598-017-13679-4
PG 9
WC Multidisciplinary Sciences
SC Science & Technology - Other Topics
GA FJ9HM
UT WOS:000413084800093
PM 29042619
DA 2024-03-01
ER

PT J
AU Oakden-Rayner, L
   Carneiro, G
   Bessen, T
   Nascimento, JC
   Bradley, AP
   Palmer, LJ
AF Oakden-Rayner, Luke
   Carneiro, Gustavo
   Bessen, Taryn
   Nascimento, Jacinto C.
   Bradley, Andrew P.
   Palmer, Lyle J.
TI Precision Radiology: Predicting longevity using feature engineering and deep learning methods in a radiomics framework
SO SCIENTIFIC REPORTS
LA English
DT Article
ID texture analysis; complex; cancer; validation; morbidity; mortality; genome; score; area
AB Precision medicine approaches rely on obtaining precise knowledge of the true state of health of an individual patient, which results from a combination of their genetic risks and environmental exposures. This approach is currently limited by the lack of effective and efficient non-invasive medical tests to define the full range of phenotypic variation associated with individual health. Such knowledge is critical for improved early intervention, for better treatment decisions, and for ameliorating the steadily worsening epidemic of chronic disease. We present proof-of-concept experiments to demonstrate how routinely acquired cross-sectional CT imaging may be used to predict patient longevity as a proxy for overall individual health and disease status using computer image analysis techniques. Despite the limitations of a modest dataset and the use of off-the-shelf machine learning methods, our results are comparable to previous 'manual' clinical methods for longevity prediction. This work demonstrates that radiomics techniques can be used to extract biomarkers relevant to one of the most widely used outcomes in epidemiological and clinical research - mortality, and that deep learning with convolutional neural networks can be usefully applied to radiomics research. Computer image analysis applied to routinely collected medical images offers substantial potential to enhance precision medicine initiatives.
C1 [Oakden-Rayner, Luke; Bessen, Taryn] Royal Adelaide Hosp, Dept Radiol, Adelaide, SA 5000, Australia.
   [Oakden-Rayner, Luke; Palmer, Lyle J.] Univ Adelaide, Sch Publ Hlth, Adelaide, SA 5000, Australia.
   [Carneiro, Gustavo] Univ Adelaide, Sch Comp Sci, Adelaide, SA 5000, Australia.
   [Nascimento, Jacinto C.] Inst Super Tecn, Lisbon, Portugal.
   [Bradley, Andrew P.] Univ Queensland, Sch Informat Technol & Elect Engn, Bldg 78, St Lucia, Qld 4067, Australia.
C3 Royal Adelaide Hospital; University of Adelaide; University of Adelaide; Universidade de Lisboa; Instituto Superior Tecnico; University of Queensland
RP Oakden-Rayner, L (corresponding author), Royal Adelaide Hosp, Dept Radiol, Adelaide, SA 5000, Australia.; Oakden-Rayner, L (corresponding author), Univ Adelaide, Sch Publ Hlth, Adelaide, SA 5000, Australia.
EM lukeoakdenrayner@gmail.com
CR ADLASSNIG KP, 1986, IEEE T SYST MAN CYB, V16, P260, DOI 10.1109/TSMC.1986.4308946
   Aerts HJWL, 2014, NAT COMMUN, V5, P0, DOI 10.1038/ncomms5006
   Unknown -, 2016, IEEE TRANSACTIONS ON MEDICAL IMAGING, V0, P0, DOI DOI 10.1109/TMI.2016.2553401
   Antman EM, 2000, JAMA-J AM MED ASSOC, V284, P835, DOI 10.1001/jama.284.7.835
   APPLEGATE WB, 1990, NEW ENGL J MED, V322, P1207
   Aronson SJ, 2015, NATURE, V526, P336, DOI 10.1038/nature15816
   Atkinson AJ, 2001, CLIN PHARMACOL THER, V69, P89, DOI 10.1067/mcp.2000.113989
   Boyd S, 2004, CONVEX OPTIMIZATION, V0, P0, DOI DOI 10.1017/CBO9780511804441
   Bradley AP, 1997, PATTERN RECOGN, V30, P1145, DOI 10.1016/S0031-3203(96)00142-2
   Brady Z, 2011, J MED IMAG RADIAT ON, V55, P132, DOI 10.1111/j.1754-9485.2011.02242.x
   Breiman L, 2001, MACHINE LEARNING, V45, P5, DOI 10.1023/A:1010933404324
   Bush WS, 2016, NAT REV GENET, V17, P129, DOI 10.1038/nrg.2015.36
   Butte AJ, 2016, P NATL ACAD SCI USA, V0, P0
   CHARLSON ME, 1987, J CHRON DIS, V40, P373, DOI 10.1016/0021-9681(87)90171-8
   Civelek M, 2014, NAT REV GENET, V15, P34, DOI 10.1038/nrg3575
   Collins FS, 2015, NEW ENGL J MED, V372, P793, DOI 10.1056/NEJMp1500523
   Collinson PO, 1998, EUR HEART J, V19, P0
   DAgostino RB, 2001, JAMA-J AM MED ASSOC, V286, P180, DOI 10.1001/jama.286.2.180
   Dancey JE, 2012, CELL, V148, P409, DOI 10.1016/j.cell.2012.01.014
   Dauphin H, 2015, ADVANCES IN NEURAL INFORMATION PROCESSING SYSTEMS, V28, P1504
   de González AB, 2009, ARCH INTERN MED, V169, P2071, DOI 10.1001/archinternmed.2009.440
   Drucker E, 2013, EPMA J, V4, P0, DOI 10.1186/1878-5085-4-7
   Esteva A, 2017, NATURE, V542, P115, DOI 10.1038/nature21056
   Forsyth DA, 2002, COMPUTER VISION MODE, V0, P0
   Fox JL, 2015, NAT BIOTECHNOL, V33, P325, DOI 10.1038/nbt0415-325
   Fu WQ, 2013, CURR OPIN GENET DEV, V23, P678, DOI 10.1016/j.gde.2013.10.008
   Ganna A, 2015, LANCET, V386, P533, DOI 10.1016/S0140-6736(15)60175-1
   Gillies RJ, 2016, RADIOLOGY, V278, P563, DOI 10.1148/radiol.2015151169
   Gligorijevic V, 2016, PROTEOMICS, V16, P741, DOI 10.1002/pmic.201500396
   Greenland P, 2004, JAMA-J AM MED ASSOC, V291, P210, DOI 10.1001/jama.291.2.210
   Gulshan V, 2016, JAMA-J AM MED ASSOC, V316, P2402, DOI 10.1001/jama.2016.17216
   HANLEY JA, 1982, RADIOLOGY, V143, P29, DOI 10.1148/radiology.143.1.7063747
   Haruna A, 2010, CHEST, V138, P635, DOI 10.1378/chest.09-2836
   Hotelling H, 1933, J EDUC PSYCHOL, V24, P417, DOI 10.1037/h0071325
   Hripcsak G, 2013, J AM MED INFORM ASSN, V20, P117, DOI 10.1136/amiajnl-2012-001145
   ITO M, 1995, RADIOLOGY, V194, P55, DOI 10.1148/radiology.194.1.7997582
   Johnell O, 2005, J BONE MINER RES, V20, P1185, DOI 10.1359/JBMR.050304
   Kato H, 2007, AM J ROENTGENOL, V189, P117, DOI 10.2214/AJR.07.2070
   Kumar V, 2012, MAGN RESON IMAGING, V30, P1234, DOI 10.1016/j.mri.2012.06.010
   LeCun Y, 2015, NATURE, V521, P436, DOI 10.1038/nature14539
   Lee I-M, 2004, PHYS ACTIVITY EPIDEM, V0, P39
   McCarthy JJ, 2013, SCI TRANSL MED, V5, P0, DOI 10.1126/scitranslmed.3005785
   Nair V, 2010, P 27 INT C MACHINE L, V0, P807
   Palmer LJ, 2005, LANCET, V366, P1223, DOI 10.1016/S0140-6736(05)67485-5
   Peng HC, 2005, IEEE T PATTERN ANAL, V27, P1226, DOI 10.1109/TPAMI.2005.159
   Pocock SJ, 2006, EUR HEART J, V27, P65, DOI 10.1093/eurheartj/ehi555
   Poste G, 2011, NATURE, V469, P156, DOI 10.1038/469156a
   Prasad V, 2016, LANCET ONCOL, V17, PE81, DOI 10.1016/S1470-2045(15)00620-8
   Rappaport SM, 2011, J EXPO SCI ENV EPID, V21, P5, DOI 10.1038/jes.2010.50
   Rappaport SM, 2010, SCIENCE, V330, P460, DOI 10.1126/science.1192603
   Rietbrock S, 2008, AM HEART J, V156, P57, DOI 10.1016/j.ahj.2008.03.010
   Sham PC, 2014, NAT REV GENET, V15, P335, DOI 10.1038/nrg3706
   Sonnenburg JL, 2016, NATURE, V535, P56, DOI 10.1038/nature18846
   Srivastava N, 2014, J MACH LEARN RES, V15, P1929
   Tibshirani R, 1996, J ROY STAT SOC B, V58, P267, DOI 10.1111/j.2517-6161.1996.tb02080.x
   Toll DB, 2008, J CLIN EPIDEMIOL, V61, P1085, DOI 10.1016/j.jclinepi.2008.04.008
   Wallace K, 2001, REPORT NCSS FACT FIN, V0, P0
   Wei WQ, 2015, GENOME MED, V7, P0, DOI 10.1186/s13073-015-0166-y
   Wild CP, 2005, CANCER EPIDEM BIOMAR, V14, P1847, DOI 10.1158/1055-9965.EPI-05-0456
   Wilkens LR, 1998, NUTR EPIDEMIOLOGY, V0, P0
   World Health Organization, 2005, WHO GLOBAL REPORT PR, V0, P0
   Yourman LC, 2012, JAMA-J AM MED ASSOC, V307, P182, DOI 10.1001/jama.2011.1966
NR 64
TC 100
Z9 107
U1 1
U2 45
PU NATURE PORTFOLIO
PI BERLIN
PA HEIDELBERGER PLATZ 3, BERLIN, 14197, GERMANY
SN 2045-2322
EI 
J9 SCI REP-UK
JI Sci Rep
PD MAY 10
PY 2017
VL 7
IS 
BP 
EP 
DI 10.1038/s41598-017-01931-w
PG 13
WC Multidisciplinary Sciences
SC Science & Technology - Other Topics
GA EU2US
UT WOS:000400886000001
PM 28490744
DA 2024-03-01
ER

PT J
AU Subbiah, V
   Chuang, HH
   Gambhire, D
   Kairemo, K
AF Subbiah, Vivek
   Chuang, Hubert H.
   Gambhire, Dhiraj
   Kairemo, Kalevi
TI Defining Clinical Response Criteria and Early Response Criteria for Precision Oncology: Current State-of-the-Art and Future Perspectives
SO DIAGNOSTICS
LA English
DT Article
DE WHO criteria; RECIST; EASL; mRECIST; RECICL; irRC; PERCIST; MDA criteria; RANO criteria
ID metastatic breast-cancer; positron-emission-tomography; hepatocellular-carcinoma; tumor response; solid tumors; working group; lung-cancer; recist; percist; sunitinib
AB In this era of precision oncology, there has been an exponential growth in the armamentarium of genomically targeted therapies and immunotherapies. Evaluating early responses to precision therapy is essential for go versus no go decisions for these molecularly targeted drugs and agents that arm the immune system. Many different response assessment criteria exist for use in solid tumors and lymphomas. We reviewed the literature using the Medline/PubMed database for keywords response assessment and various known response assessment criteria published up to 2016. In this article we review the commonly used response assessment criteria. We present a decision tree to facilitate selection of appropriate criteria. We also suggest methods for standardization of various response assessment criteria. The relevant response assessment criteria were further studied for rational of development, key features, proposed use and acceptance by various entities. We also discuss early response evaluation and provide specific case studies of early response to targeted therapy. With high-throughput, advanced computing programs and digital data-mining it is now possible to acquire vast amount of high quality imaging data opening up a new field of omics in radiologyradiomics that complements genomics for personalized medicine. Radiomics is rapidly evolving and is still in the research arena. This cutting-edge technology is poised to move soon to the mainstream clinical arena. Novel agents with new mechanisms of action require advanced molecular imaging as imaging biomarkers. There is an urgent need for development of standardized early response assessment criteria for evaluation of response to precision therapy.
C1 [Subbiah, Vivek] Univ Texas MD Anderson Canc Ctr, Dept Invest Canc Therapeut, Div Canc Med, Houston, TX 77030 USA.
   [Chuang, Hubert H.; Kairemo, Kalevi] Univ Texas MD Anderson Canc Ctr, Nucl Med, Houston, TX 77030 USA.
   [Gambhire, Dhiraj] UT Sch Publ Hlth, Houston, TX 77030 USA.
C3 University of Texas System; UTMD Anderson Cancer Center; University of Texas System; UTMD Anderson Cancer Center
RP Subbiah, V (corresponding author), Univ Texas MD Anderson Canc Ctr, Dept Invest Canc Therapeut, Div Canc Med, Houston, TX 77030 USA.
EM vsubbiah@mdanderson.org; HHChuang@mdanderson.org; dhiraj12m81@gmail.com; kalevi.kairemo@docrates.com
FU National Institutes of Health Cancer Center Support Grant [CA016672]
CR Unknown -, 1979, HDB REP RES CANC TRE, V0, P0
   Bruix J, 2001, J HEPATOL, V35, P421, DOI 10.1016/S0168-8278(01)00130-1
   Choi H, 2007, J CLIN ONCOL, V25, P1753, DOI 10.1200/JCO.2006.07.3049
   Costelloe CM, 2010, J CANCER, V1, P80
   dos Anjos RF, 2016, MEDICINE, V95, P0, DOI 10.1097/MD.0000000000004450
   Eisenhauer EA, 2009, EUR J CANCER, V45, P228, DOI 10.1016/j.ejca.2008.10.026
   Faivre S, 2011, CLIN CANCER RES, V17, P4504, DOI 10.1158/1078-0432.CCR-10-1708
   Forner A, 2009, CANCER-AM CANCER SOC, V115, P616, DOI 10.1002/cncr.24050
   Gillies RJ, 2016, RADIOLOGY, V278, P563, DOI 10.1148/radiol.2015151169
   GREEN S, 1992, INVEST NEW DRUG, V10, P239, DOI 10.1007/BF00944177
   Hamaoka T, 2004, J CLIN ONCOL, V22, P2942, DOI 10.1200/jco.2004.08.181
   Hamaoka T, 2010, BRIT J CANCER, V102, P651, DOI 10.1038/sj.bjc.6605546
   Hayashi N, 2013, CLIN BREAST CANCER, V13, P24, DOI 10.1016/j.clbc.2012.09.004
   Hodi FS, 2016, J CLIN ONCOL, V34, P1510, DOI 10.1200/JCO.2015.64.0391
   Hoos A, 2015, CLIN CANCER RES, V21, P4989, DOI 10.1158/1078-0432.CCR-14-3128
   Hoos A, 2010, JNCI-J NATL CANCER I, V102, P1388, DOI 10.1093/jnci/djq310
   Hyun OJ, 2016, J NUCL MED, V57, P735, DOI 10.2967/jnumed.115.162412
   Kudo M, 2010, JPN J CLIN ONCOL, V40, Pi19, DOI 10.1093/jjco/hyq123
   Kudo M, 2010, HEPATOL RES, V40, P686, DOI 10.1111/j.1872-034X.2010.00674.x
   Lencioni R, 2010, SEMIN LIVER DIS, V30, P52, DOI 10.1055/s-0030-1247132
   MACDONALD DR, 1990, J CLIN ONCOL, V8, P1277, DOI 10.1200/JCO.1990.8.7.1277
   MILLER AB, 1981, CANCER, V47, P207, DOI 10.1002/1097-0142(19810101)47:1<207::AID-CNCR2820470134>3.0.CO;2-6
   OConnor JP, 2016, NAT REV CLIN ONCOL, V0, P0, DOI DOI 10.1038/nrclinonc.2016.16227725679
   Patel SP, 2011, DRUG DES DEV THER, V5, P489, DOI 10.2147/DDDT.S10945
   Pauwels EKJ, 2013, MED PRIN PRACT, V22, P427, DOI 10.1159/000346303
   Prajapati HJ, 2013, ANN ONCOL, V24, P965, DOI 10.1093/annonc/mds605
   RADFORD JA, 1988, J CLIN ONCOL, V6, P940, DOI 10.1200/JCO.1988.6.6.940
   Schelhaas S, 2016, CANCER RES, V76, P7096, DOI 10.1158/0008-5472.CAN-16-1479
   Stacchiotti S, 2010, MOL CANCER THER, V9, P1286, DOI 10.1158/1535-7163.MCT-09-1205
   Subbiah V, 2008, NEW ENGL J MED, V358, P743
   Subbiah V, 2015, JAMA ONCOL, V1, P253, DOI 10.1001/jamaoncol.2014.289
   Subbiah V, 2014, ONCOTARGET, V5, P95, DOI 10.18632/oncotarget.1468
   Subbiah V, 2011, PLOS ONE, V6, P0, DOI 10.1371/journal.pone.0018424
   Subbiah V, 2011, J CLIN ONCOL, V29, PE292, DOI 10.1200/JCO.2010.32.4673
   Subbiah Vivek, 2007, J MED CASE REP, V1, P148, DOI 10.1186/1752-1947-1-148
   Therasse P, 2000, J NATL CANCER I, V92, P205, DOI 10.1093/jnci/92.3.205
   van der Veldt AAM, 2010, BRIT J CANCER, V102, P803, DOI 10.1038/sj.bjc.6605567
   Vassiliou V, 2010, BRIT J CANCER, V103, P925, DOI 10.1038/sj.bjc.6605825
   Wahl RL, 2009, J NUCL MED, V50, P122S, DOI 10.2967/jnumed.108.057307
   Wen PY, 2010, J CLIN ONCOL, V28, P1963, DOI 10.1200/JCO.2009.26.3541
   Wolchok JD, 2009, CLIN CANCER RES, V15, P7412, DOI 10.1158/1078-0432.CCR-09-1624
   Young H, 1999, EUR J CANCER, V35, P1773, DOI 10.1016/S0959-8049(99)00229-4
   Ziai D, 2013, CANCER IMAGING, V13, P73, DOI 10.1102/1470-7330.2013.0008
NR 43
TC 33
Z9 36
U1 0
U2 6
PU MDPI
PI BASEL
PA ST ALBAN-ANLAGE 66, CH-4052 BASEL, SWITZERLAND
SN 2075-4418
EI 
J9 DIAGNOSTICS
JI Diagnostics
PD MAR 15
PY 2017
VL 7
IS 1
BP 
EP 
DI 10.3390/diagnostics7010010
PG 17
WC Medicine, General & Internal
SC General & Internal Medicine
GA ER3DU
UT WOS:000398676800009
PM 28212290
DA 2024-03-01
ER

PT J
AU Yip, SSF
   Parmar, C
   Kim, J
   Huynh, E
   Mak, RH
   Aerts, HJWL
AF Yip, Stephen S. F.
   Parmar, Chintan
   Kim, John
   Huynh, Elizabeth
   Mak, Raymond H.
   Aerts, Hugo J. W. L.
TI Impact of experimental design on PET radiomics in predicting somatic mutation status
SO EUROPEAN JOURNAL OF RADIOLOGY
LA English
DT Article
DE Positron emission tomography; Radiomics; Somatic mutation; Experimental design; Quantitative imaging
ID tumor texture analysis; cell lung-cancer; f-18-fdg pet; features; variability; parameters; therapy; images; need
AB Purpose: PET-based radiomic features have demonstrated great promises in predicting genetic data. However, various experimental parameters can influence the feature extraction pipeline, and hence, Here, we investigated how experimental settings affect the performance of radiomic features in predicting somatic mutation status in non-small cell lung cancer (NSCLC) patients. Methods: 348 NSCLC patients with somatic mutation testing and diagnostic PET images were included in our analysis. Radiomic feature extractions were analyzed for varying voxel sizes, filters and bin widths. 66 radiomic features were evaluated. The performance of features in predicting mutations status was assessed using the area under the receiver-operating-characteristic curve (AUC). The influence of experimental parameters on feature predictability was quantified as the relative difference between the minimum and maximum AUC (delta). Results: The large majority of features (n = 56, 85%) were significantly predictive for EGFR mutation status (AUC >= 0.61). 29 radiomic features significantly predicted EGFR mutations and were robust to experimental settings with delta(Overall) < 5%. The overall influence (delta(Overall)) of the voxel size, filter and bin width for all features ranged from 5% to 15%, respectively. For all features, none of the experimental designs was predictive of KRAS + from KRAS-(AUC <= 0.56). Conclusion: The predictability of 29 radiomic features was robust to the choice of experimental settings; however, these settings need to be carefully chosen for all other features. The combined effect of the investigated processing methods could be substantial and must be considered. Optimized settings that will maximize the predictive performance of individual radiomic features should be investigated in the future.
C1 [Yip, Stephen S. F.; Parmar, Chintan; Huynh, Elizabeth; Mak, Raymond H.; Aerts, Hugo J. W. L.] Brigham & Womens Hosp, Dana Farber Canc Inst, Dept Radiat Oncol, 75 Francis St, Boston, MA 02115 USA.
   [Yip, Stephen S. F.; Parmar, Chintan; Huynh, Elizabeth; Mak, Raymond H.; Aerts, Hugo J. W. L.] Harvard Med Sch, Harvard Inst Med HIM Bldg,3rd Floor,Suite 348, Boston, MA 02115 USA.
   Brigham & Womens Hosp, Dana Farber Canc Inst, Dept Radiol, 75 Francis St, Boston, MA 02115 USA.
   [Kim, John] Univ Michigan Hlth Syst, Dept Radiol, Ann Arbor, MI USA.
C3 Harvard University; Dana-Farber Cancer Institute; Brigham & Women's Hospital; Harvard University; Harvard Medical School; Harvard University; Dana-Farber Cancer Institute; Brigham & Women's Hospital; University of Michigan System; University of Michigan
RP Yip, SSF (corresponding author), Harvard Med Sch, Harvard Inst Med HIM Bldg,3rd Floor,Suite 348, Boston, MA 02115 USA.; Yip, SSF (corresponding author), Dana Farber Canc Inst, Dept Radiat Oncol, Div Med Phys & Biophys, Harvard Inst Med HIM Bldg,3rd Floor,Suite 348, Boston, MA 02115 USA.
EM stephen_yip@dfci.harvard.edu
FU National Institute of Health Award [U01CA190234, U24CA194354]; Research Seed Funding Grant from the American Association of Physicists in Medicine
CR Aerts HJWL, 2016, JAMA ONCOL, V2, P1636, DOI 10.1001/jamaoncol.2016.2631
   Aerts HJWL, 2014, NAT COMMUN, V5, P0, DOI 10.1038/ncomms5006
   Boellaard R, 2011, J NUCL MED, V52, P93S, DOI 10.2967/jnumed.110.085662
   Chentanez Nuttapong, 2014, P ACM SIGGRAPH EUR S, V0, P1
   Cook GJR, 2014, CLIN TRANSL IMAGING, V2, P269, DOI 10.1007/s40336-014-0064-0
   Galavis PE, 2010, ACTA ONCOL, V49, P1012, DOI 10.3109/0284186X.2010.498437
   Galloway MM, 1975, COMPUTER GRAPHICS IM, V4, P172, DOI 10.1016/S0146-664X(75)80008-6
   Garg S, 2014, PRACT RADIAT ONCOL, V4, P342, DOI 10.1016/j.prro.2013.12.002
   Gonzalez RC, 2007, DIGITAL IMAGE PROCES, V3rd, P0
   HANLEY JA, 1982, RADIOLOGY, V143, P29, DOI 10.1148/radiology.143.1.7063747
   HARALICK RM, 1979, P IEEE, V67, P786, DOI 10.1109/PROC.1979.11328
   Hatt M, 2015, J NUCL MED, V56, P38, DOI 10.2967/jnumed.114.144055
   Hawkins S, 2016, J THORAC ONCOL, V11, P2120, DOI 10.1016/j.jtho.2016.07.002
   Huynh E, 2016, RADIOTHER ONCOL, V120, P258, DOI 10.1016/j.radonc.2016.05.024
   Kumar V, 2012, MAGN RESON IMAGING, V30, P1234, DOI 10.1016/j.mri.2012.06.010
   Leijenaar RTH, 2015, SCI REP-UK, V5, P0, DOI 10.1038/srep11075
   Nyflot MJ, 2015, J MED IMAGING, V2, P0, DOI 10.1117/1.JMI.2.4.041002
   Oliver JA, 2015, TRANSL ONCOL, V8, P524, DOI 10.1016/j.tranon.2015.11.013
   Orlhac F, 2014, J NUCL MED, V55, P414, DOI 10.2967/jnumed.113.129858
   Pao W, 2011, LANCET ONCOL, V12, P175, DOI 10.1016/S1470-2045(10)70087-5
   Thibault G, 2013, INT J PATTERN RECOGN, V27, P0, DOI 10.1142/S0218001413570024
   Troost EGC, 2010, J NUCL MED, V51, P866, DOI 10.2967/jnumed.109.069310
   Wahl RL, 2009, J NUCL MED, V50, P122S, DOI 10.2967/jnumed.108.057307
   Yan JH, 2015, J NUCL MED, V56, P1667, DOI 10.2967/jnumed.115.156927
   Yip S, 2014, PLOS ONE, V9, P0, DOI 10.1371/journal.pone.0115510
   Yip SSF, 2017, J NUCL MED, V58, P569, DOI 10.2967/jnumed.116.181826
   Yip SSF, 2016, PHYS MED BIOL, V61, PR150, DOI 10.1088/0031-9155/61/13/R150
   Yip SSF, 2016, FRONT ONCOL, V6, P0, DOI 10.3389/fonc.2016.00072
   Zhang HY, 2014, SCI WORLD J, V0, P0, DOI DOI 10.1155/2014/645953
NR 30
TC 34
Z9 34
U1 1
U2 28
PU ELSEVIER IRELAND LTD
PI CLARE
PA ELSEVIER HOUSE, BROOKVALE PLAZA, EAST PARK SHANNON, CO, CLARE, 00000, IRELAND
SN 0720-048X
EI 1872-7727
J9 EUR J RADIOL
JI Eur. J. Radiol.
PD DEC 15
PY 2017
VL 97
IS 
BP 8
EP 15
DI 10.1016/j.ejrad.2017.10.009
PG 8
WC Radiology, Nuclear Medicine & Medical Imaging
SC Radiology, Nuclear Medicine & Medical Imaging
GA FM9AL
UT WOS:000415384100002
PM 29153372
DA 2024-03-01
ER

PT J
AU Bakas, S
   Akbari, H
   Sotiras, A
   Bilello, M
   Rozycki, M
   Kirby, JS
   Freymann, JB
   Farahani, K
   Davatzikos, C
AF Bakas, Spyridon
   Akbari, Hamed
   Sotiras, Aristeidis
   Bilello, Michel
   Rozycki, Martin
   Kirby, Justin S.
   Freymann, John B.
   Farahani, Keyvan
   Davatzikos, Christos
TI Data Descriptor: Advancing The Cancer Genome Atlas glioma MRI collections with expert segmentation labels and radiomic features
SO SCIENTIFIC DATA
LA English
DT Article; Data Paper
ID glioblastoma-multiforme; texture features; pattern-analysis; survival; robust; images; radiogenomics; registration; prediction; optimization
AB Gliomas belong to a group of central nervous system tumors, and consist of various sub-regions. Gold standard labeling of these sub-regions in radiographic imaging is essential for both clinical and computational studies, including radiomic and radiogenomic analyses. Towards this end, we release segmentation labels and radiomic features for all pre-operative multimodal magnetic resonance imaging (MRI) (n=243) of the multi-institutional glioma collections of The Cancer Genome Atlas (TCGA), publicly available in The Cancer Imaging Archive (TCIA). Pre-operative scans were identified in both glioblastoma (TCGA-GBM, n=135) and low-grade-glioma (TCGA-LGG, n=108) collections via radiological assessment. The glioma sub-region labels were produced by an automated state-of-the-art method and manually revised by an expert board-certified neuroradiologist. An extensive panel of radiomic features was extracted based on the manually-revised labels. This set of labels and features should enable i) direct utilization of the TCGA/TCIA glioma collections towards repeatable, reproducible and comparative quantitative studies leading to new predictive, prognostic, and diagnostic assessments, as well as ii) performance evaluation of computer-aided segmentation methods, and comparison to our state-of-the-art method.
C1 [Bakas, Spyridon; Akbari, Hamed; Sotiras, Aristeidis; Bilello, Michel; Rozycki, Martin; Davatzikos, Christos] Univ Penn, Richards Med Res Labs, Perelman Sch Med, CBICA, Floor 7,3700 Hamilton Walk, Philadelphia, PA 19104 USA.
   [Bakas, Spyridon; Akbari, Hamed; Sotiras, Aristeidis; Bilello, Michel; Rozycki, Martin; Davatzikos, Christos] Univ Penn, Dept Radiol, Richards Med Res Labs, Perelman Sch Med, Floor 7,3700 Hamilton Walk, Philadelphia, PA 19104 USA.
   [Kirby, Justin S.; Freymann, John B.] Leidos Biomed Res Inc, FNLCR, CIP, 8560 Progress Dr, Frederick, MD 21701 USA.
   [Farahani, Keyvan] NCI, CIP, 9609 Med Ctr Dr, Bethesda, MD 20892 USA.
C3 University of Pennsylvania; University of Pennsylvania; National Institutes of Health (NIH) - USA; NIH National Cancer Institute (NCI); Frederick National Laboratory for Cancer Research; National Institutes of Health (NIH) - USA; NIH National Cancer Institute (NCI)
RP Bakas, S; Davatzikos, C (corresponding author), Univ Penn, Richards Med Res Labs, Perelman Sch Med, CBICA, Floor 7,3700 Hamilton Walk, Philadelphia, PA 19104 USA.; Bakas, S; Davatzikos, C (corresponding author), Univ Penn, Dept Radiol, Richards Med Res Labs, Perelman Sch Med, Floor 7,3700 Hamilton Walk, Philadelphia, PA 19104 USA.
EM s.bakas@uphs.upenn.edu; Christos.Davatzikos@uphs.upenn.edu
FU National Institutes of Health (NIH) R01 grant on 'Predicting brain tumor progression via multiparametric image analysis and modeling' [R01-NS042645]; NIH U24 grant of 'Cancer imaging phenomics software suite: application to brain and breast cancer' [U24-CA189523]
CR Aerts HJWL, 2016, JAMA ONCOL, V2, P1636, DOI 10.1001/jamaoncol.2016.2631
   Aerts HJWL, 2014, NAT COMMUN, V5, P0, DOI 10.1038/ncomms5006
   Agn Mikael, 2016, BRAINLESION: GLIOMA, V0, P0
   Akbari H, 2016, NEUROSURGERY, V78, P572, DOI 10.1227/NEU.0000000000001202
   Akbari H, 2014, RADIOLOGY, V273, P502, DOI 10.1148/radiol.14132458
   Akkus Z, 2015, CANCER IMAGING, V15, P1, DOI 10.1186/s40644-015-0047-z
   AMADASUN M, 1989, IEEE T SYST MAN CYB, V19, P1264, DOI 10.1109/21.44046
   Unknown -, 2015, P MICCAI BRATS, V0, P0
   Unknown -, 2015, P MULTIMODAL BRAIN T, V0, P0
   Unknown -, 2015, P MULTIMODAL BRAIN T, V0, P0
   Unknown -, 2015, P MULTIMODAL BRAIN T, V0, P0
   Arevalo-Perez J, 2015, AM J NEURORADIOL, V36, P2256, DOI 10.3174/ajnr.A4484
   Assefa D, 2010, MED PHYS, V37, P1722, DOI 10.1118/1.3357289
   Bakas S, 2017, CANCER IMAGING ARCH286, V0, P0, DOI DOI 10.1038/SDATA.2017.117
   Bakas S, 2015, NEURO-ONCOLOGY, V17, P0
   Bakas S, 2017, COMP M BIO BIO E-IV, V5, P329, DOI 10.1080/21681163.2015.1029642
[truncated: 336,744 more chars]
