# Supplementary material for: Research Trends and Evolution in Radiogenomics (2005-2023): Bibliometric Analysis
Source: Interact J Med Res. 2024 Jul 9;13:e51347. doi: 10.2196/51347 (PMC11267093; doi:10.2196/51347)
Supplement: Multimedia Appendix 1 [file ijmr_v13i1e51347_app1.zip › download2018u178.txt]

PT J
AU Giger, ML
AF Giger, Maryellen L.
TI Machine Learning in Medical Imaging
SO JOURNAL OF THE AMERICAN COLLEGE OF RADIOLOGY
LA English
DT Article
DE Machine learning; deep learning; radiomics; computer-aided diagnosis; computer-assisted decision support
ID volumetric breast density; computer-aided detection; neural-network; lesions; risk; classification; radiomics; images; enhancement; validation
AB Advances in both imaging and computers have synergistically led to a rapid rise in the potential use of artificial intelligence in various radiological imaging tasks, such as risk assessment, detection, diagnosis, prognosis, and therapy response, as well as in multi-omics disease discovery. A brief overview of the field is given here, allowing the reader to recognize the terminology, the various subfields, and components of machine learning, as well as the clinical potential. Radiomics, an expansion of computer-aided diagnosis, has been defined as the conversion of images to minable data. The ultimate benefit of quantitative radiomics is to (1) yield predictive image-based phenotypes of disease for precision medicine or (2) yield quantitative image-based phenotypes for data mining with other-omics for discovery (ie, imaging genomics). For deep learning in radiology to succeed, note that well-annotated large data sets are needed since deep networks are complex, computer software and hardware are evolving constantly, and subtle differences in disease states are more difficult to perceive than differences in everyday objects. In the future, machine learning in radiology is expected to have a substantial clinical impact with imaging examinations being routinely obtained in clinical practice, providing an opportunity to improve decision support in medical image interpretation. The term of note is decision support, indicating that computers will augment human decision making, making it more effective and efficient. The clinical impact of having computers in the routine clinical practice may allow radiologists to further integrate their knowledge with their clinical colleagues in other medical specialties and allow for precision medicine.
C1 [Giger, Maryellen L.] Univ Chicago, Dept Radiol, MC 2026,5841 S Maryland Ave, Chicago, IL 60637 USA.
C3 University of Chicago
RP Giger, ML (corresponding author), Univ Chicago, Dept Radiol, MC 2026,5841 S Maryland Ave, Chicago, IL 60637 USA.
EM m-giger@uchicago.edu
FU NIH [U01CA195564, U01CA189240, R01CA166945]
CR Aerts HJWL, 2014, NAT COMMUN, V5, P0, DOI 10.1038/ncomms5006
   Alonzo-Proulx O, 2010, PHYS MED BIOL, V55, P3027, DOI 10.1088/0031-9155/55/11/003
   Anthimopoulos M, 2016, IEEE T MED IMAGING, V35, P1207, DOI 10.1109/TMI.2016.2535865
   Antropova N, 2017, MED PHYS, V44, P5162, DOI 10.1002/mp.12453
   Avanzo M, 2017, PHYS MEDICA, V38, P122, DOI 10.1016/j.ejmp.2017.05.071
   Bhooshan N, 2010, RADIOLOGY, V254, P680, DOI 10.1148/radiol.09090838
   Burnside ES, 2016, CANCER-AM CANCER SOC, V122, P748, DOI 10.1002/cncr.29791
   Chen W, 2007, MAGN RESON MED, V58, P562, DOI 10.1002/mrm.21347
   Chen WJ, 2006, MED PHYS, V33, P2878, DOI 10.1118/1.2210568
   Chen WJ, 2010, ACAD RADIOL, V17, P822, DOI 10.1016/j.acra.2010.03.007
   Chen WJ, 2006, ACAD RADIOL, V13, P63, DOI 10.1016/j.acra.2005.08.035
   Chen WJ, 2004, MED PHYS, V31, P1076, DOI 10.1118/1.1695652
   Clark K, 2013, J DIGIT IMAGING, V26, P1045, DOI 10.1007/s10278-013-9622-7
   Donahue J, 2013, ARXIV13101531, V0, P0
   Erickson BJ, 2017, RADIOGRAPHICS, V37, P505, DOI 10.1148/rg.2017160130
   Freer TW, 2001, RADIOLOGY, V220, P781, DOI 10.1148/radiol.2203001282
   Gierach GL, 2014, BREAST CANCER RES, V16, P0, DOI 10.1186/PREACCEPT-1744229618121391
   Giger ML, 2002, SEMIN BREAST DIS, V5, P199
   Giger ML, 2013, ANNU REV BIOMED ENG, V15, P327, DOI 10.1146/annurev-bioeng-071812-152416
   Giger ML, 2008, MED PHYS, V35, P5799, DOI 10.1118/1.3013555
   Gilhuijs KGA, 1998, MED PHYS, V25, P1647, DOI 10.1118/1.598345
   Gillies RJ, 2016, RADIOLOGY, V278, P563, DOI 10.1148/radiol.2015151169
   Gulshan V, 2016, JAMA-J AM MED ASSOC, V316, P2402, DOI 10.1001/jama.2016.17216
   Guo WT, 2015, J MED IMAGING, V2, P0, DOI 10.1117/1.JMI.2.4.041007
   Huo ZM, 2002, RADIOLOGY, V225, P519, DOI 10.1148/radiol.2252010845
   Huynh BQ, 2016, J MED IMAGING, V3, P0, DOI 10.1117/1.JMI.3.3.034501
   Hylton NM, 2016, RADIOLOGY, V279, P44, DOI 10.1148/radiol.2015150013
   Jamieson AR, 2010, MED PHYS, V37, P4155, DOI 10.1118/1.3455704
   Jamieson AR, 2010, MED PHYS, V37, P339, DOI 10.1118/1.3267037
   Koboldt DC, 2012, NATURE, V490, P61, DOI 10.1038/nature11412
   Krizhevsky Alex, 2017, COMMUNICATIONS OF THE ACM, V60, P84, DOI 10.1145/3065386
   Li H, 2007, ACAD RADIOL, V14, P513, DOI 10.1016/j.acra.2007.02.003
   Li H, 2016, NPJ BREAST CANCER, V2, P0, DOI 10.1038/npjbcancer.2016.12
   Li H, 2016, RADIOLOGY, V281, P382, DOI 10.1148/radiol.2016152110
   Li H, 2014, MED PHYS, V41, P0, DOI 10.1118/1.4865811
   Limkin EJ, 2017, ANN ONCOL, V28, P1191, DOI 10.1093/annonc/mdx034
   Lodwick GS, 1996, INVEST RADIOL, V1, P72
   Manduca A, 2009, CANCER EPIDEM BIOMAR, V18, P837, DOI 10.1158/1055-9965.EPI-08-0631
   Nielsen M, 2011, CANCER EPIDEMIOL, V35, P381, DOI 10.1016/j.canep.2010.10.011
   Pan SJ, 2010, IEEE T KNOWL DATA EN, V22, P1345, DOI 10.1109/TKDE.2009.191
   Parker JS, 2015, CANCER CELL, V28, P149, DOI 10.1016/j.ccell.2015.07.011
   Parmar C, 2015, SCI REP-UK, V5, P0, DOI 10.1038/srep13087
   Rao VM, 2010, J AM COLL RADIOL, V7, P802, DOI 10.1016/j.jacr.2010.05.019
   Razavian AS, 2014, IEEE COMPUT SOC CONF, V0, PP512, DOI 10.1109/CVPRW.2014.131
   Roth HR, 2016, IEEE T MED IMAGING, V35, P1170, DOI 10.1109/TMI.2015.2482920
   Sahiner B, 1996, IEEE T MED IMAGING, V15, P598, DOI 10.1109/42.538937
   Samala RK, 2016, MED PHYS, V43, P6654, DOI 10.1118/1.4967345
   Shen DG, 2017, ANNU REV BIOMED ENG, V19, P221, DOI 10.1146/annurev-bioeng-071516-044442
   Simonyan K, 2015, ARXIV, V0, P0
   Szegedy C, 2015, CVPR, V07-12, P1, DOI 10.1109/CVPR.2015.7298594
   van Engeland S, 2006, IEEE T MED IMAGING, V25, P273, DOI 10.1109/TMI.2005.862741
   ZHANG W, 1994, MED PHYS, V21, P517, DOI 10.1118/1.597177
   Zhu YT, 2015, SCI REP-UK, V5, P0, DOI 10.1038/srep17787
NR 56
TC 270
Z9 307
U1 11
U2 215
PU ELSEVIER SCIENCE INC
PI NEW YORK
PA STE 800, 230 PARK AVE, NEW YORK, NY 10169 USA
SN 1546-1440
EI 1558-349X
J9 J AM COLL RADIOL
JI J. Am. Coll. Radiol.
PD MAR 15
PY 2018
VL 15
IS 3
BP 512
EP 520
DI 10.1016/j.jacr.2017.12.028
PG 9
WC Radiology, Nuclear Medicine & Medical Imaging
SC Radiology, Nuclear Medicine & Medical Imaging
GA FZ5WM
UT WOS:000427667000006
PM 29398494
DA 2024-03-01
ER

PT J
AU Lovinfosse, P
   Visvikis, D
   Hustinx, R
   Hatt, M
AF Lovinfosse, Pierre
   Visvikis, Dimitris
   Hustinx, Roland
   Hatt, Mathieu
TI FDG PET radiomics: a review of the methodological aspects
SO CLINICAL AND TRANSLATIONAL IMAGING
LA English
DT Review
DE PET; Heterogeneity; Texture; Radiomics; Methodology
ID cell lung-cancer; image-reconstruction settings; positron-emission-tomography; tracer uptake heterogeneity; target volume definition; tumor texture analysis; dual time-point; f-18-fdg pet; intratumor heterogeneity; response prediction
AB PurposeTo perform an updated review regarding the influence of methodological conditions on radiomics analyses of F-18-FDG PET imaging.MethodsWe performed a systematic review of the literature using PubMed/Medline and Google scholars, with multiple research keywords for each organ accompanying the terms radiomics, texture, heterogeneity, FDG, PET and PET/CT. The review considers methodological studies for shape, histogram and textural features extracted from FDG PET imaging. The references cited in the retrieved articles were also explored to find additional studies. The search was limited to English language. Preclinical and animal studies were not included in the review. A total of 44 original articles were considered for the review.ResultsIn the same conditions, repeatability is very variable among the radiomics features in FDG PET. The vast majority of features are sensitive to acquisition and reconstruction settings independently of the category or order of features. Similar sensitivity and variability are observed with respect to respiratory motion, pre-processing, segmentation method, and specifically for textural features, discretisation of grey levels and implementation/parameterisation of texture matrices.ConclusionRadiomics features are sensitive to almost all factors involved in the PET/CT workflow, from the generation of the images, to the radiomics implementation choices. This strongly supports the need for standardization efforts of these conditions to enable implementation in clinical routine and multicentric studies. However, to date the repercussion of these features fluctuations on the clinical endpoints has been rarely studied. Similar standardization and consensus will also be needed for the statistical analysis and machine learning aspects involved in radiomics analyses of FDG PET images.
C1 [Lovinfosse, Pierre; Hustinx, Roland] Univ Hosp Liege, Div Nucl Med & Oncol Imaging, Liege, Belgium.
   [Visvikis, Dimitris; Hatt, Mathieu] UBL, UBO, IBSAM, LaTIM,INSERM,UMR 1101, Brest, France.
C3 University of Liege; Universite de Bretagne Occidentale; Institut National de la Sante et de la Recherche Medicale (Inserm)
RP Lovinfosse, P (corresponding author), Univ Hosp Liege, Div Nucl Med & Oncol Imaging, Liege, Belgium.
EM Pierre.Lovinfosse@chuliege.be
CR ADAMS R, 1994, IEEE T PATTERN ANAL, V16, P641, DOI 10.1109/34.295913
   Aerts HJWL, 2014, NAT COMMUN, V5, P0, DOI 10.1038/ncomms5006
   Brooks FJ, 2014, J NUCL MED, V55, P37, DOI 10.2967/jnumed.112.116715
   Carvalho S, 2018, PLOS ONE, V13, P0, DOI 10.1371/journal.pone.0192859
   Cheng G, 2013, EUR J NUCL MED MOL I, V40, P779, DOI 10.1007/s00259-013-2343-9
   Cheng NM, 2013, ANN NUCL MED, V27, P867, DOI 10.1007/s12149-013-0759-8
   Cheng NM, 2013, J NUCL MED, V54, P1703, DOI 10.2967/jnumed.112.119289
   Chicco D, 2017, BIODATA MIN, V10, P0, DOI 10.1186/s13040-017-0155-3
   Cook GJR, 2013, J NUCL MED, V54, P19, DOI 10.2967/jnumed.112.107375
   Desseroit MC, 2017, J NUCL MED, V58, P406, DOI 10.2967/jnumed.116.180919
   Doumou G, 2015, EUR RADIOL, V25, P2805, DOI 10.1007/s00330-015-3681-8
   El Naqa I, 2009, PATTERN RECOGN, V42, P1162, DOI 10.1016/j.patcog.2008.08.011
   Folkert MR, 2017, PHYS MED BIOL, V62, P5327, DOI 10.1088/1361-6560/aa73cc
   Forgacs A, 2016, PLOS ONE, V11, P0, DOI 10.1371/journal.pone.0164113
   Fortin JP, 2017, NEUROIMAGE, V161, P149, DOI 10.1016/j.neuroimage.2017.08.047
   Frings V, 2014, RADIOLOGY, V273, P539, DOI 10.1148/radiol.14132807
   Galavis PE, 2010, ACTA ONCOL, V49, P1012, DOI 10.3109/0284186X.2010.498437
   Ganeshan B, 2012, EUR RADIOL, V22, P796, DOI 10.1007/s00330-011-2319-8
   Gillies RJ, 2016, RADIOLOGY, V278, P563, DOI 10.1148/radiol.2015151169
   Goh WWB, 2017, TRENDS BIOTECHNOL, V35, P498, DOI 10.1016/j.tibtech.2017.02.012
   Grootjans W, 2016, J NUCL MED, V57, P1692, DOI 10.2967/jnumed.116.173112
   Hahn DA, 2010, IEEE T MED IMAGING, V29, P1140, DOI 10.1109/TMI.2010.2041358
   Hatt M, 2018, EUR J NUCL MED MOL I, V45, P630, DOI 10.1007/s00259-017-3865-3
   Hatt M, 2018, MED IMAGE ANAL, V44, P177, DOI 10.1016/j.media.2017.12.007
   Hatt M, 2017, MED PHYS, V44, PE1, DOI 10.1002/mp.12124
   Hatt M, 2017, J NUCL MED, V58, P365, DOI 10.2967/jnumed.116.184655
   Hatt M, 2015, J NUCL MED, V56, P38, DOI 10.2967/jnumed.114.144055
   Hatt M, 2013, EUR J NUCL MED MOL I, V40, P1662, DOI 10.1007/s00259-013-2486-8
   Hatt M, 2011, J NUCL MED, V52, P1690, DOI 10.2967/jnumed.111.092767
   Hatt M, 2011, EUR J NUCL MED MOL I, V38, P1595, DOI 10.1007/s00259-011-1834-9
   Hatt M, 2010, INT J RADIAT ONCOL, V77, P301, DOI 10.1016/j.ijrobp.2009.08.018
   Hatt M, 2009, IEEE T MED IMAGING, V28, P881, DOI 10.1109/TMI.2008.2012036
   Hsu CY, 2018, SCI REP-UK, V8, P0, DOI 10.1038/s41598-018-22319-4
   Hustinx R, 1999, EUR J NUCL MED, V26, P1345, DOI 10.1007/s002590050593
   Johnson WE, 2007, BIOSTATISTICS, V8, P118, DOI 10.1093/biostatistics/kxj037
   Lasnon C, 2016, EUR J NUCL MED MOL I, V43, P2324, DOI 10.1007/s00259-016-3441-2
   Leger S, 2016, IMAGE BIOMARKER STANDARDISATION INITIATIVE" DEC, V0, P0, DOI DOI 10.1148/RADIOL.2020191145
   Leger S, 2017, SCI REP-UK, V7, P0, DOI 10.1038/s41598-017-13448-3
   Leijenaar RTH, 2015, SCI REP-UK, V5, P0, DOI 10.1038/srep11075
   Leijenaar RTH, 2013, ACTA ONCOL, V52, P1391, DOI 10.3109/0284186X.2013.812798
   Lemarignier C, 2017, EUR J NUCL MED MOL I, V44, P1145, DOI 10.1007/s00259-017-3641-4
   Lovat E, 2017, EJNMMI RES, V7, P0, DOI 10.1186/s13550-017-0282-3
   Lovinfosse P, 2018, EUR J NUCL MED MOL I, V45, P365, DOI 10.1007/s00259-017-3855-5
   Lovinfosse P, 2016, BRIT J RADIOL, V89, P0, DOI 10.1259/bjr.20160212
   Lovinfosse P, 2016, EUR J NUCL MED MOL I, V43, P1453, DOI 10.1007/s00259-016-3314-8
   Lu LJ, 2016, MOL IMAGING BIOL, V18, P935, DOI 10.1007/s11307-016-0973-6
   Müller C, 2016, PLOS ONE, V11, P0, DOI 10.1371/journal.pone.0156594
   Nestle U, 2005, J NUCL MED, V46, P1342
   OConnor JPB, 2017, NAT REV CLIN ONCOL, V14, P169, DOI 10.1038/nrclinonc.2016.162
   OConnor JPB, 2015, CLIN CANCER RES, V21, P249, DOI 10.1158/1078-0432.CCR-14-0990
   Oliver JA, 2015, TRANSL ONCOL, V8, P524, DOI 10.1016/j.tranon.2015.11.013
   Orlhac F, 2018, J NUCL MED, V0, P0
   Orlhac F, 2017, J NUCL MED, V58, P387, DOI 10.2967/jnumed.116.181859
   Orlhac F, 2015, PLOS ONE, V10, P0, DOI 10.1371/journal.pone.0145063
   Orlhac F, 2014, J NUCL MED, V55, P414, DOI 10.2967/jnumed.113.129858
   Parmar C, 2015, SCI REP-UK, V5, P0, DOI 10.1038/srep13087
   Parmar C, 2014, PLOS ONE, V9, P0, DOI 10.1371/journal.pone.0102107
   Schinagl DAX, 2007, INT J RADIAT ONCOL, V69, P1282, DOI 10.1016/j.ijrobp.2007.07.2333
   Shiri I, 2017, EUR RADIOL, V27, P4498, DOI 10.1007/s00330-017-4859-z
   Tian J, 2008, IEEE T INF TECHNOL B, V12, P800, DOI 10.1109/TITB.2008.926395
   Tixier F, 2012, J NUCL MED, V53, P693, DOI 10.2967/jnumed.111.099127
   Tixier F, 2011, J NUCL MED, V52, P369, DOI 10.2967/jnumed.110.082404
   Vaidya M, 2012, RADIOTHER ONCOL, V102, P239, DOI 10.1016/j.radonc.2011.10.014
   Vallières M, 2015, PHYS MED BIOL, V60, P5471, DOI 10.1088/0031-9155/60/14/5471
   Vallieres M, 2013, INT J RADIAT ONCOL, V87, PS467, DOI 10.1016/j.ijrobp.2013.06.1236
   van Velden FHP, 2016, MOL IMAGING BIOL, V18, P788, DOI 10.1007/s11307-016-0940-2
   van Velden FHP, 2014, MOL IMAGING BIOL, V16, P13, DOI 10.1007/s11307-013-0660-9
   Vees H, 2009, EUR J NUCL MED MOL I, V36, P182, DOI 10.1007/s00259-008-0943-6
   Wahl RL, 2009, J NUCL MED, V50, P122S, DOI 10.2967/jnumed.108.057307
   Yan JH, 2015, J NUCL MED, V56, P1667, DOI 10.2967/jnumed.115.156927
   Yip S, 2014, PLOS ONE, V9, P0, DOI 10.1371/journal.pone.0115510
   Yip SSF, 2017, J NUCL MED, V58, P569, DOI 10.2967/jnumed.116.181826
   Yip SSF, 2016, PHYS MED BIOL, V61, PR150, DOI 10.1088/0031-9155/61/13/R150
   Yip SSF, 2016, PHYS MED BIOL, V61, P906, DOI 10.1088/0031-9155/61/2/906
   Ypsilantis PP, 2015, PLOS ONE, V10, P0, DOI 10.1371/journal.pone.0137036
   Zaidi H, 2010, EUR J NUCL MED MOL I, V37, P2165, DOI 10.1007/s00259-010-1423-3
NR 76
TC 25
Z9 25
U1 0
U2 16
PU SPRINGER-VERLAG ITALIA SRL
PI MILAN
PA VIA DECEMBRIO, 28, MILAN, 20137, ITALY
SN 2281-5872
EI 2281-7565
J9 CLIN TRANSL IMAGING
JI Clin. Transl. Imaging
PD OCT 15
PY 2018
VL 6
IS 5
BP 379
EP 391
DI 10.1007/s40336-018-0292-9
PG 13
WC Radiology, Nuclear Medicine & Medical Imaging
SC Radiology, Nuclear Medicine & Medical Imaging
GA GY1BR
UT WOS:000448258200006
DA 2024-03-01
ER

PT J
AU Seow, P
   Wong, JHD
   Ahmad-Annuar, A
   Mahajan, A
   Abdullah, NA
   Ramli, N
AF Seow, Pohchoo
   Wong, Jeannie Hsiu Ding
   Ahmad-Annuar, Azlina
   Mahajan, Abhishek
   Abdullah, Nor Aniza
   Ramli, Norlisah
TI Quantitative magnetic resonance imaging and radiogenomic biomarkers for glioma characterisation: a systematic review
SO BRITISH JOURNAL OF RADIOLOGY
LA English
DT Review
ID growth-factor receptor; central-nervous-system; apparent diffusion-coefficient; cerebral blood-volume; glioblastoma-multiforme; mri texture; promoter methylation; amplification status; survival prediction; genetic biomarkers
AB Objective: The diversity of tumour characteristics among glioma patients, even within same tumour grade, is a big challenge for disease outcome prediction. A possible approach for improved radiological imaging could come from combining information obtained at the molecular level. This review assembles recent evidence highlighting the value of using radiogenomic biomarkers to infer the underlying biology of gliomas and its correlation with imaging features. Methods: A literature search was done for articles published between 2002 and 2017 on Medline electronic databases. Of 249 titles identified, 38 fulfilled the inclusion criteria, with 14 articles related to quantifiable imaging parameters (heterogeneity, vascularity, diffusion, cell density, infiltrations, perfusion, and metabolite changes) and 24 articles relevant to molecular biomarkers linked to imaging. Results: Genes found to correlate with various imaging phenotypes were EGFR, MGMT, IDH1, VEGF, PDGF, TP53, and Ki-67. EGFR is the most studied gene related to imaging characteristics in the studies reviewed (41.7%), followed by MGMT (20.8%) and IDH1 (16.7%). A summary of the relationship amongst glioma morphology, gene expressions, imaging characteristics, prognosis and therapeutic response are presented. Conclusion: The use of radiogenomics can provide insights to understanding tumour biology and the underlying molecular pathways. Certain MRI characteristics that show strong correlations with EGFR, MGMT and IDH1 could be used as imaging biomarkers. Knowing the pathways involved in tumour progression and their associated imaging patterns may assist in diagnosis, prognosis and treatment management, while facilitating personalised medicine. Advances in knowledge: Radiogenomics can offer clinicians better insight into diagnosis, prognosis, and prediction of therapeutic responses of glioma.
C1 [Seow, Pohchoo; Wong, Jeannie Hsiu Ding; Ramli, Norlisah] Univ Malaya, Dept Biomed Imaging, Kuala Lumpur, Malaysia.
   [Seow, Pohchoo; Wong, Jeannie Hsiu Ding; Ramli, Norlisah] Univ Malaya, Univ Malaya Res Imaging Ctr, Dept Biomed Imaging, Kuala Lumpur, Malaysia.
   [Ahmad-Annuar, Azlina] Univ Malaya, Dept Biomed Sci, Kuala Lumpur, Malaysia.
   [Mahajan, Abhishek] Tata Mem Hosp, Dept Radiodiag & Imaging, Bombay, Maharashtra, India.
   [Abdullah, Nor Aniza] Univ Malaya, Dept Comp Syst & Technol, Kuala Lumpur, Malaysia.
C3 Universiti Malaya; Universiti Malaya; Universiti Malaya; Tata Memorial Centre (TMC); Tata Memorial Hospital; Universiti Malaya
RP Ramli, N (corresponding author), Univ Malaya, Dept Biomed Imaging, Kuala Lumpur, Malaysia.; Ramli, N (corresponding author), Univ Malaya, Univ Malaya Res Imaging Ctr, Dept Biomed Imaging, Kuala Lumpur, Malaysia.
EM norlisahramli@gmail.com
FU Fundamental Research Grant Scheme [FP009-2016]
CR Aghi M, 2005, CLIN CANCER RES, V11, P8600, DOI 10.1158/1078-0432.CCR-05-0713
   Ahn SS, 2014, J NEUROSURG, V121, P367, DOI 10.3171/2014.5.JNS132279
   Alic L, 2014, PLOS ONE, V9, P0, DOI 10.1371/journal.pone.0110300
   Arevalo-Perez J, 2015, AM J NEURORADIOL, V36, P2256, DOI 10.3174/ajnr.A4484
   Bauer AH, 2015, NEURORADIOLOGY, V57, P697, DOI 10.1007/s00234-015-1524-6
   Bieza A, 2013, J BIOMED SCI ENG, V6, P518, DOI 10.4236/JBISE.2013.65066
   Brown R, 2008, CLIN CANCER RES, V14, P2357, DOI 10.1158/1078-0432.CCR-07-1964
   Buckler AJ, 2011, RADIOLOGY, V258, P906, DOI 10.1148/radiol.10100799
   Calvar JA, 2005, J NEURO-ONCOL, V72, P273, DOI 10.1007/s11060-004-3342-2
   Carrillo JA, 2012, AM J NEURORADIOL, V33, P1349, DOI 10.3174/ajnr.A2950
   Castellano A, 2016, EUR RADIOL, V26, P1263, DOI 10.1007/s00330-015-3934-6
   Choi C, 2012, NAT MED, V18, P624, DOI 10.1038/nm.2682
   Cortez-Conradis D, 2013, EUR RADIOL, V23, P1112, DOI 10.1007/s00330-012-2688-7
   Delfanti RL, 2017, J NEURO-ONCOL, V135, P601, DOI 10.1007/s11060-017-2613-7
   Demerath T, 2017, NEURORADIOL J, V30, P36, DOI 10.1177/1971400916678225
   Diehn M, 2008, P NATL ACAD SCI USA, V105, P5213, DOI 10.1073/pnas.0801279105
   Ellingson BM, 2013, AM J NEURORADIOL, V34, P533, DOI 10.3174/ajnr.A3253
   Ellingson BM, 2015, CURR NEUROL NEUROSCI, V15, P0, DOI 10.1007/s11910-014-0506-0
   Fan Guoguang, 2006, CANCER IMAGING, V6, P113, DOI 10.1102/1470-7330.2006.0018
   FLEMING TP, 1992, CANCER RES, V52, P4550
   Freije WA, 2004, CANCER RES, V64, P6503, DOI 10.1158/0008-5472.CAN-04-0452
   Friedman SN, 2012, BRIT J RADIOL, V85, PE1204, DOI 10.1259/bjr/13908936
   Fudaba H, 2014, AM J NEURORADIOL, V35, P2091, DOI 10.3174/ajnr.A4018
   Gevaert O, 2014, RADIOLOGY, V273, P168, DOI 10.1148/radiol.14131731
   Glunde K, 2007, TRENDS MOL MED, V13, P287, DOI 10.1016/j.molmed.2007.05.002
   Guo Deliang, 2013, CNS ONCOL, V2, P289
   Gupta A, 2015, CLIN NEURORADIOL, V25, P143, DOI 10.1007/s00062-014-0289-3
   Gutman DA, 2013, RADIOLOGY, V267, P560, DOI 10.1148/radiol.13120118
   Guzmán-De-Villoria JA, 2014, CANCER IMAGING, V14, P0, DOI 10.1186/s40644-014-0035-8
   Herlidou-Même S, 2003, MAGN RESON IMAGING, V21, P989, DOI 10.1016/S0730-725X(03)00212-1
   Hutton B, 2015, ANN INTERN MED, V162, P777, DOI 10.7326/M14-2385
   Itakura H, 2015, SCI TRANSL MED, V7, P0, DOI 10.1126/scitranslmed.aaa7582
   Jackson RJ, 2001, NEURO-ONCOLOGY, V3, P193, DOI 10.1093/neuonc/3.3.193
   Jaffe CC, 2012, RADIOLOGY, V264, P329, DOI 10.1148/radiol.12120871
   Jain R, 2013, RADIOLOGY, V267, P212, DOI 10.1148/radiol.12120846
   Jia ZZ, 2012, J CLIN NEUROSCI, V19, P820, DOI 10.1016/j.jocn.2011.08.030
   Khayal IS, 2008, J MAGN RESON IMAGING, V27, P718, DOI 10.1002/jmri.21288
   Khayal IS, 2011, NEURO-ONCOLOGY, V13, P1192, DOI 10.1093/neuonc/nor122
   Kickingereder P, 2016, RADIOLOGY, V281, P907, DOI 10.1148/radiol.2016161382
   Kickingereder P, 2016, RADIOLOGY, V280, P880, DOI 10.1148/radiol.2016160845
   Kleihues P, 2002, J NEUROPATH EXP NEUR, V61, P215, DOI 10.1093/jnen/61.3.215
   Korfiatis P, 2016, MED PHYS, V43, P2835, DOI 10.1118/1.4948668
   Lai A, 2011, J CLIN ONCOL, V29, P4482, DOI 10.1200/JCO.2010.33.8715
   Lambin P, 2012, EUR J CANCER, V48, P441, DOI 10.1016/j.ejca.2011.11.036
   Law M, 2007, J MAGN RESON IMAGING, V25, P1113, DOI 10.1002/jmri.20920
   Leather T, 2017, METABOLITES, V7, P0, DOI 10.3390/metabo7020029
   Li XJ, 2002, J MAGN RESON IMAGING, V16, P229, DOI 10.1002/jmri.10147
   Li XJ, 2004, NMR BIOMED, V17, P10, DOI 10.1002/nbm.858
   Liberati A, 2009, PLOS MED, V6, P0, DOI 10.1371/journal.pmed.1000100
   Lim CJ, 2011, RADIOGRAPHY, V17, P43, DOI 10.1016/j.radi.2010.10.003
   Louis DN, 2016, ACTA NEUROPATHOL, V131, P803, DOI 10.1007/s00401-016-1545-1
   Louis DN, 2014, BRAIN PATHOL, V24, P429, DOI 10.1111/bpa.12171
   Lukas L, 2004, ARTIF INTELL MED, V31, P73, DOI 10.1016/j.artmed.2004.01.001
   Luo Jingqin, 2012, J STAT SOFTW, V51, P1
   Macyszyn L, 2016, NEURO-ONCOLOGY, V18, P417, DOI 10.1093/neuonc/nov127
   Mahajan A, 2015, CLIN RADIOL, V70, P1060, DOI 10.1016/j.crad.2015.06.082
   Mahajan A, 2015, CANC IMAGING S1, V15, P5, DOI 10.1186/1470-7330-15-S1-P14
   Megyesi JF, 2004, CLIN CANCER RES, V10, P4303, DOI 10.1158/1078-0432.CCR-04-0209
   Moffat BA, 2005, P NATL ACAD SCI USA, V102, P5524, DOI 10.1073/pnas.0501532102
   Nakajima S, 2015, CLIN RADIOL, V70, P1393, DOI 10.1016/j.crad.2015.08.004
   Narang S, 2016, TRANSL CANCER RES, V5, P383, DOI 10.21037/tcr.2016.06.31
   Nazarenko I, 2012, UPSALA J MED SCI, V117, P99, DOI 10.3109/03009734.2012.665097
   Nicolasjilwan M, 2015, J NEURORADIOLOGY, V42, P212, DOI 10.1016/j.neurad.2014.02.006
   Ostrom QT, 2016, NEURO-ONCOLOGY, V18, P1, DOI 10.1093/neuonc/nov297
   Park JH, 2014, PLOS ONE, V9, P0, DOI 10.1371/journal.pone.0094755
   Pope WB, 2009, RADIOLOGY, V252, P182, DOI 10.1148/radiol.2521081534
   Ren Y, 2016, NEURORADIOLOGY, V58, P121, DOI 10.1007/s00234-015-1606-5
   Reynés G, 2011, J NEURO-ONCOL, V102, P35, DOI 10.1007/s11060-010-0290-x
   Ru Peng, 2013, CANCERS (BASEL), V5, P1469, DOI 10.3390/cancers5041469
   Rutman AM, 2009, EUR J RADIOL, V70, P232, DOI 10.1016/j.ejrad.2009.01.050
   Taylor TE, 2012, CURR CANCER DRUG TAR, V12, P197
   Upadhyay N, 2011, BRIT J RADIOL, V84, PS107, DOI 10.1259/bjr/65711810
   Van Cauter S, 2014, NEURO-ONCOLOGY, V16, P1010, DOI 10.1093/neuonc/not304
   Verhaak RGW, 2010, CANCER CELL, V17, P98, DOI 10.1016/j.ccr.2009.12.020
   Wang Y, 2015, EUR J NEUROL, V22, P348, DOI 10.1111/ene.12578
   Wang YY, 2015, PLOS ONE, V10, P0, DOI 10.1371/journal.pone.0121380
   Wang YY, 2014, NEURORADIOLOGY, V56, P1113, DOI 10.1007/s00234-014-1427-y
   Wang YY, 2014, J NEURO-ONCOL, V120, P331, DOI 10.1007/s11060-014-1555-6
   Yamashita K, 2016, AM J NEURORADIOL, V37, P58, DOI 10.3174/ajnr.A4491
   Yoo RE, 2013, J MAGN RESON IMAGING, V38, P852, DOI 10.1002/jmri.24026
   Yoon RG, 2017, EUR RADIOL, V27, P255, DOI 10.1007/s00330-016-4346-y
   Young RJ, 2013, AM J NEURORADIOL, V34, P2271, DOI 10.3174/ajnr.A3604
   Zacharaki EI, 2009, MAGN RESON MED, V62, P1609, DOI 10.1002/mrm.22147
   Zinn PO, 2011, PLOS ONE, V6, P0, DOI 10.1371/journal.pone.0025451
NR 86
TC 34
Z9 38
U1 1
U2 15
PU BRITISH INST RADIOLOGY
PI LONDON
PA 48-50 ST JOHN ST, LONDON, ENGLAND
SN 0007-1285
EI 1748-880X
J9 BRIT J RADIOL
JI Br. J. Radiol.
PD JUN 15
PY 2018
VL 91
IS 1092
BP 
EP 
DI 10.1259/bjr.20170930
PG 14
WC Radiology, Nuclear Medicine & Medical Imaging
SC Radiology, Nuclear Medicine & Medical Imaging
GA HB1GH
UT WOS:000450768700006
PM 29902076
DA 2024-03-01
ER

PT J
AU Peeken, JC
   Hesse, J
   Haller, B
   Kessel, KA
   Nüsslin, F
   Combs, SE
AF Peeken, Jan C.
   Hesse, Josefine
   Haller, Bernhard
   Kessel, Kerstin A.
   Nuesslin, Fridtjof
   Combs, Stephanie E.
TI Semantic imaging features predict disease progression and survival in glioblastoma multiforme patients
SO STRAHLENTHERAPIE UND ONKOLOGIE
LA English
DT Article
DE Biomarker; VASARI; Prognostic model; Radiomics; Semantic features
ID prognostic-factors; mri; identification; radiotherapy; phenotype; resection; extent
AB Background For glioblastoma (GBM), multiple prognostic factors have been identified. Semantic imaging features were shown to be predictive for survival prediction. No similar data have been generated for the prediction of progression. The aim of this study was to assess the predictive value of the semantic visually accessable REMBRANDT [repository for molecular brain neoplasia data] images (VASARI) imaging feature set for progression and survival, and the creation of joint prognostic models in combination with clinical and pathological information. Methods 189 patients were retrospectively analyzed. Age, Karnofsky performance status, gender, and MGMT promoter methylation and IDH mutation status were assessed. VASARI features were determined on pre- and postoperative MRIs. Predictive potential was assessed with univariate analyses and Kaplan-Meier survival curves. Following variable selection and resampling, multivariate Cox regression models were created. Predictive performance was tested on patient test sets and compared between groups. The frequency of selection for single variables and variable pairs was determined. Results For progression free survival (PFS) and overall survival (OS), univariate significant associations were shown for 9 and 10 VASARI features, respectively. Multivariate models yielded concordance indices significantly different from random for the clinical, imaging, combined, and combined + MGMT models of 0.657, 0.636, 0.694, and 0.716 for OS, and 0.602, 0.604, 0.633, and 0.643 for PFS. "Multilocality," "deep white-matter invasion," "satellites," and "ependymal invasion" were over proportionally selected for multivariate model generation, underlining their importance. Conclusions We demonstrated a predictive value of several qualitative imaging features for progression and survival. The performance of prognostic models was increased by combining clinical, pathological, and imaging features.
C1 [Peeken, Jan C.; Hesse, Josefine; Kessel, Kerstin A.; Nuesslin, Fridtjof; Combs, Stephanie E.] Tech Univ Munich, Klinikum Rechts Isar, Dept Radiat Oncol, Ismaninger Str 22, D-81675 Munich, Germany.
   [Combs, Stephanie E.] Helmholtz Zentrum Munchen, Dept Radiat Sci, Inst Innovat Radiotherapy iRT, Ingolstaedter Landstr 1, D-85764 Neuherberg, Germany.
   [Haller, Bernhard; Kessel, Kerstin A.] Tech Univ Munich, Inst Med Stat & Epidemiol, Ismaninger Str 22, D-81675 Munich, Germany.
   [Peeken, Jan C.; Kessel, Kerstin A.; Combs, Stephanie E.] DKTK, Partner Site Munich, Munich, Germany.
C3 Technical University of Munich; Helmholtz Association; Helmholtz-Center Munich - German Research Center for Environmental Health; Technical University of Munich
RP Peeken, JC (corresponding author), Tech Univ Munich, Klinikum Rechts Isar, Dept Radiat Oncol, Ismaninger Str 22, D-81675 Munich, Germany.; Peeken, JC (corresponding author), DKTK, Partner Site Munich, Munich, Germany.
EM jan.peeken@tum.de
FU Deutsches Konsortium fur Translationale Krebsforschung (DKTK), Partner Site Munich
CR Burth S, 2016, NEURO-ONCOLOGY, V18, P1673, DOI 10.1093/neuonc/now122
   Combs SE, 2013, ACTA ONCOL, V52, P147, DOI 10.3109/0284186X.2012.692882
   Combs SE, 2011, RADIAT ONCOL, V6, P0, DOI 10.1186/1748-717X-6-115
   CURRAN WJ, 1993, J NATL CANCER I, V85, P704, DOI 10.1093/jnci/85.9.704
   Dickerson E, 2017, J AM COLL RADIOL, V14, P371, DOI 10.1016/j.jacr.2016.09.037
   Diehn M, 2008, P NATL ACAD SCI USA, V105, P5213, DOI 10.1073/pnas.0801279105
   Filippini G, 2008, NEURO-ONCOLOGY, V10, P79, DOI 10.1215/15228517-2007-038
   Gittleman H, 2017, NEURO-ONCOLOGY, V19, P669, DOI 10.1093/neuonc/now208
   Grossmann P, 2016, BMC CANCER, V16, P0, DOI 10.1186/s12885-016-2659-5
   Gutman DA, 2015, NEURORADIOLOGY, V57, P1227, DOI 10.1007/s00234-015-1576-7
   Gutman DA, 2013, RADIOLOGY, V267, P560, DOI 10.1148/radiol.13120118
   Hammoud MA, 1996, J NEURO-ONCOL, V27, P65, DOI 10.1007/BF00146086
   Kessel KA, 2017, ACTA ONCOL, V56, P422, DOI 10.1080/0284186X.2016.1276621
   Kickingereder P, 2016, RADIOLOGY, V279, P542, DOI 10.1148/radiol.2015151172
   Lacroix M, 2001, J NEUROSURG, V95, P190, DOI 10.3171/jns.2001.95.2.0190
   Leitzen C, 2016, STRAHLENTHER ONKOL, V192, P481, DOI 10.1007/s00066-016-0983-y
   Mazurowski MA, 2013, NEURO-ONCOLOGY, V15, P1389, DOI 10.1093/neuonc/nos335
   Meier R, 2017, J NEUROSURG, V127, P798, DOI 10.3171/2016.9.JNS16146
   Muth C, 2016, STRAHLENTHER ONKOL, V192, P146, DOI 10.1007/s00066-015-0926-z
   Narang S, 2016, TRANSL CANCER RES, V5, P383, DOI 10.21037/tcr.2016.06.31
   Ostrom QT, 2016, NEURO-ONCOLOGY, V18, Pv1, DOI 10.1093/neuonc/now207
   Park JK, 2010, J CLIN ONCOL, V28, P3838, DOI 10.1200/JCO.2010.30.0582
   Peeken JC, 2017, STRAHLENTHER ONKOL, V193, P767, DOI 10.1007/s00066-017-1175-0
   Piroth MD, 2011, RADIOTHER ONCOL, V99, P218, DOI 10.1016/j.radonc.2011.03.006
   Pope WB, 2005, AM J NEURORADIOL, V26, P2466
   Putz F, 2016, STRAHLENTHER ONKOL, V192, P797, DOI 10.1007/s00066-016-1046-0
   Rao A, 2016, J NEUROSURG, V124, P1008, DOI 10.3171/2015.4.JNS142732
   Reifenberger G, 2012, INT J CANCER, V131, P1342, DOI 10.1002/ijc.27385
   Stummer W, 2008, NEUROSURGERY, V62, P564, DOI 10.1227/01.NEU.0000297118.47076.5F
   Stupp R, 2009, LANCET ONCOL, V10, P459, DOI 10.1016/S1470-2045(09)70025-7
   Szopa W, 2017, BIOMED RES INT-UK, V2017, P0, DOI 10.1155/2017/8013575
   Velazquez ER, 2015, SCI REP-UK, V5, P0, DOI 10.1038/srep16822
   Weller M, 2009, J CLIN ONCOL, V27, P5743, DOI 10.1200/JCO.2009.23.0805
   Zhou H, 2017, NEURO-ONCOLOGY, V19, P862, DOI 10.1093/neuonc/now256
   Zinn PO, 2012, PLOS ONE, V7, P0, DOI 10.1371/journal.pone.0041522
NR 35
TC 26
Z9 28
U1 0
U2 13
PU SPRINGER HEIDELBERG
PI HEIDELBERG
PA TIERGARTENSTRASSE 17, D-69121 HEIDELBERG, GERMANY
SN 0179-7158
EI 1439-099X
J9 STRAHLENTHER ONKOL
JI Strahlenther. Onkol.
PD JUN 15
PY 2018
VL 194
IS 6
BP 580
EP 590
DI 10.1007/s00066-018-1276-4
PG 11
WC Oncology; Radiology, Nuclear Medicine & Medical Imaging
SC Oncology; Radiology, Nuclear Medicine & Medical Imaging
GA GG4ZY
UT WOS:000432706000008
PM 29442128
DA 2024-03-01
ER

PT J
AU Pérez-Beteta, J
   Molina-García, D
   Ortiz-Alhambra, JA
   Fernández-Romero, A
   Luque, B
   Arregui, E
   Calvo, M
   Borrás, JM
   Meléndez, B
   de Lope, AR
   de la Presa, RM
   Bayo, LI
   Barcia, JA
   Martino, J
   Velásquez, C
   Asenjo, B
   Benavides, M
   Herruzo, I
   Revert, A
   Arana, E
   Pérez-García, VM
AF Perez-Beteta, Julian
   Molina-Garcia, David
   Ortiz-Alhambra, Jose A.
   Fernandez-Romero, Antonio
   Luque, Belen
   Arregui, Elena
   Calvo, Manuel
   Borras, Jose M.
   Melendez, Barbara
   Rodriguez de Lope, Angel
   Moreno de la Presa, Raquel
   Iglesias Bayo, Lidia
   Barcia, Juan A.
   Martino, Juan
   Velasquez, Carlos
   Asenjo, Beatriz
   Benavides, Manuel
   Herruzo, Ismael
   Revert, Antonio
   Arana, Estanislao
   Perez-Garcia, Victor M.
TI Tumor Surface Regularity at MR Imaging Predicts Survival and Response to Surgery in Patients with Glioblastoma
SO RADIOLOGY
LA English
DT Article
ID radiomics; phenotype; genomics
AB Purpose: To evaluate the prognostic and predictive value of surface-derived imaging biomarkers obtained from contrast material-enhanced volumetric T1-weighted pretreatment magnetic resonance (MR) imaging sequences in patients with glioblastoma multiforme. Materials and Methods: A discovery cohort from five local institutions (165 patients; mean age, 62 years +/- 12 [standard deviation]; 43% women and 57% men) and an independent validation cohort (51 patients; mean age, 60 years +/- 12; 39% women and 61% men) from The Cancer Imaging Archive with volumetric T1-weighted pretreatment contrast-enhanced MR imaging sequences were included in the study. Clinical variables such as age, treatment, and survival were collected. After tumor segmentation and image processing, tumor surface regularity, measuring how much the tumor surface deviates from a sphere of the same volume, was obtained. Kaplan-Meier, Cox proportional hazards, correlations, and concordance indexes were used to compare variables and patient subgroups. Results: Surface regularity was a powerful predictor of survival in the discovery (P=.005, hazard ratio [HR]=1.61) and validation groups (P=.05, HR=1.84). Multivariate analysis selected age and surface regularity as significant variables in a combined prognostic model (P<.001, HR=3.05). The model achieved concordance indexes of 0.76 and 0.74 for the discovery and validation cohorts, respectively. Tumor surface regularity was a predictor of survival for patients who underwent complete resection (P=.01, HR=1.90). Tumors with irregular surfaces did not benefit from total over subtotal resections (P=.57, HR=1.17), but those with regular surfaces did (P=.004, HR=2.07). Conclusion: The surface regularity obtained from high-resolution contrast-enhanced pretreatment volumetric T1-weighted MR images is a predictor of survival in patients with glioblastoma. It may help in classifying patients for surgery. (c) RSNA, 2018
C1 [Perez-Beteta, Julian; Molina-Garcia, David; Ortiz-Alhambra, Jose A.; Fernandez-Romero, Antonio; Luque, Belen; Perez-Garcia, Victor M.] Univ Castilla La Mancha, Inst Matemat Aplicada Ciencia & Ingn, Math Oncol Lab, Ave Camilo Jose Cela 3, E-13071 Ciudad Real, Spain.
   [Arregui, Elena; Calvo, Manuel; Perez-Garcia, Victor M.] Hosp Gen Ciudad Real, Dept Radiol, Ciudad Real, Spain.
   [Arregui, Elena; Calvo, Manuel; Perez-Garcia, Victor M.] Hosp Gen Ciudad Real, Dept Neurosurg, Ciudad Real, Spain.
   [Melendez, Barbara; Rodriguez de Lope, Angel; Moreno de la Presa, Raquel] Hosp Virgen Salud, Dept Pathol, Toledo, Spain.
   [Melendez, Barbara; Rodriguez de Lope, Angel; Moreno de la Presa, Raquel] Hosp Virgen Salud, Dept Radiol, Toledo, Spain.
   [Melendez, Barbara; Rodriguez de Lope, Angel; Moreno de la Presa, Raquel] Hosp Virgen Salud, Dept Neurosurg, Toledo, Spain.
   [Iglesias Bayo, Lidia; Barcia, Juan A.] Hosp Clin San Carlos, Dept Neurosurg, Madrid, Spain.
   [Martino, Juan; Velasquez, Carlos] Hosp Marques Valdecilla, Dept Neurosurg, Santander, Spain.
   [Asenjo, Beatriz] Complejo Hosp Univ Granada, Dept Radiol, Granada, Spain.
   [Benavides, Manuel; Herruzo, Ismael] Hosp Carlos Haya, Dept Radiol, Malaga, Spain.
   [Revert, Antonio] Hosp Manises, Dept Radiol, Valencia, Spain.
   [Arana, Estanislao] Inst Valenciano Oncol, Dept Radiol, Valencia, Spain.
C3 Universidad de Castilla-La Mancha; Complejo Hospitalario de Toledo; Complejo Hospitalario de Toledo; Complejo Hospitalario de Toledo; Hospital Clinico San Carlos; Hospital Universitario Marques de Valdecilla (HUMV); University of Granada; Hospital Carlos Haya; Instituto Valenciano De Oncologia
RP Pérez-García, VM (corresponding author), Univ Castilla La Mancha, Inst Matemat Aplicada Ciencia & Ingn, Math Oncol Lab, Ave Camilo Jose Cela 3, E-13071 Ciudad Real, Spain.; Pérez-García, VM (corresponding author), Hosp Gen Ciudad Real, Dept Radiol, Ciudad Real, Spain.; Pérez-García, VM (corresponding author), Hosp Gen Ciudad Real, Dept Neurosurg, Ciudad Real, Spain.
EM Victor.perezgarcia@uclm.es
FU Junta de Comunidades de Castilla-La Mancha (Spain) [PEII-2014-031-P]; Secretaria de Estado de Investigacion, Desarrollo e Innovacion [MTM2015-71200R]; James S. McDonnell Foundation [220020450, 220020420]
CR Abrol Srishti, 2017, TOP MAGN RESON IMAGING, V26, P43, DOI 10.1097/RMR.0000000000000117
   Aerts HJWL, 2014, NAT COMMUN, V5, P0, DOI 10.1038/ncomms5006
   Anderson ARA, 2006, CELL, V127, P905, DOI 10.1016/j.cell.2006.09.042
   Unknown -, 1987, ACM SIGGRAPH COMPUTE, V0, P0
   As use JM, 2017, NEURO-ONCOLOGY, V19, P503
   Barabrisi AL, 1995, FRACTAL CONCEPTS SUR, V0, P0
   Brú A, 2003, BIOPHYS J, V85, P2948, DOI 10.1016/S0006-3495(03)74715-8
   Cui Y, 2016, RADIOLOGY, V278, P546, DOI 10.1148/radiol.2015150358
   Deisboeck TS, 2006, MED HYPOTHESES, V67, P1338, DOI 10.1016/j.mehy.2006.05.029
   Ellingson BM, 2015, NEURO-ONCOLOGY, V17, P1188, DOI 10.1093/neuonc/nov095
   Ellingson BM, 2015, CURR NEUROL NEUROSCI, V15, P0, DOI 10.1007/s11910-014-0506-0
   Ellingson BM, 2014, NEURO-ONCOLOGY, V16, P12, DOI 10.1093/neuonc/nou221
   Foster KR, 2014, BIOMED ENG ONLINE, V13, P0, DOI 10.1186/1475-925X-13-94
   Gillies RJ, 2016, RADIOLOGY, V278, P563, DOI 10.1148/radiol.2015151169
   Grossmann P, 2016, BMC CANCER, V16, P0, DOI 10.1186/s12885-016-2659-5
   Huber T, 2017, PLOS ONE, V12, P0, DOI 10.1371/journal.pone.0173112
   Ingrisch M, 2017, INVEST RADIOL, V52, P360, DOI 10.1097/RLI.0000000000000349
   Lacroix M, 2001, J NEUROSURG, V95, P190, DOI 10.3171/jns.2001.95.2.0190
   Lamborn KR, 2004, NEURO-ONCOLOGY, V6, P227, DOI 10.1215/S1152851703000620
   Lloyd MC, 2015, ADV ANAT PATHOL, V22, P267, DOI 10.1097/PAP.0000000000000078
   Louis DN, 2016, ACTA NEUROPATHOL, V131, P803, DOI 10.1007/s00401-016-1545-1
   Martínez-González A, 2012, B MATH BIOL, V74, P2875, DOI 10.1007/s11538-012-9786-1
   Narang S, 2016, TRANSL CANCER RES, V5, P383, DOI 10.21037/tcr.2016.06.31
   Pérez-Beteta J, 2017, EUR RADIOL, V27, P1096, DOI 10.1007/s00330-016-4453-9
   Prior FW, 2013, IEEE ENG MED BIO, V0, PP1282, DOI 10.1109/EMBC.2013.6609742
   Saha A, 2016, NEUROIMAGE-CLIN, V12, P132, DOI 10.1016/j.nicl.2016.05.012
   Stoyanova R, 2016, TRANSL CANCER RES, V5, P432, DOI 10.21037/tcr.2016.06.20
   Wangaryattawanich P, 2015, NEURO-ONCOLOGY, V17, P1525, DOI 10.1093/neuonc/nov117
   Yang G, 2016, MAGN RESON MED, V75, P2505, DOI 10.1002/mrm.25845
   Yip SSF, 2016, PHYS MED BIOL, V61, PR150, DOI 10.1088/0031-9155/61/13/R150
   Zinn PO, 2015, CANCER J, V21, P225, DOI 10.1097/PPO.0000000000000120
NR 34
TC 65
Z9 69
U1 1
U2 8
PU RADIOLOGICAL SOC NORTH AMERICA
PI OAK BROOK
PA 820 JORIE BLVD, OAK BROOK, IL 60523 USA
SN 0033-8419
EI 
J9 RADIOLOGY
JI Radiology
PD JUL 15
PY 2018
VL 288
IS 1
BP 218
EP 225
DI 10.1148/radiol.2018171051
PG 8
WC Radiology, Nuclear Medicine & Medical Imaging
SC Radiology, Nuclear Medicine & Medical Imaging
GA GQ6GX
UT WOS:000441805800035
PM 29924716
DA 2024-03-01
ER

PT J
AU Shao, Y
   Chen, ZH
   Ming, S
   Ye, Q
   Shu, ZY
   Gong, C
   Pang, PP
   Gong, XY
AF Shao, Yuan
   Chen, Zhonghua
   Ming, Shuai
   Ye, Qin
   Shu, Zhenyu
   Gong, Cheng
   Pang, Peipei
   Gong, Xiangyang
TI Predicting the Development of Normal-Appearing White Matter With Radiomics in the Aging Brain: A Longitudinal Clinical Study
SO FRONTIERS IN AGING NEUROSCIENCE
LA English
DT Article
DE FLAIR; white matter hyperintensity; normal-appearing white matter (NAWM); MRI; radiomics; texture analysis; longitudinal study
ID texture analysis; mri; hyperintensity; abnormality; leukoaraiosis
AB Background: Normal-appearing white matter (NAWM) refers to the normal, yet diseased tissue around the white matter hyperintensities (WMH) on conventional MR images. Radiomics is an emerging quantitative imaging technique that provides more details than a traditional visual analysis. This study aims to explore whether WMH could be predicted during the early stages of NAWM, using a textural analysis in the general elderly population. Methods: Imaging data were obtained from PACS between 2012 and 2017. The subjects (>= 60 years) received two or more MRI exams on the same scanner with time intervals of more than 1 year. By comparing the baseline and follow-up images, patients with noted progression of WMH were included as the case group (n = 51), while age-matched subjects without WMH were included as the control group (n = 51). Segmentations of the regions of interest (ROIs) were done with the ITK software. Two ROIs of developing NAWM (dNAWM) and non-developing NAWM (non-dNAWM) were drawn separately on the FLAIR images of each patient. dNAWM appeared normal on the baseline images, yet evolved into WMH on the follow-up images. Non-dNAWM appeared normal on both the baseline and follow-up images. A third ROI of normal white matter (NWM) was extracted from the control group, which was normal on both baseline and follow-up images. Textural features were dimensionally reduced with ANOVA+MW, correlation analysis, and LASSO. Three models were built based on the optimal parameters of dimensional reduction, including Model 1 (NWM vs. dNAWM), Model 2 (non-dNAWM vs. dNAWM), and Model 3 (NWM vs. non-dNAWM). The ROC curve was adopted to evaluate the classification validity of these models. Results: Basic characteristics of the patients and controls showed no significant differences. The AUC of Model 1 in training and test groups were 0.967 (95% CI: 0.831-0.999) and 0.954 (95% CI: 0.876-0.989), respectively. The AUC of Model 2 were 0.939 (95% CI: 0.856-0.982) and 0.846 (95% CI: 0.671-0.950). The AUC of Model 3 were 0.713 (95% CI: 0.593-0.814) and 0.667 (95% CI: 0.475-0.825). Conclusion: Radiomics textural analysis can distinguish dNAWM from non-dNAWM on FLAIR images, which could be used for the early detection of NAWM lesions before they develop into visible WHM.
C1 [Shao, Yuan; Ming, Shuai; Ye, Qin; Shu, Zhenyu; Gong, Xiangyang] Hangzhou Med Coll, Zhejiang Prov Peoples Hosp, Dept Radiol, Affiliated Peoples Hosp, Hangzhou, Zhejiang, Peoples R China.
   [Chen, Zhonghua] Haining Peoples Hosp, Dept Radiol, Jiaxing, Peoples R China.
   [Gong, Cheng] Zhejiang Univ, Sch Med, Hangzhou, Zhejiang, Peoples R China.
   [Pang, Peipei] GE Healthcare China, Shanghai, Peoples R China.
   [Gong, Xiangyang] Hangzhou Med Coll, Inst Artificial Intelligence & Remote Imaging, Hangzhou, Zhejiang, Peoples R China.
C3 Zhejiang Provincial People's Hospital; Hangzhou Medical College; Zhejiang University; General Electric; Hangzhou Medical College
RP Gong, XY (corresponding author), Hangzhou Med Coll, Zhejiang Prov Peoples Hosp, Dept Radiol, Affiliated Peoples Hosp, Hangzhou, Zhejiang, Peoples R China.; Gong, XY (corresponding author), Hangzhou Med Coll, Inst Artificial Intelligence & Remote Imaging, Hangzhou, Zhejiang, Peoples R China.
EM cjr.gxy@hotmail.com
CR Abbasian Ardakani Ali, 2015, GLOB J HEALTH SCI, V7, P68, DOI 10.5539/gjhs.v7n6p68
   Bae JM, 2017, ONCOTARGET, V8, P523, DOI 10.18632/oncotarget.13476
   Barkovich AJ, 2000, AM J NEURORADIOL, V21, P1099
   Bronge L, 2002, DEMENT GERIATR COGN, V13, P205, DOI 10.1159/000057698
   de Albuquerque M, 2016, J NEUROIMAGING, V26, P201, DOI 10.1111/jon.12262
   de Groot M, 2013, STROKE, V44, P1037, DOI 10.1161/STROKEAHA.112.680223
   Debette S, 2010, BMJ-BRIT MED J, V341, P0, DOI 10.1136/bmj.c3666
   Erten-Lyons D, 2013, NEUROLOGY, V81, P977, DOI 10.1212/WNL.0b013e3182a43e45
   FAZEKAS F, 1987, AM J ROENTGENOL, V149, P351, DOI 10.2214/ajr.149.2.351
   Fu JH, 2014, PLOS ONE, V9, P0, DOI 10.1371/journal.pone.0112832
   Gons RAR, 2010, STROKE, V41, P2801, DOI 10.1161/STROKEAHA.110.597237
   Hirsiger S, 2017, FRONT AGING NEUROSCI, V9, P0, DOI 10.3389/fnagi.2017.00373
   Jacobs HIL, 2014, J ALZHEIMERS DIS, V39, P409, DOI 10.3233/JAD-131232
   Jiaerken Y, 2019, J CEREBR BLOOD F MET, V39, P1613, DOI 10.1177/0271678X18761438
   Li C, 2012, J CLIN NEUROSCI, V19, P718, DOI 10.1016/j.jocn.2011.07.052
   Mahmoud-Ghoneim Doaa, 2008, BMC MED IMAGING, V8, P18, DOI 10.1186/1471-2342-8-18
   Maillard P, 2014, STROKE, V45, P1721, DOI 10.1161/STROKEAHA.113.004084
   Maillard P, 2011, STROKE, V42, P1917, DOI 10.1161/STROKEAHA.110.609768
   Pelletier A, 2016, FRONT AGING NEUROSCI, V7, P0, DOI 10.3389/fnagi.2015.00255
   Smith EE, 2010, STROKE, V41, PS139, DOI 10.1161/STROKEAHA.110.596056
   Takahashi T, 2004, J NEUROL SCI, V225, P33, DOI 10.1016/j.jns.2004.06.016
   Tozer DJ, 2018, STROKE, V49, P1656, DOI 10.1161/STROKEAHA.117.019970
   Xu DH, 2004, P IASTED INT C VIS I, V0, P0
   Xue X, 2018, BIOMED RES INT, V2018, P0, DOI 10.1155/2018/6803971
   Yip SSF, 2016, PHYS MED BIOL, V61, PR150, DOI 10.1088/0031-9155/61/13/R150
   Yu O, 2004, MAGN RESON IMAGING, V22, P1139, DOI 10.1016/j.mri.2004.08.017
   Yuan JL, 2017, EUR NEUROL, V78, P41, DOI 10.1159/000477899
   Zhang J, 2008, MAGN RESON IMAGING, V26, P1160, DOI 10.1016/j.mri.2008.01.016
   Zhang YY, 2013, ANN NEUROL, V74, P91, DOI 10.1002/ana.23867
   Zhong GL, 2016, STROKE VASC NEUROL, V1, P59, DOI 10.1136/svn-2016-000021
NR 30
TC 29
Z9 32
U1 3
U2 10
PU FRONTIERS MEDIA SA
PI LAUSANNE
PA AVENUE DU TRIBUNAL FEDERAL 34, LAUSANNE, CH-1015, SWITZERLAND
SN 1663-4365
EI 
J9 FRONT AGING NEUROSCI
JI Front. Aging Neurosci.
PD NOV 28
PY 2018
VL 10
IS 
BP 
EP 
DI 10.3389/fnagi.2018.00393
PG 9
WC Geriatrics & Gerontology; Neurosciences
SC Geriatrics & Gerontology; Neurosciences & Neurology
GA HC2QX
UT WOS:000451648100001
PM 30546304
DA 2024-03-01
ER

PT J
AU Qian, ZH
   Li, YM
   Sun, ZY
   Fan, X
   Xu, KB
   Wang, K
   Li, SW
   Zhang, Z
   Jiang, T
   Liu, X
   Wang, YY
AF Qian, Zenghui
   Li, Yiming
   Sun, Zhiyan
   Fan, Xing
   Xu, Kaibin
   Wang, Kai
   Li, Shaowu
   Zhang, Zhong
   Jiang, Tao
   Liu, Xing
   Wang, Yinyan
TI Radiogenomics of lower-grade gliomas: a radiomic signature as a biological surrogate for survival prediction
SO AGING-US
LA English
DT Article
DE gliomas; prognosis; genetics; magnetic resonance imaging; biomarkers
ID central-nervous-system; imaging predictor; tert promoter; classification; features; heterogeneity; mutations; brain; mri; procarbazine
AB Objective: We aimed to identify a radiomic signature to be used as a noninvasive biomarker of prognosis in patients with lower-grade gliomas (LGGs) and to reveal underlying biological processes through comprehensive radiogenomic investigation. Methods: We extracted 55 radiomic features from T2-weighted images of 233 patients with LGGs (training cohort: n = 85; validation cohort: n = 148). Univariate Cox regression and linear risk score formula were applied to generate a radiomic-based signature. Gene ontology analysis of highly expressed genes in the high-risk score group was conducted to establish a radiogenomic map. A nomogram was constructed for individualized survival prediction. Results: The six-feature radiomic signature stratified patients in the training cohort into low- or high-risk groups for overall survival (P = 0.0018). This result was successfully verified in the validation cohort (P = 0.0396). Radiogenomic analysis revealed that the prognostic radiomic signature was associated with hypoxia, angiogenesis, apoptosis, and cell proliferation. The nomogram resulted in high prognostic accuracy (C-index: 0.92, C-index: 0.70) and favorable calibration for individualized survival prediction in the training and validation cohorts. Conclusions: Our results suggest a great potential for the use of radiomic signature as a biological surrogate in providing prognostic information for patients with LGGs.
C1 [Qian, Zenghui; Li, Yiming; Sun, Zhiyan; Fan, Xing; Li, Shaowu; Jiang, Tao; Liu, Xing] Capital Med Univ, Beijing Neurosurg Inst, Beijing, Peoples R China.
   [Fan, Xing; Zhang, Zhong; Jiang, Tao; Wang, Yinyan] Capital Med Univ, Beijing Tiantan Hosp, Dept Neurosurg, Beijing, Peoples R China.
   [Li, Shaowu] Capital Med Univ, Beijing Tiantan Hosp, Dept Neuroradiol, Beijing, Peoples R China.
   [Wang, Kai] Capital Med Univ, Beijing Tiantan Hosp, Dept Nucl Med, Beijing, Peoples R China.
   [Jiang, Tao] Beijing Inst Brain Disorders, Ctr Brain Tumor, Beijing, Peoples R China.
   [Xu, Kaibin] Chinese Acad Sci, Inst Automat, Beijing, Peoples R China.
C3 Beijing Neurosurgical Institute; Capital Medical University; Capital Medical University; Capital Medical University; Capital Medical University; Chinese Academy of Sciences; Institute of Automation, CAS
RP Jiang, T; Liu, X (corresponding author), Capital Med Univ, Beijing Neurosurg Inst, Beijing, Peoples R China.; Jiang, T; Wang, YY (corresponding author), Capital Med Univ, Beijing Tiantan Hosp, Dept Neurosurg, Beijing, Peoples R China.; Jiang, T (corresponding author), Beijing Inst Brain Disorders, Ctr Brain Tumor, Beijing, Peoples R China.
EM taojiang1964@163.com; 15846591696@126.com; tiantanyinyan@126.com
FU Beijing Natural Science Foundation [7174295]; National Natural Science Foundation of China [81601452]; Beijing Postdoctoral Research Foundation [2016ZZ-37]
CR Aerts HJWL, 2016, JAMA ONCOL, V2, P1636, DOI 10.1001/jamaoncol.2016.2631
   Aerts HJWL, 2014, NAT COMMUN, V5, P0, DOI 10.1038/ncomms5006
   Bates SE, 2014, CLIN CANCER RES, V20, P1418, DOI 10.1158/1078-0432.CCR-14-0223
   Brat DJ, 2015, NEW ENGL J MED, V372, P2481, DOI 10.1056/NEJMoa1402121
   Buckner JC, 2016, NEW ENGL J MED, V374, P1344, DOI 10.1056/NEJMoa1500925
   Chen HM, 2015, FEBS LETT, V589, P1437, DOI 10.1016/j.febslet.2015.04.032
   Choi YS, 2016, RADIOLOGY, V281, P175, DOI 10.1148/radiol.2016151913
   Eckel-Passow JE, 2015, NEW ENGL J MED, V372, P2499, DOI 10.1056/NEJMoa1407279
   Feng LH, 2017, J CANCER RES CLIN, V143, P293, DOI 10.1007/s00432-016-2286-1
   Gillies RJ, 2016, RADIOLOGY, V278, P563, DOI 10.1148/radiol.2015151169
   Hu X, 2017, NEURO-ONCOLOGY, V19, P786, DOI 10.1093/neuonc/now285
   Huang YQ, 2016, RADIOLOGY, V281, P947, DOI 10.1148/radiol.2016152234
   Jaffe CC, 2012, RADIOLOGY, V264, P329, DOI 10.1148/radiol.12120871
   Jamshidi N, 2014, RADIOLOGY, V270, P212, DOI 10.1148/radiol.13130078
   Kickingereder P, 2016, CLIN CANCER RES, V22, P5765, DOI 10.1158/1078-0432.CCR-16-0702
   Kickingereder P, 2016, RADIOLOGY, V281, P907, DOI 10.1148/radiol.2016161382
   Kickingereder P, 2016, RADIOLOGY, V280, P880, DOI 10.1148/radiol.2016160845
   Kim JW, 2011, J NEUROL NEUROSUR PS, V82, P224, DOI 10.1136/jnnp.2009.178806
   Kim JH, 2017, RADIOLOGY, V282, P665, DOI 10.1148/radiol.2016160261
   Li J, 2016, EUR J CANCER, V62, P86, DOI 10.1016/j.ejca.2016.04.011
   Limkin EJ, 2017, ANN ONCOL, V28, P1191, DOI 10.1093/annonc/mdx034
   Louis DN, 2016, ACTA NEUROPATHOL, V131, P803, DOI 10.1007/s00401-016-1545-1
   MACDONALD DR, 1990, J CLIN ONCOL, V8, P1277, DOI 10.1200/JCO.1990.8.7.1277
   Mazurowski MA, 2017, J NEURO-ONCOL, V133, P27, DOI 10.1007/s11060-017-2420-1
   Ostrom QT, 2015, NEURO-ONCOLOGY, V16, P1, DOI 10.1093/neuonc/nox158
   Sala E, 2017, CLIN RADIOL, V72, P3, DOI 10.1016/j.crad.2016.09.013
   Siljamäki E, 2016, MOL CELL BIOL, V36, P2612, DOI 10.1128/MCB.00191-16
   Sottoriva A, 2013, P NATL ACAD SCI USA, V110, P4009, DOI 10.1073/pnas.1219747110
   Theeler BJ, 2012, NEUROLOGY, V79, P1917, DOI 10.1212/WNL.0b013e318271f7cb
   van den Bent MJ, 2014, NEURO-ONCOLOGY, V16, P1570, DOI 10.1093/neuonc/nou297
   van den Bent MJ, 2013, J CLIN ONCOL, V31, P344, DOI 10.1200/JCO.2012.43.2229
   Velazquez ER, 2017, CANCER RES, V77, P3922, DOI 10.1158/0008-5472.CAN-17-0122
   Vogelbaum MA, 2012, NEUROSURGERY, V70, P234, DOI 10.1227/NEU.0b013e318223f5a7
   Wang K, 2016, NEURO-ONCOLOGY, V18, P589, DOI 10.1093/neuonc/nov239
   Wang YY, 2015, NEURO-ONCOLOGY, V17, P282, DOI 10.1093/neuonc/nou130
   Wang YZ, 2013, J CLIN ONCOL, V31, P1188, DOI 10.1200/JCO.2012.41.5984
   Yachida S, 2010, NATURE, V467, P1114, DOI 10.1038/nature09515
   Yang P, 2016, NEURO-ONCOLOGY, V18, P1099, DOI 10.1093/neuonc/now021
   Zhang B, 2017, CLIN CANCER RES, V23, P4259, DOI 10.1158/1078-0432.CCR-16-2910
   Zhang BQ, 2017, NEURO-ONCOLOGY, V19, P109, DOI 10.1093/neuonc/now121
   Zhou H, 2017, NEURO-ONCOLOGY, V19, P862, DOI 10.1093/neuonc/now256
NR 41
TC 24
Z9 28
U1 1
U2 13
PU IMPACT JOURNALS LLC
PI ORCHARD PARK
PA 6666 E QUAKER ST, STE 1, ORCHARD PARK, NY 14127 USA
SN 1945-4589
EI 
J9 AGING-US
JI Aging-US
PD OCT 15
PY 2018
VL 10
IS 10
BP 2884
EP 2899
DI 10.18632/aging.101594
PG 16
WC Cell Biology; Geriatrics & Gerontology
SC Cell Biology; Geriatrics & Gerontology
GA HC5OF
UT WOS:000451851600033
PM 30362964
DA 2024-03-01
ER

PT J
AU Li, XY
   Xiong, JF
   Jia, TY
   Shen, TL
   Hou, RP
   Zhao, J
   Fu, XL
AF Li, Xiao-Yang
   Xiong, Jun-Feng
   Jia, Tian-Ying
   Shen, Tian-Le
   Hou, Run-Ping
   Zhao, Jun
   Fu, Xiao-Long
TI Detection of epithelial growth factor receptor (<i>EGFR</i>) mutations on CT images of patients with lung adenocarcinoma using radiomics and/or multi-level residual convolutionary neural networks
SO JOURNAL OF THORACIC DISEASE
LA English
DT Article
DE Adenocarcinoma of lung; epithelial growth factor receptor mutation (EGFR mutation); radiomics; neural networks
ID cancer; reproducibility; classification; 1st-line; features
AB Background: We aim to analyze the ability to detect epithelial growth factor receptor (EGFR) mutations on chest CT images of patients with lung adenocarcinoma using radiomics and/or multi-level residual convolutionary neural networks (MCNNs). Methods: We retrospectively collected 1,010 consecutive patients in Shanghai Chest flospital from 2013 to 2017, among which 510 patients were EGFR-mutated and 500 patients were wild-type. The patients were randomly divided into a training set (810 patients) and a validation set (200 patients) according to a balanced distribution of clinical features. The CT images and the corresponding EGFR status measured by Amplification Refractory Mutation System (ARMS) method of the patients in the training set were utilized to construct both a radiomics-based model (M-Radiomics) and MCNNs-based model (M-MCNNs). The M-Radiomics and M-MCNNs, were combined to build the Model(Radiomics+MCNNs) (MRadiomics+MCNNs). Clinical data of gender and smoking history constructed the clinical features-based model (M-Clinical). M-Clinical was then added into M-Radiomics, M-MCNNs, and MRadiomics+MCNNs to establish the Model the Model(Radiomics+Clinical) (MRadiomics+Clinical) and the Model(MCNNs+Clinical) (MMCNNs+Clinical) and the Model(Radiomics+MCNNs+Clinical) (MRadiomics+MCNNs+Clinical). All the seven models were tested in the validation set to ascertain whether they were competent to detect EGFR mutations. The detection efficiency of each model was also compared in terms of area under the curve (AUC), sensitivity and specificity. Results: The AUC of the M-Radiomics, M-MCNNs and MRadiomics+MCNNs, to predict EGFR mutations was 0.740, 0.810 and 0.811 respectively. The performance of M-MCNNs, was better than that of M-Radiomics (P=0.0225). The addition of clinical features did not improve the AUC of the M-Radiomics (P=0.623), the M-MCNNs (P=0.114) and the MRadiomics+MCNNs (P=0.058). The MRadiomics+MCNNs+Clinical demonstrated the highest AUC value of 0.834. The M-MCNNs, did not demonstrate any inferiority when compared with the MRadiomics+MCNNs (P=0.742) and the MRadiomics+MCNNS+Clinical (P = 0.056). Conclusions: Both of the M-Radiomics and the M(MCNNs )could predict EGFR mutations on CT images of patients with lung adenocarcinoma. The M-MCNNs outperformed the M(Radiomics )in the detection of EGFR mutations. The combination of these two models, even added with clinical features, is not significantly more efficient than M-MCNNs alone.
C1 [Li, Xiao-Yang; Jia, Tian-Ying; Shen, Tian-Le; Hou, Run-Ping; Fu, Xiao-Long] Shanghai Jiao Tong Univ, Shanghai Chest Hosp, Dept Radiat Oncol, Shanghai 200000, Peoples R China.
   [Xiong, Jun-Feng; Zhao, Jun] Shanghai Jiao Tong Univ, Sch Biomed Engn, Shanghai 200000, Peoples R China.
C3 Shanghai Jiao Tong University; Shanghai Jiao Tong University
RP Fu, XL (corresponding author), Shanghai Chest Hosp, Huaihai Rd, Shanghai 200000, Peoples R China.; Zhao, J (corresponding author), Shanghai Jiao Tong Univ, Dongchuan Rd, Shanghai 200000, Peoples R China.
EM junzhao@sjtu.edu.cn; xlfu1964@hotmail.com
FU Shanghai Jiao Tong University Medical Engineering Cross Research Funds [YG2017ZD10]
CR Aerts HJWL, 2016, SCI REP-UK, V6, P0, DOI 10.1038/srep33860
   Balagurunathan Y, 2014, J DIGIT IMAGING, V27, P805, DOI 10.1007/s10278-014-9716-x
   Balagurunathan Y, 2014, TRANSL ONCOL, V7, P72, DOI 10.1593/tlo.13844
   Esteva A, 2017, NATURE, V542, P115, DOI 10.1038/nature21056
   Fukuoka M, 2011, J CLIN ONCOL, V29, P2866, DOI 10.1200/JCO.2010.33.4235
   Gevaert O, 2017, SCI REP-UK, V7, P0, DOI 10.1038/srep41674
   Gillies RJ, 2016, RADIOLOGY, V278, P563, DOI 10.1148/radiol.2015151169
   Gridelli C, 2012, J CLIN ONCOL, V30, P3002, DOI 10.1200/JCO.2011.41.2056
   Grossmann P, 2017, ELIFE, V6, P0, DOI 10.7554/eLife.23421
   Han BH, 2017, LUNG CANCER, V113, P37, DOI 10.1016/j.lungcan.2017.08.021
   Hirsch FR, 2009, LANCET ONCOL, V10, P432, DOI 10.1016/S1470-2045(09)70110-X
   Hobbs SK, 2003, J MAGN RESON IMAGING, V18, P530, DOI 10.1002/jmri.10395
   Huang Q, 2018, J MED IMAGING, V5, P0, DOI 10.1117/1.JMI.5.1.011005
   Jamal-Hanjani M, 2017, NEW ENGL J MED, V376, P2109, DOI 10.1056/NEJMoa1616288
   Kalpathy-Cramer J, 2016, TOMOGRAPHY, V2, P430, DOI 10.18383/j.tom.2016.00235
   Kermany DS, 2018, CELL, V172, P1122, DOI 10.1016/j.cell.2018.02.010
   Kim H, 2016, PLOS ONE, V11, P0, DOI 10.1371/journal.pone.0164924
   Kumar V, 2012, MAGN RESON IMAGING, V30, P1234, DOI 10.1016/j.mri.2012.06.010
   Lambin P, 2012, EUR J CANCER, V48, P441, DOI 10.1016/j.ejca.2011.11.036
   Litjens G, 2017, MED IMAGE ANAL, V42, P60, DOI 10.1016/j.media.2017.07.005
   Liu Y, 2016, CLIN LUNG CANCER, V17, P441, DOI 10.1016/j.cllc.2016.02.001
   Mackin D, 2015, INVEST RADIOL, V50, P757, DOI 10.1097/RLI.0000000000000180
   Marusyk A, 2012, NAT REV CANCER, V12, P323, DOI 10.1038/nrc3261
   Masood A, 2018, J BIOMED INFORM, V79, P117, DOI 10.1016/j.jbi.2018.01.005
   Parmar C, 2014, PLOS ONE, V9, P0, DOI 10.1371/journal.pone.0102107
   Rizzo S, 2016, EUR RADIOL, V26, P32, DOI 10.1007/s00330-015-3814-0
   Shen DG, 2017, ANNU REV BIOMED ENG, V19, P221, DOI 10.1146/annurev-bioeng-071516-044442
   Shen W, 2017, PATTERN RECOGN, V61, P663, DOI 10.1016/j.patcog.2016.05.029
   Shin HC, 2016, IEEE T MED IMAGING, V35, P1285, DOI 10.1109/TMI.2016.2528162
   Sun WQ, 2017, COMPUT BIOL MED, V89, P530, DOI 10.1016/j.compbiomed.2017.04.006
   Tajbakhsh N, 2017, PATTERN RECOGN, V63, P476, DOI 10.1016/j.patcog.2016.09.029
   Velazquez ER, 2017, CANCER RES, V77, P3922, DOI 10.1158/0008-5472.CAN-17-0122
   Xie SN, 2017, PROC CVPR IEEE, V0, PP5987, DOI 10.1109/CVPR.2017.634
   Yan ZN, 2016, IEEE T MED IMAGING, V35, P1332, DOI 10.1109/TMI.2016.2524985
   Yip SSF, 2016, PHYS MED BIOL, V61, PR150, DOI 10.1088/0031-9155/61/13/R150
   Zhao BS, 2016, SCI REP-UK, V6, P0, DOI 10.1038/srep23428
NR 36
TC 25
Z9 32
U1 0
U2 15
PU AME PUBL CO
PI SHATIN
PA FLAT-RM C 16F, KINGS WING PLAZA 1, NO 3 KWAN ST, SHATIN, HONG KONG 00000, PEOPLES R CHINA
SN 2072-1439
EI 2077-6624
J9 J THORAC DIS
JI J. Thorac. Dis.
PD DEC 15
PY 2018
VL 10
IS 12
BP 6624
EP 6635
DI 10.21037/jtd.2018.11.03
PG 12
WC Respiratory System
SC Respiratory System
GA HJ0FY
UT WOS:000456834700067
PM 30746208
DA 2024-03-01
ER

PT J
AU Hosny, A
   Parmar, C
   Quackenbush, J
   Schwartz, LH
   Aerts, HJWL
AF Hosny, Ahmed
   Parmar, Chintan
   Quackenbush, John
   Schwartz, Lawrence H.
   Aerts, Hugo J. W. L.
TI Artificial intelligence in radiology
SO NATURE REVIEWS CANCER
LA English
DT Review
ID computer-aided diagnosis; machine learning-methods; neural-networks; deep; cancer; segmentation; radiomics; information; accuracy; metastasis
AB Artificial intelligence (AI) algorithms, particularly deep learning, have demonstrated remarkable progress in image-recognition tasks. Methods ranging from convolutional neural networks to variational autoencoders have found myriad applications in the medical image analysis field, propelling it forward at a rapid pace. Historically, in radiology practice, trained physicians visually assessed medical images for the detection, characterization and monitoring of diseases. AI methods excel at automatically recognizing complex patterns in imaging data and providing quantitative, rather than qualitative, assessments of radiographic characteristics. In this Opinion article, we establish a general understanding of AI methods, particularly those pertaining to image-based tasks. We explore how these methods could impact multiple facets of radiology, with a general focus on applications in oncology, and demonstrate ways in which these methods are advancing the field. Finally, we discuss the challenges facing clinical implementation and provide our perspective on how the domain could be advanced.
C1 [Hosny, Ahmed; Parmar, Chintan; Aerts, Hugo J. W. L.] Harvard Med Sch, Dana Farber Canc Inst, Dept Radiat Oncol, Boston, MA 02115 USA.
   [Quackenbush, John] Dana Farber Canc Inst, Dept Biostat & Computat Biol, Boston, MA 02115 USA.
   [Quackenbush, John] Dana Farber Canc Inst, Dept Canc Biol, Boston, MA 02115 USA.
   [Schwartz, Lawrence H.] Columbia Univ Coll Phys & Surg, Dept Radiol, New York, NY 10032 USA.
   [Schwartz, Lawrence H.] New York Presbyterian Hosp, Dept Radiol, New York, NY USA.
   [Aerts, Hugo J. W. L.] Harvard Med Sch, Brigham & Womens Hosp, Dana Farber Canc Inst, Dept Radiol, Boston, MA 02115 USA.
C3 Harvard University; Harvard Medical School; Dana-Farber Cancer Institute; Harvard University; Dana-Farber Cancer Institute; Harvard University; Dana-Farber Cancer Institute; Columbia University; NewYork-Presbyterian Hospital; Harvard University; Dana-Farber Cancer Institute; Harvard Medical School; Brigham & Women's Hospital
RP Aerts, HJWL (corresponding author), Harvard Med Sch, Dana Farber Canc Inst, Dept Radiat Oncol, Boston, MA 02115 USA.; Aerts, HJWL (corresponding author), Harvard Med Sch, Brigham & Womens Hosp, Dana Farber Canc Inst, Dept Radiol, Boston, MA 02115 USA.
EM Hugo_Aerts@dfci.harvard.edu
FU US National Institutes of Health [NIH-USA U24CA194354, NIH-USA U01CA190234]
CR Aerts HJWL, 2016, JAMA ONCOL, V2, P1636, DOI 10.1001/jamaoncol.2016.2631
   Aerts HJWL, 2014, NAT COMMUN, V5, P0, DOI 10.1038/ncomms5006
   Albarqouni S, 2016, IEEE T MED IMAGING, V35, P1313, DOI 10.1109/TMI.2016.2528120
   Alipanahi B, 2015, NAT BIOTECHNOL, V33, P831, DOI 10.1038/nbt.3300
   Ambinder EP, 2005, J ONCOL PRACT, V1, P54, DOI 10.1200/JOP.1.2.54
   Unknown -, 2017, ARXIV170508807, V0, P0
   Unknown -, 2015, J GLOBAL RADIOLOGY, V0, P0
   Unknown -, 2018, BRIEF BIOINFORM, V0, P0, DOI DOI 10.1093/bib/bbx044
   Unknown -, 2015, PROC CVPR IEEE, V0, P0
   Unknown -, 2017, DEVELOPMENTS IN X-RAY TOMOGRAPHY XI, V0, P0
   Unknown -, 2018, MAGN RES IM MRI EX, V0, P0
   Ayer Turgay, 2010, IMAGING MED, V2, P313, DOI 10.2217/iim.10.24
   Bejnordi BE, 2017, I S BIOMED IMAGING, V0, PP929, DOI 10.1109/ISBI.2017.7950668
   Boland GWL, 2009, EUR RADIOL, V19, P9, DOI 10.1007/s00330-008-1159-7
   Bryan S, 1998, AM J ROENTGENOL, V170, P1153, DOI 10.2214/ajr.170.5.9574575
   Cahan A, 2017, J MED INTERNET RES, V19, P0, DOI 10.2196/jmir.6663
   Castellino Ronald A, 2005, CANCER IMAGING, V5, P17, DOI 10.1102/1470-7330.2005.0018
   Champaign J L, 2000, OCHSNER J, V2, P33
   Cheng JZ, 2016, SCI REP-UK, V6, P0, DOI 10.1038/srep24454
   Cioffi U, 2017, J THORAC CARDIOV SUR, V154, P375, DOI 10.1016/j.jtcvs.2017.03.080
   Clark K, 2013, J DIGIT IMAGING, V26, P1045, DOI 10.1007/s10278-013-9622-7
   Cole EB, 2014, AM J ROENTGENOL, V203, P909, DOI 10.2214/AJR.12.10187
   Coroller TP, 2015, RADIOTHER ONCOL, V114, P345, DOI 10.1016/j.radonc.2015.02.015
   Cruz-Roa A, 2017, SCI REP-UK, V7, P0, DOI 10.1038/srep46450
   de Brebisson Alexandre, 2015, 2015 IEEE CONFERENCE ON COMPUTER VISION AND PATTERN RECOGNITION WORKSHOPS (CVPRW), V0, PP20, DOI 10.1109/CVPRW.2015.7301312
   Djuric U, 2017, NPJ PRECIS ONCOL, V1, P0, DOI 10.1038/s41698-017-0022-1
   Dowlin N, 2016, PR MACH LEARN RES, V48, P0
   Edey AJ, 2009, CLIN RADIOL, V64, P872, DOI 10.1016/j.crad.2009.03.006
   El-Baz A, 2013, INT J BIOMED IMAGING, V2013, P0, DOI 10.1155/2013/517632
   El-Gamal FEA, 2016, EGYPT INFORM J, V17, P99, DOI 10.1016/j.eij.2015.09.002
   ESR, 2011, INSIGHTS IMAGING, V2, P93, DOI 10.1007/s13244-011-0066-7
   Esteva A, 2017, NATURE, V542, P115, DOI 10.1038/nature21056
   Fitzgerald R, 2001, CLIN RADIOL, V56, P938, DOI 10.1053/crad.2001.0858
   Folio LR, 2015, AM J ROENTGENOL, V205, PW233, DOI 10.2214/AJR.14.14054
   Ford RA, 2016, MICH TELECOMM TECH L, V23, P1
   Ghafoorian M, 2017, SCI REP-UK, V7, P0, DOI 10.1038/s41598-017-05300-5
   Ghose S, 2012, IEEE IMAGE PROC, V0, PP541, DOI 10.1109/ICIP.2012.6466916
   Giannini V, 2015, COMPUT MED IMAG GRAP, V46, P219, DOI 10.1016/j.compmedimag.2015.09.001
   Goodfellow IJ, 2014, ADV NEUR IN, V27, P2672, DOI 10.1145/3422622
   Grau V, 2004, IEEE T MED IMAGING, V23, P447, DOI 10.1109/TMI.2004.824224
   Grossmann P, 2017, ELIFE, V6, P0, DOI 10.7554/eLife.23421
   Gulshan V, 2016, JAMA-J AM MED ASSOC, V316, P2402, DOI 10.1001/jama.2016.17216
   Hammernik Kerstin, 2017, PROCEEDINGS OF THE BILDVERARBEITUNG FUR DIE MEDIZIN 2017: ALGORITHMEN-SYSTEME-ANWENDUNGEN. PROCEEDINGS DES WORKSHOPS VOM 12. BIS 14. MARZ 2017 IN HEIDELBERG, V0, P92
   Han X, 2008, LECT NOTES COMPUT SC, V5242, P434
   HARALICK RM, 1985, COMPUT VISION GRAPH, V29, P100, DOI 10.1016/S0734-189X(85)90153-7
   Haug P J, 1993, PROC ANNU SYMP COMPUT APPL MED CARE, V0, P379
   Huang XJ, 2017, I S BIOMED IMAGING, V0, PP379, DOI 10.1109/ISBI.2017.7950542
   Huynh E, 2017, PLOS ONE, V12, P0, DOI 10.1371/journal.pone.0169172
   Imming P, 2006, NAT REV DRUG DISCOV, V5, P821, DOI 10.1038/nrd2132
   Jaffe CC, 2006, J CLIN ONCOL, V24, P3245, DOI 10.1200/JCO.2006.06.5599
   Janowczyk Andrew, 2016, J PATHOL INFORM, V7, P29, DOI 10.4103/2153-3539.186902
   Johnson AJ, 2010, J AM COLL RADIOL, V7, P501, DOI 10.1016/j.jacr.2010.02.008
   Kallenberg M, 2016, IEEE T MED IMAGING, V35, P1322, DOI 10.1109/TMI.2016.2532122
   Kamnitsas K, 2017, LECT NOTES COMPUT SC, V10265, P597, DOI 10.1007/978-3-319-59050-9_47
   Karpathy A, 2017, IEEE T PATTERN ANAL, V39, P664, DOI 10.1109/TPAMI.2016.2598339
   Khorasani Ramin, 2006, J AM COLL RADIOL, V3, P468, DOI 10.1016/j.jacr.2006.03.004
   Kingma Diederik P, 2014, AUTOENCODING VARIAT, V0, P0
   Kolossváry M, 2018, J THORAC IMAG, V33, P26, DOI 10.1097/RTI.0000000000000268
   Kooi T, 2017, MED IMAGE ANAL, V35, P303, DOI 10.1016/j.media.2016.07.007
   Kumar V, 2012, MAGN RESON IMAGING, V30, P1234, DOI 10.1016/j.mri.2012.06.010
   Lambin P, 2012, EUR J CANCER, V48, P441, DOI 10.1016/j.ejca.2011.11.036
   LeCun Yann, 2015, NATURE, V521, P436, DOI 10.1038/NATURE14539
   LEDLEY RS, 1959, SCIENCE, V130, P9, DOI 10.1126/science.130.3366.9
   Lee JG, 2017, KOREAN J RADIOL, V18, P570, DOI 10.3348/kjr.2017.18.4.570
   Lehman CD, 2015, JAMA INTERN MED, V175, P1828, DOI 10.1001/jamainternmed.2015.5231
   Lemke HU, 2003, COMPUT MED IMAG GRAP, V27, P111, DOI 10.1016/S0895-6111(02)00084-8
   Levy Mia A, 2008, AMIA ANNU SYMP PROC, V0, P399
   Litjens G, 2017, MED IMAGE ANAL, V42, P60, DOI 10.1016/j.media.2017.07.005
   Litjens G, 2016, SCI REP-UK, V6, P0, DOI 10.1038/srep26286
   LODWICK GS, 1963, RADIOLOGY, V81, P185, DOI 10.1148/81.2.185
   Mansoori B, 2012, ACAD RADIOL, V19, P229, DOI 10.1016/j.acra.2011.11.009
   McDonald RJ, 2015, ACAD RADIOL, V22, P1191, DOI 10.1016/j.acra.2015.05.007
   McMahan HB, 2017, PR MACH LEARN RES, V54, P1273
   Mirsadraee S, 2012, WORLD J RADIOL, V4, P128, DOI 10.4329/wjr.v4.i4.128
   Mnih V, 2015, NATURE, V518, P529, DOI 10.1038/nature14236
   Moeskops Pim, 2016, MEDICAL IMAGE COMPUTING AND COMPUTER-ASSISTED INTERVENTION - MICCAI 2016. 19TH INTERNATIONAL CONFERENCE. PROCEEDINGS: LNCS 9901, V0, PP478, DOI 10.1007/978-3-319-46723-8_55
   Moravcík M, 2017, SCIENCE, V356, P508, DOI 10.1126/science.aam6960
   Nagaraj S, 2010, INTERNATIONAL JOURNAL OF COMPUTER APPLICATIONS, V8, P18
   Ngiam J, 2011, P INT C MACHINE LEAR, V0, P689
   Ni YY, 2016, C IND ELECT APPL, V0, PP484, DOI 10.1109/ICIEA.2016.7603632
   OConnor JPB, 2017, NAT REV CLIN ONCOL, V14, P169, DOI 10.1038/nrclinonc.2016.162
   Orringer DA, 2017, NAT BIOMED ENG, V1, P0, DOI 10.1038/s41551-016-0027
   Pan XC, 2009, INVERSE PROBL, V25, P0, DOI 10.1088/0266-5611/25/12/123009
   Parisot S, 2016, PLOS ONE, V11, P0, DOI 10.1371/journal.pone.0144200
   Parmar C, 2015, SCI REP-UK, V5, P0, DOI 10.1038/srep13087
   Patriarche JW, 2007, J DIGIT IMAGING, V20, P203, DOI 10.1007/s10278-006-1038-1
   Paul R, 2016, TOMOGRAPHY, V2, P388, DOI 10.18383/j.tom.2016.00211
   Pendleton SD, 2017, MACHINES, V5, P0, DOI 10.3390/machines5010006
   Pham DL, 2000, ANNU REV BIOMED ENG, V2, P315, DOI 10.1146/annurev.bioeng.2.1.315
   Ronneberger O, 2015, LECT NOTES COMPUT SC, V9351, P234, DOI 10.1007/978-3-319-24574-4_28
   Rusk N, 2015, NAT METHODS, V12, P35, DOI 10.1038/nmeth.3235
   Selbst AD, 2017, INT DATA PRIV LAW, V7, P233, DOI 10.1093/idpl/ipx022
   Sharma N, 2010, J MED PHYS, V35, P3, DOI 10.4103/0971-6203.58777
   Shen DG, 2017, ANNU REV BIOMED ENG, V19, P221, DOI 10.1146/annurev-bioeng-071516-044442
   Shin HC, 2016, PROC CVPR IEEE, V0, PP2497, DOI 10.1109/CVPR.2016.274
   Shin HC, 2016, IEEE T MED IMAGING, V35, P1285, DOI 10.1109/TMI.2016.2528162
   Shin Y, 2017, IEEE ENG MED BIO, V0, PP3277, DOI 10.1109/EMBC.2017.8037556
   Shiraishi J, 2011, SEMIN NUCL MED, V41, P449, DOI 10.1053/j.semnuclmed.2011.06.004
   Shokri R, 2015, CCS15: PROCEEDINGS OF THE 22ND ACM SIGSAC CONFERENCE ON COMPUTER AND COMMUNICATIONS SECURITY, V0, PP1310, DOI 10.1145/2810103.2813687
   Silver D, 2016, NATURE, V529, P484, DOI 10.1038/nature16961
   Sohn K, 2014, ADV NEURAL INFORM PR, V0, PP2141, DOI 10.5555/2969033.2969066
   Thiesse P, 1997, J CLIN ONCOL, V15, P3507, DOI 10.1200/JCO.1997.15.12.3507
   Tsehay YK, 2017, PROC SPIE, V10134, P0, DOI 10.1117/12.2254423
   van Ginneken B, 2011, RADIOLOGY, V261, P719, DOI 10.1148/radiol.11091710
   Velazquez ER, 2017, CANCER RES, V77, P3922, DOI 10.1158/0008-5472.CAN-17-0122
   Wang G, 2016, IEEE ACCESS, V4, P8914, DOI 10.1109/ACCESS.2016.2624938
   Wang HK, 2017, EJNMMI RES, V7, P0, DOI 10.1186/s13550-017-0260-9
   Wu WM, 2016, FRONT ONCOL, V6, P0, DOI 10.3389/fonc.2016.00071
   Xiong W, 2017, IEEE-ACM T AUDIO SPE, V25, P2410, DOI 10.1109/TASLP.2017.2756440
   Yang X, 2017, NEUROIMAGE, V158, P378, DOI 10.1016/j.neuroimage.2017.07.008
   Yankeelov TE, 2014, NAT REV CLIN ONCOL, V11, P670, DOI 10.1038/nrclinonc.2014.134
   Yuan YC, 2016, BMC BIOINFORMATICS, V17, P0, DOI 10.1186/s12859-016-1334-9
   Zhang JH, 2016, ULTRASONIC IMAGING, V38, P159, DOI 10.1177/0161734615589080
   Zhang P, 2017, IEEE T DEPEND SECURE, V14, P578, DOI 10.1109/TDSC.2015.2498603
   Zhou SK, 2017, DEEP LEARNING MED IM, V0, P0
   Zhu B, 2018, NATURE, V555, P487, DOI 10.1038/nature25988
NR 122
TC 1433
Z9 1553
U1 79
U2 893
PU NATURE PORTFOLIO
PI BERLIN
PA HEIDELBERGER PLATZ 3, BERLIN, 14197, GERMANY
SN 1474-175X
EI 1474-1768
J9 NAT REV CANCER
JI Nat. Rev. Cancer
PD AUG 15
PY 2018
VL 18
IS 8
BP 500
EP 510
DI 10.1038/s41568-018-0016-5
PG 11
WC Oncology
SC Oncology
GA GN9YJ
UT WOS:000439569600010
PM 29777175
DA 2024-03-01
ER

PT J
AU Saha, A
   Harowicz, MR
   Mazurowski, MA
AF Saha, Ashirbani
   Harowicz, Michael R.
   Mazurowski, Maciej A.
TI Breast cancer MRI radiomics: An overview of algorithmic features and impact of inter-reader variability in annotating tumors
SO MEDICAL PHYSICS
LA English
DT Article
DE breast cancer MRI; image segmentation; imaging features; inter-reader variability; intraclass correlation coefficient; radiogenomics; radiomics
ID neoadjuvant chemotherapy; molecular subtypes; dce-mri; computerized characterization; enhancement dynamics; mammographic masses; imaging phenotypes; texture features; sample-size; lesions
AB PurposeTo review features used in MRI radiomics of breast cancer and study the inter-reader stability of the features. MethodsWe implemented 529 algorithmic features that can be extracted from tumor and fibroglandular tissue (FGT) in breast MRIs. The features were identified based on a review of the existing literature with consideration of their usage, prognostic ability, and uniqueness. The set was then extended so that it comprehensively describes breast cancer imaging characteristics. The features were classified into 10 groups based on the type of data used to extract them and the type of calculation being performed. For the assessment of inter-reader variability, four fellowship-trained readers annotated tumors on preoperative dynamic contrast-enhanced MRIs for 50 breast cancer patients. Based on the annotations, an algorithm automatically segmented the image and extracted all features resulting in one set of features for each reader. For a given feature, the inter-reader stability was defined as the intraclass correlation coefficient (ICC) computed using the feature values obtained through all readers for all cases. ResultsThe average inter-reader stability for all features was 0.8474 (95% CI: 0.8068-0.8858). The mean inter-reader stability was lower for tumor-based features (0.6348, 95% CI: 0.5391-0.7257) than FGT-based features (0.9984, 95% CI: 0.9970-0.9992). The feature group with the highest inter-reader stability quantifies breast and FGT volume. The feature group with the lowest inter-reader stability quantifies variations in tumor enhancement. ConclusionsBreast MRI radiomics features widely vary in terms of their stability in the presence of inter-reader variability. Appropriate measures need to be taken for reducing this variability in tumor-based radiomics.
C1 [Saha, Ashirbani; Harowicz, Michael R.; Mazurowski, Maciej A.] Duke Univ, Sch Med, Dept Radiol, 2424 Erwin Rd,Suite 302, Durham, NC 27705 USA.
   [Mazurowski, Maciej A.] Duke Univ, Dept Elect & Comp Engn, Box 90291, Durham, NC 27708 USA.
   [Mazurowski, Maciej A.] Duke Univ, Med Phys Program, DUMC 2729,2424 Erwin Rd,Suite 101, Durham, NC 27705 USA.
C3 Duke University; Duke University; Duke University
RP Mazurowski, MA (corresponding author), Duke Univ, Sch Med, Dept Radiol, 2424 Erwin Rd,Suite 302, Durham, NC 27705 USA.; Mazurowski, MA (corresponding author), Duke Univ, Dept Elect & Comp Engn, Box 90291, Durham, NC 27708 USA.; Mazurowski, MA (corresponding author), Duke Univ, Med Phys Program, DUMC 2729,2424 Erwin Rd,Suite 101, Durham, NC 27705 USA.
EM maciej.mazurowski@duke.edu
FU National Institutes of Health [1R01EB021360]; North Carolina Biotechnology Center [2016-BIG-6520]
CR Aghaei F, 2015, MED PHYS, V42, P6520, DOI 10.1118/1.4933198
   Agner SC, 2014, RADIOLOGY, V272, P91, DOI 10.1148/radiol.14121031
   Ahn HS, 2013, J CLIN ONCOL, V31, P0, DOI 10.1200/jco.2013.31.26_suppl.96
   Arasu VA, 2011, ACAD RADIOL, V18, P716, DOI 10.1016/j.acra.2011.02.008
   Ashraf AB, 2014, RADIOLOGY, V272, P374, DOI 10.1148/radiol.14131375
   Belli P, 2006, CLIN RADIOL, V61, P946, DOI 10.1016/j.crad.2006.07.004
   Beresford MJ, 2006, J MAGN RESON IMAGING, V24, P1316, DOI 10.1002/jmri.20768
   Bezdek JC, 2013, PATTERN RECOGNITION WITH FUZZY OBJECTIVE FUNCTION ALGORITHMS, V0, P0
   Bhooshan N, 2010, RADIOLOGY, V254, P680, DOI 10.1148/radiol.09090838
   Bogowicz M, 2016, PHYS MED BIOL, V61, P8736, DOI 10.1088/1361-6560/61/24/8736
   Brasic N, 2013, MAGN RESON IMAGING C, V21, P519, DOI 10.1016/j.mric.2013.04.012
   Chang DHE, 2011, MED PHYS, V38, P5961, DOI 10.1118/1.3646756
   Chen WJ, 2006, MED PHYS, V33, P2878, DOI 10.1118/1.2210568
   Chen WJ, 2006, ACAD RADIOL, V13, P63, DOI 10.1016/j.acra.2005.08.035
   Chen WJ, 2004, MED PHYS, V31, P1076, DOI 10.1118/1.1695652
   Cho N, 2014, RADIOLOGY, V272, P385, DOI 10.1148/radiol.14131332
   Czarnek N, 2017, J NEURO-ONCOL, V132, P55, DOI 10.1007/s11060-016-2359-7
   El Khoury M, 2015, EUR J RADIOL, V84, P71, DOI 10.1016/j.ejrad.2014.10.003
   Faermann R, 2014, ISR MED ASSOC J, V16, P101
   Fan M, 2017, EUR J RADIOL, V94, P140, DOI 10.1016/j.ejrad.2017.06.019
   Georgiou H, 2007, ARTIF INTELL MED, V41, P39, DOI 10.1016/j.artmed.2007.06.004
   GIGER ML, 1994, CANCER LETT, V77, P201, DOI 10.1016/0304-3835(94)90103-1
   Gilhuijs KGA, 1998, MED PHYS, V25, P1647, DOI 10.1118/1.598345
   Grimm LJ, 2017, BREAST J, V23, P579, DOI 10.1111/tbj.12799
   Grimm LJ, 2015, J MAGN RESON IMAGING, V42, P902, DOI 10.1002/jmri.24879
   Guo WT, 2015, J MED IMAGING, V2, P0, DOI 10.1117/1.JMI.2.4.041007
   HARALICK RM, 1973, IEEE T SYST MAN CYB, VSMC3, P610, DOI 10.1109/TSMC.1973.4309314
   Henderson S, 2017, EUR RADIOL, V27, P4602, DOI 10.1007/s00330-017-4850-8
   Ikeda DM, 2001, J MAGN RESON IMAGING, V13, P889, DOI 10.1002/jmri.1127
   King V, 2011, RADIOLOGY, V260, P50, DOI 10.1148/radiol.11102156
   Klifa C, 2010, MAGN RESON IMAGING, V28, P8, DOI 10.1016/j.mri.2009.05.040
   Knuttel FM, 2014, J SURG ONCOL, V110, P26, DOI 10.1002/jso.23655
   Lambin P, 2012, EUR J CANCER, V48, P441, DOI 10.1016/j.ejca.2011.11.036
   Leijenaar RTH, 2013, ACTA ONCOL, V52, P1391, DOI 10.3109/0284186X.2013.812798
   Mahrooghy M, 2015, IEEE T BIO-MED ENG, V62, P1585, DOI 10.1109/TBME.2015.2395812
   Mazurowski MA, 2015, EUR J RADIOL, V84, P2117, DOI 10.1016/j.ejrad.2015.07.012
   Mazurowski MA, 2015, J AM COLL RADIOL, V12, P862, DOI 10.1016/j.jacr.2015.04.019
   Mazurowski MA, 2014, RADIOLOGY, V273, P365, DOI 10.1148/radiol.14132641
   McClellan HL, 2010, ULTRASOUND MED BIOL, V36, P1797, DOI 10.1016/j.ultrasmedbio.2010.08.005
   Morris C, 2006, DEV MED CHILD NEUROL, V48, P950, DOI 10.1017/S001216220600209X
   Nie K, 2008, ACAD RADIOL, V15, P1513, DOI 10.1016/j.acra.2008.06.005
   Park VY, 2016, ACTA RADIOL, V57, P802, DOI 10.1177/0284185115609803
   Parmar C, 2014, PLOS ONE, V9, P0, DOI 10.1371/journal.pone.0102107
   Partridge SC, 2005, AM J ROENTGENOL, V184, P1774, DOI 10.2214/ajr.184.6.01841774
   R Core Team, 2021, R LANG ENV STAT COMP, V0, P0
   Saha A, 2017, EXPERT SYST APPL, V87, P384, DOI 10.1016/j.eswa.2017.06.029
   Saha A, 2016, MED PHYS, V43, P4558, DOI 10.1118/1.4955435
   SANDELOWSKI M, 1995, RES NURS HEALTH, V18, P179, DOI 10.1002/nur.4770180211
   Shin HJ, 1003, BRIT J RADIOL, V2011, P612
   Spick C, 2016, NMR BIOMED, V29, P1445, DOI 10.1002/nbm.3596
   Sutton EJ, 2015, J MAGN RESON IMAGING, V42, P1398, DOI 10.1002/jmri.24890
   Tustison NJ, 2010, IEEE T MED IMAGING, V29, P1310, DOI 10.1109/TMI.2010.2046908
   Uematsu T, 2012, BREAST CANCER-TOKYO, V19, P259, DOI 10.1007/s12282-011-0279-0
   Walter SD, 1998, STAT MED, V17, P101, DOI 10.1002/(SICI)1097-0258(19980115)17:1<101::AID-SIM727>3.3.CO;2-5
   Wan T, 2016, SCI REP-UK, V6, P0, DOI 10.1038/srep21394
   Wang J, 2015, PLOS ONE, V10, P0, DOI 10.1371/journal.pone.0143308
   Wengert GJ, 2016, EUR RADIOL, V26, P3917, DOI 10.1007/s00330-016-4274-x
   Wu J, 2017, J MAGN RESON IMAGING, V46, P1017, DOI 10.1002/jmri.25661
   Yang Q, 2015, MED PHYS, V42, P103, DOI 10.1118/1.4903280
   Zheng YJ, 2009, MED PHYS, V36, P3192, DOI 10.1118/1.3151811
NR 62
TC 44
Z9 48
U1 0
U2 22
PU WILEY
PI HOBOKEN
PA 111 RIVER ST, HOBOKEN 07030-5774, NJ USA
SN 0094-2405
EI 2473-4209
J9 MED PHYS
JI Med. Phys.
PD JUL 15
PY 2018
VL 45
IS 7
BP 3076
EP 3085
DI 10.1002/mp.12925
PG 10
WC Radiology, Nuclear Medicine & Medical Imaging
SC Radiology, Nuclear Medicine & Medical Imaging
GA GM5VJ
UT WOS:000438211400022
PM 29663411
DA 2024-03-01
ER

PT J
AU Lu, ML
   Zhan, XQ
AF Lu, Miaolong
   Zhan, Xianquan
TI The crucial role of multiomic approach in cancer research and clinically relevant outcomes
SO EPMA JOURNAL
LA English
DT Review
DE Cancer; Multi-omics; Predictive, preventive medicine; Personalization of medical services
ID long noncoding rnas; comprehensive molecular characterization; electron-capture dissociation; mass-spectrometry application; potential therapeutic target; copy number aberrations; top-down proteomics; prostate-cancer; breast-cancer; lung-cancer
AB Cancer with heavily economic and social burden is the hot point in the field of medical research. Some remarkable achievements have been made; however, the exact mechanisms of tumor initiation and development remain unclear. Cancer is a complex, whole-body disease that involves multiple abnormalities in the levels of DNA, RNA, protein, metabolite and medical imaging. Biological omics including genomics, transcriptomics, proteomics, metabolomics and radiomics aims to systematically understand carcinogenesis in different biological levels, which is driving the shift of cancer research paradigm from single parameter model to multi-parameter systematical model. The rapid development of various omics technologies is driving one to conveniently get multi-omics data, which accelerates predictive, preventive and personalized medicine (PPPM) practice allowing prediction of response with substantially increased accuracy, stratification of particular patients and eventual personalization of medicine. This review article describes the methodology, advances, and clinically relevant outcomes of different "omics" technologies in cancer research, and especially emphasizes the importance and scientific merit of integrating multi-omics in cancer research and clinically relevant outcomes.
C1 [Lu, Miaolong; Zhan, Xianquan] Cent South Univ, Xiangya Hosp, Chinese Minist Hlth, Key Lab Canc Prote, 87 Xiangya Rd, Changsha 410008, Hunan, Peoples R China.
   [Lu, Miaolong; Zhan, Xianquan] Cent South Univ, Xiangya Hosp, Hunan Engn Lab Struct Biol & Drug Design, 87 Xiangya Rd, Changsha 410008, Hunan, Peoples R China.
   [Lu, Miaolong; Zhan, Xianquan] Cent South Univ, Xiangya Hosp, State Local Joint Engn Lab Anticanc Drugs, 87 Xiangya Rd, Changsha 410008, Hunan, Peoples R China.
   [Zhan, Xianquan] Cent South Univ, State Key Lab Med Genet, 88 Xiangya Rd, Changsha 410008, Hunan, Peoples R China.
C3 Central South University; Central South University; Central South University; Central South University
RP Zhan, XQ (corresponding author), Cent South Univ, Xiangya Hosp, Chinese Minist Hlth, Key Lab Canc Prote, 87 Xiangya Rd, Changsha 410008, Hunan, Peoples R China.; Zhan, XQ (corresponding author), Cent South Univ, Xiangya Hosp, Hunan Engn Lab Struct Biol & Drug Design, 87 Xiangya Rd, Changsha 410008, Hunan, Peoples R China.; Zhan, XQ (corresponding author), Cent South Univ, Xiangya Hosp, State Local Joint Engn Lab Anticanc Drugs, 87 Xiangya Rd, Changsha 410008, Hunan, Peoples R China.; Zhan, XQ (corresponding author), Cent South Univ, State Key Lab Med Genet, 88 Xiangya Rd, Changsha 410008, Hunan, Peoples R China.
EM yjzhan2011@gmail.com
FU National Natural Science Foundation of China [81572278, 81272798]; Hunan Provincial Natural Science Foundation of China [14JJ7008]; Xiangya Hospital Funds for Talent Introduction; China "863" Plan Project [2014AA020610-1]
CR Abbas S, 2010, BLOOD, V116, P2122, DOI 10.1182/blood-2009-11-250878
   Aebersold R, 2003, NATURE, V422, P198, DOI 10.1038/nature01511
   Aerts HJWL, 2014, NAT COMMUN, V5, P0, DOI 10.1038/ncomms5006
   Ahn JM, 2014, MOL CELL PROTEOMICS, V13, P30, DOI 10.1074/mcp.M113.028621
   Ajay SS, 2011, GENOME RES, V21, P1498, DOI 10.1101/gr.123638.111
   Alessandro Riccardo, 2005, CLIN COLORECTAL CANCER, V4, P396, DOI 10.3816/CCC.2005.n.012
   Amary MF, 2011, J PATHOL, V224, P334, DOI 10.1002/path.2913
   Andriole GL, 2009, NEW ENGL J MED, V360, P1310, DOI 10.1056/NEJMoa0810696
   Unknown -, 2011, EVID REP TECHNOL ASS, V0, P0
   Unknown -, 2010, J EXP MED, V0, P0
   Unknown -, 1914, SCIENCE, V0, P0
   Ansorge WJ, 2009, NEW BIOTECHNOL, V25, P195, DOI 10.1016/j.nbt.2008.12.009
   Arentz G, 2015, PROTEOM CLIN APPL, V9, P277, DOI 10.1002/prca.201400119
   Armitage EG, 2014, J PHARMACEUT BIOMED, V87, P1, DOI 10.1016/j.jpba.2013.08.041
   Astuti D, 2001, AM J HUM GENET, V69, P49, DOI 10.1086/321282
   Balabanov S, 2007, BLOOD, V109, P1701, DOI 10.1182/blood-2005-03-037648
   Banerjee S, 2015, HEPATOLOGY, V62, P792, DOI 10.1002/hep.27877
   Barbieri CE, 2012, NAT GENET, V44, P685, DOI 10.1038/ng.2279
   Barding GA, 2012, ANAL BIOANAL CHEM, V404, P1165, DOI 10.1007/s00216-012-6188-z
   Bass AJ, 2014, NATURE, V513, P202, DOI 10.1038/nature13480
   Beck D, 2011, BMC MED GENOMICS, V4, P0, DOI 10.1186/1755-8794-4-19
   Beckonert O, 2007, NAT PROTOC, V2, P2692, DOI 10.1038/nprot.2007.376
   Beckonert O, 2010, NAT PROTOC, V5, P1019, DOI 10.1038/nprot.2010.45
   Bell D, 2011, NATURE, V474, P609, DOI 10.1038/nature10166
   Beltran H, 2013, EUR UROL, V63, P920, DOI 10.1016/j.eururo.2012.08.053
   Berger MF, 2011, NATURE, V470, P214, DOI 10.1038/nature09744
   Bingol K, 2015, J PROTEOME RES, V14, P2642, DOI 10.1021/acs.jproteome.5b00184
   Blumenschein GR, 2013, CLIN CANCER RES, V19, P6967, DOI 10.1158/1078-0432.CCR-12-1818
   Boguszewicz L, 2016, METABOLOMICS, V12, P0, DOI 10.1007/s11306-016-1043-4
   Borger DR, 2012, ONCOLOGIST, V17, P72, DOI 10.1634/theoncologist.2011-0386
   Brunner AM, 2015, ANAL CHEM, V87, P4152, DOI 10.1021/acs.analchem.5b00162
   Bryant KL, 2014, TRENDS BIOCHEM SCI, V39, P91, DOI 10.1016/j.tibs.2013.12.004
   Calderón-Santiago M, 2015, ANAL BIOANAL CHEM, V407, P5381, DOI 10.1007/s00216-015-8700-8
   Calin GA, 2006, NAT REV CANCER, V6, P857, DOI 10.1038/nrc1997
   Cameron SJS, 2016, LUNG CANCER, V94, P88, DOI 10.1016/j.lungcan.2016.02.006
   Capelletti M, 2014, CLIN CANCER RES, V20, P6551, DOI 10.1158/1078-0432.CCR-14-1337
   Carrera M, 2010, J PROTEOME RES, V9, P4393, DOI 10.1021/pr100163e
   Chan KCA, 2013, P NATL ACAD SCI USA, V110, P18761, DOI 10.1073/pnas.1313995110
   Chan KCA, 2013, CLIN CHEM, V59, P211, DOI 10.1373/clinchem.2012.196014
   Chen X, 2016, INT J RADIAT ONCOL, V96, PS191, DOI 10.1016/j.ijrobp.2016.06.478
   Cheng TT, 2017, EPMA J, V8, P51, DOI 10.1007/s13167-017-0083-9
   Chin L, 2008, NATURE, V455, P1061, DOI 10.1038/nature07385
   Chmielecki J, 2014, ANNU REV MED, V65, P63, DOI 10.1146/annurev-med-060712-200152
   Choi C, 2012, NAT MED, V18, P624, DOI 10.1038/nm.2682
   Chowdhury R, 2011, EMBO REP, V12, P463, DOI 10.1038/embor.2011.43
   Cibulskis K, 2013, NAT BIOTECHNOL, V31, P213, DOI 10.1038/nbt.2514
   Collier TS, 2012, AMINO ACIDS, V43, P1109, DOI 10.1007/s00726-012-1285-z
   Collins BC, 2013, NAT METHODS, V10, P1246, DOI 10.1038/NMETH.2703
   Collins FS, 2007, SCI AM, V296, P50, DOI 10.1038/scientificamerican0307-50
   Cook GJR, 2013, J NUCL MED, V54, P19, DOI 10.2967/jnumed.112.107375
   Coroller TP, 2015, RADIOTHER ONCOL, V114, P345, DOI 10.1016/j.radonc.2015.02.015
   Cox J, 2007, CELL, V130, P395, DOI 10.1016/j.cell.2007.07.032
   Craven RJ, 2008, BREAST CANCER RES, V10, P0, DOI 10.1186/bcr2191
   Cunliffe A, 2015, INT J RADIAT ONCOL, V91, P1048, DOI 10.1016/j.ijrobp.2014.11.030
   Curtis C, 2012, NATURE, V486, P346, DOI 10.1038/nature10983
   Dang L, 2016, ANN ONCOL, V27, P599, DOI 10.1093/annonc/mdw013
   Dang L, 2009, NATURE, V462, P739, DOI 10.1038/nature08617
   Daye D, 2012, SEMIN CELL DEV BIOL, V23, P362, DOI 10.1016/j.semcdb.2012.02.002
   Dazert E, 2016, P NATL ACAD SCI USA, V113, P1381, DOI 10.1073/pnas.1523434113
   Demetri GD, 2002, NEW ENGL J MED, V347, P472, DOI 10.1056/NEJMoa020461
   Di Gangi IM, 2016, ONCOTARGET, V7, P5815, DOI 10.18632/oncotarget.6808
   Di Gialleonardo V, 2017, CANCER RES, V77, P3113, DOI 10.1158/0008-5472.CAN-16-3310
   Diehn M, 2008, P NATL ACAD SCI USA, V105, P5213, DOI 10.1073/pnas.0801279105
   Druker BJ, 2001, NEW ENGL J MED, V344, P1031, DOI 10.1056/NEJM200104053441401
   Duggan DJ, 1999, NAT GENET, V21, P10, DOI 10.1038/4434
   Dumas ME, 2006, ANAL CHEM, V78, P2199, DOI 10.1021/ac0517085
   Durbin KR, 2016, J PROTEOME RES, V15, P976, DOI 10.1021/acs.jproteome.5b00997
   Engelman JA, 2009, NAT REV CANCER, V9, P550, DOI 10.1038/nrc2664
   Esquela-Kerscher A, 2006, NAT REV CANCER, V6, P259, DOI 10.1038/nrc1840
   ESR, 2011, INSIGHTS IMAGING, V2, P621, DOI 10.1007/s13244-011-0125-0
   Fagerquist CK, 2011, ANALYST, V136, P1739, DOI 10.1039/c0an00909a
   Fan J, 2015, ACS CHEM BIOL, V10, P95, DOI 10.1021/cb500846u
   Fan LJ, 2016, J CANCER, V7, P1265, DOI 10.7150/jca.15074
   Fan QW, 2016, MED SCI MONITOR, V22, P5163, DOI 10.12659/MSM.902615
   Fan TWM, 2011, J BIOMOL NMR, V49, P267, DOI 10.1007/s10858-011-9484-6
   Fanchon LM, 2015, J NUCL MED, V56, P538, DOI 10.2967/jnumed.114.148668
   Fatica A, 2014, NAT REV GENET, V15, P7, DOI 10.1038/nrg3606
   Fernie AR, 2004, NAT REV MOL CELL BIO, V5, P763, DOI 10.1038/nrm1451
   Frasca F, 1999, MOL CELL BIOL, V19, P3278, DOI 10.1128/mcb.19.5.3278
   Gámez-Pozo A, 2012, PLOS ONE, V7, P0, DOI 10.1371/journal.pone.0033752
   Ganti S, 2012, CANCER RES, V72, P3471, DOI 10.1158/0008-5472.CAN-11-3105
   Geng XD, 2009, J CHROMATOGR A, V1216, P3553, DOI 10.1016/j.chroma.2009.01.085
   Gillies RJ, 2016, RADIOLOGY, V278, P563, DOI 10.1148/radiol.2015151169
   Gillies RJ, 2015, CANCER J, V21, P88, DOI 10.1097/PPO.0000000000000102
   Giskeodegard Guro F, 2015, METHODS MOL BIOL, V1277, P37, DOI 10.1007/978-1-4939-2377-9_4
   GOHEEN SC, 1984, J CHROMATOGR, V317, P55, DOI 10.1016/S0021-9673(01)91647-4
   Golubnitschaja O, 2016, EPMA J, V7, P0, DOI 10.1186/s13167-016-0072-4
   Golubnitschaja O, 2012, EPMA J, V3, P0, DOI 10.1186/1878-5085-3-14
   Goodacre R, 2004, TRENDS BIOTECHNOL, V22, P245, DOI 10.1016/j.tibtech.2004.03.007
   Grech G, 2015, EPMA J, V6, P0, DOI 10.1186/s13167-015-0030-6
   Grimm LJ, 2015, J MAGN RESON IMAGING, V42, P902, DOI 10.1002/jmri.24879
   Guo TN, 2010, MOL CELL PROTEOMICS, V9, P2629, DOI 10.1074/mcp.M110.001776
   Guo TY, 2015, BIOMED RES INT, V2015, P0, DOI 10.1155/2015/134050
   Gupta RA, 2010, NATURE, V464, P1071, DOI 10.1038/nature08975
   Gutman DA, 2015, NEURORADIOLOGY, V57, P1227, DOI 10.1007/s00234-015-1576-7
   Gutschner T, 2013, CANCER RES, V73, P1180, DOI 10.1158/0008-5472.CAN-12-2850
   Gutschner T, 2012, RNA BIOL, V9, P703, DOI 10.4161/rna.20481
   Hadi NI, 2017, SCI REP-UK, V7, P0, DOI 10.1038/s41598-017-01924-9
   Hagemann IS, 2015, CANCER-AM CANCER SOC, V121, P631, DOI 10.1002/cncr.29089
   Hägglund P, 2004, J PROTEOME RES, V3, P556, DOI 10.1021/pr034112b
   Halabalaki M, 2014, CURR OPIN BIOTECH, V25, P1, DOI 10.1016/j.copbio.2013.08.005
   Hammerman PS, 2012, NATURE, V489, P519, DOI 10.1038/nature11404
   Hanahan D, 2011, CELL, V144, P646, DOI 10.1016/j.cell.2011.02.013
   He L, 2005, NATURE, V435, P828, DOI 10.1038/nature03552
   Hensley CT, 2013, J CLIN INVEST, V123, P3678, DOI 10.1172/JCI69600
   Hirschhaeuser F, 2011, CANCER RES, V71, P6921, DOI 10.1158/0008-5472.CAN-11-1457
   Holmes E, 2008, CELL, V134, P714, DOI 10.1016/j.cell.2008.08.026
   Holmes E, 2008, NATURE, V453, P396, DOI 10.1038/nature06882
   Horgan RP, 2011, OBSTET GYNAECOL, V13, P189, DOI 10.1576/toag.13.3.189.27672
   Hornberg JJ, 2006, BIOSYSTEMS, V83, P81, DOI 10.1016/j.biosystems.2005.05.014
   Hou Y, 2014, MOL BIOSYST, V10, P2126, DOI 10.1039/c4mb00054d
   Hu Rong, 2013, EPMA J, V4, P2, DOI 10.1186/1878-5085-4-2
   Hyung SJ, 2012, PROTEOMICS, V12, P1547, DOI 10.1002/pmic.201100520
   Janecki DJ, 2007, ANAL BIOCHEM, V369, P18, DOI 10.1016/j.ab.2007.06.043
   Janku F, 2014, ONCOTARGET, V5, P3012, DOI 10.18632/oncotarget.1687
   Jayaram S, 2016, OMICS, V20, P736, DOI 10.1089/omi.2016.0142
   Jiang LY, 2014, BMC CANCER, V14, P0, DOI 10.1186/1471-2407-14-131
   Jin X, 2014, ONCOTARGET, V5, P1635, DOI 10.18632/oncotarget.1744
   Johann DJ, 2010, ANAL CHEM, V82, P1584, DOI 10.1021/ac902204k
   Jordan KW, 2009, DIS COLON RECTUM, V52, P520, DOI 10.1007/DCR.0b013e31819c9a2c
   Karabudak AA, 2013, J CANCER RES CLIN, V139, P1757, DOI 10.1007/s00432-013-1501-6
   Karina TJ, 2014, FREE RADICAL BIO MED, V75, PS52, DOI 10.1016/j.freeradbiomed.2014.10.825
   Kekeeva T, 2016, CANCER LETT, V374, P224, DOI 10.1016/j.canlet.2016.02.010
   Kelly RS, 2016, CANCER EPIDEM BIOMAR, V25, P887, DOI 10.1158/1055-9965.EPI-15-1223
   Keun HC, 2002, CHEM RES TOXICOL, V15, P1380, DOI 10.1021/tx0255774
   Khan AP, 2013, NEOPLASIA, V15, P491, DOI 10.1593/neo.13314
   Khotskaya YB, 2017, PHARMACOL THERAPEUT, V173, P58, DOI 10.1016/j.pharmthera.2017.02.006
   Kim PH, 2015, EUR UROL, V67, P198, DOI 10.1016/j.eururo.2014.06.050
   Kloosterman WP, 2017, CANCER RES, V77, P3814, DOI 10.1158/0008-5472.CAN-16-3563
   Kohler M, 2009, J PROTEOME RES, V8, P1071, DOI 10.1021/pr800945b
   Komurov K, 2012, MOL SYST BIOL, V8, P0, DOI 10.1038/msb.2012.25
   Kou T, 2016, JPN J CLIN ONCOL, V46, P399, DOI 10.1093/jjco/hyw018
   Kumar V, 2012, MAGN RESON IMAGING, V30, P1234, DOI 10.1016/j.mri.2012.06.010
   Kumar-Sinha C, 2015, GENOME MED, V7, P0, DOI 10.1186/s13073-015-0252-1
   Lai MC, 2012, MED ONCOL, V29, P1810, DOI 10.1007/s12032-011-0004-z
   Lambin P, 2017, NAT REV CLIN ONCOL, V14, P749, DOI 10.1038/nrclinonc.2017.141
   Lambin P, 2012, EUR J CANCER, V48, P441, DOI 10.1016/j.ejca.2011.11.036
   Law PTY, 2013, J HEPATOL, V58, P1165, DOI 10.1016/j.jhep.2013.01.032
   Leary RJ, 2012, SCI TRANSL MED, V4, P0, DOI 10.1126/scitranslmed.3004742
   Lee JM, 2011, J PROTEOMICS, V74, P2632, DOI 10.1016/j.jprot.2011.04.023
   Leszczyniecka M, 2001, PHARMACOL THERAPEUT, V90, P105, DOI 10.1016/S0163-7258(01)00132-2
   Leyten GHJM, 2014, EUR UROL, V65, P534, DOI 10.1016/j.eururo.2012.11.014
   Li C, 2000, CHEM RES TOXICOL, V13, P177, DOI 10.1021/tx9901837
   Li D, 2001, CLIN CHIM ACTA, V313, P15, DOI 10.1016/S0009-8981(01)00644-1
   Li H, 2016, NPJ BREAST CANCER, V2, P0, DOI 10.1038/npjbcancer.2016.12
   Li JN, 2002, CLIN CHEM, V48, P1296
   Li LY, 2015, PLOS ONE, V10, P0, DOI 10.1371/journal.pone.0133813
   Li Y, 2017, CANCER LETT, V393, P40, DOI 10.1016/j.canlet.2017.02.016
   Li ZY, 2008, MOL CELL PROTEOMICS, V7, P1810, DOI 10.1074/mcp.M700544-MCP200
   Liang WS, 2012, PLOS ONE, V7, P0, DOI 10.1371/journal.pone.0043192
   Liu SL, 2013, WIRES RNA, V4, P547, DOI 10.1002/wrna.1178
   Liu YS, 2014, MOL CELL PROTEOMICS, V13, P1753, DOI 10.1074/mcp.M114.038273
   Liu YS, 2010, J PROTEOME RES, V9, P798, DOI 10.1021/pr900715p
   Lorenzi PL, 2006, MOL CANCER THER, V5, P2613, DOI 10.1158/1535-7163.MCT-06-0447
   Losman JA, 2013, SCIENCE, V339, P1621, DOI 10.1126/science.1231677
   Lu C, 2013, GENE DEV, V27, P1986, DOI 10.1101/gad.226753.113
   Lu C, 2012, NATURE, V483, P474, DOI 10.1038/nature10860
   Lu J, 2005, NATURE, V435, P834, DOI 10.1038/nature03702
   Macaluso M, 2002, J CELL PHYSIOL, V192, P125, DOI 10.1002/jcp.10109
   Madhu B, 2016, METABOLOMICS, V12, P0, DOI 10.1007/s11306-016-1055-0
   Maher CA, 2009, NATURE, V458, P97, DOI 10.1038/nature07638
   Mao Y, 2013, ANAL CHEM, V85, P4239, DOI 10.1021/ac303525n
   Marchetti A, 2014, PLOS ONE, V9, P0, DOI 10.1371/journal.pone.0103883
   Mathé EA, 2014, CANCER RES, V74, P3259, DOI 10.1158/0008-5472.CAN-14-0109
   McDunn Jonathan E, 2015, EJIFCC, V26, P92
   McGarry SD, 2016, TOMOGRAPHY, V2, P223, DOI 10.18383/j.tom.2016.00250
   McKnight SL, 2010, SCIENCE, V330, P1338, DOI 10.1126/science.1199908
   McPherson A, 2011, PLOS COMPUT BIOL, V7, P0, DOI 10.1371/journal.pcbi.1001138
   Mercer TR, 2009, NAT REV GENET, V10, P155, DOI 10.1038/nrg2521
   Merl J, 2013, J PROTEOME RES, V12, P5656, DOI 10.1021/pr4005986
   Metzker ML, 2010, NAT REV GENET, V11, P31, DOI 10.1038/nrg2626
   Meyerson M, 2010, NAT REV GENET, V11, P685, DOI 10.1038/nrg2841
   Mirnezami R, 2014, ANN SURG, V259, P1138, DOI 10.1097/SLA.0b013e31829d5c45
   Mirsaeidi M, 2015, ANN AM THORAC SOC, V12, P1278, DOI 10.1513/AnnalsATS.201505-279PS
   Mitelman F, 2007, NAT REV CANCER, V7, P233, DOI 10.1038/nrc2091
   Morozova O, 2008, GENOMICS, V92, P255, DOI 10.1016/j.ygeno.2008.07.001
   Morrison KB, 2002, ONCOGENE, V21, P5684, DOI 10.1038/sj.onc.1205669
   Munoz J, 2012, NAT REV CLIN ONCOL, V9, P631, DOI 10.1038/nrclinonc.2012.160
   Muzny DM, 2012, NATURE, V487, P330, DOI 10.1038/nature11252
   Nam H, 2009, BIOINFORMATICS, V25, P3151, DOI 10.1093/bioinformatics/btp558
   Nicholson JK, 2006, MOL SYST BIOL, V2, P0, DOI 10.1038/msb4100095
   Nie K, 2016, CLIN CANCER RES, V22, P5256, DOI 10.1158/1078-0432.CCR-15-2997
   Nie S, 2013, ANAL CHEM, V85, P5353, DOI 10.1021/ac400838s
   Niedringhaus TP, 2011, ANAL CHEM, V83, P4327, DOI 10.1021/ac2010857
   Nilsen TW, 2010, NATURE, V463, P457, DOI 10.1038/nature08909
   Nketiah G, 2017, EUR RADIOL, V27, P3050, DOI 10.1007/s00330-016-4663-1
   ODonnell KA, 2005, NATURE, V435, P839, DOI 10.1038/nature03677
   Obeid JP, 2017, CLIN TRANSL ONCOL, V19, P211, DOI 10.1007/s12094-016-1526-9
   Oeckl P, 2014, J PROTEOME RES, V13, P4518, DOI 10.1021/pr5006058
   Okamoto I, 2012, CANCER SCI, V103, P1391, DOI 10.1111/j.1349-7006.2012.02327.x
   Ozsolak F, 2011, NAT REV GENET, V12, P87, DOI 10.1038/nrg2934
   Paez JG, 2004, SCIENCE, V304, P1497, DOI 10.1126/science.1099314
   Palanisamy N, 2010, NAT MED, V16, P793, DOI 10.1038/nm.2166
   Pan ZZ, 2007, ANAL BIOANAL CHEM, V387, P525, DOI 10.1007/s00216-006-0687-8
   Parmar C, 2015, FRONT ONCOL, V5, P0, DOI 10.3389/fonc.2015.00272
   Parmar C, 2015, SCI REP-UK, V5, P0, DOI 10.1038/srep11044
   Parmar C, 2014, PLOS ONE, V9, P0, DOI 10.1371/journal.pone.0102107
   Parsons DW, 2008, SCIENCE, V321, P1807, DOI 10.1126/science.1164382
   Patti GJ, 2012, NAT REV MOL CELL BIO, V13, P263, DOI 10.1038/nrm3314
   Peng F, 2015, J AM SOC MASS SPECTR, V26, P2062, DOI 10.1007/s13361-015-1270-3
   Peng J, 2014, ANAL CHEM, V86, P6540, DOI 10.1021/ac5011684
   Prensner JR, 2011, NAT BIOTECHNOL, V29, P742, DOI 10.1038/nbt.1914
   Pritchard CC, 2012, NAT REV GENET, V13, P358, DOI 10.1038/nrg3198
   Qi P, 2013, MODERN PATHOL, V26, P155, DOI 10.1038/modpathol.2012.160
   Qin GX, 2017, BBA-PROTEINS PROTEOM, V1865, P1114, DOI 10.1016/j.bbapap.2017.06.005
   REDDY EP, 1982, NATURE, V300, P149, DOI 10.1038/300149a0
   Ren FL, 2010, MOL CANCER, V9, P0, DOI 10.1186/1476-4598-9-81
   Ren H, 2012, CANCER RES, V72, P3312, DOI 10.1158/0008-5472.CAN-11-3931
   Riley NM, 2015, ANAL CHEM, V87, P7109, DOI 10.1021/acs.analchem.5b00881
   Rohle D, 2013, SCIENCE, V340, P626, DOI 10.1126/science.1236062
   Ross JS, 2016, INT J CANCER, V138, P881, DOI 10.1002/ijc.29825
   Ross JS, 2014, ONCOLOGIST, V19, P235, DOI 10.1634/theoncologist.2013-0352
   ROWLEY JD, 1973, NATURE, V243, P290, DOI 10.1038/243290a0
   Russell JD, 2013, PLOS ONE, V8, P0, DOI 10.1371/journal.pone.0058157
   Sadot E, 2015, PLOS ONE, V10, P0, DOI 10.1371/journal.pone.0132953
   Sager JE, 2016, ACS MED CHEM LETT, V7, P791, DOI 10.1021/acsmedchemlett.6b00189
   Sala E, 2017, CLIN RADIOL, V72, P3, DOI 10.1016/j.crad.2016.09.013
   Salagierski M, 2012, J UROLOGY, V187, P795, DOI 10.1016/j.juro.2011.10.133
   SANGER F, 1981, BIOSCIENCE REP, V1, P3, DOI 10.1007/BF01115145
   SANGER F, 1975, J MOL BIOL, V94, P441, DOI 10.1016/0022-2836(75)90213-2
   SANGER F, 1977, P NATL ACAD SCI USA, V74, P5463, DOI 10.1073/pnas.74.12.5463
   Scheffler K, 2014, METHODS MOL BIOL, V1156, P465, DOI 10.1007/978-1-4939-0685-7_31
   Schuster SC, 2008, NAT METHODS, V5, P16, DOI 10.1038/NMETH1156
   Serkova Natalie J, 2009, V520, V0, PP273, DOI 10.1007/978-1-60327-811-9_20
   Seyfried TN, 2014, CARCINOGENESIS, V35, P515, DOI 10.1093/carcin/bgt480
   Seyfried TN, 2010, NUTR METAB, V7, P0, DOI 10.1186/1743-7075-7-7
   Shapiro IM, 2011, PLOS GENET, V7, P0, DOI 10.1371/journal.pgen.1002218
   Shendure J, 2008, NAT BIOTECHNOL, V26, P1135, DOI 10.1038/nbt1486
   Sidoli S, 2015, MOL CELL PROTEOMICS, V14, P2420, DOI 10.1074/mcp.O114.046102
   Sikanen T, 2012, ANAL CHIM ACTA, V711, P69, DOI 10.1016/j.aca.2011.10.059
   Skálová A, 2010, AM J SURG PATHOL, V34, P599, DOI 10.1097/PAS.0b013e3181d9efcc
   Sleno L, 2008, CURR OPIN CHEM BIOL, V12, P46, DOI 10.1016/j.cbpa.2008.01.022
   Soda M, 2007, NATURE, V448, P561, DOI 10.1038/nature05945
   Son J, 2013, NATURE, V496, P101, DOI 10.1038/nature12040
   Song Peipei, 2013, HEPATOBILIARY SURG NUTR, V2, P227, DOI 10.3978/j.issn.2304-3881.2013.08.11
   Song PP, 2013, LIVER CANCER, V2, P31, DOI 10.1159/000346220
   Spratlin JL, 2009, CLIN CANCER RES, V15, P431, DOI 10.1158/1078-0432.CCR-08-1059
   Sreekumar A, 2009, NATURE, V457, P910, DOI 10.1038/nature07762
   Stastna M, 2012, PROTEOMICS, V12, P2937, DOI 10.1002/pmic.201200161
   Staub A, 2011, J CHROMATOGR A, V1218, P8903, DOI 10.1016/j.chroma.2011.07.051
   Stemke-Hale K, 2008, CANCER RES, V68, P6084, DOI 10.1158/0008-5472.CAN-07-6854
   Stratton MR, 2009, NATURE, V458, P719, DOI 10.1038/nature07943
   Takayama T, 2016, CLIN CHIM ACTA, V452, P18, DOI 10.1016/j.cca.2015.10.032
   Tan S, 2013, INT J RADIAT ONCOL, V85, P1375, DOI 10.1016/j.ijrobp.2012.10.017
   Tang RX, 2017, ONCOTARGET, V8, P50761, DOI 10.18632/oncotarget.17098
   Tebani A, 2016, INT J MOL SCI, V17, P0, DOI 10.3390/ijms17071167
   Tian Q, 2012, J INTERN MED, V271, P111, DOI 10.1111/j.1365-2796.2011.02498.x
   Tian YH, 2017, J THORAC ONCOL, V12, PS1530, DOI 10.1016/j.jtho.2016.11.2117
   Tipton JD, 2012, ANAL CHEM, V84, P2111, DOI 10.1021/ac202651v
   Tognon C, 2001, CANCER RES, V61, P8909
   Tognon C, 2002, CANCER CELL, V2, P367, DOI 10.1016/S1535-6108(02)00180-0
   Tomlins SA, 2005, SCIENCE, V310, P644, DOI 10.1126/science.1117679
   Tomlins SA, 2016, EUR UROL, V70, P45, DOI 10.1016/j.eururo.2015.04.039
   Tomlinson IPM, 2002, NAT GENET, V30, P406, DOI 10.1038/ng849
   Torre LA, 2015, CA-CANCER J CLIN, V65, P87, DOI 10.3322/caac.21262
   Tran B, 2012, J CLIN ONCOL, V30, P647, DOI 10.1200/JCO.2011.39.2316
   Tran JC, 2009, ANAL CHEM, V81, P6201, DOI 10.1021/ac900729r
   Tsai HY, 2011, PROTEOMICS, V11, P2162, DOI 10.1002/pmic.201000319
   Turkoglu O, 2016, METABOLOMICS, V12, P0, DOI 10.1007/s11306-016-0990-0
   Van Houdt WJ, 2011, MOL CELL PROTEOMICS, V10, P0, DOI 10.1074/mcp.M111.011353-1
   Velculescu VE, 1997, CELL, V88, P243, DOI 10.1016/S0092-8674(00)81845-0
   Venables JP, 2004, CANCER RES, V64, P7647, DOI 10.1158/0008-5472.CAN-04-1910
   Vignot S, 2013, J CLIN ONCOL, V31, P2167, DOI 10.1200/JCO.2012.47.7737
   Wang F, 2013, SCIENCE, V340, P622, DOI 10.1126/science.1234769
   Wang GS, 2007, NAT REV GENET, V8, P749, DOI 10.1038/nrg2164
   Wang Z, 2009, NAT REV GENET, V10, P57, DOI 10.1038/nrg2484
   Ward DG, 2016, PLOS ONE, V11, P0, DOI 10.1371/journal.pone.0149756
   Ward PS, 2010, CANCER CELL, V17, P225, DOI 10.1016/j.ccr.2010.01.020
   Weisman PS, 2016, MODERN PATHOL, V29, P476, DOI 10.1038/modpathol.2016.39
   Wibmer A, 2015, EUR RADIOL, V25, P2840, DOI 10.1007/s00330-015-3701-8
   Wilhelm SM, 2004, CANCER RES, V64, P7099, DOI 10.1158/0008-5472.CAN-04-1443
   Wise DR, 2010, TRENDS BIOCHEM SCI, V35, P427, DOI 10.1016/j.tibs.2010.05.003
   Wishart DS, 2016, NAT REV DRUG DISCOV, V15, P473, DOI 10.1038/nrd.2016.32
   Wittmann BM, 2014, PLOS ONE, V9, P0, DOI 10.1371/journal.pone.0115870
   Xie L, 2017, ONCOTARGET, V8, P42525, DOI 10.18632/oncotarget.17208
   Xu W, 2011, CANCER CELL, V19, P17, DOI 10.1016/j.ccr.2010.12.014
   Yamamoto S, 2015, RADIOLOGY, V275, P384, DOI 10.1148/radiol.15142698
   Yamamoto S, 2014, RADIOLOGY, V272, P568, DOI 10.1148/radiol.14140789
   Yang DL, 2015, MED PHYS, V42, P6725, DOI 10.1118/1.4934373
   Yang Z, 2011, ANN SURG ONCOL, V18, P1243, DOI 10.1245/s10434-011-1581-y
   Yazaki J, 2007, CURR OPIN PLANT BIOL, V10, P534, DOI 10.1016/j.pbi.2007.07.006
   Yokoyama T, 2013, INT J CANCER, V132, P472, DOI 10.1002/ijc.27679
   Zawadzka AM, 2014, MOL CELL PROTEOMICS, V13, P1034, DOI 10.1074/mcp.M113.035485
   Zhan XQ, 2015, MASS SPECTROM REV, V34, P423, DOI 10.1002/mas.21413
   Zhan XQ, 2010, BMC MED GENOMICS, V3, P0, DOI 10.1186/1755-8794-3-13
   Zhan XQ, 2005, PROTEOMICS, V5, P1228, DOI 10.1002/pmic.200400987
   Zhan XQ, 2004, BIOCHEM BIOPH RES CO, V325, P1180, DOI 10.1016/j.bbrc.2004.10.169
   Zhang H, 2010, J AM SOC MASS SPECTR, V21, P1966, DOI 10.1016/j.jasms.2010.08.006
   Zhang H, 2007, CANCER EPIDEM BIOMAR, V16, P1915, DOI 10.1158/1055-9965.EPI-07-0420
   Zhang L, 2017, LUNG CANCER, V109, P21, DOI 10.1016/j.lungcan.2017.04.009
   Zhang T, 2013, PLOS ONE, V8, P0, DOI 10.1371/journal.pone.0065880
   Zhang YY, 2013, CHEM REV, V113, P2343, DOI 10.1021/cr3003533
   Zhang Z, 2004, CANCER RES, V64, P5882, DOI 10.1158/0008-5472.CAN-04-0746
NR 302
TC 132
Z9 139
U1 3
U2 64
PU SPRINGER INT PUBL AG
PI CHAM
PA GEWERBESTRASSE 11, CHAM, CH-6330, SWITZERLAND
SN 1878-5077
EI 1878-5085
J9 EPMA J
JI EPMA J.
PD MAR 15
PY 2018
VL 9
IS 1
BP 77
EP 102
DI 10.1007/s13167-018-0128-8
PG 26
WC Medicine, General & Internal; Medicine, Research & Experimental
SC General & Internal Medicine; Research & Experimental Medicine
GA FY0AB
UT WOS:000426471200007
PM 29515689
DA 2024-03-01
ER

PT J
AU AlRayahi, J
   Zapotocky, M
   Ramaswamy, V
   Hanagandi, P
   Branson, H
   Mubarak, W
   Raybaud, C
   Laughlin, S
AF AlRayahi, Jehan
   Zapotocky, Mkhal
   Ramaswamy, Vijay
   Hanagandi, Prasad
   Branson, Helen
   Mubarak, Walid
   Raybaud, Charles
   Laughlin, Suzanne
TI Pediatric Brain Tumor Genetics: What Radiologists Need to Know
SO RADIOGRAPHICS
LA English
DT Article
ID intrinsic pontine gliomas; central-nervous-system; low-grade gliomas; early-childhood medulloblastoma; posterior-fossa ependymoma; molecular subgroups; genomic analysis; neuroepithelial tumors; malignant-transformation; prognostic implications
AB Brain tumors are the most common solid tumors in the pediatric population. Pediatric neuro-oncology has changed tremendously during the past decade owing to ongoing genomic advances. The diagnosis, prognosis, and treatment of pediatric brain tumors are now highly reliant on the genetic profile and histopathologic features of the tumor rather than the histopathologic features alone, which previously were the reference standard. The clinical information expected to be gleaned from radiologic interpretations also has evolved. Imaging is now expected to not only lead to a relevant short differential diagnosis but in certain instances also aid in predicting the specific tumor and subtype and possibly the prognosis. These processes fall under the umbrella of radiogenomics. Therefore, to continue to actively participate in patient care and/or radiogenomic research, it is important that radiologists have a basic understanding of the molecular mechanisms of common pediatric central nervous system tumors. The genetic features of pediatric low-grade gliomas, high-grade gliomas, medulloblastomas, and ependymomas are reviewed; differences between pediatric and adult gliomas are highlighted; and the critical oncogenic pathways of each tumor group are described. The role of the mitogen-activated protein kinase pathway in pediatric low-grade gliomas and of histone mutations as epigenetic regulators in pediatric high-grade gliomas is emphasized. In addition, the oncogenic drivers responsible for medulloblastoma, the classification of ependymomas, and the associated imaging correlations and clinical implications are discussed. (C) RSNA, 2018
C1 [AlRayahi, Jehan; Mubarak, Walid] Univ Toronto, Hosp Sick Children, Dept Diagnost Imaging, 555 Univ Ave, Toronto, ON M5G 1X8, Canada.
   [Zapotocky, Mkhal; Ramaswamy, Vijay] Univ Toronto, Hosp Sick Children, Dept Neurooncol, 555 Univ Ave, Toronto, ON M5G 1X8, Canada.
   [Branson, Helen; Raybaud, Charles; Laughlin, Suzanne] Univ Toronto, Hosp Sick Children, Dept Pediat Neuroradiol, 555 Univ Ave, Toronto, ON M5G 1X8, Canada.
   [AlRayahi, Jehan; Hanagandi, Prasad] Sidra Med & Res Ctr, Dept Diagnost Imaging, Doha, Ad Dawhah, Qatar.
   [Mubarak, Walid] Sidra Med & Res Ctr, Dept Pediat Intervent Radiol, Doha, Ad Dawhah, Qatar.
C3 University of Toronto; Hospital for Sick Children (SickKids); University of Toronto; Hospital for Sick Children (SickKids); University of Toronto; Hospital for Sick Children (SickKids); Sidra Medical & Research Center; Sidra Medical & Research Center
RP AlRayahi, J (corresponding author), Univ Toronto, Hosp Sick Children, Dept Diagnost Imaging, 555 Univ Ave, Toronto, ON M5G 1X8, Canada.; AlRayahi, J (corresponding author), Sidra Med & Res Ctr, Dept Diagnost Imaging, Doha, Ad Dawhah, Qatar.
EM jalrayahi@sidra.org
CR Abrol Srishti, 2017, TOP MAGN RESON IMAGING, V26, P43, DOI 10.1097/RMR.0000000000000117
   Adamson DC, 2010, CANCER RES, V70, P181, DOI 10.1158/0008-5472.CAN-09-2331
   Adjei AA, 2008, J CLIN ONCOL, V26, P2139, DOI 10.1200/JCO.2007.14.4956
   Aerts HJWL, 2014, NAT COMMUN, V5, P0, DOI 10.1038/ncomms5006
   Armstrong GT, 2011, NEURO-ONCOLOGY, V13, P223, DOI 10.1093/neuonc/noq178
   Aster JC, 2014, ROBBINS COTRAN PATHO, V0, P0
   Bandopadhayay P, 2016, NAT GENET, V48, P273, DOI 10.1038/ng.3500
   Bautista F, 2014, PEDIATR BLOOD CANCER, V61, P1101, DOI 10.1002/pbc.24891
   Bax DA, 2010, CLIN CANCER RES, V16, P3368, DOI 10.1158/1078-0432.CCR-10-0438
   Bennett J, 2017, PEDIATR BLOOD CANCER, V64, P0, DOI 10.1002/pbc.26472
   Bian SX, 2013, CHILD NERV SYST, V29, P441, DOI 10.1007/s00381-012-1970-y
   Bjerke L, 2013, CANCER DISCOV, V3, P512, DOI 10.1158/2159-8290.CD-12-0426
   Blüml S, 2016, NEURO-ONCOLOGY, V18, P126, DOI 10.1093/neuonc/nov097
   Brandao LA, 2017, NEUROIMAG CLIN N AM, V27, P1, DOI 10.1016/j.nic.2016.08.001
   Brat DJ, 2015, NEW ENGL J MED, V372, P2481, DOI 10.1056/NEJMoa1402121
   Buczkowicz P, 2014, NAT GENET, V46, P451, DOI 10.1038/ng.2936
   Cantwell-Dorris ER, 2011, MOL CANCER THER, V10, P385, DOI 10.1158/1535-7163.MCT-10-0799
   Castel D, 2015, ACTA NEUROPATHOL, V130, P815, DOI 10.1007/s00401-015-1478-0
   Cavalli FMG, 2017, CANCER CELL, V31, P737, DOI 10.1016/j.ccell.2017.05.005
   Chappé C, 2013, BRAIN PATHOL, V23, P574, DOI 10.1111/bpa.12048
   Cho YJ, 2011, J CLIN ONCOL, V29, P1424, DOI 10.1200/JCO.2010.28.5148
   Choi YS, 2016, RADIOLOGY, V281, P175, DOI 10.1148/radiol.2016151913
   Chourmouzi D, 2014, INSIGHTS IMAGING, V5, P387, DOI 10.1007/s13244-014-0328-2
   Clifford SC, 2006, CELL CYCLE, V5, P2666, DOI 10.4161/cc.5.22.3446
   Clifford SC, 2015, ONCOTARGET, V6, P38827, DOI 10.18632/oncotarget.5149
   Dahiya S, 2013, ACTA NEUROPATHOL, V125, P901, DOI 10.1007/s00401-013-1120-y
   de Blank PM, 2015, CANCER MED-US, V4, P608, DOI 10.1002/cam4.410
   Aragao MDV, 2014, AM J NEURORADIOL, V35, P1495, DOI 10.3174/ajnr.A3905
   Di CH, 2005, CANCER RES, V65, P919
   Dias-Santagata D, 2011, PLOS ONE, V6, P0, DOI 10.1371/journal.pone.0017948
   Donahue B, 2012, FRONT ONCOL, V2, P0, DOI 10.3389/fonc.2012.00185
   Ellison DW, 2011, ACTA NEUROPATHOL, V121, P381, DOI 10.1007/s00401-011-0800-8
   Ellison DW, 2005, J CLIN ONCOL, V23, P7951, DOI 10.1200/JCO.2005.01.5479
   Fangusaro J, 2012, FRONT ONCOL, V2, P0, DOI 10.3389/fonc.2012.00105
   Fontebasso AM, 2014, NAT GENET, V46, P462, DOI 10.1038/ng.2950
   Gajjar A, 2006, LANCET ONCOL, V7, P813, DOI 10.1016/S1470-2045(06)70867-1
   Giangaspero F, 2006, ACTA NEUROPATHOL, V112, P5, DOI 10.1007/s00401-006-0064-x
   Gillies RJ, 2016, RADIOLOGY, V278, P563, DOI 10.1148/radiol.2015151169
   Gupta A, 2015, CLIN NEURORADIOL, V25, P143, DOI 10.1007/s00062-014-0289-3
   Gutman DA, 2013, RADIOLOGY, V267, P560, DOI 10.1148/radiol.13120118
   HAMILTON SR, 1995, NEW ENGL J MED, V332, P839, DOI 10.1056/NEJM199503303321302
   Harrison Rebecca A, 2017, TOP MAGN RESON IMAGING, V26, P15, DOI 10.1097/RMR.0000000000000112
   Hawkins C, 2011, CLIN CANCER RES, V17, P4790, DOI 10.1158/1078-0432.CCR-11-0034
   Huillard E, 2012, P NATL ACAD SCI USA, V109, P8710, DOI 10.1073/pnas.1117255109
   Huse JT, 2015, J CHILD NEUROL, V30, P1838, DOI 10.1177/0883073815579709
   Ida CM, 2013, ACTA NEUROPATHOL COM, V1, P0, DOI 10.1186/2051-5960-1-20
   Johnson RL, 1996, SCIENCE, V272, P1668, DOI 10.1126/science.272.5268.1668
   Johnson RA, 2010, NATURE, V466, P632, DOI 10.1038/nature09173
   Jones C, 2014, NAT REV CANCER, V14, P651, DOI 10.1038/nrc3811
   Jones C, 2017, NEURO-ONCOLOGY, V19, P153, DOI 10.1093/neuonc/now101
   Jones DTW, 2008, CANCER RES, V68, P8673, DOI 10.1158/0008-5472.CAN-08-2097
   Jones DTW, 2013, NAT GENET, V45, P927, DOI 10.1038/ng.2682
   Jones DTW, 2012, CELL MOL LIFE SCI, V69, P1799, DOI 10.1007/s00018-011-0898-9
   Katoh Y, 2009, CURR MOL MED, V9, P873, DOI 10.2174/156652409789105570
   Kickingereder P, 2016, RADIOLOGY, V281, P907, DOI 10.1148/radiol.2016161382
   Kieran M, 2013, PEDIATR BLOOD CANCER, V60, P19
   Kieran Mark W, 2014, AM SOC CLIN ONCOL EDUC BOOK, V0, PPE436, DOI 10.14694/EdBook_AM.2014.34.e436
   Koeller KK, 2003, RADIOGRAPHICS, V23, P1613, DOI 10.1148/rg.236035168
   Komiya Yuko, 2008, ORGANOGENESIS, V4, P68
   Kool M, 2014, CANCER CELL, V25, P393, DOI 10.1016/j.ccr.2014.02.004
   Kool M, 2012, ACTA NEUROPATHOL, V123, P473, DOI 10.1007/s00401-012-0958-8
   Kool M, 2008, PLOS ONE, V3, P0, DOI 10.1371/journal.pone.0003088
   Koral K, 2014, NEURORADIOLOGY, V56, P781, DOI 10.1007/s00234-014-1398-z
   Korshunov A, 2017, ACTA NEUROPATHOL, V134, P507, DOI 10.1007/s00401-017-1710-1
   Korshunov A, 2016, ACTA NEUROPATHOL, V131, P137, DOI 10.1007/s00401-015-1493-1
   Korshunov A, 2015, ACTA NEUROPATHOL, V129, P669, DOI 10.1007/s00401-015-1405-4
   Kotrotsou A, 2016, MAGN RESON IMAGING C, V24, P719, DOI 10.1016/j.mric.2016.06.006
   Krueger DA, 2013, NEUROLOGY, V80, P574, DOI 10.1212/WNL.0b013e3182815428
   Lafay-Cousin L, 2016, PEDIATR BLOOD CANCER, V63, P1527, DOI 10.1002/pbc.26042
   Lam CW, 1999, ONCOGENE, V18, P833, DOI 10.1038/sj.onc.1202360
   Lassaletta A, 2017, J CLIN ONCOL, V35, P2934, DOI 10.1200/JCO.2016.71.8726
   Lassaletta A, 2016, CHILD NERV SYST, V32, P1789, DOI 10.1007/s00381-016-3163-6
   Lassaletta A, 2016, PEDIATR BLOOD CANCER, V63, P2038, DOI 10.1002/pbc.26086
   Lequin M, 2017, NEUROIMAG CLIN N AM, V27, P167, DOI 10.1016/j.nic.2016.08.007
   LERSKI RA, 1993, MAGN RESON IMAGING, V11, P873, DOI 10.1016/0730-725X(93)90205-R
   Leu S, 2016, J NEURO-ONCOL, V127, P363, DOI 10.1007/s11060-015-2048-y
   Lewis PW, 2013, SCIENCE, V340, P857, DOI 10.1126/science.1232245
   Lin A, 2012, J NEUROPATH EXP NEUR, V71, P66, DOI 10.1097/NEN.0b013e31823f2cb0
   Listernick R, 1999, AM J MED GENET, V89, P38, DOI 10.1002/(SICI)1096-8628(19990326)89:1<38::AID-AJMG8>3.0.CO;2-M
   Liu KW, 2017, SCI SIGNAL, V10, P0, DOI 10.1126/scisignal.aaf7593
   Louis DN, 2016, ACTA NEUROPATHOL, V131, P803, DOI 10.1007/s00401-016-1545-1
   Mack SC, 2014, NATURE, V506, P445, DOI 10.1038/nature13108
   Mack SC, 2015, CLIN CANCER RES, V21, P3750, DOI 10.1158/1078-0432.CCR-14-2650
   Mackay A, 2017, CANCER CELL, V32, P520, DOI 10.1016/j.ccell.2017.08.017
   Mazurowski MA, 2015, J AM COLL RADIOL, V12, P862, DOI 10.1016/j.jacr.2015.04.019
   Merchant TE, 2009, LANCET ONCOL, V10, P258, DOI 10.1016/S1470-2045(08)70342-5
   Mistry M, 2015, J CLIN ONCOL, V33, P1015, DOI 10.1200/JCO.2014.58.3922
   Murphy ES, 2018, INT J RADIAT ONCOL, V100, P965, DOI 10.1016/j.ijrobp.2017.12.258
   Naeini KM, 2013, NEURO-ONCOLOGY, V15, P626, DOI 10.1093/neuonc/not008
   Northcott PA, 2012, NATURE, V488, P49, DOI 10.1038/nature11327
   Northcott PA, 2011, J CLIN ONCOL, V29, P1408, DOI 10.1200/JCO.2009.27.4324
   Northrup H, 2013, PEDIATR NEUROL, V49, P243, DOI 10.1016/j.pediatrneurol.2013.08.001
   Ostrom QT, 2017, NEURO-ONCOLOGY, V19, PV1, DOI 10.1093/neuonc/nox158
   PACKER RJ, 1993, J CLIN ONCOL, V11, P850, DOI 10.1200/JCO.1993.11.5.850
   Pajtler KW, 2017, ACTA NEUROPATHOL, V133, P5, DOI 10.1007/s00401-016-1643-0
   Pajtler KW, 2015, CANCER CELL, V27, P728, DOI 10.1016/j.ccell.2015.04.002
   Pakneshan S, 2013, PATHOLOGY, V45, P346, DOI 10.1097/PAT.0b013e328360b61d
   Panwalkar P, 2017, ACTA NEUROPATHOL, V134, P705, DOI 10.1007/s00401-017-1752-4
   Parker M, 2014, NATURE, V506, P451, DOI 10.1038/nature13109
   Patay Z, 2015, AM J NEURORADIOL, V36, P2386, DOI 10.3174/ajnr.A4495
   Paugh BS, 2013, CANCER RES, V73, P6219, DOI 10.1158/0008-5472.CAN-13-1491
   Paugh BS, 2011, J CLIN ONCOL, V29, P3999, DOI 10.1200/JCO.2011.35.5677
   Perreault S, 2014, AM J NEURORADIOL, V35, P1263, DOI 10.3174/ajnr.A3990
   Pinker K, 2018, J MAGN RESON IMAGING, V47, P604, DOI 10.1002/jmri.25870
   Plaza MJ, 2013, AM J ROENTGENOL, V200, P1115, DOI 10.2214/AJR.12.9725
   Polkinghorn WR, 2007, NAT CLIN PRACT ONCOL, V4, P295, DOI 10.1038/ncponc0794
   Pope WB, 2011, AM J NEURORADIOL, V32, P882, DOI 10.3174/ajnr.A2385
   Pope WB, 2008, RADIOLOGY, V249, P268, DOI 10.1148/radiol.2491072000
   Pugh TJ, 2012, NATURE, V488, P106, DOI 10.1038/nature11329
   Qaddoumi I, 2016, ACTA NEUROPATHOL, V131, P833, DOI 10.1007/s00401-016-1539-z
   Qiao XJ, 2015, AM J NEURORADIOL, V36, P672, DOI 10.3174/ajnr.A4196
   Raffel C, 1997, CANCER RES, V57, P842
   Ramaswamy V, 2016, J CLIN ONCOL, V34, P2468, DOI 10.1200/JCO.2015.65.7825
   Ramaswamy V, 2013, LANCET ONCOL, V14, P1200, DOI 10.1016/S1470-2045(13)70449-2
   Ramkissoon LA, 2013, P NATL ACAD SCI USA, V110, P8188, DOI 10.1073/pnas.1300252110
   Raybaud C, 2015, CHILD NERV SYST, V31, P1661, DOI 10.1007/s00381-015-2834-z
   Rivera B, 2016, ACTA NEUROPATHOL, V131, P847, DOI 10.1007/s00401-016-1549-x
   Robinson GW, 2014, BMC CANCER, V14, P0, DOI 10.1186/1471-2407-14-258
   Rutkowski S, 2005, NEW ENGL J MED, V352, P978, DOI 10.1056/NEJMoa042176
   Rutkowski S, 2010, J CLIN ONCOL, V28, P4961, DOI 10.1200/JCO.2010.30.2299
   Rutkowski S, 2009, NEURO-ONCOLOGY, V11, P201, DOI 10.1215/15228517-2008-084
   Rutman AM, 2009, EUR J RADIOL, V70, P232, DOI 10.1016/j.ejrad.2009.01.050
   Sabel M, 2016, J NEURO-ONCOL, V129, P515, DOI 10.1007/s11060-016-2202-1
   Schindler G, 2011, ACTA NEUROPATHOL, V121, P397, DOI 10.1007/s00401-011-0802-6
   Schwalbe EC, 2017, LANCET ONCOL, V18, P958, DOI 10.1016/S1470-2045(17)30243-7
   Schwartzentruber J, 2012, NATURE, V482, P226, DOI 10.1038/nature10833
   Shih DJH, 2014, J CLIN ONCOL, V32, P886, DOI 10.1200/JCO.2013.50.9539
   Sievert AJ, 2013, P NATL ACAD SCI USA, V110, P5957, DOI 10.1073/pnas.1219232110
   Slade I, 2011, FAM CANCER, V10, P337, DOI 10.1007/s10689-010-9411-0
   Smith MJ, 2014, J CLIN ONCOL, V32, P4155, DOI 10.1200/JCO.2014.58.2569
   Soares BP, 2017, PEDIATR BLOOD CANCER, V64, P0, DOI 10.1002/pbc.26514
   Song GA, 2010, J BIOL CHEM, V285, P22542, DOI 10.1074/jbc.M109.094557
   Stokland T, 2010, NEURO-ONCOLOGY, V12, P1257, DOI 10.1093/neuonc/noq092
   Sturm D, 2016, CELL, V164, P1060, DOI 10.1016/j.cell.2016.01.015
   Sturm D, 2014, NAT REV CANCER, V14, P92, DOI 10.1038/nrc3655
   Sturm D, 2012, CANCER CELL, V22, P425, DOI 10.1016/j.ccr.2012.08.024
   Sui Y, 2015, RADIOLOGY, V277, P489, DOI 10.1148/radiol.2015142156
   Szenker E, 2011, CELL RES, V21, P421, DOI 10.1038/cr.2011.14
   Taipale J, 2001, NATURE, V411, P349, DOI 10.1038/35077219
   Tatevossian RG, 2010, ACTA NEUROPATHOL, V120, P731, DOI 10.1007/s00401-010-0763-1
   Taylor KR, 2014, NAT GENET, V46, P457, DOI 10.1038/ng.2925
   Taylor MD, 2002, NAT GENET, V31, P306, DOI 10.1038/ng916
   Taylor MD, 2005, CANCER CELL, V8, P323, DOI 10.1016/j.ccr.2005.09.001
   Taylor MD, 2012, ACTA NEUROPATHOL, V123, P465, DOI 10.1007/s00401-011-0922-z
   Thompson MC, 2006, J CLIN ONCOL, V24, P1924, DOI 10.1200/JCO.2005.04.4974
   Turcan S, 2012, NATURE, V483, P479, DOI 10.1038/nature10866
   von Bueren AO, 2011, NEURO-ONCOLOGY, V13, P669, DOI 10.1093/neuonc/nor025
   Walker DA, 2013, NEURO-ONCOLOGY, V15, P462, DOI 10.1093/neuonc/nos330
   Watanabe T, 2009, AM J PATHOL, V174, P1149, DOI 10.2353/ajpath.2009.080958
   Wisoff JH, 2011, NEUROSURGERY, V68, P1548, DOI 10.1227/NEU.0b013e318214a66e
   Wu G, 2014, NAT GENET, V46, P444, DOI 10.1038/ng.2938
   Wu G, 2012, NAT GENET, V44, P251, DOI 10.1038/ng.1102
   Yeom KW, 2013, AM J ROENTGENOL, V200, P895, DOI 10.2214/AJR.12.9249
   Yuh EL, 2009, CHILD NERV SYST, V25, P1203, DOI 10.1007/s00381-009-0878-7
   Zamora C, 2017, NEUROIMAG CLIN N AM, V27, P39, DOI 10.1016/j.nic.2016.08.003
   Zapotocky M, 2018, J NEUROSURG-PEDIATR, V21, P145, DOI 10.3171/2017.8.PEDS17264
   Zeltzer PM, 1999, J CLIN ONCOL, V17, P832, DOI 10.1200/JCO.1999.17.3.832
   Zhang JH, 2013, NAT GENET, V45, P602, DOI 10.1038/ng.2611
   Zhukova N, 2013, J CLIN ONCOL, V31, P2927, DOI 10.1200/JCO.2012.48.5052
NR 159
TC 45
Z9 47
U1 0
U2 9
PU RADIOLOGICAL SOC NORTH AMERICA
PI OAK BROOK
PA 820 JORIE BLVD, OAK BROOK, IL 60523 USA
SN 0271-5333
EI 
J9 RADIOGRAPHICS
JI Radiographics
PD NOV-DEC 15
PY 2018
VL 38
IS 7
BP 2102
EP 2122
DI 10.1148/rg.2018180109
PG 21
WC Radiology, Nuclear Medicine & Medical Imaging
SC Radiology, Nuclear Medicine & Medical Imaging
GA HA1AI
UT WOS:000449943400013
PM 30422762
DA 2024-03-01
ER

PT J
AU Zhang, X
   Tian, Q
   Wang, L
   Liu, Y
   Li, BJ
   Liang, ZR
   Gao, P
   Zheng, KZ
   Zhao, BF
   Lu, HB
AF Zhang, Xi
   Tian, Qiang
   Wang, Liang
   Liu, Yang
   Li, Baojuan
   Liang, Zhengrong
   Gao, Peng
   Zheng, Kaizhong
   Zhao, Bofeng
   Lu, Hongbing
TI Radiomics Strategy for Molecular Subtype Stratification of Lower-Grade Glioma: Detecting IDH and <i>TP53</i> Mutations Based on Multimodal MRI
SO JOURNAL OF MAGNETIC RESONANCE IMAGING
LA English
DT Article
DE lower-grade glioma; multimodal MRI; IDH; TP53; radiomics
ID texture features; survival; cancer; classification; images; information; tumors
AB Background: Noninvasive detection of isocitrate dehydrogenase (IDH) and TP53 mutations are meaningful for molecular stratification of lower-grade gliomas (LrGG). Purpose: To explore potential MRI features reflecting IDH and TP53 mutations of LrGG, and propose a radiomics strategy for detecting them. Study Type: Retrospective, radiomics. Population/Subjects: A total of 103 LrGG patients were separated into development (n=73) and validation (n=30) cohorts. Field Strength/Sequence: T-1-weighted (before and after contrast-enhanced), T-2-weighted, and fluid-attenuation inversion recovery images from 1.5T (n=37) or 3T (n=66) scanners. Assessment: After data preprocessing, high-throughput features were derived from patients' volumes of interests of different sequences. The support vector machine-based recursive feature elimination (SVM-RFE) was adopted to find the optimal features for IDH and TP53 mutation detection. SVM models were trained and tested on development and validation cohort. The commonly used metric was used for assessing the efficiency. Statistical Tests: One-way analysis of variance (ANOVA), chi-square, or Fisher's exact test were applied on clinical characteristics to confirm whether significant differences exist between three molecular subtypes decided by IDH and TP53 status. Intraclass correlation coefficients were calculated to assess the robustness of the radiomics features. Results: The constituent ratio of histopathologic subtypes was significantly different among three molecular subtypes (P=0.017). SVM models for detecting IDH and TP53 mutation were established using 12 and 22 optimal features selected by SVM-RFE. The accuracies and area under the curves for IDH and TP53 mutations on the development cohort were 84.9%, 0.830, and 92.0%, 0.949, while on the validation cohort were 80.0%, 0.792, and 85.0%, 0.869, respectively. Furthermore, the stratified accuracies of three subtypes were 72.8%, 71.9%, and 70%, respectively. Data Conclusion: Using a radiomics approach integrating SVM model and multimodal MRI features, molecular subtype stratification of LGG patients was implemented through detecting IDH and TP53 mutations. The results suggested that the proposed approach has promising detecting efficiency and T-2-weighted image features are more important than features from other images.
C1 [Zhang, Xi; Liu, Yang; Li, Baojuan; Gao, Peng; Zheng, Kaizhong; Lu, Hongbing] Fourth Mil Med Univ, Dept Biomed Engn, Xian, Shaanxi, Peoples R China.
   [Tian, Qiang; Zhao, Bofeng] Fourth Mil Med Univ, Tangdu Hosp, Dept Radiol, Xian, Shaanxi, Peoples R China.
   [Wang, Liang] Fourth Mil Med Univ, Tangdu Hosp, Dept Neurosurg, Xian, Shaanxi, Peoples R China.
   [Liang, Zhengrong] SUNY Stony Brook, Dept Radiol, Stony Brook, NY 11794 USA.
   [Liang, Zhengrong] SUNY Stony Brook, Dept Comp Sci, Stony Brook, NY 11794 USA.
   [Liang, Zhengrong] SUNY Stony Brook, Dept Biomed Engn, Stony Brook, NY 11794 USA.
C3 Air Force Military Medical University; Air Force Military Medical University; Air Force Military Medical University; State University of New York (SUNY) System; State University of New York (SUNY) Stony Brook; State University of New York (SUNY) System; State University of New York (SUNY) Stony Brook; State University of New York (SUNY) System; State University of New York (SUNY) Stony Brook
RP Lu, HB (corresponding author), Fourth Mil Med Univ, 169 Changle West Rd, Xian 710032, Shaanxi, Peoples R China.
EM luhb@fmmu.edu.cn
FU National Natural Science Foundation of China (NSFC) [81701658, 81230035, 81772661]; National Key Research and Development Program of China [2017YFC0107400]; National Institutes of Health (NIH) [R01 CA206171]
CR Brat DJ, 2015, NEW ENGL J MED, V372, P2481, DOI 10.1056/NEJMoa1402121
   Cairncross JG, 2014, J CLIN ONCOL, V32, P783, DOI 10.1200/JCO.2013.49.3726
   Chan AKY, 2015, ONCOTARGET, V6, P20885, DOI 10.18632/oncotarget.4928
   Chang CC, 2011, ACM T INTEL SYST TEC, V2, P0, DOI 10.1145/1961189.1961199
   Chang Susan M, 2016, AM SOC CLIN ONCOL EDUC BOOK, V35, P75, DOI 10.14694/EDBK_158869
   Clark K, 2013, J DIGIT IMAGING, V26, P1045, DOI 10.1007/s10278-013-9622-7
   Collewet G, 2004, MAGN RESON IMAGING, V22, P81, DOI 10.1016/j.mri.2003.09.001
   Cristianini N, 2000, AN INTRODUCTION TO SUPPORT VECTOR MACHINES, V0, P1
   Cryan JB, 2014, ONCOTARGET, V5, P8083, DOI 10.18632/oncotarget.2342
   Fehr D, 2015, P NATL ACAD SCI USA, V112, PE6265, DOI 10.1073/pnas.1505935112
   Fouke SJ, 2015, J NEURO-ONCOL, V125, P457, DOI 10.1007/s11060-015-1908-9
   Galloway MM, 1975, COMPUTER GRAPHICS IM, V4, P172, DOI 10.1016/S0146-664X(75)80008-6
   Gevaert O, 2014, RADIOLOGY, V273, P168, DOI 10.1148/radiol.14131731
   Gillies RJ, 2016, RADIOLOGY, V278, P563, DOI 10.1148/radiol.2015151169
   Gorovets D, 2012, CLIN CANCER RES, V18, P2490, DOI 10.1158/1078-0432.CCR-11-2977
   HARALICK RM, 1973, IEEE T SYST MAN CYB, VSMC3, P610, DOI 10.1109/TSMC.1973.4309314
   Huang YQ, 2016, J CLIN ONCOL, V34, P2157, DOI 10.1200/JCO.2015.65.9128
   Kang Y, 2011, RADIOLOGY, V261, P882, DOI 10.1148/radiol.11110686
   Kohavi R, 1995, PROCEEDINGS OF THE 14TH INTERNATIONAL JOINT CONFERENCE ON ARTIFICIAL INTELLIGENCE-VOLUME, V0, P0
   Lambin P, 2012, EUR J CANCER, V48, P441, DOI 10.1016/j.ejca.2011.11.036
   Liu Y, 2017, AM J NEURORADIOL, V38, P1695, DOI 10.3174/ajnr.A5279
   Louis DN, 2016, ACTA NEUROPATHOL, V131, P803, DOI 10.1007/s00401-016-1545-1
   Mazurowski MA, 2013, NEURO-ONCOLOGY, V15, P1389, DOI 10.1093/neuonc/nos335
   Qi ST, 2014, ONCOL LETT, V7, P1895, DOI 10.3892/ol.2014.2013
   Rakotomamonjy A, 2003, JOURNAL OF MACHINE LEARNING RESEARCH, V3, P1357, DOI 10.1162/153244303322753706
   Reyes-Botero G, 2014, NEURO-ONCOLOGY, V16, P662, DOI 10.1093/neuonc/not235
   Rutman AM, 2009, EUR J RADIOL, V70, P232, DOI 10.1016/j.ejrad.2009.01.050
   Ryu YJ, 2014, PLOS ONE, V9, P0, DOI 10.1371/journal.pone.0108335
   Song BW, 2014, INT J COMPUT ASS RAD, V9, P1021, DOI 10.1007/s11548-014-0991-2
   Turkalp Z, 2014, JAMA NEUROL, V71, P1319, DOI 10.1001/jamaneurol.2014.1205
   Wang K, 2016, NEURO-ONCOLOGY, V18, P589, DOI 10.1093/neuonc/nov239
   Weller M, 2015, ACTA NEUROPATHOL, V129, P679, DOI 10.1007/s00401-015-1409-0
   Xiong J, 2016, EUR RADIOL, V26, P1705, DOI 10.1007/s00330-015-4025-4
   Yan H, 2009, NEW ENGL J MED, V360, P765, DOI 10.1056/NEJMoa0808710
   Yu JH, 2017, EUR RADIOL, V27, P3509, DOI 10.1007/s00330-016-4653-3
   Zhang BQ, 2017, NEURO-ONCOLOGY, V19, P109, DOI 10.1093/neuonc/now121
   Zhang CZ, 2013, NEURO-ONCOLOGY, V15, P1114, DOI 10.1093/neuonc/not087
   Zhang X, 2017, J MAGN RESON IMAGING, V46, P1281, DOI 10.1002/jmri.25669
   Zhou H, 2017, NEURO-ONCOLOGY, V19, P862, DOI 10.1093/neuonc/now256
NR 39
TC 79
Z9 88
U1 0
U2 31
PU WILEY
PI HOBOKEN
PA 111 RIVER ST, HOBOKEN 07030-5774, NJ USA
SN 1053-1807
EI 1522-2586
J9 J MAGN RESON IMAGING
JI J. Magn. Reson. Imaging
PD OCT 15
PY 2018
VL 48
IS 4
BP 916
EP 926
DI 10.1002/jmri.25960
PG 11
WC Radiology, Nuclear Medicine & Medical Imaging
SC Radiology, Nuclear Medicine & Medical Imaging
GA GW0FQ
UT WOS:000446539100005
PM 29394005
DA 2024-03-01
ER

PT J
AU Mackie, TR
   Jackson, EF
   Giger, M
AF Mackie, Thomas R.
   Jackson, Edward F.
   Giger, Maryellen
TI Opportunities and challenges to utilization of quantitative imaging: Report of the AAPM practical big data workshop
SO MEDICAL PHYSICS
LA English
DT Article
DE big data; deep learning; imaging biomarkers; quantitative imaging; radiomics
ID breast-cancer; intratumor heterogeneity; data set; radiomics; therapy; mri; information; diagnosis; oncology
AB BackgroundThis article is a summary of the quantitative imaging subgroup of the 2017 AAPM Practical Big Data Workshop (PBDW-2017) on progress and challenges in big data applied to cancer treatment and research supplemented by a draft white paper following an American Association of Physicists in Medicine FOREM meeting on Imaging Genomics in 2014. AimsThe goal of PBDW-2017 was to close the gap between theoretical vision and practical experience with encountering and solving challenges in curating and analyzing data. ConclusionsRecommendations based on the meetings are summarized.
C1 [Mackie, Thomas R.; Jackson, Edward F.] Univ Wisconsin, Sch Med & Publ Hlth, Dept Med Phys, Madison, WI 53705 USA.
   [Giger, Maryellen] Univ Chicago, Dept Radiol, Chicago, IL 60637 USA.
C3 University of Wisconsin System; University of Wisconsin Madison; University of Chicago
RP Mackie, TR (corresponding author), Univ Wisconsin, Sch Med & Publ Hlth, Dept Med Phys, Madison, WI 53705 USA.
EM trmackie@wisc.edu
FU NIBIB [HHSN268201000050C, HHSN268201300071C, HHSN268201500021C]
CR Abramson RG, 2012, BREAST CANCER-TARGET, V4, P139, DOI 10.2147/BCTT.S35882
   Unknown -, 2012, STRAHLENTHER ONKOL, V188, P97, DOI 10.1093/JICRU/NDQ002, 10.1007/s00066-011-0015-x, 10.1007/S00066-011-0015-X, 10.1093/jicru/ndq002
   Antropova N, 2017, MED PHYS, V44, P5162, DOI 10.1002/mp.12453
   Armato SG, 2004, RADIOLOGY, V232, P739, DOI 10.1148/radiol.2323032035
   Bentzen SM, 2005, LANCET ONCOL, V6, P112, DOI 10.1016/S1470-2045(05)01737-7
   Clark K, 2013, J DIGIT IMAGING, V26, P1045, DOI 10.1007/s10278-013-9622-7
   Gerlinger M, 2012, NEW ENGL J MED, V366, P883, DOI 10.1056/NEJMoa1113205
   Giger ML, 2018, J AM COLL RADIOL, V15, P512, DOI 10.1016/j.jacr.2017.12.028
   Giger ML, 2013, ANNU REV BIOMED ENG, V15, P327, DOI 10.1146/annurev-bioeng-071812-152416
   Giger ML, 2008, MED PHYS, V35, P5799, DOI 10.1118/1.3013555
   Giger ML, 2015, AAPM NEWSLETTER JAN, V0, P44
   Gillies RJ, 2010, CLIN RADIOL, V65, P517, DOI 10.1016/j.crad.2010.04.005
   Goodfellow IJ, 2015, 3 INT C LEARNING REP, V0, P0
   Gutman DA, 2013, RADIOLOGY, V267, P560, DOI 10.1148/radiol.13120118
   Huynh BQ, 2016, J MED IMAGING, V3, P0, DOI 10.1117/1.JMI.3.3.034501
   Kamnitsas K, 2017, MED IMAGE ANAL, V36, P61, DOI 10.1016/j.media.2016.10.004
   Kinahan PE, 2010, SEMIN ULTRASOUND CT, V31, P496, DOI 10.1053/j.sult.2010.10.001
   Kumar V, 2012, MAGN RESON IMAGING, V30, P1234, DOI 10.1016/j.mri.2012.06.010
   Lambin P, 2012, EUR J CANCER, V48, P441, DOI 10.1016/j.ejca.2011.11.036
   Langer SG, 2011, J DIGIT IMAGING, V24, P203, DOI 10.1007/s10278-010-9311-8
   Li H, 2016, NPJ BREAST CANCER, V2, P0, DOI 10.1038/npjbcancer.2016.12
   Ling CC, 2000, INT J RADIAT ONCOL, V47, P551, DOI 10.1016/S0360-3016(00)00467-3
   Lu W, 2015, BRIT J RADIOL, V88, P0, DOI 10.1259/bjr.20140625
   McCollough CH, 2004, MED PHYS, V31, P2423, DOI 10.1118/1.1769632
   Raunig DL, 2015, STAT METHODS MED RES, V24, P27, DOI 10.1177/0962280214537344
   Rawat W, 2017, NEURAL COMPUT, V29, P2352, DOI 10.1162/NECO_a_00990
   Scrivener M, 2016, TRANSL CANCER RES, V5, P398, DOI 10.21037/tcr.2016.06.18
   Siebers J, 2011, UNCERTAINTIES EXTERN, V0, P0
   Sottoriva A, 2013, P NATL ACAD SCI USA, V110, P4009, DOI 10.1073/pnas.1219747110
   Huynh T, 2016, IEEE T MED IMAGING, V35, P174, DOI 10.1109/TMI.2015.2461533
   Vandenberghe S, 2015, PHYS MED BIOL, V60, PR115, DOI 10.1088/0031-9155/60/4/R115
   Wolbarst AB, 1993, PHYS RADIOLOGY, V0, P0
   Zhu YT, 2015, SCI REP-UK, V5, P0, DOI 10.1038/srep17787
NR 33
TC 5
Z9 5
U1 0
U2 9
PU WILEY
PI HOBOKEN
PA 111 RIVER ST, HOBOKEN 07030-5774, NJ USA
SN 0094-2405
EI 2473-4209
J9 MED PHYS
JI Med. Phys.
PD OCT 15
PY 2018
VL 45
IS 10
BP E820
EP E828
DI 10.1002/mp.13135
PG 9
WC Radiology, Nuclear Medicine & Medical Imaging
SC Radiology, Nuclear Medicine & Medical Imaging
GA GW5RR
UT WOS:000446995000004
PM 30248184
DA 2024-03-01
ER

PT J
AU Naghavi, AO
   Yang, GQ
   Latifi, K
   Gillies, R
   McLeod, H
   Harrison, LB
AF Naghavi, Arash O.
   Yang, George Q.
   Latifi, Kujtim
   Gillies, Robert
   McLeod, Howard
   Harrison, Louis B.
TI The Future of Radiation Oncology in Soft Tissue Sarcoma
SO CANCER CONTROL
LA English
DT Review
DE radiation oncology; soft tissue sarcoma; radiation; radiotherapy
ID positron-emission-tomography; gene-expression profiles; ct texture analysis; local recurrence; adjuvant chemotherapy; neoadjuvant therapy; tumor radiosensitivity; retrospective analysis; pathological response; clinical-outcm
AB Radiotherapy (RT) is an important component of the treatment of soft tissue sarcomas (STS) and has been traditionally incorporated with a homogenous approach despite the reality that STS displays a known heterogeneity in clinicopathologic features and treatment outcomes. In this article, we explore the principle components of personalized medicine, including genomics, radiomics, and treatment response, along with their impact on the future of radiation therapy for STS. We propose a shift in the treatment paradigm for STS from a one-size-fits-all technique to one that implements the tenets of personalized medicine and includes the framework for a potential clinical trial technique in this heterogeneous disease.
C1 [Naghavi, Arash O.; Yang, George Q.; Latifi, Kujtim; Harrison, Louis B.] H Lee Moffitt Canc Ctr & Res Inst, Dept Radiat Oncol, Tampa, FL USA.
   [Gillies, Robert] H Lee Moffitt Canc Ctr & Res Inst, Dept Canc Physiol, Tampa, FL USA.
   [McLeod, Howard] H Lee Moffitt Canc Ctr & Res Inst, Dept Canc Epidemiol, Tampa, FL USA.
C3 H Lee Moffitt Cancer Center & Research Institute; H Lee Moffitt Cancer Center & Research Institute; H Lee Moffitt Cancer Center & Research Institute
RP Naghavi, AO (corresponding author), 12902 Magnolia Dr, Tampa, FL 33612 USA.
EM arash.naghavi@moffitt.org
CR Aerts HJWL, 2014, NAT COMMUN, V5, P0, DOI 10.1038/ncomms5006
   Ahmed KA, 2017, NEURO-ONCOLOGY, V19, P1145, DOI 10.1093/neuonc/nox043
   Ahmed KA, 2016, INT J RADIAT ONCOL, V95, P1399, DOI 10.1016/j.ijrobp.2016.03.050
   Ahmed KA, 2016, CANCER CONTROL, V23, P21, DOI 10.1177/107327481602300105
   Ahmed KA, 2015, ONCOTARGET, V6, P34414, DOI 10.18632/oncotarget.5437
   Ahmed N, 2015, J CLIN ONCOL, V33, P1688, DOI 10.1200/JCO.2014.58.0225
   Unknown -, 2016, NEUROSURGERY, V0, P0
   Baldini EH, 2015, ANN SURG ONCOL, V22, P2846, DOI 10.1245/s10434-015-4633-x
   Baldini EH, 2015, INT J RADIAT ONCOL, V92, P602, DOI 10.1016/j.ijrobp.2015.02.013
   Benz MR, 2009, CLIN CANCER RES, V15, P2856, DOI 10.1158/1078-0432.CCR-08-2537
   Bertucci F, 2018, ANN ONCOL, V29, P459, DOI 10.1093/annonc/mdx699
   Biswas SK, 2010, NAT IMMUNOL, V11, P889, DOI 10.1038/ni.1937
   Burgess M, 2015, CURR TREAT OPTION ON, V16, P0, DOI 10.1007/s11864-015-0345-5
   Cahlon O, 2012, ANN SURG, V255, P343, DOI 10.1097/SLA.0b013e3182367aa7
   Choi H, 2007, J CLIN ONCOL, V25, P1753, DOI 10.1200/JCO.2006.07.3049
   Coppola D, 2011, AM J PATHOL, V179, P37, DOI 10.1016/j.ajpath.2011.03.007
   Corino VDA, 2018, J MAGN RESON IMAGING, V47, P829, DOI 10.1002/jmri.25791
   COSTA J, 1984, CANCER, V53, P530, DOI 10.1002/1097-0142(19840201)53:3<530::AID-CNCR2820530327>3.0.CO;2-D
   DAngelo SP, 2014, SARCOMA, V2014, P391967, DOI 10.1155/2014/391967
   Daigeler A, 2014, BRIT J CANCER, V110, P1456, DOI 10.1038/bjc.2014.21
   Degnan AJ, 2018, CLIN IMAG, V47, P9, DOI 10.1016/j.clinimag.2017.08.003
   Dewan MZ, 2009, CLIN CANCER RES, V15, P5379, DOI 10.1158/1078-0432.CCR-09-0265
   Diehn M, 2008, P NATL ACAD SCI USA, V105, P5213, DOI 10.1073/pnas.0801279105
   Eary JF, 1998, CLIN CANCER RES, V4, P1215
   Eilber FC, 2004, ANN SURG, V240, P686, DOI 10.1109/01.sla.0000141710.74073.0d
   Eilber FC, 2001, J CLIN ONCOL, V19, P3203, DOI 10.1200/JCO.2001.19.13.3203
   Eilber FC, 2007, ANN SURG, V246, P105, DOI 10.1097/01.sla.0000262787.88639.2b
   Evilevitch V, 2008, CLIN CANCER RES, V14, P715, DOI 10.1158/1078-0432.CCR-07-1762
   Fave X, 2017, SCI REP-UK, V7, P0, DOI 10.1038/s41598-017-00665-z
   Ferrari A, 2004, CANCER, V101, P627, DOI 10.1002/cncr.20386
   Finkelstein SE, 2012, INT J RADIAT ONCOL, V82, P924, DOI 10.1016/j.ijrobp.2010.12.068
   Fisher SM, 2016, EUR J RADIOL, V85, P1336, DOI 10.1016/j.ejrad.2016.05.003
   Folkert MR, 2014, J CLIN ONCOL, V32, P3236, DOI 10.1200/JCO.2013.53.9452
   Francis P, 2005, GENE CHROMOSOME CANC, V43, P302, DOI 10.1002/gcc.20191
   Frezza AM, 2017, BMC MED, V15, P0, DOI 10.1186/s12916-017-0872-y
   Frustaci S, 2003, ONCOLOGY-BASEL, V65, P80, DOI 10.1159/000073366
   Frustaci S, 2001, J CLIN ONCOL, V19, P1238, DOI 10.1200/JCO.2001.19.5.1238
   Fujiwara T, 2011, AM J PATHOL, V179, P1157, DOI 10.1016/j.ajpath.2011.05.034
   Gillies RJ, 2016, RADIOLOGY, V278, P563, DOI 10.1148/radiol.2015151169
   Goh V, 2011, RADIOLOGY, V261, P165, DOI 10.1148/radiol.11110264
   Golden EB, 2014, ONCOIMMUNOLOGY, V3, P0, DOI 10.4161/onci.28518
   Guillou L, 2010, VIRCHOWS ARCH, V456, P201, DOI 10.1007/s00428-009-0853-4
   Guo WT, 2015, J MED IMAGING, V2, P0, DOI 10.1117/1.JMI.2.4.041007
   Haas RLM, 2016, RADIOTHER ONCOL, V119, P14, DOI 10.1016/j.radonc.2015.12.002
   HARRISON LB, 1993, INT J RADIAT ONCOL, V27, P259, DOI 10.1016/0360-3016(93)90236-O
   Hettmer S, 2015, ELIFE, V4, P0, DOI 10.7554/eLife.09436
   Hodi FS, 2010, NEW ENGL J MED, V363, P711, DOI 10.1056/NEJMoa1003466
   Hu J, 2005, CANCER GENET CYTOGEN, V161, P20, DOI 10.1016/j.cancergencyto.2005.01.011
   Kelly KJ, 2015, ANN SURG, V262, P156, DOI 10.1097/SLA.0000000000001063
   Kumar V, 2012, MAGN RESON IMAGING, V30, P1234, DOI 10.1016/j.mri.2012.06.010
   Kwak EL, 2010, NEW ENGL J MED, V363, P1693, DOI 10.1056/NEJMoa1006448
   Loong HH, 2018, ESMO OPEN, V3, P0, DOI 10.1136/esmoopen-2017-000293
   MacDermed DM, 2010, INT J RADIAT ONCOL, V76, P1147, DOI 10.1016/j.ijrobp.2009.03.015
   Messina JL, 2012, SCI REP-UK, V2, P0, DOI 10.1038/srep00765
   Nabeshima A, 2015, BRIT J CANCER, V112, P547, DOI 10.1038/bjc.2014.637
   Naghavi AO, 2017, BRACHYTHERAPY, V16, P466, DOI 10.1016/j.brachy.2017.02.004
   Naghavi AO, 2016, BRACHYTHERAPY, V15, P495, DOI 10.1016/j.brachy.2016.03.013
   Naghavi AO, 2016, CURR PROB CANCER, V40, P38, DOI 10.1016/j.currproblcancer.2015.10.002
   Naghovi AO, 2017, J CONTEMP BRACHYTHER, V9, P20, DOI 10.5114/jcb.2017.65641
   Nakayama R, 2007, MODERN PATHOL, V20, P749, DOI 10.1038/modpathol.3800794
   ORegan KN, 2011, AM J ROENTGENOL, V197, PW37, DOI 10.2214/AJR.10.5824
   OSullivan Brian, 2003, CURR TREAT OPTIONS ONCOL, V4, P453, DOI 10.1007/s11864-003-0046-3
   Palmer AM, 2014, BRIT J CLIN PHARMACO, V78, P33, DOI 10.1111/bcp.12285
   Pasquali S, 2018, J CLIN ONCOL, V36, P0, DOI 10.1200/JCO.2018.36.15_suppl.11518
   Petrioli R, 2002, AM J CLIN ONCOL-CANC, V25, P468, DOI 10.1097/00000421-200210000-00009
   Pollack SM, 2018, J CLIN ONCOL, V36, P125, DOI 10.1200/JCO.2017.75.1610
   Pollock RE, 2004, ANN SURG, V240, P695
   Raj Shailaja, 2015, SARCOMA, V2015, P614736, DOI 10.1155/2015/614736
   Rakheja R, 2013, AM J ROENTGENOL, V201, P170, DOI 10.2214/AJR.12.9795
   Rao SX, 2016, UNITED EUR GASTROENT, V4, P257, DOI 10.1177/2050640615601603
   Ratan R, 2016, CANCER-AM CANCER SOC, V122, P2952, DOI 10.1002/cncr.30191
   Rizvi NA, 2017, NEW ENGL J MED, V377, P1986, DOI 10.1056/NEJMe1711430
   Scott JG, 2017, LANCET ONCOL, V18, P202, DOI 10.1016/S1470-2045(16)30648-9
   Segal E, 2007, NAT BIOTECHNOL, V25, P675, DOI 10.1038/nbt1306
   Shafiq-ul-Hassan M, 2017, MED PHYS, V44, P1050, DOI 10.1002/mp.12123
   Shah D, 2012, ANTICANCER RES, V32, P3911
   Shmulevich I, 2002, CANCER-AM CANCER SOC, V94, P2069, DOI 10.1002/cncr.10425
   Siegel RL, 2017, CA-CANCER J CLIN, V67, P7, DOI 10.3322/caac.21387
   Skubitz KM, 2004, J LAB CLIN MED, V144, P78, DOI 10.1016/j.lab.2004.04.005
   Soyfer V, 2013, BRIT J RADIOL, V86, P0, DOI 10.1259/bjr.20130258
   Spraker MB, 2017, INT J RADIAT ONCOL, V99, PS78, DOI 10.1016/j.ijrobp.2017.06.190
   Stacchiotti S, 2009, RADIOLOGY, V251, P447, DOI 10.1148/radiol.2512081403
   Stahl JM, 2017, EJSO-EUR J SURG ONC, V43, P168, DOI 10.1016/j.ejso.2016.05.031
   Stoyanova R, 2016, ONCOTARGET, V7, P53362, DOI 10.18632/oncotarget.10523
   Strom T, 2017, EUR J CANCER, V84, P304, DOI 10.1016/j.ejca.2017.08.001
   Tawbi HA, 2017, LANCET ONCOL, V18, P1493, DOI 10.1016/S1470-2045(17)30624-1
   Tian F, 2015, ABDOM IMAGING, V40, P1705, DOI 10.1007/s00261-014-0318-3
   Tierney JF, 1997, LANCET, V350, P1647
   Torres-Roca JF, 2015, INT J RADIAT ONCOL, V93, P631, DOI 10.1016/j.ijrobp.2015.06.021
   Torres-Roca JF, 2012, PERS MED, V9, P547, DOI 10.2217/PME.12.55
   Torres-Roca JF, 2005, CANCER RES, V65, P7169, DOI 10.1158/0008-5472.CAN-05-0656
   TROJANI M, 1984, INT J CANCER, V33, P37, DOI 10.1002/ijc.2910330108
   Tschoep K, 2007, CRIT REV ONCOL HEMAT, V63, P111, DOI 10.1016/j.critrevonc.2007.04.001
   Tseng WW, 2014, HUM VACC IMMUNOTHER, V10, P3117, DOI 10.4161/21645515.2014.983003
   Tuan J, 2014, RADIOL MED, V119, P790, DOI 10.1007/s11547-013-0350-3
   Vallières M, 2015, PHYS MED BIOL, V60, P5471, DOI 10.1088/0031-9155/60/14/5471
   Van Allen EM, 2015, SCIENCE, V350, P207, DOI 10.1126/science.aad0095
   von Mehren M, 2016, J NATL COMPR CANC NE, V14, P758, DOI 10.6004/jnccn.2016.0078
   Wang D, 2015, J CLIN ONCOL, V33, P2231, DOI 10.1200/JCO.2014.58.5828
   Willeumier JJ, 2017, BMJ OPEN, V7, P0, DOI 10.1136/bmjopen-2016-012930
   Woll PJ, 2012, LANCET ONCOL, V13, P1045, DOI 10.1016/S1470-2045(12)70346-7
   Worley BS, 2001, CANCER RES, V61, P6868
   Yang JC, 1998, J CLIN ONCOL, V16, P197, DOI 10.1200/JCO.1998.16.1.197
   Young KH, 2016, PLOS ONE, V11, P0, DOI 10.1371/journal.pone.0157164
   Zhou M, 2014, TRANSL ONCOL, V7, P5, DOI 10.1593/tlo.13730
   Zhu YT, 2015, SCI REP-UK, V5, P0, DOI 10.1038/srep17787
   Zinn PO, 2017, NEUROSURGERY, V64, P203, DOI 10.1093/neuros/nyx316
NR 113
TC 7
Z9 7
U1 0
U2 10
PU SAGE PUBLICATIONS INC
PI THOUSAND OAKS
PA 2455 TELLER RD, THOUSAND OAKS, CA 91320 USA
SN 1073-2748
EI 1526-2359
J9 CANCER CONTROL
JI Cancer Control
PD DEC 11
PY 2018
VL 25
IS 1
BP 
EP 
DI 10.1177/1073274818815504
PG 12
WC Oncology
SC Oncology
GA HE1AB
UT WOS:000453001000001
DA 2024-03-01
ER

PT J
AU Bakr, S
   Gevaert, O
   Echegaray, S
   Ayers, K
   Zhou, M
   Shafiq, M
   Zheng, H
   Benson, JA
   Zhang, WR
   Leung, ANC
   Kadoch, M
   Hoang, CD
   Shrager, J
   Quon, A
   Rubin, DL
   Plevritis, SK
   Napel, S
AF Bakr, Shaimaa
   Gevaert, Olivier
   Echegaray, Sebastian
   Ayers, Kelsey
   Zhou, Mu
   Shafiq, Majid
   Zheng, Hong
   Benson, Jalen Anthony
   Zhang, Weiruo
   Leung, Ann N. C.
   Kadoch, Michael
   Hoang, Chuong D.
   Shrager, Joseph
   Quon, Andrew
   Rubin, Daniel L.
   Plevritis, Sylvia K.
   Napel, Sandy
TI A radiogenomic dataset of non-small cell lung cancer
SO SCIENTIFIC DATA
LA English
DT Article; Data Paper
ID ct texture analysis; quantitative features; tumor heterogeneity; gene; radiomics; variability; images; reproducibility; information; annotation
AB Medical image biomarkers of cancer promise improvements in patient care through advances in precision medicine. Compared to genomic biomarkers, image biomarkers provide the advantages of being non-invasive, and characterizing a heterogeneous tumor in its entirety, as opposed to limited tissue available via biopsy. We developed a unique radiogenomic dataset from a Non-Small Cell Lung Cancer (NSCLC) cohort of 211 subjects. The dataset comprises Computed Tomography (CT), Positron Emission Tomography (PET)/CT images, semantic annotations of the tumors as observed on the medical images using a controlled vocabulary, and segmentation maps of tumors in the CT scans. Imaging data are also paired with results of gene mutation analyses, gene expression microarrays and RNA sequencing data from samples of surgically excised tumor tissue, and clinical data, including survival outcomes. This dataset was created to facilitate the discovery of the underlying relationship between tumor molecular and medical image features, as well as the development and evaluation of prognostic medical image biomarkers.
C1 [Bakr, Shaimaa] Stanford Univ, Dept Elect Engn, Stanford, CA 94305 USA.
   [Gevaert, Olivier; Zhou, Mu; Zheng, Hong] Stanford Univ, Dept Med, Sch Med, Stanford, CA 94305 USA.
   [Echegaray, Sebastian; Zhang, Weiruo; Leung, Ann N. C.; Quon, Andrew; Rubin, Daniel L.; Plevritis, Sylvia K.; Napel, Sandy] Stanford Univ, Dept Radiol, Sch Med, Stanford, CA 94305 USA.
   [Ayers, Kelsey; Benson, Jalen Anthony] Stanford Univ, Dept Cardiothorac Surg, Sch Med, Stanford, CA 94305 USA.
   [Shafiq, Majid] Johns Hopkins Univ, Dept Med, 733 N Broadway, Baltimore, MD 21205 USA.
   [Kadoch, Michael] Univ Calif Davis, Dept Radiol, Sacramento, CA 95817 USA.
   [Hoang, Chuong D.] NCI, Thorac & GI Oncol Branch, NIH, Bethesda, MD 20892 USA.
   [Shrager, Joseph] Stanford Sch Med, Div Thorac Surg, Dept Cardiothorac Surg, Stanford, CA 94305 USA.
   [Shrager, Joseph] VA Palo Alto Hlth Care Syst, Palo Alto, CA 94304 USA.
C3 Stanford University; Stanford University; Stanford University; Stanford University; Johns Hopkins University; University of California System; University of California Davis; National Institutes of Health (NIH) - USA; NIH National Cancer Institute (NCI); Stanford University; US Department of Veterans Affairs; Veterans Health Administration (VHA); VA Palo Alto Health Care System
RP Napel, S (corresponding author), Stanford Univ, Dept Radiol, Sch Med, Stanford, CA 94305 USA.
EM snapel@stanford.edu
FU National Cancer Institute; National Institute of Biomedical Imaging and Bioengineering of the National Institutes of Health [R01 CA160251, U01 CA187947, U01 CA142555, U01 CA190214, R01 EB020527]
CR Aerts HJWL, 2014, NAT COMMUN, V5, P0, DOI 10.1038/ncomms5006
   Bakr S, 2017, J MED IMAGING, V4, P0, DOI 10.1117/1.JMI.4.4.041303
   Balagurunathan Y, 2014, TRANSL ONCOL, V7, P72, DOI 10.1593/tlo.13844
   Barrett T, 2009, NUCLEIC ACIDS RES, V37, PD885, DOI 10.1093/nar/gkn764
   Channin DS, 2009, RADIOLOGY, V253, P590, DOI 10.1148/radiol.2533090135
   Clark K, 2013, J DIGIT IMAGING, V26, P1045, DOI 10.1007/s10278-013-9622-7
   Collisson EA, 2014, NATURE, V511, P543, DOI 10.1038/nature13385
   Coroller TP, 2015, RADIOTHER ONCOL, V114, P345, DOI 10.1016/j.radonc.2015.02.015
   Diehn M, 2008, P NATL ACAD SCI USA, V105, P5213, DOI 10.1073/pnas.0801279105
   Dobin A, 2013, BIOINFORMATICS, V29, P15, DOI 10.1093/bioinformatics/bts635
   El Naqa I, 2009, PATTERN RECOGN, V42, P1162, DOI 10.1016/j.patcog.2008.08.011
   Fave X, 2015, MED PHYS, V42, P6784, DOI 10.1118/1.4934826
   Ganeshan B, 2012, CLIN RADIOL, V67, P157, DOI 10.1016/j.crad.2011.08.012
   Ganeshan B, 2012, EUR RADIOL, V22, P796, DOI 10.1007/s00330-011-2319-8
   Gevaert O, 2017, CANC IMAGING ARCH, V0, P0
   Gevaert O, 2017, SCI REP-UK, V7, P0, DOI 10.1038/srep41674
   Gevaert O, 2012, RADIOLOGY, V264, P387, DOI 10.1148/radiol.12111607
   Gillies RJ, 2016, RADIOLOGY, V278, P563, DOI 10.1148/radiol.2015151169
   Hammerman PS, 2012, NATURE, V489, P519, DOI 10.1038/nature11404
   Hansell DM, 2008, RADIOLOGY, V246, P697, DOI 10.1148/radiol.2462070712
   Itakura H, 2015, SCI TRANSL MED, V7, P0, DOI 10.1126/scitranslmed.aaa7582
   Kahn Charles E Jr, 2007, J AM COLL RADIOL, V4, P652, DOI 10.1016/j.jacr.2007.06.004
   Lambin P, 2017, NAT REV CLIN ONCOL, V14, P749, DOI 10.1038/nrclinonc.2017.141
   Lambin P, 2013, NAT REV CLIN ONCOL, V10, P27, DOI 10.1038/nrclinonc.2012.196
   Lee ES, 2008, CLIN CANCER RES, V14, P7397, DOI 10.1158/1078-0432.CCR-07-4937
   Li Q, 2017, MED PHYS, V44, P4341, DOI 10.1002/mp.12309
   Liu Y, 2018, RADIOLOGY, V286, P298, DOI 10.1148/radiol.2017161458
   Lo P, 2016, MED PHYS, V43, P4854, DOI 10.1118/1.4954845
   Mongkolwat P, 2014, J DIGIT IMAGING, V27, P692, DOI 10.1007/s10278-014-9710-3
   Nair VS, 2012, CANCER RES, V72, P3725, DOI 10.1158/0008-5472.CAN-11-3943
   Nyflot MJ, 2015, J MED IMAGING, V2, P0, DOI 10.1117/1.JMI.2.4.041002
   OConnor JPB, 2017, NAT REV CLIN ONCOL, V14, P169, DOI 10.1038/nrclinonc.2016.162
   Oxnard GR, 2011, J CLIN ONCOL, V29, P3114, DOI 10.1200/JCO.2010.33.7071
   Parkinson H, 2011, NUCLEIC ACIDS RES, V39, PD1002, DOI 10.1093/nar/gkq1040
   Rubin DL, 2014, TRANSL ONCOL, V7, P23, DOI 10.1593/tlo.13796
   Segal E, 2007, NAT BIOTECHNOL, V25, P675, DOI 10.1038/nbt1306
   Siegel RL, 2017, CA-CANCER J CLIN, V67, P7, DOI 10.3322/caac.21387
   Solomon J, 2016, RADIOLOGY, V279, P185, DOI 10.1148/radiol.2015150892
   Tixier F, 2011, J NUCL MED, V52, P369, DOI 10.2967/jnumed.110.082404
   Trapnell C, 2012, NAT PROTOC, V7, P562, DOI 10.1038/nprot.2012.016
   Velazquez ER, 2017, CANCER RES, V77, P3922, DOI 10.1158/0008-5472.CAN-17-0122
   Wu J, 2017, RADIOLOGY, V285, P401, DOI 10.1148/radiol.2017162823
   Zhao BS, 2016, SCI REP-UK, V6, P0, DOI 10.1038/srep23428
   Zhao BS, 2009, RADIOLOGY, V252, P263, DOI 10.1148/radiol.2522081593
   Zhou M, 2018, RADIOLOGY, V286, P307, DOI 10.1148/radiol.2017161845
NR 49
TC 137
Z9 148
U1 6
U2 21
PU NATURE PORTFOLIO
PI BERLIN
PA HEIDELBERGER PLATZ 3, BERLIN, 14197, GERMANY
SN 
EI 2052-4463
J9 SCI DATA
JI Sci. Data
PD OCT 16
PY 2018
VL 5
IS 
BP 
EP 
DI 10.1038/sdata.2018.202
PG 9
WC Multidisciplinary Sciences
SC Science & Technology - Other Topics
GA GW9YD
UT WOS:000447363600001
PM 30325352
DA 2024-03-01
ER

PT J
AU Romanchikova, M
   Harison, K
   Burnet, NG
   Hole, ACF
   Sutcliffe, MPF
   Parker, MA
   Jena, R
   Thomas, SJ
AF Romanchikova, Marina
   Harison, Karl
   Burnet, Neil G.
   Hole, Andrew C. F.
   Sutcliffe, Michael P. F.
   Parker, Michael Andrew
   Jena, Rajesh
   Thomas, Simon James
TI Automated customized retrieval of radiotherapy data for clinical trials, audit and research
SO BRITISH JOURNAL OF RADIOLOGY
LA English
DT Article
ID radiation-therapy
AB Objective: To enable fast and customizable automated collection of radiotherapy (RT) data from tomotherapy storage. Methods: Human-readable data maps (TagMaps) were created to generate DICOM-RT (Digital Imaging and Communications in Medicine standard for Radiation Therapy) data from tomotherapy archives, and provided access to "hidden" information comprising delivery sino-grams, positional corrections and adaptive-RT doses. Results: 797 data sets totalling 25,000 scans were batch-exported in 31.5 h. All archived information was restored, including the data not available via commercial software. The exported data were DICOM-compliant and compatible with major commercial tools including RayStation, Pinnacle and ProSoma. The export ran without operator interventions. Conclusion: The TagMap method for DICOM-RT data modelling produced software that was many times faster than the vendor's solution, required minimal operator input and delivered high volumes of vendor-identical DICOM data. The approach is applicable to many clinical and research data processing scenarios and can be adapted to recover DICOM-RT data from other proprietary storage types such as Elekta, Pinnacle or ProSoma. Advances in knowledge: A novel method to translate data from proprietary storage to DICOM-RT is presented. It provides access to the data hidden in electronic archives, offers a working solution to the issues of data migration and vendor lock-in and paves the way for large-scale imaging and radiomics studies.
C1 [Romanchikova, Marina; Hole, Andrew C. F.; Thomas, Simon James] Cambridge Univ Hosp, Dept Med Phys & Clin Engn, Cambridge, England.
   [Harison, Karl; Parker, Michael Andrew] Univ Cambridge, Dept Phys, Cambridge, England.
   [Burnet, Neil G.; Jena, Rajesh] Univ Cambridge, Dept Oncol, Cambridge, England.
   [Sutcliffe, Michael P. F.] Univ Cambridge, Dept Engn, Cambridge, England.
C3 University of Cambridge; University of Cambridge; University of Cambridge; University of Cambridge
RP Romanchikova, M (corresponding author), Cambridge Univ Hosp, Dept Med Phys & Clin Engn, Cambridge, England.
EM m.romanchikova@gmail.com
FU Cancer Research. UK [CRUK/A13405]; VoxTox research programme; Cambridge Biomedical Research Centre; STFC [ST/L005662/1, ST/K003666/1, ST/N000234/1, ST/M006417/1] Funding Source: UKRI
CR Unknown -, 1998, WORLD WIDE WEB CONSO, V0, P0
   Unknown -, 2016, TOMOTHERAPY DICOM CO, V0, P0
   Burnet Neil G, 2017, CERN IDEASQ J EXP INNOV, V1, P3, DOI 10.23726/cij.2017.457
   Gillies RJ, 2016, RADIOLOGY, V278, P563, DOI 10.1148/radiol.2015151169
   Handsfield LL, 2014, MED PHYS, V41, P0, DOI 10.1118/1.4894721
   Höss A, 2014, RADIAT ONCOL, V9, P0, DOI 10.1186/1748-717X-9-79
   Kay M, 2004, XPATH 2 0 PROGRAMMER, V0, P0
   Law MYY, 2009, RADIOGRAPHICS, V29, P655, DOI 10.1148/rg.293075172
   MAYLES P, 2007, HDB RADIOTHERAPY PHY, V0, P0, DOI DOI 10.1201/9781420012026
   Mezzenga E, 2014, J INSTRUM, V9, P0, DOI 10.1088/1748-0221/9/04/C04039
   Nyholm T, 2016, RADIOTHER ONCOL, V119, P344, DOI 10.1016/j.radonc.2016.04.007
   Ryczkowski A, 2011, REP PRACT ONCOL RADI, V16, P58, DOI 10.1016/j.rpor.2011.01.004
   Skripcak T, 2014, RADIOTHER ONCOL, V113, P303, DOI 10.1016/j.radonc.2014.10.001
   Warnock MJ, 2007, J DIGIT IMAGING, V20, P125, DOI 10.1007/s10278-007-9064-1
NR 14
TC 1
Z9 1
U1 0
U2 4
PU BRITISH INST RADIOLOGY
PI LONDON
PA 36 PORTLAND PLACE, LONDON W1N 4AT, ENGLAND
SN 0007-1285
EI 1748-880X
J9 BRIT J RADIOL
JI Br. J. Radiol.
PD JUN 15
PY 2018
VL 91
IS 1083
BP 
EP 
DI 10.1259/bjr.20170651
PG 6
WC Radiology, Nuclear Medicine & Medical Imaging
SC Radiology, Nuclear Medicine & Medical Imaging
GA FW8PU
UT WOS:000425599600007
PM 29125328
DA 2024-03-01
ER

PT J
AU Zargari, A
   Du, Y
   Heidari, M
   Thai, TC
   Gunderson, CC
   Moore, K
   Mannel, RS
   Liu, H
   Zheng, B
   Qiu, YC
AF Zargari, Abolfazl
   Du, Yue
   Heidari, Morteza
   Thai, Theresa C.
   Gunderson, Camille C.
   Moore, Kathleen
   Mannel, Robert S.
   Liu, Hong
   Zheng, Bin
   Qiu, Yuchen
TI Prediction of chemotherapy response in ovarian cancer patients using a new clustered quantitative image marker
SO PHYSICS IN MEDICINE AND BIOLOGY
LA English
DT Article
DE quantitative imaging features; feature optimization; chemoresponse prediction; ovarian cancer
ID computed-tomography images; classification; radiomics; ct; carcinoma; optimization; extraction; system; masses; tumors
AB This study aimed to investigate the feasibility of integrating image features computed from both spatial and frequency domain to better describe the tumor heterogeneity for precise prediction of tumor response to postsurgical chemotherapy in patients with advanced-stage ovarian cancer. A computer-aided scheme was applied to first compute 133 features from five categories namely, shape and density, fast Fourier transform, discrete cosine transform (DCT), wavelet, and gray level difference method. An optimal feature cluster was then determined by the scheme using the particle swarm optimization algorithm aiming to achieve an enhanced discrimination power that was unattainable with the single features. The scheme was tested using a balanced dataset (responders and non-responders defined using 6 month PFS) retrospectively collected from 120 ovarian cancer patients. By evaluating the performance of the individual features among the five categories, the DCT features achieved the highest predicting accuracy than the features in other groups. By comparison, a quantitative image marker generated from the optimal feature cluster yielded the area under ROC curve (AUC) of 0.86, while the top performing single feature only had an AUC of 0.74. Furthermore, it was observed that the features computed from the frequency domain were as important as those computed from the spatial domain. In conclusion, this study demonstrates the potential of our proposed new quantitative image marker fused with the features computed from both spatial and frequency domain for a reliable prediction of tumor response to postsurgical chemotherapy.
C1 [Zargari, Abolfazl; Du, Yue; Heidari, Morteza; Liu, Hong; Zheng, Bin; Qiu, Yuchen] Univ Oklahoma, Sch Elect & Comp Engn, Norman, OK 73019 USA.
   [Thai, Theresa C.] Univ Oklahoma, Dept Radiol, Hlth Sci Ctr, Oklahoma City, OK 73104 USA.
   [Gunderson, Camille C.; Moore, Kathleen; Mannel, Robert S.] Univ Oklahoma, Dept Obstet & Gynecol, Hlth Sci Ctr, Oklahoma City, OK 73104 USA.
C3 University of Oklahoma System; University of Oklahoma - Norman; University of Oklahoma System; University of Oklahoma Health Sciences Center; University of Oklahoma System; University of Oklahoma Health Sciences Center
RP Qiu, YC (corresponding author), Univ Oklahoma, Sch Elect & Comp Engn, Norman, OK 73019 USA.
EM qiuyuchen@ou.edu
FU Oklahoma Center for the Advancement of Science and Technology (OCAST) [HR15-016]; National Cancer Institute, National Institutes of Health [R01 CA197150]; SCC research award from Stephenson Cancer Center at the University of Oklahoma Health Sciences Center
CR Abramson RG, 2015, ACAD RADIOL, V22, P779, DOI 10.1016/j.acra.2015.01.015
   Abubacker NF, 2017, NEURAL COMPUT APPL, V28, P3967, DOI 10.1007/s00521-016-2290-z
   Aerts HJWL, 2014, NAT COMMUN, V5, P0, DOI 10.1038/ncomms5006
   Aghaei F, 2016, J MAGN RESON IMAGING, V44, P1099, DOI 10.1002/jmri.25276
   Aghajanian C, 2014, GYNECOL ONCOL, V133, P105, DOI 10.1016/j.ygyno.2014.02.003
   Bosquet JG, 2016, MOL CANCER, V15, P0, DOI 10.1186/s12943-016-0548-9
   Chen L, 2016, J X-RAY SCI TECHNOL, V24, P665, DOI 10.3233/XST-160595
   Cheng HD, 2006, PATTERN RECOGN, V39, P646, DOI 10.1016/j.patcog.2005.07.006
   Collins FS, 2015, NEW ENGL J MED, V372, P793, DOI 10.1056/NEJMp1500523
   Collins GS, 2015, J CLIN EPIDEMIOL, V68, P112, DOI 10.1016/j.jclinepi.2014.11.010
   Danala G, 2017, ACAD RADIOL, V24, P1233, DOI 10.1016/j.acra.2017.04.014
   Dorigo O, 2011, CANCER PREV RES, V4, P1356, DOI 10.1158/1940-6207.CAPR-11-0378
   Eisenhauer EA, 2009, EUR J CANCER, V45, P228, DOI 10.1016/j.ejca.2008.10.026
   Georgiou H, 2007, ARTIF INTELL MED, V41, P39, DOI 10.1016/j.artmed.2007.06.004
   Ghasemi N, 2014, MED ONCOL, V31, P0, DOI 10.1007/s12032-013-0808-0
   Gillies RJ, 2016, RADIOLOGY, V278, P563, DOI 10.1148/radiol.2015151169
   Gu P, 2009, EUR J RADIOL, V71, P164, DOI 10.1016/j.ejrad.2008.02.019
   Heidari M, 2018, PHYS MED BIOL, V63, P0, DOI 10.1088/1361-6560/aaa1ca
   Henry NL, 2014, ONCOLOGIST, V19, P68, DOI 10.1634/theoncologist.2013-0145
   Högberg T, 2001, ACTA ONCOL, V40, P340
   Khushaba RN, 2007, 2007 INTERNATIONAL SYMPOSIUM ON COMMUNICATIONS AND INFORMATION TECHNOLOGIES, VOLS 1-3, P352, DOI 10.1109/ISCIT.2007.4392044
   Kim JK, 1999, IEEE T MED IMAGING, V18, P231, DOI 10.1109/42.764896
   Kumar SS, 2013, COMPUT ELECTR ENG, V39, P1516, DOI 10.1016/j.compeleceng.2013.02.008
   Kyriazi S, 2010, NAT REV CLIN ONCOL, V7, P381, DOI 10.1038/nrclinonc.2010.47
   Liu D, 2017, EUR J RADIOL, V90, P225, DOI 10.1016/j.ejrad.2017.02.017
   Matsumoto S, 2006, MED IMAGE ANAL, V10, P343, DOI 10.1016/j.media.2005.07.001
   Narod S, 2016, NAT REV CLIN ONCOL, V13, P255, DOI 10.1038/nrclinonc.2015.224
   NELDER JA, 1972, J R STAT SOC SER A-G, V135, P370, DOI 10.2307/2344614
   Oudard S, 2012, EUR J CANCER, V48, P1512, DOI 10.1016/j.ejca.2012.01.027
   Pourghassem H, 2008, COMPUT MED IMAG GRAP, V32, P651, DOI 10.1016/j.compmedimag.2008.07.006
   Qiu YC, 2016, ACTA RADIOL, V57, P1149, DOI 10.1177/0284185115620947
   Sala E, 2010, RADIOLOGY, V257, P125, DOI 10.1148/radiol.10092279
   Sharma MR, 2012, CANCER RES, V72, P5145, DOI 10.1158/0008-5472.CAN-12-0058
   Siegel RL, 2016, CA-CANCER J CLIN, V66, P30, DOI 10.3322/caac.213322-s2.0-84954400636
   Sölétormos G, 2016, INT J GYNECOL CANCER, V26, P43, DOI 10.1097/IGC.0000000000000586
   Tan M, 2014, MED PHYS, V41, P313, DOI 10.1118/1.4890080
   Tan M, 2016, IEEE T MED IMAGING, V35, P316, DOI 10.1109/TMI.2015.2473823
   Tang XO, 1998, IEEE T IMAGE PROCESS, V7, P1602, DOI 10.1109/83.725367
   Tempany CMC, 2000, RADIOLOGY, V215, P761, DOI 10.1148/radiology.215.3.r00jn25761
   Thawani R, 2018, LUNG CANCER, V115, P34, DOI 10.1016/j.lungcan.2017.10.015
   Tian J, 2018, INTEL SYST REF LIBR, V140, P267, DOI 10.1007/978-3-319-68843-5_11
   Wang YZ, 2017, J X-RAY SCI TECHNOL, V25, P171, DOI 10.3233/XST-16212
   Yang R, 2010, CLIN PHARMACOL THER, V88, P34, DOI 10.1038/clpt.2010.96
   Yoshimasu T, 2015, ANN THORAC CARDIOVAS, V21, P1, DOI 10.5761/atcs.oa.13-00318
   Zao LH, 2001, APPL ENVIRON MICROB, V67, P2129, DOI 10.1128/AEM.67.5.2129-2135.2001
   Zargari A, 2012, T I MEAS CONTROL, V34, P388, DOI 10.1177/0142331210384533
   Zorn KK, 2009, CANCER-AM CANCER SOC, V115, P1028, DOI 10.1002/cncr.24084
NR 53
TC 36
Z9 38
U1 1
U2 11
PU IOP Publishing Ltd
PI BRISTOL
PA TEMPLE CIRCUS, TEMPLE WAY, BRISTOL BS1 6BE, ENGLAND
SN 0031-9155
EI 1361-6560
J9 PHYS MED BIOL
JI Phys. Med. Biol.
PD AUG 15
PY 2018
VL 63
IS 15
BP 
EP 
DI 10.1088/1361-6560/aad3ab
PG 12
WC Engineering, Biomedical; Radiology, Nuclear Medicine & Medical Imaging
SC Engineering; Radiology, Nuclear Medicine & Medical Imaging
GA GP6JY
UT WOS:000440987400001
PM 30010611
DA 2024-03-01
ER

PT J
AU Hui, TCH
   Chuah, TK
   Low, HM
   Tan, CH
AF Hui, T. C. H.
   Chuah, T. K.
   Low, H. M.
   Tan, C. H.
TI Predicting early recurrence of hepatocellular carcinoma with texture analysis of preoperative MRI: a radiomics study
SO CLINICAL RADIOLOGY
LA English
DT Article
ID intrahepatic recurrence; hepatic resection; clinical-significance; liver resection; risk-factors; angiogenesis; hepatectomy; expression; biomarker
AB AIM: To investigate the feasibility of using texture analysis in preoperative magnetic resonance imaging (MRI) to predict early recurrence (ER) in hepatocellular carcinoma (HCC) postcurative surgery. MATERIAL AND METHODS: Institutional review board was obtained. A retrospective review of all patients who underwent hepatectomy between 1 January 2007 and 31 December 2015 was performed. Inclusion criteria included preoperative MRI, tumour size >= 1 cm, new cases of HCC. Exclusion criteria included loss to follow-up, ruptured HCCs, movement artefacts, and previous hepatectomy or interval adjuvant therapy. Patients were divided into ER and late or no recurrence (LNR) groups. ER was defined as new foci of HCC within 730 days of curative surgery. Radiomics feature extraction was performed on T2, diffusion-weighted imaging (DWI), T1 arterial, and T1 portovenous acquisitions on MATLAB (Mathworks, Matick, MA, USA). The MaZda software was used to analyse 290 texture parameters and PRTools was used for feature selection. RESULTS: Fifty patients (43 male, mean age 67 years) were divided into ER (n=20) and LNR (n=30) groups. Serum alpha-fetoprotein level (p=0.026), serum gamma-glutamyltranspeptidase (p=0.014), Child-Pugh score (p=0.02) and the presence of vascular invasion (gross and/or microvascular, p=0.025) were found to be statistically significant different between the two groups. Parameters S(4,0)SumVarnc, S(0,3)SumOfSqs, and S(1,1)DifVarnc of the equilibrium phase were most accurate, achieving 84%, 82%, and 78% accuracy, respectively. CONCLUSION: Texture analysis of preoperative MRI has the potential to predict ER of HCC with up to 84% accuracy using an appropriate, single texture analysis parameter. Future studies are needed to validate these findings. (C) 2018 The Royal College of Radiologists. Published by Elsevier Ltd. All rights reserved.
C1 [Hui, T. C. H.; Low, H. M.; Tan, C. H.] Tan Tock Seng Hosp, Dept Radiol, 11 Jalan Tan Tock Seng, Singapore 308433, Singapore.
   [Chuah, T. K.] Ngee Ann Polytech, Sch Engn, 535 Clementi Rd, Singapore 599489, Singapore.
   [Tan, C. H.] Nanyang Technol Univ, Lee Kong Chian Sch Med, 11 Mandalay Rd, Singapore 308232, Singapore.
C3 Tan Tock Seng Hospital; Nanyang Technological University
RP Hui, TCH (corresponding author), Tan Tock Seng Hosp, Dept Radiol, 11 Jalan Tan Tock Seng, Singapore 308433, Singapore.
EM terrencehui123@gmail.com; CHUAH_Tong__Kuan@np.edu.sg; hsien_min_low@ttsh.com.sg; cher_heng_tan@ttsh.com.sg
CR An C, 2015, RADIOLOGY, V276, P433, DOI 10.1148/radiol.15142394
   Bruix J, 2016, GASTROENTEROLOGY, V150, P835, DOI 10.1053/j.gastro.2015.12.041
   Chen YJ, 2000, GASTROENTEROLOGY, V119, P431, DOI 10.1053/gast.2000.9373
   Choi JW, 2013, RADIOLOGY, V267, P776, DOI 10.1148/radiol.13120775
   Chou SHS, 2017, J MAGN RESON IMAGING, V46, P1748, DOI 10.1002/jmri.25712
   El-Assal ON, 1998, HEPATOLOGY, V27, P1554, DOI 10.1002/hep.510270613
   European Assoc Study Liver, 2018, J HEPATOL, V69, P182, DOI 10.1016/j.jhep.2018.03.019
   He C, 2017, MEDICINE, V96, P0, DOI 10.1097/MD.0000000000006606
   Hoshida Y, 2008, NEW ENGL J MED, V359, P1995, DOI 10.1056/NEJMoa0804525
   Hoshida Yujin, 2009, EXPERT REV GASTROENTEROL HEPATOL, V3, P101, DOI 10.1586/egh.09.5
   Hu LS, 2015, PLOS ONE, V10, P0, DOI 10.1371/journal.pone.0141506
   Imamura H, 2003, J HEPATOL, V38, P200, DOI 10.1016/S0168-8278(02)00360-4
   Ker CG, 1999, HEPATO-GASTROENTEROL, V46, P646
   Lin SB, 2012, LIVER CANCER, V1, P144, DOI 10.1159/000343828
   NAGASUE N, 1993, GASTROENTEROLOGY, V105, P488, DOI 10.1016/0016-5085(93)90724-Q
   Poon RTP, 2000, CANCER, V89, P500, DOI 10.1002/1097-0142(20000801)89:3<500::AID-CNCR4>3.0.CO;2-O
   Portolani N, 2006, ANN SURG, V243, P229, DOI 10.1097/01.sla.0000197706.21803.a1
   Qi XS, 2015, ONCOTARGET, V6, P36838, DOI 10.18632/oncotarget.5426
   Ramkumar S, 2017, AM J NEURORADIOL, V38, P1019, DOI 10.3174/ajnr.A5106
   Sakon M, 2000, ARCH SURG-CHICAGO, V135, P1456, DOI 10.1001/archsurg.135.12.1456
   SHIRABE K, 1991, HEPATOLOGY, V14, P802, DOI 10.1002/hep.1840140510
   Sutton EJ, 2015, J MAGN RESON IMAGING, V42, P1398, DOI 10.1002/jmri.24890
   VAUTHEY JN, 1995, AM J SURG, V169, P28, DOI 10.1016/S0002-9610(99)80106-8
   Wu JC, 2009, J HEPATOL, V51, P890, DOI 10.1016/j.jhep.2009.07.009
   Yoshioka S, 2009, EUR J CANCER, V45, P881, DOI 10.1016/j.ejca.2008.12.019
   Zhou Y, 2017, ABDOM RADIOL, V42, P1695, DOI 10.1007/s00261-017-1072-0
NR 26
TC 48
Z9 56
U1 0
U2 33
PU W B SAUNDERS CO LTD
PI LONDON
PA 32 JAMESTOWN RD, LONDON NW1 7BY, ENGLAND
SN 0009-9260
EI 1365-229X
J9 CLIN RADIOL
JI Clin. Radiol.
PD DEC 15
PY 2018
VL 73
IS 12
BP 
EP 
DI 10.1016/j.crad.2018.07.109
PG 6
WC Radiology, Nuclear Medicine & Medical Imaging
SC Radiology, Nuclear Medicine & Medical Imaging
GA GZ9LZ
UT WOS:000449822200010
PM 30213434
DA 2024-03-01
ER

PT J
AU Jethanandani, A
   Lin, TA
   Volpe, S
   Elhalawani, H
   Mohamed, ASR
   Yang, P
   Fuller, CD
AF Jethanandani, Amit
   Lin, Timothy A.
   Volpe, Stefanie
   Elhalawani, Hesham
   Mohamed, Abdallah S. R.
   Yang, Pei
   Fuller, Clifton D.
TI Exploring Applications of Radiomics in Magnetic Resonance Imaging of Head and Neck Cancer: A Systematic Review
SO FRONTIERS IN ONCOLOGY
LA English
DT Review
DE radiomics; magnetic resonance imaging; MRI; texture analysis; head and neck; radiation oncology
ID squamous-cell carcinoma; texture analysis; prognostic value; parametric maps; mri; features; heterogeneity; segmentation; signature; images
AB Background: Radiomics has been widely investigated for non-invasive acquisition of quantitative textural information from anatomic structures. While the vast majority of radiomic analysis is performed on images obtained from computed tomography, magnetic resonance imaging (MRI)-based radiomics has generated increased attention. In head and neck cancer (HNC), however, attempts to perform consistent investigations are sparse, and it is unclear whether the resulting textural features can be reproduced. To address this unmet need, we systematically reviewed the quality of existing MRI radiomics research in HNC. Methods: Literature search was conducted in accordance with guidelines established by Preferred Reporting Items for Systematic Reviews and Meta-Analyses. Electronic databases were examined from January 1990 through November 2017 for common radiomic keywords. Eligible completed studies were then scored using a standardized checklist that we developed from Enhancing the Quality and Transparency of Health Research guidelines for reporting machine-learning predictive model specifications and results in biomedical research, defined by Luo et al. (1). Descriptive statistics of checklist scores were populated, and a subgroup analysis of methodology items alone was conducted in comparison to overall scores. Results: Sixteen completed studies and four ongoing trials were selected for inclusion. Of the completed studies, the nasopharynx was the most common site of study (37.5%). MRI modalities varied with only four of the completed studies (25%) extracting radiomic features from a single sequence. Study sample sizes ranged between 13 and 118 patients (median of 40), and final radiomic signatures ranged from 2 to 279 features. Analyzed endpoints included either segmentation or histopathological classification parameters (44%) or prognostic and predictive biomarkers (56%). Liu et al. (2) addressed the highest number of our checklist items (total score: 48), and a subgroup analysis of methodology checklist items alone did not demonstrate any difference in scoring trends between studies [Spearman's rho = 0.94 (p < 0.0001)]. Conclusion: Although MRI radiomic applications demonstrate predictive potential in analyzing diverse HNC outcomes, methodological variances preclude accurate and collective interpretation of data.
C1 [Jethanandani, Amit; Lin, Timothy A.; Volpe, Stefanie; Elhalawani, Hesham; Mohamed, Abdallah S. R.; Yang, Pei; Fuller, Clifton D.] Univ Texas MD Anderson Canc Ctr, Dept Radiat Oncol, Houston, TX 77030 USA.
   [Jethanandani, Amit] Univ Tennessee, Hlth Sci Ctr, Coll Med, Memphis, TN USA.
   [Lin, Timothy A.] Baylor Coll Med, Houston, TX 77030 USA.
   [Volpe, Stefanie] Univ Milan, Dept Oncol & Hematocncol, Milan, Italy.
   [Mohamed, Abdallah S. R.] Univ Alexandria, Dept Clin Oncol & Nucl Med, Fac Med, Alexandria, Egypt.
   [Mohamed, Abdallah S. R.; Fuller, Clifton D.] Univ Texas Hlth Sci Ctr Houston, Grad Sch Biomed Sci, Houston, TX 77030 USA.
   [Yang, Pei] Hunan Canc Hosp, Dept Head & Neck Radiat Oncol, Changsha, Hunan, Peoples R China.
C3 University of Texas System; UTMD Anderson Cancer Center; University of Tennessee System; University of Tennessee Health Science Center; Baylor College of Medicine; University of Milan; Egyptian Knowledge Bank (EKB); Alexandria University; University of Texas System; University of Texas Health Science Center Houston
RP Fuller, CD (corresponding author), Univ Texas MD Anderson Canc Ctr, Dept Radiat Oncol, Houston, TX 77030 USA.; Fuller, CD (corresponding author), Univ Texas Hlth Sci Ctr Houston, Grad Sch Biomed Sci, Houston, TX 77030 USA.
EM cdfuller@mdanderson.org
FU Andrew Sabin Family Foundation; Sabin Family Foundation Fellow; NIH; National Institute for Dental and Craniofacial Research Award [1R01DE025248-01/R56DE025248-01]; National Institute for Dental and Craniofacial Research Award; National Science Foundation (NSF), Division of Mathematical Sciences, Joint NIH/NSF Initiative on Quantitative Approaches to Biomedical Big Data (QuBBD) [NSF 1557679]; NIH Big Data to Knowledge (BD2K) Program of the National Cancer Institute (NCI) Early Stage Development of Technologies in Biomedical Computing, Informatics; Big Data Science Award [1R01CA214825-01]; NCI Early Phase Clinical Trials in Imaging and Image-Guided Interventions Program [1R01CA218148-01]; NIH/NCI Cancer Center Support Grant (CCSG) Pilot Research Program Award from the UT MD Anderson CCSG Radiation Oncology and Cancer Imaging Program [P30CA016672]; NIH/NCI Head and Neck Specialized Programs of Research Excellence (SPORE) Developmental Research Program [P50 CA097007-10]; Elekta AB; Dunagan MD Medical Education Fund through The University of Tennessee Health Science Center, College of Medicine
CR Aerts HJWL, 2014, NAT COMMUN, V5, P0, DOI 10.1038/ncomms5006
   Alic L, 2011, PHYS MED BIOL, V56, P1601, DOI 10.1088/0031-9155/56/6/006
   Unknown -, 2016, RADIOTHER ONCOL, V0, P0
   Unknown -, 2016, MEDICAL IMAGING 2016, V0, P0, DOI DOI 10.1117/12.2216976
   Bogowicz M, 2017, INT J RADIAT ONCOL, V99, P921, DOI 10.1016/j.ijrobp.2017.06.002
   Bologna M, 2017, IEEE ENG MED BIO, V0, PP612, DOI 10.1109/EMBC.2017.8036899
   Brown AM, 2016, MAGN RESON MED, V75, P1708, DOI 10.1002/mrm.25743
   Buch K, 2015, AM J NEURORADIOL, V36, P1343, DOI 10.3174/ajnr.A4285
   Chen L, 2016, BMJ OPEN, V6, P0, DOI 10.1136/bmjopen-2016-012231
   Dang M, 2015, AM J NEURORADIOL, V36, P166, DOI 10.3174/ajnr.A4110
   Davnall F, 2012, INSIGHTS IMAGING, V3, P573, DOI 10.1007/s13244-012-0196-6
   ESR, 2015, INSIGHTS IMAGING, V6, P163, DOI 10.1007/s13244-015-0403-3
   Fruehwald-Pallamar J, 2016, ROFO-FORTSCHR RONTG, V188, P195, DOI 10.1055/s-0041-106066
   Fruehwald-Pallamar J, 2013, NMR BIOMED, V26, P1372, DOI 10.1002/nbm.2962
   Fujita A, 2016, J COMPUT ASSIST TOMO, V40, P43, DOI 10.1097/RCT.0000000000000320
   Gillies RJ, 2016, RADIOLOGY, V278, P563, DOI 10.1148/radiol.2015151169
   Gnep K, 2017, J MAGN RESON IMAGING, V45, P103, DOI 10.1002/jmri.25335
   Heye T, 2013, RADIOLOGY, V266, P812, DOI 10.1148/radiol.12120255
   Jansen JFA, 2016, WORLD J RADIOL, V8, P90, DOI 10.4329/wjr.v8.i1.90
   Kalpathy-Cramer J, 2016, TOMOGRAPHY, V2, P430, DOI 10.18383/j.tom.2016.00235
   Kickingereder P, 2016, RADIOLOGY, V280, P880, DOI 10.1148/radiol.2016160845
   King AD, 2011, RADIOLOGY, V258, P531, DOI 10.1148/radiol.10101241
   Kumar V, 2012, MAGN RESON IMAGING, V30, P1234, DOI 10.1016/j.mri.2012.06.010
   Lambin P, 2012, EUR J CANCER, V48, P441, DOI 10.1016/j.ejca.2011.11.036
   Larue RTHM, 2017, BRIT J RADIOL, V90, P0, DOI 10.1259/bjr.20160665
   Lawrence MS, 2015, NATURE, V517, P576, DOI 10.1038/nature14129
   Leijenaar RTH, 2015, ACTA ONCOL, V54, P1423, DOI 10.3109/0284186X.2015.1061214
   Leijenaar RTH, 2013, ACTA ONCOL, V52, P1391, DOI 10.3109/0284186X.2013.812798
   Li H, 2016, NPJ BREAST CANCER, V2, P0, DOI 10.1038/npjbcancer.2016.12
   Limkin EJ, 2017, ANN ONCOL, V28, P1191, DOI 10.1093/annonc/mdx034
   Liu J, 2016, J MAGN RESON IMAGING, V44, P445, DOI 10.1002/jmri.25156
   Lu LJ, 2016, MOL IMAGING BIOL, V18, P935, DOI 10.1007/s11307-016-0973-6
   Luo W, 2016, J MED INTERNET RES, V18, P0, DOI 10.2196/jmir.5870
   Mackin D, 2015, INVEST RADIOL, V50, P757, DOI 10.1097/RLI.0000000000000180
   Maforo N, 2016, MED PHYS, V43, P3378, DOI 10.1118/1.4955798
   Meyer HJ, 2017, TRANSL ONCOL, V10, P911, DOI 10.1016/j.tranon.2017.09.003
   Moher D, 2015, SYST REV-LONDON, V4, P0, DOI 10.1186/2046-4053-4-1
   OConnor JPB, 2015, CLIN CANCER RES, V21, P249, DOI 10.1158/1078-0432.CCR-14-0990
   Ou D, 2017, INT J RADIAT ONCOL, V99, PS13, DOI 10.1016/j.ijrobp.2017.06.047
   Ou D, 2017, ORAL ONCOL, V71, P150, DOI 10.1016/j.oraloncology.2017.06.015
   Ouyang FS, 2017, ONCOTARGET, V8, P74869, DOI 10.18632/oncotarget.20423
   Parmar C, 2015, FRONT ONCOL, V5, P0, DOI 10.3389/fonc.2015.00272
   Parmar C, 2015, SCI REP-UK, V5, P0, DOI 10.1038/srep11044
   Raja JV, 2012, DENTOMAXILLOFAC RAD, V41, P475, DOI 10.1259/dmfr/83345935
   Ramkumar S, 2017, AM J NEURORADIOL, V38, P1019, DOI 10.3174/ajnr.A5106
   Ranjbar S, 2017, ELS MIC SOC BOOK SER, V0, PP223, DOI 10.1016/B978-0-12-812133-7.00008-9
   Scalco E, 2016, PHYS MEDICA, V32, P1672, DOI 10.1016/j.ejmp.2016.09.003
   Scalco E, 2013, RADIOTHER ONCOL, V109, P384, DOI 10.1016/j.radonc.2013.09.019
   Shi HF, 2013, J COMPUT ASSIST TOMO, V37, P505, DOI 10.1097/RCT.0b013e31828d28f0
   Shiri I, 2017, IRAN J RADIOL, V14, Pe48035, DOI 10.5812/iranjradiol.48035
   Stoyanova R, 2016, TRANSL CANCER RES, V5, P432, DOI 10.21037/tcr.2016.06.20
   Stransky N, 2011, SCIENCE, V333, P1157, DOI 10.1126/science.1208130
   Sung SY, 2015, RADIAT ONCOL J, V33, P188, DOI 10.3857/roj.2015.33.3.188
   Thor M, 2017, PHYS IMAG RADIAT ONC, V1, P34, DOI 10.1016/j.phro.2017.02.006
   Wong AJ, 2016, TRANSL CANCER RES, V5, P371, DOI 10.21037/tcr.2016.07.18
   Yang XF, 2014, INT J RADIAT ONCOL, V90, P1225, DOI 10.1016/j.ijrobp.2014.08.350
   Yip SSF, 2016, PHYS MED BIOL, V61, PR150, DOI 10.1088/0031-9155/61/13/R150
   Yu H, 2009, INT J RADIAT ONCOL, V75, P618, DOI 10.1016/j.ijrobp.2009.04.043
   Yu H, 2009, IEEE T MED IMAGING, V28, P374, DOI 10.1109/TMI.2008.2004425
   Zhang B, 2017, ONCOTARGET, V8, P72457, DOI 10.18632/oncotarget.19799
   Zhang B, 2017, CLIN CANCER RES, V23, P4259, DOI 10.1158/1078-0432.CCR-16-2910
   Zhang B, 2017, CANCER LETT, V403, P21, DOI 10.1016/j.canlet.2017.06.004
   Zhang HW, 2013, RADIOLOGY, V269, P801, DOI 10.1148/radiol.13130110
   Zhao BS, 2016, SCI REP-UK, V6, P0, DOI 10.1038/srep23428
NR 74
TC 66
Z9 74
U1 0
U2 24
PU FRONTIERS MEDIA SA
PI LAUSANNE
PA AVENUE DU TRIBUNAL FEDERAL 34, LAUSANNE, CH-1015, SWITZERLAND
SN 2234-943X
EI 
J9 FRONT ONCOL
JI Front. Oncol.
PD MAY 14
PY 2018
VL 8
IS 
BP 
EP 
DI 10.3389/fonc.2018.00131
PG 21
WC Oncology
SC Oncology
GA GF4QH
UT WOS:000431947400001
PM 29868465
DA 2024-03-01
ER

PT J
AU Cui, LB
   Liu, L
   Wang, HN
   Wang, LX
   Guo, F
   Xi, YB
   Liu, TT
   Li, C
   Tian, P
   Liu, K
   Wu, WJ
   Chen, YH
   Qin, W
   Yin, H
AF Cui, Long-Biao
   Liu, Lin
   Wang, Hua-Ning
   Wang, Liu-Xian
   Guo, Fan
   Xi, Yi-Bin
   Liu, Ting-Ting
   Li, Chen
   Tian, Ping
   Liu, Kang
   Wu, Wen-Jun
   Chen, Yi-Huan
   Qin, Wei
   Yin, Hong
TI Disease Definition for Schizophrenia by Functional Connectivity Using Radiomics Strategy
SO SCHIZOPHRENIA BULLETIN
LA English
DT Article
DE schizophrenia; functional connectivity; machine learning; radiomics
ID resting-state fmri; 1st-episode schizophrenia; brain; biomarkers; hippocampus; network; bipolar
AB Specific biomarker reflecting neurobiological substrates of schizophrenia (SZ) is required for its diagnosis and treatment selection of SZ. Evidence from neuroimaging has implicated disrupted functional connectivity in the pathophysiology. We aimed to develop and validate a method of disease definition for SZ by resting-state functional connectivity using radiomics strategy. This study included 2 data sets collected with different scanners. A total of 108 first-episode SZ patients and 121 healthy controls (HCs) participated in the current study, among which 80% patients and HCs (n = 183) and 20% (n = 46) were selected for training and testing in intra-data set validation and 1 of the 2 data sets was selected for training and the other for testing in inter-data set validation, respectively. Functional connectivity was calculated for both groups, features were selected by Least Absolute Shrinkage and Selection Operator (LASSO) method, and the clinical utility of its features and the generalizability of effects across samples were assessed using machine learning by training and validating multivariate classifiers in the independent samples. We found that the accuracy of intra-data set training was 87.09% for diagnosing SZ patients by applying functional connectivity features, with a validation in the independent replication data set (accuracy = 82.61%). The inter-data set validation further confirmed the disease definition by functional connectivity features (accuracy = 83.15% for training and 80.07% for testing). Our findings demonstrate a valid radiomics approach by functional connectivity to diagnose SZ, which is helpful to facilitate objective SZ individualized diagnosis using quantitative and specific functional connectivity biomarker.
C1 [Cui, Long-Biao; Wang, Liu-Xian; Guo, Fan; Xi, Yi-Bin; Liu, Ting-Ting; Li, Chen; Tian, Ping; Liu, Kang; Wu, Wen-Jun; Yin, Hong] Fourth Mil Med Univ, Xijing Hosp, Dept Radiol, 127 West Changle Rd, Xian 710032, Shaanxi, Peoples R China.
   [Cui, Long-Biao] Fourth Mil Med Univ, Sch Med Psychol, Xian, Shaanxi, Peoples R China.
   [Liu, Lin; Qin, Wei] Xidian Univ, Sch Life Sci & Technol, Xian, Shaanxi, Peoples R China.
   [Wang, Hua-Ning] Fourth Mil Med Univ, Xijing Hosp, Dept Psychiat, Xian, Shaanxi, Peoples R China.
C3 Air Force Military Medical University; Air Force Military Medical University; Xidian University; Air Force Military Medical University
RP Yin, H (corresponding author), Fourth Mil Med Univ, Xijing Hosp, Dept Radiol, 127 West Changle Rd, Xian 710032, Shaanxi, Peoples R China.
EM yinhong@fmmu.edu.cn
FU National Natural Science Foundation of China [81571651]; State Scholarship Fund, China Scholarship Council [201603170143]
CR Abraham A, 2017, NEUROIMAGE, V147, P736, DOI 10.1016/j.neuroimage.2016.10.045
   Aerts HJWL, 2014, NAT COMMUN, V5, P0, DOI 10.1038/ncomms5006
   APA, 2013, DIAGN STAT MAN MENT, V0, P87
   Chaddad A, 2017, BMC NEUROSCI, V18, P0, DOI 10.1186/s12868-017-0373-0
   Chang X, 2017, SCHIZOPHR RES, V188, P75, DOI 10.1016/j.schres.2017.01.024
   Chang X, 2015, SCI REP-UK, V5, P0, DOI 10.1038/srep11218
   Crossley NA, 2017, BRAIN, V140, P487, DOI 10.1093/brain/aww297
   Cui LBA, 2017, RADIOLOGY, V283, P809, DOI 10.1148/radiol.2016160938
   Cui LB, 2016, SCHIZOPHR RES, V173, P13, DOI 10.1016/j.schres.2016.02.039
   Cui LB, 2015, FRONT HUM NEUROSCI, V9, P0, DOI 10.3389/fnhum.2015.00589
   Cui ZX, 2016, HUM BRAIN MAPP, V37, P1443, DOI 10.1002/hbm.23112
   Drysdale AT, 2017, NAT MED, V23, P28, DOI 10.1038/nm.4246
   Duan HF, 2015, BEHAV BRAIN RES, V283, P78, DOI 10.1016/j.bbr.2015.01.022
   Gillies RJ, 2016, RADIOLOGY, V278, P563, DOI 10.1148/radiol.2015151169
   Giraldo-Chica M, 2017, SCHIZOPHR RES, V180, P58, DOI 10.1016/j.schres.2016.08.005
   Hu ML, 2017, NEUROSCI BULL, V33, P73, DOI 10.1007/s12264-016-0090-1
   Huang YQ, 2016, J CLIN ONCOL, V34, P2157, DOI 10.1200/JCO.2015.65.9128
   KAY SR, 1987, SCHIZOPHRENIA BULL, V13, P261, DOI 10.1093/schbul/13.2.261
   Li BJ, 2017, NEUROSCI BULL, V33, P281, DOI 10.1007/s12264-017-0101-x
   Li F, 2016, RADIOLOGY, V279, P867, DOI 10.1148/radiol.2015151334
   Lui S, 2016, RADIOLOGY, V281, P357, DOI 10.1148/radiol.2016152149
   Mikolas P, 2016, PSYCHOL MED, V46, P2695, DOI 10.1017/S0033291716000878
   Rashid B, 2016, NEUROIMAGE, V134, P645, DOI 10.1016/j.neuroimage.2016.04.051
   Samudra N, 2015, PSYCHIAT RES-NEUROIM, V233, P148, DOI 10.1016/j.pscychresns.2015.06.004
   Sauerbrei W, 2007, STAT MED, V26, P5512, DOI 10.1002/sim.3148
   Sheffield JM, 2016, NEUROSCI BIOBEHAV R, V61, P108, DOI 10.1016/j.neubiorev.2015.12.007
   Skåtun KC, 2017, SCHIZOPHRENIA BULL, V43, P914, DOI 10.1093/schbul/sbw145
   Smyser CD, 2016, NEUROIMAGE, V136, P1, DOI 10.1016/j.neuroimage.2016.05.029
   Tamminga CA, 2017, BIOL PSYCHIAT-COGN N, V2, P20, DOI 10.1016/j.bpsc.2016.07.005
   Tzourio-Mazoyer N, 2002, NEUROIMAGE, V15, P273, DOI 10.1006/nimg.2001.0978
   van den Heuvel MP, 2013, JAMA PSYCHIAT, V70, P783, DOI 10.1001/jamapsychiatry.2013.1328
   van Os J, 2009, LANCET, V374, P635, DOI 10.1016/S0140-6736(09)60995-8
   Whitfield-Gabrieli S, 2012, BRAIN CONNECT, V2, P125, DOI 10.1089/brain.2012.0073
   Yang H, 2016, LANCET, V388, P36
   Zhou YA, 2008, SCHIZOPHR RES, V100, P120, DOI 10.1016/j.schres.2007.11.039
NR 35
TC 50
Z9 52
U1 0
U2 15
PU OXFORD UNIV PRESS
PI OXFORD
PA GREAT CLARENDON ST, OXFORD OX2 6DP, ENGLAND
SN 0586-7614
EI 1745-1701
J9 SCHIZOPHRENIA BULL
JI Schizophr. Bull.
PD SEP 15
PY 2018
VL 44
IS 5
BP 1053
EP 1059
DI 10.1093/schbul/sby007
PG 7
WC Psychiatry
SC Psychiatry
GA GR8TN
UT WOS:000443003600018
PM 29471434
DA 2024-03-01
ER

PT J
AU Yu, JPJ
   Spieler, BM
   Chan, TL
   Johnson, EM
   Gulani, V
   Sandler, KL
   Narayana, PA
   Mar, WA
   Brian, JM
   Ng, CK
   Hardy, PA
AF Yu, John-Paul J.
   Spieler, Bradley M.
   Chan, Tiffany L.
   Johnson, Elizabeth M.
   Gulani, Vikas
   Sandler, Kim L.
   Narayana, Ponnada A.
   Mar, Winnie A.
   Brian, James M.
   Ng, Chin K.
   Hardy, Peter A.
TI Promoting Collaborations Between Radiologists and Scientists
SO ACADEMIC RADIOLOGY
LA English
DT Article
DE Radiology research; radiology collaborations; interdisciplinary imaging research
ID computer-aided detection; precision medicine; screening mammography; multiple-sclerosis; image-analysis; radiomics; survival; anatomy; ct; radiogenomics
AB Radiology as a discipline thrives on the dynamic interplay between technological and clinical advances. Progress in almost all facets of the imaging sciences is highly dependent on complex tools sourced from physics, engineering, biology, and the clinical sciences to obtain, process, and view imaging studies. The application of these tools, however, requires broad and deep medical knowledge about disease pathophysiology and its relationship with medical imaging. This relationship between clinical medicine and imaging technology, nurtured and fostered over the past 75 years, has cultivated extraordinarily rich collaborative opportunities between basic scientists, engineers, and physicians. In this review, we attempt to provide a framework to identify both currently successful collaborative ventures and future opportunities for scientific partnership. This invited review is a product of a special working group within the Association of University Radiologists-Radiology Research Alliance.
C1 [Yu, John-Paul J.] Univ Wisconsin, Dept Radiol, Sch Med & Publ Hlth, Madison, WI 53705 USA.
   [Yu, John-Paul J.] Univ Wisconsin, Dept Psychiat, Sch Med & Publ Hlth, Madison, WI 53705 USA.
   [Yu, John-Paul J.] Univ Wisconsin, Dept Biomed Engn, Sch Med & Publ Hlth, Madison, WI 53705 USA.
   [Yu, John-Paul J.] Univ Wisconsin, Sch Med & Publ Hlth, Neurosci Training Program, Madison, WI 53705 USA.
   [Spieler, Bradley M.] Louisiana State Univ, Hlth Sci Ctr, Dept Radiol, New Orleans, LA 70112 USA.
   [Chan, Tiffany L.; Brian, James M.] Penn State Coll Med, Penn State Hlth Milton S Hershey Med Ctr, Dept Radiol, Hershey, PA USA.
   [Johnson, Elizabeth M.] Univ S Florida, Morsani Coll Med, Dept Radiol, Tampa, FL USA.
   [Gulani, Vikas] Case Western Reserve Univ, Univ Hosp Cleveland, Case Comprehens Canc Ctr, Dept Radiol, Cleveland, OH 44106 USA.
   [Gulani, Vikas] Case Western Reserve Univ, Univ Hosp Cleveland, Case Comprehens Canc Ctr, Dept Urol, Cleveland, OH 44106 USA.
   [Gulani, Vikas] Case Western Reserve Univ, Univ Hosp Cleveland, Case Comprehens Canc Ctr, Dept Biomed Engn, Cleveland, OH 44106 USA.
   [Sandler, Kim L.] Vanderbilt Univ, Med Ctr, Dept Radiol & Radiol Sci, Nashville, TN 37232 USA.
   [Narayana, Ponnada A.] Univ Texas Hlth Sci Ctr Houston, McGovern Med Sch, Dept Diagnost & Intervent Imaging, Houston, TX 77030 USA.
   [Mar, Winnie A.] Univ Illinois, Dept Radiol, Chicago, IL USA.
   [Brian, James M.] Penn State Coll Med, Penn State Hlth Milton S Hershey Med Ctr, Dept Radiol, Dept Pediat, Hershey, PA USA.
   [Ng, Chin K.] Univ Louisville, Sch Med, Dept Diagnost Radiol, Louisville, KY 40292 USA.
   [Hardy, Peter A.] Univ Kentucky, Dept Radiol, Lexington, KY 40536 USA.
C3 University of Wisconsin System; University of Wisconsin Madison; University of Wisconsin System; University of Wisconsin Madison; University of Wisconsin System; University of Wisconsin Madison; University of Wisconsin System; University of Wisconsin Madison; Louisiana State University System; Louisiana State University Health Sciences Center New Orleans; Pennsylvania Commonwealth System of Higher Education (PCSHE); Pennsylvania State University; Penn State Health; State University System of Florida; University of South Florida; University System of Ohio; Case Western Reserve University; Case Western Reserve University Hospital; University Hospitals of Cleveland; University Hospitals of Cleveland; University System of Ohio; Case Western Reserve University; Case Western Reserve University Hospital; University System of Ohio; Case Western Reserve University; Case Western Reserve University Hospital; University Hospitals of Cleveland; Vanderbilt University; University of Texas System; University of Texas Health Science Center Houston; University of Illinois System; University of Illinois Chicago; University of Illinois Chicago Hospital; Pennsylvania Commonwealth System of Higher Education (PCSHE); Pennsylvania State University; Penn State Health; University of Louisville; University of Kentucky
RP Yu, JPJ (corresponding author), Univ Wisconsin, Dept Radiol, Sch Med & Publ Hlth, Madison, WI 53705 USA.; Yu, JPJ (corresponding author), Univ Wisconsin, Dept Psychiat, Sch Med & Publ Hlth, Madison, WI 53705 USA.; Yu, JPJ (corresponding author), Univ Wisconsin, Dept Biomed Engn, Sch Med & Publ Hlth, Madison, WI 53705 USA.; Yu, JPJ (corresponding author), Univ Wisconsin, Sch Med & Publ Hlth, Neurosci Training Program, Madison, WI 53705 USA.
EM jpyu@uwhealth.org
CR Unknown -, 2016, NEUROSURGERY, V0, P0
   Bauce M, 2014, 2014 19TH IEEE-NPSS REAL TIME CONFERENCE (RT), V0, P0
   Bell FE, 2015, ADV PHYSIOL EDUC, V39, P392, DOI 10.1152/advan.00123.2015
   Birdwell RL, 2005, RADIOLOGY, V236, P451, DOI 10.1148/radiol.2362040864
   Birdwell RL, 2001, RADIOLOGY, V219, P192, DOI 10.1148/radiology.219.1.r01ap16192
   Boone JM, 2007, MED PHYS, V34, P4173, DOI 10.1118/1.2789501
   Branstetter BF, 2007, RADIOLOGY, V243, P656, DOI 10.1148/radiol.2433060243
   Branstetter BF, 2007, AM J ROENTGENOL, V188, PW9, DOI 10.2214/AJR.05.2139
   Bryan RN, 2016, THESIS, V0, P0
   Canonica GW, 2015, WORLD ALLERGY ORGAN, V8, P0, DOI 10.1186/s40413-015-0079-7
   CHAN HP, 1987, MED PHYS, V14, P538, DOI 10.1118/1.596065
   CHAN HP, 1990, INVEST RADIOL, V25, P1102, DOI 10.1097/00004424-199010000-00006
   Collins FS, 2015, NEW ENGL J MED, V372, P793, DOI 10.1056/NEJMp1500523
   Comabella M, 2016, CURR OPIN NEUROL, V29, P254, DOI 10.1097/WCO.0000000000000336
   Datta S, 2013, NEUROIMAGE-CLIN, V2, P184, DOI 10.1016/j.nicl.2012.12.007
   Despotovic I, 2015, COMPUT MATH METHOD M, V2015, P0, DOI 10.1155/2015/450341
   Doi K, 2007, COMP MED IMAG GRAPH, V31, P3
   Dugas CM, 2016, TRENDS CARDIOVAS MED, V26, P466, DOI 10.1016/j.tcm.2016.02.003
   Eisenhauer EA, 2009, EUR J CANCER, V45, P228, DOI 10.1016/j.ejca.2008.10.026
   Eisenstein A, 2014, ACAD MED, V89, P50, DOI 10.1097/ACM.0000000000000054
   Ellingson BM, 2015, CURR NEUROL NEUROSCI, V15, P0, DOI 10.1007/s11910-014-0506-0
   Foroutan P, 2013, PLOS ONE, V8, P1
   Garzón B, 2011, ACTA RADIOL, V52, P1052, DOI 10.1258/ar.2011.100510
   Giger ML, 2008, MED PHYS, V35, P5799, DOI 10.1118/1.3013555
   Gillies RJ, 2016, RADIOLOGY, V278, P563, DOI 10.1148/radiol.2015151169
   Golan D, 2016, CURR OPIN NEUROL, V29, P354, DOI 10.1097/WCO.0000000000000324
   Gutman DA, 2013, RADIOLOGY, V267, P560, DOI 10.1148/radiol.13120118
   Hatt M, 2016, EUROPEAN J NUCL MED, V0, PP1, DOI 10.1007/S00259-016-3427-0
   Hawkins S, 2016, J THORAC ONCOL, V11, P2120, DOI 10.1016/j.jtho.2016.07.002
   Henzler T, 2015, EUR J RADIOL, V84, P2345, DOI 10.1016/j.ejrad.2015.11.013
   Heptonstall NB, 2016, ACAD RADIOL, V23, P521, DOI 10.1016/j.acra.2015.12.010
   Herold CJ, 2016, RADIOLOGY, V279, P226, DOI 10.1148/radiol.2015150709
   Hillman BJ, 2000, RADIOLOGY, V214, P11, DOI 10.1148/radiology.214.1.r00ja5111
   Holdsworth CH, 2007, AM J ROENTGENOL, V189, PW324, DOI 10.2214/AJR.07.2496
   Huang YQ, 2016, RADIOLOGY, V281, P947, DOI 10.1148/radiol.2016152234
   Jaffe CC, 2012, RADIOLOGY, V264, P329, DOI 10.1148/radiol.12120871
   Johnson DR, 2012, J NEURO-ONCOL, V107, P359, DOI 10.1007/s11060-011-0749-4
   Kalender WA, 2017, EUR RADIOL, V27, P1081, DOI 10.1007/s00330-016-4459-3
   Kong XX, 2016, J SURG EDUC, V73, P264, DOI 10.1016/j.jsurg.2015.10.002
   Korfiatis P, 2016, MED PHYS, V43, P2835, DOI 10.1118/1.4948668
   Kumar V, 2012, MAGN RESON IMAGING, V30, P1234, DOI 10.1016/j.mri.2012.06.010
   Kuo MD, 2014, RADIOLOGY, V270, P320, DOI 10.1148/radiol.13132195
   LAI SM, 1989, IEEE T MED IMAGING, V8, P377, DOI 10.1109/42.41491
   Lambin P, 2012, EUR J CANCER, V48, P441, DOI 10.1016/j.ejca.2011.11.036
   Lewiss RE, 2015, ACAD EMERG MED, V22, P1447, DOI 10.1111/acem.12833
   Li H, 2016, RADIOLOGY, V281, P382, DOI 10.1148/radiol.2016152110
   Lufler RS, 2010, ANAT SCI EDUC, V3, P56, DOI 10.1002/ase.141
   Mackay RI, 2012, BRIT J RADIOL, V85, P1354, DOI 10.1259/bjr/61530686
   Majithia A, 2016, TRENDS CARDIOVAS MED, V26, P474, DOI 10.1016/j.tcm.2016.03.002
   Mansoor A, 2015, RADIOGRAPHICS, V35, P1056, DOI 10.1148/rg.2015140232
   Mazurowski MA, 2015, J AM COLL RADIOL, V12, P862, DOI 10.1016/j.jacr.2015.04.019
   Mazurowski MA, 2014, J NEURO-ONCOL, V120, P483, DOI 10.1007/s11060-014-1580-5
   Mazurowski MA, 2014, RADIOLOGY, V273, P365, DOI 10.1148/radiol.14132641
   McLachlan JC, 2004, MED EDUC, V38, P418, DOI 10.1046/j.1365-2923.2004.01795.x
   Miles KA, 2005, CLIN RADIOL, V60, P742, DOI 10.1016/j.crad.2005.02.011
   Mirnezami R, 2012, NEW ENGL J MED, V366, P489, DOI 10.1056/NEJMp1114866
   Morgan H, 2016, APPL CLIN ANATOMY SU, V39, P95
   Morton MJ, 2006, RADIOLOGY, V239, P375, DOI 10.1148/radiol.2392042121
   Nakamura K, 2012, GYNECOL ONCOL, V124, P335, DOI 10.1016/j.ygyno.2011.10.014
   National Research Council (US) Committee on a Framework for Developing a New Taxonomy of Disease, 2011, PREC MED BUILD KNOWL, V0, P0
   Panth KM, 2015, RADIOTHER ONCOL, V116, P462, DOI 10.1016/j.radonc.2015.06.013
   Poot JD, 2012, ACAD RADIOL, V19, P369, DOI 10.1016/j.acra.2011.11.005
   Pujol S, 2016, ACAD RADIOL, V23, P507, DOI 10.1016/j.acra.2015.12.012
   Raghupathi W, 2014, HEALTH INF SCI SYST, V2, P0, DOI 10.1186/2047-2501-2-3
   Rutman AM, 2009, EUR J RADIOL, V70, P232, DOI 10.1016/j.ejrad.2009.01.050
   Schäfer JF, 2014, RADIOLOGY, V273, P220, DOI 10.1148/radiol.14131732
   Schlett CL, 2016, ROFO-FORTSCHR RONTG, V188, P652, DOI 10.1055/s-0042-104510
   Stupp R, 2005, NEW ENGL J MED, V352, P987, DOI 10.1056/NEJMoa043330
   Sudarshan VK, 2016, COMPUT BIOL MED, V69, P97, DOI 10.1016/j.compbiomed.2015.12.006
   Summers RM, 2003, RADIOLOGY, V229, P11, DOI 10.1148/radiol.2291030010
   Summers Ronald M, 2016, AJR AM J ROENTGENOL, V207, P67, DOI 10.2214/AJR.15.15996
   Therasse P, 2000, J NATL CANCER I, V92, P205, DOI 10.1093/jnci/92.3.205
   Thrall JH, 2015, J AM COLL RADIOL, V12, P1106, DOI 10.1016/j.jacr.2015.06.003
   Torres A, 2016, ANAT SCI EDUC, V9, P295, DOI 10.1002/ase.1577
   van Ginneken B, 2011, RADIOLOGY, V261, P719, DOI 10.1148/radiol.11091710
   WALLIS MG, 1991, CLIN RADIOL, V44, P13, DOI 10.1016/S0009-9260(05)80218-1
   Wang L, 2016, MAGN RESON MATER PHY, V29, P95, DOI 10.1007/s10334-015-0520-5
   Wang SJ, 2012, MED IMAGE ANAL, V16, P933, DOI 10.1016/j.media.2012.02.005
   Xing XH, 2016, J PROTEOMICS, V145, P70, DOI 10.1016/j.jprot.2016.03.050
   Yip SSF, 2016, PHYS MED BIOL, V61, PR150, DOI 10.1088/0031-9155/61/13/R150
   Yu JPJ, 2015, ACAD RADIOL, V22, P50, DOI 10.1016/j.acra.2014.08.012
   Zinn PO, 2011, PLOS ONE, V6, P0, DOI 10.1371/journal.pone.0025451
NR 83
TC 5
Z9 5
U1 0
U2 11
PU ELSEVIER SCIENCE INC
PI NEW YORK
PA STE 800, 230 PARK AVE, NEW YORK, NY 10169 USA
SN 1076-6332
EI 1878-4046
J9 ACAD RADIOL
JI Acad. Radiol.
PD JAN 15
PY 2018
VL 25
IS 1
BP 9
EP 17
DI 10.1016/j.acra.2017.05.020
PG 9
WC Radiology, Nuclear Medicine & Medical Imaging
SC Radiology, Nuclear Medicine & Medical Imaging
GA FQ4FH
UT WOS:000418312600003
PM 28844844
DA 2024-03-01
ER

PT J
AU Hu, JJ
   Urbanic, JJ
   Case, LD
   Takita, C
   Wright, JL
   Brown, DR
   Langefeld, CD
   Lively, MO
   Mitchell, SE
   Thakrar, A
   Bryant, D
   Baglan, K
   Strasser, J
   Baez-Diaz, L
   Lesser, GJ
   Shaw, EG
AF Hu, Jennifer J.
   Urbanic, James J.
   Case, L. Doug
   Takita, Cristiane
   Wright, Jean L.
   Brown, Doris R.
   Langefeld, Carl D.
   Lively, Mark O.
   Mitchell, Sandra E.
   Thakrar, Anu
   Bryant, David
   Baglan, Kathy
   Strasser, Jon
   Baez-Diaz, Luis
   Lesser, Glenn J.
   Shaw, Edward G.
TI Association Between Inflammatory Biomarker C-Reactive Protein and Radiotherapy-Induced Early Adverse Skin Reactions in a Multiracial/Ethnic Breast Cancer Population
SO JOURNAL OF CLINICAL ONCOLOGY
LA English
DT Article
ID radiation-induced fibrosis; racial-differences; risk-factors; therapy; radiogenomics; toxicity; women; predictors; prognosis; variants
AB PurposeThis study examined an inflammatory biomarker, high-sensitivity C-reactive protein (hsCRP), in radiotherapy (RT)-induced early adverse skin reactions or toxicities in breast cancer.Patients and MethodsBetween 2011 and 2013, 1,000 patients with breast cancer who underwent RT were evaluated prospectively for skin toxicities through the National Cancer Institute-funded Wake Forest University Community Clinical Oncology Program Research Base. Pre- and post-RT plasma hsCRP levels and Oncology Nursing Society skin toxicity criteria (0 to 6) were used to assess RT-induced skin toxicities. Multivariable logistic regression analyses were applied to ascertain the associations between hsCRP and RT-induced skin toxicities after adjusting for potential confounders.ResultsThe study comprised 623 white, 280 African American, 64 Asian/Pacific Islander, and 33 other race patients; 24% of the patients were Hispanic, and 47% were obese. Approximately 42% and 15% of patients developed RT-induced grade 3+ and 4+ skin toxicities, respectively. The hsCRP levels differed significantly by race and body mass index but not by ethnicity. In multivariable analysis, grade 4+ skin toxicity was significantly associated with obesity (odds ratio [OR], 2.17; 95% CI, 1.41 to 3.34], post-RT hsCRP 4.11 mg/L (OR, 1.61; 95% CI, 1.07 to 2.44), and both factors combined (OR, 3.65; 95% CI, 2.18 to 6.14). Above-median post-RT hsCRP (OR, 1.93; 95% CI, 1.03 to 3.63), and change in hsCRP (OR, 2.80; 95% CI, 1.42 to 5.54) were significantly associated with grade 4+ skin toxicity in nonobese patients.ConclusionThis large prospective study is the first to our knowledge of hsCRP as an inflammatory biomarker in RT-induced skin toxicities in breast cancer. We demonstrate that nonobese patients with elevated RT-related change in hsCRP levels have a significantly increased risk of grade 4+ skin toxicity. The outcomes may help to predict RT responses and guide decision making.
C1 [Hu, Jennifer J.; Takita, Cristiane] Univ Miami, Miller Sch Med, Sylvester Comprehens Canc Ctr, Miami, FL 33136 USA.
   [Urbanic, James J.] Univ Calif San Diego, Encinitas, CA USA.
   [Case, L. Doug; Brown, Doris R.; Langefeld, Carl D.; Lively, Mark O.; Lesser, Glenn J.; Shaw, Edward G.] Wake Forest Univ, Bowman Gray Sch Med, Winston Salem, NC USA.
   [Mitchell, Sandra E.] Southeast Canc Control Consortium, Randolph Canc Ctr, Asheboro, NC USA.
   [Wright, Jean L.] Johns Hopkins Univ, Baltimore, MD USA.
   [Thakrar, Anu] John H Stroger Jr Hosp Cook Cty, MBCCOP, Chicago, IL USA.
   [Bryant, David] Canc Ctr Kansas, Wichita CCOP, Wichita, KS USA.
   [Baglan, Kathy] St Louis Cape Girardeau CCOP, St Louis, MO USA.
   [Strasser, Jon] Delaware Christiana Care Hlth Serv CCOP, Newark, DE USA.
   [Baez-Diaz, Luis] San Juan MBCCOP, San Juan, PR USA.
C3 University of Miami; University of California System; University of California San Diego; Wake Forest University; Wake Forest Baptist Medical Center; Johns Hopkins University; John H Stroger Junior Hospital Cook County; University of Illinois System; University of Illinois Chicago; University of Illinois Chicago Hospital; Cancer Center of Kansas
RP Hu, JJ (corresponding author), Univ Miami, Miller Sch Med, Sylvester Comprehens Canc Ctr, Dept Publ Hlth Sci, 1120 NW 14th St,CRB 1511, Miami, FL 33136 USA.
EM jhu@med.miami.edu
FU National Cancer Institute [R01CA135288, R03CA195643, U10CA081857]
CR Alfano CM, 2012, J CLIN ONCOL, V30, P1280, DOI 10.1200/JCO.2011.36.4109
   Allin KH, 2011, CRIT REV CL LAB SCI, V48, P155, DOI 10.3109/10408363.2011.599831
   Brown MD, 2011, VASC HEALTH RISK MAN, V7, P541, DOI 10.2147/VHRM.S22930
   Buchholz TA, 2009, NEW ENGL J MED, V360, P63, DOI 10.1056/NEJMct0803525
   Burnet NG, 2013, CLIN ONCOL-UK, V25, P431, DOI 10.1016/j.clon.2013.04.001
   Citrin DE, 2012, RADIAT ONCOL, V7, P0, DOI 10.1186/1748-717X-7-64
   Collette S, 2008, EUR J CANCER, V44, P2587, DOI 10.1016/j.ejca.2008.07.032
   Early Breast Canc Trialists Collab, 2011, LANCET, V378, P1707, DOI 10.1016/S0140-6736(11)61629-2
   Fisher J, 2000, INT J RADIAT ONCOL, V48, P1307, DOI 10.1016/S0360-3016(00)00782-3
   Fujiwara H, 2011, J SURG ONCOL, V103, P62, DOI 10.1002/jso.21751
   Gallet P, 2011, PLOS ONE, V6, P0, DOI 10.1371/journal.pone.0029399
   Hamama S, 2012, RADIOTHER ONCOL, V105, P305, DOI 10.1016/j.radonc.2012.08.023
   Hammer C, 2017, RADIOTHER ONCOL, V122, P45, DOI 10.1016/j.radonc.2016.10.006
   Haviland JS, 2013, LANCET ONCOL, V14, P1086, DOI 10.1016/S1470-2045(13)70386-3
   Ho AY, 2007, INT J RADIAT ONCOL, V69, P677, DOI 10.1016/j.ijrobp.2007.04.012
   Hu JJ, 2014, RADIAT ENVIRON BIOPH, V53, P621, DOI 10.1007/s00411-014-0540-y
   Kerns SL, 2014, RADIOTHER ONCOL, V110, P182, DOI 10.1016/j.radonc.2013.07.011
   Kerns SL, 2014, CANCER DISCOV, V4, P155, DOI 10.1158/2159-8290.CD-13-0197
   Khera A, 2005, J AM COLL CARDIOL, V46, P464, DOI 10.1016/j.jacc.2005.04.051
   Krug D, 2017, RADIAT ONCOL, V12, P0, DOI 10.1186/s13014-017-0766-3
   Lee E, 2016, PAIN, V157, P1122, DOI 10.1097/j.pain.0000000000000489
   Lee J, 2017, QUAL LIFE RES, V26, P1713, DOI 10.1007/s11136-017-1526-4
   Liu LQ, 2012, BRAIN BEHAV IMMUN, V26, P706, DOI 10.1016/j.bbi.2012.02.001
   Mazidi M, 2018, ANN MED, V50, P1, DOI 10.1080/07853890.2017.1325967
   McGale P, 2014, LANCET, V383, P2127, DOI 10.1016/S0140-6736(14)60488-8
   Mohammed FF, 2012, HEAD NECK-J SCI SPEC, V34, P985, DOI 10.1002/hed.21848
   Morimoto Y, 2014, INT J OBESITY, V38, P1416, DOI 10.1038/ijo.2014.25
   Mukesh M, 2012, RADIOTHER ONCOL, V104, P1, DOI 10.1016/j.radonc.2012.04.025
   Nazmi A, 2007, BMC PUBLIC HEALTH, V7, P0, DOI 10.1186/1471-2458-7-212
   Ono K, 2016, J DERMATOL SCI, V83, P26, DOI 10.1016/j.jdermsci.2016.04.002
   Park NJ, 2013, ONCOL NURS FORUM, V40, P490, DOI 10.1188/13.ONF.40-05AP
   Pfutzner Andreas, 2010, J DIABETES SCI TECHNOL, V4, P706
   Pignol JP, 2008, J CLIN ONCOL, V26, P2085, DOI 10.1200/JCO.2007.15.2488
   Poleszczuk J, 2017, BREAST CANCER RES, V19, P0, DOI 10.1186/s13058-017-0870-1
   Poortman PM, 2009, RADIOTHER ONCOL, V90, P80, DOI 10.1016/j.radonc.2008.07.011
   Raabe A, 2012, RADIAT ONCOL, V7, P0, DOI 10.1186/1748-717X-7-65
   Rodriguez-Gil JL, 2014, CANCER EPIDEM BIOMAR, V23, P1873, DOI 10.1158/1055-9965.EPI-14-0263
   Ryan JL, 2007, BRIT J CANCER, V97, P14, DOI 10.1038/sj.bjc.6603842
   Siegel R, 2014, CA-CANCER J CLIN, V64, P9, DOI 10.3322/caac.21208
   Speers C, 2016, JAMA ONCOL, V2, P1075, DOI 10.1001/jamaoncol.2015.5805
   Takeuchi H, 2017, PLOS ONE, V12, P0, DOI 10.1371/journal.pone.0177137
   Tanteles GA, 2012, INT J RADIAT ONCOL, V84, P1031, DOI 10.1016/j.ijrobp.2012.02.018
   Terrazzino S, 2017, CANCER RES TREAT, V49, P464, DOI 10.4143/crt.2016.256
   Terrazzino S, 2012, INT J RADIAT ONCOL, V83, P504, DOI 10.1016/j.ijrobp.2011.06.2012
   Wang X, 2013, DIABETES CARE, V36, P166, DOI 10.2337/dc12-0702
   West C, 2010, INT J RADIAT ONCOL, V76, P1295, DOI 10.1016/j.ijrobp.2009.12.017
   Wöckel A, 2017, QUAL LIFE RES, V26, P2201, DOI 10.1007/s11136-017-1570-0
   Wright JL, 2016, CANCER MED-US, V5, P454, DOI 10.1002/cam4.608
   Wright JL, 2014, INT J RADIAT ONCOL, V90, P335, DOI 10.1016/j.ijrobp.2014.06.042
   Zeng YC, 2012, TUMOR BIOL, V33, P891, DOI 10.1007/s13277-012-0330-6
NR 50
TC 30
Z9 30
U1 0
U2 9
PU LIPPINCOTT WILLIAMS & WILKINS
PI PHILADELPHIA
PA TWO COMMERCE SQ, 2001 MARKET ST, PHILADELPHIA, PA 19103 USA
SN 0732-183X
EI 1527-7755
J9 J CLIN ONCOL
JI J. Clin. Oncol.
PD AUG 20
PY 2018
VL 36
IS 24
BP 2473
EP +
DI 10.1200/JCO.2017.77.1790
PG 12
WC Oncology
SC Oncology
GA GU9LT
UT WOS:000445668100003
PM 29989859
DA 2024-03-01
ER

PT J
AU Traverso, A
   Wee, L
   Dekker, A
   Gillies, R
AF Traverso, Alberto
   Wee, Leonard
   Dekker, Andre
   Gillies, Robert
TI Repeatability and Reproducibility of Radiomic Features: A Systematic Review
SO INTERNATIONAL JOURNAL OF RADIATION ONCOLOGY BIOLOGY PHYSICS
LA English
DT Review
ID cell lung-cancer; texture analysis; test-retest; heterogeneity quantification; correlation-coefficient; image features; pet radiomics; ct; impact; reconstruction
AB Purpose: An ever-growing number of predictive models used to inform clinical decision making have included quantitative, computer-extracted imaging biomarkers, or "radiomic features." Broadly generalizable validity of radiomics-assisted models may be impeded by concerns about reproducibility. We offer a qualitative synthesis of 41 studies that specifically investigated the repeatability and reproducibility of radiomic features, derived from a systematic review of published peer-reviewed literature. Methods and Materials: The PubMed electronic database was searched using combinations of the broad Haynes and Ingui filters along with a set of text words specific to cancer, radiomics (including texture analyses), reproducibility, and repeatability. This review has been reported in compliance with Preferred Reporting Items for Systematic Reviews and Meta-Analyses guidelines. From each full-text article, information was extracted regarding cancer type, class of radiomic feature examined, reporting quality of key processing steps, and statistical metric used to segregate stable features. Results: Among 624 unique records, 41 full-text articles were subjected to review. The studies primarily addressed non-small cell lung cancer and oropharyngeal cancer. Only 7 studies addressed in detail every methodologic aspect related to image acquisition, preprocessing, and feature extraction. The repeatability and reproducibility of radiomic features are sensitive at various degrees to processing details such as image acquisition settings, image reconstruction algorithm, digital image preprocessing, and software used to extract radiomic features. First-order features were overall more reproducible than shape metrics and textural features. Entropy was consistently reported as one of the most stable first-order features. There was no emergent consensus regarding either shape metrics or textural features; however, coarseness and contrast appeared among the least reproducible. Conclusions: Investigations of feature repeatability and reproducibility are currently limited to a small number of cancer types. Reporting quality could be improved regarding details of feature extraction software, digital image manipulation (preprocessing), and the cutoff value used to distinguish stable features. (C) 2018 The Authors. Published by Elsevier Inc. This is an open access article under the CC BY-NC-ND license (http://creativecommons.org/licenses/by-nc-nd/4.0/).
C1 [Traverso, Alberto; Wee, Leonard; Dekker, Andre] MAASTRO Clin, Dept Radiat Oncol, Dr Tanslaan 12, NL-6229 ET Maastricht, Netherlands.
   [Traverso, Alberto; Wee, Leonard; Dekker, Andre] Maastricht Univ, Sch Oncol & Dev Biol GROW, Maastricht, Netherlands.
   [Gillies, Robert] H Lee Moffitt Canc Ctr & Res Inst, Tampa, FL USA.
C3 Maastricht University; Maastricht University Medical Centre (MUMC); Maastricht University; H Lee Moffitt Cancer Center & Research Institute
RP Traverso, A (corresponding author), MAASTRO Clin, Dept Radiat Oncol, Dr Tanslaan 12, NL-6229 ET Maastricht, Netherlands.
EM alberto.traverso@maastro.nl
CR Aerts HJWL, 2014, NAT COMMUN, V5, P0, DOI 10.1038/ncomms5006
   Alobaidli S, 2014, BRIT J RADIOL, V87, P0, DOI 10.1259/bjr.20140369
   ALTMAN DG, 1994, J NATL CANCER I, V86, P829, DOI 10.1093/jnci/86.11.829
   Unknown -, 2004, ENCY STAT SCI, V0, P0, DOI DOI 10.1002/0471667196.ESS5050.PUB2
   Bagci U, 2013, PLOS ONE, V8, P0, DOI 10.1371/journal.pone.0057105
   Bagher-Ebadian H, 2017, MED PHYS, V44, P1755, DOI 10.1002/mp.12188
   Balagurunathan Y, 2014, TRANSL ONCOL, V7, P72, DOI 10.1593/tlo.13844
   Baumann K, 2003, TRAC-TREND ANAL CHEM, V22, P395, DOI 10.1016/S0165-9936(03)00607-1
   Bogowicz M, 2016, PHYS MED BIOL, V61, P8736, DOI 10.1088/1361-6560/61/24/8736
   Buch K, 2017, AM J NEURORADIOL, V38, P981, DOI 10.3174/ajnr.A5139
   Bulakbasi N, 2004, J COMPUT ASSIST TOMO, V28, P735, DOI 10.1097/00004728-200411000-00003
   Chalkidou A, 2015, PLOS ONE, V10, P0, DOI 10.1371/journal.pone.0124165
   Cheng NM, 2016, PLOS ONE, V11, P0, DOI 10.1371/journal.pone.0150509
   Chicklore S, 2013, EUR J NUCL MED MOL I, V40, P133, DOI 10.1007/s00259-012-2247-0
   Collins GS, 2015, BMJ-BRIT MED J, V350, P0, DOI 10.1111/1471-0528.13244
   Coroller TP, 2016, RADIOTHER ONCOL, V119, P480, DOI 10.1016/j.radonc.2016.04.004
   Depeursinge A, 2014, MED IMAGE ANAL, V18, P176, DOI 10.1016/j.media.2013.10.005
   Desseroit MC, 2017, J NUCL MED, V58, P406, DOI 10.2967/jnumed.116.180919
   Desseroit MC, 2016, EUR J NUCL MED MOL I, V43, P1477, DOI 10.1007/s00259-016-3325-5
   Doumou G, 2015, EUR RADIOL, V25, P2805, DOI 10.1007/s00330-015-3681-8
   Eisenhauer EA, 2009, EUR J CANCER, V45, P228, DOI 10.1016/j.ejca.2008.10.026
   Emaminejad N, 2016, IEEE T BIO-MED ENG, V63, P1034, DOI 10.1109/TBME.2015.2477688
   Fave X, 2016, TRANSL CANCER RES, V5, P349, DOI 10.21037/tcr.2016.07.11
   Fave X, 2015, MED PHYS, V42, P6784, DOI 10.1118/1.4934826
   Fave X, 2015, COMPUT MED IMAG GRAP, V44, P54, DOI 10.1016/j.compmedimag.2015.04.006
   Forgacs A, 2016, PLOS ONE, V11, P0, DOI 10.1371/journal.pone.0164113
   Fried DV, 2014, INT J RADIAT ONCOL, V90, P834, DOI 10.1016/j.ijrobp.2014.07.020
   Galavis PE, 2010, ACTA ONCOL, V49, P1012, DOI 10.3109/0284186X.2010.498437
   Geersing GJ, 2012, PLOS ONE, V7, P0, DOI 10.1371/journal.pone.0032844
   Grootjans W, 2016, J NUCL MED, V57, P1692, DOI 10.2967/jnumed.116.173112
   Guan Y, 2016, ACAD RADIOL, V23, P1559, DOI 10.1016/j.acra.2016.08.010
   Hatt M, 2015, J NUCL MED, V56, P38, DOI 10.2967/jnumed.114.144055
   Hatt M, 2013, EUR J NUCL MED MOL I, V40, P1662, DOI 10.1007/s00259-013-2486-8
   Haynes RB, 2005, BMJ-BRIT MED J, V330, P1179, DOI 10.1136/bmj.38446.498542.8F
   Hu PP, 2016, ONCOTARGET, V7, P71440, DOI 10.18632/oncotarget.12199
   Huynh E, 2017, PLOS ONE, V12, P0, DOI 10.1371/journal.pone.0169172
   Ingui BJ, 2001, J AM MED INFORM ASSN, V8, P391, DOI 10.1136/jamia.2001.0080391
   Kalpathy-Cramer J, 2016, TOMOGRAPHY, V2, P430, DOI 10.18383/j.tom.2016.00235
   Kim HG, 2015, YONSEI MED J, V56, P253, DOI 10.3349/ymj.2015.56.1.253
   Koo HJ, 2017, PLOS ONE, V12, P0, DOI 10.1371/journal.pone.0167955
   Kumar V, 2012, MAGN RESON IMAGING, V30, P1234, DOI 10.1016/j.mri.2012.06.010
   Lambin P, 2012, EUR J CANCER, V48, P441, DOI 10.1016/j.ejca.2011.11.036
   Larue RTHM, 2017, BRIT J RADIOL, V90, P0, DOI 10.1259/bjr.20160665
   Lasnon C, 2016, EUR J NUCL MED MOL I, V43, P2324, DOI 10.1007/s00259-016-3441-2
   Leijenaar RTH, 2013, ACTA ONCOL, V52, P1391, DOI 10.3109/0284186X.2013.812798
   LIN LI, 1989, BIOMETRICS, V45, P255, DOI 10.2307/2532051
   Lo P, 2016, MED PHYS, V43, P4854, DOI 10.1118/1.4954845
   Lu LJ, 2016, MOL IMAGING BIOL, V18, P935, DOI 10.1007/s11307-016-0973-6
   Mackin D, 2015, INVEST RADIOL, V50, P757, DOI 10.1097/RLI.0000000000000180
   Miles KA, 2013, CANCER IMAGING, V13, P400, DOI 10.1102/1470-7330.2013.9045
   Moher D, 2015, SYST REV-LONDON, V4, P0, DOI 10.1186/2046-4053-4-1
   Nestle U, 2005, J NUCL MED, V46, P1342
   OConnor JPB, 2017, NAT REV CLIN ONCOL, V14, P169, DOI 10.1038/nrclinonc.2016.162
   Oliver JA, 2015, TRANSL ONCOL, V8, P524, DOI 10.1016/j.tranon.2015.11.013
   Orlhac F, 2014, J NUCL MED, V55, P414, DOI 10.2967/jnumed.113.129858
   Parmar C, 2014, PLOS ONE, V9, P0, DOI 10.1371/journal.pone.0102107
   Popovici V, 2017, BIOINFORMATICS, V33, P2002, DOI 10.1093/bioinformatics/btx027
   Scalco E, 2017, BRIT J RADIOL, V90, P0, DOI 10.1259/bjr.20160642
   Shafiq-ul-Hassan M, 2017, MED PHYS, V44, P1050, DOI 10.1002/mp.12123
   Sollini M, 2017, SCI REP-UK, V7, P0, DOI 10.1038/s41598-017-00426-y
   Therasse P, 2000, J NATL CANCER I, V92, P205, DOI 10.1093/jnci/92.3.205
   Thie JA, 2004, J NUCL MED, V45, P1431
   Tixier F, 2012, J NUCL MED, V53, P693, DOI 10.2967/jnumed.111.099127
   van Timmeren JE, 2016, TOMOGRAPHY, V2, P361, DOI 10.18383/j.tom.2016.00208
   van Velden FHP, 2016, MOL IMAGING BIOL, V18, P788, DOI 10.1007/s11307-016-0940-2
   Weir JP, 2005, J STRENGTH COND RES, V19, P231, DOI 10.1519/15184.1
   Yan JH, 2015, J NUCL MED, V56, P1667, DOI 10.2967/jnumed.115.156927
   Yip S, 2014, PLOS ONE, V9, P0, DOI 10.1371/journal.pone.0115510
   Zhang Lifei, 2015, MED PHYS, V42, P1341, DOI 10.1118/1.4908210
   Zhao BS, 2016, SCI REP-UK, V6, P0, DOI 10.1038/srep23428
   Zhao BS, 2014, TRANSL ONCOL, V7, P88, DOI 10.1593/tlo.13865
   ZWIREWICH CV, 1991, RADIOLOGY, V179, P469, DOI 10.1148/radiology.179.2.2014294
NR 73
TC 479
Z9 508
U1 9
U2 94
PU ELSEVIER SCIENCE INC
PI NEW YORK
PA STE 800, 230 PARK AVE, NEW YORK, NY 10169 USA
SN 0360-3016
EI 1879-355X
J9 INT J RADIAT ONCOL
JI Int. J. Radiat. Oncol. Biol. Phys.
PD NOV 15
PY 2018
VL 102
IS 4
BP 1143
EP 1158
DI 10.1016/j.ijrobp.2018.05.053
PG 16
WC Oncology; Radiology, Nuclear Medicine & Medical Imaging
SC Oncology; Radiology, Nuclear Medicine & Medical Imaging
GA GX5LR
UT WOS:000447789700059
PM 30170872
DA 2024-03-01
ER

PT J
AU Iannarelli, A
   Sacconi, B
   Tomei, F
   Anile, M
   Longo, F
   Bezzi, M
   Napoli, A
   Saba, L
   Anzidei, M
   D'Ovidio, G
   Scipione, R
   Catalano, C
AF Iannarelli, Angelo
   Sacconi, Beatrice
   Tomei, Francesca
   Anile, Marco
   Longo, Flavia
   Bezzi, Mario
   Napoli, Alessandro
   Saba, Luca
   Anzidei, Michele
   D'Ovidio, Giulia
   Scipione, Roberto
   Catalano, Carlo
TI Analysis of CT features and quantitative texture analysis in patients with thymic tumors: correlation with grading and staging
SO RADIOLOGIA MEDICA
LA English
DT Article
DE Quantitative texture analysis; Computed tomography; Thymic neoplasm; Masaoka; WHO staging system
ID renal-cell carcinoma; lung-cancer; mutations; biomarker; genomics; egfr
AB To evaluate potential relationship between qualitative CT features, quantitative texture analysis (QTA), histology, WHO staging, Masaoka classification and myasthenic syndrome in patients with thymic tumors. Sixteen patients affected by histologically proven thymic tumors were retrospectively included in the study population. Clinical information, with special regard to myasthenic syndrome and serological positivity of anti-AchR antibodies, were recorded. Qualitative CT evaluation included the following parameters: (a) location; (b) tumor edges; (c) necrosis; (d) pleural effusion; (e) metastases; (f) chest wall infiltration; (g) tumor margins. QTA included evaluation of "Mean" (M), "Standard Deviation" (SD), "Kurtosis" (K), "Skewness" (S), "Entropy" (E), "Shape from Texture" (TX_sigma) and "average of positive pixels" (MPP). Pearson-Rho test was used to evaluate the relationship of continuous non-dichotomic parameters, whereas Mann-Whitney test was used for dichotomic parameters. Histological evaluation demonstrated thymoma in 12 cases and thymic carcinoma in 4 cases. Tumor necrosis was significantly correlated with QTA Mean (p = 0.0253), MPP (p = 0.0417), S (p = 0.0488) and K (p = 0.0178). WHO staging was correlated with Mean (p = 0.0193), SD (p = 0.0191) and MPP (p = 0.0195). Masaoka classification was correlated with Mean (p = 0.0322), MPP (p = 0.0315), skewness (p = 0.0433) and Kurtosis (p = 0.0083). Myasthenic syndrome was significantly associated with Mean (p = 0.0211) and MPP (p = 0.0261), whereas tumor size was correlated with Mean (p = 0.0241), entropy (p = 0.0177), MPP (p = 0.0468), skewness (p = 0.009) and Kurtosis (p = 0.006). Our study demonstrates significant relationship between radiomics parameters, histology, grading and clinical manifestations of thymic tumors.
C1 [Iannarelli, Angelo; Sacconi, Beatrice; Tomei, Francesca; Bezzi, Mario; Napoli, Alessandro; Anzidei, Michele; D'Ovidio, Giulia; Scipione, Roberto; Catalano, Carlo] Sapienza Univ Rome, Dept Radiol Oncol & Anatomopathol Sci Radiol, Rome, Italy.
   [Anile, Marco] Sapienza Univ Rome, Dept Thorac Surg, Rome, Italy.
   [Longo, Flavia] Sapienza Univ Rome, Dept Radiol Oncol & Anatomopathol Sci Oncol, Rome, Italy.
   [Saba, Luca] Azienda Osped Univ AOU Cagliari & Polo Monserrato, Dept Radiol, Monserrato, Italy.
C3 Sapienza University Rome; Sapienza University Rome; Sapienza University Rome
RP Iannarelli, A (corresponding author), Sapienza Univ Rome, Dept Radiol Oncol & Anatomopathol Sci Radiol, Rome, Italy.
EM angelo.iannarelli@gmail.com
CR Unknown -, 1998, THE HANDBOOK OF PATTERN RECOGNITION AND COMPUTER VISION, V0, P0
   Boykov Y, 2001, IEEE T PATTERN ANAL, V23, P1222, DOI 10.1109/34.969114
   Buettner R, 2013, J CLIN ONCOL, V31, P1858, DOI 10.1200/JCO.2012.45.9867
   Colen R, 2014, TRANSL ONCOL, V7, P556, DOI 10.1016/j.tranon.2014.07.007
   De Cecco CN, 2015, INVEST RADIOL, V50, P239, DOI 10.1097/RLI.0000000000000116
   Dehmeshi J, 2008, IEEE T MED IMAGING, V27, P467, DOI 10.1109/TMI.2007.907555
   Farber NJ, 2017, TRANSL CANCER RES, V6, P620, DOI 10.21037/tcr.2017.05.19
   Gonzales R, 2008, DIGITAL IMAGE PROCES, V0, P0
   Jaffe CC, 2006, J CLIN ONCOL, V24, P3245, DOI 10.1200/JCO.2006.06.5599
   Jain R, 2014, RADIOLOGY, V272, P484, DOI 10.1148/radiol.14131691
   Janssen MHM, 2010, RADIOTHER ONCOL, V95, P203, DOI 10.1016/j.radonc.2010.01.021
   Karlo CA, 2014, RADIOLOGY, V270, P464, DOI 10.1148/radiol.13130663
   Krishnan K, 2010, OPT EXPRESS, V18, P15256, DOI 10.1364/OE.18.015256
   Lambin P, 2012, EUR J CANCER, V48, P441, DOI 10.1016/j.ejca.2011.11.036
   Prasanna P, 2017, EUR RADIOL, V27, P4188, DOI 10.1007/s00330-016-4637-3
   Rizzo S, 2016, EUR RADIOL, V26, P32, DOI 10.1007/s00330-015-3814-0
   Rubin DL, 2008, J DIGIT IMAGING, V21, P355, DOI 10.1007/s10278-007-9073-0
   Sacconi B, 2017, CLIN RADIOL, V72, P443, DOI 10.1016/j.crad.2017.01.015
   Venuta F, 2010, EUR J CARDIO-THORAC, V37, P13, DOI 10.1016/j.ejcts.2009.05.038
   Xi YB, 2018, J MAGN RESON IMAGING, V47, P1380, DOI 10.1002/jmri.25860
NR 20
TC 30
Z9 31
U1 0
U2 20
PU SPRINGER-VERLAG ITALIA SRL
PI MILAN
PA VIA DECEMBRIO, 28, MILAN, 20137, ITALY
SN 0033-8362
EI 1826-6983
J9 RADIOL MED
JI Radiol. Med.
PD MAY 15
PY 2018
VL 123
IS 5
BP 345
EP 350
DI 10.1007/s11547-017-0845-4
PG 6
WC Radiology, Nuclear Medicine & Medical Imaging
SC Radiology, Nuclear Medicine & Medical Imaging
GA GC1TI
UT WOS:000429564600004
PM 29307077
DA 2024-03-01
ER

PT J
AU Resteghini, C
   Trama, A
   Borgonovi, E
   Hosni, H
   Corrao, G
   Orlandi, E
   Calareso, G
   De Cecco, L
   Piazza, C
   Mainardi, L
   Licitra, L
AF Resteghini, Carlo
   Trama, Annalisa
   Borgonovi, Elio
   Hosni, Hykel
   Corrao, Giovanni
   Orlandi, Ester
   Calareso, Giuseppina
   De Cecco, Loris
   Piazza, Cesare
   Mainardi, Luca
   Licitra, Lisa
TI Big Data in Head and Neck Cancer
SO CURRENT TREATMENT OPTIONS IN ONCOLOGY
LA English
DT Review
DE Big data; Support vector machine; Machine learning; Head and neck cancer; Genomics; Radiomics; Surgery; Radiotherapy; Oncology; Forecasting; Evidence based medicine; Guidelines; Decision support system
ID squamous-cell carcinoma; spatial dose metrics; ct radiomics; machine; health; prediction; mri; chemoradiotherapy; simulation; survivors
AB Opinion statementHead and neck cancers can be used as a paradigm for exploring big data applications in oncology. Computational strategies derived from big data science hold the promise of shedding new light on the molecular mechanisms driving head and neck cancer pathogenesis, identifying new prognostic and predictive factors, and discovering potential therapeutics against this highly complex disease. Big data strategies integrate robust data input, from radiomics, genomics, and clinical-epidemiological data to deeply describe head and neck cancer characteristics. Thus, big data may advance research generating new knowledge and improve head and neck cancer prognosis supporting clinical decision-making and development of treatment recommendations.
C1 [Resteghini, Carlo; Licitra, Lisa] Fdn IRCCS Ist Nazl Tumori, Head & Neck Med Oncol Unit, Milan, Italy.
   [Trama, Annalisa] Fdn IRCCS Ist Nazl Tumori, Evaluat Epidemiol Unit, Milan, Italy.
   [Borgonovi, Elio] Bocconi Univ, SDA Bocconi Sch Management, Res Ctr Hlth & Social Care Management, Dept Policy Anal & Publ Management,CERGAS, Milan, Italy.
   [Hosni, Hykel] Univ Milan, Dept Philosophy, Milan, Italy.
   [Corrao, Giovanni] Univ Milano Bicocca, Dept Stat & Quantitat Methods, Div Biostat Epidemiol & Publ Hlth, Milan, Italy.
   [Orlandi, Ester] Fdn IRCCS Ist Nazl Tumori, Radiotherapy Unit 2, Via Giacomo Venezian 1, I-20133 Milan, MI, Italy.
   [Calareso, Giuseppina] Fdn IRCCS Ist Nazl Tumori, Dept Radiol, Milan, Italy.
   [De Cecco, Loris] Fdn IRCCS Ist Nazl Tumori, Dept Appl Res & Technol Dev, Integrated Biol Platform, Milan, Italy.
   [Piazza, Cesare] Fdn IRCCS Ist Nazl Tumori, Dept Otorhinolaryngol Maxillofacial & Thyroid Sur, Milan, Italy.
   [Piazza, Cesare; Licitra, Lisa] Univ Milan, Milan, Italy.
   [Mainardi, Luca] Politecn Milan, Dept Elect Informat & Bioengn, Milan, Italy.
C3 Fondazione IRCCS Istituto Nazionale Tumori Milan; Fondazione IRCCS Istituto Nazionale Tumori Milan; Bocconi University; University of Milan; University of Milano-Bicocca; Fondazione IRCCS Istituto Nazionale Tumori Milan; Fondazione IRCCS Istituto Nazionale Tumori Milan; Fondazione IRCCS Istituto Nazionale Tumori Milan; Fondazione IRCCS Istituto Nazionale Tumori Milan; University of Milan; Polytechnic University of Milan
RP Resteghini, C (corresponding author), Fdn IRCCS Ist Nazl Tumori, Head & Neck Med Oncol Unit, Milan, Italy.
EM carlo.resteghini@istitutotumori.mi.it
FU European Community (EC); Italian Medicines Agency (AIFA); Italian Ministry of Education, Universities and Research (MIUR); Novartis; GlaxoSmithKline; Bristol-Myers Squibb; Associazione Italiana Ricerca Cancro (AIRC); AstraZeneca; Boehringer Ingelheim; Eisai; Roche; Amgen; Merck Serono; MSD
CR Abdollahi H, 2018, PHYS MEDICA, V45, P192, DOI 10.1016/j.ejmp.2017.10.008
   Aerts HJWL, 2014, NAT COMMUN, V5, P0, DOI 10.1038/ncomms5006
   Alam IS, 2018, MOL IMAGING BIOL, V20, P705, DOI 10.1007/s11307-018-1227-6
   Unknown -, 2018, MEDIUM, V0, P0
   Atkins D, 2004, BMJ-BRIT MED J, V328, P1490
   Auffray C, 2016, GENOME MED, V8, P0, DOI 10.1186/s13073-016-0265-4
   Banerjee S, 2015, ANAL BIOANAL CHEM, V407, P7935, DOI 10.1007/s00216-015-8960-3
   Baro E, 2015, BIOMED RES INT, V2015, P0, DOI 10.1155/2015/639021
   Berner ES, 2017, JAMA-J AM MED ASSOC, V318, P2353, DOI 10.1001/jama.2017.16619
   Cabitza F, 2017, JAMA-J AM MED ASSOC, V318, P2356, DOI 10.1001/jama.2017.16635
   Cabitza F, 2017, JAMA-J AM MED ASSOC, V318, P517, DOI 10.1001/jama.2017.7797
   Chang SW, 2013, BMC BIOINFORMATICS, V14, P0, DOI 10.1186/1471-2105-14-170
   Corrao G, 2013, EPIDEMIOL BIOSTAT PU, V10, P0, DOI 10.2427/8981
   Coveney PV, 2016, PHILOS T R SOC A, V374, P0, DOI 10.1098/rsta.2016.0153
   Dean J, 2018, CLIN TRANSL RAD ONCO, V8, P27, DOI 10.1016/j.ctro.2017.11.009
   Dean JA, 2016, RADIOTHER ONCOL, V120, P21, DOI 10.1016/j.radonc.2016.05.015
   Deist TM, 2018, MED PHYS, V45, P3449, DOI 10.1002/mp.12967
   Dittberner A, 2016, HEAD NECK-J SCI SPEC, V38, PE1419, DOI 10.1002/hed.24253
   Djulbegovic B, 2017, LANCET, V390, P415, DOI 10.1016/S0140-6736(16)31592-6
   Elhalawani H, 2018, SCI REP-UK, V8, P0, DOI 10.1038/s41598-017-14687-0
   Elhalawani H, 2017, SCI DATA, V4, P0, DOI 10.1038/sdata.2017.77
   Farah CS, 2018, SCI REP-UK, V8, P0, DOI 10.1038/s41598-018-19341-x
   Ferlay J, 2015, INT J CANCER, V136, PE359, DOI 10.1002/ijc.29210
   Fernández-Luque L, 2015, HEALTHC INFORM RES, V21, P67
   Folkert MR, 2017, PHYS MED BIOL, V62, P5327, DOI 10.1088/1361-6560/aa73cc
   Font-Gonzalez A, 2016, PSYCHO-ONCOLOGY, V25, P933, DOI 10.1002/pon.4040
   Gabrys HS, 2018, FRONT ONCOL, V8, P0, DOI 10.3389/fonc.2018.00035
   Gao RW, 2018, CANCER RES, V78, P5144, DOI 10.1158/0008-5472.CAN-18-0878
   Gatta G, 2017, LANCET ONCOL, V18, P1022, DOI 10.1016/S1470-2045(17)30445-X
   Gatta G, 2015, EUR J CANCER, V51, P2130, DOI 10.1016/j.ejca.2015.07.043
   Goldstein IM, 2017, JAMA ONCOL, V3, P1303, DOI 10.1001/jamaoncol.2016.6413
   Gray L, 2010, INT J EPIDEMIOL, V39, P345, DOI 10.1093/ije/dyp155
   Gregoire V, 1900, V30, V0, P105
   Grillone Gregory A, 2017, LARYNGOSCOPE, V127 Suppl 4, PS1, DOI 10.1002/lary.26763
   Guidi G, 2016, PHYS MEDICA, V32, P1659, DOI 10.1016/j.ejmp.2016.10.005
   Guidi G, 2015, PHYS MEDICA, V31, P442, DOI 10.1016/j.ejmp.2015.04.009
   Gunnes MW, 2016, CANCER-AM CANCER SOC, V122, P3873, DOI 10.1002/cncr.30253
   Gupta S, 2014, BMJ OPEN, V4, P0, DOI 10.1136/bmjopen-2013-004007
   GUYATT G, 1992, JAMA-J AM MED ASSOC, V268, P2420, DOI 10.1001/jama.1992.03490170092032
   GUYATT GH, 1995, JAMA-J AM MED ASSOC, V274, P1800, DOI 10.1001/jama.274.22.1800
   Hersh WR, 2013, MED CARE, V51, PS30, DOI 10.1097/MLR.0b013e31829b1dbd
   Hosni H, 2017, FORECASTING LIGHT BI, V0, P0, DOI DOI 10.1007/S13347-017-0265-3
   Huang SJ, 2018, CANCER GENOM PROTEOM, V15, P41, DOI 10.21873/cgp.20063
   Huber T, 2018, INT J COMPUT ASS RAD, V13, P281, DOI 10.1007/s11548-017-1686-2
   Huesch MD, 2017, JAMA-J AM MED ASSOC, V318, P2355, DOI 10.1001/jama.2017.16611
   Irimie AI, 2018, INT J ENV RES PUB HE, V15, P0, DOI 10.3390/ijerph15071558
   Jethanandani A, 2018, FRONT ONCOL, V8, P0, DOI 10.3389/fonc.2018.00131
   Jiang R, 2016, ONCOTARGET, V7, P3645, DOI 10.18632/oncotarget.6436
   Kohn M S, 2014, YEARB MED INFORM, V9, P154, DOI 10.15265/IY-2014-0002
   Lambin P, 2013, NAT REV CLIN ONCOL, V10, P27, DOI 10.1038/nrclinonc.2012.196
   Lan MY, 2014, HEAD NECK-J SCI SPEC, V36, P1398, DOI 10.1002/hed.23464
   Lasko TA, 2017, JAMA-J AM MED ASSOC, V318, P2355, DOI 10.1001/jama.2017.16623
   Lau K, 2018, CLIN OTOLARYNGOLOGY, V0, P0
   Leger S, 2017, SCI REP-UK, V7, P0, DOI 10.1038/s41598-017-13448-3
   Leung J, 2016, SUPPORT CARE CANCER, V24, P1755, DOI 10.1007/s00520-015-2968-2
   Lewis JS, 2014, AM J SURG PATHOL, V38, P128, DOI 10.1097/PAS.0000000000000086
   Li S, 2014, BIOMED RES INT-UK, V2014, P0, DOI 10.1155/2014/362738
   Li SM, 2017, ORAL ONCOL, V73, P1, DOI 10.1016/j.oraloncology.2017.07.026
   Licitra L, 2017, JAMA-J AM MED ASSOC, V318, P2354, DOI 10.1001/jama.2017.16627
   Liu Y, 2017, ONCOTARGET, V8, P46057, DOI 10.18632/oncotarget.17550
   Lu GL, 2017, CLIN CANCER RES, V23, P5426, DOI 10.1158/1078-0432.CCR-17-0906
   Mascharak S, 2018, LARYNGOSCOPE, V128, P2514, DOI 10.1002/lary.27159
   Mazur T, 2018, WORLD NEUROSURG, V110, P414, DOI 10.1016/j.wneu.2017.11.132
   McIntosh C, 2017, PHYS MED BIOL, V62, P5926, DOI 10.1088/1361-6560/aa71f8
   Moccia S, 2017, J MED IMAGING, V4, P0, DOI 10.1117/1.JMI.4.3.034502
   Niedzwiecki MM, 2019, ANN REV PHARM TOXICO, V59, P0, DOI 10. 1146/annurev-pharmtox-010818-021315
   Noble WS, 2006, NAT BIOTECHNOL, V24, P1565, DOI 10.1038/nbt1206-1565
   Orlandi E, 2018, JAMA OTOLARYNGOL, V144, P99, DOI 10.1001/jamaoto.2017.2308
   Parmar C, 2015, FRONT ONCOL, V5, P0, DOI 10.3389/fonc.2015.00272
   Parmar C, 2015, SCI REP-UK, V5, P0, DOI 10.1038/srep11044
   Pignon JP, 2009, RADIOTHER ONCOL, V92, P4, DOI 10.1016/j.radonc.2009.04.014
   Pignon JP, 2000, LANCET, V355, P949, DOI 10.1016/S0140-6736(00)90011-4
   Pota M, 2017, ARTIF INTELL MED, V81, P41, DOI 10.1016/j.artmed.2017.03.004
   Quon H, 2017, INT J RADIAT ONCOL, V99, P1271, DOI 10.1016/j.ijrobp.2017.08.004
   Ramkumar S, 2017, AM J NEURORADIOL, V38, P1019, DOI 10.3174/ajnr.A5106
   Randhawa V, 2015, MOL BIOSYST, V11, P3362, DOI 10.1039/c5mb00468c
   Ranjbar S, 2018, J COMPUT ASSIST TOMO, V42, P299, DOI 10.1097/RCT.0000000000000682
   Schmidt S, 2018, CLIN CANCER RES, V24, P1364, DOI 10.1158/1078-0432.CCR-17-2345
   Sessler DI, 2014, ANAESTHESIA, V69, P100, DOI 10.1111/anae.12537
   Shah NH, 2015, PLOS ONE, V10, P0, DOI 10.1371/journal.pone.0124653
   Shah ND, 2018, JAMA-J AM MED ASSOC, V320, P27, DOI 10.1001/jama.2018.5602
   Sim I, 2016, ANN INTERN MED, V164, P562, DOI 10.7326/M15-2970
   Stepp WH, 2018, JAMA OTOLARYNGOL NEC, V0, P0, DOI DOI 10. 1001/jamaoto. 2018. 0602
   Su JL, 2017, ACTA OTO-LARYNGOL, V137, P557, DOI 10.1080/00016489.2016.1247984
   Trama A, 2016, EUR J CANCER, V67, P91, DOI 10.1016/j.ejca.2016.07.021
   Unger J, 2015, CANCER RES, V75, P31, DOI 10.1158/0008-5472.CAN-14-1458
   van der Ploeg T, 2014, BMC MED RES METHODOL, V14, P0, DOI 10.1186/1471-2288-14-137
   van der Ploeg T, 2014, PLOS ONE, V9, P0, DOI 10.1371/journal.pone.0100234
   Wan XB, 2012, PLOS ONE, V7, P0, DOI 10.1371/journal.pone.0031989
   Wu BX, 2012, INT J COMPUT ASS RAD, V7, P635, DOI 10.1007/s11548-011-0669-y
   Yan B, 2015, BMC CANCER, V15, P0, DOI 10.1186/s12885-015-1653-7
   Yang B, 2017, CANCER BIOMARK, V19, P65, DOI 10.3233/CBM-160375
   Yang XF, 2014, INT J RADIAT ONCOL, V90, P1225, DOI 10.1016/j.ijrobp.2014.08.350
   Yu KH, 2016, NAT COMMUN, V7, P0, DOI 10.1038/ncomms12474
   Zhang B, 2017, CLIN CANCER RES, V23, P4259, DOI 10.1158/1078-0432.CCR-16-2910
   Zhang B, 2017, CANCER LETT, V403, P21, DOI 10.1016/j.canlet.2017.06.004
   Zhang HH, 2009, INT J RADIAT ONCOL, V74, P1617, DOI 10.1016/j.ijrobp.2009.02.065
NR 99
TC 27
Z9 28
U1 0
U2 55
PU SPRINGER
PI NEW YORK
PA 233 SPRING ST, NEW YORK, NY 10013 USA
SN 1527-2729
EI 1534-6277
J9 CURR TREAT OPTION ON
JI Curr. Treat. Options Oncol.
PD DEC 15
PY 2018
VL 19
IS 12
BP 
EP 
DI 10.1007/s11864-018-0585-2
PG 15
WC Oncology
SC Oncology
GA GY5XS
UT WOS:000448657900004
PM 30361937
DA 2024-03-01
ER

PT J
AU Crivelli, P
   Ledda, RE
   Parascandolo, N
   Fara, A
   Soro, D
   Conti, M
AF Crivelli, Paola
   Ledda, Roberta Eufrasia
   Parascandolo, Nicola
   Fara, Alberto
   Soro, Daniela
   Conti, Maurizio
TI A New Challenge for Radiologists: Radiomics in Breast Cancer
SO BIOMED RESEARCH INTERNATIONAL
LA English
DT Review
ID preoperative prediction; t2-weighted tse; mri; women; classification; chemotherapy; signature; images; index; risk
AB Introduction. Over the last decade, the field of medical imaging experienced an exponential growth, leading to the development of radiomics, with which innumerable quantitative features are obtained from digital medical images, providing a comprehensive characterization of the tumor. This review aims to assess the role of this emerging diagnostic tool in breast cancer, focusing on the ability of radiomics to predict malignancy, response to neoadjuvant chemotherapy, prognostic factors, molecular subtypes, and risk of recurrence. Evidence Acquisition. A literature search on PubMed and on Cochrane database websites to retrieve English-written systematic reviews, review articles, meta-analyses, and randomized clinical trials published from August 2013 up to July 2018 was carried out. Results. Twenty papers (19 retrospective and 1 prospective studies) conducted with different conventional imaging modalities were included. Discussion. The integration of quantitative information with clinical, histological, and genomic data could enable clinicians to provide personalized treatments for breast cancer patients. Current limitations of a routinely application of radiomics are represented by the limited knowledge of its basics concepts among radiologists and by the lack of efficient and standardized systems of feature extraction and data sharing.
C1 [Crivelli, Paola] Univ Sassari, Inst Radiol Sci, Dept Biomed Sci, Sassari, Italy.
   [Ledda, Roberta Eufrasia; Parascandolo, Nicola; Fara, Alberto; Soro, Daniela; Conti, Maurizio] Univ Sassari, Inst Radiol Sci, Dept Clin & Expt Med, Sassari, Italy.
C3 University of Sassari; University of Sassari
RP Crivelli, P (corresponding author), Univ Sassari, Inst Radiol Sci, Dept Biomed Sci, Sassari, Italy.
EM paocri2000@gmail.com
CR Unknown -, 2014, NATURE COMMUNICATION, V0, P0
   Baltzer PAT, 2010, EUR RADIOL, V20, P1101, DOI 10.1007/s00330-009-1654-5
   Bickelhaupt S, 2018, RADIOLOGY, V287, P761, DOI 10.1148/radiol.2017170273
   Bickelhaupt S, 2017, J MAGN RESON IMAGING, V46, P604, DOI 10.1002/jmri.25606
   Bickelhaupt S, 2016, RADIOLOGY, V278, P689, DOI 10.1148/radiol.2015150425
   Bogner W, 2009, RADIOLOGY, V253, P341, DOI 10.1148/radiol.2532081718
   Dong YH, 2018, EUR RADIOL, V28, P582, DOI 10.1007/s00330-017-5005-7
   Drukker K, 2018, CANCER IMAGING, V18, P0, DOI 10.1186/s40644-018-0145-9
   Earl H, 2015, BMC MED, V13, P0, DOI 10.1186/s12916-015-0472-7
   Ellis MJ, 2017, J CLIN ONCOL, V35, P1061, DOI 10.1200/JCO.2016.69.4406
   Fan M, 2017, PLOS ONE, V12, P0, DOI 10.1371/journal.pone.0171683
   Fedorov A, 2012, MAGN RESON IMAGING, V30, P1323, DOI 10.1016/j.mri.2012.05.001
   Gallagher EJ, 2015, PHYSIOL REV, V95, P727, DOI 10.1152/physrev.00030.2014
   Gillies RJ, 2016, RADIOLOGY, V278, P563, DOI 10.1148/radiol.2015151169
   Goldhirsch A, 2013, ANN ONCOL, V24, P2206, DOI 10.1093/annonc/mdt303
   Goodwin PJ, 2015, ADV EXP MED BIOL, V862, P177, DOI 10.1007/978-3-319-16366-6_12
   Guo WT, 2015, J MED IMAGING, V2, P0, DOI 10.1117/1.JMI.2.4.041007
   Guo Y, 2018, CLIN BREAST CANCER, V18, PE335, DOI 10.1016/j.clbc.2017.08.002
   Huang YQ, 2016, RADIOLOGY, V281, P947, DOI 10.1148/radiol.2016152234
   Kumar V, 2012, MAGN RESON IMAGING, V30, P1234, DOI 10.1016/j.mri.2012.06.010
   Lambin P, 2012, EUR J CANCER, V48, P441, DOI 10.1016/j.ejca.2011.11.036
   Li H, 2016, NPJ BREAST CANCER, V2, P0, DOI 10.1038/npjbcancer.2016.12
   Li H, 2016, RADIOLOGY, V281, P382, DOI 10.1148/radiol.2016152110
   Liang CS, 2018, ACAD RADIOL, V25, P1111, DOI 10.1016/j.acra.2018.01.006
   Luangdilok S, 2014, J BREAST CANCER, V17, P376, DOI 10.4048/jbc.2014.17.4.376
   Obeid JP, 2017, CLIN TRANSL ONCOL, V19, P211, DOI 10.1007/s12094-016-1526-9
   Parekh VS, 2017, NPJ BREAST CANCER, V3, P0, DOI 10.1038/s41523-017-0045-3
   Parmar C, 2014, PLOS ONE, V9, P0, DOI 10.1371/journal.pone.0102107
   Rahbar H, 2016, ACAD RADIOL, V23, P768, DOI 10.1016/j.acra.2016.02.008
   Rosenstein BS, 2014, INT J RADIAT ONCOL, V89, P709, DOI 10.1016/j.ijrobp.2014.03.009
   Siegel RL, 2018, CA-CANCER J. CLIN., V68, P7, DOI 10.3322/caac.21387
   Tagliafico AS, 2018, BREAST, V40, P92, DOI 10.1016/j.breast.2018.04.016
   Tang P, 2009, DIAGN MOL PATHOL, V18, P125, DOI 10.1097/PDM.0b013e31818d107b
   Telegrafo M, 2015, MAGN RESON IMAGING, V33, P951, DOI 10.1016/j.mri.2015.06.002
   Thompson AM, 2012, ANN ONCOL, V23, P231, DOI 10.1093/annonc/mds324
   Valdora F, 2018, BREAST CANCER RES TR, V169, P217, DOI 10.1007/s10549-018-4675-4
   Viale G, 2008, J CLIN ONCOL, V26, P5569, DOI 10.1200/JCO.2008.17.0829
   Wang J, 2015, PLOS ONE, V10, P0, DOI 10.1371/journal.pone.0143308
   Wilson R, 2017, TRANSL LUNG CANCER R, V6, P86, DOI 10.21037/tlcr.2017.01.04
   Zhang L, 2014, ASIAN PAC J CANCER P, V15, P8057, DOI 10.7314/APJCP.2014.15.19.8057
   Zhang Q, 2017, ULTRASOUND MED BIOL, V43, P1058, DOI 10.1016/j.ultrasmedbio.2016.12.016
NR 46
TC 57
Z9 60
U1 0
U2 12
PU HINDAWI LTD
PI LONDON
PA ADAM HOUSE, 3RD FLR, 1 FITZROY SQ, LONDON, W1T 5HF, ENGLAND
SN 2314-6133
EI 2314-6141
J9 BIOMED RES INT-UK
JI Biomed Res. Int.
PD JUN 15
PY 2018
VL 2018
IS 
BP 
EP 
DI 10.1155/2018/6120703
PG 10
WC Biotechnology & Applied Microbiology; Medicine, Research & Experimental
SC Biotechnology & Applied Microbiology; Research & Experimental Medicine
GA GX6SQ
UT WOS:000447893500001
PM 30402486
DA 2024-03-01
ER

PT J
AU Andreassen, CN
   Eriksen, JG
   Jensen, K
   Hansen, CR
   Sorensen, BS
   Lassen, P
   Alsner, J
   Schack, LMH
   Overgaard, J
   Grau, C
AF Andreassen, C. N.
   Eriksen, J. G.
   Jensen, K.
   Hansen, C. R.
   Sorensen, B. S.
   Lassen, P.
   Alsner, J.
   Schack, L. M. H.
   Overgaard, J.
   Grau, C.
TI IMRT - Biomarkers for dose escalation, dose de-escalation and personalized medicine in radiotherapy for head and neck cancer
SO ORAL ONCOLOGY
LA English
DT Article
DE Radiotherapy; Head and neck cancer; Personalized medicine; p16; Hypoxia; Cancer stem cells; Radiogenomics; SNP; HPV
ID genome-wide association; squamous-cell carcinoma; quality-of-life; single nucleotide polymorphisms; hpv-associated p16-expression; radiation-induced fibrosis; human-papillomavirus; oropharyngeal cancer; stem-cells; prostate-cancer
AB Radiotherapy (RT) is an integral component in the management of head and neck cancer. Despite progress in several respects, a noteworthy proportion of the treated patients do not achieve complete response after RT. Regardless of novel dose delivery technologies, RT for head and neck cancer is still associated with acute as well as late toxicity. These challenges could potentially be addressed by means of personalized treatment. In this paper, we discuss the possibilities for dose escalation, dose de-escalation and allocation to systemic concomitant treatment based on prognostic and predictive markers for tumor control as well as predictive markers for normal tissue radiosensitivity.
C1 [Andreassen, C. N.; Eriksen, J. G.; Jensen, K.] Aarhus Univ Hosp, Dept Oncol, Noerrebrogade 44, DK-8000 Aarhus C, Denmark.
   [Andreassen, C. N.; Eriksen, J. G.; Sorensen, B. S.; Lassen, P.; Alsner, J.; Schack, L. M. H.; Overgaard, J.; Grau, C.] Aarhus Univ Hosp, Dept Expt Clin Oncol, Aarhus, Denmark.
   [Jensen, K.; Hansen, C. R.; Grau, C.] Aarhus Univ Hosp, Danish Ctr Particle Therapy, Aarhus, Denmark.
   [Hansen, C. R.] Odense Univ Hosp, Lab Radiat Phys, Odense, Denmark.
   [Hansen, C. R.] Univ Southern Denmark, Inst Clin Res, Odense, Denmark.
C3 Aarhus University; Aarhus University; Aarhus University; University of Southern Denmark; Odense University Hospital; University of Southern Denmark
RP Andreassen, CN (corresponding author), Aarhus Univ Hosp, Dept Oncol, Noerrebrogade 44, DK-8000 Aarhus C, Denmark.
EM nicolaj@oncology.au.dk
FU Danish Cancer Society
CR ALBER M, 2003, PHYS MED BIOL, V48, P0
   Alsner J, 2007, RADIOTHER ONCOL, V83, P0
   Andreassen CN, 2016, CANCER LETT, V382, P127, DOI 10.1016/j.canlet.2016.01.035
   Andreassen CN, 2013, RADIOTHER ONCOL, V108, P469, DOI 10.1016/j.radonc.2013.08.029
   Ang KK, 2010, NEW ENGL J MED, V363, P24, DOI 10.1056/NEJMoa0912217
   Azria D, 2008, CLIN CANCER RES, V14, P6284, DOI 10.1158/1078-0432.CCR-08-0700
   Azria D, 2017, FRONT ONCOL, V7, P0, DOI 10.3389/fonc.2017.00083
   Barnett GC, 2014, RADIOTHER ONCOL, V111, P178, DOI 10.1016/j.radonc.2014.02.012
   Baujat B, 2010, COCHRANE DB SYST REV, V0, P0, DOI DOI 10.1002/14651858.CD002026.pub2
   Baumann M, 2008, NAT REV CANCER, V8, P545, DOI 10.1038/nrc2419
   Baumann M, 2016, NAT REV CANCER, V16, P234, DOI 10.1038/nrc.2016.18
   Baumann M, 2009, INT J RADIAT BIOL, V85, P391, DOI 10.1080/09553000902836404
   Bentzen SM, 2005, LANCET ONCOL, V6, P112, DOI 10.1016/S1470-2045(05)01737-7
   BENTZEN SM, 1994, RADIOTHER ONCOL, V32, P1, DOI 10.1016/0167-8140(94)90443-X
   Blanchard P, 2011, RADIOTHER ONCOL, V100, P33, DOI 10.1016/j.radonc.2011.05.036
   Boje CR, 2014, RADIOTHER ONCOL, V110, P91, DOI 10.1016/j.radonc.2013.11.009
   Bonner JA, 2010, LANCET ONCOL, V11, P21, DOI 10.1016/S1470-2045(09)70311-0
   Cvek J, 2012, STRAHLENTHER ONKOL, V188, P666, DOI 10.1007/s00066-012-0128-x
   Day FR, 2017, NAT GENET, V49, P834, DOI 10.1038/ng.3841
   de Jong MC, 2010, CLIN CANCER RES, V16, P5329, DOI 10.1158/1078-0432.CCR-10-0799
   Duprez F, 2011, INT J RADIAT ONCOL, V80, P1045, DOI 10.1016/j.ijrobp.2010.03.028
   Eriksen JG, 2010, LANCET ONCOL, V11, P312, DOI 10.1016/S1470-2045(10)70035-8
   Fachal L, 2015, CURR OPIN GENET DEV, V30, P32, DOI 10.1016/j.gde.2015.01.004
   Fachal L, 2014, NAT GENET, V46, P891, DOI 10.1038/ng.3020
   Fitzmaurice C, 2017, JAMA ONCOL, V3, P524, DOI 10.1001/jamaoncol.2016.5688
   Flynn RT, 2008, PHYS MED BIOL, V53, P4153, DOI 10.1088/0031-9155/53/15/010
   Fogliata A, 2017, RADIAT ONCOL, V12, P0, DOI 10.1186/s13014-017-0808-x
   Gee HE, 2010, CANCER-AM CANCER SOC, V116, P2148, DOI 10.1002/cncr.25009
   Gillison ML, 2012, J CLIN ONCOL, V30, P2102, DOI 10.1200/JCO.2011.38.4099
   Hamming-Vrieze O, 2018, Q J NUCL MED MOL IMA, V0, P0
   Hansen Christian Ronn, 2016, CLIN TRANSL RADIAT ONCOL, V1, P2, DOI 10.1016/j.ctro.2016.08.001
   Harris BHL, 2015, CLIN ONCOL-UK, V27, P547, DOI 10.1016/j.clon.2015.07.004
   Herskind C, 2016, CANCER LETT, V382, P95, DOI 10.1016/j.canlet.2016.02.035
   Hoff CM, 2012, RADIOTHER ONCOL, V103, P38, DOI 10.1016/j.radonc.2012.01.011
   Horsman MR, 2012, NAT REV CLIN ONCOL, V9, P674, DOI 10.1038/nrclinonc.2012.171
   Hvid CA, 2018, ACTA ONCOL, V57, P552, DOI 10.1080/0284186X.2017.1398414
   Jakobi A, 2015, FRONT ONCOL, V5, P0, DOI 10.3389/fonc.2015.00256
   Jensen K, 2006, RADIOTHER ONCOL, V78, P298, DOI 10.1016/j.radonc.2006.02.005
   Jensen K, 2016, 25 M SCAN SOC HEAD N, V0, P0
   Kerns SL, 2016, EBIOMEDICINE, V10, P150, DOI 10.1016/j.ebiom.2016.07.022
   Kerns SL, 2014, FUTURE ONCOL, V10, P2391, DOI 10.2217/fon.14.173
   Kerns SL, 2014, RADIOTHER ONCOL, V110, P182, DOI 10.1016/j.radonc.2013.07.011
   Kerns SL, 2013, RADIOTHER ONCOL, V107, P372, DOI 10.1016/j.radonc.2013.05.001
   Kerns SL, 2010, INT J RADIAT ONCOL, V78, P1292, DOI 10.1016/j.ijrobp.2010.07.036
   Kreimer AR, 2005, CANCER EPIDEM BIOMAR, V14, P467, DOI 10.1158/1055-9965.EPI-04-0551
   Lacas B, 2017, LANCET ONCOL, V18, P1221, DOI 10.1016/S1470-2045(17)30458-8
   Lassen P, 2018, RADIOTHER ONCOL, V126, P107, DOI 10.1016/j.radonc.2017.10.018
   Lassen P, 2014, RADIOTHER ONCOL, V113, P310, DOI 10.1016/j.radonc.2014.11.032
   Leclerc M, 2013, RADIOTHER ONCOL, V106, P333, DOI 10.1016/j.radonc.2013.03.002
   Lee N, 2016, INT J RADIAT ONCOL, V96, P9, DOI 10.1016/j.ijrobp.2016.04.027
   Löck S, 2017, RADIOTHER ONCOL, V124, P533, DOI 10.1016/j.radonc.2017.08.010
   Lyngholm CD, 2015, ACTA ONCOL, V54, P1665, DOI 10.3109/0284186X.2015.1069395
   Maggiore R, 2017, INT J RADIAT ONCOL, V98, P868, DOI 10.1016/j.ijrobp.2017.02.022
   Mayer A, 2008, ADV EXP MED BIOL, V614, P127, DOI 10.1007/978-0-387-74911-2_15
   Mirghani H, 2018, CLIN TRANSL RAD ONCO, V8, P4, DOI 10.1016/j.ctro.2017.10.005
   Mortensen HR, 2012, RADIOTHER ONCOL, V103, P69, DOI 10.1016/j.radonc.2012.01.002
   Nevens D, 2017, RADIOTHER ONCOL, V122, P171, DOI 10.1016/j.radonc.2016.08.009
   OSullivan B, 2013, J CLIN ONCOL, V31, P543, DOI 10.1200/JCO.2012.44.0164
   Pereira S, 2018, INT J RADIAT ONCOL, V100, P353, DOI 10.1016/j.ijrobp.2017.10.029
   Pignon JP, 2009, RADIOTHER ONCOL, V92, P4, DOI 10.1016/j.radonc.2009.04.014
   Rasmussen JH, 2016, RADIOTHER ONCOL, V120, P76, DOI 10.1016/j.radonc.2016.03.005
   Reid PA, 2017, HEAD NECK-J SCI SPEC, V39, P1920, DOI 10.1002/hed.24848
   Rieckmann T, 2013, RADIOTHER ONCOL, V107, P242, DOI 10.1016/j.radonc.2013.03.013
   Russell NS, 2002, RADIOTHER ONCOL, V64, P125, DOI 10.1016/S0167-8140(02)00189-5
   Scaife JE, 2015, BRIT J RADIOL, V88, P0, DOI 10.1259/bjr.20150172
   Seibold P, 2015, INT J RADIAT ONCOL, V92, P1084, DOI 10.1016/j.ijrobp.2015.04.011
   Sorensen BS, 2013, RADIOTHER ONCOL, V108, P500, DOI 10.1016/j.radonc.2013.06.011
   Szturz P, 2016, FRONT ONCOL, V6, P0, DOI 10.3389/fonc.2016.00199
   Talbot CJ, 2012, BRIT J CANCER, V107, P748, DOI 10.1038/bjc.2012.290
   Toustrup K, 2012, RADIOTHER ONCOL, V102, P122, DOI 10.1016/j.radonc.2011.09.010
   VanderWalde NA, 2017, INT J RADIAT ONCOL, V98, P850, DOI 10.1016/j.ijrobp.2016.11.048
   VAUPEL P, 1989, CANCER RES, V49, P6449
   WANG GL, 1995, J BIOL CHEM, V270, P1230, DOI 10.1074/jbc.270.3.1230
   West C, 2014, CLIN ONCOL-UK, V26, P739, DOI 10.1016/j.clon.2014.09.008
   West C, 2010, INT J RADIAT ONCOL, V76, P1295, DOI 10.1016/j.ijrobp.2009.12.017
   West CML, 2001, INT J RADIAT ONCOL, V51, P10, DOI 10.1016/S0360-3016(01)01575-9
   Wood AR, 2014, NAT GENET, V46, P1173, DOI 10.1038/ng.3097
   Zevallos JP, 2016, INT J RADIAT ONCOL, V94, P864, DOI 10.1016/j.ijrobp.2015.12.022
   Zhang ZC, 2012, ORAL ONCOL, V48, P1, DOI 10.1016/j.oraloncology.2011.10.004
   Zukauskaite R, 2017, ACTA ONCOL, V56, P1554, DOI 10.1080/0284186X.2017.1346384
NR 80
TC 9
Z9 11
U1 0
U2 3
PU ELSEVIER SCIENCE BV
PI AMSTERDAM
PA PO BOX 211, 1000 AE AMSTERDAM, NETHERLANDS
SN 1368-8375
EI 1879-0593
J9 ORAL ONCOL
JI Oral Oncol.
PD NOV 15
PY 2018
VL 86
IS 
BP 91
EP 99
DI 10.1016/j.oraloncology.2018.09.001
PG 9
WC Oncology; Dentistry, Oral Surgery & Medicine
SC Oncology; Dentistry, Oral Surgery & Medicine
GA GZ4MB
UT WOS:000449368700013
PM 30409326
DA 2024-03-01
ER

PT J
AU Kang, D
   Park, JE
   Kim, YH
   Kim, JH
   Oh, JY
   Kim, J
   Kim, Y
   Kim, ST
   Kim, HS
AF Kang, Daesung
   Park, Ji Eun
   Kim, Young-Hoon
   Kim, Jeong Hoon
   Oh, Joo Young
   Kim, Jungyoun
   Kim, Yikyung
   Kim, Sung Tae
   Kim, Ho Sung
TI Diffusion radiomics as a diagnostic model for atypical manifestation of primary central nervous system lymphoma: development and multicenter external validation
SO NEURO-ONCOLOGY
LA English
DT Article
DE atypical; diffusion-weighted imaging; magnetic resonance imaging; radiomics; primary central nervous system lymphoma
ID imaging predictor; tumor phenotype; glioblastoma; features; mri; heterogeneity; performance; survival; utility
AB Background. Radiomics is a rapidly growing field in neuro-oncology, but studies have been limited to conventional MRI, and external validation is critically lacking. We evaluated technical feasibility, diagnostic performance, and generalizability of a diffusion radiomics model for identifying atypical primary central nervous system lymphoma (PCNSL) mimicking glioblastoma. Methods. A total of 1618 radiomics features were extracted from diffusion and conventional MRI from 112 patients (training set, 70 glioblastomas and 42 PCNSLs). Feature selection and classification were optimized using a machine-learning algorithm. The diagnostic performance was tested in 42 patients of internal and external validation sets. The performance was compared with that of human readers (2 neuroimaging experts), cerebral blood volume (90% histogram cutoff, CBV90), and apparent diffusion coefficient (10% histogram, ADC10) using the area under the receiver operating characteristic curve (AUC). Results. The diffusion radiomics was optimized with the combination of recursive feature elimination and a random forest classifier (AUC 0.983, stability 2.52%). In internal validation, the diffusion model (AUC 0.984) showed similar performance with conventional (AUC 0.968) or combined diffusion and conventional radiomics (AUC 0.984) and better than human readers (AUC 0.825-0.908), CBV90 (AUC 0.905), or ADC10 (AUC 0.787) in atypical PCNSL diagnosis. In external validation, the diffusion radiomics showed robustness (AUC 0.944) and performed better than conventional radiomics (AUC 0.819) and similar to combined radiomics (AUC 0.946) or human readers (AUC 0.896-0.930). Conclusion. The diffusion radiomics model had good generalizability and yielded a better diagnostic performance than conventional radiomics or single advanced MRI in identifying atypical PCNSL mimicking glioblastoma.
C1 [Kang, Daesung; Park, Ji Eun; Oh, Joo Young; Kim, Jungyoun; Kim, Ho Sung] Univ Ulsan, Coll Med, Asan Med Ctr, Dept Radiol, 43 Olymp Ro 88, Seoul 05505, South Korea.
   [Kang, Daesung; Park, Ji Eun; Oh, Joo Young; Kim, Jungyoun; Kim, Ho Sung] Univ Ulsan, Coll Med, Asan Med Ctr, Res Inst Radiol, 43 Olymp Ro 88, Seoul 05505, South Korea.
   [Kim, Young-Hoon; Kim, Jeong Hoon] Univ Ulsan, Coll Med, Asan Med Ctr, Dept Neurosurg, Seoul, South Korea.
   [Kim, Yikyung; Kim, Sung Tae] Sungkyunkwan Univ, Sch Med, Samsung Med Ctr, Dept Radiol, Seoul, South Korea.
C3 University of Ulsan; University of Ulsan; University of Ulsan; Asan Medical Center; Sungkyunkwan University (SKKU); Samsung Medical Center
RP Park, JE (corresponding author), Univ Ulsan, Coll Med, Asan Med Ctr, Dept Radiol, 43 Olymp Ro 88, Seoul 05505, South Korea.; Park, JE (corresponding author), Univ Ulsan, Coll Med, Asan Med Ctr, Res Inst Radiol, 43 Olymp Ro 88, Seoul 05505, South Korea.
EM jieunp@gmail.com
FU National R&D Program for Cancer Control, Ministry of Health and Welfare, Republic of Korea [1720030]
CR Aerts HJWL, 2014, NAT COMMUN, V5, P0, DOI 10.1038/ncomms5006
   Avants BB, 2011, NEUROIMAGE, V54, P2033, DOI 10.1016/j.neuroimage.2010.09.025
   Barajas RF, 2010, AM J NEURORADIOL, V31, P60, DOI 10.3174/ajnr.A1750
   Bhagavathi S, 2008, ARCH PATHOL LAB MED, V132, P1830, DOI 10.1043/1543-2165-132.11.1830
   Chung WJ, 2013, RADIOLOGY, V269, P560, DOI 10.1148/radiol.13130016
   Collewet G, 2004, MAGN RESON IMAGING, V22, P81, DOI 10.1016/j.mri.2003.09.001
   Dormann CF, 2013, ECOGRAPHY, V36, P27, DOI 10.1111/j.1600-0587.2012.07348.x
   Duangsoithong R, 2009, ADV PATT REC 2009 IC, V0, P0
   Fortin JP, 2016, NEUROIMAGE, V132, P198, DOI 10.1016/j.neuroimage.2016.02.036
   Friedman JH, 1997, DATA MIN KNOWL DISC, V1, P55, DOI 10.1023/A:1009778005914
   Guyon Isabelle, 2003, J MACH LEARN RES, V3, P1157
   Haldorsen IS, 2011, AM J NEURORADIOL, V32, P984, DOI 10.3174/ajnr.A2171
   Hu LS, 2017, NEURO-ONCOLOGY, V19, P128, DOI 10.1093/neuonc/now135
   Hunt Matthew A, 2006, NEUROSURG FOCUS, V21, P0
   Kickingereder P, 2016, CLIN CANCER RES, V22, P5765, DOI 10.1158/1078-0432.CCR-16-0702
   Kickingereder P, 2016, RADIOLOGY, V280, P880, DOI 10.1148/radiol.2016160845
   Kickingereder P, 2014, RADIOLOGY, V272, P843, DOI 10.1148/radiol.14132740
   Kumar V, 2012, MAGN RESON IMAGING, V30, P1234, DOI 10.1016/j.mri.2012.06.010
   Li H, 2016, NPJ BREAST CANCER, V2, P0, DOI 10.1038/npjbcancer.2016.12
   Lin YC, 2017, J MAGN RESON IMAGING, V46, P483, DOI 10.1002/jmri.25583
   Lu SS, 2016, EUR J RADIOL, V85, P1722, DOI 10.1016/j.ejrad.2016.07.005
   Maes F, 1997, IEEE T MED IMAGING, V16, P187, DOI 10.1109/42.563664
   Materka A, 1998, TEXTURE ANAL METHODS, V0, P9
   Nolden M, 2013, INT J COMPUT ASS RAD, V8, P607, DOI 10.1007/s11548-013-0840-8
   Parmar C, 2015, FRONT ONCOL, V5, P0, DOI 10.3389/fonc.2015.00272
   Parmar C, 2015, SCI REP-UK, V5, P0, DOI 10.1038/srep13087
   Roffo G, 2015, P IEEE INT C COMP VI, V0, P0
   Savage J, 2015, JAMA ONCOL, V1, P247, DOI 10.1001/jamaoncol.2015.0298
   Shinohara RT, 2014, NEUROIMAGE-CLIN, V6, P9, DOI 10.1016/j.nicl.2014.08.008
   Stadnik TW, 2001, AM J NEURORADIOL, V22, P969
   Suh CH, 2014, RADIOLOGY, V272, P504, DOI 10.1148/radiol.14131895
   Toh CH, 2008, AM J NEURORADIOL, V29, P471, DOI 10.3174/ajnr.A0872
   Wu WM, 2016, FRONT ONCOL, V6, P0, DOI 10.3389/fonc.2016.00071
   Xu WL, 2017, PLOS ONE, V12, P0, DOI 10.1371/journal.pone.0173430
   Zhang B, 2017, CLIN CANCER RES, V23, P4259, DOI 10.1158/1078-0432.CCR-16-2910
   ZHANG Y, 2008, BMC GENOMICS S2, V9, P0
   Zhao BS, 2016, SCI REP-UK, V6, P0, DOI 10.1038/srep23428
   Zhou H, 2017, NEURO-ONCOLOGY, V19, P862, DOI 10.1093/neuonc/now256
NR 38
TC 95
Z9 100
U1 0
U2 19
PU OXFORD UNIV PRESS INC
PI CARY
PA JOURNALS DEPT, 2001 EVANS RD, CARY, NC 27513 USA
SN 1522-8517
EI 1523-5866
J9 NEURO-ONCOLOGY
JI Neuro-Oncology
PD SEP 15
PY 2018
VL 20
IS 9
BP 1251
EP 1261
DI 10.1093/neuonc/noy021
PG 11
WC Oncology; Clinical Neurology
SC Oncology; Neurosciences & Neurology
GA GP5WS
UT WOS:000440947900011
PM 29438500
DA 2024-03-01
ER

PT J
AU Arnaud, A
   Forbes, F
   Coquery, N
   Collomb, N
   Lemasson, B
   Barbier, EL
AF Arnaud, Alexis
   Forbes, Florence
   Coquery, Nicolas
   Collomb, Nora
   Lemasson, Benjamin
   Barbier, Emmanuel L.
TI Fully Automatic Lesion Localization and Characterization: Application to Brain Tumors Using Multiparametric Quantitative MRI Data
SO IEEE TRANSACTIONS ON MEDICAL IMAGING
LA English
DT Article
DE Perfusion imaging; magnetic resonance imaging (MRI); animal models and imaging; computer-aided detection and diagnosis; probabilistic and statistical methods; automatic segmentation; automatic characterization; brain tumor; quantitative multiparametric MRI; mixture model; anomaly detection; radiomics; fingerprint model
ID central-nervous-system; blood-volume; vessel size; segmentation; images; intensity; patterns; criteria; models
AB When analyzing brain tumors, two tasks are intrinsically linked, spatial localization, and physiological characterization of the lesioned tissues. Automated data-driven solutions exist, based on image segmentation techniques or physiological parameters analysis, but for each task separately, the other being performed manually or with user tuning operations. In this paper, the availability of quantitative magnetic resonance (MR) parameters is combined with advanced multivariate statistical tools to design a fully automated method that jointly performs both localization and characterization. Non trivial interactions between relevant physiological parameters are captured thanks to recent generalized Student distributions that provide a larger variety of distributional shapes compared to the more standard Gaussian distributions. Probabilistic mixtures of the former distributions are then considered to account for the different tissue types and potential heterogeneity of lesions. Discriminative multivariate features are extracted from this mixture modeling and turned into individual lesion signatures. The signatures are subsequently pooled together to build a statistical fingerprint model of the different lesion types that captures lesion characteristics while accounting for inter-subject variability. The potential of this generic procedure is demonstrated on a data set of 53 rats, with 36 rats bearing 4 different brain tumors, for which 5 quantitative MR parameters were acquired.
C1 [Arnaud, Alexis; Forbes, Florence] Univ Grenoble Alpes, INRIA, Lab Jean Kuntzmann, Mistis Team, Grenoble, France.
   [Coquery, Nicolas; Collomb, Nora; Lemasson, Benjamin; Barbier, Emmanuel L.] Univ Grenoble Alpes, INSERM, Grenoble Inst Neurosci, U1216, F-38400 Grenoble, France.
C3 Communaute Universite Grenoble Alpes; Institut National Polytechnique de Grenoble; Universite Grenoble Alpes (UGA); Centre National de la Recherche Scientifique (CNRS); Inria; Institut National de la Sante et de la Recherche Medicale (Inserm); Communaute Universite Grenoble Alpes; Universite Grenoble Alpes (UGA)
RP Forbes, F (corresponding author), Univ Grenoble Alpes, INRIA, Lab Jean Kuntzmann, Mistis Team, Grenoble, France.
EM florence.forbes@inria.fr
FU French program Investissement d'Avenir through the French National Research Agency under Grant Infrastructure d'avenir en Biologie Sante [ANR-11-INBS-0006]
CR Akkus Z, 2017, J DIGIT IMAGING, V30, P449, DOI 10.1007/s10278-017-9983-4
   Barone DG, 2014, COCHRANE DB SYST REV, V0, P0, DOI DOI 10.1002/14651858.CD009685.pub2
   Baudry JP, 2012, STAT COMPUT, V22, P455, DOI 10.1007/s11222-011-9236-1
   Beaumont M, 2009, J CEREBR BLOOD F MET, V29, P1714, DOI 10.1038/jcbfm.2009.86
   Bergé L, 2012, J STAT SOFTW, V46, P1
   Boult JKR, 2016, NMR BIOMED, V29, P1608, DOI 10.1002/nbm.3594
   Coquery N, 2014, J CEREBR BLOOD F MET, V34, P1354, DOI 10.1038/jcbfm.2014.90
   Cuesta-Albertos JA, 2008, J R STAT SOC B, V70, P779, DOI 10.1111/j.1467-9868.2008.00657.x
   DeAngelis LM, 2001, NEW ENGL J MED, V344, P114, DOI 10.1056/NEJM200101113440207
   DICE LR, 1945, ECOLOGY, V26, P297, DOI 10.2307/1932409
   Drevelegas A, 2011, IMAGING OF BRAIN TUMORS WITH HISTOLOGICAL CORRELATIONS, V0, P13, DOI 10.1007/978-3-540-87650-2_2
   Du AT, 2007, BRAIN, V130, P1159, DOI 10.1093/brain/awm016
   Embrechts P, 1997, STOCHASTIC MODELLING, V33, P0
   Forbes F, 2014, STAT COMPUT, V24, P971, DOI 10.1007/s11222-013-9414-4
   Forbes Florence, 2010, P INT C ART INT STAT, V2010, P225
   Fortin JP, 2016, NEUROIMAGE, V132, P198, DOI 10.1016/j.neuroimage.2016.02.036
   Fraley C, 2012, 597 U WASH DEP STAT, V0, P0
   Gebru ID, 2016, IEEE T PATTERN ANAL, V38, P2402, DOI 10.1109/TPAMI.2016.2522425
   Ghassemi R, 2015, J NEUROIMAGING, V25, P184, DOI 10.1111/jon.12129
   Gillies RJ, 2016, RADIOLOGY, V278, P563, DOI 10.1148/radiol.2015151169
   Goodfellow IJ, 2014, ADV NEUR IN, V27, P2672, DOI 10.1145/3422622
   Hectors SJCG, 2015, MAGN RESON MATER PHY, V28, P363, DOI 10.1007/s10334-014-0472-1
   HUBERT L, 1985, J CLASSIF, V2, P193, DOI 10.1007/BF01908075
   Juan-Albarracín J, 2015, PLOS ONE, V10, P0, DOI 10.1371/journal.pone.0125143
   Katiyar P, 2017, MOL IMAGING BIOL, V19, P391, DOI 10.1007/s11307-016-1009-y
   Kilkenny C, 2010, PLOS BIOL, V8, P0, DOI 10.1371/journal.pbio.1000412
   Kosmidis I, 2016, STAT COMPUT, V26, P1079, DOI 10.1007/s11222-015-9590-5
   Law M, 2004, AM J NEURORADIOL, V25, P746
   Lemasson B, 2016, SCI REP-UK, V6, P0, DOI 10.1038/srep37071
   Litjens G, 2017, MED IMAGE ANAL, V42, P60, DOI 10.1016/j.media.2017.07.005
   Louis DN, 2016, ACTA NEUROPATHOL, V131, P803, DOI 10.1007/s00401-016-1545-1
   Menze Bjoern H, 2015, IEEE TRANS MED IMAGING, V34, P1993, DOI 10.1109/TMI.2014.2377694
   Nyúl LG, 1999, MAGNET RESON MED, V42, P1072, DOI 10.1002/(SICI)1522-2594(199912)42:6<1072::AID-MRM11>3.0.CO;2-M
   Pierpaoli Carlo, 2010, TOP MAGN RESON IMAGING, V21, P63, DOI 10.1097/RMR.0b013e31821e56f8
   RAND WM, 1971, J AM STAT ASSOC, V66, P846, DOI 10.2307/2284239
   Shen DG, 2017, ANNU REV BIOMED ENG, V19, P221, DOI 10.1146/annurev-bioeng-071516-044442
   Stephenson AG, 2002, R NEWS, V2, P31
   Tofts PS, 2004, CARBOFURAN DRINKING, V0, P1
   Valable S, 2008, NMR BIOMED, V21, P1043, DOI 10.1002/nbm.1278
   Van Leemput K, 2001, IEEE T MED IMAGING, V20, P677, DOI 10.1109/42.938237
   Venables WN, 2002, MODERN APPLIED STATISTICS WITH S, V4th, P0, DOI 10.1007/978-0-387-21706-2
   Weltens C, 2001, RADIOTHER ONCOL, V60, P49, DOI 10.1016/S0167-8140(01)00371-1
   Wen PY, 2010, J CLIN ONCOL, V28, P1963, DOI 10.1200/JCO.2009.26.3541
   Wu Ona, 2010, TOP MAGN RESON IMAGING, V21, P129, DOI 10.1097/RMR.0b013e31821e56c2
NR 44
TC 24
Z9 24
U1 0
U2 27
PU IEEE-INST ELECTRICAL ELECTRONICS ENGINEERS INC
PI PISCATAWAY
PA 445 HOES LANE, PISCATAWAY, NJ 08855-4141 USA
SN 0278-0062
EI 1558-254X
J9 IEEE T MED IMAGING
JI IEEE Trans. Med. Imaging
PD JUL 15
PY 2018
VL 37
IS 7
BP 1678
EP 1689
DI 10.1109/TMI.2018.2794918
PG 12
WC Computer Science, Interdisciplinary Applications; Engineering, Biomedical; Engineering, Electrical & Electronic; Imaging Science & Photographic Technology; Radiology, Nuclear Medicine & Medical Imaging
SC Computer Science; Engineering; Imaging Science & Photographic Technology; Radiology, Nuclear Medicine & Medical Imaging
GA GL6GE
UT WOS:000437280500014
PM 29969418
DA 2024-03-01
ER

PT J
AU Yang, L
   Dong, D
   Fang, MJ
   Zhu, YB
   Zang, YL
   Liu, ZY
   Zhang, HM
   Ying, JM
   Zhao, XM
   Tian, J
AF Yang, Lei
   Dong, Di
   Fang, Mengjie
   Zhu, Yongbei
   Zang, Yali
   Liu, Zhenyu
   Zhang, Hongmei
   Ying, Jianming
   Zhao, Xinming
   Tian, Jie
TI Can CT-based radiomics signature predict <i>KRAS/NRAS/BRAF</i> mutations in colorectal cancer?
SO EUROPEAN RADIOLOGY
LA English
DT Article
DE Colorectal neoplasms; Adenocarcinoma; Mutation; Diagnostic imaging; ROC curve
ID kras mutations; multiparametric mri; f-18-fdg pet/ct; targeting braf; ras mutations; rectal-cancer; classification; heterogeneity; expression; survival
AB To investigate whether CT-based radiomics signature can predict KRAS/NRAS/BRAF mutations in colorectal cancer (CRC). This retrospective study consisted of a primary cohort (n = 61) and a validation cohort (n = 56) with pathologically confirmed CRC. Patients underwent KRAS/NRAS/BRAF mutation tests and contrast-enhanced CT before treatment. A total of 346 radiomics features were extracted from portal venous-phase CT images of the entire primary tumour. Associations between the genetic mutations and clinical background, tumour staging, and histological differentiation were assessed using univariate analysis. RELIEFF and support vector machine methods were performed to select key features and build a radiomics signature. The radiomics signature was significantly associated with KRAS/NRAS/BRAF mutations (P < 0.001). The area under the curve, sensitivity, and specificity for predicting KRAS/NRAS/BRAF mutations were 0.869, 0.757, and 0.833 in the primary cohort, respectively, while they were 0.829, 0.686, and 0.857 in the validation cohort, respectively. Clinical background, tumour staging, and histological differentiation were not associated with KRAS/NRAS/BRAF mutations in both cohorts (P > 0.05). The proposed CT-based radiomics signature is associated with KRAS/NRAS/BRAF mutations. CT may be useful for analysis of tumour genotype in CRC and thus helpful to determine therapeutic strategies. aEuro cent Key features were extracted from CT images of the primary colorectal tumour. aEuro cent The proposed radiomics signature was significantly associated with KRAS/NRAS/BRAF mutations. aEuro cent In the primary cohort, the proposed radiomics signature predicted mutations. aEuro cent Clinical background, tumour staging, and histological differentiation were unable to predict mutations.
C1 [Yang, Lei; Zhang, Hongmei; Zhao, Xinming] Chinese Acad Med Sci, Dept Diagnost Radiol, Natl Canc Ctr, Canc Hosp, 17 Pan Jia Yuan Nan Li,POB 2258, Beijing 100021, Peoples R China.
   [Yang, Lei; Zhang, Hongmei; Ying, Jianming; Zhao, Xinming] Peking Union Med Coll, 17 Pan Jia Yuan Nan Li,POB 2258, Beijing 100021, Peoples R China.
   [Yang, Lei; Dong, Di; Fang, Mengjie; Zhu, Yongbei; Zang, Yali; Liu, Zhenyu; Tian, Jie] Chinese Acad Sci, Inst Automat, CAS Key Lab Mol Imaging, Beijing 100190, Peoples R China.
   [Dong, Di; Fang, Mengjie; Tian, Jie] Univ Chinese Acad Sci, Beijing 100190, Peoples R China.
   [Dong, Di] Beijing Key Lab Mol Imaging, Beijing 100190, Peoples R China.
   [Ying, Jianming] Acad Med Sci, Dept Pathol, Natl Canc Ctr, Canc Hosp, Beijing 100021, Peoples R China.
   [Tian, Jie] Chinese Acad Sci, Inst Automat, State Key Lab Management & Control Complex Syst, Beijing 100190, Peoples R China.
C3 Chinese Academy of Medical Sciences - Peking Union Medical College; Cancer Institute & Hospital - CAMS; Chinese Academy of Medical Sciences - Peking Union Medical College; Peking Union Medical College; Chinese Academy of Sciences; Institute of Automation, CAS; Chinese Academy of Sciences; University of Chinese Academy of Sciences, CAS; Chinese Academy of Sciences; Institute of Automation, CAS
RP Zhao, XM (corresponding author), Chinese Acad Med Sci, Dept Diagnost Radiol, Natl Canc Ctr, Canc Hosp, 17 Pan Jia Yuan Nan Li,POB 2258, Beijing 100021, Peoples R China.; Zhao, XM (corresponding author), Peking Union Med Coll, 17 Pan Jia Yuan Nan Li,POB 2258, Beijing 100021, Peoples R China.; Dong, D; Tian, J (corresponding author), Chinese Acad Sci, Inst Automat, CAS Key Lab Mol Imaging, Beijing 100190, Peoples R China.; Dong, D; Tian, J (corresponding author), Univ Chinese Acad Sci, Beijing 100190, Peoples R China.; Tian, J (corresponding author), Chinese Acad Sci, Inst Automat, State Key Lab Management & Control Complex Syst, Beijing 100190, Peoples R China.
EM di.dong@ia.ac.cn; xinmingzh@sina.com; jie.tian@ia.ac.cn
FU National Natural Science Foundation of China [81227901, 81771924, 61231004, 81501616, 81671851, 81527805, 81501549, 81671829, 81671757]; National Key R&D Program of China [2017YFA0205200, 2017YFC1308700, 2017YFC1309100, 2017YFC1308701]; Science and Technology Service Network Initiative of the Chinese Academy of Sciences [KFJ-SW-STS-160]; Instrument Developing Project [YZ201502]; Beijing Municipal Science and Technology Commission [Z161100002616022]; Youth Innovation Promotion Association CAS
CR Aerts HJWL, 2014, NAT COMMUN, V5, P0, DOI 10.1038/ncomms5006
   Anthimopoulos M, 2016, IEEE T MED IMAGING, V35, P1207, DOI 10.1109/TMI.2016.2535865
   Baldus SE, 2010, CLIN CANCER RES, V16, P790, DOI 10.1158/1078-0432.CCR-09-2446
   Barras D, 2017, CLIN CANCER RES, V23, P104, DOI 10.1158/1078-0432.CCR-16-0140
   Boonstra K, 2013, HEPATOLOGY, V58, P2045, DOI 10.1002/hep.26565
   Chen SW, 2014, CLIN NUCL MED, V39, P685, DOI 10.1097/RLU.0000000000000481
   Coroller TP, 2015, RADIOTHER ONCOL, V114, P345, DOI 10.1016/j.radonc.2015.02.015
   Cremolini C, 2015, LANCET ONCOL, V16, P1306, DOI 10.1016/S1470-2045(15)00122-9
   De Roock W, 2010, LANCET ONCOL, V11, P753, DOI 10.1016/S1470-2045(10)70130-3
   Douillard JY, 2013, NEW ENGL J MED, V369, P1023, DOI 10.1056/NEJMoa1305275
   Emblem KE, 2015, RADIOLOGY, V275, P228, DOI 10.1148/radiol.14140770
   Esteva A, 2017, NATURE, V542, P115, DOI 10.1038/nature21056
   Gillies RJ, 2016, RADIOLOGY, V278, P563, DOI 10.1148/radiol.2015151169
   Huang YQ, 2016, J CLIN ONCOL, V34, P2157, DOI 10.1200/JCO.2015.65.9128
   Kawada K, 2015, J NUCL MED, V56, P1322, DOI 10.2967/jnumed.115.160614
   Kawada K, 2012, CLIN CANCER RES, V18, P1696, DOI 10.1158/1078-0432.CCR-11-1909
   Krikelis D, 2014, ANTICANCER RES, V34, P2571
   Liu SL, 2017, EUR RADIOL, V27, P4951, DOI 10.1007/s00330-017-4881-1
   Liu ZY, 2017, CLIN CANCER RES, V23, P7253, DOI 10.1158/1078-0432.CCR-17-1038
   Lovinfosse P, 2016, BRIT J RADIOL, V89, P0, DOI 10.1259/bjr.20160212
   Lubner MG, 2015, ABDOM IMAGING, V40, P2331, DOI 10.1007/s00261-015-0438-4
   Miles KA, 2014, J NUCL MED, V55, P386, DOI 10.2967/jnumed.113.120485
   Nie K, 2016, CLIN CANCER RES, V22, P5256, DOI 10.1158/1078-0432.CCR-15-2997
   Peeters M, 2015, CLIN CANCER RES, V21, P5469, DOI 10.1158/1078-0432.CCR-15-0526
   Reyes O, 2015, NEUROCOMPUTING, V161, P168, DOI 10.1016/j.neucom.2015.02.045
   Roffo G, 2015, IEEE I CONF COMP VIS, V0, PP4202, DOI 10.1109/ICCV.2015.478
   Shiri I, 2017, EUR RADIOL, V27, P4498, DOI 10.1007/s00330-017-4859-z
   Strickler JH, 2017, CANCER TREAT REV, V60, P109, DOI 10.1016/j.ctrv.2017.08.006
   Sundar R, 2017, CANCER DISCOV, V7, P558, DOI 10.1158/2159-8290.CD-17-0087
   Tabernero J, 2015, LANCET ONCOL, V16, P937, DOI 10.1016/S1470-2045(15)00138-2
   Vallières M, 2017, SCI REP-UK, V7, P0, DOI 10.1038/s41598-017-10371-5
   Van Cutsem E, 2015, J CLIN ONCOL, V33, P692, DOI 10.1200/JCO.2014.59.4812
   van de Velde CJH, 2014, EUR J CANCER, V50, P0, DOI 10.1016/j.ejca.2013.06.048
   Vandenberghe R, 2013, NEUROIMAGE, V64, P517, DOI 10.1016/j.neuroimage.2012.09.015
   Zhang B, 2017, CLIN CANCER RES, V23, P4259, DOI 10.1158/1078-0432.CCR-16-2910
NR 35
TC 156
Z9 170
U1 4
U2 56
PU SPRINGER
PI NEW YORK
PA 233 SPRING ST, NEW YORK, NY 10013 USA
SN 0938-7994
EI 1432-1084
J9 EUR RADIOL
JI Eur. Radiol.
PD MAY 15
PY 2018
VL 28
IS 5
BP 2058
EP 2067
DI 10.1007/s00330-017-5146-8
PG 10
WC Radiology, Nuclear Medicine & Medical Imaging
SC Radiology, Nuclear Medicine & Medical Imaging
GA GB5KY
UT WOS:000429104200030
PM 29335867
DA 2024-03-01
ER

PT J
AU Jovcevska, I
AF Jovcevska, Ivana
TI Sequencing the next generation of glioblastomas
SO CRITICAL REVIEWS IN CLINICAL LABORATORY SCIENCES
LA English
DT Review
DE Glioblastoma heterogeneity; genetics; hypermutation; radiogenomics; prognostic biomarkers; next-generation sequencing; clinical practice
ID central-nervous-system; isocitrate dehydrogenase mutations; extracellular vesicles; intratumoral heterogeneity; clinical-applications; idh1 mutations; circulating biomarkers; genetic-heterogeneity; precision oncology; targeted therapy
AB The most aggressive brain malignancy, glioblastoma, accounts for 60-70% of all gliomas and is uniformly fatal. According to the molecular signature, glioblastoma is divided into four subtypes (proneural, neural, classical, and mesenchymal), each with its own genetic background. The Cancer Genome Atlas project provides information about the most common genetic changes in glioblastoma. They involve mutations in TP53, TERT, and PTEN, and amplifications in EFGR, PDGFRA, CDK4, CDK6, MDM2, and MDM4. Recently, epigenetics was used to demonstrate the oncogenic roles of miR-124, miR-137, and miR-128. The most important findings so far are mutations in IDH1/2 and MGMT promoter methylation, which are routinely used as predictive biomarkers in patient care. Current clinical treatment leaves patients with only a 10% chance for 5-year survival. Attempts to define the mutational profile of glioblastoma to identify clinically relevant changes have not yet yielded significant results. This can be attributed to inter- and intra-tumor heterogeneity that is present in most glioblastomas, as well as hypermutation that appears as a consequence of chemotherapy. The evolving field of radiogenomics aims to classify glioblastoma using a combination of magnetic resonance imaging and genomic information. In the era of genomic medicine, next-generation sequencing is extensively used in glioblastoma research because it can detect multiple changes in a single biological sample; its potential in detecting circulating cell-free DNA has been tested in cerebrospinal fluid and plasma, and it shows promise in the examination of the cellular content of extracellular vesicles as a potential source of biomarkers. Next-generation sequencing is making its way into glioblastoma diagnostics. Gene panels like GlioSeq, which includes the most commonly mutated genes, are currently being tested on snap frozen and formalin fixed paraffin embedded tissues. This new methodology is helping to define the "next generation of glioblastomas" - clinically defined and better understood, with greater potential to improve patient care. However, limitations of the necessary infrastructure, space for data storage, technical expertise, and data ownership need to be considered carefully.
C1 [Jovcevska, Ivana] Univ Ljubljana, Fac Med, Inst Biochem, Med Ctr Mol Biol, Vrazov Trg 2, SI-1000 Ljubljana, Slovenia.
C3 University of Ljubljana
RP Jovcevska, I (corresponding author), Univ Ljubljana, Fac Med, Inst Biochem, Med Ctr Mol Biol, Vrazov Trg 2, SI-1000 Ljubljana, Slovenia.
EM ivana.jovcevska@mf.uni-lj.si
FU INTERREG EC project TRANS-GLIOMA [146]; Slovenian Scientific Agency (ARRS) [P1-0390]
CR Abou-El-Ardat K, 2017, NEURO-ONCOLOGY, V19, P546, DOI 10.1093/neuonc/now231
   Aldape K, 2015, ACTA NEUROPATHOL, V129, P829, DOI 10.1007/s00401-015-1432-1
   Andre-Gregoire G, 2017, CELL ADHES MIGR, V11, P164, DOI 10.1080/19336918.2016.1247145
   Arnone GD, 2018, J NEURO-ONCOL, V137, P223, DOI 10.1007/s11060-018-2747-2
   Artene Stefan Alexandru, 2018, J IMMUNOASSAY IMMUNOCHEM, V39, P1, DOI 10.1080/15321819.2017.1411816
   Aubry M, 2015, ONCOTARGET, V6, P12094, DOI 10.18632/oncotarget.3297
   Aum DJ, 2014, NEUROSURG FOCUS, V37, P0, DOI 10.3171/2014.9.FOCUS14521
   Ballester LY, 2017, J NEUROPATH EXP NEUR, V76, P179, DOI 10.1093/jnen/nlw119
   Balss J, 2008, ACTA NEUROPATHOL, V116, P597, DOI 10.1007/s00401-008-0455-2
   Batich KA, 2014, EXPERT OPIN PHARMACO, V15, P2047, DOI 10.1517/14656566.2014.947266
   Bhat KPL, 2013, CANCER CELL, V24, P331, DOI 10.1016/j.ccr.2013.08.001
   Cairncross G, 2006, J CLIN ONCOL, V24, P2707, DOI 10.1200/JCO.2005.04.3414
   Capper D, 2018, NATURE, V555, P469, DOI 10.1038/nature26000
   Chamberlain MC, 2011, CLIN MED INSIGHTS-ON, V5, P117, DOI 10.4137/CMO.S7232
   Chiang GC, 2018, FRONT NEUROL, V9, P0, DOI 10.3389/fneur.2018.00033
   Choi S, 2018, NEURO-ONCOLOGY, V20, P1300, DOI 10.1093/neuonc/noy016
   Chow D, 2018, AM J ROENTGENOL, V210, P30, DOI 10.2214/AJR.17.18754
   Cimino PJ, 2015, EXP MOL PATHOL, V98, P568, DOI 10.1016/j.yexmp.2015.04.006
   Clarke J, 2013, EPIGENETICS-US, V8, P785, DOI 10.4161/epi.25440
   Colman H, 2010, NEURO-ONCOLOGY, V12, P49, DOI 10.1093/neuonc/nop007
   Cui Y, 2017, EUR RADIOL, V27, P3583, DOI 10.1007/s00330-017-4751-x
   de Abreu FB, 2016, CLIN CHEM LAB MED, V54, P761, DOI 10.1515/cclm-2015-1190
   Demerath T, 2017, NEURORADIOL J, V30, P36, DOI 10.1177/1971400916678225
   Eder K, 2014, PATHOL ONCOL RES, V20, P777, DOI 10.1007/s12253-014-9833-3
   Ellingson BM, 2015, CURR NEUROL NEUROSCI, V15, P0, DOI 10.1007/s11910-014-0506-0
   Engler JR, 2012, PLOS ONE, V7, P0, DOI 10.1371/journal.pone.0043339
   Esteve-Codina A, 2017, PLOS ONE, V12, P0, DOI 10.1371/journal.pone.0170632
   Figueroa JM, 2018, J NEUROSURG, V129, P334, DOI 10.3171/2017.3.JNS162280
   Finocchiaro G, 2014, CURR OPIN ONCOL, V26, P608, DOI 10.1097/CCO.0000000000000135
   Francis JM, 2014, CANCER DISCOV, V4, P956, DOI 10.1158/2159-8290.CD-13-0879
   Friedmann-Morvinski Dinorah, 2014, CRITICAL REVIEWS IN ONCOGENESIS, V19, P327
   Furgason John M, 2015, ONCOSCIENCE, V2, P618
   Gullapalli Rama R, 2012, J PATHOL INFORM, V3, P40, DOI 10.4103/2153-3539.103013
   Guo CC, 2011, CURR OPIN NEUROL, V24, P648, DOI 10.1097/WCO.0b013e32834cd415
   Hartmann C, 2013, CLIN CANCER RES, V19, P5146, DOI 10.1158/1078-0432.CCR-13-0017
   Hegi ME, 2005, NEW ENGL J MED, V352, P997, DOI 10.1056/NEJMoa043331
   Horak P, 2016, ESMO OPEN, V1, P0, DOI 10.1136/esmoopen-2016-000094
   Hu LS, 2017, NEURO-ONCOLOGY, V19, P128, DOI 10.1093/neuonc/now135
   Hua DS, 2012, OMICS, V16, P690, DOI 10.1089/omi.2012.0069
   Ichimura K, 2009, NEURO-ONCOLOGY, V11, P341, DOI 10.1215/15228517-2009-025
   Iser IC, 2017, MED RES REV, V37, P271, DOI 10.1002/med.21408
   Jiao YC, 2012, ONCOTARGET, V3, P709, DOI 10.18632/oncotarget.588
   Johnson A, 2017, ONCOLOGIST, V22, P1478, DOI 10.1634/theoncologist.2017-0242
   Kalluri R, 2016, J CLIN INVEST, V126, P1208, DOI 10.1172/JCI81135
   Kickingereder P, 2016, RADIOLOGY, V281, P907, DOI 10.1148/radiol.2016161382
   Killela PJ, 2014, ONCOTARGET, V5, P1515, DOI 10.18632/oncotarget.1765
   Kim E, 2013, CANCER CELL, V23, P839, DOI 10.1016/j.ccr.2013.04.008
   Kim H, 2015, GENOME RES, V25, P316, DOI 10.1101/gr.180612.114
   Kim J, 2015, CANCER CELL, V28, P318, DOI 10.1016/j.ccell.2015.07.013
   Kondo Y, 2014, CANCER SCI, V105, P363, DOI 10.1111/cas.12379
   Kros JM, 2015, NEURO-ONCOLOGY, V17, P343, DOI 10.1093/neuonc/nou207
   Kumar A, 2014, GENOME BIOL, V15, P0, DOI 10.1186/s13059-014-0530-z
   Kurian KM, 2013, BRIT J NEUROSURG, V27, P442, DOI 10.3109/02688697.2013.771139
   Lang MF, 2012, PLOS ONE, V7, P0, DOI 10.1371/journal.pone.0036248
   LeBlanc VG, 2015, CANCERS, V7, P1925, DOI 10.3390/cancers7030869
   Lee JK, 2017, NAT GENET, V49, P594, DOI 10.1038/ng.3806
   Lemée JM, 2015, NEURO-ONCOLOGY, V17, P1322, DOI 10.1093/neuonc/nov119
   Li CCY, 2013, RNA BIOL, V10, P1333, DOI 10.4161/rna.25281
   Li R, 2015, ONCOTARGET, V6, P7318, DOI 10.18632/oncotarget.3440
   Lieberman NAP, 2018, EXPERT REV NEUROTHER, V18, P251, DOI 10.1080/14737175.2018.1425617
   Lih CJ, 2017, CURR PROB CANCER, V41, P201, DOI 10.1016/j.currproblcancer.2017.05.003
   Lin AL, 2016, J NEURO-ONCOL, V130, P529, DOI 10.1007/s11060-016-2247-1
   Lin BY, 2010, PLOS ONE, V5, P0, DOI 10.1371/journal.pone.0010210
   Lindsay KW, 2010, NEUROLOGY NEUROSURGE, V0, P310
   Liu Q, 2015, ACTA NEUROPATHOL, V130, P587, DOI 10.1007/s00401-015-1470-8
   Liu X, 2017, J NEURO-ONCOL, V135, P553, DOI 10.1007/s11060-017-2602-x
   Louis DN, 2007, ACTA NEUROPATHOL, V114, P547, DOI 10.1007/s00401-007-0278-6
   Louis DN, 2016, ACTA NEUROPATHOL, V131, P803, DOI 10.1007/s00401-016-1545-1
   Louis DN, 2014, BRAIN PATHOL, V24, P429, DOI 10.1111/bpa.12171
   Majchrzak-Celinska A, 2015, TUMOR BIOL, V36, P3831, DOI 10.1007/s13277-014-3025-3
   Mallawaaratchy DM, 2017, J NEURO-ONCOL, V131, P233, DOI 10.1007/s11060-016-2298-3
   Meyer M, 2015, P NATL ACAD SCI USA, V112, P851, DOI 10.1073/pnas.1320611111
   Möllemann M, 2005, INT J CANCER, V113, P379, DOI 10.1002/ijc.20575
   Mooney KL, 2016, J CLIN NEUROSCI, V34, P1, DOI 10.1016/j.jocn.2016.05.012
   Moorcraft SY, 2015, CRIT REV ONCOL HEMAT, V96, P463, DOI 10.1016/j.critrevonc.2015.06.007
   Movassaghi M, 2017, EXP MOL PATHOL, V103, P87, DOI 10.1016/j.yexmp.2017.06.006
   Müllauer L, 2017, MEMO-MAG EUR MED ONC, V10, P244, DOI 10.1007/s12254-017-0361-1
   Müller S, 2016, MOL SYST BIOL, V12, P0, DOI 10.15252/msb.20166969
   Muscat Andrea M, 2018, ONCOTARGET, V9, P7844, DOI 10.18632/oncotarget.23541
   Nagahashi M, 2017, J SURG RES, V220, P125, DOI 10.1016/j.jss.2017.06.077
   Nagarajan RP, 2009, SEMIN CANCER BIOL, V19, P188, DOI 10.1016/j.semcancer.2009.02.005
   Nathanson DA, 2014, SCIENCE, V343, P72, DOI 10.1126/science.1241328
   Nikiforova MN, 2016, NEURO-ONCOLOGY, V18, P379, DOI 10.1093/neuonc/nov289
   Nobusawa S, 2009, CLIN CANCER RES, V15, P6002, DOI 10.1158/1078-0432.CCR-09-0715
   Noerholm M, 2012, BMC CANCER, V12, P0, DOI 10.1186/1471-2407-12-22
   Noroxe DS, 2016, ESMO OPEN, V1, P0, DOI 10.1136/esmoopen-2016-000144
   Ohgaki H, 2004, CANCER RES, V64, P6892, DOI 10.1158/0008-5472.CAN-04-1337
   Olar A, 2014, J PATHOL, V232, P165, DOI 10.1002/path.4282
   Pan WY, 2015, CLIN CHEM, V61, P514, DOI 10.1373/clinchem.2014.235457
   Paolillo M, 2018, BRAIN SCI, V8, P0, DOI 10.3390/brainsci8010015
   Parker NR, 2016, SCI REP-UK, V6, P0, DOI 10.1038/srep22477
   Parkinson JF, 2008, J NEURO-ONCOL, V87, P71, DOI 10.1007/s11060-007-9486-0
   Patel AP, 2014, SCIENCE, V344, P1396, DOI 10.1126/science.1254257
   Postel M, 2018, EXPERT REV MOL DIAGN, V18, P7, DOI 10.1080/14737159.2018.1400384
   Qian XH, 2016, ONCOTARGET, V7, P55377, DOI 10.18632/oncotarget.10553
   Raposo G, 2013, J CELL BIOL, V200, P373, DOI 10.1083/jcb.201211138
   Redzic JS, 2014, PHARMACOGEN PERS MED, V7, P65, DOI 10.2147/PGPM.S39768
   Reifenberger G, 2017, NAT REV CLIN ONCOL, V14, P434, DOI 10.1038/nrclinonc.2016.204
   Rick J, 2018, J NEURO-ONCOL, V137, P447, DOI 10.1007/s11060-018-2768-x
   Rizzo JM, 2012, CANCER PREV RES, V5, P887, DOI 10.1158/1940-6207.CAPR-11-0432
   Rufino-Ramos D, 2017, J CONTROL RELEASE, V262, P247, DOI 10.1016/j.jconrel.2017.07.001
   Ruivo CF, 2017, CANCER RES, V77, P6480, DOI 10.1158/0008-5472.CAN-17-0994
   Rulseh AM, 2012, WORLD J SURG ONCOL, V10, P0, DOI 10.1186/1477-7819-10-220
   Sahm F, 2016, ACTA NEUROPATHOL, V131, P903, DOI 10.1007/s00401-015-1519-8
   Sandmann T, 2015, J CLIN ONCOL, V33, P2735, DOI 10.1200/JCO.2015.61.5005
   Santangelo A, 2017, ANN TRANSL MED, V5, P0, DOI 10.21037/atm.2017.06.15
   Schwaederle M, 2016, ONCOTARGET, V7, P9707, DOI 10.18632/oncotarget.7110
   Serratí S, 2016, ONCOTARGETS THER, V9, P7355, DOI 10.2147/OTT.S99807
   Sims JS, 2015, J NEURO-ONCOL, V123, P359, DOI 10.1007/s11060-015-1746-9
   Skog J, 2008, NAT CELL BIOL, V10, P1470, DOI 10.1038/ncb1800
   Snuderl M, 2011, CANCER CELL, V20, P810, DOI 10.1016/j.ccr.2011.11.005
   Soeda A, 2015, SCI REP-UK, V5, P0, DOI 10.1038/srep07979
   Song YC, 2017, ONCOTARGET, V8, P97304, DOI 10.18632/oncotarget.21937
   Sottoriva A, 2013, P NATL ACAD SCI USA, V110, P4009, DOI 10.1073/pnas.1219747110
   Street JM, 2012, J TRANSL MED, V10, P0, DOI 10.1186/1479-5876-10-5
   Stupp R, 2017, JAMA-J AM MED ASSOC, V318, P2306, DOI 10.1001/jama.2017.18718
   Sullivan JP, 2014, CANCER DISCOV, V4, P1299, DOI 10.1158/2159-8290.CD-14-0471
   Suvà ML, 2014, SWISS MED WKLY, V144, P0, DOI 10.4414/smw.2014.14018
   Szerlip NJ, 2012, P NATL ACAD SCI USA, V109, P3041, DOI 10.1073/pnas.1114033109
   Thomas L, 2013, CURR OPIN ONCOL, V25, P689, DOI 10.1097/CCO.0000000000000002
   Touat M, 2015, EXPERT REV MOL DIAGN, V15, P1311, DOI 10.1586/14737159.2015.1087315
   Tumilson CA, 2014, MOL NEUROBIOL, V50, P545, DOI 10.1007/s12035-014-8679-8
   van den Bent MJ, 2006, J CLIN ONCOL, V24, P2715, DOI 10.1200/JCO.2005.04.6078
   van Lith SAM, 2016, SCI REP-UK, V6, P0, DOI 10.1038/srep30486
   van Thuijl HF, 2015, ACTA NEUROPATHOL, V129, P597, DOI 10.1007/s00401-015-1403-6
   Venteicher AS, 2017, SCIENCE, V355, P0, DOI 10.1126/science.aai8478
   Verhaak RGW, 2010, CANCER CELL, V17, P98, DOI 10.1016/j.ccr.2009.12.020
   Virk SM, 2015, PLOS ONE, V10, P0, DOI 10.1371/journal.pone.0124178
   Vogazianou AP, 2010, NEURO-ONCOLOGY, V12, P664, DOI 10.1093/neuonc/nop075
   Von Neubeck C, 2015, BRIT J RADIOL, V88, P0, DOI 10.1259/bjr.20150354
   Waitkus MS, 2016, NEURO-ONCOLOGY, V18, P16, DOI 10.1093/neuonc/nov136
   Wang HX, 2015, NEOPLASIA, V17, P239, DOI 10.1016/j.neo.2015.02.002
   Wang JG, 2016, NAT GENET, V48, P768, DOI 10.1038/ng.3590
   Wang QH, 2017, CANCER CELL, V32, P42, DOI 10.1016/j.ccell.2017.06.003
   Watanabe T, 2009, AM J PATHOL, V174, P1149, DOI 10.2353/ajpath.2009.080958
   Wen PY, 2008, NEW ENGL J MED, V359, P492, DOI 10.1056/NEJMra0708126
   Westphal M, 2015, NAT REV NEUROL, V11, P556, DOI 10.1038/nrneurol.2015.171
   Wick W, 2014, NAT REV NEUROL, V10, P372, DOI 10.1038/nrneurol.2014.100
   Xu L, 2014, J IMMUNOL RES, V2014, P0, DOI 10.1155/2014/796856
   Yip S, 2009, CLIN CANCER RES, V15, P4622, DOI 10.1158/1078-0432.CCR-08-3012
   Zacher A, 2017, BRAIN PATHOL, V27, P146, DOI 10.1111/bpa.12367
   Zappulli V, 2016, J CLIN INVEST, V126, P1198, DOI 10.1172/JCI81134
   Zhang WL, 2015, PLOS ONE, V10, P0, DOI 10.1371/journal.pone.0142856
   Zheng SY, 2013, GENE DEV, V27, P1462, DOI 10.1101/gad.213686.113
   Zhong J, 2010, J ONCOL, V2010, P0, DOI 10.1155/2010/430142
   Zinn PO, 2011, PLOS ONE, V6, P0, DOI 10.1371/journal.pone.0025451
NR 146
TC 24
Z9 25
U1 0
U2 15
PU TAYLOR & FRANCIS LTD
PI ABINGDON
PA 2-4 PARK SQUARE, MILTON PARK, ABINGDON OR14 4RN, OXON, ENGLAND
SN 1040-8363
EI 1549-781X
J9 CRIT REV CL LAB SCI
JI Crit. Rev. Clin. Lab. Sci.
PD JUN 15
PY 2018
VL 55
IS 4
BP 264
EP 282
DI 10.1080/10408363.2018.1462759
PG 19
WC Medical Laboratory Technology
SC Medical Laboratory Technology
GA GE9FK
UT WOS:000431535200003
PM 29668342
DA 2024-03-01
ER

PT J
AU Klaassen, R
   Larue, RTHM
   Mearadji, B
   van der Woude, SO
   Stoker, J
   Lambin, P
   van Laarhoven, HWM
AF Klaassen, Remy
   Larue, Ruben T. H. M.
   Mearadji, Banafsche
   van der Woude, Stephanie O.
   Stoker, Jaap
   Lambin, Philippe
   van Laarhoven, Hanneke W. M.
TI Feasibility of CT radiomics to predict treatment response of individual liver metastases in esophagogastric cancer patients
SO PLOS ONE
LA English
DT Article
ID texture analysis; tumor heterogeneity; colorectal-cancer; feature stability; chemotherapy; features; survival; signature; therapy; images
AB In this study we investigate a CT radiomics approach to predict response to chemotherapy of individual liver metastases in patients with esophagogastric cancer (EGC). In eighteen patients with metastatic EGC treated with chemotherapy, all liver metastases were manually delineated in 3D on the pre-treatment and evaluation CT. From the pre-treatment CT scans 370 radiomics features were extracted per lesion. Random forest (RF) models were generated to discriminate partial responding (PR, >65% volume decrease, including 100% volume decrease), and complete remission (CR, only 100% volume decrease) lesions from other lesions. RF-models were build using a leave one out strategy where all lesions of a single patient were removed from the dataset and used as validation set for a model trained on the lesions of the remaining patients. This process was repeated for all patients, resulting in 18 trained models and one validation set for both the PR and CR datasets. Model performance was evaluated by receiver operating characteristics with corresponding area under the curve (AUC). In total 196 liver metastases were delineated on the pre-treatment CT, of which 99 (51%) lesions showed a decrease in size of more than 65% (PR). From the PR set a total of 47 (47% of RL, 24% of initial) lesions were no longer detected in CT scan 2 (CR). The RF-model for PR lesions showed an average training AUC of 0.79 (range: 0.74-0.83) and 0.65 (95% ci: 0.57-0.73) for the combined validation set. The RF-model for CR lesions had an average training AUC of 0.87 (range: 0.83-0.90) and 0.79 (95% ci 0.72-0.87) for the validation set. Our findings show that individual response of liver metastases varies greatly within and between patients. A CT radiomics approach shows potential in discriminating responding from non-responding liver metastases based on the pre-treatment CT scan, although further validation in an independent patient cohort is needed to validate these findings.
C1 [Klaassen, Remy; van der Woude, Stephanie O.; van Laarhoven, Hanneke W. M.] Univ Amsterdam, Amsterdam UMC, Dept Med Oncol, Canc Ctr Amsterdam, Amsterdam, Netherlands.
   [Klaassen, Remy] Univ Amsterdam, Amsterdam UMC, Canc Ctr Amsterdam, LEXOR,Lab Expt Oncol & Radiobiol, Amsterdam, Netherlands.
   [Larue, Ruben T. H. M.; Lambin, Philippe] Maastricht Univ, Med Ctr, Maastricht Comprehens Canc Ctr, D Lab Decis Support Precis Med,GROW Sch Oncol & D, Maastricht, Netherlands.
   [Mearadji, Banafsche; Stoker, Jaap] Univ Amsterdam, Canc Ctr Amsterdam, Dept Radiol & Nucl Med, Amsterdam UMC, Amsterdam, Netherlands.
C3 University of Amsterdam; Vrije Universiteit Amsterdam; Vrije Universiteit Amsterdam; University of Amsterdam; Maastricht University; Vrije Universiteit Amsterdam; University of Amsterdam
RP Klaassen, R (corresponding author), Univ Amsterdam, Amsterdam UMC, Dept Med Oncol, Canc Ctr Amsterdam, Amsterdam, Netherlands.; Klaassen, R (corresponding author), Univ Amsterdam, Amsterdam UMC, Canc Ctr Amsterdam, LEXOR,Lab Expt Oncol & Radiobiol, Amsterdam, Netherlands.
EM r.klaassen@amc.uva.nl
CR Aerts HJWL, 2014, NAT COMMUN, V5, P0, DOI 10.1038/ncomms5006
   Almendro V, 2014, CANCER RES, V74, P1338, DOI 10.1158/0008-5472.CAN-13-2357-T
   AMADASUN M, 1989, IEEE T SYST MAN CYB, V19, P1264, DOI 10.1109/21.44046
   Ba-Ssalamah A, 2013, EUR J RADIOL, V82, PE537, DOI 10.1016/j.ejrad.2013.06.024
   Bang YJ, 2010, LANCET, V376, P1302
   Breiman L, 2001, MACHINE LEARNING, V45, P5, DOI 10.1023/A:1010933404324
   Collins GS, 2015, J CLIN EPIDEMIOL, V68, P112, DOI 10.1016/j.jclinepi.2014.11.010
   Coroller TP, 2015, RADIOTHER ONCOL, V114, P345, DOI 10.1016/j.radonc.2015.02.015
   Cunningham D, 2008, NEW ENGL J MED, V358, P36, DOI 10.1056/NEJMoa073149
   Custodio A, 2017, BRIT J CANCER, V116, P1526, DOI 10.1038/bjc.2017.122
   Desar IME, 2009, CANCER TREAT REV, V35, P309, DOI 10.1016/j.ctrv.2008.12.001
   Eisenhauer EA, 2009, EUR J CANCER, V45, P228, DOI 10.1016/j.ejca.2008.10.026
   Galloway MM, 1975, COMPUTER GRAPHICS IM, V4, P172, DOI 10.1016/S0146-664X(75)80008-6
   Ganeshan B, 2012, CLIN RADIOL, V67, P157, DOI 10.1016/j.crad.2011.08.012
   Giganti F, 2017, EUR J RADIOL, V90, P129, DOI 10.1016/j.ejrad.2017.02.043
   Giganti F, 2017, EUR RADIOL, V27, P1831, DOI 10.1007/s00330-016-4540-y
   Grossmann P, 2017, ELIFE, V6, P0, DOI 10.7554/eLife.23421
   HARALICK RM, 1973, IEEE T SYST MAN CYB, VSMC3, P610, DOI 10.1109/TSMC.1973.4309314
   Hatt M, 2015, J NUCL MED, V56, P38, DOI 10.2967/jnumed.114.144055
   Huddy JR, 2015, DIS ESOPHAGUS, V28, P483, DOI 10.1111/dote.12233
   JEMAL A, 2011, CA-CANCER J CLIN, V61, P69, DOI 10.3322/CAAC.20107
   Kim HY, 2018, PLOS ONE, V13, P0, DOI 10.1371/journal.pone.0194755
   Kordes S, 2014, CRIT REV ONCOL HEMAT, V90, P68, DOI 10.1016/j.critrevonc.2013.10.004
   Lambin P, 2017, NAT REV CLIN ONCOL, V14, P749, DOI 10.1038/nrclinonc.2017.141
   Lambin P, 2012, EUR J CANCER, V48, P441, DOI 10.1016/j.ejca.2011.11.036
   Larue RTHM, 2017, ACTA ONCOL, V56, P1544, DOI 10.1080/0284186X.2017.1351624
   Larue RTHM, 2017, RADIOTHER ONCOL, V125, P147, DOI 10.1016/j.radonc.2017.07.023
   Leijenaar RTH, 2015, ACTA ONCOL, V54, P1423, DOI 10.3109/0284186X.2015.1061214
   Liu S, 2018, CLIN RADIOL, V73, P0, DOI 10.1016/j.crad.2018.03.005
   Liu SL, 2017, EUR RADIOL, V27, P4951, DOI 10.1007/s00330-017-4881-1
   Lubner MG, 2015, ABDOM IMAGING, V40, P2331, DOI 10.1007/s00261-015-0438-4
   Mackin D, 2015, INVEST RADIOL, V50, P757, DOI 10.1097/RLI.0000000000000180
   Miles KA, 2009, RADIOLOGY, V250, P444, DOI 10.1148/radiol.2502071879
   Parmar C, 2014, PLOS ONE, V9, P0, DOI 10.1371/journal.pone.0102107
   Prasad SR, 2002, RADIOLOGY, V225, P416, DOI 10.1148/radiol.2252011604
   Rao SX, 2016, UNITED EUR GASTROENT, V4, P257, DOI 10.1177/2050640615601603
   Shafiq-ul-Hassan M, 2017, MED PHYS, V44, P1050, DOI 10.1002/mp.12123
   Sohaib SA, 2000, BRIT J RADIOL, V73, P1178, DOI 10.1259/bjr.73.875.11144795
   SUN CJ, 1983, COMPUT VISION GRAPH, V23, P341, DOI 10.1016/0734-189X(83)90032-4
   ter Veer E, 2016, JNCI-J NATL CANCER I, V108, P0, DOI 10.1093/jnci/djw166
   Thibault G, 2014, IEEE T BIO-MED ENG, V61, P630, DOI 10.1109/TBME.2013.2284600
   Thibault G, 2013, INT J PATTERN RECOGN, V27, P0, DOI 10.1142/S0218001413570024
   Trillet-Lenoir V, 2002, BRIT J RADIOL, V75, P903, DOI 10.1259/bjr.75.899.750903
   van Kessel CS, 2013, EUR J CANCER, V49, P2486, DOI 10.1016/j.ejca.2013.03.027
   van Rossum PSN, 2016, TRANSL CANCER RES, V5, P410, DOI 10.21037/tcr.2016.06.19
   van Velden FHP, 2016, MOL IMAGING BIOL, V18, P788, DOI 10.1007/s11307-016-0940-2
   Wagner Anna Dorothea, 2017, COCHRANE DATABASE SYST REV, V8, PCD004064, DOI 10.1002/14651858.CD004064.pub4
   Wilke H, 2014, LANCET ONCOL, V15, P1224, DOI 10.1016/S1470-2045(14)70420-6
   Wu YH, 2013, GUT, V62, P1100, DOI 10.1136/gutjnl-2011-301373
   Yip C, 2015, DIS ESOPHAGUS, V28, P172, DOI 10.1111/dote.12170
   Yip C, 2014, RADIOLOGY, V270, P141, DOI 10.1148/radiol.13122869
   Yoon S, 2016, PLOS ONE, V11, P0, DOI 10.1371/journal.pone.0157856
NR 52
TC 28
Z9 30
U1 0
U2 7
PU PUBLIC LIBRARY SCIENCE
PI SAN FRANCISCO
PA 1160 BATTERY STREET, STE 100, SAN FRANCISCO, CA 94111 USA
SN 1932-6203
EI 
J9 PLOS ONE
JI PLoS One
PD NOV 15
PY 2018
VL 13
IS 11
BP 
EP 
DI 10.1371/journal.pone.0207362
PG 13
WC Multidisciplinary Sciences
SC Science & Technology - Other Topics
GA HA4SR
UT WOS:000450254000072
PM 30440002
DA 2024-03-01
ER

PT J
AU Liang, S
   Zhang, RG
   Liang, DY
   Song, TC
   Ai, T
   Xia, C
   Xia, LM
   Wang, Y
AF Liang, Sen
   Zhang, Rongguo
   Liang, Dayang
   Song, Tianci
   Ai, Tao
   Xia, Chen
   Xia, Liming
   Wang, Yan
TI Multimodal 3D DenseNet for <i>IDH</i> Genotype Prediction in Gliomas
SO GENES
LA English
DT Article
DE multimodal deep learning; three-dimensional DenseNet model; isocitrate dehydrogenase genotype; magnetic resonance imaging; gliomas; World Health Organization grade
ID mutations; survival; classification; astrocytomas; cancer; images
AB Non-invasive prediction of isocitrate dehydrogenase (IDH) genotype plays an important role in tumor glioma diagnosis and prognosis. Recently, research has shown that radiology images can be a potential tool for genotype prediction, and fusion of multi-modality data by deep learning methods can further provide complementary information to enhance prediction accuracy. However, it still does not have an effective deep learning architecture to predict IDH genotype with three-dimensional (3D) multimodal medical images. In this paper, we proposed a novel multimodal 3D DenseNet (M3D-DenseNet) model to predict IDH genotypes with multimodal magnetic resonance imaging (MRI) data. To evaluate its performance, we conducted experiments on the BRATS-2017 and The Cancer Genome Atlas breast invasive carcinoma (TCGA-BRCA) dataset to get image data as input and gene mutation information as the target, respectively. We achieved 84.6% accuracy (area under the curve (AUC) = 85.7%) on the validation dataset. To evaluate its generalizability, we applied transfer learning techniques to predict World Health Organization (WHO) grade status, which also achieved a high accuracy of 91.4% (AUC = 94.8%) on validation dataset. With the properties of automatic feature extraction, and effective and high generalizability, M3D-DenseNet can serve as a useful method for other multimodal radiogenomics problems and has the potential to be applied in clinical decision making.
C1 [Liang, Sen; Wang, Yan] Jilin Univ, Key Lab Symbol Computat & Knowledge Engn, Minist Educ, Changchun 130012, Jilin, Peoples R China.
   [Liang, Sen; Wang, Yan] Jilin Univ, Coll Comp Sci & Technol, Changchun 130012, Jilin, Peoples R China.
   [Zhang, Rongguo; Song, Tianci; Xia, Chen] Infervision, Adv Inst, Beijing 100000, Peoples R China.
   [Liang, Dayang] Nanchang Univ, Sch Mechatron Engn, Nanchang 330031, Jiangxi, Peoples R China.
   [Ai, Tao; Xia, Liming] Tongji Hosp, Dept Radiol, Wuhan 430030, Hubei, Peoples R China.
   [Wang, Yan] Jilin Univ, China Japan Union Hosp, Canc Syst Biol Ctr, Changchun 130033, Jilin, Peoples R China.
C3 Jilin University; Jilin University; Nanchang University; Huazhong University of Science & Technology; Jilin University
RP Wang, Y (corresponding author), Jilin Univ, Key Lab Symbol Computat & Knowledge Engn, Minist Educ, Changchun 130012, Jilin, Peoples R China.; Wang, Y (corresponding author), Jilin Univ, Coll Comp Sci & Technol, Changchun 130012, Jilin, Peoples R China.; Xia, LM (corresponding author), Tongji Hosp, Dept Radiol, Wuhan 430030, Hubei, Peoples R China.; Wang, Y (corresponding author), Jilin Univ, China Japan Union Hosp, Canc Syst Biol Ctr, Changchun 130033, Jilin, Peoples R China.
EM hawkcoder@gmail.com; zrongguo@infervision.com; 5910116336@email.ncu.edu.cn; songtianci1993@hotmail.com; aitao007@hotmail.com; xchen@infervision.com; xialiming2017@outlook.com; wy6868@jlu.edu.cn
FU National Natural Science Foundation of China [61572227, 81401388]; Projects of International Cooperation and Exchanges NSFC [81320108025]; Development Project of Jilin Province of China [20160204022GX, 2017C033-3, 20180414012GH]; Jilin Provincial Key Laboratory of Big Date Intelligent Computing [20180622002JC]
CR Amelot A, 2015, PLOS ONE, V10, P0, DOI 10.1371/journal.pone.0130596
   Andreassen CN, 2016, CANCER LETT, V382, P127, DOI 10.1016/j.canlet.2016.01.035
   Andrew Galen, 2013, P MACHINE LEARNING R, V0, P1247
   Unknown -, 2017, NONLOCAL NEURAL NETW, V0, P0
   Unknown -, 2015, ARXIV PREPRINT ARXIV, V0, P0
   Unknown -, 2017, IEEE I CONF COMP VIS, V0, P0, DOI DOI 10.1109/ICCV.2017.322
   Bakas S, 2017, SCI DATA, V4, P0, DOI 10.1038/sdata.2017.117
   Bakas Spyridon, 2016, BRAINLESION, V9556, P144, DOI 10.1007/978-3-319-30858-6_1
   Balss J, 2008, ACTA NEUROPATHOL, V116, P597, DOI 10.1007/s00401-008-0455-2
   Beig N, 2018, SCI REP-UK, V8, P0, DOI 10.1038/s41598-017-18310-0
   Bleeker FE, 2012, J NEURO-ONCOL, V108, P11, DOI 10.1007/s11060-011-0793-0
   Burk RD, 2017, NATURE, V543, P378, DOI 10.1038/nature21386
   Carrillo JA, 2012, AM J NEURORADIOL, V33, P1349, DOI 10.3174/ajnr.A2950
   Chang K, 2018, CLIN CANCER RES, V24, P1073, DOI 10.1158/1078-0432.CCR-17-2236
   Chen T, 2015, SYSTEMS STAT, V1, P6, DOI 10.1145/2532637
   Cohen AL, 2013, CURR NEUROL NEUROSCI, V13, P0, DOI 10.1007/s11910-013-0345-4
   Cox VL, 2017, RADIOLOGY, V283, P314, DOI 10.1148/radiol.2017152224
   Eichinger P, 2017, SCI REP-UK, V7, P0, DOI 10.1038/s41598-017-13679-4
   Ellingson BM, 2015, CURR NEUROL NEUROSCI, V15, P0, DOI 10.1007/s11910-014-0506-0
   Esmaeili M, 2013, TRANSL ONCOL, V6, P92, DOI 10.1593/tlo.12424
   Fan Y, 2016, GENOME BIOL, V17, P0, DOI 10.1186/s13059-016-1029-6
   Flavahan WA, 2016, NATURE, V529, P110, DOI 10.1038/nature16490
   Garzón B, 2011, ACTA RADIOL, V52, P1052, DOI 10.1258/ar.2011.100510
   Glorot X, 2010, 13 INT C ARTIFICIAL, V0, P249
   Hartmann C, 2010, ACTA NEUROPATHOL, V120, P707, DOI 10.1007/s00401-010-0781-z
   Hayashi T, 2018, J NEUROL SCI, V387, P147, DOI 10.1016/j.jns.2018.01.041
   Houillier C, 2010, NEUROLOGY, V75, P1560, DOI 10.1212/WNL.0b013e3181f96282
   Huang G, 2017, PROC CVPR IEEE, V0, PP2261, DOI 10.1109/CVPR.2017.243
   Jakola AS, 2018, CLIN NEUROL NEUROSUR, V164, P114, DOI 10.1016/j.clineuro.2017.12.007
   Jones S, 2008, SCIENCE, V321, P1801, DOI 10.1126/science.1164368
   Koboldt DC, 2012, GENOME RES, V22, P568, DOI 10.1101/gr.129684.111
   Krizhevsky A, 2017, COMMUN ACM, V60, P84, DOI 10.1145/3065386
   Larson DE, 2012, BIOINFORMATICS, V28, P311, DOI 10.1093/bioinformatics/btr665
   Lecun Y, 1998, P IEEE, V86, P2278, DOI 10.1109/5.726791
   Li P, 2015, BRIEF FUNCT GENOMICS, V14, P143, DOI 10.1093/bfgp/elu036
   Litjens G, 2017, MED IMAGE ANAL, V42, P60, DOI 10.1016/j.media.2017.07.005
   Lövblad KO, 2015, J NEURORADIOLOGY, V42, P55, DOI 10.1016/j.neurad.2014.10.005
   Louis DN, 2016, ACTA NEUROPATHOL, V131, P803, DOI 10.1007/s00401-016-1545-1
   McKenna A, 2010, GENOME RES, V20, P1297, DOI 10.1101/gr.107524.110
   Menze BH, 2015, IEEE T MED IMAGING, V34, P1993, DOI 10.1109/TMI.2014.2377694
   Nobusawa S, 2009, CLIN CANCER RES, V15, P6002, DOI 10.1158/1078-0432.CCR-09-0715
   Pan SJ, 2010, IEEE T KNOWL DATA EN, V22, P1345, DOI 10.1109/TKDE.2009.191
   Parsons DW, 2008, SCIENCE, V321, P1807, DOI 10.1126/science.1164382
   Qi ST, 2014, ONCOL LETT, V7, P1895, DOI 10.3892/ol.2014.2013
   Simonyan K, 2014, P 3 INT C LEARNING R, V0, P0, DOI DOI 10.1016/J.INFSOF.2008.09.005
   Szegedy C, 2015, CVPR, V07-12, P1, DOI 10.1109/CVPR.2015.7298594
   Tajbakhsh N, 2016, IEEE T MED IMAGING, V35, P1299, DOI 10.1109/TMI.2016.2535302
   Takano S, 2011, BRAIN TUMOR PATHOL, V28, P115, DOI 10.1007/s10014-011-0023-7
   Tomczak Katarzyna, 2015, CONTEMP ONCOL (POZN), V19, PA68, DOI 10.5114/wo.2014.47136
   Watanabe T, 2009, AM J PATHOL, V174, P1149, DOI 10.2353/ajpath.2009.080958
   Wiestler B, 2016, SCI REP-UK, V6, P0, DOI 10.1038/srep35142
   Yan H, 2009, NEW ENGL J MED, V360, P765, DOI 10.1056/NEJMoa0808710
   Yang H, 2012, CLIN CANCER RES, V18, P5562, DOI 10.1158/1078-0432.CCR-12-1773
   Zhang BQ, 2017, NEURO-ONCOLOGY, V19, P109, DOI 10.1093/neuonc/now121
   Zhao BS, 2016, SCI REP-UK, V6, P0, DOI 10.1038/srep23428
   Zhou H, 2017, NEURO-ONCOLOGY, V19, P862, DOI 10.1093/neuonc/now256
   Zou Q, 2015, BIOINFORMATICS, V31, P2475, DOI 10.1093/bioinformatics/btv177
NR 60
TC 82
Z9 91
U1 0
U2 27
PU MDPI
PI BASEL
PA ST ALBAN-ANLAGE 66, CH-4052 BASEL, SWITZERLAND
SN 
EI 2073-4425
J9 GENES-BASEL
JI Genes
PD AUG 15
PY 2018
VL 9
IS 8
BP 
EP 
DI 10.3390/genes9080382
PG 17
WC Genetics & Heredity
SC Genetics & Heredity
GA GS4LU
UT WOS:000443615400012
PM 30061525
DA 2024-03-01
ER

PT J
AU Xi, YB
   Guo, F
   Xu, ZL
   Li, C
   Wei, W
   Tian, P
   Liu, TT
   Liu, L
   Chen, G
   Ye, J
   Cheng, G
   Cui, LB
   Zhang, HJ
   Qin, W
   Yin, H
AF Xi, Yi-bin
   Guo, Fan
   Xu, Zi-liang
   Li, Chen
   Wei, Wei
   Tian, Ping
   Liu, Ting-ting
   Liu, Lin
   Chen, Gang
   Ye, Jing
   Cheng, Guang
   Cui, Long-biao
   Zhang, Hong-juan
   Qin, Wei
   Yin, Hong
TI Radiomics signature: A potential biomarker for the prediction of MGMT promoter methylation in glioblastoma
SO JOURNAL OF MAGNETIC RESONANCE IMAGING
LA English
DT Article
DE magnetic resonance imaging; glioblastoma; O-6-methylguanine-DNA methyltransferase; radiomics; support vector machines
ID newly-diagnosed glioblastoma; magnetic-resonance; pyrosequencing assay; imaging predictor; texture features; gene-expression; mri; survival; brain; methyltransferase
AB BackgroundIn glioblastoma (GBM), promoter methylation of the DNA repair gene O-methylguanine-DNA methyltransferase (MGMT) is associated with beneficial chemotherapy. Purpose/HypothesisTo analyze radiomics features for utilizing the full potential of medical imaging as biomarkers of MGMT promoter methylation. Study TypeRetrospective. Population/SubjectsIn all, 98 GBM patients with known MGMT (48 methylated and 50 unmethylated tumors). Field Strength/Sequence3.0T magnetic resonance (MR) images, containing T-1-weighted image (T1WI), T-2-weighted image (T2WI), and enhanced T1WI. AssessmentA region of interest (ROI) of the tumor was delineated. A total of 1665 radiomics features were extracted and quantized, and were reduced using least absolute shrinkage and selection operator (LASSO) regularization. Statistical TestingAfter the support vector machine construction, accuracy, sensitivity, and specificity were computed for different sequences. An independent validation cohort containing 20 GBM patients was utilized to further evaluate the radiomics model performance. ResultsRadiomics features of T1WI reached an accuracy of 67.54%. Enhanced T1WI features reached an accuracy of 82.01%, while T2WI reached an accuracy of 69.25%. The best classification system for predicting MGMT promoter methylation status originated from the combination of 36T(1)WI, T2WI, and enhanced T1WI images features, with an accuracy of 86.59%. Further validation on the independent cohort of 20 patients produced similar results, with an accuracy of 80%. Data ConclusionOur results provide further evidence that radiomics MR features could predict MGMT methylation status in preoperative GBM. Multiple imaging modalities together can yield putative noninvasive biomarkers for the identification of MGMT. Level of Evidence: 4 Technical Efficacy: Stage 2 J. Magn. Reson. Imaging 2018;47:1380-1387.
C1 [Xi, Yi-bin; Guo, Fan; Li, Chen; Tian, Ping; Liu, Ting-ting; Cui, Long-biao; Yin, Hong] Fourth Mil Med Univ, Xijing Hosp, Dept Radiol, Xian, Shaanxi, Peoples R China.
   [Guo, Fan] Chinese Acad Sci, Inst Automat, Key Lab Mol Imaging, Beijing, Peoples R China.
   [Xu, Zi-liang; Wei, Wei; Liu, Lin; Qin, Wei] Xidian Univ, Sch Life Sci & Technol, Life Sci Res Ctr, Xian 710126, Shaanxi, Peoples R China.
   [Wei, Wei] Xian Polytech Univ, Xian, Shaanxi, Peoples R China.
   [Chen, Gang] Lanzhou Mil Reg, Gen Hosp, Dept Radiol, Lanzhou, Gansu, Peoples R China.
   [Ye, Jing; Zhang, Hong-juan] Fourth Mil Med Univ, Xijing Hosp, Dept Pathol, State Key Lab Canc Biol, Xian, Shaanxi, Peoples R China.
   [Cheng, Guang] Fourth Mil Med Univ, Xijing Inst Clin Neurosci, Xijing Hosp, Dept Neurosurg, Xian, Shaanxi, Peoples R China.
C3 Air Force Military Medical University; Chinese Academy of Sciences; Institute of Automation, CAS; Xidian University; Xi'an Polytechnic University; Air Force Military Medical University; Air Force Military Medical University
RP Yin, H (corresponding author), 127 Changle West Rd, Xian 710032, Shaanxi, Peoples R China.; Qin, W (corresponding author), Xidian Univ, Sch Life Sci & Technol, Life Sci Res Ctr, Xian 710126, Shaanxi, Peoples R China.
EM wqin@xidian.edu.cn; yinhong@fmmu.edu.cn
FU National Natural Science Foundation of China [81372457, 81400952]
CR Aerts HJWL, 2014, NAT COMMUN, V5, P0, DOI 10.1038/ncomms5006
   Ahn SS, 2014, J NEUROSURG, V121, P367, DOI 10.3171/2014.5.JNS132279
   Unknown -, 2016, NEUROSURGERY, V0, P0
   Brandes AA, 2008, J CLIN ONCOL, V26, P2192, DOI 10.1200/JCO.2007.14.8163
   Bruzzone MG, 2009, EXPERT REV MOL DIAGN, V9, P709, DOI 10.1586/erm.09.44
   Carrillo JA, 2012, AM J NEURORADIOL, V33, P1349, DOI 10.3174/ajnr.A2950
   Cui ZX, 2016, HUM BRAIN MAPP, V37, P1443, DOI 10.1002/hbm.23112
   Diehn M, 2008, P NATL ACAD SCI USA, V105, P5213, DOI 10.1073/pnas.0801279105
   Drabycz S, 2010, NEUROIMAGE, V49, P1398, DOI 10.1016/j.neuroimage.2009.09.049
   Eoli M, 2007, CLIN CANCER RES, V13, P2606, DOI 10.1158/1078-0432.CCR-06-2184
   Fritzsche KH, 2012, METHOD INFORM MED, V51, P441, DOI 10.3414/ME11-02-0031
   Gillies RJ, 2016, RADIOLOGY, V278, P563, DOI 10.1148/radiol.2015151169
   Grossmann P, 2016, BMC CANCER, V16, P0, DOI 10.1186/s12885-016-2659-5
   Hegi ME, 2005, NEW ENGL J MED, V352, P997, DOI 10.1056/NEJMoa043331
   Hegi ME, 2008, J CLIN ONCOL, V26, P4189, DOI 10.1200/JCO.2007.11.5964
   Huang YQ, 2016, J CLIN ONCOL, V34, P2157, DOI 10.1200/JCO.2015.65.9128
   Kappadakunnel M, 2010, J NEURO-ONCOL, V96, P359, DOI 10.1007/s11060-009-9983-4
   Karayan-Tapon L, 2010, J NEURO-ONCOL, V97, P311, DOI 10.1007/s11060-009-0031-1
   Kickingereder P, 2016, CLIN CANCER RES, V22, P5765, DOI 10.1158/1078-0432.CCR-16-0702
   Kickingereder P, 2016, RADIOLOGY, V281, P907, DOI 10.1148/radiol.2016161382
   Kickingereder P, 2016, RADIOLOGY, V280, P880, DOI 10.1148/radiol.2016160845
   Korfiatis P, 2016, MED PHYS, V43, P2835, DOI 10.1118/1.4948668
   Lambin P, 2012, EUR J CANCER, V48, P441, DOI 10.1016/j.ejca.2011.11.036
   Lee J, 2015, J MED IMAGING, V2, P0, DOI 10.1117/1.JMI.2.4.041006
   Levner I, 2009, LECT NOTES COMPUT SC, V5762, P522, DOI 10.1007/978-3-642-04271-3_64
   Lopez CJ, 2017, INT J RADIAT ONCOL, V97, P586, DOI 10.1016/j.ijrobp.2016.11.011
   McGarry SD, 2016, TOMOGRAPHY, V2, P223, DOI 10.18383/j.tom.2016.00250
   Moon WJ, 2012, NEURORADIOLOGY, V54, P555, DOI 10.1007/s00234-011-0947-y
   Ostrom QT, 2015, NEURO-ONCOLOGY, V16, P1, DOI 10.1093/neuonc/nox158
   Pope WB, 2011, AM J NEURORADIOL, V32, P882, DOI 10.3174/ajnr.A2385
   Preusser M, 2014, CLIN NEUROPATHOL, V33, P6, DOI 10.5414/NP300730
   Quillien V, 2014, J NEURO-ONCOL, V116, P487, DOI 10.1007/s11060-013-1332-y
   Romano A, 2013, EUR RADIOL, V23, P513, DOI 10.1007/s00330-012-2601-4
   Sauerbrei W, 2007, STAT MED, V26, P5512, DOI 10.1002/sim.3148
   Smyser CD, 2016, NEUROIMAGE, V136, P1, DOI 10.1016/j.neuroimage.2016.05.029
   Tiwari P, 2016, AM J NEURORADIOL, V37, P2231, DOI 10.3174/ajnr.A4931
   Weller M, 2015, CLIN CANCER RES, V21, P2057, DOI 10.1158/1078-0432.CCR-14-2737
   Wu TT, 2009, BIOINFORMATICS, V25, P714, DOI 10.1093/bioinformatics/btp041
   Xie H, 2015, INT J CLIN EXP PATHO, V8, P1790
   Zhao HL, 2016, WORLD J SURG ONCOL, V14, P0, DOI 10.1186/s12957-016-1012-4
NR 40
TC 92
Z9 105
U1 5
U2 59
PU WILEY
PI HOBOKEN
PA 111 RIVER ST, HOBOKEN 07030-5774, NJ USA
SN 1053-1807
EI 1522-2586
J9 J MAGN RESON IMAGING
JI J. Magn. Reson. Imaging
PD MAY 15
PY 2018
VL 47
IS 5
BP 1380
EP 1387
DI 10.1002/jmri.25860
PG 8
WC Radiology, Nuclear Medicine & Medical Imaging
SC Radiology, Nuclear Medicine & Medical Imaging
GA GC9IC
UT WOS:000430109700023
PM 28926163
DA 2024-03-01
ER

PT J
AU Li, ZC
   Bai, HM
   Sun, QC
   Li, QH
   Liu, L
   Zou, Y
   Chen, YS
   Liang, CF
   Zheng, HR
AF Li, Zhi-Cheng
   Bai, Hongmin
   Sun, Qiuchang
   Li, Qihua
   Liu, Lei
   Zou, Yan
   Chen, Yinsheng
   Liang, Chaofeng
   Zheng, Hairong
TI Multiregional radiomics features from multiparametric MRI for prediction of MGMT methylation status in glioblastoma multiforme: A multicentre study
SO EUROPEAN RADIOLOGY
LA English
DT Article
DE Radiomics; MGMT methylation; Imaging biomarker; Glioblastoma multiforme; Imaging genomics
ID promoter methylation; intratumoral heterogeneity; classification models; imaging parameters; feature-selection; brain; temozolomide; survival; segmentation; biomarkers
AB To build a reliable radiomics model from multiregional and multiparametric magnetic resonance imaging (MRI) for pretreatment prediction of O-6-methylguanine-DNA methyltransferase (MGMT) promotor methylation status in glioblastoma multiforme (GBM). In this retrospective multicentre study, 1,705 multiregional radiomics features were automatically extracted from multiparametric MRI. A radiomics model with a minimal set of all-relevant features and a radiomics model with univariately-predictive and non-redundant features were built for MGMT methylation prediction from a primary cohort (133 patients) and tested on an independent validation cohort (60 patients). Predictive models combing clinical factors were built and evaluated. Both radiomics models were assessed on subgroups stratified by clinical factors. The radiomics model with six all-relevant features allowed pretreatment prediction of MGMT methylation (AUC=0.88, accuracy=80 %), which significantly outperformed the model with eight univariately-predictive and non-redundant features (AUC=0.76, accuracy=70 %). Combing clinical factors with radiomics features did not benefit the prediction performance. The all-relevant model achieved significantly better performance in stratified analysis. Radiomics model built from multiregional and multiparameter MRI may serve as a potential imaging biomarker for pretreatment prediction of MGMT methylation in GBM. The all-relevant features have the potential of offering better predictive power than the univariately-predictive and non-redundant features. aEuro cent Multiregional and multiparametric MRI features reliably predicted MGMT methylation in multicentre cohorts. aEuro cent All-relevant imaging features predicted MGMT methylation better than univariately-predictive and non-redundant features. aEuro cent Combing clinical factors with radiomics features did not benefit the prediction performance.
C1 [Li, Zhi-Cheng; Sun, Qiuchang; Li, Qihua; Liu, Lei; Zheng, Hairong] Chinese Acad Sci, Shenzhen Inst Adv Technol, Inst Biomed & Hlth Engn, Shenzhen, Peoples R China.
   [Bai, Hongmin] Guangzhou Mil Command, Dept Neurosurg, Guangzhou Gen Hosp, Guangzhou, Guangdong, Peoples R China.
   [Zou, Yan] Sun Yat Sen Univ, Dept Radiol, Affiliated Hosp 3, Guangzhou, Guangdong, Peoples R China.
   [Chen, Yinsheng] Sun Yat Sen Univ, Dept Neurosurg Neurooncol, Collaborat Innovat Ctr Canc Med, State Key Lab Oncol South China,Canc Ctr, Guangzhou, Guangdong, Peoples R China.
   [Liang, Chaofeng] Sun Yat Sen Univ, Dept Neurosurg, Affiliated Hosp 3, Guangzhou, Guangdong, Peoples R China.
C3 Chinese Academy of Sciences; Shenzhen Institute of Advanced Technology, CAS; Southern Theater Command General Hospital; Sun Yat Sen University; State Key Lab Oncology South China; Sun Yat Sen University; Sun Yat Sen University
RP Chen, YS (corresponding author), Sun Yat Sen Univ, Dept Neurosurg Neurooncol, Collaborat Innovat Ctr Canc Med, State Key Lab Oncol South China,Canc Ctr, Guangzhou, Guangdong, Peoples R China.; Liang, CF (corresponding author), Sun Yat Sen Univ, Dept Neurosurg, Affiliated Hosp 3, Guangzhou, Guangdong, Peoples R China.
EM chenyinsh@sysucc.org.cn; lcfjeff@126.com
FU National Natural Science Foundation of China [61571432]; National Basic Research Program of China (973 Program) [2015CB755500]; Shenzhen Basic Research Program [JCYJ20170413162354654]
CR Abadi Martin, 2016, ARXIV, V0, P0
   Aerts HJ, 2014, NAT COMM, V5, P0
   Baessler B, 2018, RADIOLOGY, V286, P103, DOI 10.1148/radiol.2017170213
   Breiman L, 2001, MACHINE LEARNING, V45, P5, DOI 10.1023/A:1010933404324
   Burrell RA, 2013, NATURE, V501, P338, DOI 10.1038/nature12625
   Carrillo JA, 2012, AM J NEURORADIOL, V33, P1349, DOI 10.3174/ajnr.A2950
   Cui Y, 2017, EUR RADIOL, V27, P3583, DOI 10.1007/s00330-017-4751-x
   Cui Y, 2016, RADIOLOGY, V278, P546, DOI 10.1148/radiol.2015150358
   DELONG ER, 1988, BIOMETRICS, V44, P837, DOI 10.2307/2531595
   Drabycz S, 2010, NEUROIMAGE, V49, P1398, DOI 10.1016/j.neuroimage.2009.09.049
   Dunn J, 2009, BRIT J CANCER, V101, P124, DOI 10.1038/sj.bjc.6605127
   Falconer DS, 1996, QUANTITATIVE GENETICS, V4th, P0
   Gatenby RA, 2013, RADIOLOGY, V269, P8, DOI 10.1148/radiol.13122697
   Gillies RJ, 2016, RADIOLOGY, V278, P563, DOI 10.1148/radiol.2015151169
   Guo P, 2014, GENOMICS, V103, P48, DOI 10.1016/j.ygeno.2013.11.001
   Havik AB, 2012, J TRANSL MED, V10, P0, DOI 10.1186/1479-5876-10-36
   Hegi ME, 2005, NEW ENGL J MED, V352, P997, DOI 10.1056/NEJMoa043331
   Itakura H, 2015, SCI TRANSL MED, V7, P0, DOI 10.1126/scitranslmed.aaa7582
   Kanas VG, 2017, COMPUT METH PROG BIO, V140, P249, DOI 10.1016/j.cmpb.2016.12.018
   Kickingereder P, 2016, CLIN CANCER RES, V22, P5765, DOI 10.1158/1078-0432.CCR-16-0702
   Korfiatis P, 2016, MED PHYS, V43, P2835, DOI 10.1118/1.4948668
   Kursa MB, 2010, J STAT SOFTW, V36, P1, DOI 10.18637/jss.v036.i11
   Kursa MB, 2014, BMC BIOINFORMATICS, V15, P0, DOI 10.1186/1471-2105-15-8
   Lambin P, 2017, NAT REV CLIN ONCOL, V14, P749, DOI 10.1038/nrclinonc.2017.141
   Lemée JM, 2015, NEURO-ONCOLOGY, V17, P1322, DOI 10.1093/neuonc/nov119
   Li QS, 2017, SCI REP-UK, V7, P0, DOI 10.1038/s41598-017-08587-6
   Lötjönen JMP, 2010, NEUROIMAGE, V49, P2352, DOI 10.1016/j.neuroimage.2009.10.026
   McCarthy N, 2012, NAT REV CANCER, V12, P317, DOI 10.1038/nrc3269
   Menze Bjoern H, 2015, IEEE TRANS MED IMAGING, V34, P1993, DOI 10.1109/TMI.2014.2377694
   Moon WJ, 2012, NEURORADIOLOGY, V54, P555, DOI 10.1007/s00234-011-0947-y
   Nilsson R, 2007, J MACH LEARN RES, V8, P589
   OConnor JPB, 2017, NAT REV CLIN ONCOL, V14, P169, DOI 10.1038/nrclinonc.2016.162
   Ostrom QT, 2016, NEURO-ONCOLOGY, V18, Pv1, DOI 10.1093/neuonc/now207
   Parker NR, 2016, SCI REP-UK, V6, P0, DOI 10.1038/srep22477
   Patel AP, 2014, SCIENCE, V344, P1396, DOI 10.1126/science.1254257
   Pereira S, 2016, IEEE T MED IMAGING, V35, P1240, DOI 10.1109/TMI.2016.2538465
   Polyak K, 2014, NAT MED, V20, P344, DOI 10.1038/nm.3518
   Prasanna P, 2017, EUR RADIOL, V27, P4188, DOI 10.1007/s00330-016-4637-3
   Reardon DA, 2015, NAT REV CLIN ONCOL, V12, P69, DOI 10.1038/nrclinonc.2014.223
   Reifenberger G, 2012, INT J CANCER, V131, P1342, DOI 10.1002/ijc.27385
   Sottoriva A, 2013, P NATL ACAD SCI USA, V110, P4009, DOI 10.1073/pnas.1219747110
   Stupp R, 2009, LANCET ONCOL, V10, P459, DOI 10.1016/S1470-2045(09)70025-7
   Tustison NJ, 2010, IEEE T MED IMAGING, V29, P1310, DOI 10.1109/TMI.2010.2046908
   Vartanian A, 2014, NEURO-ONCOLOGY, V16, P1167, DOI 10.1093/neuonc/nou035
   Weller M, 2010, NAT REV NEUROL, V6, P39, DOI 10.1038/nrneurol.2009.197
   Yamamoto S, 2014, RADIOLOGY, V272, P568, DOI 10.1148/radiol.14140789
   Yoon RG, 2017, EUR RADIOL, V27, P255, DOI 10.1007/s00330-016-4346-y
NR 47
TC 112
Z9 118
U1 2
U2 49
PU SPRINGER
PI NEW YORK
PA ONE NEW YORK PLAZA, SUITE 4600, NEW YORK, NY, UNITED STATES
SN 0938-7994
EI 1432-1084
J9 EUR RADIOL
JI Eur. Radiol.
PD SEP 15
PY 2018
VL 28
IS 9
BP 3640
EP 3650
DI 10.1007/s00330-017-5302-1
PG 11
WC Radiology, Nuclear Medicine & Medical Imaging
SC Radiology, Nuclear Medicine & Medical Imaging
GA GP6IY
UT WOS:000440984300008
PM 29564594
DA 2024-03-01
ER

PT J
AU Macomber, MW
   Phillips, M
   Tarapov, I
   Jena, R
   Nori, A
   Carter, D
   Le Folgoc, L
   Criminisi, A
   Nyflot, MJ
AF Macomber, Meghan W.
   Phillips, Mark
   Tarapov, Ivan
   Jena, Rajesh
   Nori, Aditya
   Carter, David
   Le Folgoc, Loic
   Criminisi, Antonio
   Nyflot, Matthew J.
TI Autosegmentation of prostate anatomy for radiation treatment planning using deep decision forests of radiomic features
SO PHYSICS IN MEDICINE AND BIOLOGY
LA English
DT Article
DE autosegmentation; deep decision forests; radiomics
ID clinical target volume; interobserver variability; ct images; segmentation; definition; radiotherapy; therapy; organs
AB Machine learning for image segmentation could provide expedited clinic workflow and better standardization of contour delineation. We evaluated a new model using deep decision forests of image features in order to contour pelvic anatomy on treatment planning CTs. 193 CT scans from one UK and two US institutions for patients undergoing radiotherapy treatment for prostate cancer from 2012-2016 were anonymized. A decision forest autosegmentation model was trained on a random selection of 94 images from Institution 1 and tested on 99 scans from Institution 1, 2, and 3. The accuracy of model contours was measured with the Dice similarity coefficient (DSC) and the median slice-wise Hausdorff distance (MSHD) using clinical contours as the ground truth reference. Two comparison studies were performed. The accuracy of the model was compared to four commercial software packages on twenty randomly-selected images. Additionally, inter-observer variability (IOV) of contours between three radiation oncology experts and the original contours was evaluated on ten randomly-selected images. The highest median values of DSC across all institutions were 0.94-0.97 for bladder (with interquartile range, or IQR, of 0.92-0.98) and 0.96-0.97 (IQR 0.94-0.97) for femurs. Good agreement was seen for prostate, with median DSC 0.75-0.76 (IQR 0.67-0.82), and rectum, with median DSC 0.71-0.82 (IQR 0.63-0.87). The lowest median scores were 0.49-0.70 for seminal vesicles (IQR 0.31-0.79). For the commercial software comparison, model-based segmentation produced higher DSC than atlas-based segmentation, with decision forests producing highest DSC for all organs of interest. For the interobserver study, variability in DSC between observers was similar to the agreement between the model and ground truth. Deep decision forests of radiomic features can generate contours of pelvic anatomy with reasonable agreement with physician contours. This method could be useful for automated treatment planning, and autosegmentation may improve efficiency and increase standardization in the clinic.
C1 [Macomber, Meghan W.; Phillips, Mark; Nyflot, Matthew J.] Univ Washington, Dept Radiat Oncol, Seattle, WA 98195 USA.
   [Tarapov, Ivan] Microsoft Res, Redmond, WA USA.
   [Jena, Rajesh] Univ Cambridge, Dept Oncol, Cambridge, England.
   [Nori, Aditya; Carter, David; Le Folgoc, Loic; Criminisi, Antonio] Microsoft Res, Cambridge, England.
   [Nyflot, Matthew J.] Univ Washington, Dept Radiol, Seattle, WA 98195 USA.
C3 University of Washington; University of Washington Seattle; Microsoft; University of Cambridge; Microsoft; University of Washington; University of Washington Seattle
RP Nyflot, MJ (corresponding author), Univ Washington, Dept Radiat Oncol, Seattle, WA 98195 USA.; Nyflot, MJ (corresponding author), Univ Washington, Dept Radiol, Seattle, WA 98195 USA.
EM nyflot@uw.edu
CR Amit Y, 1997, NEURAL COMPUT, V9, P1545, DOI 10.1162/neco.1997.9.7.1545
   Breiman L, 2001, MACHINE LEARNING, V45, P5, DOI 10.1023/A:1010933404324
   Cazzaniga LF, 1998, RADIOTHER ONCOL, V47, P293, DOI 10.1016/S0167-8140(98)00028-0
   Chartrand G, 2017, RADIOGRAPHICS, V37, P2113, DOI 10.1148/rg.2017170077
   Cooper JS, 2007, INT J RADIAT ONCOL, V67, P972, DOI 10.1016/j.ijrobp.2006.10.029
   Criminisi Antonio, 2013, ADVANCES IN COMPUTER VISION AND PATTERN RECOGNITION, V0, P0
   Delpon G, 2016, FRONT ONCOL, V6, P0, DOI 10.3389/fonc.2016.00178
   DICE LR, 1945, ECOLOGY, V26, P297, DOI 10.2307/1932409
   Dubois DF, 1998, RADIOLOGY, V207, P785, DOI 10.1148/radiology.207.3.9609905
   Fechter T, 2017, MED PHYS, V44, P6341, DOI 10.1002/mp.12593
   Fiorino C, 1998, RADIOTHER ONCOL, V47, P285, DOI 10.1016/S0167-8140(98)00021-8
   Fotina I, 2012, STRAHLENTHER ONKOL, V188, P160, DOI 10.1007/s00066-011-0027-6
   Gao YZ, 2016, IEEE T MED IMAGING, V35, P1532, DOI 10.1109/TMI.2016.2519264
   Gardner SJ, 2015, PHYS MED BIOL, V60, P4429, DOI 10.1088/0031-9155/60/11/4429
   Gillies RJ, 2016, RADIOLOGY, V278, P563, DOI 10.1148/radiol.2015151169
   Ho TK, 1998, IEEE T PATTERN ANAL, V20, P832, DOI 10.1109/34.709601
   Hwee J, 2011, RADIAT ONCOL, V6, P0, DOI 10.1186/1748-717X-6-110
   Ibragimov B, 2017, MED PHYS, V44, P547, DOI 10.1002/mp.12045
   Le Folgoc L, 2016, LECT NOTES COMPUT SC, V10154, P171, DOI 10.1007/978-3-319-55524-9_17
   Marks LB, 2013, PRACT RADIAT ONCOL, V3, P149, DOI 10.1016/j.prro.2012.11.010
   Martínez F, 2014, PHYS MED BIOL, V59, P1471, DOI 10.1088/0031-9155/59/6/1471
   Mazurowski MA, 2018, ARXIV180208717, V0, P0
   Men K, 2017, MED PHYS, V44, P6377, DOI 10.1002/mp.12602
   Michalski JM, 2010, INT J RADIAT ONCOL, V76, P361, DOI 10.1016/j.ijrobp.2009.02.006
   Nakamura K, 2008, JPN J CLIN ONCOL, V38, P275, DOI 10.1093/jjco/hyn014
   Pollack A, 2002, INT J RADIAT ONCOL, V53, P1097, DOI 10.1016/S0360-3016(02)02829-8
   Ren XH, 2018, MED PHYS, V45, P2063, DOI 10.1002/mp.12837
   Shao YQ, 2015, MED IMAGE ANAL, V26, P345, DOI 10.1016/j.media.2015.06.007
   Simmat I, 2012, STRAHLENTHER ONKOL, V188, P807, DOI 10.1007/s00066-012-0117-0
   Tu Z, 2008, IEEE C COMP VIS PATT, V0, P1744
   Valicenti R, 2000, J CLIN ONCOL, V18, P2740, DOI 10.1200/JCO.2000.18.14.2740
   Valicenti RK, 1999, INT J RADIAT ONCOL, V44, P931, DOI 10.1016/S0360-3016(99)00090-5
   van Herk M, 2004, SEMIN RADIAT ONCOL, V14, P52, DOI 10.1053/j.semradonc.2003.10.003
   Viola P, 2001, PROC CVPR IEEE, V0, PP511, DOI 10.1109/cvpr.2001.990517
NR 34
TC 20
Z9 21
U1 0
U2 19
PU IOP Publishing Ltd
PI BRISTOL
PA TEMPLE CIRCUS, TEMPLE WAY, BRISTOL BS1 6BE, ENGLAND
SN 0031-9155
EI 1361-6560
J9 PHYS MED BIOL
JI Phys. Med. Biol.
PD DEC 15
PY 2018
VL 63
IS 23
BP 
EP 
DI 10.1088/1361-6560/aaeaa4
PG 11
WC Engineering, Biomedical; Radiology, Nuclear Medicine & Medical Imaging
SC Engineering; Radiology, Nuclear Medicine & Medical Imaging
GA HB4FT
UT WOS:000451009100002
PM 30465543
DA 2024-03-01
ER

PT J
AU Li, YM
   Liu, X
   Xu, KB
   Qian, ZH
   Wang, K
   Fan, X
   Li, SW
   Wang, YY
   Jiang, T
AF Li, Yiming
   Liu, Xing
   Xu, Kaibin
   Qian, Zenghui
   Wang, Kai
   Fan, Xing
   Li, Shaowu
   Wang, Yinyan
   Jiang, Tao
TI MRI features can predict <i>EGFR</i> expression in lower grade gliomas: A voxel-based radiomic analysis
SO EUROPEAN RADIOLOGY
LA English
DT Article
DE Radiomics; Lower grade glioma; EGFR; MRI; Prediction
ID growth-factor receptor; labeling perfusion mri; glioblastoma; nimotuzumab; survival; biomarkers; tumors; p53
AB To identify the magnetic resonance imaging (MRI) features associated with epidermal growth factor (EGFR) expression level in lower grade gliomas using radiomic analysis. 270 lower grade glioma patients with known EGFR expression status were randomly assigned into training (n=200) and validation (n=70) sets, and were subjected to feature extraction. Using a logistic regression model, a signature of MRI features was identified to be predictive of the EGFR expression level in lower grade gliomas in the training set, and the accuracy of prediction was assessed in the validation set. A signature of 41 MRI features achieved accuracies of 82.5% (area under the curve [AUC] = 0.90) in the training set and 90.0% (AUC = 0.95) in the validation set. This radiomic signature consisted of 25 first-order statistics or related wavelet features (including range, standard deviation, uniformity, variance), one shape and size-based feature (spherical disproportion), and 15 textural features or related wavelet features (including sum variance, sum entropy, run percentage). A radiomic signature allowing for the prediction of the EGFR expression level in patients with lower grade glioma was identified, suggesting that using tumour-derived radiological features for predicting genomic information is feasible. aEuro cent EGFR expression status is an important biomarker for gliomas. aEuro cent EGFR in lower grade gliomas could be predicted using radiogenomic analysis. aEuro cent A logistic regression model is an efficient approach for analysing radiomic features.
C1 [Li, Yiming; Liu, Xing; Qian, Zenghui; Fan, Xing; Li, Shaowu; Jiang, Tao] Capital Med Univ, Beijing Neurosurg Inst, 6 Tiantanxili, Beijing 100050, Peoples R China.
   [Xu, Kaibin] Chinese Acad Sci, Inst Automat, Beijing, Peoples R China.
   [Wang, Kai; Wang, Yinyan] Beijing Tiantan Hosp, Dept Neuroradiol, Beijing, Peoples R China.
   [Wang, Yinyan] Capital Med Univ, Beijing Tiantan Hosp, Dept Neurosurg, 6 Tiantanxili, Beijing 100050, Peoples R China.
C3 Capital Medical University; Beijing Neurosurgical Institute; Chinese Academy of Sciences; Institute of Automation, CAS; Capital Medical University; Capital Medical University
RP Jiang, T (corresponding author), Capital Med Univ, Beijing Neurosurg Inst, 6 Tiantanxili, Beijing 100050, Peoples R China.; Wang, YY (corresponding author), Beijing Tiantan Hosp, Dept Neuroradiol, Beijing, Peoples R China.; Wang, YY (corresponding author), Capital Med Univ, Beijing Tiantan Hosp, Dept Neurosurg, 6 Tiantanxili, Beijing 100050, Peoples R China.
EM tiantanliyiming@163.com; 15846591696@126.com; kaibinxu1990@sina.com; 370453167@qq.com; wangk_med@126.com; xingkongyaoxiang@163.com; lys5@sina.com; tiantanyinyan@126.com; taojiang1964@163.com
FU National Natural Science Foundation of China [81601452]
CR Aerts HJWL, 2014, NAT COMMUN, V5, P0, DOI 10.1038/ncomms5006
   Apostolova I, 2016, EUR J NUCL MED MOL I, V43, P2360, DOI 10.1007/s00259-016-3452-z
   Bai HX, 2016, BRIT J RADIOL, V89, P0, DOI 10.1259/bjr.20151030
   Basavaraj C, 2014, CANCER BIOL THER, V10, P673
   Chen BS, 2016, ONCOTARGET, V7, P74031, DOI 10.18632/oncotarget.12188
   Chong DQ, 2015, BMC CANCER, V15, P0, DOI 10.1186/s12885-015-1191-3
   Davis SC, 2010, ACAD RADIOL, V17, P271, DOI 10.1016/j.acra.2009.11.001
   Drabycz S, 2010, NEUROIMAGE, V49, P1398, DOI 10.1016/j.neuroimage.2009.09.049
   Fan X, 2016, INT J MOL SCI, V17, P0, DOI 10.3390/ijms17091276
   Gupta A, 2015, CLIN NEURORADIOL, V25, P143, DOI 10.1007/s00062-014-0289-3
   Herold CJ, 2016, RADIOLOGY, V279, P226, DOI 10.1148/radiol.2015150709
   Hofer S, 2010, TARGET ONCOL, V5, P201, DOI 10.1007/s11523-010-0157-2
   Hui XH, 2013, ONCOL LETT, V6, P130, DOI 10.3892/ol.2013.1317
   Kickingereder P, 2016, RADIOLOGY, V280, P880, DOI 10.1148/radiol.2016160845
   Kinoshita M, 2016, PLOS ONE, V11, P0, DOI 10.1371/journal.pone.0164268
   Korfiatis P, 2016, MED PHYS, V43, P2835, DOI 10.1118/1.4948668
   Lindberg OR, 2016, ONCOTARGET, V7, P79087, DOI 10.18632/oncotarget.12600
   Qiao XJ, 2015, AM J NEURORADIOL, V36, P672, DOI 10.3174/ajnr.A4196
   Ramos-Suzarte M, 2012, CANCER BIOL THER, V13, P600, DOI 10.4161/cbt.19849
   Reddy BKM, 2014, ORAL ONCOL, V50, P498, DOI 10.1016/j.oraloncology.2013.11.008
   Ricard D, 2007, ANN NEUROL, V61, P484, DOI 10.1002/ana.21125
   Rodriguez MO, 2014, CANCER BIOL THER, V9, P343
   Segal E, 2007, NAT BIOTECHNOL, V25, P675, DOI 10.1038/nbt1306
   Tykocinski ES, 2012, NEURO-ONCOLOGY, V14, P613, DOI 10.1093/neuonc/nos073
   Wang YY, 2015, AM J NEURORADIOL, V36, P70, DOI 10.3174/ajnr.A4065
   Wang YY, 2015, J NEUROIMMUNOL, V282, P1, DOI 10.1016/j.jneuroim.2015.02.013
   Wang YY, 2014, NEURORADIOLOGY, V56, P1113, DOI 10.1007/s00234-014-1427-y
   Xu SP, 2016, ONCOTARGET, V7, P33391, DOI 10.18632/oncotarget.8516
   Yoo RE, 2013, J MAGN RESON IMAGING, V38, P852, DOI 10.1002/jmri.24026
   Zhang B, 2016, NEURO-ONCOLOGY, V0, P0, DOI DOI 10.1093/neuonc/now121:now121
NR 30
TC 96
Z9 101
U1 3
U2 60
PU SPRINGER
PI NEW YORK
PA 233 SPRING ST, NEW YORK, NY 10013 USA
SN 0938-7994
EI 1432-1084
J9 EUR RADIOL
JI Eur. Radiol.
PD JAN 15
PY 2018
VL 28
IS 1
BP 356
EP 362
DI 10.1007/s00330-017-4964-z
PG 7
WC Radiology, Nuclear Medicine & Medical Imaging
SC Radiology, Nuclear Medicine & Medical Imaging
GA FO8PW
UT WOS:000417150600042
PM 28755054
DA 2024-03-01
ER

PT J
AU Woodard, GA
   Ray, KM
   Joe, BN
   Price, ER
AF Woodard, Genevieve A.
   Ray, Kimberly M.
   Joe, Bonnie N.
   Price, Elissa R.
TI Qualitative Radiogenomics: Association between Oncotype DX Test Recurrence Score and BI-RADS Mammographic and Breast MR Imaging Features
SO RADIOLOGY
LA English
DT Article
ID carcinoma in-situ; prognostic-factors; nuclear grade; cancer risk; density; predict; subtype; women; assay; calcification
AB Purpose: To evaluate the association between Breast Imaging Reporting and Data System (BI-RADS) mammographic and magnetic resonance (MR) imaging features and breast cancer recurrence risk in patients with estrogen receptor-positive breast cancer who underwent the Oncotype DX assay. Materials and Methods: In this institutional review board-approved and HIPAA-compliant protocol, 408 patients diagnosed with invasive breast cancer between 2004 and 2013 who underwent the Oncotype DX assay were identified. Mammographic and MR imaging features were retrospectively collected according to the BI-RADS lexicon. Linear regression assessed the association between imaging features and Oncotype DX test recurrence score (ODxRS), and post hoc pairwise comparisons assessed ODxRS means by using imaging features. Results: Mammographic breast density was inversely associated with ODxRS (P <=.05). Average ODxRS for density category A was 24.4 and that for density category D was 16.5 (P <.02). Both indistinct mass margins and fine linear branching calcifications at mammography were significantly associated with higher ODxRS (P <.01 and P <.03, respectively). Masses with indistinct margins had an average ODxRS of 31.3, which significantly differed from the ODxRS of 18.5 for all other mass margins (P <.01). The average ODxRS for fine linear branching calcifications was 29.6, whereas the ODxRS for all other suspicious calcification morphologies was 19.4 (P <.03). Average ODxRS was significantly higher for irregular mass margins at MR imaging compared with spiculated mass margins (24.0 vs 17.6; P <.02). The presence of nonmass enhancement at MR imaging was associated with lower ODxRS than was its absence (16.4 vs 19.9; P <.05). Conclusion: The BI-RADS features of mammographic breast density, calcification morphology, mass margins at mammography and MR imaging, and nonmass enhancement at MR imaging have the potential to serve as imaging biomarkers of breast cancer recurrence risk. Further prospective studies involving larger patient cohorts are needed to validate these preliminary findings. (R) RSNA, 2017
C1 [Woodard, Genevieve A.; Ray, Kimberly M.; Joe, Bonnie N.; Price, Elissa R.] Univ Calif San Francisco, Div Breast Imaging, Dept Radiol & Biomed Imaging, 1600 Divisadero St,Room C250, San Francisco, CA 94115 USA.
C3 University of California System; University of California San Francisco
RP Ray, KM (corresponding author), Univ Calif San Francisco, Div Breast Imaging, Dept Radiol & Biomed Imaging, 1600 Divisadero St,Room C250, San Francisco, CA 94115 USA.
EM kimberly.ray@ucsf.edu
CR Almendro V, 2011, CLIN TRANSL ONCOL, V13, P767, DOI 10.1007/s12094-011-0731-9
   Ashraf AB, 2014, RADIOLOGY, V272, P374, DOI 10.1148/radiol.14131375
   COHEN J, 1983, APPL PSYCH MEAS, V7, P249, DOI 10.1177/014662168300700301
   Dialani V, 2016, RADIOLOGY, V280, P370, DOI 10.1148/radiol.2016151149
   Evans A, 2004, CLIN RADIOL, V59, P163, DOI 10.1016/j.crad.2003.07.007
   Evans AJ, 2006, AM J ROENTGENOL, V187, P1377, DOI 10.2214/AJR.05.0725
   Falk RT, 2012, BREAST CANCER RES TR, V131, P287, DOI 10.1007/s10549-011-1734-5
   Feng Changyong, 2014, SHANGHAI ARCH PSYCHIATRY, V26, P105, DOI 10.3969/j.issn.1002-0829.2014.02.009
   Gierach GL, 2012, J NATL CANCER I, V104, P1218, DOI 10.1093/jnci/djs327
   Harris LN, 2016, J CLIN ONCOL, V34, P1134, DOI 10.1200/JCO.2015.65.2289
   Hayes DF, 2001, J MAMMARY GLAND BIOL, V6, P375, DOI 10.1023/A:1014778713034
   Jansen SA, 2007, RADIOLOGY, V245, P684, DOI 10.1148/radiol.2453062061
   Jiang L, 2013, EUR J RADIOL, V82, P1404, DOI 10.1016/j.ejrad.2013.03.006
   LAGIOS MD, 1989, CANCER, V63, P618, DOI 10.1002/1097-0142(19890215)63:4<618::AID-CNCR2820630403>3.0.CO;2-J
   Li H, 2016, RADIOLOGY, V281, P382, DOI 10.1148/radiol.2016152110
   Marusyk A, 2010, BBA-REV CANCER, V1805, P105, DOI 10.1016/j.bbcan.2009.11.002
   Masarwah A, 2015, EUR RADIOL, V25, P1875, DOI 10.1007/s00330-015-3626-2
   Mazurowski MA, 2015, J AM COLL RADIOL, V12, P862, DOI 10.1016/j.jacr.2015.04.019
   Mazurowski MA, 2014, RADIOLOGY, V273, P365, DOI 10.1148/radiol.14132641
   McCormack VA, 2006, CANCER EPIDEM BIOMAR, V15, P1159, DOI 10.1158/1055-9965.EPI-06-0034
   Mendelson EB, 2013, BREAST IMAGING ATLAS, V0, P0
   Morris Elizabeth A, 2002, BREAST J, V8, P187, DOI 10.1046/j.1524-4741.2002.08305.x
   Olsen AH, 2009, BRIT J CANCER, V100, P1205, DOI 10.1038/sj.bjc.6604989
   Osborne J, 2002, PRACTICAL ASSESSMENT, V8, P1, DOI 10.7275/4vng-5608
   Paik S, 2004, NEW ENGL J MED, V351, P2817, DOI 10.1056/NEJMoa041588
   Peacock C, 2004, CLIN RADIOL, V59, P165, DOI 10.1016/j.crad.2003.07.006
   Perou CM, 2000, NATURE, V406, P747, DOI 10.1038/35021093
   Price ER, 2013, RADIOLOGY, V269, P887, DOI 10.1148/radiol.13131217
   Rosen EL, 2007, BREAST J, V13, P545, DOI 10.1111/j.1524-4741.2007.00513.x
   Shin HJ, 2011, BRIT J RADIOL, V84, P19, DOI 10.1259/bjr/92960562
   Sorlie T, 2001, P NATL ACAD SCI USA, V98, P10869, DOI 10.1073/pnas.191367098
   Sotiriou C, 2009, NEW ENGL J MED, V360, P790, DOI 10.1056/NEJMra0801289
   Sparano JA, 2015, NEW ENGL J MED, V373, P2005, DOI 10.1056/NEJMoa1510764
   STOMPER PC, 1992, AM J ROENTGENOL, V159, P483, DOI 10.2214/ajr.159.3.1323923
   Sutton EJ, 2015, J MAGN RESON IMAGING, V42, P1398, DOI 10.1002/jmri.24890
   Tabar L, 2004, CANCER-AM CANCER SOC, V101, P1745, DOI 10.1002/cncr.20582
   Thurfjell E, 2001, BREAST CANCER RES TR, V67, P177, DOI 10.1023/A:1010648919150
   Yepes MM, 2014, BREAST CANCER RES TR, V148, P117, DOI 10.1007/s10549-014-3143-z
NR 39
TC 56
Z9 62
U1 1
U2 9
PU RADIOLOGICAL SOC NORTH AMERICA
PI OAK BROOK
PA 820 JORIE BLVD, OAK BROOK, IL 60523 USA
SN 0033-8419
EI 
J9 RADIOLOGY
JI Radiology
PD JAN 15
PY 2018
VL 286
IS 1
BP 60
EP 70
DI 10.1148/radiol.2017162333
PG 11
WC Radiology, Nuclear Medicine & Medical Imaging
SC Radiology, Nuclear Medicine & Medical Imaging
GA FT1OE
UT WOS:000422905200010
PM 28885890
DA 2024-03-01
ER

PT J
AU Yuan, M
   Liu, JY
   Zhang, T
   Zhang, YD
   Li, H
   Yu, TF
AF Yuan, Mei
   Liu, Jin-Yuan
   Zhang, Teng
   Zhang, Yu-Dong
   Li, Hai
   Yu, Tong-Fu
TI Prognostic Impact of the Findings on Thin-Section Computed Tomography in stage I lung adenocarcinoma with visceral pleural invasion
SO SCIENTIFIC REPORTS
LA English
DT Article
ID patient survival; cancer; radiomics; prediction
AB Visceral pleural invasion (VPI) in stageI lung adenocarcinoma is an independent negative prognostic factor. However, no studies proved any morphologic pattern could be referred to as a prognostic factor. Thus, we aim to investigate the potential prognostic impact of VPI by extracting high-dimensional radiomics features on thin-section computed tomography (CT). A total of 327 surgically resected pathological-N0M0 lung adenocarcinoma 3 cm or less in size were evaluated. Radiomics signature was generated by calculating the contribution weight of each feature and validated using repeated leaving-one-out ten-fold cross-validation approach. The accuracy of proposed radiomics signature for predicting VPI achieved 90.5% with ROC analysis (AUC, 0.938, sensitivity, 90.6%, specificity, 93.2%, PPV: 91.2, NPV: 92.8). The cut-off value allowed separation of patients in the validation data into high-risk and low-risk groups with an odds ratio 12.01. Radiomics signature showed a concordance index of 0.895 and AIC value of 88.9% with regression analysis. Among these radiomics features, percentile 10%, wavEnLL_S_2, S_0_1_SumAverage represented as independent factors for determining VPI. Results suggested that radiomics signature on CT exhibited as an independent prognostic factor in discriminating VPI in lung adenocarcinoma and could potentially help to discriminate the prognosis difference in stage I lung adenocarcinoma.
C1 [Yuan, Mei; Zhang, Teng; Zhang, Yu-Dong; Yu, Tong-Fu] Nanjing Med Univ, Affiliated Hosp 1, Dept Radiol, Nanjing 210009, Jiangsu, Peoples R China.
   [Liu, Jin-Yuan] Nanjing Med Univ, Affiliated Hosp 1, Dept Thorac Surg, Nanjing 210009, Jiangsu, Peoples R China.
   [Li, Hai] Nanjing Med Univ, Affiliated Hosp 1, Dept Pathol, Nanjing 210009, Jiangsu, Peoples R China.
C3 Nanjing Medical University; Nanjing Medical University; Nanjing Medical University
RP Yu, TF (corresponding author), Nanjing Med Univ, Affiliated Hosp 1, Dept Radiol, Nanjing 210009, Jiangsu, Peoples R China.
EM njmu_ytf@163.com
CR Aerts HJWL, 2014, NAT COMMUN, V5, P0, DOI 10.1038/ncomms5006
   DELONG ER, 1988, BIOMETRICS, V44, P837, DOI 10.2307/2531595
   Ebara K, 2015, ACAD RADIOL, V22, P310, DOI 10.1016/j.acra.2014.10.002
   Hawkins S, 2016, J THORAC ONCOL, V11, P2120, DOI 10.1016/j.jtho.2016.07.002
   Hsu JS, 2016, RADIOLOGY, V279, P590, DOI 10.1148/radiol.2015151120
   Huang YQ, 2016, RADIOLOGY, V281, P947, DOI 10.1148/radiol.2016152234
   Kawase A, 2010, J THORAC ONCOL, V5, P1784, DOI 10.1097/JTO.0b013e3181eedd9c
   Kumar V, 2012, MAGN RESON IMAGING, V30, P1234, DOI 10.1016/j.mri.2012.06.010
   Lambin P, 2012, EUR J CANCER, V48, P441, DOI 10.1016/j.ejca.2011.11.036
   Lee HY, 2012, RADIOLOGY, V264, P884, DOI 10.1148/radiol.12111793
   Qi LP, 2016, J COMPUT ASSIST TOMO, V40, P757, DOI 10.1097/RCT.0000000000000439
   Rami-Porta R, 2017, CA-CANCER J CLIN, V67, P138, DOI 10.3322/caac.21390
   Schuurbiers OCJ, 2014, J THORAC ONCOL, V9, P1485, DOI 10.1097/JTO.0000000000000286
   Sica G, 2010, AM J SURG PATHOL, V34, P1155, DOI 10.1097/PAS.0b013e3181e4ee32
   Siegel R, 2014, CA-CANCER J CLIN, V64, P9, DOI 10.3322/caac.21208
   Wu J, 2016, RADIOLOGY, V281, P270, DOI 10.1148/radiol.2016151829
   Yoshida J, 2009, J THORAC ONCOL, V4, P959, DOI 10.1097/JTO.0b013e3181a85d5e
NR 17
TC 10
Z9 13
U1 0
U2 7
PU NATURE PORTFOLIO
PI BERLIN
PA HEIDELBERGER PLATZ 3, BERLIN, 14197, GERMANY
SN 2045-2322
EI 
J9 SCI REP-UK
JI Sci Rep
PD MAR 16
PY 2018
VL 8
IS 
BP 
EP 
DI 10.1038/s41598-018-22853-1
PG 9
WC Multidisciplinary Sciences
SC Science & Technology - Other Topics
GA FZ4VC
UT WOS:000427589100020
PM 29549366
DA 2024-03-01
ER

PT J
AU Hu, B
   Xu, K
   Zhang, Z
   Chai, RM
   Li, S
   Zhang, LN
AF Hu, Bin
   Xu, Ke
   Zhang, Zheng
   Chai, Ruimei
   Li, Shu
   Zhang, Lina
TI A radiomic nomogram based on an apparent diffusion coefficient map for differential diagnosis of suspicious breast findings
SO CHINESE JOURNAL OF CANCER RESEARCH
LA English
DT Article
DE ADC; radiomics; nomogram; BI-RADS 4; differential diagnosis
ID quantitative-analysis; prognostic-factors; texture features; mri; prediction
AB Objective: To develop and validate a radiomic nomogram based on an apparent diffusion coefficient (ADC) map for differentiating benign and malignant lesions in suspicious breast findings classified as Breast Imaging Reporting and Data System (BI-RADS) category 4 on breast magnetic resonance imaging (MRI). Methods: Eighty-eight patients diagnosed with BI-RADS 4 findings on breast MRI in the First Affiliated Hospital of China Medical University from December 2014 to December 2015 were retrospectively analyzed in this study. Sixty-three were randomized electronically to establish forecasting models, and the other 25 were used for validation. Radiomic features based on the ADC map were generated automatically by Artificial Intelligence Kit software (A.K. software; GE Healthcare, China). Feature reduction was conducted using the Mann-Whitney test and Spearman correlation after pre-treatment. A prediction model of ADC radiomics was established by logistic linear regression and cross-validation. A nomogram was established based on ADC radiomic features, pharmacokinetics and clinical features, including the morphology and ADC value for breast BI-RADS 4 lesions on MRI. Results: A total of 396 radiomic features were extracted automatically by the A.K. software. Five features were selected after pre-processing, Mann-Whitney tests and Spearman correlation analysis. The area under the ROC curve of the prediction model comprising ADC radiomic features was 0.79 when the cutoff value was 0.45, and the accuracy, sensitivity and specificity were 80.0%, 0.813 and 0.778, respectively. A visualized differential nomogram based on the radiomic score, pharmacokinetics and clinical features was established. The decision curve showed good consistency. Conclusions: ADC radiomic features could provide an important reference for differential diagnosis between benign and malignant lesions in suspicious BI-RADS 4 lesions. The visualized nomogram based on ADC radiomic features, pharmacokinetics and clinical features may have good prospects for clinical application.
C1 [Hu, Bin; Xu, Ke; Zhang, Zheng; Chai, Ruimei; Li, Shu; Zhang, Lina] China Med Univ, Affiliated Hosp 1, Dept Radiol, Shenyang 110001, Liaoning, Peoples R China.
   [Hu, Bin] Xi An Jiao Tong Univ, Affiliated Hosp 1, Dept Radiol, Xian 710061, Shaanxi, Peoples R China.
C3 China Medical University; Xi'an Jiaotong University
RP Zhang, LN (corresponding author), China Med Univ, Affiliated Hosp 1, Dept Radiol, Shenyang 110001, Liaoning, Peoples R China.
EM zhanglnda@163.com
FU Liaoning Science and Technology Office Project [2012225013]; Youth Foundation of Natural Science Project [81301222]; Special Project of Public Health Research [201402013]
CR Agrawal G, 2009, CANCER-AM CANCER SOC, V115, P1363, DOI 10.1002/cncr.24156
   Amarnath Jena, 2013, INDIAN J RADIOL IMAGING, V23, P19, DOI 10.4103/0971-3026.113614
   Arponent O, 2015, PLOS ONE, V10, P0, DOI 10.1371/journal.pone.0138702
   Ramírez-Galván YA, 2015, CLIN IMAG, V39, P51, DOI 10.1016/j.clinimag.2014.09.015
   Chen WQ, 2017, CHINESE J CANCER RES, V29, P1, DOI 10.21147/j.issn.1000-9604.2017.01.01
   [陈鑫 Chen Xin], 2016, 中华放射学杂志 CHINESE JOURNAL OF RADIOLOGY, V50, P186
   De Cecco CN, 2015, INVEST RADIOL, V50, P239, DOI 10.1097/RLI.0000000000000116
   Dijkstra H, 2016, J MAGN RESON IMAGING, V44, P1642, DOI 10.1002/jmri.25331
   Etxano J, 2015, RADIOLOGIA-MADRID, V57, P44, DOI 10.1016/j.rx.2013.01.006
   Holli-Helenius K, 2017, BMC MED IMAGING, V17, P0, DOI 10.1186/s12880-017-0239-z
   Jansen JFA, 2016, WORLD J RADIOL, V8, P90, DOI 10.4329/wjr.v8.i1.90
   Jia ZZ, 2012, J CLIN NEUROSCI, V19, P820, DOI 10.1016/j.jocn.2011.08.030
   Koo HR, 2012, J MAGN RESON IMAGING, V36, P145, DOI 10.1002/jmri.23635
   Lu H, 2011, CHINESE MED J-PEKING, V124, P1790, DOI 10.3760/cma.j.issn.0366-6999.2011.12.006
   de Almeida JRM, 2015, AM J ROENTGENOL, V205, P222, DOI 10.2214/AJR.14.13834
   Nie K, 2008, ACAD RADIOL, V15, P1513, DOI 10.1016/j.acra.2008.06.005
   Sedgwick EL, 2015, BREAST CANCER RES TR, V150, P243, DOI 10.1007/s10549-015-3332-4
   Shao GL, 2017, INT J BIOL MARKER, V32, PE118, DOI 10.5301/jbm.5000230
   [史学莲 Shi Xuelian], 2017, 中国医学影像技术 CHINESE JOURNAL OF MEDICAL IMAGING TECHNOLOGY, V33, P843
   Song SE, 2017, EUR RADIOL, V27, P4819, DOI 10.1007/s00330-017-4898-5
   Thibault G, 2017, TOMOGRAPHY, V3, P23, DOI 10.18383/j.tom.2016.00241
   Torre LA, 2015, CA-CANCER J CLIN, V65, P87, DOI 10.3322/caac.21262
   Wu LL, 2014, PLOS ONE, V9, P0, DOI 10.1371/journal.pone.0101837
NR 23
TC 18
Z9 20
U1 1
U2 33
PU CHINESE JOURNAL CANCER RESEARCH CO
PI BEIJING
PA LTD PEKING U CANCER HOSP & INST, NO 52, FUCHENG RD, HAIDIAN, BEIJING, 100142, PEOPLES R CHINA
SN 1000-9604
EI 1993-0631
J9 CHINESE J CANCER RES
JI Chin. J. Cancer Res.
PD AUG 15
PY 2018
VL 30
IS 4
BP 132
EP 138
DI 10.21147/j.issn.1000-9604.2018.04.06
PG 7
WC Oncology
SC Oncology
GA GR9UU
UT WOS:000443120000006
PM 30210223
DA 2024-03-01
ER

PT J
AU Nougaret, S
   Lakhman, Y
   Molinari, N
   Feier, D
   Scelzo, C
   Vargas, HA
   Sosa, RE
   Hricak, H
   Soslow, RA
   Grisham, RN
   Sala, E
AF Nougaret, Stephanie
   Lakhman, Yulia
   Molinari, Nicolas
   Feier, Diana
   Scelzo, Chiara
   Vargas, Hebert A.
   Sosa, Ramon E.
   Hricak, Hedvig
   Soslow, Robert A.
   Grisham, Rachel N.
   Sala, Evis
TI CT Features of Ovarian Tumors: Defining Key Differences Between Serous Borderline Tumors and Low-Grade Serous Carcinomas
SO AMERICAN JOURNAL OF ROENTGENOLOGY
LA English
DT Article
DE BRAF mutation; CT; low-grade serous ovarian carcinoma; radiogenomics; serous borderline tumor
ID adnexal masses; peritoneal implants; diagnostic-criteria; mri appearances; braf mutation; cancer; ultrasound; recurrence; survival; risk
AB OBJECTIVE. The objective of our study was to investigate whether the CT features of serous borderline tumors (SBTs) differ from those of low-grade serous carcinomas (LGSCs) and to evaluate if mutation status is associated with distinct CT phenotypes. MATERIALS AND METHODS. This retrospective study included 59 women, 37 with SBT and 22 with LGSC, who underwent CT before primary surgical resection. Thirty of 59 patients were genetically profiled. Two radiologists (readers 1 and 2) independently and retrospectively reviewed CT examinations for qualitative features and quantified total tumor volumes (TTVs), solid tumor volumes (STVs), and solid proportion of ovarian masses. Univariate and multivariate associations of the CT features with histopathologic diagnoses and mutations were evaluated, and interreader agreement was determined. RESULTS. At multivariate analysis, the presence of bilateral ovarian masses (p = 0.03), the presence of peritoneal disease (PD) (p = 0.002), and higher STV of ovarian masses (p = 0.002) were associated with LGSC. The presence of nodular PD pattern (p < 0.001 each reader) and the presence of PD calcifications (reader 1, p = 0.02; reader 2, p = 0.003) were associated with invasive peritoneal lesions (i.e., LGSC). The presence of bilateral ovarian masses (p = 0.04 each reader), PD (reader 1, p = 0.01; reader 2, p = 0.004), and higher STV (p = 0.03 for each reader) were associated with the absence of BRAF mutation (i.e., wild type [wt]-BRAF). CONCLUSION. The CT features of LGSCs were distinct from those of SBTs. The CT manifestations of LGSC and the wt-BRAF phenotype were similar.
C1 [Nougaret, Stephanie] Inst Reg Canc Montpellier, Serv Radiol, 208 Ave Apothicaires, F-34298 Montpellier, Herault, France.
   [Nougaret, Stephanie; Lakhman, Yulia; Feier, Diana; Scelzo, Chiara; Vargas, Hebert A.; Sosa, Ramon E.; Hricak, Hedvig; Sala, Evis] Mem Sloan Kettering Canc Ctr, Dept Radiol, 1275 York Ave, New York, NY 10021 USA.
   [Nougaret, Stephanie] Univ Montpellier, Inst Rech Cancerol Montpellier, Montpellier, France.
   [Molinari, Nicolas] Univ Montpellier, Dept Stat, CHU Montpellier, Montpellier, France.
   [Feier, Diana] Iuliu Hatieganu Univ Med & Pharm, Dept Radiol, Cluj Napoca, Romania.
   [Scelzo, Chiara] Tor Vergata Univ, Gynecol & Obstet Sect, Dept Surg, Rome, Italy.
   [Soslow, Robert A.] Mem Sloan Kettering Canc Ctr, Dept Pathol, 1275 York Ave, New York, NY 10021 USA.
   [Grisham, Rachel N.] Weill Cornell Med Coll, Dept Med, Gynecol Med Oncol Serv, New York, NY USA.
C3 UNICANCER; Universite de Montpellier; Institut Regional du Cancer Montpellier / Val d'Aurelle (ICM); Memorial Sloan Kettering Cancer Center; Universite de Montpellier; Institut National de la Sante et de la Recherche Medicale (Inserm); Universite de Montpellier; CHU de Montpellier; Iuliu Hatieganu University of Medicine & Pharmacy; University of Rome Tor Vergata; Memorial Sloan Kettering Cancer Center; Cornell University; Weill Cornell Medicine
RP Nougaret, S (corresponding author), Inst Reg Canc Montpellier, Serv Radiol, 208 Ave Apothicaires, F-34298 Montpellier, Herault, France.; Nougaret, S (corresponding author), Mem Sloan Kettering Canc Ctr, Dept Radiol, 1275 York Ave, New York, NY 10021 USA.; Nougaret, S (corresponding author), Univ Montpellier, Inst Rech Cancerol Montpellier, Montpellier, France.
EM stephanienougaret@free.fr
FU National Institutes of Health/National Cancer Institute [P30 CA008748]; L'Institut National du Cancer and Site de Recherche Integree sur le Cancer
CR Unknown -, 2014, CLASSIFICATION TUMOU, V0, P0
   Bell D, 2011, NATURE, V474, P609, DOI 10.1038/nature10166
   BELL DA, 1988, CANCER, V62, P2212, DOI 10.1002/1097-0142(19881115)62:10<2212::AID-CNCR2820621024>3.0.CO;2-W
   Bell KA, 2001, AM J SURG PATHOL, V25, P419, DOI 10.1097/00000478-200104000-00001
   Brown DL, 1998, RADIOLOGY, V208, P103, DOI 10.1148/radiology.208.1.9646799
   Burkill GJC, 2009, BRIT J RADIOL, V82, P640, DOI 10.1259/bjr/12716831
   Crispens MA, 2002, OBSTET GYNECOL, V99, P3, DOI 10.1016/S0029-7844(01)01649-0
   Gershenson DM, 1998, CANCER, V83, P2157, DOI 10.1002/(SICI)1097-0142(19981115)83:10<2157::AID-CNCR14>3.0.CO;2-D
   Grisham RN, 2015, J CLIN ONCOL, V33, P4099, DOI 10.1200/JCO.2015.62.4726
   Grisham RN, 2013, CANCER-AM CANCER SOC, V119, P548, DOI 10.1002/cncr.27782
   Hart WR, 2005, MODERN PATHOL, V18, PS33, DOI 10.1038/modpathol.3800307
   Hricak H, 2000, RADIOLOGY, V214, P39, DOI 10.1148/radiology.214.1.r00ja3939
   JACOBS I, 1990, BRIT J OBSTET GYNAEC, V97, P922, DOI 10.1111/j.1471-0528.1990.tb02448.x
   Kim SH, 2005, AM J ROENTGENOL, V184, P1898, DOI 10.2214/ajr.184.6.01841898
   Kinkel K, 2000, RADIOLOGY, V217, P803, DOI 10.1148/radiology.217.3.r00dc20803
   Kinkel K, 2005, RADIOLOGY, V236, P85, DOI 10.1148/radiol.2361041618
   Koutsaki M, 2012, PATHOL ONCOL RES, V18, P135, DOI 10.1007/s12253-011-9482-8
   Morgan R J Jr, 1996, ONCOLOGY (WILLISTON PARK), V10, P293
   Morice P, 2012, LANCET ONCOL, V13, PE103, DOI 10.1016/S1470-2045(11)70288-1
   Naqvi J, 2015, CLIN RADIOL, V70, P424, DOI 10.1016/j.crad.2014.11.005
   Pannu HK, 2015, EUR J RADIOL OPEN, V2, P39, DOI 10.1016/j.ejro.2015.01.001
   Russell SEH, 2004, J PATHOL, V203, P617, DOI 10.1002/path.1563
   Seidman JD, 2004, HUM PATHOL, V35, P918, DOI 10.1016/j.humpath.2004.03.004
   Silva EG, 2006, AM J SURG PATHOL, V30, P1367, DOI 10.1097/01.pas.0000213294.81154.95
   Singer G, 2003, J NATL CANCER I, V95, P484, DOI 10.1093/jnci/95.6.484
   Sohaib SA, 2005, CLIN RADIOL, V60, P340, DOI 10.1016/j.crad.2004.09.007
   Tanaka YO, 2011, J MAGN RESON IMAGING, V33, P633, DOI 10.1002/jmri.22430
   Thomassin-Naggara I, 2013, RADIOLOGY, V267, P432, DOI 10.1148/radiol.13121161
   Timmerman D, 2008, ULTRASOUND OBST GYN, V31, P681, DOI 10.1002/uog.5365
   Van Calster B, 2014, BMJ-BRIT MED J, V349, P0, DOI 10.1136/bmj.g5920
   Wong KK, 2010, AM J PATHOL, V177, P1611, DOI 10.2353/ajpath.2010.100212
   Zhao SH, 2014, J MAGN RESON IMAGING, V40, P151, DOI 10.1002/jmri.24339
NR 32
TC 27
Z9 29
U1 0
U2 9
PU AMER ROENTGEN RAY SOC
PI RESTON
PA 1891 PRESTON WHITE DR, SUBSCRIPTION FULFILLMENT, RESTON, VA 22091 USA
SN 0361-803X
EI 1546-3141
J9 AM J ROENTGENOL
JI Am. J. Roentgenol.
PD APR 15
PY 2018
VL 210
IS 4
BP 918
EP 926
DI 10.2214/AJR.17.18254
PG 9
WC Radiology, Nuclear Medicine & Medical Imaging
SC Radiology, Nuclear Medicine & Medical Imaging
GA GA0YQ
UT WOS:000428041400041
PM 29489407
DA 2024-03-01
ER

PT J
AU Kickingereder, P
   Neuberger, U
   Bonekamp, D
   Piechotta, PL
   Götz, M
   Wick, A
   Sill, M
   Kratz, A
   Shinohara, RT
   Jones, DTW
   Radbruch, A
   Muschelli, J
   Unterberg, A
   Debus, J
   Schlemmer, HP
   Herold-Mende, C
   Pfister, S
   von Deimling, A
   Wick, W
   Capper, D
   Maier-Hein, KH
   Bendszus, M
AF Kickingereder, Philipp
   Neuberger, Ulf
   Bonekamp, David
   Piechotta, Paula L.
   Goetz, Michael
   Wick, Antje
   Sill, Martin
   Kratz, Annekathrin
   Shinohara, Russell T.
   Jones, David T. W.
   Radbruch, Alexander
   Muschelli, John
   Unterberg, Andreas
   Debus, Juergen
   Schlemmer, Heinz-Peter
   Herold-Mende, Christel
   Pfister, Stefan
   von Deimling, Andreas
   Wick, Wolfgang
   Capper, David
   Maier-Hein, Klaus H.
   Bendszus, Martin
TI Radiomic subtyping improves disease stratification beyond key molecular, clinical, and standard imaging characteristics in patients with glioblastoma
SO NEURO-ONCOLOGY
LA English
DT Article
DE glioblastoma; MGMT; radiomics
ID regularization paths; temozolomide; radiotherapy; robust; model; segmentation; optimization; registration; performance; challenges
AB Background. The purpose of this study was to analyze the potential of radiomics for disease stratification beyond key molecular, clinical, and standard imaging features in patients with glioblastoma. Methods. Quantitative imaging features (n = 1043) were extracted from the multiparametric MRI of 181 patients with newly diagnosed glioblastoma prior to standard-of-care treatment (allocated to a discovery and a validation set, 2: 1 ratio). A subset of 386/1043 features were identified as reproducible (in an independent MRI test-retest cohort) and selected for analysis. A penalized Cox model with 10-fold cross-validation (Coxnet) was fitted on the discovery set to construct a radiomic signature for predicting progression-free and overall survival (PFS and OS). The incremental value of a radiomic signature beyond molecular (O-6-methylguanine-DNA methyltransferase [MGMT] promoter methylation, DNA methylation subgroups), clinical (patient's age, KPS, extent of resection, adjuvant treatment), and standard imaging parameters (tumor volumes) for stratifying PFS and OS was assessed with multivariate Cox models (performance quantified with prediction error curves). Results. The radiomic signature (constructed from 8/386 features identified through Coxnet) increased the prediction accuracy for PFS and OS (in both discovery and validation sets) beyond the assessed molecular, clinical, and standard imaging parameters (P <= 0.01). Prediction errors decreased by 36% for PFS and 37% for OS when adding the radiomic signature (compared with 29% and 27%, respectively, with molecular + clinical features alone). The radiomic signature was-along with MGMT status-the only parameter with independent significance on multivariate analysis (P <= 0.01). Conclusions. Our study stresses the role of integrating radiomics into a multilayer decision framework with key molecular and clinical features to improve disease stratification and to potentially advance personalized treatment of patients with glioblastoma.
C1 [Kickingereder, Philipp; Neuberger, Ulf; Piechotta, Paula L.; Radbruch, Alexander; Bendszus, Martin] Heidelberg Univ, Med Ctr, Dept Neuroradiol, Heidelberg, Germany.
   [Bonekamp, David; Radbruch, Alexander; Schlemmer, Heinz-Peter] German Canc Res Ctr, Dept Radiol, Heidelberg, Germany.
   [Goetz, Michael; Maier-Hein, Klaus H.] German Canc Res Ctr, Div Med Image Comp, Heidelberg, Germany.
   [Wick, Antje; Wick, Wolfgang] Heidelberg Univ, Med Ctr, Neurol Clin, Heidelberg, Germany.
   [Sill, Martin] German Canc Res Ctr, Div Biostat, Heidelberg, Germany.
   [Kratz, Annekathrin; von Deimling, Andreas; Capper, David] Heidelberg Univ, Med Ctr, Dept Neuropathol, Heidelberg, Germany.
   [Kratz, Annekathrin; von Deimling, Andreas; Capper, David] German Canc Res Ctr, German Canc Consortium, Clin Cooperat Unit Neuropathol, Heidelberg, Germany.
   [Shinohara, Russell T.] Univ Penn, Perelman Sch Med, Ctr Clin Epidemiol & Biostat, Dept Biostat Epidemiol & Informat, Philadelphia, PA 19104 USA.
   [Jones, David T. W.; Pfister, Stefan] German Canc Res Ctr, Div Pediat Neurooncol, Heidelberg, Germany.
   [Jones, David T. W.; Pfister, Stefan] German Canc Consortium Core Ctr Heidelberg, Heidelberg, Germany.
   [Muschelli, John] Johns Hopkins Bloomberg Sch Publ Hlth, Dept Biostat, Baltimore, MD USA.
   [Unterberg, Andreas] Heidelberg Univ, Med Ctr, Dept Neurosurg, Heidelberg, Germany.
   [Debus, Juergen] Heidelberg Univ, Med Ctr, Dept Radiat Oncol, Heidelberg Inst Radiat Oncol, Heidelberg, Germany.
   [Debus, Juergen] Natl Ctr Radiat Res Oncol, Heidelberg, Germany.
   [Debus, Juergen] Heidelberg Univ Hosp, Natl Ctr Tumor Dis, Mol & Translat Radiat Oncol, Heidelberg, Germany.
   [Debus, Juergen] German Canc Res Ctr, Heidelberg, Germany.
   [Pfister, Stefan] Heidelberg Univ Hosp, Dept Pediat Oncol Hematol & Immunol, Heidelberg, Germany.
   [Wick, Wolfgang] German Canc Res Ctr, German Canc Consortium, Clin Cooperat Unit Neurooncol, Heidelberg, Germany.
   [Capper, David] Charite Univ Med Berlin, Berlin, Germany.
   [Capper, David] Free Univ Berlin, Berlin, Germany.
   [Capper, David] Humboldt Univ, Berlin, Germany.
   [Capper, David] Berlin Inst Hlth, Inst Neuropathol, Berlin, Germany.
C3 Ruprecht Karls University Heidelberg; Helmholtz Association; German Cancer Research Center (DKFZ); Helmholtz Association; German Cancer Research Center (DKFZ); Ruprecht Karls University Heidelberg; Helmholtz Association; German Cancer Research Center (DKFZ); Ruprecht Karls University Heidelberg; Helmholtz Association; German Cancer Research Center (DKFZ); University of Pennsylvania; Helmholtz Association; German Cancer Research Center (DKFZ); Johns Hopkins University; Johns Hopkins Bloomberg School of Public Health; Ruprecht Karls University Heidelberg; Ruprecht Karls University Heidelberg; Helmholtz Association; German Cancer Research Center (DKFZ); Ruprecht Karls University Heidelberg; Helmholtz Association; German Cancer Research Center (DKFZ); Ruprecht Karls University Heidelberg; Helmholtz Association; German Cancer Research Center (DKFZ); Free University of Berlin; Humboldt University of Berlin; Charite Universitatsmedizin Berlin; Free University of Berlin; Humboldt University of Berlin; Berlin Institute of Health
RP Kickingereder, P (corresponding author), Heidelberg Univ, Dept Neuroradiol, Neuenheimer Feld 400, D-69120 Heidelberg, Germany.
EM philipp.kickingereder@med.uni-heidelberg.de
FU National Institutes of Health [R01NS085211, U24CA189523]
CR Aerts HJWL, 2014, NAT COMMUN, V5, P0, DOI 10.1038/ncomms5006
   Avants BB, 2011, NEUROIMAGE, V54, P2033, DOI 10.1016/j.neuroimage.2010.09.025
   Bady P, 2016, J MOL DIAGN, V18, P350, DOI 10.1016/j.jmoldx.2015.11.009
   Bady P, 2012, ACTA NEUROPATHOL, V124, P547, DOI 10.1007/s00401-012-1016-2
   Bender S, 2014, NEURO-ONCOLOGY, V16, P45
   Bonekamp D, 2017, J CEREBR BLOOD F MET, V37, P485, DOI 10.1177/0271678X16630322
   Capper D, 2015, 60 ANN M GERM SOC NE, V0, P0
   Ceccarelli M, 2016, CELL, V164, P550, DOI 10.1016/j.cell.2015.12.028
   Cui Y, 2016, RADIOLOGY, V278, P546, DOI 10.1148/radiol.2015150358
   Friedman J, 2010, J STAT SOFTW, V33, P1, DOI 10.18637/jss.v033.i01
   Gevaert O, 2014, RADIOLOGY, V273, P168, DOI 10.1148/radiol.14131731
   Gillies RJ, 2016, RADIOLOGY, V278, P563, DOI 10.1148/radiol.2015151169
   Grossmann P, 2017, NEURO-ONCOLOGY, V19, P1688, DOI 10.1093/neuonc/nox092
   Hegi ME, 2005, NEW ENGL J MED, V352, P997, DOI 10.1056/NEJMoa043331
   Herrlinger U, 2016, J CLIN ONCOL, V34, P1611, DOI 10.1200/JCO.2015.63.4691
   Isin A, 2016, PROCEDIA COMPUT SCI, V102, P317, DOI 10.1016/j.procs.2016.09.407
   Itakura H, 2015, SCI TRANSL MED, V7, P0, DOI 10.1126/scitranslmed.aaa7582
   Jenkinson M, 2002, NEUROIMAGE, V17, P825, DOI 10.1006/nimg.2002.1132
   Jenkinson M, 2001, MED IMAGE ANAL, V5, P143, DOI 10.1016/S1361-8415(01)00036-6
   Kickingereder P, 2016, CLIN CANCER RES, V22, P5765, DOI 10.1158/1078-0432.CCR-16-0702
   Kickingereder P, 2016, RADIOLOGY, V280, P880, DOI 10.1148/radiol.2016160845
   Kickingereder P, 2016, RADIOLOGY, V279, P542, DOI 10.1148/radiol.2015151172
   Lambin P, 2012, EUR J CANCER, V48, P441, DOI 10.1016/j.ejca.2011.11.036
   Louis DN, 2016, ACTA NEUROPATHOL, V131, P803, DOI 10.1007/s00401-016-1545-1
   Malmström A, 2012, LANCET ONCOL, V13, P916, DOI 10.1016/S1470-2045(12)70265-6
   Mogensen UB, 2012, J STAT SOFTW, V50, P1
   Nabors LB, 2015, NEURO-ONCOLOGY, V17, P708, DOI 10.1093/neuonc/nou356
   Nolden M, 2013, INT J COMPUT ASS RAD, V8, P607, DOI 10.1007/s11548-013-0840-8
   Ostrom QT, 2015, NEURO-ONCOLOGY, V16, P1, DOI 10.1093/neuonc/nox158
   R Core Team, 2021, R LANG ENV STAT COMP, V0, P0
   Shinohara RT, 2014, NEUROIMAGE-CLIN, V6, P9, DOI 10.1016/j.nicl.2014.08.008
   Simon N, 2011, J STAT SOFTW, V39, P1
   Smith SM, 2002, HUM BRAIN MAPP, V17, P143, DOI 10.1002/hbm.10062
   Steyerberg EW, 2010, EPIDEMIOLOGY, V21, P128, DOI 10.1097/EDE.0b013e3181c30fb2
   Stupp R, 2005, NEW ENGL J MED, V352, P987, DOI 10.1056/NEJMoa043330
   Sturm D, 2012, CANCER CELL, V22, P425, DOI 10.1016/j.ccr.2012.08.024
   Wen PY, 2010, J CLIN ONCOL, V28, P1963, DOI 10.1200/JCO.2009.26.3541
   Wick W, 2014, J CLIN ONCOL S, V32, P0
   Wick W, 2014, NAT REV NEUROL, V10, P372, DOI 10.1038/nrneurol.2014.100
   Wick W, 2012, LANCET ONCOL, V13, P707, DOI 10.1016/S1470-2045(12)70164-X
   Yang DL, 2015, MED PHYS, V42, P6725, DOI 10.1118/1.4934373
   Yushkevich PA, 2006, NEUROIMAGE, V31, P1116, DOI 10.1016/j.neuroimage.2006.01.015
NR 44
TC 144
Z9 152
U1 0
U2 27
PU OXFORD UNIV PRESS INC
PI CARY
PA JOURNALS DEPT, 2001 EVANS RD, CARY, NC 27513 USA
SN 1522-8517
EI 1523-5866
J9 NEURO-ONCOLOGY
JI Neuro-Oncology
PD JUN 15
PY 2018
VL 20
IS 6
BP 848
EP 857
DI 10.1093/neuonc/nox188
PG 10
WC Oncology; Clinical Neurology
SC Oncology; Neurosciences & Neurology
GA GG4SD
UT WOS:000432685600014
PM 29036412
DA 2024-03-01
ER

PT J
AU Kang, J
   Rancati, T
   Lee, S
   Oh, JH
   Kerns, SL
   Scott, JG
   Schwartz, R
   Kim, S
   Rosenstein, BS
AF Kang, John
   Rancati, Tiziana
   Lee, Sangkyu
   Oh, Jung Hun
   Kerns, Sarah L.
   Scott, Jacob G.
   Schwartz, Russell
   Kim, Seyoung
   Rosenstein, Barry S.
TI Machine Learning and Radiogenomics: Lessons Learned and Future Directions
SO FRONTIERS IN ONCOLOGY
LA English
DT Review
DE statistical genetics and genomics; radiation oncology; computational genomics; precision oncology; machine learning in radiation oncology; big data; predictive modeling
ID genome-wide association; modulated radiation-therapy; cell lung-cancer; variable importance measures; bayesian network approach; support vector machines; linear-quadratic model; gene-gene interactions; random forests; breast-cancer
AB Due to the rapid increase in the availability of patient data, there is significant interest in precision medicine that could facilitate the development of a personalized treatment plan for each patient on an individual basis. Radiation oncology is particularly suited for predictive machine learning (ML) models due to the enormous amount of diagnostic data used as input and therapeutic data generated as output. An emerging field in precision radiation oncology that can take advantage of ML approaches is radiogenomics, which is the study of the impact of genomic variations on the sensitivity of normal and tumor tissue to radiation. Currently, patients undergoing radiotherapy are treated using uniform dose constraints specific to the tumor and surrounding normal tissues. This is suboptimal in many ways. First, the dose that can be delivered to the target volume may be insufficient for control but is constrained by the surrounding normal tissue, as dose escalation can lead to significant morbidity and rare. Second, two patients with nearly identical dose distributions can have substantially different acute and late toxicities, resulting in lengthy treatment breaks and suboptimal control, or chronic morbidities leading to poor quality of life. Despite significant advances in radiogenomics, the magnitude of the genetic contribution to radiation response far exceeds our current understanding of individual risk variants. In the field of genomics, ML methods are being used to extract harder-to-detect knowledge, but these methods have yet to fully penetrate radiogenomics. Hence, the goal of this publication is to provide an overview of ML as it applies to radiogenomics. We begin with a brief history of radiogenomics and its relationship to precision medicine. We then introduce ML and compare it to statistical hypothesis testing to reflect on shared lessons and to avoid common pitfalls. Current ML approaches to genome-wide association studies are examined. The application of ML specifically to radiogenomics is next presented. We end with important lessons for the proper integration of ML into radiogenomics.
C1 [Kang, John; Kerns, Sarah L.] Univ Rochester, Med Ctr, Dept Radiat Oncol, Rochester, NY 14642 USA.
   [Rancati, Tiziana] Fdn IRCCS, Ist Nazl Tumori, Prostate Canc Program, Milan, Italy.
   [Lee, Sangkyu; Oh, Jung Hun] Mem Sloan Kettering Canc Ctr, Dept Med Phys, New York, NY 10021 USA.
   [Scott, Jacob G.] Cleveland Clin, Dept Translat Hematol & Oncol Res, Cleveland, OH 44106 USA.
   [Scott, Jacob G.] Cleveland Clin, Dept Radiat Oncol, Cleveland, OH 44106 USA.
   [Schwartz, Russell; Kim, Seyoung] Carnegie Mellon Sch Comp Sci, Computat Biol Dept, Pittsburgh, PA USA.
   [Schwartz, Russell] Carnegie Mellon Univ, Dept Biol Sci, 4400 5th Ave, Pittsburgh, PA 15213 USA.
   [Rosenstein, Barry S.] Icahn Sch Med Mt Sinai, Dept Radiat Oncol, New York, NY 10029 USA.
   [Rosenstein, Barry S.] Icahn Sch Med Mt Sinai, Dept Genet & Genom Sci, New York, NY 10029 USA.
C3 University of Rochester; Fondazione IRCCS Istituto Nazionale Tumori Milan; Memorial Sloan Kettering Cancer Center; Cleveland Clinic Foundation; Cleveland Clinic Foundation; Carnegie Mellon University; Carnegie Mellon University; Icahn School of Medicine at Mount Sinai; Icahn School of Medicine at Mount Sinai
RP Kang, J (corresponding author), Univ Rochester, Med Ctr, Dept Radiat Oncol, Rochester, NY 14642 USA.
EM johnkan1@alumni.cmu.edu
FU U.S. National Institutes of Health [R21CA216452]; Pennsylvania Department of Health Grant [GBMF4554, 4100070287]; Associazione Italiana Ricerca sul Cancro [AIRC-IG16087]; National Institutes of Health/National Cancer Institute Cancer Center Support Grant [P30 CA008748]; NIH [1R01CA134444, HHSN261201500043C, HHSN261201700033C]; American Cancer Society [RSGT-05-200-01-CCE]; Department of Defense Prostate Cancer Research Program [PC074201, PC140371]; NIH/NCI [1K07CA187546]; NSF CAREER Award [MCB-1149885]
CR Akay MF, 2009, EXPERT SYST APPL, V36, P3240, DOI 10.1016/j.eswa.2008.01.009
   Anderssen E, 2006, CHEMOMETR INTELL LAB, V84, P69, DOI 10.1016/j.chemolab.2006.04.021
   Andreassen CN, 2016, CANCER LETT, V382, P127, DOI 10.1016/j.canlet.2016.01.035
   Andreassen CN, 2010, RADIOTHER ONCOL, V97, P1, DOI 10.1016/j.radonc.2010.07.018
   Andreassen CN, 2009, RADIOTHER ONCOL, V92, P299, DOI 10.1016/j.radonc.2009.06.015
   Unknown -, 2008, 2008 IEEE S SEC PRIV, V0, P0
   Unknown -, 1900, DOI 10.17226/13297 DOI 10.17226/13297, V0, P0
   Unknown -, 1961, ADAPTIVE CONTROL PROCESSES: A GUIDED TOUR, V0, P0, DOI DOI 10.1515/9781400874668
   Unknown -, 1991, UNCERTAINTY ARTIFICI, V0, P0
   Unknown -, 2009, P 26 ANN INT C MACH, V0, P0
   Unknown -, 2015, ADV NEURAL INFORM PR, V0, P0
   Unknown -, 2008, MACHINE LEARNING KNO, V0, P0
   Baggerly KA, 2004, BIOINFORMATICS, V20, P777, DOI 10.1093/bioinformatics/btg484
   Baggerly KA, 2009, ANN APPL STAT, V3, P1309, DOI 10.1214/09-AOAS291
   Baumann M, 2016, NAT REV CANCER, V16, P234, DOI 10.1038/nrc.2016.18
   Bell JT, 2011, ANN HUM GENET, V75, P10, DOI 10.1111/j.1469-1809.2010.00629.x
   BENJAMINI Y, 1995, J R STAT SOC B, V57, P289, DOI 10.1111/j.2517-6161.1995.tb02031.x
   BENTZEN SM, 1993, EUR J CANCER, V29A, P1373, DOI 10.1016/0959-8049(93)90004-Y
   Bishop C, 2006, PATTERN RECOGNITION AND MACHINE LEARNING, V0, P0
   Boulesteix AL, 2008, BIOINFORMATICS, V24, P1698, DOI 10.1093/bioinformatics/btn262
   Breiman L, 2001, MACH LEARN, V45, P5, DOI 10.1023/A:1010933404324
   Breiman L, 2001, MACHINE LEARNING, V45, P5, DOI 10.1023/A:1010933404324
   Breiman L, 2001, STAT SCI, V16, P199, DOI 10.1214/ss/1009213726
   Brenner DJ, 2008, SEMIN RADIAT ONCOL, V18, P234, DOI 10.1016/j.semradonc.2008.04.004
   Buchen L, 2011, NATURE, V471, P428, DOI 10.1038/471428a
   Bush WS, 2012, PLOS COMPUT BIOL, V8, P0, DOI 10.1371/journal.pcbi.1002822
   Cardoso F, 2008, J CLIN ONCOL, V26, P729, DOI 10.1200/JCO.2007.14.3222
   Carlos RC, 2018, J AM COLL RADIOL, V15, P497, DOI 10.1016/j.jacr.2018.01.029
   Cawley GC, 2010, J MACH LEARN RES, V11, P2079
   Chawla NV, 2002, J ARTIF INTELL RES, V16, P321, DOI 10.1613/jair.953
   Cho BH, 2008, IEEE T INF TECHNOL B, V12, P247, DOI 10.1109/TITB.2007.902300
   Choi W, 2018, MED PHYS, V45, P1537, DOI 10.1002/mp.12820
   Chun SG, 2017, J CLIN ONCOL, V35, P56, DOI 10.1200/JCO.2016.69.1378
   Coates J, 2016, FRONT ONCOL, V6, P0, DOI 10.3389/fonc.2016.00149
   Cordell HJ, 2009, NAT REV GENET, V10, P392, DOI 10.1038/nrg2579
   Coroller TP, 2017, PLOS ONE, V12, P0, DOI 10.1371/journal.pone.0187908
   Coroller TP, 2016, RADIOTHER ONCOL, V119, P480, DOI 10.1016/j.radonc.2016.04.004
   Cortes C, 1993, ADV NEURAL INFORM PR, V6, P327
   Cosgun E, 2011, BIOINFORMATICS, V27, P1384, DOI 10.1093/bioinformatics/btr159
   Coyne GO, 2017, CURR PROB CANCER, V41, P182, DOI 10.1016/j.currproblcancer.2017.02.001
   Crispin-Ortuzar M, 2018, RADIOTHER ONCOL, V127, P36, DOI 10.1016/j.radonc.2017.11.025
   Culverhouse RC, 2012, GENET EPIDEMIOL, V36, P303, DOI 10.1002/gepi.21622
   De Lobel L, 2010, EUR J HUM GENET, V18, P1127, DOI 10.1038/ejhg.2010.48
   Díaz-Uriarte R, 2006, BMC BIOINFORMATICS, V7, P0, DOI 10.1186/1471-2105-7-3
   Dietrich R, 1999, PHYS REV LETT, V82, P2975, DOI 10.1103/PhysRevLett.82.2975
   DUDA RO, 2000, PATTERN CLASSIFICATION AND SCENE ANALYSIS, V0, P0
   Dwork C, 2008, DIFFERENTIAL PRIVACY, V0, P0
   Dwork C, 2015, SCIENCE, V349, P636, DOI 10.1126/science.aaa9375
   El Naqa I, 2015, WHAT IS MACHINE LEAR, V0, P0
   El Naqa I, 2017, PHYS MED BIOL, V62, PR179, DOI 10.1088/1361-6560/aa7c55
   El Naqa I, 2009, PHYS MED BIOL, V54, PS9, DOI 10.1088/0031-9155/54/18/S02
   Elwood M, 2002, LANCET, V360, P170, DOI 10.1016/S0140-6736(02)09389-3
   Engelman JA, 2008, CLIN CANCER RES, V14, P2895, DOI 10.1158/1078-0432.CCR-07-2248
   Eschrich SA, 2012, CLIN CANCER RES, V18, P5134, DOI 10.1158/1078-0432.CCR-12-0891
   Esteva A, 2017, NATURE, V542, P115, DOI 10.1038/nature21056
   Evangelou E, 2013, NAT REV GENET, V14, P379, DOI 10.1038/nrg3472
   Fachal L, 2014, NAT GENET, V46, P891, DOI 10.1038/ng.3020
   Fan C, 2006, NEW ENGL J MED, V355, P560, DOI 10.1056/NEJMoa052933
   Fish AE, 2016, AM J HUM GENET, V99, P817, DOI 10.1016/j.ajhg.2016.07.022
   Folkert MR, 2014, J CLIN ONCOL, V32, P3236, DOI 10.1200/JCO.2013.53.9452
   Formenti SC, 2007, J CLIN ONCOL, V25, P2236, DOI 10.1200/JCO.2006.09.1041
   Formenti SC, 2015, INT J RADIAT ONCOL, V92, P211, DOI 10.1016/j.ijrobp.2015.01.038
   FREEDMAN DA, 1983, AM STAT, V37, P152, DOI 10.2307/2685877
   Friedman J, 2001, ELEMENTS STAT LEARNI, V1, P0
   Garber K, 2017, NAT BIOTECHNOL, V35, P297, DOI 10.1038/nbt0417-297a
   Gaspar P, 2012, J INTEGR BIOINFORMAT, V9, P0, DOI 10.2390/biecoll-jib-2012-201
   Gatter K, 2017, ARCH PATHOL LAB MED, V141, P746, DOI 10.5858/arpa.2017-0053-ED
   Ge YC, 2003, TEST-SPAIN, V12, P1, DOI 10.1007/BF02595811
   Gerlinger M, 2012, NEW ENGL J MED, V366, P883, DOI 10.1056/NEJMoa1113205
   Gillies RJ, 2016, RADIOLOGY, V278, P563, DOI 10.1148/radiol.2015151169
   Gillies RJ, 2012, NAT REV CANCER, V12, P487, DOI 10.1038/nrc3298
   Goldstein BA, 2010, BMC GENET, V11, P0, DOI 10.1186/1471-2156-11-49
   Grantzau T, 2015, RADIOTHER ONCOL, V114, P56, DOI 10.1016/j.radonc.2014.10.004
   Greene CS, 2009, BIODATA MIN, V2, P0, DOI 10.1186/1756-0381-2-5
   Gulshan V, 2016, JAMA-J AM MED ASSOC, V316, P2402, DOI 10.1001/jama.2016.17216
   Guyon I, 2003, JOURNAL OF MACHINE LEARNING RESEARCH, V3, P1157, DOI 10.1162/153244303322753616
   Hall AJ Giaccia EJ, 2012, RADIOBIOLOGY RADIOLO, V7th, P0
   Hall WA, 2018, INT J RADIAT ONCOL, V101, P274, DOI 10.1016/j.ijrobp.2017.05.044
   Haviland JS, 2013, LANCET ONCOL, V14, P1086, DOI 10.1016/S1470-2045(13)70386-3
   Hayashida Y, 2005, CLIN CANCER RES, V11, P8042, DOI 10.1158/1078-0432.CCR-05-0656
   Hemani G, 2011, BIOINFORMATICS, V27, P1462, DOI 10.1093/bioinformatics/btr172
   Hirschhorn JN, 2002, GENET MED, V4, P45, DOI 10.1097/00125817-200203000-00002
   HOERL AE, 1970, TECHNOMETRICS, V12, P55, DOI 10.1080/00401706.1970.10488634
   HORIOT JC, 1992, RADIOTHER ONCOL, V25, P231, DOI 10.1016/0167-8140(92)90242-M
   Horiot JC, 1997, RADIOTHER ONCOL, V44, P111, DOI 10.1016/S0167-8140(97)00079-0
   Hothorn T, 2006, J COMPUT GRAPH STAT, V15, P651, DOI 10.1198/106186006X133933
   Hudson MM, 1998, J CLIN ONCOL, V16, P3592, DOI 10.1200/JCO.1998.16.11.3592
   Johnson RC, 2010, BMC GENOMICS, V11, P0, DOI 10.1186/1471-2164-11-724
   Kachnic LA, 2013, INT J RADIAT ONCOL, V86, P27, DOI 10.1016/j.ijrobp.2012.09.023
   Kang J, 2015, INT J RADIAT ONCOL, V93, P1127, DOI 10.1016/j.ijrobp.2015.07.2286
   Kerns SL, 2016, EBIOMEDICINE, V10, P150, DOI 10.1016/j.ebiom.2016.07.022
   Kimmelman J, 2017, JAMA-J AM MED ASSOC, V318, P1003, DOI 10.1001/jama.2017.11502
   Kirkpatrick JP, 2008, SEMIN RADIAT ONCOL, V18, P240, DOI 10.1016/j.semradonc.2008.04.005
   Kirkpatrick JP, 2017, NEURO-ONCOLOGY, V19, P38, DOI 10.1093/neuonc/now301
   Kohavi R, 1997, ARTIF INTELL, V97, P273, DOI 10.1016/S0004-3702(97)00043-X
   Kolata G, 2011, THE NEW YORK TIMES, V0, P0
   Koller D, 2009, PROBABILISTIC GRAPHICAL MODELS: PRINCIPLES AND TECHNIQUES, V0, P0
   Lambin P, 2013, NAT REV CLIN ONCOL, V10, P27, DOI 10.1038/nrclinonc.2012.196
   Lander ES, 2001, NATURE, V409, P860, DOI 10.1038/35057062
   LeCun Yann, 2015, NATURE, V521, P436, DOI 10.1038/NATURE14539
   Lee S, 2017, PLOS ONE, V12, P0, DOI 10.1371/journal.pone.0182666
   Lee S, 2018, INT J RADIAT ONCOL, V101, P128, DOI 10.1016/j.ijrobp.2018.01.054
   Lee S, 2015, MED PHYS, V42, P2421, DOI 10.1118/1.4915284
   Leung MKK, 2014, BIOINFORMATICS, V30, P121, DOI 10.1093/bioinformatics/btu277
   Li J, 2011, BIOINFORMATICS, V27, PI222, DOI 10.1093/bioinformatics/btr227
   Libbrecht MW, 2015, NAT REV GENET, V16, P321, DOI 10.1038/nrg3920
   Lin HY, 2012, ANN HUM GENET, V76, P53, DOI 10.1111/j.1469-1809.2011.00692.x
   Liu Jie, 2013, AMIA ANNU SYMP PROC, V2013, P876
   Lucas G, 2012, PLOS ONE, V7, P0, DOI 10.1371/journal.pone.0041730
   Lunetta KL, 2004, BMC GENET, V5, P0, DOI 10.1186/1471-2156-5-32
   Luo Y, 2017, RADIOTHER ONCOL, V123, P85, DOI 10.1016/j.radonc.2017.02.004
   Maher B, 2008, NATURE, V456, P18, DOI 10.1038/456018a
   Makohon-Moore A, 2016, NAT REV CANCER, V16, P553, DOI 10.1038/nrc.2016.66
   Mamounas EP, 2010, J CLIN ONCOL, V28, P1677, DOI 10.1200/JCO.2009.23.7610
   Marks LB, 2010, INT J RADIAT ONCOL, V76, PS10, DOI 10.1016/j.ijrobp.2009.07.1754
   Mattina J, 2017, PLOS BIOL, V15, P0, DOI 10.1371/journal.pbio.2000487
   Meinshausen N, 2010, J ROY STAT SOC B, V72, P417, DOI 10.1111/j.1467-9868.2010.00740.x
   Meinshausen N, 2009, J AM STAT ASSOC, V104, P1671, DOI 10.1198/jasa.2009.tm08647
   Mieth B, 2016, SCI REP-UK, V6, P0, DOI 10.1038/srep36671
   Mikolov T, 2010, 11TH ANNUAL CONFERENCE OF THE INTERNATIONAL SPEECH COMMUNICATION ASSOCIATION 2010 (INTERSPEECH 2010), VOLS 1-2, P1045
   Molinaro AM, 2011, HUM HERED, V72, P85, DOI 10.1159/000330579
   Moore JH, 2015, METHODS MOL BIOL, V1253, P315, DOI 10.1007/978-1-4939-2155-3_17
   Mor G, 2005, P NATL ACAD SCI USA, V102, P7677, DOI 10.1073/pnas.0502178102
   Mould R F, 2007, CURR ONCOL, V14, P74, DOI 10.3747/co.2007.110
   Mourad R, 2011, BMC BIOINFORMATICS, V12, P0, DOI 10.1186/1471-2105-12-16
   Mukherjee S, 2003, J COMPUT BIOL, V10, P119, DOI 10.1089/106652703321825928
   Murphy KP, 2001, TECHNICAL REPORT, V0, P0
   Nicodemus KK, 2010, BMC BIOINFORMATICS, V11, P0, DOI 10.1186/1471-2105-11-110
   Nie F, 2010, PROC INT C NEURAL IN, V2, P1813, DOI 10.5555/2997046.2997098
   Niméus-Malmström E, 2008, BREAST CANCER RES, V10, P0, DOI 10.1186/bcr1997
   Noble WS, 2006, NAT BIOTECHNOL, V24, P1565, DOI 10.1038/nbt1206-1565
   Nutting CM, 2011, LANCET ONCOL, V12, P127, DOI 10.1016/S1470-2045(10)70290-4
   OCallaghan ME, 2017, INT J RADIAT ONCOL, V98, P318, DOI 10.1016/j.ijrobp.2017.02.024
   Oh JH, 2017, SCI REP-UK, V7, P0, DOI 10.1038/srep43381
   Oh JH, 2011, PHYS MED BIOL, V56, P1635, DOI 10.1088/0031-9155/56/6/008
   Okser S, 2014, PLOS GENET, V10, P0, DOI 10.1371/journal.pgen.1004754
   Overgaard J, 2003, LANCET, V362, P933, DOI 10.1016/S0140-6736(03)14361-9
   Overgaard J, 1998, RADIOTHER ONCOL, V46, P135, DOI 10.1016/S0167-8140(97)00220-X
   Patel CJ, 2015, J CLIN EPIDEMIOL, V68, P1046, DOI 10.1016/j.jclinepi.2015.05.029
   Patterson N, 2006, PLOS GENET, V2, P2074, DOI 10.1371/journal.pgen.0020190
   Paul D, 2008, ANN STAT, V36, P1595, DOI 10.1214/009053607000000578
   Paumier A, 2012, INT J RADIAT ONCOL, V82, P1522, DOI 10.1016/j.ijrobp.2011.05.015
   Pearl DC, 2002, LANCET, V360, P169, DOI 10.1016/S0140-6736(02)09388-1
   Pedregosa F, 2011, J MACH LEARN RES, V12, P2825
   Petricoin EF, 2002, LANCET, V359, P572, DOI 10.1016/S0140-6736(02)07746-2
   Platt JC, 2000, ADV NEUR IN, V0, P61
   Poplin R, 2017, SCALING ACCURATE GEN, V0, P0, DOI DOI 10.1101/201178
   Potti A, 2006, NAT MED, V12, P1294, DOI 10.1038/nm1491
   Potti A, 2011, NAT MED, V17, P135, DOI 10.1038/nm0111-135
   Prestat E, 2013, COMPUT BIOL MED, V43, P334, DOI 10.1016/j.compbiomed.2012.12.002
   Price AL, 2006, NAT GENET, V38, P904, DOI 10.1038/ng1847
   R Core Team, 2013, A LANGUAGE AND ENVIRONMENT FOR STATISTICAL COMPUTING, V0, P0
   Rajpurkar P, 2017, ARXIV PREPRINT ARXIV, V0, P0
   Ritchie MD, 2001, AM J HUM GENET, V69, P138, DOI 10.1086/321276
   Rockhill B, 2002, LANCET, V360, P169, DOI 10.1016/S0140-6736(02)09387-X
   Rosenstein BS, 2017, SEMIN RADIAT ONCOL, V27, P300, DOI 10.1016/j.semradonc.2017.04.005
   Rosenstein BS, 2016, INT J RADIAT ONCOL, V95, P895, DOI 10.1016/j.ijrobp.2015.11.009
   Roshan U, 2011, NUCLEIC ACIDS RES, V39, P0, DOI 10.1093/nar/gkr064
   Roviello G, 2017, EUR J CANCER, V75, P245, DOI 10.1016/j.ejca.2017.01.026
   Safwat A, 2002, INT J RADIAT ONCOL, V52, P198, DOI 10.1016/S0360-3016(01)02690-6
   Satagopan JM, 2002, BIOMETRICS, V58, P163, DOI 10.1111/j.0006-341X.2002.00163.x
   Satija A, 2015, ADV NUTR, V6, P5, DOI 10.3945/an.114.007492
   Scaife JE, 2015, BRIT J RADIOL, V88, P0, DOI 10.1259/bjr.20150172
   Schreiber D, 2015, J THORAC ONCOL, V10, P1770, DOI 10.1097/JTO.0000000000000672
   Schwarz DF, 2010, BIOINFORMATICS, V26, P1752, DOI 10.1093/bioinformatics/btq257
   Scott JG, 2017, LANCET ONCOL, V18, P202, DOI 10.1016/S1470-2045(16)30648-9
   Segal MR, 2003, MACHINE LEARNING BEN, V0, P0
   SHAFFER JP, 1995, ANNU REV PSYCHOL, V46, P561, DOI 10.1146/annurev.ps.46.020195.003021
   Sheets NC, 2012, JAMA-J AM MED ASSOC, V307, P1611, DOI 10.1001/jama.2012.460
   Shen DG, 2017, ANNU REV BIOMED ENG, V19, P221, DOI 10.1146/annurev-bioeng-071516-044442
   Shi G, 2011, GENET EPIDEMIOL, V35, P111, DOI 10.1002/gepi.20556
   Shmueli G, 2010, STAT SCI, V25, P289, DOI 10.1214/10-STS330
   Simonyan K, 2014, 3 INT C LEARNING REP, V0, P0
   Skol AD, 2006, NAT GENET, V38, P209, DOI 10.1038/ng1706
   Skoll AD, 2007, GENET EPIDEMIOL, V31, P776, DOI 10.1002/gepi.20240
   Somashekhar SP, 2018, ANN ONCOL, V29, P418, DOI 10.1093/annonc/mdx781
   Sorace JM, 2003, BMC BIOINFORMATICS, V4, P0, DOI 10.1186/1471-2105-4-24
   Sottoriva A, 2015, NAT GENET, V47, P209, DOI 10.1038/ng.3214
   Sottoriva A, 2013, P NATL ACAD SCI USA, V110, P4009, DOI 10.1073/pnas.1219747110
   Steinberg M, 2013, INT J RADIAT ONCOL, V86, P234, DOI 10.1016/j.ijrobp.2013.01.030
   Stephan J, 2015, NAT COMMUN, V6, P0, DOI 10.1038/ncomms8432
   Sterne JAC, 2001, BMJ-BRIT MED J, V322, P226, DOI 10.1136/bmj.322.7280.226
   Strobl C, 2007, BMC BIOINFORMATICS, V8, P0, DOI 10.1186/1471-2105-8-25
   Szymczak S, 2009, GENET EPIDEMIOL, V33, PS51, DOI 10.1002/gepi.20473
   Nguyen TT, 2015, BMC GENOMICS, V16, P0, DOI 10.1186/1471-2164-16-S2-S5
   Tibshirani R, 1996, J ROY STAT SOC B, V58, P267, DOI 10.1111/j.2517-6161.1996.tb02080.x
   Timmerman RD, 2008, SEMIN RADIAT ONCOL, V18, P215, DOI 10.1016/j.semradonc.2008.04.001
   Tolosi L, 2011, BIOINFORMATICS, V27, P1986, DOI 10.1093/bioinformatics/btr300
   Torres-Roca JF, 2005, CANCER RES, V65, P7169, DOI 10.1158/0008-5472.CAN-05-0656
   Trainor PJ, 2017, METABOLITES, V7, P0, DOI 10.3390/metabo7020030
   Troyanskaya OG, 2003, P NATL ACAD SCI USA, V100, P8348, DOI 10.1073/pnas.0832373100
   TUCKER SL, 1992, EUR J CANCER, V28A, P1783, DOI 10.1016/0959-8049(92)90004-L
   Turajlic S, 2016, SCIENCE, V352, P169, DOI 10.1126/science.aaf2784
   Turrisi AT, 1999, NEW ENGL J MED, V340, P265, DOI 10.1056/NEJM199901283400403
   Valdes G, 2016, SCI REP-UK, V6, P0, DOI 10.1038/srep37854
   Valdes G, 2016, PHYS MED BIOL, V61, P6105, DOI 10.1088/0031-9155/61/16/6105
   Valentini V, 2012, RADIOTHER ONCOL, V103, P99, DOI 10.1016/j.radonc.2012.03.010
   Van Belle V, 2016, PLOS ONE, V11, P0, DOI 10.1371/journal.pone.0164568
   van de Vijver MJ, 2002, NEW ENGL J MED, V347, P1999, DOI 10.1056/NEJMoa021967
   Venter JC, 2001, SCIENCE, V291, P1304, DOI 10.1126/science.1058040
   Visintin I, 2008, CLIN CANCER RES, V14, P1065, DOI 10.1158/1078-0432.CCR-07-1569
   Visscher PM, 2017, AM J HUM GENET, V101, P5, DOI 10.1016/j.ajhg.2017.06.005
   Wallner PE, 2014, INT J RADIAT ONCOL, V88, P11, DOI 10.1016/j.ijrobp.2013.09.040
   Wallner PE, 2013, INT J RADIAT ONCOL, V85, P29, DOI 10.1016/j.ijrobp.2012.04.024
   Wang D, 2015, J CLIN ONCOL, V33, P2231, DOI 10.1200/JCO.2014.58.5828
   Wang K, 2017, NAT GENET, V49, P1319, DOI 10.1038/ng.3931
   Wang WA, 2016, ONCOTARGET, V7, P26739, DOI 10.18632/oncotarget.8496
   Wang WT, 2013, BMC BIOINFORMATICS, V14, P0, DOI 10.1186/1471-2105-14-S13-S8
   Wasserman L, 2009, ANN STAT, V37, P2178, DOI 10.1214/08-AOS646
   Wasserstein RL, 2016, AM STAT, V70, P129
   Wei WH, 2014, NAT REV GENET, V15, P722, DOI 10.1038/nrg3747
   West C, 2010, INT J RADIAT ONCOL, V76, P1295, DOI 10.1016/j.ijrobp.2009.12.017
   Winham SJ, 2012, BMC BIOINFORMATICS, V13, P0, DOI 10.1186/1471-2105-13-164
   Wu BL, 2003, BIOINFORMATICS, V19, P1636, DOI 10.1093/bioinformatics/btg210
   Wu J, 2010, GENET EPIDEMIOL, V34, P275, DOI 10.1002/gepi.20459
   Wu TT, 2009, BIOINFORMATICS, V25, P714, DOI 10.1093/bioinformatics/btp041
   Xiong HY, 2015, SCIENCE, V347, P0, DOI 10.1126/science.1254806
   Yachida S, 2010, NATURE, V467, P1114, DOI 10.1038/nature09515
   Yang PY, 2011, BMC BIOINFORMATICS, V12, P0, DOI 10.1186/1471-2105-12-S1-S10
   Yard BD, 2016, NAT COMMUN, V7, P0, DOI 10.1038/ncomms11428
   Yoshida M, 2011, BMC BIOINFORMATICS, V12, P0, DOI 10.1186/1471-2105-12-469
   Yung LS, 2011, BIOINFORMATICS, V27, P1309, DOI 10.1093/bioinformatics/btr114
   Zehir A, 2017, NAT MED, V23, P703, DOI 10.1038/nm.4333
   Zhang Y, 2007, NAT GENET, V39, P1167, DOI 10.1038/ng2110
   Zhao SG, 2016, LANCET ONCOL, V17, P1612, DOI 10.1016/S1470-2045(16)30491-0
   Zhou J, 2015, NAT METHODS, V12, P931, DOI 10.1038/NMETH.3547
   Zou H, 2005, J R STAT SOC B, V67, P301, DOI 10.1111/j.1467-9868.2005.00503.x
NR 235
TC 39
Z9 40
U1 0
U2 31
PU FRONTIERS MEDIA SA
PI LAUSANNE
PA AVENUE DU TRIBUNAL FEDERAL 34, LAUSANNE, CH-1015, SWITZERLAND
SN 2234-943X
EI 
J9 FRONT ONCOL
JI Front. Oncol.
PD JUN 21
PY 2018
VL 8
IS 
BP 
EP 
DI 10.3389/fonc.2018.00228
PG 21
WC Oncology
SC Oncology
GA GJ9XA
UT WOS:000435758000001
PM 29977864
DA 2024-03-01
ER

PT J
AU Lam, A
   Bui, KV
   Rangel, EH
   Nguyentat, M
   Fernando, D
   Nelson, K
   Abi-Jaoudeh, N
AF Lam, Alexander
   Bui, Kevin
   Rangel, Eduardo Hernandez
   Nguyentat, Michael
   Fernando, Dayantha
   Nelson, Kari
   Abi-Jaoudeh, Nadine
TI Radiogenomics and IR
SO JOURNAL OF VASCULAR AND INTERVENTIONAL RADIOLOGY
LA English
DT Review
ID cell lung-cancer; transcatheter arterial chemoembolization; gene-expression programs; hepatocellular-carcinoma; growth-factor; intratumor heterogeneity; microvascular invasion; imaging guidance; ct; egfr
AB Radiogenomics involves the integration of mineable data from imaging phenotypes with genomic and clinical data to establish predictive models using machine learning. As a noninvasive surrogate for a tumor's in vivo genetic profile, radiogenomics may potentially provide data for patient treatment stratification. Radiogenomics may also supersede the shortcomings associated with genomic research, such as the limited availability of high-quality tissue and restricted sampling of tumoral subpopulations. Interventional radiologists are well suited to circumvent these obstacles through advancements in image-guided tissue biopsies and intraprocedural imaging. Comprehensive understanding of the radiogenomic process is crucial for interventional radiologists to contribute to this evolving field.
C1 [Lam, Alexander; Bui, Kevin; Rangel, Eduardo Hernandez; Nguyentat, Michael; Fernando, Dayantha; Nelson, Kari; Abi-Jaoudeh, Nadine] Univ Calif Irvine, Sch Med, Dept Radiol Sci, 101 City Dr South, Orange, CA 92868 USA.
C3 University of California System; University of California Irvine
RP Lam, A (corresponding author), Univ Calif Irvine, Sch Med, Dept Radiol Sci, 101 City Dr South, Orange, CA 92868 USA.
EM ahlam@uci.edu
CR Aerts HJWL, 2014, NAT COMMUN, V5, P0, DOI 10.1038/ncomms5006
   Balmain A, 2003, NAT GENET, V33, P238, DOI 10.1038/ng1107
   Banerjee S, 2015, HEPATOLOGY, V62, P792, DOI 10.1002/hep.27877
   Berger AC, 2011, ESTABLISHING PRECOMP, V0, P0
   Bézy-Wendling J, 2001, IEEE T BIO-MED ENG, V48, P120, DOI 10.1109/10.900272
   Chan SL, 2016, CANCER TREAT REV, V45, P77, DOI 10.1016/j.ctrv.2016.02.008
   Chen CC, 2015, EXPERT REV MED DEVIC, V12, P1, DOI 10.1586/17434440.2015.975118
   Choi CM, 2015, RADIOLOGY, V275, P272, DOI 10.1148/radiol.14140848
   Creighton CJ, 2013, NATURE, V499, P43, DOI 10.1038/nature12222
   DeMartino JK, 2016, J NATL COMPR CANC NE, V14, P265, DOI 10.6004/jnccn.2016.0032
   Diehn M, 2008, P NATL ACAD SCI USA, V105, P5213, DOI 10.1073/pnas.0801279105
   Dietel M, 2016, THORAX, V71, P177, DOI 10.1136/thoraxjnl-2014-206677
   EI-Khoueiry AB, 2017, LANCET, V389, P2492
   El-Haddad G, 2016, PET CLIN, V11, P333, DOI 10.1016/j.cpet.2016.02.009
   Ellingson BM, 2013, AM J NEURORADIOL, V34, P533, DOI 10.3174/ajnr.A3253
   Friemel J, 2015, CLIN CANCER RES, V21, P1951, DOI 10.1158/1078-0432.CCR-14-0122
   Fu SR, 2017, ONCOTARGET, V8, P37855, DOI 10.18632/oncotarget.13675
   Gatenby RA, 2013, RADIOLOGY, V269, P8, DOI 10.1148/radiol.13122697
   Gerlinger M, 2012, NEW ENGL J MED, V366, P883, DOI 10.1056/NEJMoa1113205
   Gevaert O, 2017, SCI REP-UK, V7, P0, DOI 10.1038/srep41674
   Gevaert O, 2012, RADIOLOGY, V264, P387, DOI 10.1148/radiol.12111607
   Gillies RJ, 2016, RADIOLOGY, V278, P563, DOI 10.1148/radiol.2015151169
   Goyen M, 2014, WORLD J RADIOL, V6, P519, DOI 10.4329/wjr.v6.i8.519
   Hakimi AA, 2013, EUR UROL, V63, P848, DOI 10.1016/j.eururo.2012.09.005
   Hall WA, 2011, ACTA NEUROCHIR SUPPL, V109, P119, DOI 10.1007/978-3-211-99651-5_19
   Hanahan D, 2011, CELL, V144, P646, DOI 10.1016/j.cell.2011.02.013
   Harmon CS, 2011, J TRANSL MED, V9, P0, DOI 10.1186/1479-5876-9-120
   Herold CJ, 2016, RADIOLOGY, V279, P226, DOI 10.1148/radiol.2015150709
   Iwatsuki S, 2000, J AM COLL SURGEONS, V191, P389, DOI 10.1016/S1072-7515(00)00688-8
   Jamshidi N, 2016, EUR RADIOL, V26, P2798, DOI 10.1007/s00330-015-4082-8
   Jamshidi N, 2015, RADIOLOGY, V277, P114, DOI 10.1148/radiol.2015150800
   Kahn CE, 2014, ACAD RADIOL, V21, P384, DOI 10.1016/j.acra.2013.11.007
   Karlo CA, 2014, RADIOLOGY, V270, P464, DOI 10.1148/radiol.13130663
   Khleif SN, 2010, CLIN CANCER RES, V16, P3299, DOI 10.1158/1078-0432.CCR-10-0880
   Kim TJ, 2016, ANN THORAC SURG, V101, P473, DOI 10.1016/j.athoracsur.2015.07.062
   Kumar V, 2012, MAGN RESON IMAGING, V30, P1234, DOI 10.1016/j.mri.2012.06.010
   Kuo MD, 2007, J VASC INTERV RADIOL, V18, P821, DOI 10.1016/j.jvir.2007.04.031
   Kwan SW, 2012, LIVER TRANSPLANT, V18, P727, DOI 10.1002/lt.23413
   Li M, 2016, ONCOTARGET, V7, P13248, DOI 10.18632/oncotarget.7467
   Lin M, 2016, ONCOTARGETS THER, V9, P7029, DOI 10.2147/OTT.S112555
   Llovet JM, 2008, NEW ENGL J MED, V359, P378, DOI 10.1056/NEJMoa0708857
   Moore Helen M, 2009, CANCER RES, V69, P6770, DOI 10.1158/0008-5472.CAN-09-1795
   Muendlein A, 2013, J CANCER RES CLIN, V139, P491, DOI 10.1007/s00432-012-1355-3
   Mukesh M, 2012, BRIT J RADIOL, V85, PE530, DOI 10.1259/bjr/66693547
   Pan W, 2016, ONCOTARGET, V7, P8373, DOI 10.18632/oncotarget.7080
   Paparo F, 2014, ABDOM IMAGING, V39, P1102, DOI 10.1007/s00261-014-0143-8
   Park HJ, 2017, AM J ROENTGENOL, V209, PW211, DOI 10.2214/AJR.16.17398
   Pinto PA, 2011, J UROLOGY, V186, P1281, DOI 10.1016/j.juro.2011.05.078
   Prasad V, 2016, LANCET ONCOL, V17, PE81, DOI 10.1016/S1470-2045(15)00620-8
   Renzulli M, 2016, RADIOLOGY, V279, P432, DOI 10.1148/radiol.2015150998
   Rizzo S, 2016, EUR RADIOL, V26, P32, DOI 10.1007/s00330-015-3814-0
   Roushias Stella, 2013, CURR UROL, V7, P90, DOI 10.1159/000356255
   Schoenleber SJ, 2009, BRIT J CANCER, V100, P1385, DOI 10.1038/sj.bjc.6605017
   Segal E, 2007, NAT BIOTECHNOL, V25, P675, DOI 10.1038/nbt1306
   Sharma N, 2010, J MED PHYS, V35, P3, DOI 10.4103/0971-6203.58777
   Sheth RA, 2014, RADIOLOGY, V271, P770, DOI 10.1148/radiol.14131880
   Shinagare AB, 2015, ABDOM IMAGING, V40, P1684, DOI 10.1007/s00261-015-0386-z
   Silver DP, 2010, J CLIN ONCOL, V28, P1145, DOI 10.1200/JCO.2009.22.4725
   Tam AL, 2016, J VASC INTERV RADIOL, V27, P8, DOI 10.1016/j.jvir.2015.10.019
   Tatli S, 2010, RADIOLOGY, V256, P305, DOI 10.1148/radiol.10090931
   Therkildsen C, 2014, ACTA ONCOL, V53, P852, DOI 10.3109/0284186X.2014.895036
   Vaz-Luis I, 2013, BREAST CANCER RES TR, V142, P203, DOI 10.1007/s10549-013-2717-5
   Velazquez ER, 2012, RADIOTHER ONCOL, V105, P167, DOI 10.1016/j.radonc.2012.09.023
   Venkatesh R, 2006, UROLOGY, V67, P1169, DOI 10.1016/j.urology.2006.01.089
   von Minckwitz G, 2014, LANCET ONCOL, V15, P747, DOI 10.1016/S1470-2045(14)70160-3
   Weiss GJ, 2014, PLOS ONE, V9, P0, DOI 10.1371/journal.pone.0100244
   Yamamoto S, 2014, RADIOLOGY, V272, P568, DOI 10.1148/radiol.14140789
   Yamamoto S, 2012, AM J ROENTGENOL, V199, P654, DOI 10.2214/AJR.11.7824
   Yano M, 2006, J THORAC ONCOL, V1, P413, DOI 10.1097/01243894-200606000-00006
   Zhang L, 2013, BMC CANCER, V13, P0, DOI 10.1186/1471-2407-13-108
   Zhou JY, 2015, EUR RADIOL, V25, P1257, DOI 10.1007/s00330-014-3516-z
   Zhu AX, 2015, J CLIN ONCOL, V33, P559, DOI 10.1200/JCO.2013.53.7746
   Zinn PO, 2011, PLOS ONE, V6, P0, DOI 10.1371/journal.pone.0025451
NR 73
TC 5
Z9 7
U1 2
U2 9
PU ELSEVIER SCIENCE INC
PI NEW YORK
PA 360 PARK AVE SOUTH, NEW YORK, NY 10010-1710 USA
SN 1051-0443
EI 1535-7732
J9 J VASC INTERV RADIOL
JI J. Vasc. Interv. Radiol.
PD MAY 15
PY 2018
VL 29
IS 5
BP 706
EP 713
DI 10.1016/j.jvir.2017.11.021
PG 8
WC Radiology, Nuclear Medicine & Medical Imaging; Peripheral Vascular Disease
SC Radiology, Nuclear Medicine & Medical Imaging; Cardiovascular System & Cardiology
GA GF8OJ
UT WOS:000432231900018
PM 29551544
DA 2024-03-01
ER

PT J
AU Lohmann, P
   Kocher, M
   Steger, J
   Galldiks, N
AF Lohmann, Philipp
   Kocher, Martin
   Steger, Jan
   Galldiks, Norbert
TI Radiomics derived from amino-acid PET and conventional MRI in patients with high-grade gliomas
SO QUARTERLY JOURNAL OF NUCLEAR MEDICINE AND MOLECULAR IMAGING
LA English
DT Review
DE Machine learning; Glioma; Positron-emission tomography; Magnetic resonance imaging
ID mgmt promoter methylation; newly-diagnosed glioblastoma; response assessment; 1p/19q codeletion; pseudoprogression; predict; features; prognosis; survival; criteria
AB Radiomics is a technique that uses high-throughput computing to extract quantitative features from tomographic medical images such as MRI and PET that usually are beyond visual perception. Importantly, the radiomics approach can be performed using neuroimages that have already been acquired during the routine follow-up of the patients allowing an additional data evaluation at low cost. In Neuro-Oncology, these features can potentially be used for differential diagnosis of newly diagnosed cerebral lesions suggestive for brain tumors or for the prediction of response to a neurooncological treatment option. Furthermore, especially in the light of the recent update of the World Health Organization classification of brain tumors, radiomics also has the potential to non-invasively assess important prognostic and predictive molecular markers such as a mutation in the isocitrate dehydrogenase gene or a 1p/19q codeletion which are not accessible by conventional visual interpretation of MRI or PET findings. This review summarizes the current status of the rapidly evolving field of radiomics with a special focus on patients with high-grade gliomas.
C1 [Lohmann, Philipp; Kocher, Martin; Galldiks, Norbert] Forschungszentrum Juelich, Inst Neurosci & Med INM 3 4, Julich, Germany.
   [Kocher, Martin] Univ Cologne, Dept Stereotaxy & Funct Neurosurg, Cologne, Germany.
   [Steger, Jan; Galldiks, Norbert] Univ Cologne, Dept Neurol, Cologne, Germany.
   [Galldiks, Norbert] Univ Cologne, Ctr Integrated Oncol, Cologne, Germany.
   [Galldiks, Norbert] Univ Bonn, Ctr Integrated Oncol, Cologne, Germany.
C3 Helmholtz Association; Research Center Julich; University of Cologne; University of Cologne; University of Cologne; University of Cologne; University of Bonn
RP Lohmann, P (corresponding author), Forschungszentrum Juelich, Inst Neurosci & Med INM 4, D-52425 Julich, Germany.
EM p.lohmann@fz-juelich.de
CR Aerts HJWL, 2014, NAT COMMUN, V5, P0, DOI 10.1038/ncomms5006
   Albert NL, 2016, NEURO-ONCOLOGY, V18, P1199, DOI 10.1093/neuonc/now058
   Brandes AA, 2008, J CLIN ONCOL, V26, P2192, DOI 10.1200/JCO.2007.14.8163
   Chamberlain MC, 2015, J NEURO-ONCOL, V125, P249, DOI 10.1007/s11060-015-1906-y
   Eichinger P, 2017, SCI REP-UK, V7, P0, DOI 10.1038/s41598-017-13679-4
   Filss CP, 2017, CLIN TRANSL IMAGING, V5, P209, DOI 10.1007/s40336-017-0225-z
   Galldiks N, 2017, EXPERT REV NEUROTHER, V17, P1109, DOI 10.1080/14737175.2017.1375405
   Galldiks N, 2017, NEUROIMAGE-CLIN, V13, P386, DOI 10.1016/j.nicl.2016.12.020
   Galldiks N, 2015, EUR J NUCL MED MOL I, V42, P685, DOI 10.1007/s00259-014-2959-4
   Galldiks N, 2010, EUR J NUCL MED MOL I, V37, P84, DOI 10.1007/s00259-009-1219-5
   Han L, 2018, BIOCOMPUT-PAC SYM, V0, P331
   Hartmann C, 2010, ACTA NEUROPATHOL, V120, P707, DOI 10.1007/s00401-010-0781-z
   Hegi ME, 2008, J CLIN ONCOL, V26, P4189, DOI 10.1200/JCO.2007.11.5964
   Kebir S, 2017, ONCOTARGET, V8, P8294, DOI 10.18632/oncotarget.14166
   Kickingereder P, 2016, RADIOLOGY, V280, P880, DOI 10.1148/radiol.2016160845
   Korfiatis P, 2016, MED PHYS, V43, P2835, DOI 10.1118/1.4948668
   Kumar V, 2012, MAGN RESON IMAGING, V30, P1234, DOI 10.1016/j.mri.2012.06.010
   Lambin P, 2012, EUR J CANCER, V48, P441, DOI 10.1016/j.ejca.2011.11.036
   Langen KJ, 2017, NAT REV NEUROL, V13, P279, DOI 10.1038/nrneurol.2017.44
   Langen KJ, 2006, NUCL MED BIOL, V33, P287, DOI 10.1016/j.nucmedbio.2006.01.002
   Lao JW, 2017, SCI REP-UK, V7, P0, DOI 10.1038/s41598-017-10649-8
   Lee J, 2015, J MED IMAGING, V2, P0, DOI 10.1117/1.JMI.2.4.041006
   Lemée JM, 2015, NEURO-ONCOLOGY, V17, P1322, DOI 10.1093/neuonc/nov119
   Li ZG, 2017, SCI REP, V7, P1, DOI 10.1038/S41598-017-10839-4
   Lohmann P, 2017, NEUROONCOL, V19, P0
   Lohmann P, 2017, NEURO-ONCOLOGY, V19, P148
   Lohmann P, 2017, EUR RADIOL, V27, P2916, DOI 10.1007/s00330-016-4638-2
   MACDONALD DR, 1990, J CLIN ONCOL, V8, P1277, DOI 10.1200/JCO.1990.8.7.1277
   McGarry SD, 2016, TOMOGRAPHY, V2, P223, DOI 10.18383/j.tom.2016.00250
   Menze Bjoern H, 2015, IEEE TRANS MED IMAGING, V34, P1993, DOI 10.1109/TMI.2014.2377694
   Miotto R, 2017, BRIEF BIOINFORM, V0, P0
   Nandu H, 2018, THER ADV NEUROL DISO, V11, P0, DOI 10.1177/1756286418759865
   Papp L, 2018, J NUCL MED, V59, P892, DOI 10.2967/jnumed.117.202267
   Patel P, 2017, NEURO-ONCOLOGY, V19, P118, DOI 10.1093/neuonc/now148
   Pauleit D, 2005, BRAIN, V128, P678, DOI 10.1093/brain/awh399
   Prasanna P, 2017, EUR RADIOL, V27, P4188, DOI 10.1007/s00330-016-4637-3
   Pyka T, 2016, EUR J NUCL MED MOL I, V43, P133, DOI 10.1007/s00259-015-3140-4
   Seni G, 2010, ENSEMBLE METHODS IN DATA MINING: IMPROVING ACCURACY THROUGH COMBINING PREDICTIONS, V0, P0, DOI DOI 10.2200/S00240ED1V01Y200912DMK002
   Shofty B, 2018, INT J COMPUT ASS RAD, V13, P563, DOI 10.1007/s11548-017-1691-5
   Speirs CK, 2015, INT J RADIAT ONCOL, V91, P268, DOI 10.1016/j.ijrobp.2014.10.027
   TOVI M, 1994, ACTA RADIOL, V35, P495
   Upadhyay N, 2011, BRIT J RADIOL, V84, PS107, DOI 10.1259/bjr/65711810
   Wen PY, 2010, J CLIN ONCOL, V28, P1963, DOI 10.1200/JCO.2009.26.3541
   Xi YB, 2018, J MAGN RESON IMAGING, V47, P1380, DOI 10.1002/jmri.25860
   Yang DW, 2016, NEURO-ONCOL PRACT, V3, P59, DOI 10.1093/nop/npv023
   Ying ZG, 2017, MED PHYS, V44, P5234, DOI 10.1002/mp.12481
   Yip SSF, 2016, PHYS MED BIOL, V61, PR150, DOI 10.1088/0031-9155/61/13/R150
   Yu JH, 2017, EUR RADIOL, V27, P3509, DOI 10.1007/s00330-016-4653-3
   Zhang BQ, 2017, NEURO-ONCOLOGY, V19, P109, DOI 10.1093/neuonc/now121
   Zhang ZJ, 2017, INT IMMUNOPHARMACOL, V43, P53, DOI 10.1016/j.intimp.2016.12.003
   Zhou H, 2017, NEURO-ONCOLOGY, V19, P862, DOI 10.1093/neuonc/now256
   Zhou M, 2018, AM J NEURORADIOL, V39, P208, DOI 10.3174/ajnr.A5391
NR 52
TC 16
Z9 17
U1 0
U2 15
PU EDIZIONI MINERVA MEDICA
PI TURIN
PA CORSO BRAMANTE 83-85 INT JOURNALS DEPT., 10126 TURIN, ITALY
SN 1824-4785
EI 1827-1936
J9 Q J NUCL MED MOL IM
JI Q. J. Nucl. Med. Mol. Imag.
PD SEP 15
PY 2018
VL 62
IS 3
BP 272
EP 280
DI 10.23736/S1824-4785.18.03095-9
PG 9
WC Radiology, Nuclear Medicine & Medical Imaging
SC Radiology, Nuclear Medicine & Medical Imaging
GA GU4GH
UT WOS:000445240400006
PM 29869488
DA 2024-03-01
ER

PT J
AU Aherne, EA
   Pak, LM
   Goldman, DA
   Gonen, M
   Jarnagin, WR
   Simpson, AL
   Do, RK
AF Aherne, Emily A.
   Pak, Linda M.
   Goldman, Debra A.
   Gonen, Mithat
   Jarnagin, William R.
   Simpson, Amber L.
   Do, Richard K.
TI Intrahepatic cholangiocarcinoma: can imaging phenotypes predict survival and tumor genetics?
SO ABDOMINAL RADIOLOGY
LA English
DT Article
DE Cholangiocarcinoma; Radiomics; Radiogenomics; Survival
ID cell lung-cancer; clinicopathological findings; enhancement patterns; clinical-outcm; mutations; ct; targets; chemotherapy; pathogenesis; prognosis
AB PurposeOn computed tomography (CT), intrahepatic cholangiocarcinomas (ICC) are a visibly heterogeneous group of tumors. The purpose of this study was to investigate the associations between CT imaging phenotypes, patient survival, and known genetic markers.MethodsA retrospective study was performed with 66 patients with surgically resected ICC. Pre-surgical CT images of ICC were assessed by radiologists blinded to tumor genetics and patient clinical data. Associations between qualitative imaging features and overall survival (OS) and disease-free survival (DFS) were performed with Cox proportional hazards regression and visualized with Kaplan-Meier plots. Associations between radiographic features and genetic pathways (IDH1, Chromatin and RAS-MAPK) were assessed with Fisher's Exact test and the Wilcoxon Rank sum test where appropriate and corrected for multiple comparisons within each pathway using the False Discovery Rate correction.ResultsThree imaging features were significantly associated with a higher risk of death: necrosis (hazard ratio (HR) 2.95 95% CI 1.44-6.04, p=0.029), satellite nodules (HR 3.29, 95% CI:1.35-8.02, p=0.029), and vascular encasement (HR 2.63, 95% CI 1.28-5.41, p=0.029). Additionally, with each increase in axial size, the risk of death increased (HR 1.14, 95% CI 1.03-1.26, p=0.029). Similar to findings for OS, satellite nodules (HR 3.81, 95% CI 1.88-7.71, p=0.002) and vascular encasement (HR 2.25, 95% CI 1.24-4.06, p=0.019) were associated with increased risk of recurrence/death. No significant associations were found between radiographic features and genes in the IDH1, Chromatin or RAS-MAPK pathways (p=0.63-84).ConclusionThis preliminary analysis of resected ICC suggests associations between CT imaging features and OS and DFS. No association was identified between imaging features and currently known genetic pathways.
C1 [Aherne, Emily A.; Do, Richard K.] Mem Sloan Kettering Canc Ctr, Dept Radiol, 1275 York Ave,C-891, New York, NY 10065 USA.
   [Pak, Linda M.; Jarnagin, William R.; Simpson, Amber L.] Mem Sloan Kettering Canc Ctr, Dept Surg, 1275 York Ave, New York, NY 10065 USA.
   [Goldman, Debra A.; Gonen, Mithat] Mem Sloan Kettering Canc Ctr, Dept Epidemiol & Biostat, 1275 York Ave, New York, NY 10065 USA.
C3 Memorial Sloan Kettering Cancer Center; Memorial Sloan Kettering Cancer Center; Memorial Sloan Kettering Cancer Center
RP Do, RK (corresponding author), Mem Sloan Kettering Canc Ctr, Dept Radiol, 1275 York Ave,C-891, New York, NY 10065 USA.
EM dok@mskcc.org
FU Clinical and Translational Science Center at Weill Cornell Medical Center; MSKCC Award [UL1TR00457]; NIH/NCI [P30 CA008748]
CR Baheti AD, 2014, ABDOM IMAGING, V39, P1193, DOI 10.1007/s00261-014-0167-0
   Banerjee S, 2015, HEPATOLOGY, V62, P792, DOI 10.1002/hep.27877
   Blechacz B, 2011, NAT REV GASTRO HEPAT, V8, P512, DOI 10.1038/nrgastro.2011.131
   Borger DR, 2012, ONCOLOGIST, V17, P72, DOI 10.1634/theoncologist.2011-0386
   Cerami E, 2012, CANCER DISCOV, V2, P401, DOI 10.1158/2159-8290.CD-12-0095
   Cheng DT, 2015, J MOL DIAGN, V17, P251, DOI 10.1016/j.jmoldx.2014.12.006
   Churi CR, 2014, PLOS ONE, V9, P0, DOI 10.1371/journal.pone.0115383
   Diehn M, 2008, P NATL ACAD SCI USA, V105, P5213, DOI 10.1073/pnas.0801279105
   Doussot A, 2016, J AM COLL SURGEONS, V223, P493, DOI 10.1016/j.jamcollsurg.2016.05.019
   Elsayes KM, 2017, J HEPATOCELL CARCINO, V4, P29, DOI 10.2147/JHC.S125396
   Fujita N, 2017, EUR RADIOL, V27, P498, DOI 10.1007/s00330-016-4386-3
   Gao JJ, 2013, SCI SIGNAL, V6, P0, DOI 10.1126/scisignal.2004088
   Gatenby RA, 2013, RADIOLOGY, V269, P8, DOI 10.1148/radiol.13122697
   Gevaert O, 2012, RADIOLOGY, V264, P387, DOI 10.1148/radiol.12111607
   Gillies RJ, 2016, RADIOLOGY, V278, P563, DOI 10.1148/radiol.2015151169
   Jiao YC, 2013, NAT GENET, V45, P1470, DOI 10.1038/ng.2813
   Jusakul A, 2017, CANCER DISCOV, V7, P1116, DOI 10.1158/2159-8290.CD-17-0368
   Karlo CA, 2014, RADIOLOGY, V270, P464, DOI 10.1148/radiol.13130663
   Khan SA, 2008, HPB, V10, P77, DOI 10.1080/13651820801992641
   Kim SA, 2011, RADIOLOGY, V260, P148, DOI 10.1148/radiol.11101777
   Konstantinidis IT, 2014, ANN SURG ONCOL, V21, P2675, DOI 10.1245/s10434-014-3649-y
   Kuo MD, 2011, AM J ROENTGENOL, V197, P990, DOI 10.2214/AJR.11.7163
   Mar WA, 2016, ABDOM RADIOL, V41, P553, DOI 10.1007/s00261-015-0583-9
   Moeini A, 2016, CLIN CANCER RES, V22, P291, DOI 10.1158/1078-0432.CCR-14-3296
   Nair VS, 2012, CANCER RES, V72, P3725, DOI 10.1158/0008-5472.CAN-11-3943
   Nakamura H, 2015, NAT GENET, V47, P1003, DOI 10.1038/ng.3375
   Park J, 2009, GUT LIVER, V3, P298, DOI 10.5009/gnl.2009.3.4.298
   Robertson S, 2013, HUM PATHOL, V44, P2768, DOI 10.1016/j.humpath.2013.07.026
   Sadot E, 2015, PLOS ONE, V10, P0, DOI 10.1371/journal.pone.0132953
[truncated: 1,045,017 more chars]
