# Supplementary material for: Research Trends and Evolution in Radiogenomics (2005-2023): Bibliometric Analysis
Source: Interact J Med Res. 2024 Jul 9;13:e51347. doi: 10.2196/51347 (PMC11267093; doi:10.2196/51347)
Supplement: Multimedia Appendix 1 [file ijmr_v13i1e51347_app1.zip › download2019u265.txt]

PT J
AU Trebeschi, S
   Drago, SG
   Birkbak, NJ
   Kurilova, I
   Calin, AM
   Pizzi, AD
   Lalezari, F
   Lambregts, DMJ
   Rohaan, MW
   Parmar, C
   Rozeman, EA
   Hartemink, KJ
   Swanton, C
   Haanen, JBAG
   Blank, CU
   Smit, EF
   Beets-Tan, RGH
   Aerts, HJWL
AF Trebeschi, S.
   Drago, S. G.
   Birkbak, N. J.
   Kurilova, I
   Calin, A. M.
   Pizzi, A. Delli
   Lalezari, F.
   Lambregts, D. M. J.
   Rohaan, M. W.
   Parmar, C.
   Rozeman, E. A.
   Hartemink, K. J.
   Swanton, C.
   Haanen, J. B. A. G.
   Blank, C. U.
   Smit, E. F.
   Beets-Tan, R. G. H.
   Aerts, H. J. W. L.
TI Predicting response to cancer immunotherapy using noninvasive radiomic biomarkers
SO ANNALS OF ONCOLOGY
LA English
DT Article
DE immunotherapy; medical imaging; response prediction; artificial intelligence; machine learning; radiomics
ID cell lung-cancer; nivolumab; pd-1; sensitivity; expression; signatures; docetaxel; blockade; features; risk
AB Introduction Immunotherapy is regarded as one of the major breakthroughs in cancer treatment. Despite its success, only a subset of patients responds-urging the quest for predictive biomarkers. We hypothesize that artificial intelligence (AI) algorithms can automatically quantify radiographic characteristics that are related to and may therefore act as noninvasive radiomic biomarkers for immunotherapy response. Patients and methods In this study, we analyzed 1055 primary and metastatic lesions from 203 patients with advanced melanoma and non-small-cell lung cancer (NSCLC) undergoing anti-PD1 therapy. We carried out an AI-based characterization of each lesion on the pretreatment contrast-enhanced CT imaging data to develop and validate a noninvasive machine learning biomarker capable of distinguishing between immunotherapy responding and nonresponding. To define the biological basis of the radiographic biomarker, we carried out gene set enrichment analysis in an independent dataset of 262 NSCLC patients. Results The biomarker reached significant performance on NSCLC lesions (up to 0.83 AUC, P<0.001) and borderline significant for melanoma lymph nodes (0.64 AUC, P=0.05). Combining these lesion-wide predictions on a patient level, immunotherapy response could be predicted with an AUC of up to 0.76 for both cancer types (P<0.001), resulting in a 1-year survival difference of 24% (P=0.02). We found highly significant associations with pathways involved in mitosis, indicating a relationship between increased proliferative potential and preferential response to immunotherapy. Conclusions These results indicate that radiographic characteristics of lesions on standard-of-care imaging may function as noninvasive biomarkers for response to immunotherapy, and may show utility for improved patient stratification in both neoadjuvant and palliative settings.
C1 [Trebeschi, S.; Drago, S. G.; Kurilova, I; Calin, A. M.; Pizzi, A. Delli; Lalezari, F.; Lambregts, D. M. J.; Beets-Tan, R. G. H.; Aerts, H. J. W. L.] Netherlands Canc Inst, Dept Radiol, Amsterdam, Netherlands.
   [Trebeschi, S.; Kurilova, I; Beets-Tan, R. G. H.] GROW Sch Oncol & Dev Biol, Maastricht, Netherlands.
   [Trebeschi, S.; Parmar, C.; Aerts, H. J. W. L.] Harvard Med Sch, Brigham & Womens Hosp, Dana Farber Canc Inst, Dept Radiat Oncol, Boston, MA 02115 USA.
   [Trebeschi, S.; Parmar, C.; Aerts, H. J. W. L.] Harvard Med Sch, Brigham & Womens Hosp, Dana Farber Canc Inst, Dept Radiol, Boston, MA 02115 USA.
   [Drago, S. G.] Milano Bicocca Univ, San Gerardo Hosp, Dept Radiol, Monza, Italy.
   [Birkbak, N. J.; Swanton, C.] Francis Crick Inst, London, England.
   [Birkbak, N. J.; Swanton, C.] UCL, London, England.
   [Birkbak, N. J.] Aarhus Univ, Dept Mol Med, Aarhus, Denmark.
   [Calin, A. M.] Affidea Romania, Cluj Napoca, Romania.
   [Pizzi, A. Delli] Univ G DAnnunzio, ITAB Inst Adv Biomed Technol, Chieti, Italy.
   [Rohaan, M. W.; Rozeman, E. A.; Haanen, J. B. A. G.; Blank, C. U.] Netherlands Canc Inst, Dept Med Oncol, Amsterdam, Netherlands.
   [Hartemink, K. J.] Netherlands Canc Inst, Dept Surg, Amsterdam, Netherlands.
   [Smit, E. F.] Netherlands Canc Inst, Dept Thorac Oncol, Amsterdam, Netherlands.
C3 Netherlands Cancer Institute; Maastricht University; Harvard University; Harvard Medical School; Dana-Farber Cancer Institute; Brigham & Women's Hospital; Harvard University; Harvard Medical School; Dana-Farber Cancer Institute; Brigham & Women's Hospital; San Gerardo Hospital; University of Milano-Bicocca; Francis Crick Institute; University of London; University College London; Aarhus University; G d'Annunzio University of Chieti-Pescara; Netherlands Cancer Institute; Netherlands Cancer Institute; Netherlands Cancer Institute
RP Aerts, HJWL (corresponding author), Harvard Med Sch, Dept Radiat Oncol, Dana Farber Canc Inst, Brigham & Womens Hosp,Harvard Inst Med, HIM 343,77 Ave Louis Pasteur, Boston, MA 02115 USA.; Aerts, HJWL (corresponding author), Harvard Med Sch, Dept Radiol, Dana Farber Canc Inst, Brigham & Womens Hosp,Harvard Inst Med, HIM 343,77 Ave Louis Pasteur, Boston, MA 02115 USA.
EM Hugo_Aerts@dfd.harvard.edu
FU Dutch national e-infrastructure; Informatics Technology for Cancer Research (ITCR) program of the NIH [NIH-USA U24CA194354]; Quantitative Imaging Network (QIN) program of the NIH [NIH-USA U01CA190234]; SURF Cooperative
CR Aerts HJWL, 2016, JAMA ONCOL, V2, P1636, DOI 10.1001/jamaoncol.2016.2631
   Aerts HJWL, 2014, NAT COMMUN, V5, P0, DOI 10.1038/ncomms5006
   Ayers M, 2017, J CLIN INVEST, V127, P2930, DOI 10.1172/JCI91190
   Borghaei H, 2015, NEW ENGL J MED, V373, P1627, DOI 10.1056/NEJMoa1507643
   Breiman L, 2001, MACHINE LEARNING, V45, P5, DOI 10.1023/A:1010933404324
   Brzezianska E, 2006, MUTAT RES-FUND MOL M, V599, P26, DOI 10.1016/j.mrfmmm.2005.12.013
   Coroller TP, 2016, RADIOTHER ONCOL, V119, P480, DOI 10.1016/j.radonc.2016.04.004
   COX DR, 1958, J R STAT SOC B, V20, P215
   Fave X, 2017, INT J RADIAT ONCOL, V98, P249, DOI 10.1016/j.ijrobp.2017.01.195
   Gandhi L, 2018, NEW ENGL J MED, V378, P2078, DOI 10.1056/NEJMoa1801005
   Greaves M, 2012, NATURE, V481, P306, DOI 10.1038/nature10762
   Grossmann P, 2017, ELIFE, V6, P0, DOI 10.7554/eLife.23421
   He YY, 2017, MED SCI MONITOR, V23, P1208, DOI 10.12659/MSM.899909
   Hellmann Matthew D, 2018, N ENGL J MED, V378, P2093, DOI 10.1056/NEJMoa1801946
   Hodi FS, 2010, NEW ENGL J MED, V363, P711, DOI 10.1056/NEJMoa1003466
   Hosny A, 2018, NAT REV CANCER, V18, P500, DOI 10.1038/s41568-018-0016-5
   Huang YH, 2013, CANCER RES, V73, P2943, DOI 10.1158/0008-5472.CAN-12-4354
   Kerr KM, 2015, J THORAC ONCOL, V10, P985, DOI 10.1097/JTO.0000000000000526
   Kickingereder P, 2016, RADIOLOGY, V280, P880, DOI 10.1148/radiol.2016160845
   Kirienko M, 2018, EUR J NUCL MED MOL I, V45, P207, DOI 10.1007/s00259-017-3837-7
   Li H, 2016, RADIOLOGY, V281, P382, DOI 10.1148/radiol.2016152110
   Liberzon A, 2011, BIOINFORMATICS, V27, P1739, DOI 10.1093/bioinformatics/btr260
   Ma WJ, 2016, J HEMATOL ONCOL, V9, P0, DOI 10.1186/s13045-016-0277-y
   McGranahan N, 2016, SCIENCE, V351, P1463, DOI 10.1126/science.aaf1490
   Meng XJ, 2015, CANCER TREAT REV, V41, P868, DOI 10.1016/j.ctrv.2015.11.001
   Ohe Y, 2008, CLIN CANCER RES, V14, P4206, DOI 10.1158/1078-0432.CCR-07-5143
   Olson RS, 2016, GECCO16: PROCEEDINGS OF THE 2016 GENETIC AND EVOLUTIONARY COMPUTATION CONFERENCE, V0, PP485, DOI 10.1145/2908812.2908918
   Parmar C, 2015, FRONT ONCOL, V5, P0, DOI 10.3389/fonc.2015.00272
   Prasanna P, 2017, EUR RADIOL, V27, P4188, DOI 10.1007/s00330-016-4637-3
   Rizvi NA, 2015, SCIENCE, V348, P124, DOI 10.1126/science.aaa1348
   Subramanian A, 2005, P NATL ACAD SCI USA, V102, P15545, DOI 10.1073/pnas.0506580102
   Swiniarski RW, 2003, PATTERN RECOGN LETT, V24, P833, DOI 10.1016/S0167-8655(02)00196-4
   van Griethuysen JJM, 2017, CANCER RES, V77, PE104, DOI 10.1158/0008-5472.CAN-17-0339
   Velazquez ER, 2017, CANCER RES, V77, P3922, DOI 10.1158/0008-5472.CAN-17-0122
   Weber JS, 2015, LANCET ONCOL, V16, P375, DOI 10.1016/S1470-2045(15)70076-8
   Whiteside TL, 2008, ONCOGENE, V27, P5904, DOI 10.1038/onc.2008.271
   Wolchok JD, 2015, JCO S18, V33, P0
   Wu AM, 2009, J NUCL MED, V50, P2, DOI 10.2967/jnumed.108.056887
   Zito Marino F, 2017, EXPERT OPIN BIOL TH, V17, P735, DOI 10.1080/14712598.2017.1309387
NR 41
TC 300
Z9 314
U1 9
U2 110
PU ELSEVIER
PI AMSTERDAM
PA RADARWEG 29, 1043 NX AMSTERDAM, NETHERLANDS
SN 0923-7534
EI 1569-8041
J9 ANN ONCOL
JI Ann. Oncol.
PD JUN 15
PY 2019
VL 30
IS 6
BP 998
EP 1004
DI 10.1093/annonc/mdz108
PG 7
WC Oncology
SC Oncology
GA IO3MH
UT WOS:000479284000018
PM 30895304
DA 2024-03-01
ER

PT J
AU Chen, SW
   Shen, WC
   Chen, WTL
   Hsieh, TC
   Yen, KY
   Chang, JG
   Kao, CH
AF Chen, Shang-Wen
   Shen, Wei-Chih
   Chen, William Tzu-Liang
   Hsieh, Te-Chun
   Yen, Kuo-Yang
   Chang, Jan-Gowth
   Kao, Chia-Hung
TI Metabolic Imaging Phenotype Using Radiomics of [<SUP>18</SUP>F]FDG PET/CT Associated with Genetic Alterations of Colorectal Cancer
SO MOLECULAR IMAGING AND BIOLOGY
LA English
DT Article
DE Positron emission tomography computed tomography (PET; CT); Colorectal cancer (CRC); Radiomics; Mutations
ID k-ras; prognostic-significance; somatic mutations; textural features; kras mutations; p53; apc; accumulation; instability
AB PurposeTo understand the association between genetic mutations and radiomics of 2-deoxy-2-[F-18]fluoro-D-glucose ([F-18]FDG) positron emission tomography (PET)/x-ray computed tomography (CT) in patients with colorectal cancer (CRC).ProceduresThis study included 74 CRC patients who had undergone preoperative [F-18]FDG PET/CT. A total of 65 PET/CT-related features including intensity, volume-based, histogram, and textural features were calculated. High-resolution melting methods were used for genetic mutation analysis.ResultsGenetic mutants were found in 21 KRAS tumors (28%), 31 TP53 tumors (42%), and 17 APC tumors (23%). Tumors with a mutated KRAS had an increased value at the 25th percentile of maximal standardized uptake value (SUVmax) within their metabolic tumor volume (MTV) (P<.0001; odds ratio [OR] 1.99; 95% confidence interval [CI] 1.37-2.90) and their contrast from the gray-level cooccurrence matrix (P=.005; OR 1.52; 95% CI 1.14-2.04). A mutated TP53 was associated with an increased value of short-run low gray-level emphasis derived from the gray-level run length matrix (P=.001; OR 243006.0; 95% CI 59.2-996,872,313). APC mutants exhibited lower low gray-level zone emphasis derived from the gray-level zone length matrix (P=.006; OR<.0001; 95% CI 0.000-0.22).ConclusionPET/CT-derived radiomics can provide supplemental information to determine KRAS, TP53, and APC genetic alterations in CRC.
C1 [Chen, Shang-Wen] China Med Univ Hosp, Dept Radiat Oncol, Taichung, Taiwan.
   [Chen, Shang-Wen; Chen, William Tzu-Liang; Chang, Jan-Gowth; Kao, Chia-Hung] China Med Univ, Coll Med, Sch Med, Grad Inst Clin Med Sci, 2 Yuh Der Rd, Taichung 404, Taiwan.
   [Chen, Shang-Wen] Taipei Med Univ, Sch Med, Dept Radiol, Taipei, Taiwan.
   [Shen, Wei-Chih] Asia Univ, Dept Comp Sci & Informat Engn, Taichung, Taiwan.
   [Chen, William Tzu-Liang] China Med Univ Hosp, Dept Surg, Taichung, Taiwan.
   [Hsieh, Te-Chun; Yen, Kuo-Yang; Kao, Chia-Hung] China Med Univ Hosp, Dept Nucl Med, Taichung, Taiwan.
   [Hsieh, Te-Chun; Yen, Kuo-Yang; Kao, Chia-Hung] China Med Univ Hosp, PET Ctr, Taichung, Taiwan.
   [Hsieh, Te-Chun; Yen, Kuo-Yang] China Med Univ, Dept Biomed Imaging & Radiol Sci, Taichung, Taiwan.
   [Chang, Jan-Gowth] Chine Med Univ Hosp, Dept Lab Med, Taichung, Taiwan.
   [Kao, Chia-Hung] Asia Univ, Dept Bioinformat & Med Engn, Taichung, Taiwan.
C3 China Medical University Taiwan; China Medical University Hospital - Taiwan; China Medical University Taiwan; Taipei Medical University; Asia University Taiwan; China Medical University Taiwan; China Medical University Hospital - Taiwan; China Medical University Taiwan; China Medical University Hospital - Taiwan; China Medical University Taiwan; China Medical University Hospital - Taiwan; China Medical University Taiwan; Asia University Taiwan
RP Kao, CH (corresponding author), China Med Univ, Coll Med, Sch Med, Grad Inst Clin Med Sci, 2 Yuh Der Rd, Taichung 404, Taiwan.; Kao, CH (corresponding author), China Med Univ Hosp, Dept Nucl Med, Taichung, Taiwan.; Kao, CH (corresponding author), China Med Univ Hosp, PET Ctr, Taichung, Taiwan.; Kao, CH (corresponding author), Asia Univ, Dept Bioinformat & Med Engn, Taichung, Taiwan.
EM d10040@mail.cmuh.org.tw
FU Ministry of Health and Welfare, Taiwan, China Medical University Hospital [MOHW107-TDU-B-212-123004]; Academia Sinica Stroke Biosignature Project [BM10701010021]; MOST Clinical Trial Consortium for Stroke [MOST 106-2321-B-039-005-]; Tseng-Lien Lin Foundation, Taichung, Taiwan; Katsuzo and Kiyo Aoshima Memorial Funds, Japan, China Medical University Hospital [CRS-106-039, CRS-106-041]
CR Allegra CJ, 2009, J CLIN ONCOL, V27, P2091, DOI 10.1200/JCO.2009.21.9170
   Chen SW, 2015, CLIN NUCL MED, V40, P621, DOI 10.1097/RLU.0000000000000830
   Chen TH, 2013, COLORECTAL DIS, V15, P1367, DOI 10.1111/codi.12318
   Cheon GJ, 2007, NUCL MED BIOL, V34, P425, DOI 10.1016/j.nucmedbio.2007.01.011
   Conlin A, 2005, GUT, V54, P1283, DOI 10.1136/gut.2005.066514
   Er TK, 2012, CLIN CHIM ACTA, V414, P197, DOI 10.1016/j.cca.2012.09.012
   Fodde R, 2001, NAT REV CANCER, V1, P55, DOI 10.1038/35094067
   HARALICK RM, 1973, IEEE T SYST MAN CYB, VSMC3, P610, DOI 10.1109/TSMC.1973.4309314
   Hatt M, 2017, EUR J NUCL MED MOL I, V44, P151, DOI 10.1007/s00259-016-3427-0
   Iwamoto M, 2014, J NUCL MED, V55, P2038, DOI 10.2967/jnumed.114.142927
   Jemal A, 2011, CA-CANCER J CLIN, V61, P69, DOI 10.3322/caac.20107
   Jiang P, 2011, NAT CELL BIOL, V13, P310, DOI 10.1038/ncb2172
   Karapetis CS, 2008, NEW ENGL J MED, V359, P1757, DOI 10.1056/NEJMoa0804385
   Kawada K, 2012, CLIN CANCER RES, V18, P1696, DOI 10.1158/1078-0432.CCR-11-1909
   Krikelis D, 2014, ANTICANCER RES, V34, P2571
   Leslie A, 2003, CANCER RES, V63, P4656
   Lièvre A, 2008, J CLIN ONCOL, V26, P374, DOI 10.1200/JCO.2007.12.5906
   LOH HH, 1988, IEEE T IND ELECTRON, V35, P323, DOI 10.1109/41.192665
   Lovinfosse P, 2016, BRIT J RADIOL, V89, P0, DOI 10.1259/bjr.20160212
   Munro AJ, 2005, BRIT J CANCER, V92, P434, DOI 10.1038/sj.bjc.6602358
   Shen WC, 2017, EUR J NUCL MED MOL I, V44, P1721, DOI 10.1007/s00259-017-3697-1
   SUN CJ, 1983, COMPUT VISION GRAPH, V23, P341, DOI 10.1016/0734-189X(83)90032-4
   Thibault G, 2009, 10 INT C PATTERN REC, V0, PP140, DOI 10.1142/S0218001413570024
   Tixier F, 2014, PLOS ONE, V9, P0, DOI 10.1371/journal.pone.0099567
   Velazquez ER, 2017, CANCER RES, V77, P3922, DOI 10.1158/0008-5472.CAN-17-0122
   Vousden KH, 2009, NAT REV CANCER, V9, P691, DOI 10.1038/nrc2715
   Westra JL, 2005, J CLIN ONCOL, V23, P5635, DOI 10.1200/JCO.2005.04.096
   Ying HQ, 2012, CELL, V149, P656, DOI 10.1016/j.cell.2012.01.058
   Yip SSF, 2017, J NUCL MED, V58, P569, DOI 10.2967/jnumed.116.181826
   Yun JY, 2009, SCIENCE, V325, P1555, DOI 10.1126/science.1174229
NR 30
TC 27
Z9 31
U1 0
U2 9
PU SPRINGER
PI NEW YORK
PA ONE NEW YORK PLAZA, SUITE 4600, NEW YORK, NY, UNITED STATES
SN 1536-1632
EI 1860-2002
J9 MOL IMAGING BIOL
JI Mol. Imaging. Biol.
PD FEB 15
PY 2019
VL 21
IS 1
BP 183
EP 190
DI 10.1007/s11307-018-1225-8
PG 8
WC Radiology, Nuclear Medicine & Medical Imaging
SC Radiology, Nuclear Medicine & Medical Imaging
GA HL8JX
UT WOS:000458989800021
PM 29948642
DA 2024-03-01
ER

PT J
AU Badic, B
   Hatt, M
   Durand, S
   Le Jossic-Corcos, C
   Simon, B
   Visvikis, D
   Corcos, L
AF Badic, Bogdan
   Hatt, Mathieu
   Durand, Stephanie
   Le Jossic-Corcos, Catherine
   Simon, Brigitte
   Visvikis, Dimitris
   Corcos, Laurent
TI Radiogenomics-based cancer prognosis in colorectal cancer
SO SCIENTIFIC REPORTS
LA English
DT Article
ID ct texture analysis; tumor heterogeneity; radiomics; association; expression; features; colon; stage
AB Radiogenomics aims at investigating the relationship between imaging radiomic features and gene expression alterations. This study addressed the potential prognostic complementary value of contrast enhanced computed tomography (CE-CT) radiomic features and gene expression data in primary colorectal cancers (CRC). Sixty-four patients underwent CT scans and radiomic features were extracted from the delineated tumor volume. Gene expression analysis of a small set of genes, previously identified as relevant for CRC, was conducted on surgical samples from the same tumors. The relationships between radiomic and gene expression data was assessed using the Kruskal-Wallis test. Multiple testing was not performed, as this was a pilot study. Cox regression was used to identify variables related to overall survival (OS) and progression free survival (PFS). ABCC2 gene expression was correlated with N (p = 0.016) and M stages (p = 0.022). Expression changes of ABCC2, CD166, CDKNV1 and INHBB genes exhibited significant correlations with some radiomic features. OS was associated with Ratio 3D Surface/volume (p = 0.022) and ALDH1A1 expression (p = 0.042), whereas clinical stage (p = 0.004), ABCC2 expression (p = 0.035), and Entropy(GLCM_E) (p = 0.0031), were prognostic factors for PFS. Combining CE-CT radiomics with gene expression analysis and histopathological examination of primary CRC could provide higher prognostic stratification power, leading to improved patient management.
C1 [Badic, Bogdan; Hatt, Mathieu; Visvikis, Dimitris] INSERM, UMR 1101, LaTIM, 22 Rue Camille Desmoulins, F-29238 Brest, France.
   [Durand, Stephanie; Le Jossic-Corcos, Catherine; Simon, Brigitte; Corcos, Laurent] INSERM, UMR 1078, 22 Ave Camille Desmoulins, F-29238 Brest, France.
C3 Universite de Bretagne Occidentale; Institut National de la Sante et de la Recherche Medicale (Inserm); Institut National de la Sante et de la Recherche Medicale (Inserm); Universite de Bretagne Occidentale
RP Badic, B (corresponding author), INSERM, UMR 1101, LaTIM, 22 Rue Camille Desmoulins, F-29238 Brest, France.
EM bogdan.badic@chu-brest.fr
FU Ligue contre le cancer; comite du Finistere; INSERM
CR Aerts HJWL, 2014, NAT COMMUN, V5, P0, DOI 10.1038/ncomms5006
   Andersen V, 2015, PLOS ONE, V10, P0, DOI 10.1371/journal.pone.0119255
   Badic B, 2018, CARACTERISATION MULT, V0, P0
   Badic B, 2019, ACAD RADIOL, V26, P469, DOI 10.1016/j.acra.2018.06.004
   Candeil L, 2004, INT J CANCER, V109, P848, DOI 10.1002/ijc.20032
   Chen JH, 2015, PLOS ONE, V10, P0, DOI 10.1371/journal.pone.0116549
   Desseroit MC, 2016, EUR J NUCL MED MOL I, V43, P1477, DOI 10.1007/s00259-016-3325-5
   Dinapoli N, 2016, TRANSL CANCER RES, V5, P424, DOI 10.21037/tcr.2016.06.08
   Ganeshan B, 2012, CLIN RADIOL, V67, P157, DOI 10.1016/j.crad.2011.08.012
   Huang XM, 2018, ACAD RADIOL, V25, P1285, DOI 10.1016/j.acra.2018.01.020
   Huang YQ, 2016, J CLIN ONCOL, V34, P2157, DOI 10.1200/JCO.2015.65.9128
   Images CT, 2014, TRANSL ONCOL, V7, P72, DOI 10.1593/TLO.13844
   Incoronato M, 2017, INT J MOL SCI, V18, P0, DOI 10.3390/ijms18040805
   Kahlert C, 2012, ANN SURG ONCOL, V19, P4193, DOI 10.1245/s10434-012-2518-9
   Leijenaar RTH, 2015, SCI REP-UK, V5, P0, DOI 10.1038/srep11075
   Leng ZW, 2013, PLOS ONE, V8, P0, DOI 10.1371/journal.pone.0056082
   Liang CS, 2016, ONCOTARGET, V7, P31401, DOI 10.18632/oncotarget.8919
   Losi L, 2005, EVOLUTION INTRATUMOR, V26, P0
   Lubner MG, 2015, ABDOM IMAGING, V40, P2331, DOI 10.1007/s00261-015-0438-4
   Mondaca S, 2018, COLORECTAL CANC GENO, V6, P1
   Ng F, 2013, EUR J RADIOL, V82, P342, DOI 10.1016/j.ejrad.2012.10.023
   Parmar C, 2014, PLOS ONE, V9, P0, DOI 10.1371/journal.pone.0102107
   Pesson M, 2014, PLOS ONE, V9, P0, DOI 10.1371/journal.pone.0087761
   Sala E, 2018, HHS PUBLIC ACCESS, V72, P3
   Theile D, 2009, BIOCHEM PHARMACOL, V78, P1366, DOI 10.1016/j.bcp.2009.07.006
   Therkildsen C, 2014, ACTA ONCOL, V53, P852, DOI 10.3109/0284186X.2014.895036
   Tixier F, 2012, J NUCL MED, V53, P693, DOI 10.2967/jnumed.111.099127
   Wang XY, 2013, CANCER BIOMARK, V13, P81, DOI 10.3233/CBM-130344
   Yang JZ, 2016, COMPUT MED IMAG GRAP, V48, P1, DOI 10.1016/j.compmedimag.2015.12.001
NR 31
TC 31
Z9 35
U1 1
U2 14
PU NATURE PUBLISHING GROUP
PI LONDON
PA MACMILLAN BUILDING, 4 CRINAN ST, LONDON N1 9XW, ENGLAND
SN 2045-2322
EI 
J9 SCI REP-UK
JI Sci Rep
PD JUL 5
PY 2019
VL 9
IS 
BP 
EP 
DI 10.1038/s41598-019-46286-6
PG 7
WC Multidisciplinary Sciences
SC Science & Technology - Other Topics
GA IH1DG
UT WOS:000474230900023
PM 31278324
DA 2024-03-01
ER

PT J
AU Li, YM
   Liang, YC
   Sun, ZY
   Xu, KB
   Fan, X
   Li, SW
   Zhang, Z
   Jiang, T
   Liu, X
   Wang, YY
AF Li, Yiming
   Liang, Yuchao
   Sun, Zhiyan
   Xu, Kaibin
   Fan, Xing
   Li, Shaowu
   Zhang, Zhong
   Jiang, Tao
   Liu, Xing
   Wang, Yinyan
TI Radiogenomic analysis of PTEN mutation in glioblastoma using preoperative multi-parametric magnetic resonance imaging
SO NEURORADIOLOGY
LA English
DT Article
DE Glioblastoma; Radiogenomics; Phosphatase and tensin homolog (PTEN); Machine learning
ID mri features; tumor; classification; gliomas; gene; expression; biomarkers; complexes; pathways; texture
AB Purpose PTEN mutation status is a pivotal biomarker for glioblastoma. This study aimed to establish a radiomic signature to predict PTEN mutation status in patients with glioblastoma, and to investigate the genetic background behind this radiomic signature. Methods In this study, a total of 862 radiomic features were extracted from each patient. The training (n = 69) and validation (n = 40) sets were retrospectively collected from the Cancer Genome Atlas and the Chinese Glioma Genome Atlas, respectively. The minimum redundancy maximum relevance (mRMR) algorithm was used to select the best predictive features of PTEN status. A machine learning model was then built with the selected features using a support vector machine classifier. The predictive performance of each selected feature and the complete model were evaluated via the area under the curve from receiver operating characteristic analysis in both the training and validation sets. The genetic background underlying the radiomic signature was determined using radiogenomic analysis. Results Six features were selected using the mRMR algorithm, including two features derived from contrast-enhanced images and four features derived from T2-weighted images. The predictive performance of the machine learning model for the training and validation sets were 0.925 and 0.787, respectively, which were better than the individual features. Radiogenomics analysis revealed that the PTEN-associated biological processes could be described using the radiomic signature. Conclusion These results show that radiomic features derived from preoperative MRI can predict PTEN mutation status in glioblastoma patients, thus providing a novel noninvasive imaging biomarker.
C1 [Li, Yiming; Sun, Zhiyan; Fan, Xing; Liu, Xing] Capital Med Univ, Beijing Neurosurg Inst, Beijing, Peoples R China.
   [Liang, Yuchao; Zhang, Zhong; Wang, Yinyan] Capital Med Univ, Beijing Tiantan Hosp, Dept Neurosurg, 6 Tiantanxili, Beijing 100050, Peoples R China.
   [Xu, Kaibin] Chinese Acad Sci, Inst Automat, Beijing, Peoples R China.
   [Li, Shaowu] Capital Med Univ, Beijing Neurosurg Inst, Neurol Imaging Ctr, Beijing, Peoples R China.
   [Jiang, Tao] Chinese Glioma Genome Atlas Network CGGA, Beijing, Peoples R China.
   [Jiang, Tao] Asian Glioma Genome Atlas Network AGGA, Beijing, Peoples R China.
   [Jiang, Tao] China Natl Clin Res Ctr Neurol Dis, Beijing, Peoples R China.
C3 Beijing Neurosurgical Institute; Capital Medical University; Capital Medical University; Chinese Academy of Sciences; Institute of Automation, CAS; Beijing Neurosurgical Institute; Capital Medical University
RP Wang, YY (corresponding author), Capital Med Univ, Beijing Tiantan Hosp, Dept Neurosurg, 6 Tiantanxili, Beijing 100050, Peoples R China.
EM tiantanyinyan@126.com
FU National Natural Science Foundation of China [81601452]; Beijing Natural Science Foundation [7174295]; National Key Research and Development Plan [2016YFC0902500]; National Key Research and Development Program of China [2018YFC0115604]
CR Abounader R, 2009, EXPERT REV ANTICANC, V9, P235, DOI 10.1586/14737140.9.2.235
   Aerts HJWL, 2016, SCI REP-UK, V6, P0, DOI 10.1038/srep33860
   Aerts HJWL, 2014, NAT COMMUN, V5, P0, DOI 10.1038/ncomms5006
   Benitez JA, 2017, NAT COMMUN, V8, P0, DOI 10.1038/ncomms15223
   Brennan CW, 2013, CELL, V155, P462, DOI 10.1016/j.cell.2013.09.034
   Chai RC, 2019, MODERN PATHOL, V32, P4, DOI 10.1038/s41379-018-0143-2
   De Jay N, 2013, BIOINFORMATICS, V29, P2365, DOI 10.1093/bioinformatics/btt383
   Gillies RJ, 2016, RADIOLOGY, V278, P563, DOI 10.1148/radiol.2015151169
   Gu JJ, 2018, INT J MOL MED, V41, P284, DOI 10.3892/ijmm.2017.3233
   Hu LS, 2017, NEURO-ONCOLOGY, V19, P128, DOI 10.1093/neuonc/now135
   Huang DW, 2009, NAT PROTOC, V4, P44, DOI 10.1038/nprot.2008.211
   Huang DW, 2009, NUCLEIC ACIDS RES, V37, P1, DOI 10.1093/nar/gkn923
   Huang MW, 2017, PLOS ONE, V12, P0, DOI 10.1371/journal.pone.0161501
   Jiang T, 2016, CANCER LETT, V375, P263, DOI 10.1016/j.canlet.2016.01.024
   Karsy M, 2015, NEUROSURG FOCUS, V38, P0, DOI 10.3171/2015.1.FOCUS14755
   Katsetos CD, 2007, NEUROCHEM RES, V32, P1387, DOI 10.1007/s11064-007-9321-1
   Kickingereder P, 2016, RADIOLOGY, V281, P907, DOI 10.1148/radiol.2016161382
   Kini V, 2010, J BIOL CHEM, V285, P33082, DOI 10.1074/jbc.M110.142034
   Korfiatis P, 2016, MED PHYS, V43, P2835, DOI 10.1118/1.4948668
   Koul D, 2008, CANCER BIOL THER, V7, P1321, DOI 10.4161/cbt.7.9.6954
   Lehrer Michael, 2017, ONCOSCIENCE, V4, P57, DOI 10.18632/oncoscience.353
   Li YM, 2018, EUR RADIOL, V28, P356, DOI 10.1007/s00330-017-4964-z
   Li YY, 2018, J BUON, V23, P391
   Louis DN, 2007, ACTA NEUROPATHOL, V114, P547, DOI 10.1007/s00401-007-0278-6
   Louis DN, 2016, ACTA NEUROPATHOL, V131, P803, DOI 10.1007/s00401-016-1545-1
   Luo SL, 2018, OXID MED CELL LONGEV, V2018, P0, DOI 10.1155/2018/9146528
   McCann SM, 2016, AM J ROENTGENOL, V206, P559, DOI 10.2214/AJR.15.14967
   Mortazavi Atiyeh, 2016, ADVANCES IN BIOINFORMATICS, V2016, P1058305, DOI 10.1155/2016/1058305
   Myung JK, 2012, ONCOL REP, V28, P1639, DOI 10.3892/or.2012.1994
   Nakamura JL, 2005, J NEURO-ONCOL, V71, P215, DOI 10.1007/s11060-004-1718-y
   Ng F, 2013, RADIOLOGY, V266, P177, DOI 10.1148/radiol.12120254
   Orrù G, 2012, NEUROSCI BIOBEHAV R, V36, P1140, DOI 10.1016/j.neubiorev.2012.01.004
   Prasanna P, 2017, EUR RADIOL, V27, P4188, DOI 10.1007/s00330-016-4637-3
   Ryoo I, 2013, PLOS ONE, V8, P0, DOI 10.1371/journal.pone.0071704
   Wang YY, 2014, NEURORADIOLOGY, V56, P1113, DOI 10.1007/s00234-014-1427-y
   Wu DM, 2019, IUBMB LIFE, V71, P81, DOI 10.1002/iub.1944
   Xu PF, 2019, ONCOL REP, V41, P125, DOI 10.3892/or.2018.6845
   Xu Y, 2016, SCI REP-UK, V6, P0, DOI 10.1038/srep38318
   Yang YL, 2010, ANTICANCER RES, V30, P981
   Yuan F, 2017, BIOMED RES INT-UK, V2017, P0, DOI 10.1155/2017/5741948
   Zhang BQ, 2017, NEURO-ONCOLOGY, V19, P109, DOI 10.1093/neuonc/now121
   Zinn PO, 2017, NEUROSURGERY, V64, P203, DOI 10.1093/neuros/nyx316
NR 42
TC 18
Z9 19
U1 0
U2 6
PU SPRINGER
PI NEW YORK
PA ONE NEW YORK PLAZA, SUITE 4600, NEW YORK, NY, UNITED STATES
SN 0028-3940
EI 1432-1920
J9 NEURORADIOLOGY
JI Neuroradiology
PD NOV 15
PY 2019
VL 61
IS 11
BP 1229
EP 1237
DI 10.1007/s00234-019-02244-7
PG 9
WC Clinical Neurology; Neuroimaging; Radiology, Nuclear Medicine & Medical Imaging
SC Neurosciences & Neurology; Radiology, Nuclear Medicine & Medical Imaging
GA JW4LV
UT WOS:000503025800003
PM 31218383
DA 2024-03-01
ER

PT J
AU Park, S
   Lee, SM
   Do, KH
   Lee, JG
   Bae, W
   Park, H
   Jung, KH
   Seo, JB
AF Park, Sohee
   Lee, Sang Min
   Do, Kyung-Hyun
   Lee, June-Goo
   Bae, Woong
   Park, Hyunho
   Jung, Kyu-Hwan
   Seo, Joon Beom
TI Deep Learning Algorithm for Reducing CT Slice Thickness: Effect on Reproducibility of Radiomic Features in Lung Cancer
SO KOREAN JOURNAL OF RADIOLOGY
LA English
DT Article
DE Computed tomography; Radiomics; Slice thickness; Deep learning
ID superresolution; images
AB Objective: To retrospectively assess the effect of CT slice thickness on the reproducibility of radiomic features (RFs) of lung cancer, and to investigate whether convolutional neural network (CNN)-based super-resolution (SR) algorithms can improve the reproducibility of RFs obtained from images with different slice thicknesses. Materials and Methods: CT images with 1-, 3-, and 5-mm slice thicknesses obtained from 100 pathologically proven lung cancers between July 2017 and December 2017 were evaluated. CNN-based SR algorithms using residual learning were developed to convert thick-slice images into 1-mm slices. Lung cancers were semi-automatically segmented and a total of 702 RFs (tumor intensity, texture, and wavelet features) were extracted from 1-, 3-, and 5-mm slices, as well as the 1-mm slices generated from the 3- and 5-mm images. The stabilities of the RFs were evaluated using concordance correlation coefficients (CCCs). Results: The mean CCCs for the comparisons of original 1 mm vs. 3 mm, 1 mm vs. 5 mm, and 3 mm vs. 5 mm images were 0.41, 0.27, and 0.65, respectively (p < 0.001 for all comparisons). Tumor intensity features showed the best reproducibility while wavelets showed the lowest reproducibility. The majority of RFs failed to achieve reproducibility (CCC >= 0.85; 3.6%, 1.0%, and 21.5%, respectively). After applying the CNN-based SR algorithms, the reproducibility significantly improved in all three pairings (mean CCCs: 0.58, 0.45, and 0.72; p < 0.001 for all comparisons). The reproducible RFs also increased (36.3%, 17.4%, and 36.9%, respectively). Conclusion: The reproducibility of RFs in lung cancer is significantly influenced by CT slice thickness, which can be improved by the CNN-based SR algorithms.
C1 [Park, Sohee; Lee, Sang Min; Do, Kyung-Hyun; Seo, Joon Beom] Univ Ulsan, Coll Med, Asan Med Ctr, Dept Radiol, 88 Olymp Ro 43 Gil, Seoul 05505, South Korea.
   [Park, Sohee; Lee, Sang Min; Do, Kyung-Hyun; Seo, Joon Beom] Univ Ulsan, Coll Med, Asan Med Ctr, Res Inst Radiol, 88 Olymp Ro 43 Gil, Seoul 05505, South Korea.
   [Lee, June-Goo] Univ Ulsan, Coll Med, Asan Med Ctr, Dept Convergence Med, Seoul, South Korea.
   [Bae, Woong; Park, Hyunho; Jung, Kyu-Hwan] VUNO Inc, Seoul, South Korea.
C3 University of Ulsan; University of Ulsan; University of Ulsan; Asan Medical Center
RP Lee, SM (corresponding author), Univ Ulsan, Coll Med, Asan Med Ctr, Dept Radiol, 88 Olymp Ro 43 Gil, Seoul 05505, South Korea.; Lee, SM (corresponding author), Univ Ulsan, Coll Med, Asan Med Ctr, Res Inst Radiol, 88 Olymp Ro 43 Gil, Seoul 05505, South Korea.
EM sangmin.lee.md@gmail.com
FU Basic Science Research Program through the National Research Foundation of Korea (NRF) - Ministry of Science, ICT Future Planning [NRF-2016R1A2B1016355]; Korea Health technology R&D Project, Ministry for Health & Welfare Affairs, Republic of Korea [HI18C0673]
CR Aerts HJWL, 2014, NAT COMMUN, V5, P0, DOI 10.1038/ncomms5006
   Bahrami K, 2017, MED PHYS, V44, P1661, DOI 10.1002/mp.12132
   Bankier AA, 2017, RADIOLOGY, V285, P584, DOI 10.1148/radiol.2017162894
   Berenguer R, 2018, RADIOLOGY, V288, P407, DOI 10.1148/radiol.2018172361
   Bhavsar A, 2013, MED PHYS, V40, P0, DOI 10.1118/1.4829501
   Coupé P, 2013, NEUROIMAGE, V83, P245, DOI 10.1016/j.neuroimage.2013.06.030
   Gillies RJ, 2016, RADIOLOGY, V278, P563, DOI 10.1148/radiol.2015151169
   He L, 2016, SCI REP-UK, V6, P0, DOI 10.1038/srep34921
   Huang YQ, 2016, RADIOLOGY, V281, P947, DOI 10.1148/radiol.2016152234
   Kim C, 2018, EUR RADIOL, V28, P1402, DOI 10.1007/s00330-017-5091-6
   Kim J, 2016, PROC CVPR IEEE, V0, PP1637, DOI 10.1109/CVPR.2016.181
   Larue RTHM, 2017, ACTA ONCOL, V56, P1544, DOI 10.1080/0284186X.2017.1351624
   LIN LI, 1989, BIOMETRICS, V45, P255, DOI 10.2307/2532051
   Lu L, 2016, PLOS ONE, V11, P0, DOI 10.1371/journal.pone.0166550
   Parmar C, 2014, PLOS ONE, V9, P0, DOI 10.1371/journal.pone.0102107
   Rueda A, 2013, MED IMAGE ANAL, V17, P113, DOI 10.1016/j.media.2012.09.003
   Zhang B, 2017, CLIN CANCER RES, V23, P4259, DOI 10.1158/1078-0432.CCR-16-2910
   Zhao BS, 2016, SCI REP-UK, V6, P0, DOI 10.1038/srep23428
NR 18
TC 40
Z9 43
U1 1
U2 20
PU KOREAN SOCIETY OF RADIOLOGY
PI SEOUL
PA 71, YANGJAECHEON-RO, SEOCHO-GU, SEOUL, SOUTH KOREA
SN 1229-6929
EI 2005-8330
J9 KOREAN J RADIOL
JI Korean J. Radiol.
PD OCT 15
PY 2019
VL 20
IS 10
BP 1431
EP 1440
DI 10.3348/kjr.2019.0212
PG 10
WC Radiology, Nuclear Medicine & Medical Imaging
SC Radiology, Nuclear Medicine & Medical Imaging
GA IZ7DO
UT WOS:000487247200003
PM 31544368
DA 2024-03-01
ER

PT J
AU Digumarthy, SR
   Padole, AM
   Rastogi, S
   Price, M
   Mooradian, MJ
   Sequist, LV
   Kalra, MK
AF Digumarthy, Subba R.
   Padole, Atul M.
   Rastogi, Shivam
   Price, Melissa
   Mooradian, Meghan J.
   Sequist, Lecia V.
   Kalra, Mannudeep K.
TI Predicting malignant potential of subsolid nodules: can radiomics preempt longitudinal follow up CT?
SO CANCER IMAGING
LA English
DT Article
DE Radiomics; Lung cancer; Subsolid nodules; Benign and malignant lung nodules; Chest CT; Follow up CT
ID part-solid nodules; texture analysis; lung-cancer; tumor heterogeneity; preinvasive-lesions; needle-biopsy; differentiation; adenocarcinoma; images; pure
AB BackgroundTo assess if radiomics can differentiate benign and malignant subsolid lung nodules (SSNs) on baseline or follow up chest CT examinations. If radiomics can differentiate between benign and malignant subsolid lung nodules, the clinical implications are shorter follow up CT imaging and early recognition of lung adenocarcinoma on imaging.Materials and methodsThe IRB approved retrospective study included 36 patients (mean age 698years; 5 males, 31 females) with 108 SSNs (31benign, 77 malignant) who underwent follow up chest CT for evaluation of indeterminate SSN. All SSNs were identified on both baseline and follow up chest CT. DICOM CT images were deidentified and exported into the open access 3D Slicer software (version 4.7) to obtain radiomic features. Logistic regression analyses and receiver operating characteristic (ROC) curves for various quantitative parameters were generated with SPSS statistical software.ResultsOnly 2/92 radiomic features (cluster shade and surface volume ratio) enabled differentiation between malignant and benign SSN on baseline chest CT (P=0.01 and 0.03) with moderate accuracy [AUC 0.624 (0.505-0.743)]. On follow-up CT, 52/92 radiomic features were significantly different between benign and malignant SSN (P: 0.04 -<0.0001) with improved accuracy [AUC: 0.708 (0.605-0.811), P=0.04 - <0.0001]. Radiomics of benign SSN were stable over time, whereas 63/92 radiomic features of malignant SSNs changed significantly between the baseline and follow up chest CT (P: 0.04 -<0.0001).Conclusions Temporal changes in radiomic features of subsolid lung nodules favor malignant etiology over benign. The change in radiomics features of subsolid lung nodules can allow shorter follow up CT imaging and early recognition of lung adenocarcinoma on imaging. Radiomic features have limited application in differentiating benign and early malignant SSN on baseline chest CT.
C1 [Digumarthy, Subba R.; Padole, Atul M.; Rastogi, Shivam; Price, Melissa; Kalra, Mannudeep K.] Massachusetts Gen Hosp, Dept Radiol, 55 Fruit St, Boston, MA 02114 USA.
   [Mooradian, Meghan J.; Sequist, Lecia V.] Massachusetts Gen Hosp, Dept Med, 55 Fruit St, Boston, MA 02114 USA.
   [Digumarthy, Subba R.] Harvard Med Sch, Massachusetts Gen Hosp, Dept Radiol, 75 Blossom Court,Suite 236, Boston, MA 02114 USA.
C3 Harvard University; Massachusetts General Hospital; Harvard University; Massachusetts General Hospital; Harvard University; Harvard Medical School; Massachusetts General Hospital
RP Digumarthy, SR (corresponding author), Massachusetts Gen Hosp, Dept Radiol, 55 Fruit St, Boston, MA 02114 USA.; Digumarthy, SR (corresponding author), Harvard Med Sch, Massachusetts Gen Hosp, Dept Radiol, 75 Blossom Court,Suite 236, Boston, MA 02114 USA.
EM sdigumarthy@mgh.harvard.edu
CR Chae HD, 2014, RADIOLOGY, V273, P285, DOI 10.1148/radiol.14132187
   Choi W, 2018, MED PHYS, V0, P0
   Choromanska A, 2012, POL J RADIOL, V77, P22, DOI 10.12659/PJR.882967
   Fan L, 2018, EUR RADIOL, V0, P0
   Gillies RJ, 2016, RADIOLOGY, V278, P563, DOI 10.1148/radiol.2015151169
   Han L, 2018, CLIN RADIOL, V73, P0, DOI 10.1016/j.crad.2017.12.021
   Hawkins S, 2016, J THORAC ONCOL, V11, P2120, DOI 10.1016/j.jtho.2016.07.002
   Henschke CI, 2002, AM J ROENTGENOL, V178, P1053, DOI 10.2214/ajr.178.5.1781053
   Henschke CI, 2016, AM J ROENTGENOL, V207, P1176, DOI 10.2214/AJR.16.16043
   Hwang IP, 2015, INVEST RADIOL, V50, P798, DOI 10.1097/RLI.0000000000000186
   Klein JS, 1996, RADIOLOGY, V198, P715, DOI 10.1148/radiology.198.3.8628859
   Lambin P, 2012, EUR J CANCER, V48, P441, DOI 10.1016/j.ejca.2011.11.036
   Lee G, 2017, EUR J RADIOL, V86, P297, DOI 10.1016/j.ejrad.2016.09.005
   Lubner MG, 2017, ABDOM RADIOL, V42, P2069, DOI 10.1007/s00261-017-1096-5
   Lubner MG, 2015, ABDOM IMAGING, V40, P2331, DOI 10.1007/s00261-015-0438-4
   MacMahon H, 2017, RADIOLOGY, V284, P228, DOI 10.1148/radiol.2017161659
   Miles KA, 2016, CANCER IMAGING, V16, P0, DOI 10.1186/s40644-016-0065-5
   Naidich DP, 2010, RADIOLOGY, V255, P16, DOI 10.1148/radiol.10092423
   Nardone V, 2018, RADIOL MED, V0, P0
   Ng F, 2013, EUR J RADIOL, V82, P342, DOI 10.1016/j.ejrad.2012.10.023
   Parmar C, 2015, SCI REP, V0, P568
   She Y, 2018, EUR RADIOL, V0, P0
   Velazquez ER, 2013, SCI REP-UK, V3, P0, DOI 10.1038/srep03529
   Wu CC, 2011, AM J ROENTGENOL, V196, PW678, DOI 10.2214/AJR.10.4659
   Wu WM, 2016, FRONT ONCOL, V6, P0, DOI 10.3389/fonc.2016.00071
   Yagi T, 2018, JPN J RADIOL, V36, P113, DOI 10.1007/s11604-017-0711-2
   Yang WJ, 2018, CLIN LUNG CANCER, V19, PE75, DOI 10.1016/j.cllc.2017.05.023
   Yeow KM, 2004, CHEST, V126, P748, DOI 10.1378/chest.126.3.748
   Yuan M, 2017, EUR RADIOL, V27, P4857, DOI 10.1007/s00330-017-4855-3
   Zhou ZJ, 2017, TRANSL LUNG CANCER R, V6, P62, DOI 10.21037/tlcr.2017.02.02
NR 30
TC 33
Z9 36
U1 1
U2 15
PU BMC
PI LONDON
PA CAMPUS, 4 CRINAN ST, LONDON N1 9XW, ENGLAND
SN 1470-7330
EI 1740-5025
J9 CANCER IMAGING
JI Cancer Imaging
PD JUN 10
PY 2019
VL 19
IS 
BP 
EP 
DI 10.1186/s40644-019-0223-7
PG 8
WC Oncology; Radiology, Nuclear Medicine & Medical Imaging
SC Oncology; Radiology, Nuclear Medicine & Medical Imaging
GA ID9UA
UT WOS:000472031400001
PM 31182167
DA 2024-03-01
ER

PT J
AU Oikonomou, EK
   Williams, MC
   Kotanidis, CP
   Desai, MY
   Marwan, M
   Antonopoulos, AS
   Thomas, KE
   Thomas, S
   Akoumianakis, I
   Fan, LM
   Kesavan, S
   Herdman, L
   Alashi, A
   Centeno, EH
   Lyasheva, M
   Griffin, BP
   Flamm, SD
   Shirodaria, C
   Sabharwal, N
   Kelion, A
   Dweck, MR
   Van Beek, EJR
   Deanfield, J
   Hopewell, JC
   Neubauer, S
   Channon, KM
   Achenbach, S
   Newby, DE
   Antoniades, C
AF Oikonomou, Evangelos K.
   Williams, Michelle C.
   Kotanidis, Christos P.
   Desai, Milind Y.
   Marwan, Mohamed
   Antonopoulos, Alexios S.
   Thomas, Katharine E.
   Thomas, Sheena
   Akoumianakis, Ioannis
   Fan, Lampson M.
   Kesavan, Sujatha
   Herdman, Laura
   Alashi, Alaa
   Centeno, Erika Hutt
   Lyasheva, Maria
   Griffin, Brian P.
   Flamm, Scott D.
   Shirodaria, Cheerag
   Sabharwal, Nikant
   Kelion, Andrew
   Dweck, Marc R.
   Van Beek, Edwin J. R.
   Deanfield, John
   Hopewell, Jemma C.
   Neubauer, Stefan
   Channon, Keith M.
   Achenbach, Stephan
   Newby, David E.
   Antoniades, Charalambos
TI A novel machine learning-derived radiotranscriptomic signature of perivascular fat improves cardiac risk prediction using coronary CT angiography
SO EUROPEAN HEART JOURNAL
LA English
DT Article
DE Computed tomography; Adipose tissue; Radiomics; Machine learning; Risk stratification; Coronary artery disease
ID adipose-tissue; inflammation; adiponectin; guidelines; management; radiomics; society; disease; heart; scct
AB Background Coronary inflammation induces dynamic changes in the balance between water and lipid content in perivascular adipose tissue (PVAT), as captured by perivascular Fat Attenuation Index (FAI) in standard coronary CT angiography (CCTA). However, inflammation is not the only process involved in atherogenesis and we hypothesized that additional radiomic signatures of adverse fibrotic and microvascular PVAT remodelling, may further improve cardiac risk prediction. Methods and results We present a new artificial intelligence-powered method to predict cardiac risk by analysing the radiomic profile of coronary PVAT, developed and validated in patient cohorts acquired in three different studies. In Study 1, adipose tissue biopsies were obtained from 167 patients undergoing cardiac surgery, and the expression of genes representing inflammation, fibrosis and vascularity was linked with the radiomic features extracted from tissue CT images. Adipose tissue wavelet-transformed mean attenuation (captured by FAI) was the most sensitive radiomic feature in describing tissue inflammation (TNFA expression), while features of radiomic texture were related to adipose tissue fibrosis (COL1A1 expression) and vascularity (CD31 expression). In Study 2, we analysed 1391 coronary PVAT radiomic features in 101 patients who experienced major adverse cardiac events (MACE) within 5years of having a CCTA and 101 matched controls, training and validating a machine learning (random forest) algorithm (fat radiomic profile, FRP) to discriminate cases from controls (C-statistic 0.77 [95%CI: 0.62-0.93] in the external validation set). The coronary FRP signature was then tested in 1575 consecutive eligible participants in the SCOT-HEART trial, where it significantly improved MACE prediction beyond traditional risk stratification that included risk factors, coronary calcium score, coronary stenosis, and high-risk plaque features on CCTA (Delta[C-statistic] = 0.126, P<0.001). In Study 3, FRP was significantly higher in 44 patients presenting with acute myocardial infarction compared with 44 matched controls, but unlike FAI, remained unchanged 6 months after the index event, confirming that FRP detects persistent PVAT changes not captured by FAI. Conclusion The CCTA-based radiomic profiling of coronary artery PVAT detects perivascular structural remodelling associated with coronary artery disease, beyond inflammation. A new artificial intelligence (AI)-powered imaging biomarker (FRP) leads to a striking improvement of cardiac risk prediction over and above the current state-of-the-art.
C1 [Oikonomou, Evangelos K.; Kotanidis, Christos P.; Antonopoulos, Alexios S.; Thomas, Katharine E.; Thomas, Sheena; Akoumianakis, Ioannis; Herdman, Laura; Lyasheva, Maria; Neubauer, Stefan; Channon, Keith M.; Antoniades, Charalambos] Univ Oxford, John Radcliffe Hosp, Radcliffe Dept Med, Div Cardiovasc Med, Headley Way, Oxford OX3 9DU, England.
   [Oikonomou, Evangelos K.; Kotanidis, Christos P.; Antonopoulos, Alexios S.; Thomas, Katharine E.; Thomas, Sheena; Herdman, Laura; Lyasheva, Maria; Antoniades, Charalambos] John Radcliffe Hosp, Oxford Acad Cardiovasc CT Core Lab, West Wing,Headley Way, Oxford OX3 9DU, England.
   [Williams, Michelle C.; Dweck, Marc R.; Newby, David E.] Univ Edinburgh, British Heart Fdn Ctr Cardiovasc Sci, Chancellors Bldg,49 Little France Cres, Edinburgh EH16 4TJ, Midlothian, Scotland.
   [Williams, Michelle C.; Dweck, Marc R.; Van Beek, Edwin J. R.; Newby, David E.] Univ Edinburgh, Edinburgh Imaging Facil QMRI, 47 Little France Cres, Edinburgh EH16 4TJ, Midlothian, Scotland.
   [Desai, Milind Y.; Alashi, Alaa; Centeno, Erika Hutt; Griffin, Brian P.; Flamm, Scott D.] Cleveland Clin, Heart & Vasc Inst, 9500 Euclid Ave, Cleveland, OH 44195 USA.
   [Marwan, Mohamed; Achenbach, Stephan] Friedrich Alexander Univ Erlangen Nurnberg, Dept Cardiol, Ulmenweg 18, D-91054 Erlangen, Germany.
   [Fan, Lampson M.; Kesavan, Sujatha; Shirodaria, Cheerag; Sabharwal, Nikant; Kelion, Andrew] Oxford Univ Hosp NHS Fdn Trust, John Radcliffe Hosp, Dept Cardiol, Oxford OX3 9DU, England.
   [Shirodaria, Cheerag] Caristo Diagnost Ltd, Whichford House,John Smith Dr, Oxford OX4 2JY, England.
   [Deanfield, John] UCL, Natl Ctr Cardiovasc Prevent & Outcomes, Inst Cardiovasc Sci, 1 St Martins Le Grand, London EC1A 4NP, England.
   [Hopewell, Jemma C.] Univ Oxford, Nuffield Dept Populat Hlth, Clin Trial Serv Unit, BHF Ctr Res Excellence,Big Data Inst, Old Rd Campus,Roosevelt Dr, Oxford OX3 7LF, England.
   [Neubauer, Stefan; Channon, Keith M.; Antoniades, Charalambos] Univ Oxford, John Radcliffe Hosp, British Heart Fdn Ctr Res Excellence, Headley Way, Oxford OX3 9DU, England.
   [Neubauer, Stefan; Channon, Keith M.; Antoniades, Charalambos] John Radcliffe Hosp, Natl Inst Hlth Res Oxford Biomed Res Ctr, Headley Way, Oxford OX3 9DU, England.
C3 University of Oxford; University of Oxford; University of Edinburgh; University of Edinburgh; Cleveland Clinic Foundation; University of Erlangen Nuremberg; Oxford University Hospitals NHS Foundation Trust; University of Oxford; University of London; University College London; University of Oxford; University of Oxford; University of Oxford
RP Antoniades, C (corresponding author), Univ Oxford, John Radcliffe Hosp, Radcliffe Dept Med, Div Cardiovasc Med, Headley Way, Oxford OX3 9DU, England.; Antoniades, C (corresponding author), John Radcliffe Hosp, Oxford Acad Cardiovasc CT Core Lab, West Wing,Headley Way, Oxford OX3 9DU, England.; Antoniades, C (corresponding author), Univ Oxford, John Radcliffe Hosp, British Heart Fdn Ctr Res Excellence, Headley Way, Oxford OX3 9DU, England.; Antoniades, C (corresponding author), John Radcliffe Hosp, Natl Inst Hlth Res Oxford Biomed Res Ctr, Headley Way, Oxford OX3 9DU, England.
EM antoniad@well.ox.ac.uk
FU British Heart Foundation [CH/09/002, RE/13/3/30183, FS/16/15/32047, TG/16/3/32687, CH/16/1/32013, FS/14/55/30806]; National Institute for Health Research Oxford Biomedical Research Centre; Chief Scientist Office of the Scottish Government [CZH/4/588]; Edinburgh and Lothians Health Foundation Trust; Heart Diseases Research Fund; NHS Research Scotland; Royal Bank of Scotland; EPSRC [2119518] Funding Source: UKRI; MRC [G0701127] Funding Source: UKRI
CR Aerts HJWL, 2014, NAT COMMUN, V5, P0, DOI 10.1038/ncomms5006
   Antonopoulos AS, 2017, SCI TRANSL MED, V9, P0, DOI 10.1126/scitranslmed.aal2658
   Antonopoulos AS, 2015, DIABETES, V64, P2207, DOI 10.2337/db14-1011
   Antonopoulos AS, 2014, ARTERIOSCL THROM VAS, V34, P2151, DOI 10.1161/ATVBAHA.114.303828
   Austen W G, 1975, CIRCULATION, V51, P5
   Berg AH, 2005, CIRC RES, V96, P939, DOI 10.1161/01.RES.0000163635.62927.34
   Camici PG, 2012, EUR HEART J, V33, P1309, DOI 10.1093/eurheartj/ehs067
   Crewe C, 2017, J CLIN INVEST, V127, P74, DOI 10.1172/JCI88883
   Cury RC, 2016, J CARDIOVASC COMPUT, V10, P269, DOI 10.1016/j.jcct.2016.04.005
   Fedorov A, 2012, MAGN RESON IMAGING, V30, P1323, DOI 10.1016/j.mri.2012.05.001
   Fihn SD, 2012, J AM COLL CARDIOL, V60, P2564, DOI 10.1016/j.jacc.2012.07.012
   Gillies RJ, 2016, RADIOLOGY, V278, P563, DOI 10.1148/radiol.2015151169
   Greenland P, 2004, JAMA-J AM MED ASSOC, V291, P210, DOI 10.1001/jama.291.2.210
   Ibanez B, 2018, KARDIOL POL, V76, P229, DOI 10.5603/KP.2018.0041
   Johnson TW, 2019, EUR HEART J, V0, P0
   Joshi NV, 2014, LANCET, V383, P705, DOI 10.1016/S0140-6736(13)61754-7
   Kolossváry M, 2019, EUR HEART J-CARD IMG, V20, P1250, DOI 10.1093/ehjci/jez033
   Kolossváry M, 2017, CIRC-CARDIOVASC IMAG, V10, P0, DOI 10.1161/CIRCIMAGING.117.006843
   Kolossváry M, 2018, J THORAC IMAG, V33, P26, DOI 10.1097/RTI.0000000000000268
   Lee J, 2017, JMIR MED INF, V5, P0, DOI 10.2196/medinform.6690
   Leipsic J, 2014, J CARDIOVASC COMPUT, V8, P342, DOI 10.1016/j.jcct.2014.07.003
   Marcelin G, 2017, CELL METAB, V25, P673, DOI 10.1016/j.cmet.2017.01.010
   Margaritis M, 2013, CIRCULATION, V127, P2209, DOI 10.1161/CIRCULATIONAHA.112.001133
   Montalescot G, 2013, EUR HEART J, V34, P2949, DOI 10.1093/eurheartj/eht296
   National Institute for Health and Care Excellence (NICE), 2019, CLIN GUID CG95, V0, P0
   Newby D, 2015, LANCET, V385, P2383, DOI 10.1016/S0140-6736(15)60291-4
   Newby DE, 2018, NEW ENGL J MED, V379, P924, DOI 10.1056/NEJMoa1805971
   Oikonomou EK, 2019, NAT REV CARDIOL, V16, P83, DOI 10.1038/s41569-018-0097-6
   Oikonomou EK, 2018, LANCET, V392, P929, DOI 10.1016/S0140-6736(18)31114-0
   Popescu BA, 2018, EUR HEART J-CARD IMG, V19, P1099, DOI 10.1093/ehjci/jey109
   Puchner SB, 2014, J AM COLL CARDIOL, V64, P684, DOI 10.1016/j.jacc.2014.05.039
   Räber L, 2018, EUR HEART J, V39, P3281, DOI 10.1093/eurheartj/ehy285
   Ridker PM, 2017, NEW ENGL J MED, V377, P1119, DOI 10.1056/NEJMoa1707914
   Ridker PM, 2018, EUR HEART J, V39, P3499, DOI 10.1093/eurheartj/ehy310
   Roffi M, 2016, EUR HEART J, V37, P267, DOI 10.1093/eurheartj/ehv320
   Timmis A, 2018, EUR HEART J, V39, P508, DOI 10.1093/eurheartj/ehx628
   van Griethuysen JJM, 2017, CANCER RES, V77, PE104, DOI 10.1158/0008-5472.CAN-17-0339
   Villaret A, 2010, DIABETES, V59, P2755, DOI 10.2337/db10-0398
   Williams MC, 2019, J AM COLL CARDIOL, V73, P291, DOI 10.1016/j.jacc.2018.10.066
NR 39
TC 218
Z9 246
U1 9
U2 83
PU OXFORD UNIV PRESS
PI OXFORD
PA GREAT CLARENDON ST, OXFORD OX2 6DP, ENGLAND
SN 0195-668X
EI 1522-9645
J9 EUR HEART J
JI Eur. Heart J.
PD NOV 14
PY 2019
VL 40
IS 43
BP 3529
EP 3543
DI 10.1093/eurheartj/ehz592
PG 15
WC Cardiac & Cardiovascular Systems
SC Cardiovascular System & Cardiology
GA JU5VD
UT WOS:000501743300009
PM 31504423
DA 2024-03-01
ER

PT J
AU Gibbs, P
   Onishi, N
   Sadinski, M
   Gallagher, KM
   Hughes, M
   Martinez, DF
   Morris, EA
   Sutton, EJ
AF Gibbs, Peter
   Onishi, Natsuko
   Sadinski, Meredith
   Gallagher, Katherine M.
   Hughes, Mary
   Martinez, Danny F.
   Morris, Elizabeth A.
   Sutton, Elizabeth J.
TI Characterization of Sub-1 cm Breast Lesions Using Radiomics Analysis
SO JOURNAL OF MAGNETIC RESONANCE IMAGING
LA English
DT Article
DE breast; MRI; radiomics; small lesions
ID enhanced mr-images; textural features; cancer; size; classification; prediction; tumor
AB Background Small breast lesions are difficult to visually categorize due to the inherent lack of morphological and kinetic detail. Purpose To assess the efficacy of radiomics analysis in discriminating small benign and malignant lesions utilizing model free parameter maps. Study Type Retrospective, single center. Population In all, 149 patients, with a total of 165 lesions scored as BI-RADS 4 or 5 on MRI, with an enhancing volume of Parameter maps reflecting initial enhancement, overall enhancement, area under the enhancement curve, and washout were generated. Heterogeneity measures based on first-order statistics, gray level co-occurrence matrices, run length matrices, size zone matrices, and neighborhood gray tone difference matrices were calculated. Data were split into a training dataset (~75% of cases) and a test dataset (~25% of cases). Statistical Tests Comparison of medians was assessed using the nonparametric Mann-Whitney U-test. The Spearman rank correlation coefficient was utilized to determine significant correlations between individual features. Finally, a support vector machine was employed to build multiparametric predictive models. Results Univariate analysis revealed significant differences between benign and malignant lesions for 58/133 calculated features (P < 0.05). Support vector machine analysis resulted in areas under the curve (AUCs) ranging from 0.75-0.81. High negative (>89%) and positive predictive values (>83%) were found for all models. Data Conclusion Radiomics analysis of small contrast-enhancing breast lesions is of value. Texture features calculated from later timepoints on the enhancement curve appear to offer limited additional value when compared with features determined from initial enhancement for this patient cohort. Technical Efficacy: Stage 2 J. Magn. Reson. Imaging 2019;50:1468-1477.
C1 [Gibbs, Peter; Onishi, Natsuko; Sadinski, Meredith; Gallagher, Katherine M.; Hughes, Mary; Martinez, Danny F.; Morris, Elizabeth A.; Sutton, Elizabeth J.] Mem Sloan Kettering Canc Ctr, Dept Radiol, Breast Imaging Serv, 300 East 66th St, New York, NY 10065 USA.
C3 Memorial Sloan Kettering Cancer Center
RP Gibbs, P (corresponding author), Mem Sloan Kettering Canc Ctr, Dept Radiol, Breast Imaging Serv, 300 East 66th St, New York, NY 10065 USA.
EM gibbsp@mskcc.org
FU NCI NIH HHS [P30 CA008748] Funding Source: Medline
CR Agner SC, 2014, RADIOLOGY, V272, P91, DOI 10.1148/radiol.14121031
   Ahmed A, 2013, J MAGN RESON IMAGING, V38, P89, DOI 10.1002/jmri.23971
   AMADASUN M, 1989, IEEE T SYST MAN CYB, V19, P1264, DOI 10.1109/21.44046
   Braman NM, 2017, BREAST CANCER RES, V19, P0, DOI 10.1186/s13058-017-0846-1
   Chan RW, 2012, MAGN RESON MED, V67, P363, DOI 10.1002/mrm.23008
   CONNERS RW, 1984, COMPUT VISION GRAPH, V25, P273, DOI 10.1016/0734-189X(84)90197-X
   FISHER B, 1969, CANCER, V24, P1071, DOI 10.1002/1097-0142(196911)24:5<1071::AID-CNCR2820240533>3.0.CO;2-H
   Galloway MM, 1975, COMPUTER GRAPHICS IM, V4, P172, DOI 10.1016/S0146-664X(75)80008-6
   Gibbs P, 2004, BREAST, V13, P115, DOI 10.1016/j.breast.2003.10.002
   Gibbs P, 2003, MAGN RESON MED, V50, P92, DOI 10.1002/mrm.10496
   Ha R, 2014, CLIN RADIOL, V69, P715, DOI 10.1016/j.crad.2014.02.007
   HARALICK RM, 1973, IEEE T SYST MAN CYB, VSMC3, P610, DOI 10.1109/TSMC.1973.4309314
   Jimenez JE, 2018, MAGN RESON MED, V80, P1452, DOI 10.1002/mrm.27137
   Kim JH, 2017, RADIOLOGY, V282, P665, DOI 10.1148/radiol.2016160261
   KOSCIELNY S, 1984, BRIT J CANCER, V49, P709, DOI 10.1038/bjc.1984.112
   Kuhl C, 2010, J CLIN ONCOL, V28, P1450, DOI 10.1200/JCO.2009.23.0839
   Laura S, 2006, ANZ J SURG, V76, P1002, DOI 10.1111/j.1445-2197.2006.03918.x
   Levman J, 2008, IEEE T MED IMAGING, V27, P688, DOI 10.1109/TMI.2008.916959
   Liberman L, 2006, AM J ROENTGENOL, V186, P426, DOI 10.2214/AJR.04.1707
   Mann RM, 2019, CURR BREAST CANCER R, V11, P9, DOI 10.1007/s12609-019-0300-8
   Meissnitzer M, 2017, BRIT J RADIOL, V90, P0, DOI 10.1259/bjr.20170102
   Morris EA, 2013, AM COLL RADIOL, V0, P0
   Nagarajan MB, 2014, ARTIF INTELL MED, V60, P65, DOI 10.1016/j.artmed.2013.11.003
   Nagarajan MB, 2013, J MED BIOL ENG, V33, P59, DOI 10.5405/jmbe.1183
   Nie K, 2008, ACAD RADIOL, V15, P1513, DOI 10.1016/j.acra.2008.06.005
   Onishi N, 2018, P JOINT ANN M ISMRM, V0, P0
   Park H, 2018, CLIN CANCER RES, V3783, P2017
   Peters NHGM, 2008, RADIOLOGY, V246, P116, DOI 10.1148/radiol.2461061298
   Pickles MD, 2016, INVEST RADIOL, V51, P177, DOI 10.1097/RLI.0000000000000222
   Schlossbauer T, 2008, INVEST RADIOL, V43, P56, DOI 10.1097/RLI.0b013e3181559932
   Sopik V, 2018, BREAST CANCER RES TR, V170, P647, DOI 10.1007/s10549-018-4796-9
   Sutton EJ, 2016, J MAGN RESON IMAGING, V44, P122, DOI 10.1002/jmri.25119
   Thibault G, 2013, INT J PATTERN RECOGN, V27, P0, DOI 10.1142/S0218001413570024
   Zhang L, 2016, ACTA RADIOL, V57, P651, DOI 10.1177/0284185115597265
NR 34
TC 26
Z9 29
U1 0
U2 10
PU WILEY
PI HOBOKEN
PA 111 RIVER ST, HOBOKEN 07030-5774, NJ USA
SN 1053-1807
EI 1522-2586
J9 J MAGN RESON IMAGING
JI J. Magn. Reson. Imaging
PD NOV 15
PY 2019
VL 50
IS 5
BP 1468
EP 1477
DI 10.1002/jmri.26732
PG 10
WC Radiology, Nuclear Medicine & Medical Imaging
SC Radiology, Nuclear Medicine & Medical Imaging
GA JD8UF
UT WOS:000490258000012
PM 30916835
DA 2024-03-01
ER

PT J
AU Allareddy, V
   Venugopalan, SR
   Nalliah, RP
   Caplin, JL
   Lee, MK
   Allareddy, V
AF Allareddy, Veerasathpurush
   Venugopalan, Shankar Rengasamy
   Nalliah, Romesh P.
   Caplin, Jennifer L.
   Lee, Min Kyeong
   Allareddy, Veeratrishul
TI Orthodontics in the era of big data analytics
SO ORTHODONTICS & CRANIOFACIAL RESEARCH
LA English
DT Article; Proceedings Paper
DE artificial intelligence; big data; machine learning; orthodontics research
ID health-care; genomics
AB The objective of this report was to provide an overview of the current landscape of big data analytics in the healthcare sector, introduce various approaches of machine learning and discuss potential implications in the field of orthodontics. With the increasing availability of data from various sources, the traditional analytical methods may not be conducive anymore for examining clinical outcomes. Machine-learning approaches, which are algorithms trained to identify patterns in large data sets, are ideally suited to facilitate data-driven decision making. The field of orthodontics is particularly ripe for embracing the big data analytics platform to improve decision making in clinical practice. The availability of omics data, state-of-the-art imaging and potential for establishing large clinical data repositories have favourably positioned the specialty of orthodontics to deliver personalized and precision orthodontic care. Specifically, we discuss about next-generation sequencing, radiomics in the context of CBCT imaging, and how centralized data repositories can enable real-time data pooling from multiple sources.
C1 [Allareddy, Veerasathpurush; Caplin, Jennifer L.; Lee, Min Kyeong] Univ Illinois, Coll Dent, Dept Orthodont, Chicago, IL 60612 USA.
   [Venugopalan, Shankar Rengasamy] Univ Missouri, Sch Dent, Dept Orthodont & Dentofacial Orthoped, Kansas City, MO 64110 USA.
   [Nalliah, Romesh P.] Univ Michigan, Coll Dent, Ann Arbor, MI 48109 USA.
   [Allareddy, Veeratrishul] Univ Iowa, Coll Dent & Dent Clin, Iowa City, IA USA.
C3 University of Illinois System; University of Illinois Chicago; University of Illinois Chicago Hospital; University of Missouri System; University of Missouri Kansas City; University of Michigan System; University of Michigan; University of Iowa
RP Allareddy, V (corresponding author), Univ Illinois, Coll Dent, Dept Orthodont, Chicago, IL 60612 USA.; Venugopalan, SR (corresponding author), Univ Missouri, Sch Dent, Dept Orthodont & Dentofacial Orthoped, Kansas City, MO 64110 USA.
EM sath@uic.edu; rengavs@umkc.edu
FU American Association of Orthodontists Foundation Biomedical Research
CR Allareddy V, 2012, INT J DENT, V2012, P0, DOI 10.1155/2012/871532
   Alonso-Betanzos A, 2018, ADV EXP MED BIOL, V1065, P607, DOI 10.1007/978-3-319-77932-4_37
   Altelaar AFM, 2013, NAT REV GENET, V14, P35, DOI 10.1038/nrg3356
   Unknown -, 2018, HCUP DATABASES, V0, P0
   Unknown -, 2014, YB MED INFORM, V0, P0, DOI DOI 10.15265/IY-2014-0004
   Belle A, 2015, BIOMED RES INT, V2015, P0, DOI 10.1155/2015/370194
   Berger B, 2013, NAT REV GENET, V14, P333, DOI 10.1038/nrg3433
   Choi KW, 2018, ANGLE ORTHOD, V88, P675, DOI 10.2319/070118-491.1
   Cobb AN, 2018, SURGERY, V164, P640, DOI 10.1016/j.surg.2018.06.022
   Cruz CV, 2017, AM J ORTHOD DENTOFAC, V151, P700, DOI 10.1016/j.ajodo.2016.09.013
   Cuperlovic-Culf M, 2018, METABOLITES, V8, P0, DOI 10.3390/metabo8010004
   da Fontoura CSG, 2015, J DENT RES, V94, P913, DOI 10.1177/0022034515581643
   Dinov ID, 2016, GIGASCIENCE, V5, P0, DOI 10.1186/s13742-016-0117-6
   Evans CA, 2013, OR SURG OR MED OR PA, V116, P238, DOI 10.1016/j.oooo.2013.06.002
   Feil R, 2012, NAT REV GENET, V13, P97, DOI 10.1038/nrg3142
   Goodwin S, 2016, NAT REV GENET, V17, P333, DOI 10.1038/nrg.2016.49
   Handelman GS, 2018, J INTERN MED, V284, P603, DOI 10.1111/joim.12822
   Hawkins RD, 2010, NAT REV GENET, V11, P476, DOI 10.1038/nrg2795
   Helm M, 2017, NAT REV GENET, V18, P275, DOI 10.1038/nrg.2016.169
   Holder LB, 2017, EPIGENETICS-US, V12, P505, DOI 10.1080/15592294.2017.1329068
   Hosny A, 2018, NAT REV CANCER, V18, P500, DOI 10.1038/s41568-018-0016-5
   Johnson KW, 2018, J AM COLL CARDIOL, V71, P2668, DOI 10.1016/j.jacc.2018.03.521
   Mehta N, 2018, INT J MED INFORM, V114, P57, DOI 10.1016/j.ijmedinf.2018.03.013
   Pashazadeh A, 2018, J BIOMED INFORM, V82, P47, DOI 10.1016/j.jbi.2018.03.014
   Payne K, 2018, NAT REV GENET, V19, P235, DOI 10.1038/nrg.2017.108
   Raghupathi W, 2014, HEALTH INF SCI SYST, V2, P0, DOI 10.1186/2047-2501-2-3
   Ristevski B, 2018, J INTEGR BIOINFORMAT, V15, P0, DOI 10.1515/jib-2017-0030
   Roski J, 2014, HEALTH AFFAIR, V33, P1115, DOI 10.1377/hlthaff.2014.0147
   Rumsfeld JS, 2016, NAT REV CARDIOL, V13, P350, DOI 10.1038/nrcardio.2016.42
   Schrider DR, 2018, TRENDS GENET, V34, P301, DOI 10.1016/j.tig.2017.12.005
   Steyerberg EW, 2000, STAT MED, V19, P141, DOI 10.1002/(SICI)1097-0258(20000130)19:2<141::AID-SIM334>3.0.CO;2-O
   Taudt A, 2016, NAT REV GENET, V17, P319, DOI 10.1038/nrg.2016.45
   West JL, 2018, NEUROSURG FOCUS, V45, P0, DOI 10.3171/2018.7.FOCUS18278
   Wright CF, 2018, NAT REV GENET, V19, P253, DOI 10.1038/nrg.2017.116
   Wu PY, 2017, IEEE T BIO-MED ENG, V64, P263, DOI 10.1109/TBME.2016.2573285
   Yang C, 2015, FRONT GENET, V6, P0, DOI 10.3389/fgene.2015.00229
NR 36
TC 17
Z9 24
U1 1
U2 24
PU WILEY
PI HOBOKEN
PA 111 RIVER ST, HOBOKEN 07030-5774, NJ USA
SN 1601-6335
EI 1601-6343
J9 ORTHOD CRANIOFAC RES
JI Orthod. Craniofac. Res.
PD MAY 15
PY 2019
VL 22
IS 
BP 8
EP 13
DI 10.1111/ocr.12279
PG 6
WC Dentistry, Oral Surgery & Medicine
SC Dentistry, Oral Surgery & Medicine
GA HX7LA
UT WOS:000467585100002
PM 31074158
DA 2024-03-01
ER

PT J
AU Brkljacic, B
   Derchi, LE
   Hamm, B
   Fuchsjäger, M
   Krestin, G
   Dewey, M
   Parizel, P
   Clark, J
   Codari, M
   Melazzini, L
   Morozov, SP
   van Kuijk, CC
   Sconfienza, LM
   Sardanelli, F
AF Brkljacic, Boris
   Derchi, Lorenzo E.
   Hamm, Bernd
   Fuchsjager, Michael
   Krestin, Gabriel
   Dewey, Marc
   Parizel, Paul
   Clark, Jonathan
   Codari, Marina
   Melazzini, Luca
   Morozov, Sergey P.
   van Kuijk, Cornelis C.
   Sconfienza, Luca M.
   Sardanelli, Francesco
TI Impact of artificial intelligence on radiology: a EuroAIM survey among members of the European Society of Radiology
SO INSIGHTS INTO IMAGING
LA English
DT Article
DE Artificial Intelligence; Machine Learning; Radiologists; Radiology; Surveys and Questionnaires
ID information; radiomics
AB We report the results of a survey conducted among ESR members in November and December 2018, asking for expectations about artificial intelligence (AI) in 5-10 years. Of 24,000 ESR members contacted, 675 (2.8%) completed the survey, 454 males (67%), 555 (82%) working at academic/public hospitals. AI impact was mostly expected (>= 30% of responders) on breast, oncologic, thoracic, and neuro imaging, mainly involving mammography, computed tomography, and magnetic resonance. Responders foresee AI impact on: job opportunities (375/675, 56%), 218/375 (58%) expecting increase, 157/375 (42%) reduction; reporting workload (504/675, 75%), 256/504 (51%) expecting reduction, 248/504 (49%) increase; radiologist's profile, becoming more clinical (364/675, 54%) and more subspecialised (283/675, 42%). For 374/675 responders (55%) AI-only reports would be not accepted by patients, for 79/675 (12%) accepted, for 222/675 (33%) it is too early to answer. For 275/675 responders (41%) AI will make the radiologist-patient relation more interactive, for 140/675 (21%) more impersonal, for 259/675 (38%) unchanged. If AI allows time saving, radiologists should interact more with clinicians (437/675, 65%) and/or patients (322/675, 48%). For all responders, involvement in AI-projects is welcome, with different roles: supervision (434/675, 64%), task definition (359/675, 53%), image labelling (197/675, 29%). Of 675 responders, 321 (48%) do not currently use AI, 138 (20%) use AI, 205 (30%) are planning to do it. According to 277/675 responders (41%), radiologists will take responsibility for AI outcome, while 277/675 (41%) suggest shared responsibility with other professionals. To summarise, responders showed a general favourable attitude towards AI.
C1 [Codari, Marina] Politecn Milan, Dipartimento Elettron Informaz & Bioingn, Via Golgi 39, I-20133 Milan, Italy.
   [Melazzini, Luca] Univ Milan, PhD Course Integrat Biomed Res, Dept Biomed Sci Hlth, Via Mangiagalli 31, I-20133 Milan, Italy.
   [Morozov, Sergey P.] Res & Pract Ctr Diagnost & Telemed, Raskovoy 16-26, Moscow, Russia.
   [van Kuijk, Cornelis C.] Vrije Univ Amsterdam, Dept Radiol & Nucl Med, Amsterdam UMC, Amsterdam, Netherlands.
   [Sconfienza, Luca M.; Sardanelli, Francesco] Univ Milan, Dept Biomed Sci Hlth, Via Mangiagalli 31, I-20133 Milan, Italy.
   [Sconfienza, Luca M.] IRCCS Ist Ortoped Galeazzi, Unit Diagnost & Intervent Radiol, Via Riccardo Galeazzi 4, I-20161 Milan, Italy.
   [Sardanelli, Francesco] IRCCS Policlin San Donato, Radiol Unit, Via Morandi 30, I-20097 San Donato Milanese, Italy.
C3 Polytechnic University of Milan; University of Milan; Vrije Universiteit Amsterdam; University of Amsterdam; University of Milan; IRCCS Istituto Ortopedico Galeazzi; IRCCS Policlinico San Donato
RP Codari, M (corresponding author), Politecn Milan, Dipartimento Elettron Informaz & Bioingn, Via Golgi 39, I-20133 Milan, Italy.
CR Batista GEAPA, 2003, APPL ARTIF INTELL, V17, P519, DOI 10.1080/08839510390219309
   Canon M, 1982, INFOWORLD, V4, P14
   Chartrand G, 2017, RADIOGRAPHICS, V37, P2113, DOI 10.1148/rg.2017170077
   Codari M, 2019, AM J ROENTGENOL, V212, P280, DOI 10.2214/AJR.18.20389
   Collado-Mesa F, 2018, J AM COLL RADIOL, V15, P1753, DOI 10.1016/j.jacr.2017.12.021
   Deshpande P, 2018, 2018 IEEE LIFE SCIENCES CONFERENCE (LSC), V0, PP195, DOI 10.1109/LSC.2018.8572185
   Jha S, 2016, JAMA-J AM MED ASSOC, V316, P2353, DOI 10.1001/jama.2016.17438
   Lambin P, 2017, NAT REV CLIN ONCOL, V14, P749, DOI 10.1038/nrclinonc.2017.141
   Lambin P, 2012, EUR J CANCER, V48, P441, DOI 10.1016/j.ejca.2011.11.036
   Langlotz CP, 2019, RADIOL-ARTIF INTELL, V1, P0, DOI 10.1148/ryai.2019190058
   Litjens G, 2017, MED IMAGE ANAL, V42, P60, DOI 10.1016/j.media.2017.07.005
   Morozov S, 2019, ARTIF INTELL, V0, PP3, DOI 10.1007/978-3-319-94878-2_1
   Obermeyer Z, 2016, NEW ENGL J MED, V375, P1216, DOI 10.1056/NEJMp1606181
   Pesapane Filippo, 2018, EUR RADIOL EXP, V2, P35, DOI 10.1186/s41747-018-0061-6
   Pesapane F, 2018, INSIGHTS IMAGING, V9, P745, DOI 10.1007/s13244-018-0645-y
NR 15
TC 98
Z9 99
U1 1
U2 23
PU SPRINGER
PI NEW YORK
PA ONE NEW YORK PLAZA, SUITE 4600, NEW YORK, NY, UNITED STATES
SN 1869-4101
EI 
J9 INSIGHTS IMAGING
JI Insights Imaging
PD DEC 15
PY 2019
VL 10
IS 1
BP 
EP 
DI 10.1186/s13244-019-0798-3
PG 11
WC Radiology, Nuclear Medicine & Medical Imaging
SC Radiology, Nuclear Medicine & Medical Imaging
GA JI6VJ
UT WOS:000493604500001
PM 31673823
DA 2024-03-01
ER

PT J
AU Cook, GJR
   Goh, V
AF Cook, Gary J. R.
   Goh, Vicky
TI What can artificial intelligence teach us about the molecular mechanisms underlying disease?
SO EUROPEAN JOURNAL OF NUCLEAR MEDICINE AND MOLECULAR IMAGING
LA English
DT Review
DE Radiomics; Machine learning, deep learning; Artificial intelligence; Molecular imaging
ID cell lung-cancer; texture analysis; genetic-heterogeneity; f-18-fdg uptake; tumor uptake; pet images; radiomics; expression; quantification; phenotypes
AB While molecular imaging with positron emission tomography or single-photon emission computed tomography already reports on tumour molecular mechanisms on a macroscopic scale, there is increasing evidence that there are multiple additional features within medical images that can further improve tumour characterization, treatment prediction and prognostication. Early reports have already revealed the power of radiomics to personalize and improve patient management and outcomes. What remains unclear is how these additional metrics relate to underlying molecular mechanisms of disease. Furthermore, the ability to deal with increasingly large amounts of data from medical images and beyond in a rapid, reproducible and transparent manner is essential for future clinical practice. Here, artificial intelligence (AI) may have an impact. AI encompasses a broad range of 'intelligent' functions performed by computers, including language processing, knowledge representation, problem solving and planning. While rule-based algorithms, e.g. computer-aided diagnosis, have been in use for medical imaging since the 1990s, the resurgent interest in AI is related to improvements in computing power and advances in machine learning (ML). In this review we consider why molecular and cellular processes are of interest and which processes have already been exposed to AI and ML methods as reported in the literature. Non-small-cell lung cancer is used as an exemplar and the focus of this review as the most common tumour type in which AI and ML approaches have been tested and to illustrate some of the concepts.
C1 [Cook, Gary J. R.; Goh, Vicky] Kings Coll London, Sch Biomed Engn & Imaging Sci, Canc Imaging Dept, London SE1 7EH, England.
   [Cook, Gary J. R.] St Thomas Hosp, Kings Coll London & Guys & St Thomas PET Ctr, London, England.
   [Goh, Vicky] Guys & St Thomas Hosp NHS Trust, Dept Radiol, London, England.
C3 University of London; King's College London; Guy's & St Thomas' NHS Foundation Trust; Guy's & St Thomas' NHS Foundation Trust
RP Cook, GJR (corresponding author), Kings Coll London, Sch Biomed Engn & Imaging Sci, Canc Imaging Dept, London SE1 7EH, England.; Cook, GJR (corresponding author), St Thomas Hosp, Kings Coll London & Guys & St Thomas PET Ctr, London, England.
EM gary.cook@kcl.ac.uk
FU King's College London/University College London Comprehensive Cancer Imaging Centres - Cancer Research UK; Engineering and Physical Sciences Research Council; Medical Research Council; Department of Health [C1519/A16463]; Wellcome Trust EPSRC Centre for Medical Engineering at King's College London [WT203148/Z/16/Z]; UK Research & Innovation London Medical Imaging and Artificial Intelligence Centre
CR Alic L, 2014, PLOS ONE, V9, P0, DOI 10.1371/journal.pone.0110300
   Andor N, 2016, NAT MED, V22, P105, DOI 10.1038/nm.3984
   Arshad MA, 2019, EUR J NUCL MED MOL I, V46, P455, DOI 10.1007/s00259-018-4139-4
   Bashir U, 2018, NUCL MED COMMUN, V39, P1197, DOI 10.1097/MNM.0000000000000925
   Bashir U, 2016, AM J ROENTGENOL, V207, P534, DOI 10.2214/AJR.15.15864
   Burrell RA, 2013, NATURE, V501, P338, DOI 10.1038/nature12625
   Carvalho S, 2018, PLOS ONE, V13, P0, DOI 10.1371/journal.pone.0192859
   Chalkidou A, 2015, PLOS ONE, V10, P0, DOI 10.1371/journal.pone.0124165
   Chen RY, 2018, SCI REP-UK, V8, P0, DOI 10.1038/s41598-017-18489-2
   Chen SW, 2019, MOL IMAGING BIOL, V21, P183, DOI 10.1007/s11307-018-1225-8
   Cook GJR, 2018, INT J RADIAT ONCOL, V102, P1083, DOI 10.1016/j.ijrobp.2017.12.268
   Cook GJR, 2017, EUR J NUCL MED MOL I, V44, P1845, DOI 10.1007/s00259-017-3733-1
   Cook GJR, 2015, RADIOLOGY, V276, P883, DOI 10.1148/radiol.2015141309
   Cook GJR, 2014, CLIN TRANSL IMAGING, V2, P269, DOI 10.1007/s40336-014-0064-0
   El Emir E, 2007, CANCER RES, V67, P11896, DOI 10.1158/0008-5472.CAN-07-2967
   Elstrom RL, 2004, CANCER RES, V64, P3892, DOI 10.1158/0008-5472.CAN-03-2904
   Gatenby RA, 2013, RADIOLOGY, V269, P8, DOI 10.1148/radiol.13122697
   Gillies RJ, 2016, RADIOLOGY, V278, P563, DOI 10.1148/radiol.2015151169
   Hanahan D, 2011, CELL, V144, P646, DOI 10.1016/j.cell.2011.02.013
   Henriksson E, 2007, ANTICANCER RES, V27, P2155
   Hosny A, 2018, NAT REV CANCER, V18, P500, DOI 10.1038/s41568-018-0016-5
   Ilie M, 2016, ANN ONCOL, V27, P147, DOI 10.1093/annonc/mdv489
   Jansen Robin W, 2018, ONCOTARGET, V9, P20134, DOI 10.18632/oncotarget.24893
   Karacavus S, 2018, J DIGIT IMAGING, V31, P210, DOI 10.1007/s10278-017-9992-3
   Lambin P, 2012, EUR J CANCER, V48, P441, DOI 10.1016/j.ejca.2011.11.036
   Lee G, 2017, EUR J RADIOL, V86, P297, DOI 10.1016/j.ejrad.2016.09.005
   Lovinfosse P, 2016, BRIT J RADIOL, V89, P0, DOI 10.1259/bjr.20160212
   Lv ZL, 2018, EUR J NUCL MED MOL I, V45, P735, DOI 10.1007/s00259-017-3885-z
   Ma Y, 2018, PHYS MED BIOL, V63, P0, DOI 10.1088/1361-6560/aad648
   Miles KA, 2014, J NUCL MED, V55, P386, DOI 10.2967/jnumed.113.120485
   Minamimoto R, 2017, ONCOTARGET, V8, P52792, DOI 10.18632/oncotarget.17782
   Moon SH, 2019, EUR J NUCL MED MOL I, V46, P446, DOI 10.1007/s00259-018-4138-5
   Moscoso A, 2018, EUR J NUCL MED MOL I, V45, P196, DOI 10.1007/s00259-017-3830-1
   Nair VS, 2014, LUNG CANCER, V83, P189, DOI 10.1016/j.lungcan.2013.11.001
   Nair VS, 2012, CANCER RES, V72, P3725, DOI 10.1158/0008-5472.CAN-11-3943
   Niemeijer AN, 2018, NAT COMMUN, V9, P0, DOI 10.1038/s41467-018-07131-y
   OConnor JPB, 2015, CLIN CANCER RES, V21, P249, DOI 10.1158/1078-0432.CCR-14-0990
   Ohri N, 2016, J NUCL MED, V57, P842, DOI 10.2967/jnumed.115.166934
   Orlhac F, 2016, J NUCL MED, V57, P1823, DOI 10.2967/jnumed.116.173708
   Park S, 2018, PLOS ONE, V13, P0, DOI 10.1371/journal.pone.0189766
   Parmar C, 2018, CLIN CANCER RES, V24, P3492, DOI 10.1158/1078-0432.CCR-18-0385
   Pennell NA, 2019, J CLIN ONCOL, V37, P97, DOI 10.1200/JCO.18.00131
   Rahim MK, 2014, NUCL MED MOLEC IMAG, V48, P1, DOI 10.1007/s13139-013-0260-2
   Rajkumar V, 2015, BRIT J CANCER, V112, P1882, DOI 10.1038/bjc.2015.166
   Sanduleanu S, 2018, RADIOTHER ONCOL, V127, P349, DOI 10.1016/j.radonc.2018.03.033
   Shukuya T, 2016, J THORAC ONCOL, V11, P976, DOI 10.1016/j.jtho.2016.02.015
   Sollini M, 2017, SCI REP-UK, V7, P0, DOI 10.1038/s41598-017-00426-y
   Soussan M, 2014, PLOS ONE, V9, P0, DOI 10.1371/journal.pone.0094017
   Turner NC, 2012, LANCET ONCOL, V13, PE178, DOI 10.1016/S1470-2045(11)70335-7
   Vallières M, 2017, SCI REP-UK, V7, P0, DOI 10.1038/s41598-017-10371-5
   von Forstner C, 2008, J NUCL MED, V49, P1362, DOI 10.2967/jnumed.107.050021
   Wang HK, 2017, EJNMMI RES, V7, P0, DOI 10.1186/s13550-017-0260-9
   Willaime JMY, 2013, PHYS MED BIOL, V58, P187, DOI 10.1088/0031-9155/58/2/187
   Xu R, 2014, ANN NUCL MED, V28, P926, DOI 10.1007/s12149-014-0895-9
   Yin Q, 2017, SCI REP-UK, V7, P0, DOI 10.1038/srep43356
   Yip SSF, 2017, J NUCL MED, V58, P569, DOI 10.2967/jnumed.116.181826
   Ypsilantis PP, 2015, PLOS ONE, V10, P0, DOI 10.1371/journal.pone.0137036
   Zaidi H, 2018, SEMIN NUCL MED, V48, P548, DOI 10.1053/j.semnuclmed.2018.07.003
   Zhao SJ, 2005, J NUCL MED, V46, P675
NR 60
TC 11
Z9 11
U1 1
U2 13
PU SPRINGER
PI NEW YORK
PA 233 SPRING ST, NEW YORK, NY 10013 USA
SN 1619-7070
EI 1619-7089
J9 EUR J NUCL MED MOL I
JI Eur. J. Nucl. Med. Mol. Imaging
PD DEC 15
PY 2019
VL 46
IS 13
BP 2715
EP 2721
DI 10.1007/s00259-019-04370-z
PG 7
WC Radiology, Nuclear Medicine & Medical Imaging
SC Radiology, Nuclear Medicine & Medical Imaging
GA JW3RH
UT WOS:000502971900008
PM 31190176
DA 2024-03-01
ER

PT J
AU Su, CL
   Jiang, JJ
   Zhang, S
   Shi, JJ
   Xu, KB
   Shen, NX
   Zhang, JX
   Li, L
   Zhao, LY
   Zhang, J
   Qin, YY
   Liu, Y
   Zhu, WZ
AF Su, Changliang
   Jiang, Jingjing
   Zhang, Shun
   Shi, Jingjing
   Xu, Kaibin
   Shen, Nanxi
   Zhang, Jiaxuan
   Li, Li
   Zhao, Lingyun
   Zhang, Ju
   Qin, Yuanyuan
   Liu, Yong
   Zhu, Wenzhen
TI Radiomics based on multicontrast MRI can precisely differentiate among glioma subtypes and predict tumour-proliferative behaviour
SO EUROPEAN RADIOLOGY
LA English
DT Article
DE Radiomics; Glioma; Neoplasm grading; Cell proliferation; Magnetic resonance imaging
ID monoclonal-antibody; brain-tumors; grade; features; images
AB PurposeTo explore the feasibility and diagnostic performance of radiomics based on anatomical, diffusion and perfusion MRI in differentiating among glioma subtypes and predicting tumour proliferation.Methods220 pathology-confirmed gliomas and ten contrasts were included in the retrospective analysis. After being registered to T2FLAIR images and resampling to 1 mm(3) isotropically, 431 radiomics features were extracted from each contrast map within a semi-automatic defined tumour volume. For single-contrast and the combination of all contrasts, correlations between the radiomics features and pathological biomarkers were revealed by partial correlation analysis, and multivariate models were built to identify the best predictive models with adjusted 0.632+ bootstrap AUC.ResultsIn univariate analysis, both non-wavelet and wavelet radiomics features were correlated significantly with tumour grade and the Ki-67 labelling index. The max R was 0.557 (p=2.04E-14) in T1C for tumour grade and 0.395 (p=2.33E-07) in ADC for Ki-67. In the multivariate analysis, the combination of all-contrast radiomics features had the highest AUCs in both differentiating among glioma subtypes and predicting proliferation compared with those in single-contrast images. For low-/high-grade gliomas, the best AUC was 0.911. In differentiating among glioma subtypes, the best AUC was 0.896 for grades II-III, 0.997 for grades II-IV, and 0.881 for grades III-IV. In predicting proliferation levels, multicontrast features led to an AUC of 0.936.ConclusionMulticontrast radiomics supplies complementary information on both geometric characters and molecular biological traits, which correlated significantly with tumour grade and proliferation. Combining all-contrast radiomics models might precisely predict glioma biological behaviour, which may be attributed to presurgical personal diagnosis.Key Points center dot Multicontrast MRI radiomics features are significantly correlated with tumour grade and Ki-67 LI.center dot Multimodality MRI provides independent but supplemental information in assessing glioma pathological behaviour.center dot Combined multicontrast MRI radiomics can precisely predict glioma subtypes and proliferation levels.
C1 [Su, Changliang; Jiang, Jingjing; Zhang, Shun; Shi, Jingjing; Shen, Nanxi; Zhang, Jiaxuan; Li, Li; Zhao, Lingyun; Zhang, Ju; Qin, Yuanyuan; Zhu, Wenzhen] Huazhong Univ Sci & Technol, Tongji Med Coll, Tongji Hosp, Dept Radiol, 1095 JieFang Ave, Wuhan, Hubei, Peoples R China.
   [Xu, Kaibin; Liu, Yong] Chinese Acad Sci, Brainnetome Ctr, Beijing, Peoples R China.
   [Xu, Kaibin; Liu, Yong] Chinese Acad Sci, Natl Lab Pattern Recognit, Inst Automat, Beijing, Peoples R China.
   [Xu, Kaibin; Liu, Yong] Univ Chinese Acad Sci, Sch Artificial Intelligence, Beijing, Peoples R China.
   [Liu, Yong] Chinese Acad Sci, Inst Automat, Ctr Excellence Brain Sci & Intelligence Technol, Beijing, Peoples R China.
C3 Huazhong University of Science & Technology; Chinese Academy of Sciences; Chinese Academy of Sciences; Institute of Automation, CAS; Chinese Academy of Sciences; University of Chinese Academy of Sciences, CAS; Chinese Academy of Sciences; Institute of Automation, CAS
RP Zhu, WZ (corresponding author), Huazhong Univ Sci & Technol, Tongji Med Coll, Tongji Hosp, Dept Radiol, 1095 JieFang Ave, Wuhan, Hubei, Peoples R China.; Liu, Y (corresponding author), Chinese Acad Sci, Brainnetome Ctr, Beijing, Peoples R China.; Liu, Y (corresponding author), Chinese Acad Sci, Natl Lab Pattern Recognit, Inst Automat, Beijing, Peoples R China.; Liu, Y (corresponding author), Univ Chinese Acad Sci, Sch Artificial Intelligence, Beijing, Peoples R China.; Liu, Y (corresponding author), Chinese Acad Sci, Inst Automat, Ctr Excellence Brain Sci & Intelligence Technol, Beijing, Peoples R China.
EM yliu@nlpr.ia.ac.cn; zhuwenzhen8612@163.com
FU National Program of the Ministry of Science and Technology of China [2011BAI08B10]; National Natural Science Foundation of China [81171308, 81570462, 81730049]
CR Aerts HJWL, 2014, NAT COMMUN, V5, P0, DOI 10.1038/ncomms5006
   Avanzo M, 2017, PHYS MEDICA, V38, P122, DOI 10.1016/j.ejmp.2017.05.071
   Beesley MF, 2002, HISTOPATHOLOGY, V41, P236, DOI 10.1046/j.1365-2559.2002.01442.x
   Brat DJ, 2015, NEW ENGL J MED, V372, P2481, DOI 10.1056/NEJMoa1402121
   Caulo M, 2014, RADIOLOGY, V272, P494, DOI 10.1148/radiol.14132040
   Chawla S, 2007, AM J NEURORADIOL, V28, P1683, DOI 10.3174/ajnr.A0673
   Chen Wen-Jie, 2015, ASIAN PAC J CANCER PREV, V16, P411
   Cho HH, 2017, IEEE ENG MED BIO, V0, PP3081, DOI 10.1109/EMBC.2017.8037508
   Garrett ME, 2014, J NEUROSCI, V34, P12587, DOI 10.1523/JNEUROSCI.1124-14.2014
   GERDES J, 1984, J IMMUNOL, V133, P1710
   Gevaert O, 2015, RADIOLOGY, V276, P313, DOI 10.1148/radiol.2015154019
   Gillies RJ, 2016, RADIOLOGY, V278, P563, DOI 10.1148/radiol.2015151169
   Huang YQ, 2016, J CLIN ONCOL, V34, P2157, DOI 10.1200/JCO.2015.65.9128
   Inano R, 2014, NEUROIMAGE-CLIN, V5, P396, DOI 10.1016/j.nicl.2014.08.001
   Itakura H, 2015, SCI TRANSL MED, V7, P0, DOI 10.1126/scitranslmed.aaa7582
   Jiang RF, 2015, ONCOTARGET, V6, P42380, DOI 10.18632/oncotarget.5675
   Kermany Daniel, 2018, MENDELEY DATA, V3, P0
   Kim HS, 2007, AM J NEURORADIOL, V28, P1693, DOI 10.3174/ajnr.A0674
   Krabbe K, 1997, NEURORADIOLOGY, V39, P483, DOI 10.1007/s002340050450
   Kumar V, 2012, MAGN RESON IMAGING, V30, P1234, DOI 10.1016/j.mri.2012.06.010
   Lambin P, 2012, EUR J CANCER, V48, P441, DOI 10.1016/j.ejca.2011.11.036
   Law M, 2006, AM J NEURORADIOL, V27, P1975
   Li YM, 2018, EUR RADIOL, V28, P356, DOI 10.1007/s00330-017-4964-z
   Louis DN, 2007, ACTA NEUROPATHOL, V114, P547, DOI 10.1007/s00401-007-0278-6
   Lyng H, 2000, MAGNET RESON MED, V43, P828, DOI 10.1002/1522-2594(200006)43:6<828::AID-MRM8>3.0.CO;2-P
   Sahiner B, 2008, NEURAL NETWORKS, V21, P476, DOI 10.1016/j.neunet.2007.12.012
   Silva AC, 2000, MAGN RESON MED, V44, P169, DOI 10.1002/1522-2594(200008)44:2<169::AID-MRM1>3.0.CO;2-U
   Stupp R, 2005, NEW ENGL J MED, V352, P987, DOI 10.1056/NEJMoa043330
   Sui Y, 2015, RADIOLOGY, V277, P489, DOI 10.1148/radiol.2015142156
   Thrall JH, 2018, J AM COLL RADIOL, V15, P504, DOI 10.1016/j.jacr.2017.12.026
   TIEN RD, 1994, AM J ROENTGENOL, V162, P671, DOI 10.2214/ajr.162.3.8109520
   Vallières M, 2015, PHYS MED BIOL, V60, P5471, DOI 10.1088/0031-9155/60/14/5471
   van den Bent MJ, 2011, LANCET ONCOL, V12, P583, DOI 10.1016/S1470-2045(11)70057-2
   van den Bent MJ, 2014, NEURO-ONCOLOGY, V16, P1570, DOI 10.1093/neuonc/nou297
   Wakimoto H, 1996, CANCER-AM CANCER SOC, V77, P373, DOI 10.1002/(SICI)1097-0142(19960115)77:2<373::AID-CNCR21>3.0.CO;2-Y
   Yip SSF, 2016, PHYS MED BIOL, V61, PR150, DOI 10.1088/0031-9155/61/13/R150
   Zhang X, 2017, ONCOTARGET, V8, P47816, DOI 10.18632/oncotarget.18001
   Zhou H, 2017, NEURO-ONCOLOGY, V19, P862, DOI 10.1093/neuonc/now256
NR 38
TC 65
Z9 76
U1 2
U2 61
PU SPRINGER
PI NEW YORK
PA ONE NEW YORK PLAZA, SUITE 4600, NEW YORK, NY, UNITED STATES
SN 0938-7994
EI 1432-1084
J9 EUR RADIOL
JI Eur. Radiol.
PD APR 15
PY 2019
VL 29
IS 4
BP 1986
EP 1996
DI 10.1007/s00330-018-5704-8
PG 11
WC Radiology, Nuclear Medicine & Medical Imaging
SC Radiology, Nuclear Medicine & Medical Imaging
GA HP0BG
UT WOS:000461329400041
PM 30315419
DA 2024-03-01
ER

PT J
AU Ou, J
   Li, R
   Zeng, R
   Wu, CQ
   Chen, Y
   Chen, TW
   Zhang, XM
   Wu, L
   Jiang, Y
   Yang, JQ
   Cao, JM
   Tang, S
   Tang, MJ
   Hu, JN
AF Ou, Jing
   Li, Rui
   Zeng, Rui
   Wu, Chang-qiang
   Chen, Yong
   Chen, Tian-wu
   Zhang, Xiao-ming
   Wu, Lan
   Jiang, Yu
   Yang, Jian-qiong
   Cao, Jin-ming
   Tang, Sun
   Tang, Meng-jie
   Hu, Jiani
TI CT radiomic features for predicting resectability of oesophageal squamous cell carcinoma as given by feature analysis: a case control study
SO CANCER IMAGING
LA English
DT Article
DE Esophagus; Squamous cell carcinoma; Computed tomography; Esophagectomy; Diagnosis
ID cancer; heterogeneity; metastasis; selection; texture; images; model
AB Background Computed tomography (CT) is commonly used in all stages of oesophageal squamous cell carcinoma (SCC) management. Compared to basic CT features, CT radiomic features can objectively obtain more information about intratumour heterogeneity. Although CT radiomics has been proved useful for predicting treatment response to chemoradiotherapy in oesophageal cancer, the best way to use CT radiomic biomarkers as predictive markers for determining resectability of oesophageal SCC remains to be developed. This study aimed to develop CT radiomic features related to resectability of oesophageal SCC with five predictive models and to determine the most predictive model. Methods Five hundred ninety-one patients with oesophageal SCC undergoing contrast-enhanced CT were enrolled in this study, and were composed by 270 resectable cases and 321 unresectable cases. Of the 270 resectable oesophageal SCCs, 91 cases were primary resectable tumours; and the remained 179 cases received neoadjuvant therapy after CT, shrank on therapy, and changed to resectable tumours. Four hundred thirteen oesophageal SCCs including 189 resectable cancers and 224 unresectable cancers were randomly allocated to the training cohort; and 178 oesophageal SCCs including 81 resectable tumours and 97 unresectable tumours were allocated to the validation group. Four hundred ninety-five radiomic features were extracted from CT data for identifying resectability of oesophageal SCC. Useful radiomic features were generated by dimension reduction using least absolute shrinkage and selection operator. The optimal radiomic features were chosen using multivariable logistic regression, random forest, support vector machine, X-Gradient boost and decision tree classifiers. Discriminating performance was assessed with area under receiver operating characteristic curve (AUC), accuracy and F-1score. Results Eight radiomic features were selected to create radiomic models related to resectability of oesophageal SCC (P-values < 0.01 for both cohorts). Multivariable logistic regression model showed the best performance (AUC = 0.92 +/- 0.04 and 0.87 +/- 0.02, accuracy = 0.87 and 0.86, and F-1score = 0.93 and 0.86 in training and validation cohorts, respectively) in comparison with any other model (P-value < 0.001). Good calibration was observed for multivariable logistic regression model. Conclusion CT radiomic models could help predict resectability of oesophageal SCC, and multivariable logistic regression model is the most predictive model.
C1 [Ou, Jing; Li, Rui; Zeng, Rui; Chen, Tian-wu; Zhang, Xiao-ming; Wu, Lan; Jiang, Yu; Yang, Jian-qiong; Cao, Jin-ming; Tang, Sun; Tang, Meng-jie] North Sichuan Med Coll, Affiliated Hosp, Sichuan Key Lab Med Imaging, 63 Wenhua Rd, Nanchong 637000, Sichuan, Peoples R China.
   [Ou, Jing; Li, Rui; Zeng, Rui; Chen, Tian-wu; Zhang, Xiao-ming; Wu, Lan; Jiang, Yu; Yang, Jian-qiong; Cao, Jin-ming; Tang, Sun; Tang, Meng-jie] North Sichuan Med Coll, Affiliated Hosp, Dept Radiol, 63 Wenhua Rd, Nanchong 637000, Sichuan, Peoples R China.
   [Wu, Chang-qiang; Chen, Yong] North Sichuan Med Coll, Sichuan Key Lab Med Imaging, Nanchong 637000, Sichuan, Peoples R China.
   [Hu, Jiani] Wayne State Univ, Dept Radiol, Detroit, MI USA.
C3 North Sichuan Medical University; North Sichuan Medical University; North Sichuan Medical University; Wayne State University
RP Chen, TW (corresponding author), North Sichuan Med Coll, Affiliated Hosp, Sichuan Key Lab Med Imaging, 63 Wenhua Rd, Nanchong 637000, Sichuan, Peoples R China.; Chen, TW (corresponding author), North Sichuan Med Coll, Affiliated Hosp, Dept Radiol, 63 Wenhua Rd, Nanchong 637000, Sichuan, Peoples R China.
EM tianwuchen_nsmc@163.com
FU National Natural Science Foundation of China [81571645]; Sichuan Province Special Project for Youth Team of Science and Technology Innovation [2015TD0029]; Construction Plan for Scientific Research Team of Sichuan Provincial Colleges and Universities [15TD0023]
CR Unknown -, 2018, NCCN CLIN PRACTICE G, V0, P0
   Blum MLA, 2013, THORAC SURG CLIN, V23, P551, DOI 10.1016/j.thorsurg.2013.07.006
   Chen Y, 2019, EUR RADIOL, V29, P4408, DOI 10.1007/s00330-018-5824-1
   Coroller TP, 2015, RADIOTHER ONCOL, V114, P345, DOI 10.1016/j.radonc.2015.02.015
   Ferlay J, 2015, INT J CANCER, V136, PE359, DOI 10.1002/ijc.29210
   Gillies RJ, 2016, RADIOLOGY, V278, P563, DOI 10.1148/radiol.2015151169
   Hou X, 2016, ONCOTARGET, V7, P31088, DOI 10.18632/oncotarget.9078
   Hou Z, 2017, ONCOTARGET, V8, P104444, DOI 10.18632/oncotarget.22304
   Huang YQ, 2016, J CLIN ONCOL, V34, P2157, DOI 10.1200/JCO.2015.65.9128
   Jemal A, 2011, CA-CANCER J CLIN, V61, P134, DOI 10.3322/caac.20115
   Kato H, 2013, GEN THORAC CARDIOVAS, V61, P330, DOI 10.1007/s11748-013-0246-0
   Kramer AA, 2007, CRIT CARE MED, V35, P2052, DOI 10.1097/01.CCM.0000275267.64078.B0
   Lambin P, 2012, EUR J CANCER, V48, P441, DOI 10.1016/j.ejca.2011.11.036
   Liang CS, 2016, ONCOTARGET, V7, P31401, DOI 10.18632/oncotarget.8919
   Mazurowski MA, 2015, J AM COLL RADIOL, V12, P862, DOI 10.1016/j.jacr.2015.04.019
   MOSS AA, 1981, AM J ROENTGENOL, V136, P1051, DOI 10.2214/ajr.136.6.1051
   Ng F, 2013, RADIOLOGY, V266, P177, DOI 10.1148/radiol.12120254
   Paul D, 2017, COMPUT MED IMAG GRAP, V60, P42, DOI 10.1016/j.compmedimag.2016.12.002
   Sauerbrei W, 2007, STAT MED, V26, P5512, DOI 10.1002/sim.3148
   SHROUT PE, 1979, PSYCHOL BULL, V86, P420, DOI 10.1037/0033-2909.86.2.420
   Sui P, 2014, MED ONCOL, V31, P0, DOI 10.1007/s12032-013-0809-z
   Umeoka S, 2006, RADIOLOGY, V239, P777, DOI 10.1148/radiol.2393050222
   Vallières M, 2015, PHYS MED BIOL, V60, P5471, DOI 10.1088/0031-9155/60/14/5471
   Wu LF, 2003, WORLD J GASTROENTERO, V9, P219, DOI 10.3748/wjg.v9.i2.219
   Yip C, 2015, DIS ESOPHAGUS, V28, P172, DOI 10.1111/dote.12170
   Zhang Lifei, 2015, MED PHYS, V42, P1341, DOI 10.1118/1.4908210
NR 27
TC 24
Z9 25
U1 3
U2 10
PU BMC
PI LONDON
PA CAMPUS, 4 CRINAN ST, LONDON N1 9XW, ENGLAND
SN 1740-5025
EI 1470-7330
J9 CANCER IMAGING
JI Cancer Imaging
PD OCT 16
PY 2019
VL 19
IS 1
BP 
EP 
DI 10.1186/s40644-019-0254-0
PG 10
WC Oncology; Radiology, Nuclear Medicine & Medical Imaging
SC Oncology; Radiology, Nuclear Medicine & Medical Imaging
GA JE6QF
UT WOS:000490815200001
PM 31619297
DA 2024-03-01
ER

PT J
AU Xu, L
   Yang, PF
   Liang, WJ
   Liu, WH
   Wang, WG
   Luo, C
   Wang, J
   Peng, ZY
   Xing, L
   Huang, M
   Zheng, SS
   Niu, TY
AF Xu, Lei
   Yang, Pengfei
   Liang, Wenjie
   Liu, Weihai
   Wang, Weigen
   Luo, Chen
   Wang, Jing
   Peng, Zhiyi
   Xing, Lei
   Huang, Mi
   Zheng, Shusen
   Niu, Tianye
TI A radiomics approach based on support vector machine using MR images for preoperative lymph node status evaluation in intrahepatic cholangiocarcinoma
SO THERANOSTICS
LA English
DT Article
DE Radiomics; intrahepatic cholangiocarcinoma; lymph node metastasis
ID metastasis; prediction; resection; segmentation; expression; nomogram; survival; features; biliary; ct
AB Purpose: Accurate lymph node (LN) status evaluation for intrahepatic cholangiocarcinoma (ICC) patients is essential for surgical planning. This study aimed to develop and validate a prediction model for preoperative LN status evaluation in ICC patients. Methods and Materials: A group of 106 ICC patients, who were diagnosed between April 2011 and February 2016, was used for prediction model training. Image features were extracted from T1-weighted contrast-enhanced MR images. A support vector machine (SVM) model was built by using the most LN status-related features, which were selected using the maximum relevance minimum redundancy (mRMR) algorithm. The mRMR method ranked each feature according to its relevance to the LN status and redundancy with other features. An SVM score was calculated for each patient to reflect the LN metastasis (LNM) probability from the SVM model. Finally, a combination nomogram was constructed by incorporating the SVM score and clinical features. An independent group of 42 patients who were diagnosed from March 2016 to November 2017 was used to validate the prediction models. The model performances were evaluated on discrimination, calibration, and clinical utility. Results: The SVM model was constructed based on five selected image features. Significant differences were found between patients with LNM and non-LNM in SVM scores in both groups (the training group: 0.5466 (interquartile range (IQR), 0.4059-0.6985) vs. 0.3226 (IQR, 0.0527-0.4659), P<0.0001; the validation group: 0.5831 (IQR, 0.3641-0.8162) vs. 0.3101 (IQR, 0.1029-0.4661), P=0.0015). The combination nomogram based on the SVM score, the CA 19-9 level, and the MR-reported LNM factor showed better discrimination in separating patients with LNM and non-LNM, comparing to the SVM model alone (AUC: the training group: 0.842 vs. 0.788; the validation group: 0.870 vs. 0.787). Favorable clinical utility was observed using the decision curve analysis for the nomogram. Conclusion: The nomogram, incorporating the SVM score, CA 19-9 level and the MR-reported LNM factor, provided an individualized LN status evaluation and helped clinicians guide the surgical decisions.
C1 [Xu, Lei; Yang, Pengfei; Luo, Chen; Wang, Jing; Niu, Tianye] Zhejiang Univ, Sch Med, Sir Run Run Shaw Hosp, Hangzhou, Zhejiang, Peoples R China.
   [Xu, Lei; Yang, Pengfei; Luo, Chen; Wang, Jing; Niu, Tianye] Zhejiang Univ, Inst Translat Med, Hangzhou, Zhejiang, Peoples R China.
   [Yang, Pengfei] Zhejiang Univ, Coll Biomed Engn & Instrument Sci, Hangzhou, Zhejiang, Peoples R China.
   [Liang, Wenjie; Liu, Weihai; Peng, Zhiyi] Zhejiang Univ, Sch Med, Affiliated Hosp 1, Dept Radiol, Hangzhou, Zhejiang, Peoples R China.
   [Wang, Weigen] Ninghai Cty Med Ctr, Hosp 1, Dept Radiol, Ningbo, Zhejiang, Peoples R China.
   [Xing, Lei] Stanford Univ, Dept Radiat Oncol, Sch Med, Stanford, CA 94305 USA.
   [Huang, Mi] Duke Univ, Med Ctr, Dept Radiat Oncol, Durham, NC 27706 USA.
   [Zheng, Shusen] Zhejiang Univ, Sch Med, Affiliated Hosp 1, Dept Hepatobiliary & Pancreat Surg, Hangzhou, Zhejiang, Peoples R China.
   [Niu, Tianye] Engn Res Ctr Cognit Healthcare Zhejiang Prov, Hangzhou, Zhejiang, Peoples R China.
C3 Zhejiang University; Zhejiang University; Zhejiang University; Zhejiang University; Stanford University; Duke University; Zhejiang University
RP Niu, TY (corresponding author), Zhejiang Univ, Sch Med, Sir Run Run Shaw Hosp, Hangzhou, Zhejiang, Peoples R China.; Niu, TY (corresponding author), Zhejiang Univ, Inst Translat Med, Hangzhou, Zhejiang, Peoples R China.; Peng, ZY (corresponding author), Zhejiang Univ, Sch Med, Affiliated Hosp 1, Dept Radiol, Hangzhou, Zhejiang, Peoples R China.; Huang, M (corresponding author), Duke Univ, Med Ctr, Dept Radiat Oncol, Durham, NC 27706 USA.; Zheng, SS (corresponding author), Zhejiang Univ, Sch Med, Affiliated Hosp 1, Dept Hepatobiliary & Pancreat Surg, Hangzhou, Zhejiang, Peoples R China.; Niu, TY (corresponding author), Engn Res Ctr Cognit Healthcare Zhejiang Prov, Hangzhou, Zhejiang, Peoples R China.
EM 1190020@zju.edu.cn; work.mimi@gmail.com; shusenzheng@zju.edu.cn; tyniu@zju.edu.cn
FU Zhejiang Provincial Natural Science Foundation of China [LR16F010001, LY17H160010, LY17E05 0008]; National High-tech R&D Program for Young Scientists by the Ministry of Science and Technology of China [2015AA020917]; National Key Research Plan by the Ministry of Science and Technology of China [2016YFC0104507]; Natural Science Foundation of China (NSFC) [81871351]; Zhejiang Province 151 Talents Program; Zhejiang University Education Foundation ZJU-Stanford Collaboration Fund; Opening Fund of Engineering Research Center of Cognitive Healthcare of Zhejiang Province
CR Adachi T, 2014, J HEPATO-BIL-PAN SCI, V21, P162, DOI 10.1002/jhbp.30
   Aljiffry M, 2009, J AM COLL SURGEONS, V208, P134, DOI 10.1016/j.jamcollsurg.2008.09.007
   AMADASUN M, 1989, IEEE T SYST MAN CYB, V19, P1264, DOI 10.1109/21.44046
   Baessler B, 2019, INVEST RADIOL, V54, P221, DOI 10.1097/RLI.0000000000000530
   Bergquist JR, 2016, J SURG ONCOL, V114, P475, DOI 10.1002/jso.24381
   Bock J, 2001, POWER SAMPLE SIZE CA, V0, P309
   Caudell JJ, 2017, LANCET ONCOL, V18, PE266, DOI 10.1016/S1470-2045(17)30252-8
   Chen YX, 2011, FRONT ONCOL, V1, P1, DOI 10.3389/fonc.2011.00042
   CHU A, 1990, PATTERN RECOGN LETT, V11, P415, DOI 10.1016/0167-8655(90)90112-F
   Coroller TP, 2015, RADIOTHER ONCOL, V114, P345, DOI 10.1016/j.radonc.2015.02.015
   DASARATHY BV, 1991, PATTERN RECOGN LETT, V12, P497, DOI 10.1016/0167-8655(91)80014-2
   de Jong MC, 2011, J CLIN ONCOL, V29, P3140, DOI 10.1200/JCO.2011.35.6519
   DELONG ER, 1988, BIOMETRICS, V44, P837, DOI 10.2307/2531595
   Demler OV, 2012, STAT MED, V31, P2577, DOI 10.1002/sim.5328
   FELSENSTEIN J, 1985, EVOLUTION, V39, P783, DOI 10.1111/j.1558-5646.1985.tb00420.x
   Fluss R, 2005, BIOMETRICAL J, V47, P458, DOI 10.1002/bimj.200410135
   Galloway MM, 1975, COMPUTER GRAPHICS IM, V4, P172, DOI 10.1016/S0146-664X(75)80008-6
   Halabi S, 2003, J CLIN ONCOL, V21, P1232, DOI 10.1200/JCO.2003.06.100
   Hess U, 2009, AFFECTIVE INFORMATION PROCESSING, V0, PP145, DOI 10.1007/978-1-84800-306-4_9
   Huang YQ, 2016, J CLIN ONCOL, V34, P2157, DOI 10.1200/JCO.2015.65.9128
   Jiang W, 2011, ANN ONCOL, V22, P1644, DOI 10.1093/annonc/mdq650
   Kassner A, 2010, AM J NEURORADIOL, V31, P809, DOI 10.3174/ajnr.A2061
   Kattan MW, 2003, J NATL CANCER I, V95, P634, DOI 10.1093/jnci/95.9.634
   Kramer AA, 2007, CRIT CARE MED, V35, P2052, DOI 10.1097/01.CCM.0000275267.64078.B0
   Lambin P, 2017, NAT REV CLIN ONCOL, V14, P749, DOI 10.1038/nrclinonc.2017.141
   Lambin P, 2012, EUR J CANCER, V48, P441, DOI 10.1016/j.ejca.2011.11.036
   Liang WJ, 2019, CLIN CANCER RES, V25, P584, DOI 10.1158/1078-0432.CCR-18-1305
   Limkin EJ, 2017, ANN ONCOL, V28, P1191, DOI 10.1093/annonc/mdx034
   Mavros MN, 2014, JAMA SURG, V149, P565, DOI 10.1001/jamasurg.2013.5137
   Meng ZW, 2018, J SURG RES, V226, P56, DOI 10.1016/j.jss.2018.01.024
   Mukaka MM, 2012, MALAWI MED J, V24, P69
   Nakagawa T, 2005, WORLD J SURG, V29, P728, DOI 10.1007/s00268-005-7761-9
   Nanashima A, 2010, DIGEST DIS SCI, V55, P3617, DOI 10.1007/s10620-010-1180-y
   Noji T, 2008, BRIT J SURG, V95, P92, DOI 10.1002/bjs.5920
   OBrien RM, 2007, QUAL QUANT, V41, P673, DOI 10.1007/s11135-006-9018-6
   Parmar C, 2015, SCI REP-UK, V5, P0, DOI 10.1038/srep13087
   Polan D, 2016, MED PHYS, V43, P3330, DOI 10.1118/1.4955601
   Seo S, 2008, SURGERY, V143, P769, DOI 10.1016/j.surg.2008.01.010
   Songthamwat M, 2017, WORLD J SURG ONCOL, V15, P0, DOI 10.1186/s12957-017-1246-9
   Unler A, 2011, INFORM SCIENCES, V181, P4625, DOI 10.1016/j.ins.2010.05.037
   Verma V, 2017, JNCI-J NATL CANCER I, V109, P0, DOI 10.1093/jnci/djx055
   Vickers AJ, 2006, MED DECIS MAKING, V26, P565, DOI 10.1177/0272989X06295361
   Vickers AJ, 2016, BMJ-BRIT MED J, V352, P0, DOI 10.1136/bmj.i6
   Vitale A, 2016, J SURG ONCOL, V113, P685, DOI 10.1002/jso.24213
   Weber SM, 2015, HPB, V17, P669, DOI 10.1111/hpb.12441
   Wei JW, 2019, EUR RADIOL, V29, P877, DOI 10.1007/s00330-018-5575-z
   Wilson R, 2017, TRANSL LUNG CANCER R, V6, P86, DOI 10.21037/tlcr.2017.01.04
   Wu J, 2016, RADIOLOGY, V281, P270, DOI 10.1148/radiol.2016151829
   Wu SX, 2018, EBIOMEDICINE, V34, P76, DOI 10.1016/j.ebiom.2018.07.029
   Wu SX, 2017, CLIN CANCER RES, V23, P6904, DOI 10.1158/1078-0432.CCR-17-1510
   Wu WM, 2016, FRONT ONCOL, V6, P0, DOI 10.3389/fonc.2016.00071
   Wu Y, 2018, EBIOMEDICINE, V34, P27, DOI 10.1016/j.ebiom.2018.07.006
   Yamada T, 2018, J GASTROEN HEPATOL, V33, P1626, DOI 10.1111/jgh.14124
   Yoshikawa D, 2008, BRIT J CANCER, V98, P418, DOI 10.1038/sj.bjc.6604129
   YOUDEN WJ, 1950, BIOMETRICS, V6, P172, DOI 10.1002/1097-0142(1950)3:1<32::AID-CNCR2820030106>3.0.CO;2-3
   Yu L, 2004, J MACH LEARN RES, V5, P1205
   Yushkevich PA, 2006, NEUROIMAGE, V31, P1116, DOI 10.1016/j.neuroimage.2006.01.015
   Zhang B, 2017, CANCER LETT, V403, P21, DOI 10.1016/j.canlet.2017.06.004
NR 58
TC 91
Z9 100
U1 0
U2 36
PU IVYSPRING INT PUBL
PI LAKE HAVEN
PA PO BOX 4546, LAKE HAVEN, NSW 2263, AUSTRALIA
SN 1838-7640
EI 
J9 THERANOSTICS
JI Theranostics
PD JUN 15
PY 2019
VL 9
IS 18
BP 5374
EP 5385
DI 10.7150/thno.34149
PG 12
WC Medicine, Research & Experimental
SC Research & Experimental Medicine
GA II0MJ
UT WOS:000474899500017
PM 31410221
DA 2024-03-01
ER

PT J
AU Weng, Q
   Zhou, L
   Wang, H
   Hui, J
   Chen, M
   Pang, P
   Zheng, L
   Xu, M
   Wang, Z
   Ji, J
AF Weng, Q.
   Zhou, L.
   Wang, H.
   Hui, J.
   Chen, M.
   Pang, P.
   Zheng, L.
   Xu, M.
   Wang, Z.
   Ji, J.
TI A radiomics model for determining the invasiveness of solitary pulmonary nodules that manifest as part-solid nodules
SO CLINICAL RADIOLOGY
LA English
DT Article
ID glass opacity nodules; preinvasive lesions; texture analysis; adenocarcinoma; ct; cancer; differentiation; predictor; mutations; features
AB AIM: A nomogram model was developed to predict the histological subtypes of lung invasive adenocarcinomas (IAs) and minimally invasive adenocarcinomas (MIAs) that manifest as part-solid ground-glass nodules (GGNs). MATERIALS AND METHODS: This retrospective study enrolled 119 patients with histopathologically confirmed part-solid GGNs assigned to the training (n=83) or testing cohorts (n=36). Radiomic features were extracted based on the unenhanced computed tomography (CT) images. R software was applied to process the qualitative and quantitative data. The CT features model, radiomic signature model, and combined prediction model were constructed and compared. RESULTS: A total of 396 radiomic features were extracted from the preoperative CT images, four features including MaxIntensity, RMS, ZonePercentage, and Long-RunEmphasis_angle0_offset7 were indicated to be the best discriminators to establish the radiomic signature model. The performance of the model was satisfactory in both the training and testing set with areas under the curve (AUCs) of 0.854 (95% confidence interval [CI]: 0.774 to 0.934) and 0.813 (95% CI: 0.670 to 0.955), respectively. The CT morphology of the lesion shape and diameter of the solid component were confirmed to be a significant feature for building the CT features model, which had an AUC of 0.755 (95% CI: 0.648 to 0.843). A nomogram that integrated lesion shape and radiomic signature was constructed, which contributed an AUC of 0.888 (95% CI: 0.82 to 0.955). CONCLUSIONS: The radiomic signature could provide an important reference for differentiating IAs from MIAs, and could be significantly enhanced by the addition of CT morphology. The nomogram may be highly informative for making clinical decisions. (C) 2019 The Royal College of Radiologists. Published by Elsevier Ltd.
C1 [Weng, Q.; Wang, H.; Hui, J.; Chen, M.; Zheng, L.; Xu, M.; Wang, Z.; Ji, J.] Zhejiang Univ, Key Lab Imaging Diag & Minimally Invas Intervent, Lishui Hosp, Lishui 323000, Peoples R China.
   [Zhou, L.] Lishui Peoples Hosp, Dept Radiol, Lishui 323000, Peoples R China.
   [Pang, P.] GE Healthcare, Hangzhou 310000, Zhejiang, Peoples R China.
C3 Zhejiang University; General Electric
RP Ji, J (corresponding author), Zhejiang Univ, Key Lab Imaging Diag & Minimally Invas Intervent, Lishui Hosp, Sch Med, Lishui 323000, Zhejiang, Peoples R China.
EM lschrjjs@163.com
FU National Natural Science Foundation of China [81803778]; Key Research and Development Project of Zhejiang Province [2018C0302]; Medical and Health Care Key Project of Zhejiang Province [WKJ-ZJ-1629]; Zhejiang Medical and Health Science Project [2019RC320]; Public Welfare Project of Zhejiang Province [LGF18H160035]; Science and Technology Project of Lishui City [2017ZDXK07]
CR Anderson KR, 2018, AM J CLIN PATHOL, V150, P499, DOI 10.1093/AJCP/AQY080
   Cha KH, 2017, SCI REP-UK, V7, P0, DOI 10.1038/s41598-017-09315-w
   Chae HD, 2014, RADIOLOGY, V273, P285, DOI 10.1148/radiol.14132187
   Choy G, 2018, RADIOLOGY, V288, P318, DOI 10.1148/radiol.2018171820
   Cohen JG, 2016, DIAGN INTERV IMAG, V97, P955, DOI 10.1016/j.diii.2016.06.021
   Cohen JG, 2015, EUR J RADIOL, V84, P738, DOI 10.1016/j.ejrad.2014.12.031
   Coroller TP, 2016, RADIOTHER ONCOL, V119, P480, DOI 10.1016/j.radonc.2016.04.004
   De Bernardi E, 2018, EJNMMI RES, V8, P0, DOI 10.1186/s13550-018-0441-1
   Feng Q, 2018, FRONT NEUROL, V9, P0, DOI 10.3389/fneur.2018.00618;618
   Fu LL, 2018, CLIN LUNG CANCER, V19, P221, DOI 10.1016/j.cllc.2017.11.009
   Gao F, 2019, BRIT J RADIOL, V92, P0, DOI 10.1259/bjr.20180204
   Gillies RJ, 2016, RADIOLOGY, V278, P563, DOI 10.1148/radiol.2015151169
   Guo J, 2018, EUR RADIOL, V28, P3872, DOI 10.1007/s00330-018-5381-7
   Kickingereder P, 2016, RADIOLOGY, V280, P880, DOI 10.1148/radiol.2016160845
   Lee HY, 2011, J THORAC IMAG, V26, P106, DOI 10.1097/RTI.0b013e3181fbaa64
   Lee SM, 2013, RADIOLOGY, V268, P265, DOI 10.1148/radiol.13120949
   Lee SH, 2018, SCI REP-UK, V8, P0, DOI 10.1038/s41598-018-22981-8
   Li W, 2018, CHINESE J CANCER RES, V30, P415, DOI 10.21147/j.issn.1000-9604.2018.04.04
   Lu WW, 2017, J THORAC DIS, V9, P4743, DOI 10.21037/jtd.2017.10.50
   MacMahon H, 2017, RADIOLOGY, V284, P228, DOI 10.1148/radiol.2017161659
   Mets OM, 2017, EUR RADIOL, V27, P689, DOI 10.1007/s00330-016-4429-9
   Naidich DP, 2013, RADIOLOGY, V266, P304, DOI 10.1148/radiol.12120628
   Nakamura H, 2016, LUNG CANCER, V99, P143, DOI 10.1016/j.lungcan.2016.07.009
   Pinker K, 2018, RADIOLOGY, V287, P732, DOI 10.1148/radiol.2018172171
   Rittmeyer A, 2017, LANCET, V389, P255, DOI 10.1016/S0140-6736(16)32517-X
   Son JY, 2016, EUR RADIOL, V26, P43, DOI 10.1007/s00330-015-3816-y
   Tamura T, 2016, CHEST, V149, P1586, DOI 10.1016/j.chest.2016.03.062
   Tixier F, 2011, J NUCL MED, V52, P369, DOI 10.2967/jnumed.110.082404
   Torre LA, 2015, CA-CANCER J CLIN, V65, P87, DOI 10.3322/caac.21262
   Velazquez ER, 2017, CANCER RES, V77, P3922, DOI 10.1158/0008-5472.CAN-17-0122
   Wang XW, 2018, CLIN RADIOL, V73, P549, DOI 10.1016/j.crad.2018.01.017
   Wilson R, 2017, TRANSL LUNG CANCER R, V6, P86, DOI 10.21037/tlcr.2017.01.04
   Xue X, 2018, BIOMED RES INT, V2018, P0, DOI 10.1155/2018/6803971
   Yang DL, 2015, MED PHYS, V42, P6725, DOI 10.1118/1.4934373
   Yang XG, 2018, LUNG CANCER, V125, P109, DOI 10.1016/j.lungcan.2018.09.013
   Yao Z, 2018, BMC CANCER, V18, P0, DOI 10.1186/s12885-018-5003-4
   Yoshizawa A, 2011, MODERN PATHOL, V24, P653, DOI 10.1038/modpathol.2010.232
   Yue X, 2018, CLIN RADIOL, V73, P0, DOI 10.1016/j.crad.2017.11.014
   Zhang J, 2013, J THORAC ONCOL, V8, P1196, DOI 10.1097/JTO.0b013e31829f09a7
   Zhang YP, 2018, CLIN RADIOL, V73, P0, DOI 10.1016/j.crad.2017.12.011
NR 44
TC 45
Z9 48
U1 2
U2 17
PU W B SAUNDERS CO LTD
PI LONDON
PA 32 JAMESTOWN RD, LONDON NW1 7BY, ENGLAND
SN 0009-9260
EI 1365-229X
J9 CLIN RADIOL
JI Clin. Radiol.
PD DEC 15
PY 2019
VL 74
IS 12
BP 933
EP 943
DI 10.1016/j.crad.2019.07.026
PG 11
WC Radiology, Nuclear Medicine & Medical Imaging
SC Radiology, Nuclear Medicine & Medical Imaging
GA JN5KQ
UT WOS:000496937600006
PM 31521324
DA 2024-03-01
ER

PT J
AU Yang, LF
   Yang, JB
   Zhou, XB
   Huang, LY
   Zhao, WL
   Wang, T
   Zhuang, J
   Tian, J
AF Yang, Lifeng
   Yang, Jingbo
   Zhou, Xiaobo
   Huang, Liyu
   Zhao, Weiling
   Wang, Tao
   Zhuang, Jian
   Tian, Jie
TI Development of a radiomics nomogram based on the 2D and 3D CT features to predict the survival of non-small cell lung cancer patients
SO EUROPEAN RADIOLOGY
LA English
DT Article
DE Non-small cell lung cancer; Radiomics; Tomography x-ray computed; Nomogram
ID prognostic-factors; tnm classification; heterogeneity; information; proposals; edition; images
AB ObjectivesThe aim of this study was to develop a radiomics nomogram by combining the optimized radiomics signatures extracted from 2D and/or 3D CT images and clinical predictors to assess the overall survival of patients with non-small cell lung cancer (NSCLC).MethodsOne training cohort of 239 and two validation datasets of 80 and 52 NSCLC patients were enrolled in this study. Nine hundred seventy-five radiomics features were extracted from each patient's 2D and 3D CT images. Least absolute shrinkage and selection operator (LASSO) regression was used to select features and generate a radiomics signature. Cox hazard survival analysis and Kaplan-Meier were performed in both cohorts. The radiomics nomogram was developed by integrating the optimized radiomics signature and clinical predictors, its calibration and discrimination were evaluated.ResultsThe radiomics signatures were significantly associated with NSCLC patients' survival time. The signature derived from the combined 2D and 3D features showed a better prognostic performance than those from 2D or 3D alone. Our radiomics nomogram integrated the optimal radiomics signature with clinical predictors showed a significant improvement in the prediction of patients' survival compared with clinical predictors alone in the validation cohort. The calibration curve showed predicted survival time was very close to the actual one.ConclusionsThe radiomics signature from the combined 2D and 3D features further improved the predicted accuracy of survival prognosis for the patients with NSCLC. Combination of the optimal radiomics signature and clinical predictors performed better for individualied survival prognosis estimation in patients with NSCLC. These findings might affect trearment strategies and enable a step forward for precise medicine.Key Points center dot We found both 2D and 3D radiomics signature have favorable prognosis, but 3D signature had a better performance.center dot The radiomics signature generated from the combined 2D and 3D features had a better predictive performance than those from 2D or 3D features.center dot Integrating the optimal radiomics signature with clinical predictors significantly improved the predictive power in patients' survival compared with clinical TNM staging alone.
C1 [Yang, Lifeng; Yang, Jingbo; Huang, Liyu] Xidian Univ, Sch Life Sci & Technol, Xian 710071, Shaanxi, Peoples R China.
   [Zhou, Xiaobo; Zhao, Weiling] Wake Forest Sch Med, Dept Radiol, Med Ctr Blvd, Winston Salem, NC 27157 USA.
   [Wang, Tao] Shaanxi Prov Peoples Hosp, Dept Radiol, Xian 710068, Shaanxi, Peoples R China.
   [Zhuang, Jian] Guangdong Gen Hosp, Dept Radiol, Guangzhou 510080, Guangdong, Peoples R China.
   [Tian, Jie] Chinese Acad Sci, Key Lab Mol Imaging, Beijing 100080, Peoples R China.
C3 Xidian University; Wake Forest University; Xi'an Medical University; Guangdong Academy of Medical Sciences & Guangdong General Hospital; Chinese Academy of Sciences; Institute of Automation, CAS
RP Huang, LY (corresponding author), Xidian Univ, Sch Life Sci & Technol, Xian 710071, Shaanxi, Peoples R China.; Tian, J (corresponding author), Chinese Acad Sci, Key Lab Mol Imaging, Beijing 100080, Peoples R China.
EM huangly@mail.xidian.edu.cn; jie.tian@ia.ac.cn
FU National Key Research and Development Program of China [2017YFA0205202]; National Natural Science Foundation of China [U1401255, 61672422]
CR Aerts M, 2014, NAT COMMUN, V5, P0, DOI 10.1038/ncomms4789
   Cancer Genome Atlas Research Network, 2014, NATURE, V511, P543, DOI 10.1038/s41586-018-0228-6
   Chansky K, 2009, J THORAC ONCOL, V4, P792, DOI 10.1097/JTO.0b013e3181a7716e
   Chen Z, 2014, NAT REV CANCER, V14, P535, DOI 10.1038/nrc3775
   Choi ER, 2016, ONCOTARGET, V7, P67302, DOI 10.18632/oncotarget.11693
   Clark K, 2013, J DIGIT IMAGING, V26, P1045, DOI 10.1007/s10278-013-9622-7
   Collins GS, 2015, EUR J CLIN INVEST, V45, P204, DOI 10.1111/eci.12376
   Ellison G, 2013, J CLIN PATHOL, V66, P79, DOI 10.1136/jclinpath-2012-201194
   Ferlay J, 2015, INT J CANCER, V136, PE359, DOI 10.1002/ijc.29210
   Galloway MM, 1975, COMPUTER GRAPHICS IM, V4, P172, DOI 10.1016/S0146-664X(75)80008-6
   Gillies RJ, 2016, RADIOLOGY, V278, P563, DOI 10.1148/radiol.2015151169
   Goldstraw P, 2016, J THORAC ONCOL, V11, P39, DOI 10.1016/j.jtho.2015.09.009
   Guo WT, 2015, J MED IMAGING, V2, P0, DOI 10.1117/1.JMI.2.4.041007
   Gutman DA, 2013, RADIOLOGY, V267, P560, DOI 10.1148/radiol.13120118
   Hawkins SH, 2014, IEEE ACCESS, V2, P1418, DOI 10.1109/ACCESS.2014.2373335
   Huang YQ, 2016, RADIOLOGY, V281, P947, DOI 10.1148/radiol.2016152234
   Kawaguchi T, 2010, J THORAC ONCOL, V5, P620, DOI 10.1097/JTO.0b013e3181d2dcd9
   Lambin P, 2012, EUR J CANCER, V48, P441, DOI 10.1016/j.ejca.2011.11.036
   Liang WH, 2015, J CLIN ONCOL, V33, P861, DOI 10.1200/JCO.2014.56.6661
   Meinshausen N, 2006, ANN STAT, V34, P1436, DOI 10.1214/009053606000000281
   Parmar C, 2015, SCI REP-UK, V5, P0, DOI 10.1038/srep13087
   Sauerbrei W, 2011, J BIOPHARM STAT, V21, P1206, DOI 10.1080/10543406.2011.629890
   Sculier JP, 2008, J THORAC ONCOL, V3, P457, DOI 10.1097/JTO.0b013e31816de2b8
   Shen C, 2017, TRANSL ONCOL, V10, P886, DOI 10.1016/j.tranon.2017.08.007
   Siegel R, 2014, CA-CANCER J CLIN, V64, P9, DOI 10.3322/caac.21208
   Therneau TM, 2000, STAT BIOL HEALTH, V0, P0, DOI DOI 10.1007/978-1-4757-3294-8_3
   Win T, 2013, CLIN CANCER RES, V19, P3591, DOI 10.1158/1078-0432.CCR-12-1307
   Zhang B, 2017, CLIN CANCER RES, V23, P4259, DOI 10.1158/1078-0432.CCR-16-2910
   Zhang YQ, 2017, SCI REP-UK, V7, P0, DOI 10.1038/srep45093
NR 30
TC 89
Z9 98
U1 2
U2 39
PU SPRINGER
PI NEW YORK
PA ONE NEW YORK PLAZA, SUITE 4600, NEW YORK, NY, UNITED STATES
SN 0938-7994
EI 1432-1084
J9 EUR RADIOL
JI Eur. Radiol.
PD MAY 15
PY 2019
VL 29
IS 5
BP 2196
EP 2206
DI 10.1007/s00330-018-5770-y
PG 11
WC Radiology, Nuclear Medicine & Medical Imaging
SC Radiology, Nuclear Medicine & Medical Imaging
GA HR4ZV
UT WOS:000463157200004
PM 30523451
DA 2024-03-01
ER

PT J
AU Li, YQ
   Liu, WX
   Pei, Q
   Zhao, LL
   Güngör, C
   Zhu, H
   Song, XP
   Li, CL
   Zhou, ZY
   Xu, Y
   Wang, D
   Tan, FB
   Yang, P
   Pei, HP
AF Li, Yuqiang
   Liu, Wenxue
   Pei, Qian
   Zhao, Lilan
   Guengoer, Cenap
   Zhu, Hong
   Song, Xiangping
   Li, Chenglong
   Zhou, Zhongyi
   Xu, Yang
   Wang, Dan
   Tan, Fengbo
   Yang, Pei
   Pei, Haiping
TI Predicting pathological complete response by comparing MRI-based radiomics pre- and postneoadjuvant radiotherapy for locally advanced rectal cancer
SO CANCER MEDICINE
LA English
DT Article
DE locally advanced rectal cancer; MRI-based radiomics; neoadjuvant chemoradiotherapy; pathologic complete response; predictive model
ID preoperative chemoradiotherapy; radiation-therapy; chemotherapy; survival; heterogeneity; colon
AB Background Total mesorectal excision following neoadjuvant chemoradiotherapy (nCRT) is recommended in the latest treatment of locally advanced rectal cancer (LARC). Objective To predict whether patients with LARC can achieve pathologic complete response (pCR), comparing MRI-based radiomics between before and after neoadjuvant radiotherapy (nRT) was performed. Methods One hundred and sixty-five MRI-based radiomics features in axial T2-weighted images were obtained quantitatively from Imaging Biomarker Explorer Software. The specific features of conventional and developing radiomics were selected with the analysis of least absolute shrinkage and selection operator logistic regression, of which the predictive performance was analyzed with receiver operating curve and calibration curve, and applied to an independent cohort. Results One hundred and thirty-one target patients were enrolled in the present study. A radiomics signature founded on seven radiomics features was generated in the primary cohort. A remarkable difference about Rad-score between pCR and non-pCR group occurred in both of primary (P < .001) or validation cohorts (P < .001). The value of area under the curves was 0.92 (95% CI, 0.86-0.99) and 0.87 (95% CI, 0.74-1.00) in the primary and validation cohorts, respectively. The Rad-score (OR = 23.581; P < .001) from multivariate logistic regression analysis was significant as an independent factor of pCR. Conclusion Our predictive model based on radiomics features was an independent predictor for pCR in LARC and could be a candidate in clinical practice.
C1 [Li, Yuqiang; Pei, Qian; Song, Xiangping; Li, Chenglong; Zhou, Zhongyi; Wang, Dan; Tan, Fengbo; Yang, Pei; Pei, Haiping] Cent South Univ, Xiangya Hosp, Dept Gastrointestinal Surg, 87 Xiangya Rd, Changsha, Hunan, Peoples R China.
   [Li, Yuqiang; Guengoer, Cenap; Xu, Yang] Univ Med Ctr Hamburg Eppendorf, Dept Gen Visceral & Thorac Surg, Hamburg, Germany.
   [Liu, Wenxue] Guangdong Acad Med Sci, Guangdong Prov Peoples Hosp, Dept Rheumatol, Guangzhou, Guangdong, Peoples R China.
   [Liu, Wenxue] Cent South Univ, Xiangya Hosp, Dept Cardiol, Changsha, Hunan, Peoples R China.
   [Zhao, Lilan] Fujian Prov Hosp, Dept Thorac Surg, Fuzhou, Fujian, Peoples R China.
   [Zhu, Hong] Cent South Univ, Xiangya Hosp, Dept Oncol, Changsha, Hunan, Peoples R China.
   [Yang, Pei] Hunan Canc Hosp, Dept Oncol, Changsha, Hunan, Peoples R China.
C3 Central South University; University of Hamburg; University Medical Center Hamburg-Eppendorf; Guangdong Academy of Medical Sciences & Guangdong General Hospital; Southern Medical University - China; Central South University; Fujian Provincial Hospital; Central South University
RP Pei, HP (corresponding author), Cent South Univ, Xiangya Hosp, Dept Gastrointestinal Surg, 87 Xiangya Rd, Changsha, Hunan, Peoples R China.
EM peihaiping1966@hotmail.com
CR Aerts HJWL, 2014, NAT COMMUN, V5, P0, DOI 10.1038/ncomms5006
   Al-Sukhni E, 2012, ANN SURG ONCOL, V19, P2212, DOI 10.1245/s10434-011-2210-5
   Bailey CE, 2015, JAMA SURG, V150, P17, DOI 10.1001/jamasurg.2014.1756
   Barbaro B, 2012, INT J RADIAT ONCOL, V83, P594, DOI 10.1016/j.ijrobp.2011.07.017
   Chetty R, 2012, HUM PATHOL, V43, P1917, DOI 10.1016/j.humpath.2012.01.020
   Cui YF, 2019, EUR RADIOL, V29, P1211, DOI 10.1007/s00330-018-5683-9
   Davnall F, 2012, INSIGHTS IMAGING, V3, P573, DOI 10.1007/s13244-012-0196-6
   Francesca D, 2016, ONCOTARGET, V7, P33374, DOI 10.18632/oncotarget.8133
   Gillies RJ, 2016, RADIOLOGY, V278, P563, DOI 10.1148/radiol.2015151169
   Gollub MJ, 2017, EUR RADIOL, V27, P1605, DOI 10.1007/s00330-016-4493-1
   Guo BL, 2017, ONCOTARGET, V8, P75087, DOI 10.18632/oncotarget.20519
   Huang YQ, 2016, RADIOLOGY, V281, P947, DOI 10.1148/radiol.2016152234
   Jemal A, 2011, CA-CANCER J CLIN, V61, P134, DOI 10.3322/caac.20115
   Jiang YM, 2018, ANN SURG, V267, P504, DOI 10.1097/SLA.0000000000002116
   Kickingereder P, 2016, CLIN CANCER RES, V22, P5765, DOI 10.1158/1078-0432.CCR-16-0702
   Kiessling F, 2018, EUR RADIOL, V28, P3160, DOI 10.1007/s00330-018-5347-9
   Kim JH, 2017, RADIOLOGY, V282, P665, DOI 10.1148/radiol.2016160261
   Liu WX, 2021, J INVEST SURG, V34, P181, DOI 10.1080/08941939.2019.1615153
   Maas M, 2010, LANCET ONCOL, V11, P835, DOI 10.1016/S1470-2045(10)70172-8
   Martens MH, 2015, RADIOTHER ONCOL, V114, P218, DOI 10.1016/j.radonc.2014.11.044
   McNeish DM, 2015, MULTIVAR BEHAV RES, V50, P0, DOI 10.1080/00273171.2015.1036965
   Nie K, 2016, CLIN CANCER RES, V22, P5256, DOI 10.1158/1078-0432.CCR-15-2997
   Nougaret S, 2016, RADIOLOGY, V280, P446, DOI 10.1148/radiol.2016150702
   Patel UB, 2011, J CLIN ONCOL, V29, P3753, DOI 10.1200/JCO.2011.34.9068
   Perez RO, 2016, LANCET ONCOL, V17, P125, DOI 10.1016/S1470-2045(15)00487-8
   Pham TT, 2017, BRIT J RADIOL, V90, P0, DOI 10.1259/bjr.20151078
   Rödel C, 2015, LANCET ONCOL, V16, P979, DOI 10.1016/S1470-2045(15)00159-X
   She YL, 2018, EUR RADIOL, V28, P5121, DOI 10.1007/s00330-018-5509-9
   Sun YS, 2010, RADIOLOGY, V254, P170, DOI 10.1148/radiol.2541082230
   van Stiphout RGPM, 2014, RADIOTHER ONCOL, V113, P215, DOI 10.1016/j.radonc.2014.11.002
   Watanabe T, 2015, INT J CLIN ONCOL, V20, P207, DOI 10.1007/s10147-015-0801-z
   Yang KL, 2013, RADIAT ONCOL, V8, P0, DOI 10.1186/1748-717X-8-43
   Yeo SG, 2010, ANN SURG, V252, P998, DOI 10.1097/SLA.0b013e3181f3f1b1
   Yu J, 2017, EUR RADIOL, V27, P1848, DOI 10.1007/s00330-016-4529-6
   Zhang B, 2017, CLIN CANCER RES, V23, P4259, DOI 10.1158/1078-0432.CCR-16-2910
NR 35
TC 38
Z9 40
U1 3
U2 17
PU WILEY
PI HOBOKEN
PA 111 RIVER ST, HOBOKEN 07030-5774, NJ USA
SN 2045-7634
EI 
J9 CANCER MED-US
JI Cancer Med.
PD DEC 15
PY 2019
VL 8
IS 17
BP 7244
EP 7252
DI 10.1002/cam4.2636
PG 9
WC Oncology
SC Oncology
GA JT8CV
UT WOS:000501212600010
PM 31642204
DA 2024-03-01
ER

PT J
AU Bi, WL
   Hosny, A
   Schabath, MB
   Giger, ML
   Birkbak, NJ
   Mehrtash, A
   Allison, T
   Arnaout, O
   Abbosh, C
   Dunn, IF
   Mak, RH
   Tamimi, RM
   Tempany, CM
   Swanton, C
   Hoffmann, U
   Schwartz, LH
   Gillies, RJ
   Huang, RY
   Aerts, HJWL
AF Bi, Wenya Linda
   Hosny, Ahmed
   Schabath, Matthew B.
   Giger, Maryellen L.
   Birkbak, Nicolai J.
   Mehrtash, Alireza
   Allison, Tavis
   Arnaout, Omar
   Abbosh, Christopher
   Dunn, Ian F.
   Mak, Raymond H.
   Tamimi, Rulla M.
   Tempany, Clare M.
   Swanton, Charles
   Hoffmann, Udo
   Schwartz, Lawrence H.
   Gillies, Robert J.
   Huang, Raymond Y.
   Aerts, Hugo J. W. L.
TI Artificial intelligence in cancer imaging: Clinical challenges and applications
SO CA-A CANCER JOURNAL FOR CLINICIANS
LA English
DT Article
DE artificial intelligence; cancer imaging; clinical challenges; deep learning; radiomics
ID computer-aided detection; digital breast tomosynthesis; background parenchymal enhancement; convolutional neural-network; multi-parametric mri; detection cad system; high-grade gliomas; prostate-cancer; lung-cancer; pulmonary nodules
AB Judgement, as one of the core tenets of medicine, relies upon the integration of multilayered data with nuanced decision making. Cancer offers a unique context for medical decisions given not only its variegated forms with evolution of disease but also the need to take into account the individual condition of patients, their ability to receive treatment, and their responses to treatment. Challenges remain in the accurate detection, characterization, and monitoring of cancers despite improved technologies. Radiographic assessment of disease most commonly relies upon visual evaluations, the interpretations of which may be augmented by advanced computational analyses. In particular, artificial intelligence (AI) promises to make great strides in the qualitative interpretation of cancer imaging by expert clinicians, including volumetric delineation of tumors over time, extrapolation of the tumor genotype and biological course from its radiographic phenotype, prediction of clinical outcome, and assessment of the impact of disease and treatment on adjacent organs. AI may automate processes in the initial interpretation of images and shift the clinical workflow of radiographic detection, management decisions on whether or not to administer an intervention, and subsequent observation to a yet to be envisioned paradigm. Here, the authors review the current state of AI as applied to medical imaging of cancer and describe advances in 4 tumor types (lung, brain, breast, and prostate) to illustrate how common clinical problems are being addressed. Although most studies evaluating AI applications in oncology to date have not been vigorously validated for reproducibility and generalizability, the results do highlight increasingly concerted efforts in pushing AI technology to clinical use and to impact future directions in cancer care.
C1 [Bi, Wenya Linda; Arnaout, Omar; Dunn, Ian F.] Harvard Med Sch, Brigham & Womens Hosp, Dana Farber Canc Inst, Neurosurg,Dept Neurosurg, Boston, MA 02115 USA.
   [Hosny, Ahmed; Mak, Raymond H.; Aerts, Hugo J. W. L.] Harvard Med Sch, Dept Radiat Oncol, Brigham & Womens Hosp, Dana Farber Canc Inst, Boston, MA 02115 USA.
   [Schabath, Matthew B.] H Lee Moffitt Canc Ctr & Res Inst, Dept Canc Epidemiol, Tampa, FL USA.
   [Giger, Maryellen L.] Univ Chicago, Dept Radiol, Radiol, Chicago, IL 60637 USA.
   [Birkbak, Nicolai J.; Abbosh, Christopher; Swanton, Charles] Francis Crick Inst, London, England.
   [Birkbak, Nicolai J.; Abbosh, Christopher; Swanton, Charles] UCL, Inst Canc, London, England.
   [Mehrtash, Alireza; Huang, Raymond Y.; Aerts, Hugo J. W. L.] Harvard Med Sch, Dept Radiol, Brigham & Womens Hosp, Dana Farber Canc Inst, Boston, MA 02115 USA.
   [Mehrtash, Alireza] Univ British Columbia, Dept Elect & Comp Engn, Vancouver, BC, Canada.
   [Allison, Tavis] Columbia Univ, Coll Phys & Surg, Dept Radiol, New York, NY USA.
   [Allison, Tavis; Schwartz, Lawrence H.] New York Presbyterian Hosp, Dept Radiol, New York, NY USA.
   [Tamimi, Rulla M.] Harvard Med Sch, Brigham & Womens Hosp, Dept Med, Dana Farber Canc Inst, Boston, MA 02115 USA.
   [Tempany, Clare M.] Harvard Med Sch, Brigham & Womens Hosp, Dana Farber Canc Inst, Radiol,Dept Radiol, Boston, MA 02115 USA.
   [Hoffmann, Udo] Massachusetts Gen Hosp, Dept Radiol, Radiol, Boston, MA USA.
   [Hoffmann, Udo] Harvard Med Sch, Boston, MA 02115 USA.
   [Schwartz, Lawrence H.] Columbia Univ, Coll Phys & Surg, Dept Radiol, Radiol, New York, NY USA.
   [Gillies, Robert J.] H Lee Moffitt Canc Ctr & Res Inst, Dept Canc Physiol, Radiol, Tampa, FL USA.
   [Aerts, Hugo J. W. L.] MUMC, AI Med Radiol & Nucl Med, GROW, Maastricht, Netherlands.
C3 Harvard University; Harvard Medical School; Dana-Farber Cancer Institute; Brigham & Women's Hospital; Harvard University; Harvard Medical School; Brigham & Women's Hospital; Dana-Farber Cancer Institute; H Lee Moffitt Cancer Center & Research Institute; University of Chicago; Francis Crick Institute; University of London; University College London; Harvard University; Dana-Farber Cancer Institute; Brigham & Women's Hospital; Harvard Medical School; University of British Columbia; Columbia University; NewYork-Presbyterian Hospital; Harvard University; Dana-Farber Cancer Institute; Brigham & Women's Hospital; Harvard Medical School; Harvard University; Dana-Farber Cancer Institute; Brigham & Women's Hospital; Harvard Medical School; Harvard University; Massachusetts General Hospital; Harvard University; Harvard Medical School; Columbia University; H Lee Moffitt Cancer Center & Research Institute; Maastricht University
RP Aerts, HJWL (corresponding author), Harvard Med Sch, Dana Farber Canc Inst, Brigham & Womens Hosp, Harvard Inst Med, HIM 343,77 Ave Louis Pasteur, Boston, MA 02115 USA.
EM hugo_aerts@dfci.harvard.edu
FU National Institutes of Health (NIH) [U24 CA194354, U01 CA19023, U01CA195564, U01 CA189240, P41 EB015898, U01 CA 195564, R01 CA166945, U01 CA143062, U01 CA200464, R01 CA18645, U01 CA196405]; Natural Sciences and Engineering Research Council of Canada; Canadian Institutes of Health Research; Francis Crick Institute [FC001169]; UK Medical Research Council [FC001169]; Wellcome Trust; Cancer Research UK (CRUK); (CRUK Cancer Immunotherapy Catalyst Network); CRUK Lung Cancer Centre of Excellence, Stand Up 2 Cancer; Rosetrees and Stoneygate Trusts; NovoNordisk Foundation [16584]; National Institute for Health Research Biomedical Research Center at University College London Hospitals; CRUK University College London Experimental Cancer Medicine Center; MEDIAN Technologies, Riverain Medical; Mitsubishi; Varian Medical Systems; AstraZeneca; InSightec Inc; Gilead Sciences; Profound Medical; Pfizer; Bristol-Myers Squibb (BMS); Boehringer Ingelheim; Servier; Roche-Genentech [051893, 051892, PCT/GB2018, 052004]; Daiichi Sankyo; Roche; Kowa Ltd; Agios Pharmaceuticals
CR Abbosh C, 2017, NATURE, V545, P446, DOI 10.1038/nature22364
   Aberle DR, 2011, NEW ENGL J MED, V365, P395, DOI 10.1056/NEJMoa1102873
   Aerts HJWL, 2016, JAMA ONCOL, V2, P1636, DOI 10.1001/jamaoncol.2016.2631
   Aerts HJWL, 2016, SCI REP-UK, V6, P0, DOI 10.1038/srep33860
   Aerts HJWL, 2014, NAT COMMUN, V5, P0, DOI 10.1038/ncomms5006
   Aganj I, 2018, SCI REP-UK, V8, P0, DOI 10.1038/s41598-018-31333-5
   Ahmed HU, 2017, LANCET, V389, P815, DOI 10.1016/S0140-6736(16)32401-1
   Aizer AA, 2016, NEURO-ONCOLOGY, V18, P269, DOI 10.1093/neuonc/nov177
   Akkus Z, 2017, J DIGIT IMAGING, V30, P469, DOI 10.1007/s10278-017-9984-3
   Alonzo-Proulx O, 2010, PHYS MED BIOL, V55, P3027, DOI 10.1088/0031-9155/55/11/003
   Amin MB, 2017, CA-CANCER J CLIN, V67, P93, DOI 10.3322/caac.21388
   Unknown -, 2016, JMLR WORKSHOP AND CO, V0, P0
   Unknown -, 2014, GLOBOCAN 2012 ESTIMA, V0, P0
   Unknown -, 2017, MOL NEUROBIOL, V0, P0
   Antropova N, 2017, MED PHYS, V44, P5162, DOI 10.1002/mp.12453
   Azizi S, 2017, INT J COMPUT ASS RAD, V12, P1293, DOI 10.1007/s11548-017-1627-0
   Bakas S, 2017, CLIN CANCER RES, V23, P4724, DOI 10.1158/1078-0432.CCR-16-1871
   Balagurunathan Y, 2014, J DIGIT IMAGING, V27, P805, DOI 10.1007/s10278-014-9716-x
   Balagurunathan Y, 2014, TRANSL ONCOL, V7, P72, DOI 10.1593/tlo.13844
   Barrett SRH, 2015, ENVIRON RES LETT, V10, P0, DOI 10.1088/1748-9326/10/11/114005
   Bennett CC, 2013, ARTIF INTELL MED, V57, P9, DOI 10.1016/j.artmed.2012.12.003
   Bhooshan N, 2010, RADIOLOGY, V254, P680, DOI 10.1148/radiol.09090838
   Birim Ö, 2006, EJSO-EUR J SURG ONC, V32, P12, DOI 10.1016/j.ejso.2005.10.001
   Blanc-Durand P, 2018, PLOS ONE, V13, P0, DOI 10.1371/journal.pone.0195798
   Brastianos PK, 2015, CANCER DISCOV, V5, P1164, DOI 10.1158/2159-8290.CD-15-0369
   Byng JW, 1997, CANCER, V80, P66, DOI 10.1002/(SICI)1097-0142(19970701)80:1<66::AID-CNCR9>3.0.CO;2-D
   Cameron A, 2016, IEEE T BIO-MED ENG, V63, P1145, DOI 10.1109/TBME.2015.2485779
   Castellino Ronald A, 2005, CANCER IMAGING, V5, P17, DOI 10.1102/1470-7330.2005.0018
   Chan HP, 2008, ACAD RADIOL, V15, P535, DOI 10.1016/j.acra.2008.01.014
   Chan I, 2003, MED PHYS, V30, P2390, DOI 10.1118/1.1593633
   Chang K, 2018, J AM MED INFORM ASSN, V25, P945, DOI 10.1093/jamia/ocy017
   Chang K, 2018, CLIN CANCER RES, V24, P1073, DOI 10.1158/1078-0432.CCR-17-2236
   Chang K, 2016, NEURO-ONCOLOGY, V18, P1680, DOI 10.1093/neuonc/now086
   Chang PD, 2017, AM J NEURORADIOL, V38, P890, DOI 10.3174/ajnr.A5112
   Char DS, 2018, NEW ENGL J MED, V378, P981, DOI 10.1056/NEJMp1714229
   Chen Q, 2017, PROC SPIE, V10134, P0, DOI 10.1117/12.2279021
   Chen W, 2007, MAGN RESON MED, V58, P562, DOI 10.1002/mrm.21347
   Chen WJ, 2004, MED PHYS, V31, P1076, DOI 10.1118/1.1695652
   Cheng HD, 2003, PATTERN RECOGN, V36, P2967, DOI 10.1016/S0031-3203(03)00192-4
   Chinot OL, 2014, NEW ENGL J MED, V370, P709, DOI 10.1056/NEJMoa1308345
   Ciompi F, 2017, SCI REP-UK, V7, P0, DOI 10.1038/srep46479
   Cohen JD, 2018, SCIENCE, V359, P926, DOI 10.1126/science.aar3247
   Coroller TP, 2017, PLOS ONE, V12, P0, DOI 10.1371/journal.pone.0187908
   Coroller TP, 2015, RADIOTHER ONCOL, V114, P345, DOI 10.1016/j.radonc.2015.02.015
   Dalmis MU, 2018, J MED IMAGING, V5, P0, DOI 10.1117/1.JMI.5.1.014502
   de Bruin EC, 2014, SCIENCE, V346, P251, DOI 10.1126/science.1253462
   de Jong EEC, 2017, EUR J NUCL MED MOL I, V44, P8, DOI 10.1007/s00259-016-3498-y
   Dela Cruz CS, 2011, CLIN CHEST MED, V32, P605, DOI 10.1016/j.ccm.2011.09.001
   Drukker K, 2018, CANCER IMAGING, V18, P0, DOI 10.1186/s40644-018-0145-9
   Drukker K, 2014, MED PHYS, V41, P0, DOI 10.1118/1.4837196
   Ellingson BM, 2015, NEURO-ONCOLOGY, V17, P1188, DOI 10.1093/neuonc/nov095
   Esteller M, 2000, NEW ENGL J MED, V343, P1350, DOI 10.1056/NEJM200011093431901
   Esteva A, 2017, NATURE, V542, P115, DOI 10.1038/nature21056
   Fetit AE, 2015, NMR BIOMED, V28, P1174, DOI 10.1002/nbm.3353
   Freer TW, 2001, RADIOLOGY, V220, P781, DOI 10.1148/radiol.2203001282
   Furman AM, 2013, FUTURE ONCOL, V9, P855, DOI 10.2217/fon.13.17
   Gandhi L, 2018, NEW ENGL J MED, V378, P2078, DOI 10.1056/NEJMoa1801005
   Gao B, 2014, BRIT J RADIOL, V87, P0, DOI 10.1259/bjr.20130496
   Gatenby RA, 2013, RADIOLOGY, V269, P8, DOI 10.1148/radiol.13122697
   Giannini V, 2017, EUR RADIOL, V27, P4200, DOI 10.1007/s00330-017-4805-0
   Gierach GL, 2014, BREAST CANCER RES, V16, P0, DOI 10.1186/PREACCEPT-1744229618121391
   Giger ML, 2013, ANNU REV BIOMED ENG, V15, P327, DOI 10.1146/annurev-bioeng-071812-152416
   Giger ML, 2004, SEMIN ULTRASOUND CT, V25, P411, DOI 10.1053/j.sult.2004.07.003
   Gilbert MR, 2014, NEW ENGL J MED, V370, P699, DOI 10.1056/NEJMoa1308573
   Gilhuijs KGA, 1998, MED PHYS, V25, P1647, DOI 10.1118/1.598345
   Gillies RJ, 2016, RADIOLOGY, V278, P563, DOI 10.1148/radiol.2015151169
   Ginsburg SB, 2017, J MAGN RESON IMAGING, V46, P184, DOI 10.1002/jmri.25562
   Gould MK, 2015, AM J RESP CRIT CARE, V192, P1208, DOI 10.1164/rccm.201505-0990OC
   Grossmann P, 2017, ELIFE, V6, P0, DOI 10.7554/eLife.23421
   Grossmann P, 2017, NEURO-ONCOLOGY, V19, P1688, DOI 10.1093/neuonc/nox092
   Guenther LM, 2018, PEDIATR BLOOD CANCER, V65, P0, DOI 10.1002/pbc.26896
   Gulshan V, 2016, JAMA-J AM MED ASSOC, V316, P2402, DOI 10.1001/jama.2016.17216
   Hambrock T, 2013, RADIOLOGY, V266, P521, DOI 10.1148/radiol.12111634
   Hamdy FC, 2016, NEW ENGL J MED, V375, P1415, DOI 10.1056/NEJMoa1606220
   Hawkins S, 2016, J THORAC ONCOL, V11, P2120, DOI 10.1016/j.jtho.2016.07.002
   Hegi ME, 2005, NEW ENGL J MED, V352, P997, DOI 10.1056/NEJMoa043331
   Hong TS, 2012, RADIOTHER ONCOL, V103, P92, DOI 10.1016/j.radonc.2012.02.010
   Hosny A, 2018, NAT REV CANCER, V18, P500, DOI 10.1038/s41568-018-0016-5
   Huo ZM, 2002, RADIOLOGY, V225, P519, DOI 10.1148/radiol.2252010845
   Huynh BQ, 2016, J MED IMAGING, V3, P0, DOI 10.1117/1.JMI.3.3.034501
   Hylton NM, 2016, RADIOLOGY, V279, P44, DOI 10.1148/radiol.2015150013
   Imani F, 2015, IEEE T MED IMAGING, V34, P2248, DOI 10.1109/TMI.2015.2427739
   Jaffe CC, 2006, J CLIN ONCOL, V24, P3245, DOI 10.1200/JCO.2006.06.5599
   Jamal-Hanjani M, 2017, NEW ENGL J MED, V376, P2109, DOI 10.1056/NEJMoa1616288
   Jamaludin A, 2017, LECT NOTES COMPUT SC, V10553, P294, DOI 10.1007/978-3-319-67558-9_34
   Jamieson AR, 2010, MED PHYS, V37, P339, DOI 10.1118/1.3267037
   Jiang YL, 1999, ACAD RADIOL, V6, P22, DOI 10.1016/S1076-6332(99)80058-0
   Johnson BE, 2014, SCIENCE, V343, P189, DOI 10.1126/science.1239947
   Kachroo S, 2008, CANCER DETECT PREV, V32, P101, DOI 10.1016/j.cdp.2008.05.009
   Kamnitsas K, 2017, MED IMAGE ANAL, V36, P61, DOI 10.1016/j.media.2016.10.004
   Kang D, 2018, NEURO-ONCOLOGY, V20, P1251, DOI 10.1093/neuonc/noy021
   Karssemeijer N, 2006, BR J RADIOL, V79 Spec No 2, PS123, DOI 10.1259/bjr/37622515
   Kasivisvanathan V, 2018, NEW ENGL J MED, V378, P1767, DOI 10.1056/NEJMoa1801993
   Kebir S, 2017, ONCOTARGET, V8, P8294, DOI 10.18632/oncotarget.14166
   Kickingereder P, 2016, RADIOLOGY, V281, P907, DOI 10.1148/radiol.2016161382
   Kim TH, 2017, ONCOTARGET, V8, P20340, DOI 10.18632/oncotarget.13050
   King V, 2011, RADIOLOGY, V260, P50, DOI 10.1148/radiol.11102156
   Kiraly Atilla P, 2017, MEDICAL IMAGE COMPUTING AND COMPUTER ASSISTED INTERVENTION MICCAI 2017. 20TH INTERNATIONAL CONFERENCE. PROCEEDINGS: LNCS 10435, V0, PP489, DOI 10.1007/978-3-319-66179-7_56
   Kohutek ZA, 2015, J NEURO-ONCOL, V125, P149, DOI 10.1007/s11060-015-1881-3
   Kontos D, 2009, ACAD RADIOL, V16, P283, DOI 10.1016/j.acra.2008.08.014
   Kooi T, 2017, MED IMAGE ANAL, V35, P303, DOI 10.1016/j.media.2016.07.007
   Korfiatis P, 2016, MED PHYS, V43, P2835, DOI 10.1118/1.4948668
   Kundel HL, 2003, RADIOLOGY, V228, P303, DOI 10.1148/radiol.2282011860
   Kunimatsu A, 2018, MAGN RESON MED SCI, V17, P50, DOI 10.2463/mrms.mp.2017-0044
   Kwak JT, 2015, MED PHYS, V42, P2368, DOI 10.1118/1.4918318
   Lamy P, 2016, CANCER RES, V76, P5894, DOI 10.1158/0008-5472.CAN-16-0436
   Larroza A, 2015, J MAGN RESON IMAGING, V42, P1362, DOI 10.1002/jmri.24913
   LeCun Yann, 2015, NATURE, V521, P436, DOI 10.1038/NATURE14539
   Levrini G, 2011, RADIOL MED, V116, P1039, DOI 10.1007/s11547-011-0664-y
   Li H, 2017, J MED IMAGING, V4, P0, DOI 10.1117/1.JMI.4.4.041304
   Li H, 2016, NPJ BREAST CANCER, V2, P0, DOI 10.1038/npjbcancer.2016.12
   Li H, 2016, RADIOLOGY, V281, P382, DOI 10.1148/radiol.2016152110
   Li H, 2012, J DIGIT IMAGING, V25, P591, DOI 10.1007/s10278-012-9452-z
   Li Q, 2017, RADIAT ONCOL, V12, P0, DOI 10.1186/s13014-017-0892-y
   Li XA, 2009, INT J RADIAT ONCOL, V73, P944, DOI 10.1016/j.ijrobp.2008.10.034
   Liang MZ, 2016, RADIOLOGY, V281, P279, DOI 10.1148/radiol.2016150063
   Litjens G, 2014, IEEE T MED IMAGING, V33, P1083, DOI 10.1109/TMI.2014.2303821
   Liu LZ, 2016, ACAD RADIOL, V23, P1024, DOI 10.1016/j.acra.2016.03.010
   Liu SF, 2017, PROC SPIE, V10134, P0, DOI 10.1117/12.2277121
   Liu TT, 2017, NEURO-ONCOLOGY, V19, P997, DOI 10.1093/neuonc/now270
   Liu Y, 2017, PLOS ONE, V12, P0, DOI 10.1371/journal.pone.0185844
   Liu Y, 2018, RADIOLOGY, V286, P298, DOI 10.1148/radiol.2017161458
   Liu Y, 2017, CLIN CANCER RES, V23, P1442, DOI 10.1158/1078-0432.CCR-15-3102
   Lodwick G S, 1966, INVEST RADIOL, V1, P72, DOI 10.1097/00004424-196601000-00032
   Loeb S, 2014, EUR UROL, V65, P1046, DOI 10.1016/j.eururo.2013.12.062
   MacMahon H, 2017, RADIOLOGY, V284, P228, DOI 10.1148/radiol.2017161659
   Macyszyn L, 2016, NEURO-ONCOLOGY, V18, P417, DOI 10.1093/neuonc/nov127
   Maldonado F, 2015, AM J RESP CRIT CARE, V192, P737, DOI 10.1164/rccm.201503-0443OC
   Manser R, 2013, COCHRANE DB SYST REV, V0, P0, DOI DOI 10.1002/14651858.CD001991.pub3
   Massion PP, 2014, CANCER PREV RES, V7, P1173, DOI 10.1158/1940-6207.CAPR-14-0364
   McGranahan N, 2017, CELL, V168, P613, DOI 10.1016/j.cell.2017.01.018
   McKee BJ, 2018, J NATL COMPR CANC NE, V16, P444, DOI 10.6004/jnccn.2018.7021
   Meier R, 2017, J NEUROSURG, V127, P798, DOI 10.3171/2016.9.JNS16146
   Meier R, 2016, SCI REP-UK, V6, P0, DOI 10.1038/srep23376
   Mirsadraee S, 2012, WORLD J RADIOL, V4, P128, DOI 10.4329/wjr.v4.i4.128
   Moeskops Pim, 2016, MEDICAL IMAGE COMPUTING AND COMPUTER-ASSISTED INTERVENTION - MICCAI 2016. 19TH INTERNATIONAL CONFERENCE. PROCEEDINGS: LNCS 9901, V0, PP478, DOI 10.1007/978-3-319-46723-8_55
   Moradi M, 2012, J MAGN RESON IMAGING, V35, P1403, DOI 10.1002/jmri.23540
   Moradi M, 2009, IEEE T BIO-MED ENG, V56, P2214, DOI 10.1109/TBME.2008.2009766
   Morrissy AS, 2016, NATURE, V529, P351, DOI 10.1038/nature16478
   Murugaesu N, 2015, CANCER DISCOV, V5, P821, DOI 10.1158/2159-8290.CD-15-0412
   MYERS MH, 1989, CA-CANCER J CLIN, V39, P21, DOI 10.3322/canjclin.39.1.21
   Niaf E, 2012, PHYS MED BIOL, V57, P3833, DOI 10.1088/0031-9155/57/12/3833
   Nielsen M, 2011, CANCER EPIDEMIOL, V35, P381, DOI 10.1016/j.canep.2010.10.011
   Nishikawa RM, 2010, MED RADIOL DIAGN IMA, V0, PP85, DOI 10.1007/978-3-540-78450-0_6
   Olaronke I, 2016, PROCEEDINGS OF 2016 FUTURE TECHNOLOGIES CONFERENCE (FTC), V0, PP1152, DOI 10.1109/FTC.2016.7821747
   Parmar C, 2018, CLIN CANCER RES, V24, P3492, DOI 10.1158/1078-0432.CCR-18-0385
   Parmar C, 2015, SCI REP-UK, V5, P0, DOI 10.1038/srep13087
   Patz EF, 2014, JAMA INTERN MED, V174, P269, DOI 10.1001/jamainternmed.2013.12738
   Pereira S, 2018, MED IMAGE ANAL, V44, P228, DOI 10.1016/j.media.2017.12.009
   Phallen J, 2017, SCI TRANSL MED, V9, P0, DOI 10.1126/scitranslmed.aan2415
   Podolsky Maxim D, 2016, ASIAN PAC J CANCER PREV, V17, P835
   Puchalski RB, 2018, SCIENCE, V360, P660, DOI 10.1126/science.aaf2666
   Purushotham S, 2018, J BIOMED INFORM, V83, P112, DOI 10.1016/j.jbi.2018.04.007
   Rami-Porta R, 2014, J THORAC ONCOL, V9, P1618, DOI 10.1097/JTO.0000000000000334
   Rao VM, 2010, J AM COLL RADIOL, V7, P802, DOI 10.1016/j.jacr.2010.05.019
   Rasch C, 1999, INT J RADIAT ONCOL, V43, P57, DOI 10.1016/S0360-3016(98)00351-4
   Reiser I, 2006, MED PHYS, V33, P482, DOI 10.1118/1.2163390
   Ribli D, 2018, SCI REP-UK, V8, P0, DOI 10.1038/s41598-018-22437-z
   Ruprecht O, 2012, EUR J RADIOL, V81, P456, DOI 10.1016/j.ejrad.2010.12.076
   Sahiner B, 1996, IEEE T MED IMAGING, V15, P598, DOI 10.1109/42.538937
   Sahiner B, 2012, MED PHYS, V39, P28, DOI 10.1118/1.3662072
   Samala RK, 2016, MED PHYS, V43, P6654, DOI 10.1118/1.4967345
   Sauwen N, 2017, BMC MED IMAGING, V17, P0, DOI 10.1186/s12880-017-0198-4
   Schabath MB, 2018, MODERN THORACIC ONCOLOGY, VOL 2: TRECHEA, P0
   Schabath MB, 2014, CANCER CONTROL, V21, P51, DOI 10.1177/107327481402100107
   Scholtz JE, 2018, J CARDIOVASC COMPUT, V12, P28, DOI 10.1016/j.jcct.2017.11.005
   Schwartz LH, 2016, EUR J CANCER, V62, P138, DOI 10.1016/j.ejca.2016.03.082
   Seah JCY, 2017, PROC SPIE, V10134, P0, DOI 10.1117/12.2277122
   Seltzer SE, 1997, RADIOLOGY, V202, P219, DOI 10.1148/radiology.202.1.8988214
   Selvaraju RR, 2017, IEEE I CONF COMP VIS, V0, PP618, DOI 10.1109/ICCV.2017.74
   Shah V, 2012, MED PHYS, V39, P4093, DOI 10.1118/1.4722753
   Shin HC, 2018, LECT NOTES COMPUT SC, V11037, P1, DOI 10.1007/978-3-030-00536-8_1
   Siegel RL, 2018, CA-CANCER J CLIN, V68, P7, DOI 10.3322/caac.21442
   Song SE, 2015, CANCER IMAGING, V15, P0, DOI 10.1186/s40644-015-0036-2
   Sun R, 2018, LANCET ONCOL, V19, P1180, DOI 10.1016/S1470-2045(18)30413-3
   Thalanayar PM, 2015, ANN AM THORAC SOC, V12, P1193, DOI 10.1513/AnnalsATS.201412-577OC
   Tiwari P, 2016, AM J NEURORADIOL, V37, P2231, DOI 10.3174/ajnr.A4931
   Tunali I, 2017, ONCOTARGET, V8, P96013, DOI 10.18632/oncotarget.21629
   Turajlic S, 2018, CELL, V173, P595, DOI 10.1016/j.cell.2018.03.043
   Valindria VV, 2017, IEEE T MED IMAGING, V36, P1597, DOI 10.1109/TMI.2017.2665165
   van Engeland S, 2006, IEEE T MED IMAGING, V25, P273, DOI 10.1109/TMI.2005.862741
   van Ginneken B, 2011, RADIOLOGY, V261, P719, DOI 10.1148/radiol.11091710
   Velazquez ER, 2017, CANCER RES, V77, P3922, DOI 10.1158/0008-5472.CAN-17-0122
   Velazquez ER, 2015, SCI REP-UK, V5, P0, DOI 10.1038/srep16822
   von Bueren AO, 2016, J CLIN ONCOL, V34, P4151, DOI 10.1200/JCO.2016.67.2428
   Vos PC, 2012, PHYS MED BIOL, V57, P1527, DOI 10.1088/0031-9155/57/6/1527
   Wan JCM, 2017, NAT REV CANCER, V17, P223, DOI 10.1038/nrc.2017.7
   Wang SJ, 2014, BIOMED RES INT, V2014, P0, DOI 10.1155/2014/789561
   Warfield SK, 2008, PHILOS T R SOC A, V366, P2361, DOI 10.1098/rsta.2008.0040
   Wen PY, 2010, J CLIN ONCOL, V28, P1963, DOI 10.1200/JCO.2009.26.3541
   Wiestler OD, 2016, WHO CLASSIFICATION T, V1, P0
   Wolters T, 2011, J UROLOGY, V185, P121, DOI 10.1016/j.juro.2010.08.082
   Wu SD, 2015, BREAST CANCER RES, V17, P0, DOI 10.1186/s13058-015-0577-0
   Wu WM, 2016, FRONT ONCOL, V6, P0, DOI 10.3389/fonc.2016.00071
   Xu Y, 2017, BMC BIOINFORMATICS, V18, P0, DOI 10.1186/s12859-017-1685-x
   Xue RD, 2016, GASTROENTEROLOGY, V150, P998, DOI 10.1053/j.gastro.2015.12.033
   Yamamoto S, 2014, RADIOLOGY, V272, P568, DOI 10.1148/radiol.14140789
   Yap MH, 2018, IEEE J BIOMED HEALTH, V22, P1218, DOI 10.1109/JBHI.2017.2731873
   Young JD, 2017, BMC BIOINFORMATICS, V18, P0, DOI 10.1186/s12859-017-1798-2
   Zhang BQ, 2017, NEURO-ONCOLOGY, V19, P109, DOI 10.1093/neuonc/now121
   Zhang QS, 2018, FRONT INFORM TECH EL, V19, P27, DOI 10.1631/FITEE.1700808
   Zhang ST, 2018, EUR RADIOL, V28, P3692, DOI 10.1007/s00330-017-5180-6
   ZHANG W, 1994, MED PHYS, V21, P517, DOI 10.1118/1.597177
   Zhang X, 2017, ONCOTARGET, V8, P47816, DOI 10.18632/oncotarget.18001
   Zhao BS, 2016, SCI REP-UK, V6, P0, DOI 10.1038/srep23428
   Zhou H, 2017, NEURO-ONCOLOGY, V19, P862, DOI 10.1093/neuonc/now256
   Zhu B, 2018, NATURE, V555, P487, DOI 10.1038/nature25988
   Zhu YT, 2015, SCI REP-UK, V5, P0, DOI 10.1038/srep17787
NR 218
TC 774
Z9 859
U1 73
U2 808
PU WILEY
PI HOBOKEN
PA 111 RIVER ST, HOBOKEN 07030-5774, NJ USA
SN 0007-9235
EI 1542-4863
J9 CA-CANCER J CLIN
JI CA-Cancer J. Clin.
PD MAR-APR 15
PY 2019
VL 69
IS 2
BP 127
EP 157
DI 10.3322/caac.21552
PG 31
WC Oncology
SC Oncology
GA HN8VT
UT WOS:000460475700005
PM 30720861
DA 2024-03-01
ER

PT J
AU Attiyeh, MA
   Chakraborty, J
   McIntyre, CA
   Kappagantula, R
   Chou, YT
   Askan, G
   Seier, K
   Gonen, M
   Basturk, O
   Balachandran, VP
   Kingham, TP
   D'Angelica, MI
   Drebin, JA
   Jarnagin, WR
   Allen, PJ
   Iacobuzio-Donahue, CA
   Simpson, AL
   Do, RK
AF Attiyeh, Marc A.
   Chakraborty, Jayasree
   McIntyre, Caitlin A.
   Kappagantula, Rajya
   Chou, Yuting
   Askan, Gokce
   Seier, Kenneth
   Gonen, Mithat
   Basturk, Olca
   Balachandran, Vinod P.
   Kingham, T. Peter
   D'Angelica, Michael I.
   Drebin, Jeffrey A.
   Jarnagin, William R.
   Allen, Peter J.
   Iacobuzio-Donahue, Christine A.
   Simpson, Amber L.
   Do, Richard K.
TI CT radiomics associations with genotype and stromal content in pancreatic ductal adenocarcinoma
SO ABDOMINAL RADIOLOGY
LA English
DT Article
DE Pancreatic neoplasm; Computational biology; Survival; Radiogenomics; Genomics
ID cancer; mutations; carcinoma; survival; gene; prognosis; pathway; burden
AB Purpose The aim of this study was to investigate the relationship between CT imaging phenotypes and genetic and biological characteristics in pancreatic ductal adenocarcinoma (PDAC). Methods In this retrospective study, consecutive patients between April 2015 and June 2016 who underwent PDAC resection were included if previously consented to a targeted sequencing protocol. Mutation status of known PDAC driver genes (KRAS, TP53, CDKN2A, and SMAD4) in the primary tumor was determined by targeted DNA sequencing and results were validated by immunohistochemistry (IHC). Radiomic features of the tumor were extracted from the preoperative CT scan and used to predict genotype and stromal content. Results The cohort for analysis consisted of 35 patients. Genomic and IHC analysis revealed alterations in KRAS in 34 (97%) patients, and changes in expression of CDKN2A in 29 (83%), SMAD4 in 16 (46%), and in TP53 in 29 (83%) patients. Models created from radiomic features demonstrated associations with SMAD4 status and the number of genes altered. The number of genes altered was the only significant predictor of overall survival (p = 0.016). By linear regression analysis, a prediction model for stromal content achieved an R-2 value of 0.731 with a root mean square error of 19.5. Conclusions In this study, we demonstrate that in PDAC SMAD4 status and tumor stromal content can be predicted using radiomic analysis of preoperative CT imaging. These data show an association between resectable PDAC imaging features and underlying tumor biology and their potential for future precision medicine.
C1 [Attiyeh, Marc A.; Chakraborty, Jayasree; McIntyre, Caitlin A.; Chou, Yuting; Balachandran, Vinod P.; Kingham, T. Peter; D'Angelica, Michael I.; Drebin, Jeffrey A.; Jarnagin, William R.; Allen, Peter J.; Simpson, Amber L.] Mem Sloan Kettering Canc Ctr, Dept Surg, 1275 York Ave, New York, NY 10021 USA.
   [Kappagantula, Rajya; Askan, Gokce; Basturk, Olca; Iacobuzio-Donahue, Christine A.] Mem Sloan Kettering Canc Ctr, Dept Pathol, Human Oncol & Pathogenesis Program, 1275 York Ave, New York, NY 10021 USA.
   [Seier, Kenneth; Gonen, Mithat] Mem Sloan Kettering Canc Ctr, Dept Epidemiol & Biostat, 1275 York Ave, New York, NY 10021 USA.
   [Do, Richard K.] Mem Sloan Kettering Canc Ctr, Dept Radiol, 1275 York Ave,C-276F, New York, NY 10065 USA.
C3 Memorial Sloan Kettering Cancer Center; Memorial Sloan Kettering Cancer Center; Memorial Sloan Kettering Cancer Center; Memorial Sloan Kettering Cancer Center
RP Do, RK (corresponding author), Mem Sloan Kettering Canc Ctr, Dept Radiol, 1275 York Ave,C-276F, New York, NY 10065 USA.
EM dok@mskcc.org
FU National Institutes of Health/National Cancer Institute Cancer Center Support Grant [P30 CA008748]; David M. Rubenstein Center for Pancreatic Research; Cycle for Survival
CR Aerts HJWL, 2014, NAT COMMUN, V5, P0, DOI 10.1038/ncomms5006
   ALMOGUERA C, 1988, CELL, V53, P549, DOI 10.1016/0092-8674(88)90571-5
   Attiyeh MA, 2018, ANN SURG ONCOL, V25, P1034, DOI 10.1245/s10434-017-6323-3
   Bailey P, 2016, NATURE, V531, P47, DOI 10.1038/nature16965
   Biankin AV, 2012, NATURE, V491, P399, DOI 10.1038/nature11547
   Birkbak NJ, 2013, PLOS ONE, V8, P0, DOI 10.1371/journal.pone.0080023
   Blackford A, 2009, CLIN CANCER RES, V15, P4674, DOI 10.1158/1078-0432.CCR-09-0227
   Buczkowski S, 1998, PHYSICA A, V252, P23, DOI 10.1016/S0378-4371(97)00581-5
   CALDAS C, 1994, NAT GENET, V8, P27, DOI 10.1038/ng0994-27
   Chakraborty J, 2017, PLOS ONE, V12, P0, DOI 10.1371/journal.pone.0188022
   Chakraborty J, 2012, J ELECTRON IMAGING, V21, P0, DOI 10.1117/1.JEI.21.3.033010
   Cheng DT, 2015, J MOL DIAGN, V17, P251, DOI 10.1016/j.jmoldx.2014.12.006
   Choi SH, 2017, BRIT J RADIOL, V90, P0, DOI 10.1259/bjr.20160403
   Cozzi L, 2019, PLOS ONE, V14, P0, DOI 10.1371/journal.pone.0210758
   De Bosscher K, 2004, BIOCHEM J, V379, P209, DOI 10.1042/BJ20031886
   Eilaghi A, 2017, BMC MED IMAGING, V17, P0, DOI 10.1186/s12880-017-0209-5
   Gillies RJ, 2016, RADIOLOGY, V278, P563, DOI 10.1148/radiol.2015151169
   HARALICK RM, 1973, IEEE T SYST MAN CYB, VSMC3, P610, DOI 10.1109/TSMC.1973.4309314
   Iacobuzio-Donahue CA, 2009, J CLIN ONCOL, V27, P1806, DOI 10.1200/JCO.2008.17.7188
   Neesse A, 2015, GUT, V64, P1476, DOI 10.1136/gutjnl-2015-309304
   Özdemir BC, 2014, CANCER CELL, V25, P719, DOI 10.1016/j.ccr.2014.04.005
   Ojala T, 1996, PATTERN RECOGN, V29, P51, DOI 10.1016/0031-3203(95)00067-4
   Park JH, 2013, CLIN LUNG CANCER, V14, P383, DOI 10.1016/j.cllc.2012.10.007
   Pinker K, 2018, RADIOLOGY, V287, P732, DOI 10.1148/radiol.2018172171
   Pinker K, 2018, J MAGN RESON IMAGING, V47, P604, DOI 10.1002/jmri.25870
   Rahib L, 2014, CANCER RES, V74, P2913, DOI 10.1158/0008-5472.CAN-14-0155
   REDSTON MS, 1994, CANCER RES, V54, P3025
   Sandrasegaran K, 2019, EUR RADIOL, V29, P1067, DOI 10.1007/s00330-018-5662-1
   Schutte M, 1997, CANCER RES, V57, P3126
   Shen RL, 2016, NUCLEIC ACIDS RES, V44, P0, DOI 10.1093/nar/gkw520
   Siegel RL, 2017, CA-CANCER J CLIN, V67, P7, DOI 10.3322/caac.21387
   Singh P, 2012, PANCREAS, V41, P541, DOI 10.1097/MPA.0b013e318247d6af
   Tang XO, 1998, IEEE T IMAGE PROCESS, V7, P1602, DOI 10.1109/83.725367
   Waddell N, 2015, NATURE, V518, P495, DOI 10.1038/nature14169
   Wood LD, 2012, CANCER J, V18, P492, DOI 10.1097/PPO.0b013e31827459b6
   Yun G, 2018, SCI REP-UK, V8, P0, DOI 10.1038/s41598-018-25627-x
NR 36
TC 30
Z9 37
U1 2
U2 21
PU SPRINGER
PI NEW YORK
PA ONE NEW YORK PLAZA, SUITE 4600, NEW YORK, NY, UNITED STATES
SN 2366-004X
EI 2366-0058
J9 ABDOM RADIOL
JI Abdom. Radiol.
PD SEP 15
PY 2019
VL 44
IS 9
BP 3148
EP 3157
DI 10.1007/s00261-019-02112-1
PG 10
WC Radiology, Nuclear Medicine & Medical Imaging
SC Radiology, Nuclear Medicine & Medical Imaging
GA IQ2AB
UT WOS:000480550300021
PM 31243486
DA 2024-03-01
ER

PT J
AU Nougaret, S
   Tibermacine, H
   Tardieu, M
   Sala, E
AF Nougaret, Stephanie
   Tibermacine, Hichem
   Tardieu, Marion
   Sala, Evis
TI Radiomics: an Introductory Guide to What It May Foretell
SO CURRENT ONCOLOGY REPORTS
LA English
DT Review
DE Cancer; Radiomics; Texture; MRI; CT; PET/CT
ID ct texture analysis; renal-cell carcinoma; lung-cancer; tumor heterogeneity; prostate-cancer; ovarian-cancer; preoperative prediction; invasive adenocarcinoma; tissue characterization; breast-cancer
AB Purpose of ReviewTo briefly review the radiomics concept, its applications, and challenges in oncology in the era of precision medicine.Recent FindingsOver the last 5years, more than 500 studies have evaluated the role of radiomics to predict tumor diagnosis, genetic pattern, tumor response to therapy, and survival in multiple cancers. This new post-processing method is aimed at extracting multiple quantitative features from the image and converting them into mineable data.SummaryRadiomics models developed have shown promising results and may play a role in the near future in the daily patient management especially to assess tumor heterogeneity acting as a whole tumor virtual biopsy. For now, radiomics is limited by its lack of standardization; future challenges will be to provide robust and reproducible metrics extracted from large multicenter databases.
C1 [Nougaret, Stephanie; Tibermacine, Hichem; Tardieu, Marion] Montpellier Canc Res Inst IRCM, 208 Ave Apothicaires, F-34295 Montpellier, France.
   [Nougaret, Stephanie; Tibermacine, Hichem; Tardieu, Marion] Univ Montpellier, Montpellier Canc Inst, INSERM, Dept Radiol,U1194, 208 Ave Apothicaires, F-34295 Montpellier, France.
   [Sala, Evis] Dept Radiol, Box 218, Cambridge CB2 0QQ, England.
   [Sala, Evis] Canc Res UK Cambridge Ctr, Cambridge Biomed Campus, Cambridge CB2 0QQ, England.
C3 Universite de Montpellier; Institut National de la Sante et de la Recherche Medicale (Inserm); Universite de Montpellier; Cancer Research UK; CRUK Cambridge Institute
RP Nougaret, S (corresponding author), Montpellier Canc Res Inst IRCM, 208 Ave Apothicaires, F-34295 Montpellier, France.; Nougaret, S (corresponding author), Univ Montpellier, Montpellier Canc Inst, INSERM, Dept Radiol,U1194, 208 Ave Apothicaires, F-34295 Montpellier, France.
EM Stephanie.Nougaret@icm.unicancer.fr
CR Antunes J, 2016, TRANSL ONCOL, V9, P155, DOI 10.1016/j.tranon.2016.01.008
   Badic B, 2019, ACAD RADIOL, V26, P469, DOI 10.1016/j.acra.2018.06.004
   Bae S, 2018, RADIOLOGY, V289, P797, DOI 10.1148/radiol.2018180200
   Bakr S, 2018, SCI DATA, V5, P0, DOI 10.1038/sdata.2018.202
   Bashashati A, 2013, J PATHOL, V231, P21, DOI 10.1002/path.4230
   Berenguer R, 2018, RADIOLOGY, V288, P407, DOI 10.1148/radiol.2018172361
   Brüning A, 2011, ARCH GYNECOL OBSTET, V283, P1087, DOI 10.1007/s00404-010-1757-x
   Cameron A, 2016, IEEE T BIO-MED ENG, V63, P1145, DOI 10.1109/TBME.2015.2485779
   Chakraborty J, 2018, MED PHYS, V45, P5019, DOI 10.1002/mp.13159
   Collins GS, 2015, J CLIN EPIDEMIOL, V68, P112, DOI 10.1016/j.jclinepi.2014.11.010
   Cui YF, 2019, EUR RADIOL, V29, P1211, DOI 10.1007/s00330-018-5683-9
   Davnall F, 2012, INSIGHTS IMAGING, V3, P573, DOI 10.1007/s13244-012-0196-6
   De Mattos-Arruda L, 2014, ANN ONCOL, V25, P1729, DOI 10.1093/annonc/mdu239
   Fan M, 2017, EUR J RADIOL, V94, P140, DOI 10.1016/j.ejrad.2017.06.019
   Fehr D, 2015, P NATL ACAD SCI USA, V112, PE6265, DOI 10.1073/pnas.1505935112
   Feng ZC, 2018, EUR RADIOL, V28, P1625, DOI 10.1007/s00330-017-5118-z
   Ganeshan B, 2013, CANCER IMAGING, V13, P140, DOI 10.1102/1470-7330.2013.0015
   Giganti F, 2017, EUR RADIOL, V27, P1831, DOI 10.1007/s00330-016-4540-y
   Gillies RJ, 2016, RADIOLOGY, V278, P563, DOI 10.1148/radiol.2015151169
   Gorringe KL, 2010, PLOS ONE, V5, P0, DOI 10.1371/journal.pone.0011408
   Haider MA, 2017, CANCER IMAGING, V17, P0, DOI 10.1186/s40644-017-0106-8
   Halpenny DF, 2017, CLIN IMAG, V42, P147, DOI 10.1016/j.clinimag.2016.11.015
   Hillman RT, 2018, JNCI-J NATL CANCER I, V110, P0, DOI 10.1093/jnci/djx176
   Hodgdon T, 2015, RADIOLOGY, V276, P787, DOI 10.1148/radiol.2015142215
   Horvat N, 2018, RADIOLOGY, V287, P833, DOI 10.1148/radiol.2018172300
   Hu HT, 2019, EUR RADIOL, V29, P2890, DOI 10.1007/s00330-018-5797-0
   Hu PP, 2016, ONCOTARGET, V7, P71440, DOI 10.18632/oncotarget.12199
   Hu TD, 2019, EUR RADIOL, V29, P439, DOI 10.1007/s00330-018-5539-3
   Huang YQ, 2016, J CLIN ONCOL, V34, P2157, DOI 10.1200/JCO.2015.65.9128
   Imbriaco M, 2018, RADIOLOGY, V286, P421, DOI 10.1148/radiol.2017172454
   Ingrisch M, 2017, INVEST RADIOL, V52, P360, DOI 10.1097/RLI.0000000000000349
   Kickingereder P, 2016, RADIOLOGY, V281, P907, DOI 10.1148/radiol.2016161382
   Kickingereder P, 2016, RADIOLOGY, V280, P880, DOI 10.1148/radiol.2016160845
   Kim BR, 2019, EUR RADIOL, V29, P362, DOI 10.1007/s00330-018-5574-0
   KJAER L, 1995, ACTA RADIOL, V36, P127
   Klaassen R, 2018, PLOS ONE, V13, P0, DOI 10.1371/journal.pone.0207362
   Konecny GE, 2016, GYNECOL ONCOL, V141, P379, DOI 10.1016/j.ygyno.2016.01.026
   Kontos D, 2019, RADIOLOGY, V290, P41, DOI 10.1148/radiol.2018180179
   Kuo MD, 2014, RADIOLOGY, V270, P320, DOI 10.1148/radiol.13132195
   Lakhman Y, 2017, EUR RADIOL, V27, P2903, DOI 10.1007/s00330-016-4623-9
   Lee G, 2017, EUR J RADIOL, V86, P297, DOI 10.1016/j.ejrad.2016.09.005
   Lee Jung-Yun, 2013, J CANCER PREV, V18, P298
   Li H, 2016, NPJ BREAST CANCER, V2, P0, DOI 10.1038/npjbcancer.2016.12
   Li ZJ, 2016, MAGN RESON MED, V76, P1410, DOI 10.1002/mrm.26029
   Lian CF, 2016, MED IMAGE ANAL, V32, P257, DOI 10.1016/j.media.2016.05.007
   Liang CS, 2016, ONCOTARGET, V7, P31401, DOI 10.18632/oncotarget.8919
   Lisson CS, 2018, EUR RADIOL, V28, P468, DOI 10.1007/s00330-017-5014-6
   Liu SL, 2017, EUR RADIOL, V27, P4951, DOI 10.1007/s00330-017-4881-1
   Lubner MG, 2017, RADIOGRAPHICS, V37, P1483, DOI 10.1148/rg.2017170056
   Meng J, 2018, SCI REP-UK, V8, P0, DOI 10.1038/s41598-018-29838-0
   Meng J, 2017, ONCOTARGET, V8, P92442, DOI 10.18632/oncotarget.21374
   Miles KA, 2009, RADIOLOGY, V250, P444, DOI 10.1148/radiol.2502071879
   Mota A, 2015, BMC CANCER, V15, P0, DOI 10.1186/s12885-015-1952-z
   Mwangi B, 2014, NEUROINFORMATICS, V12, P229, DOI 10.1007/s12021-013-9204-3
   Ng F, 2013, RADIOLOGY, V266, P177, DOI 10.1148/radiol.12120254
   Nketiah G, 2017, EUR RADIOL, V27, P3050, DOI 10.1007/s00330-016-4663-1
   Nougaret S, 2019, DIAGN INTERV IMAG, V100, P647, DOI 10.1016/j.diii.2018.11.007
   Nymoen DA, 2015, GYNECOL ONCOL, V139, P30, DOI 10.1016/j.ygyno.2015.07.107
   Ortiz-Ramón R, 2018, EUR RADIOL, V28, P4514, DOI 10.1007/s00330-018-5463-6
   Ouyang FS, 2017, ONCOTARGET, V8, P74869, DOI 10.18632/oncotarget.20423
   Peng J, 2018, DIAGN INTERV RADIOL, V24, P121, DOI 10.5152/dir.2018.17467
   Pinker K, 2018, RADIOLOGY, V287, P732, DOI 10.1148/radiol.2018172171
   Prasanna P, 2017, EUR RADIOL, V27, P4188, DOI 10.1007/s00330-016-4637-3
   Ren JL, 2018, EUR J RADIOL, V106, P1, DOI 10.1016/j.ejrad.2018.07.002
   Rizzo S, 2018, EUR RADIOL, V28, P4849, DOI 10.1007/s00330-018-5389-z
   Rizzo S, 2016, EUR RADIOL, V26, P32, DOI 10.1007/s00330-015-3814-0
   Ross JS, 2013, GYNECOL ONCOL, V130, P554, DOI 10.1016/j.ygyno.2013.06.019
   Rusu M, 2017, EUR RADIOL, V27, P4209, DOI 10.1007/s00330-017-4813-0
   Sanduleanu S, 2018, RADIOTHER ONCOL, V127, P349, DOI 10.1016/j.radonc.2018.03.033
   Scrima AT, 2019, ABDOM RADIOL, V44, P1999, DOI 10.1007/s00261-018-1649-2
   She YL, 2018, EUR RADIOL, V28, P5121, DOI 10.1007/s00330-018-5509-9
   Shen QJ, 2018, EUR RADIOL, V28, P4389, DOI 10.1007/s00330-018-5364-8
   Si MJ, 2016, EUR J RADIOL, V85, P1708, DOI 10.1016/j.ejrad.2016.07.012
   Skogen K, 2019, ACTA RADIOL, V60, P356, DOI 10.1177/0284185118780889
   Skubitz APN, 2006, TRANSL RES, V148, P223, DOI 10.1016/j.trsl.2006.06.001
   Sofic Amela, 2016, ACTA INFORM MED, V24, P103, DOI 10.5455/aim.2016.24.103-106
   Soufi M, 2018, MED PHYS, V45, P5116, DOI 10.1002/mp.13202
   Stanescu AD, 2015, ROM J MORPHOL EMBRYO, V56, P1357
   Tan XZ, 2019, EUR RADIOL, V29, P392, DOI 10.1007/s00330-018-5581-1
   Tibshirani R, 1997, STAT MED, V16, P385, DOI 10.1002/(SICI)1097-0258(19970228)16:4<385::AID-SIM380>3.0.CO;2-3
   Tunali I, 2017, ONCOTARGET, V8, P96013, DOI 10.18632/oncotarget.21629
   Ueno Y, 2017, RADIOLOGY, V284, P748, DOI 10.1148/radiol.2017161950
   Vallières M, 2018, J NUCL MED, V59, P189, DOI 10.2967/jnumed.117.200501
   Vargas HA, 2017, EUR RADIOL, V27, P3991, DOI 10.1007/s00330-017-4779-y
   Virginia BM, 2018, ONCOTARGET, V9, P1906, DOI 10.18632/oncotarget.22316
   Wallbillich JJ, 2016, GYNECOL ONCOL, V142, P144, DOI 10.1016/j.ygyno.2016.04.024
   Wang GY, 2018, EUR J RADIOL, V98, P100, DOI 10.1016/j.ejrad.2017.11.007
   Wang J, 2017, EUR RADIOL, V27, P4082, DOI 10.1007/s00330-017-4800-5
   Wibmer A, 2015, EUR RADIOL, V25, P2840, DOI 10.1007/s00330-015-3701-8
   Woodard GA, 2018, RADIOLOGY, V286, P60, DOI 10.1148/radiol.2017162333
   Wu MH, 2019, EUR RADIOL, V29, P2802, DOI 10.1007/s00330-018-5787-2
   Wu WM, 2016, FRONT ONCOL, V6, P0, DOI 10.3389/fonc.2016.00071
   Yang SM, 2018, LUNG CANCER, V119, P56, DOI 10.1016/j.lungcan.2018.03.004
   Yin Q, 2018, CLIN RADIOL, V73, P782, DOI 10.1016/j.crad.2018.04.009
   Yuan M, 2017, EUR RADIOL, V27, P4857, DOI 10.1007/s00330-017-4855-3
   ZANGWILL BC, 1993, CANCER, V71, P2261, DOI 10.1002/1097-0142(19930401)71:7<2261::AID-CNCR2820710716>3.0.CO;2-T
   Zhang B, 2017, ONCOTARGET, V8, P72457, DOI 10.18632/oncotarget.19799
   Zhao BS, 2016, SCI REP-UK, V6, P0, DOI 10.1038/srep23428
   Zhou HY, 2018, TRANSL ONCOL, V11, P31, DOI 10.1016/j.tranon.2017.10.010
   Zhou M, 2018, RADIOLOGY, V286, P307, DOI 10.1148/radiol.2017161845
   Zwanenburg A, 2018, INITIATIVE IBS IMAGE, V0, P0
NR 101
TC 24
Z9 26
U1 1
U2 27
PU SPRINGER
PI NEW YORK
PA ONE NEW YORK PLAZA, SUITE 4600, NEW YORK, NY, UNITED STATES
SN 1523-3790
EI 1534-6269
J9 CURR ONCOL REP
JI Curr. Oncol. Rep.
PD AUG 15
PY 2019
VL 21
IS 8
BP 
EP 
DI 10.1007/s11912-019-0815-1
PG 9
WC Oncology
SC Oncology
GA IF2KG
UT WOS:000472905500004
PM 31240403
DA 2024-03-01
ER

PT J
AU Jia, TY
   Xiong, JF
   Li, XY
   Yu, W
   Xu, ZY
   Cai, XW
   Ma, JC
   Ren, YC
   Larsson, R
   Zhang, J
   Zhao, J
   Fu, XL
AF Jia, Tian-Ying
   Xiong, Jun-Feng
   Li, Xiao-Yang
   Yu, Wen
   Xu, Zhi-Yong
   Cai, Xu-Wei
   Ma, Jing-Chen
   Ren, Ya-Cheng
   Larsson, Rasmus
   Zhang, Jie
   Zhao, Jun
   Fu, Xiao-Long
TI Identifying EGFR mutations in lung adenocarcinoma by noninvasive imaging using radiomics features and random forest modeling
SO EUROPEAN RADIOLOGY
LA English
DT Article
DE Non-small cell lung cancer (NSCLC); Epidermal growth factor receptor (EGFR); Radiomics; Random forest
ID receptor tyrosine kinase; gefitinib; cancer
AB Objectives The tyrosine kinase inhibitor (TKI)-sensitive mutations of the epidermal growth factor receptor (EGFR) gene is essential in the treatment of lung adenocarcinoma. To overcome the difficulty of EGFR gene test in situations where surgery and biopsy samples are too risky to obtain, we tried a noninvasive imaging method using radiomics features and random forest models. Methods Five hundred three lung adenocarcinoma patients who received surgery-based treatment were included in this study. The diagnosis and EGFR gene test were based on resections. TKI-sensitive mutations were found in 60.8% of the patients. CT scans before any invasive operation were gathered and analyzed to extract quantitative radiomics features and build random forest classifiers to identify EGFR mutants from wild types. Clinical features (sex and smoking history) were added to the image-based model. The model was trained on a set of 345 patients and validated on an independent test group (n = 158) using the area under the receiver operating characteristic curve (AUC), sensitivity, and specificity. Results The performance of the random forest model with 94 radiomics features reached an AUC of 0.802. Its AUC was further improved to 0.828 by adding sex and smoking history. The sensitivity and specificity are 60.6% and 85.1% at the best diagnostic decision point. Conclusion Our results showed that radiomics could not only reflect the genetic differences among tumors but also have diagnostic value and the potential to be a diagnostic tool.
C1 [Jia, Tian-Ying; Li, Xiao-Yang; Yu, Wen; Xu, Zhi-Yong; Cai, Xu-Wei; Fu, Xiao-Long] Shanghai Jiao Tong Univ, Dept Radiat Oncol, Shanghai Chest Hosp, 241 Huaihai Rd, Shanghai 200030, Peoples R China.
   [Xiong, Jun-Feng; Ma, Jing-Chen; Ren, Ya-Cheng; Larsson, Rasmus; Zhao, Jun] Shanghai Jiao Tong Univ, Sch Biomed Engn, 800 Dong Chuan Rd, Shanghai 200030, Peoples R China.
   [Xiong, Jun-Feng] Columbia Univ, Med Ctr, Dept Radiol, 630 West 168th St, New York, NY 10032 USA.
   [Zhang, Jie] Shanghai Jiao Tong Univ, Dept Pathol, Shanghai Chest Hosp, Shanghai, Peoples R China.
   [Zhao, Jun] Shanghai Jiao Tong Univ, SJTU UIH Inst Med Imaging Technol, Shanghai, Peoples R China.
   [Zhao, Jun] Shanghai Jiao Tong Univ, MED X Res Inst, Shanghai, Peoples R China.
C3 Shanghai Jiao Tong University; Shanghai Jiao Tong University; Columbia University; Shanghai Jiao Tong University; Shanghai Jiao Tong University; Shanghai Jiao Tong University
RP Fu, XL (corresponding author), Shanghai Jiao Tong Univ, Dept Radiat Oncol, Shanghai Chest Hosp, 241 Huaihai Rd, Shanghai 200030, Peoples R China.; Zhao, J (corresponding author), Shanghai Jiao Tong Univ, Sch Biomed Engn, 800 Dong Chuan Rd, Shanghai 200030, Peoples R China.; Zhao, J (corresponding author), Shanghai Jiao Tong Univ, SJTU UIH Inst Med Imaging Technol, Shanghai, Peoples R China.; Zhao, J (corresponding author), Shanghai Jiao Tong Univ, MED X Res Inst, Shanghai, Peoples R China.
EM junzhao@sjtu.edu.cn; xlfu1964@hotmail.com
FU National Key Research and Development Program of China [2016YFC0905502, 2016YFC0104608]; National Natural Science Foundation of China [81371634]; Shanghai Jiao Tong University Medical Engineering Cross Research Funds [YG2017ZD10, YG2013MS30, YG2014ZD05]; project of multi-center clinical research, Shanghai Jiao Tong University School of Medicine [DLY201619]
CR Aerts HJWL, 2014, NAT COMMUN, V5, P0, DOI 10.1038/ncomms5006
   Unknown -, 2015, SEER CANCER STATISTICS REVIEW, V0, P0
   Fukuoka M, 2003, J CLIN ONCOL, V21, P2237, DOI 10.1200/JCO.2003.10.038
   Gevaert O, 2017, SCI REP-UK, V7, P0, DOI 10.1038/srep41674
   Gillies RJ, 2016, RADIOLOGY, V278, P563, DOI 10.1148/radiol.2015151169
   Kris MG, 2003, JAMA-J AM MED ASSOC, V290, P2149, DOI 10.1001/jama.290.16.2149
   Liu Y, 2016, CLIN LUNG CANCER, V17, P441, DOI 10.1016/j.cllc.2016.02.001
   Lynch TJ, 2004, NEW ENGL J MED, V350, P2129, DOI 10.1056/NEJMoa040938
   Mitsudomi T, 2007, CANCER SCI, V98, P1817, DOI 10.1111/j.1349-7006.2007.00607.x
   Paez JG, 2004, SCIENCE, V304, P1497, DOI 10.1126/science.1099314
   Rizzo S, 2016, EUR RADIOL, V26, P32, DOI 10.1007/s00330-015-3814-0
   Society A. C, 2015, CANC FACTS FIGURES 2, V0, P0
   Velazquez ER, 2016, MED PHYS, V43, P3706, DOI 10.1118/1.4957257
   Zhao BS, 2016, SCI REP-UK, V6, P0, DOI 10.1038/srep23428
NR 14
TC 95
Z9 101
U1 2
U2 50
PU SPRINGER
PI NEW YORK
PA 233 SPRING ST, NEW YORK, NY 10013 USA
SN 0938-7994
EI 1432-1084
J9 EUR RADIOL
JI Eur. Radiol.
PD SEP 15
PY 2019
VL 29
IS 9
BP 4742
EP 4750
DI 10.1007/s00330-019-06024-y
PG 9
WC Radiology, Nuclear Medicine & Medical Imaging
SC Radiology, Nuclear Medicine & Medical Imaging
GA IN7PC
UT WOS:000478873300022
PM 30778717
DA 2024-03-01
ER

PT J
AU Wakabayashi, T
   Ouhmich, F
   Gonzalez-Cabrera, C
   Felli, E
   Saviano, A
   Agnus, V
   Savadjiev, P
   Baumert, TF
   Pessaux, P
   Marescaux, J
   Gallix, B
AF Wakabayashi, Taiga
   Ouhmich, Farid
   Gonzalez-Cabrera, Cristians
   Felli, Emanuele
   Saviano, Antonio
   Agnus, Vincent
   Savadjiev, Peter
   Baumert, Thomas F.
   Pessaux, Patrick
   Marescaux, Jacques
   Gallix, Benoit
TI Radiomics in hepatocellular carcinoma: a quantitative review
SO HEPATOLOGY INTERNATIONAL
LA English
DT Review
DE Radiomics; Radiogenomics; Hepatocellular carcinoma; Tumor heterogeneity
ID tomography texture analysis; gene-expression programs; microvascular invasion; li-rads; preoperative prediction; liver-cancer; ct; heterogeneity; prognosis; biomarker
AB Radiomics is an emerging field which extracts quantitative radiology data from medical images and explores their correlation with clinical outcomes in a non-invasive manner. This review aims to assess whether radiomics is a useful and reproducible method for clinical management of hepatocellular carcinoma (HCC) by reviewing the strengths and weaknesses of current radiomics literature pertaining specifically to HCC. From an initial set of 48 articles recovered through database searches, 23 articles were retained to be included in this review after full screening. Among these 23 studies, 7 used a radiomics approach in magnetic resonance imaging (MRI). Only two studies applied radiomics to positron emission tomography-computed tomography (PET-CT). In the remaining 14 articles, a radiomics analysis was performed on computed tomography (CT). Eight studies dealt with the relationship between biological signatures and imaging findings, and can be classified as radiogenomic studies. For each study included in our review, we computed a Radiomics Quality Score (RQS) as proposed by Lambin et al. We found that the RQS (mean +/- standard deviation) was 8.35 +/- 5.38 (out of a possible maximum value of 36). Although these scores are fairly low, and radiomics has not yet reached clinical utility in HCC, it is important to underscore the fact that these early studies pave the way for the radiomics field with a focus on HCC. Radiomics is still a very young field, and is far from being mature, but it remains a very promising technology for the future for developing adequate personalized treatment as a non-invasive approach, for complementing or replacing tumor biopsies, as well as for developing novel prognostic biomarkers in HCC patients.
C1 [Wakabayashi, Taiga; Felli, Emanuele; Pessaux, Patrick; Marescaux, Jacques] IRCAD, Strasbourg, France.
   [Ouhmich, Farid; Gonzalez-Cabrera, Cristians; Felli, Emanuele; Saviano, Antonio; Agnus, Vincent; Baumert, Thomas F.; Pessaux, Patrick; Marescaux, Jacques; Gallix, Benoit] Univ Strasbourg, IHU, Inst Minimally Invas Hybrid Image Guided Surg, 1 Pl Hop, F-67000 Strasbourg, France.
   [Felli, Emanuele; Pessaux, Patrick; Marescaux, Jacques] Univ Strasbourg, Nouvel Hop Civil, Gen Digest & Endocrine Surg, Strasbourg, France.
   [Felli, Emanuele; Saviano, Antonio; Baumert, Thomas F.; Pessaux, Patrick] Univ Strasbourg, INSERM, Inst Rech Malad Virales & Hepat, U1110, Strasbourg, France.
   [Felli, Emanuele; Saviano, Antonio; Baumert, Thomas F.; Pessaux, Patrick] Hop Univ, Pole Hepatodigestif, Strasbourg, France.
   [Savadjiev, Peter; Gallix, Benoit] McGill Univ, Dept Diagnost Radiol, Montreal, PQ, Canada.
C3 Universites de Strasbourg Etablissements Associes; Universite de Strasbourg; Universites de Strasbourg Etablissements Associes; Universite de Strasbourg; CHU Strasbourg; Universite de Lorraine; Institut National de la Sante et de la Recherche Medicale (Inserm); Universites de Strasbourg Etablissements Associes; Universite de Strasbourg; CHU Strasbourg; McGill University
RP Gallix, B (corresponding author), Univ Strasbourg, IHU, Inst Minimally Invas Hybrid Image Guided Surg, 1 Pl Hop, F-67000 Strasbourg, France.; Gallix, B (corresponding author), McGill Univ, Dept Diagnost Radiol, Montreal, PQ, Canada.
EM benoit.gallix@ihu-strasbourg.eu
FU ARC, Paris and Institut hospitalo-universitaire, Strasbourg (TheraHCC IHUARC) [IHU201301187]; European Union [H2020-667273-HEPCAR, ERC-AdG-2014-671,231-HEPCIR]
CR Aerts HJWL, 2016, JAMA ONCOL, V2, P1636, DOI 10.1001/jamaoncol.2016.2631
   Aerts HJWL, 2014, NAT COMMUN, V5, P0, DOI 10.1038/ncomms5006
   Akai H, 2018, DIAGN INTERV IMAG, V99, P643, DOI 10.1016/j.diii.2018.05.008
   An C, 2016, CLIN MOL HEPATOL, V22, P296, DOI 10.3350/cmh.2016.0028
   Bai HX, 2016, BRIT J RADIOL, V89, P0, DOI 10.1259/bjr.20151030
   Bakr S, 2017, J MED IMAGING, V4, P0, DOI 10.1117/1.JMI.4.4.041303
   Banerjee S, 2015, HEPATOLOGY, V62, P792, DOI 10.1002/hep.27877
   Blanc-Durand P, 2018, ONCOTARGET, V9, P4549, DOI 10.18632/oncotarget.23423
   Bruix J, 2014, GUT, V63, P844, DOI 10.1136/gutjnl-2013-306627
   Cassinotto C, 2017, EUR J RADIOL, V95, P33, DOI 10.1016/j.ejrad.2017.06.028
   Chartrand G, 2017, RADIOGRAPHICS, V37, P2113, DOI 10.1148/rg.2017170077
   Chen ST, 2017, EUR J RADIOL, V90, P198, DOI 10.1016/j.ejrad.2017.02.035
   Clark K, 2013, J DIGIT IMAGING, V26, P1045, DOI 10.1007/s10278-013-9622-7
   Cozzi L, 2017, BMC CANCER, V17, P0, DOI 10.1186/s12885-017-3847-7
   Echegaray S, 2015, J MED IMAGING, V2, P0, DOI 10.1117/1.JMI.2.4.041011
   Elsayes KM, 2017, RADIOGRAPHICS, V37, P1994, DOI 10.1148/rg.2017170098
   European Assoc Study Liver, 2018, J HEPATOL, V69, P182, DOI 10.1016/j.jhep.2018.03.019
   Farinati F, 2000, CANCER, V89, P2266, DOI 10.1002/1097-0142(20001201)89:11<2266::AID-CNCR15>3.3.CO;2-S
   Gillies RJ, 2016, RADIOLOGY, V278, P563, DOI 10.1148/radiol.2015151169
   Grossmann P, 2016, BMC CANCER, V16, P0, DOI 10.1186/s12885-016-2659-5
   Hectors SJ, 2017, SCI REP-UK, V7, P0, DOI 10.1038/s41598-017-02706-z
   Hiley C, 2014, GENOME BIOL, V15, P0, DOI 10.1186/s13059-014-0453-8
   Hosny A, 2018, NAT REV CANCER, V18, P500, DOI 10.1038/s41568-018-0016-5
   Hricak H, 2011, RADIOLOGY, V259, P633, DOI 10.1148/radiol.11110252
   Jeong WK, 2019, CLIN MOL HEPATOL, V25, P21, DOI 10.3350/cmh.2018.1007
   Kim KA, 2012, J MAGN RESON IMAGING, V35, P629, DOI 10.1002/jmri.22876
   Kuo MD, 2007, J VASC INTERV RADIOL, V18, P821, DOI 10.1016/j.jvir.2007.04.031
   Lambin P, 2017, NAT REV CLIN ONCOL, V14, P749, DOI 10.1038/nrclinonc.2017.141
   Lambin P, 2012, EUR J CANCER, V48, P441, DOI 10.1016/j.ejca.2011.11.036
   Larue RTHM, 2017, BRIT J RADIOL, V90, P0, DOI 10.1259/bjr.20160665
   LeCun Yann, 2015, NATURE, V521, P436, DOI 10.1038/NATURE14539
   Lee G, 2017, PRECIS FUTURE MED, V1, P10, DOI 10.23838/pfm.2017.00101
   Lencioni R, 2010, SEMIN LIVER DIS, V30, P52, DOI 10.1055/s-0030-1247132
   Li M, 2016, ONCOTARGET, V7, P13248, DOI 10.18632/oncotarget.7467
   Lin DC, 2017, CANCER RES, V77, P2255, DOI 10.1158/0008-5472.CAN-16-2822
   Litjens G, 2017, MED IMAGE ANAL, V42, P60, DOI 10.1016/j.media.2017.07.005
   Llovet JM, 1999, SEMIN LIVER DIS, V19, P329, DOI 10.1055/s-2007-1007122
   Lu LC, 2016, LIVER CANCER, V5, P128, DOI 10.1159/000367754
   Martins SN, 2017, FRONT MED-LAUSANNE, V4, P0, DOI 10.3389/fmed.2017.00193
   Mazzaferro V, 2009, LANCET ONCOL, V10, P35, DOI 10.1016/S1470-2045(08)70284-5
   MILLER AB, 1981, CANCER, V47, P207, DOI 10.1002/1097-0142(19810101)47:1<207::AID-CNCR2820470134>3.0.CO;2-6
   Miura T, 2015, AM J SURG, V210, P561, DOI 10.1016/j.amjsurg.2015.03.027
   Moher D, 2015, SYST REV-LONDON, V4, P0, DOI 10.1186/2046-4053-4-1
   Ng F, 2013, RADIOLOGY, V266, P177, DOI 10.1148/radiol.12120254
   OConnor JPB, 2015, CLIN CANCER RES, V21, P249, DOI 10.1158/1078-0432.CCR-14-0990
   OKUDA K, 1985, CANCER, V56, P918, DOI 10.1002/1097-0142(19850815)56:4<918::AID-CNCR2820560437>3.0.CO;2-E
   Papp L, 2018, J NUCL MED, V59, P892, DOI 10.2967/jnumed.117.202267
   Parekh VS, 2017, NPJ BREAST CANCER, V3, P0, DOI 10.1038/s41523-017-0045-3
   Park JH, 2018, WORLD J SURG, V42, P1514, DOI 10.1007/s00268-017-4275-1
   Peng J, 2018, DIAGN INTERV RADIOL, V24, P121, DOI 10.5152/dir.2018.17467
   Perrone F, 2000, HEPATOLOGY, V31, P840
   Pinker K, 2018, J MAGN RESON IMAGING, V47, P604, DOI 10.1002/jmri.25870
   Raman SP, 2015, J COMPUT ASSIST TOMO, V39, P383, DOI 10.1097/RCT.0000000000000217
   Renzulli M, 2016, RADIOLOGY, V279, P432, DOI 10.1148/radiol.2015150998
   Sadot E, 2015, PLOS ONE, V10, P0, DOI 10.1371/journal.pone.0132953
   Savadjiev P, 2019, EUR RADIOL, V29, P1616, DOI 10.1007/s00330-018-5674-x
   Scrivener M, 2016, TRANSL CANCER RES, V5, P398, DOI 10.21037/tcr.2016.06.18
   Segal E, 2007, NAT BIOTECHNOL, V25, P675, DOI 10.1038/nbt1306
   Sharma B, 2012, NAT REV CLIN ONCOL, V9, P728, DOI 10.1038/nrclinonc.2012.195
   Sherman M, 2015, HEPATOLOGY, V61, P433, DOI 10.1002/hep.27563
   Starmans MPA, 2018, PROC SPIE, V10574, P0, DOI 10.1117/12.2293609
   Sung H, 2021, CA-CANCER J CLIN, V71, P209, DOI 10.3322/caac.21660
   Tang A, 2018, RADIOLOGY, V286, P29, DOI 10.1148/radiol.2017170554
   Taouli B, 2017, EUR RADIOL, V27, P4472, DOI 10.1007/s00330-017-4844-6
   Therasse P, 2000, J NATL CANCER I, V92, P205, DOI 10.1093/jnci/92.3.205
   Tirkes T, 2013, RADIOGRAPHICS, V33, P1323, DOI 10.1148/rg.335125214
   Valdora F, 2018, BREAST CANCER RES TR, V169, P217, DOI 10.1007/s10549-018-4675-4
   Wu MH, 2019, EUR RADIOL, V29, P2802, DOI 10.1007/s00330-018-5787-2
   Xia W, 2018, PHYS MED BIOL, V63, P0, DOI 10.1088/1361-6560/aaa609
   Zheng BH, 2018, BMC CANCER, V18, P0, DOI 10.1186/s12885-018-5024-z
   Zhou W, 2017, J MAGN RESON IMAGING, V45, P1476, DOI 10.1002/jmri.25454
   Zhou Y, 2017, ABDOM RADIOL, V42, P1695, DOI 10.1007/s00261-017-1072-0
NR 73
TC 91
Z9 101
U1 2
U2 41
PU SPRINGER
PI NEW YORK
PA ONE NEW YORK PLAZA, SUITE 4600, NEW YORK, NY, UNITED STATES
SN 1936-0533
EI 1936-0541
J9 HEPATOL INT
JI Hepatol. Int.
PD SEP 15
PY 2019
VL 13
IS 5
BP 546
EP 559
DI 10.1007/s12072-019-09973-0
PG 14
WC Gastroenterology & Hepatology
SC Gastroenterology & Hepatology
GA IX8QG
UT WOS:000485951900004
PM 31473947
DA 2024-03-01
ER

PT J
AU Xu, L
   Yang, PF
   Yen, EA
   Wan, YD
   Jiang, YK
   Cao, ZZ
   Shen, XY
   Wu, Y
   Wang, J
   Luo, C
   Niu, TY
AF Xu, Lei
   Yang, Pengfei
   Yen, Eric Alexander
   Wan, Yidong
   Jiang, Yangkang
   Cao, Zuozhen
   Shen, Xiaoyong
   Wu, Yan
   Wang, Jing
   Luo, Chen
   Niu, Tianye
TI A multi-organ cancer study of the classification performance using 2D and 3D image features in radiomics analysis
SO PHYSICS IN MEDICINE AND BIOLOGY
LA English
DT Article
DE radiomics; 2D/3D image features; predictive performance
ID early recurrence; prediction; survival; diagnosis; pet
AB The purpose of this study was to investigate the predictive performance of 2D and 3D image features across multi-organ cancers using multi-modality images in radiomics studies. In this retrospective study, we included 619 patients with three different cancer types (intrahepatic cholangiocarcinoma (ICC), high-grade osteosarcoma (HOS), pancreatic neuroendocrine tumors (pNETs)) and four clinical end points (early recurrence (ER), lymph node metastasis (LNM), 5-year survival and histologic grade). The image features included fifty-eight 2D image features and fifty-eight 3D image features. The 3D image features were extracted based on the 3D tumor volumes. The 2D image features were extracted based on 2D tumor region, which was the layer with the maximum tumor diameter within the 3D tumor volume. The predictive performance of individual 2D and 3D image feature was measured using the area under the receiver operating characteristic curve (AUC) with univariate analysis. Radiomics signatures were further developed using multivariable analysis with 4-fold cross-validation method. Using univariate analysis, we found that more 3D image features showed the statistically predictive capabilities than 2D image features across all the included cancer types. By comparing the predictive performance of radiomics signatures developed by 2D and 3D image features, we observed better prediction performance in radiomics signatures based on 3D image features than those based on 2D image features for patients with ICC and HGO. Meanwhile, the signatures based on 2D and 3D image features performed closely in the pNETs dataset with the clinical end point of the histologic grade. The reason for this inconsistent result might be that the gross tumor volumes of pNETs were generally small. The tumor heterogeneity was mostly presented in the middle several layers within the tumor volume. Both 2D and 3D image features have certain predictive capacities. By contrast, the 3D image features show better or close predictive performance than 2D image features using both univariate analysis and multivariate analysis. In brief, 3D image features are recommended in radiomics studies.
C1 [Xu, Lei; Yang, Pengfei; Yen, Eric Alexander; Wan, Yidong; Jiang, Yangkang; Cao, Zuozhen; Wang, Jing; Luo, Chen; Niu, Tianye] Zhejiang Univ, Sch Med, Sir Run Run Shaw Hosp, Peoples Republ China Inst Translat Med, Hangzhou, Zhejiang, Peoples R China.
   [Xu, Lei; Yang, Pengfei; Yen, Eric Alexander; Wan, Yidong; Jiang, Yangkang; Cao, Zuozhen; Wang, Jing; Luo, Chen; Niu, Tianye] Zhejiang Univ, Inst Translat Med, Hangzhou, Zhejiang, Peoples R China.
   [Yang, Pengfei] Zhejiang Univ, Coll Biomed Engn & Instrument Sci, Hangzhou, Zhejiang, Peoples R China.
   [Shen, Xiaoyong] Zhejiang Univ, Affiliated Hosp 1, Sch Med, Dept Radiol, Hangzhou, Zhejiang, Peoples R China.
   [Wu, Yan] Zhejiang Univ, Affiliated Hosp 2, Dept Orthopaed, Sch Med, Hangzhou, Zhejiang, Peoples R China.
C3 Zhejiang University; Zhejiang University; Zhejiang University; Zhejiang University; Zhejiang University
RP Luo, C; Niu, TY (corresponding author), Zhejiang Univ, Sch Med, Sir Run Run Shaw Hosp, Peoples Republ China Inst Translat Med, Hangzhou, Zhejiang, Peoples R China.; Luo, C; Niu, TY (corresponding author), Zhejiang Univ, Inst Translat Med, Hangzhou, Zhejiang, Peoples R China.
EM tomolc@zju.edu.cn; tyniu@zju.edu.co
FU Zhejiang Provincial Natural Science Foundation of China [LR16F010001, LY17E050008]; Zhejiang University Education Foundation ZJU-Stanford Collaboration Fund, Medical Health Science and Technology Project of Zhejiang Provincial Health Commission [2019RC189]; Ministry of Science and Technology of China [2015AA020917]; Natural Science Foundation of China (NSFC) [81871351, 81827804, 51305257, 81950410632]; Zhejiang Province 151 Talents Program; Varian Research Collaborations Program
CR An C, 2015, RADIOLOGY, V276, P433, DOI 10.1148/radiol.15142394
   Unknown -, 2019, RADIOL, V0, P0
   Bradley AP, 1997, PATTERN RECOGN, V30, P1145, DOI 10.1016/S0031-3203(96)00142-2
   Braman NM, 2017, BREAST CANCER RES, V19, P0, DOI 10.1186/s13058-017-0846-1
   Chammings F, 2018, RADIOLOGY, V286, P412, DOI 10.1148/radiol.2017170143
   Dong D, 2019, ANN ONCOL, V30, P431, DOI 10.1093/annonc/mdz001
   Guo CG, 2019, ABDOM RADIOL, V44, P576, DOI 10.1007/s00261-018-1763-1
   Guo Y, 2018, CLIN BREAST CANCER, V18, PE335, DOI 10.1016/j.clbc.2017.08.002
   Huang YQ, 2016, J CLIN ONCOL, V34, P2157, DOI 10.1200/JCO.2015.65.9128
   Huang YQ, 2016, RADIOLOGY, V281, P947, DOI 10.1148/radiol.2016152234
   Ji GW, 2019, EUR RADIOL, V29, P3725, DOI 10.1007/s00330-019-06142-7
   Kickingereder P, 2016, RADIOLOGY, V280, P880, DOI 10.1148/radiol.2016160845
   Lambin P, 2012, EUR J CANCER, V48, P441, DOI 10.1016/j.ejca.2011.11.036
   Lee J, 2018, INT J RADIAT ONCOL, V102, P1098, DOI 10.1016/j.ijrobp.2018.01.006
   Leger S, 2016, IMAGE BIOMARKER STANDARDISATION INITIATIVE" DEC, V0, P0, DOI DOI 10.1148/RADIOL.2020191145
   Li H, 2019, RADIOLOGY, V291, P14, DOI 10.1148/radiol.2019181113
   Li YB, 2017, MECH SYST SIGNAL PR, V91, P295, DOI 10.1016/j.ymssp.2016.12.040
   Liang WJ, 2019, CLIN CANCER RES, V25, P584, DOI 10.1158/1078-0432.CCR-18-1305
   Liang WJ, 2018, FRONT ONCOL, V8, P0, DOI 10.3389/fonc.2018.00360
   Liu ZY, 2019, THERANOSTICS, V9, P1303, DOI 10.7150/thno.30309
   Liu ZY, 2017, CLIN CANCER RES, V23, P7253, DOI 10.1158/1078-0432.CCR-17-1038
   Lovinfosse P, 2018, EUR J NUCL MED MOL I, V45, P365, DOI 10.1007/s00259-017-3855-5
   Lv WB, 2019, MOL IMAGING BIOL, V21, P954, DOI 10.1007/s11307-018-01304-3
   Nie K, 2016, CLIN CANCER RES, V22, P5256, DOI 10.1158/1078-0432.CCR-15-2997
   Ortiz-Ramón R, 2017, IEEE ENG MED BIO, V0, PP493, DOI 10.1109/EMBC.2017.8036869
   Parmar C, 2014, PLOS ONE, V9, P0, DOI 10.1371/journal.pone.0102107
   Polan D, 2016, MED PHYS, V43, P3330, DOI 10.1118/1.4955601
   Sheen H, 2019, J NUCL MED, V60, P0
   Shen C, 2017, TRANSL ONCOL, V10, P886, DOI 10.1016/j.tranon.2017.08.007
   Sun R, 2018, LANCET ONCOL, V19, P1180, DOI 10.1016/S1470-2045(18)30413-3
   Tixier F, 2012, J NUCL MED, V53, P693, DOI 10.2967/jnumed.111.099127
   Vallières M, 2015, PHYS MED BIOL, V60, P5471, DOI 10.1088/0031-9155/60/14/5471
   Wang HY, 2011, J CLIN ONCOL, V29, P4516, DOI 10.1200/JCO.2010.33.7741
   Wang WT, 2020, EUR RADIOL, V30, P3004, DOI 10.1007/s00330-019-06585-y
   Wu J, 2017, RADIOLOGY, V285, P401, DOI 10.1148/radiol.2017162823
   Wu J, 2016, RADIOLOGY, V281, P270, DOI 10.1148/radiol.2016151829
   Wu Y, 2018, EBIOMEDICINE, V34, P27, DOI 10.1016/j.ebiom.2018.07.006
   Xu L, 2019, THERANOSTICS, V9, P5374, DOI 10.7150/thno.34149
   Xu X, 2019, J HEPATOL, V70, P1133, DOI 10.1016/j.jhep.2019.02.023
   Yip SSF, 2016, PHYS MED BIOL, V61, PR150, DOI 10.1088/0031-9155/61/13/R150
   Yu L, 2004, J MACH LEARN RES, V5, P1205
   Zhang B, 2017, CANCER LETT, V403, P21, DOI 10.1016/j.canlet.2017.06.004
   Zhao B S, 2016, SCI REP, V6, P7, DOI 10.1038/s41598-016-0012-5
   Zhou YJ, 2018, IEEE T BIO-MED ENG, V65, P1935, DOI 10.1109/TBME.2018.2844188
NR 44
TC 31
Z9 31
U1 2
U2 63
PU IOP Publishing Ltd
PI BRISTOL
PA TEMPLE CIRCUS, TEMPLE WAY, BRISTOL BS1 6BE, ENGLAND
SN 0031-9155
EI 1361-6560
J9 PHYS MED BIOL
JI Phys. Med. Biol.
PD NOV 15
PY 2019
VL 64
IS 21
BP 
EP 
DI 10.1088/1361-6560/ab489f
PG 12
WC Engineering, Biomedical; Radiology, Nuclear Medicine & Medical Imaging
SC Engineering; Radiology, Nuclear Medicine & Medical Imaging
GA JK5CA
UT WOS:000494860000001
PM 31561245
DA 2024-03-01
ER

PT J
AU Geras, KJ
   Mann, RM
   Moy, L
AF Geras, Krzysztof J.
   Mann, Ritse M.
   Moy, Linda
TI Artificial Intelligence for Mammography and Digital Breast Tomosynthesis: Current Concepts and Future Perspectives
SO RADIOLOGY
LA English
DT Review
ID computer-aided detection; false-positive reduction; screening mammography; mass detection; cancer-detection; synthetic mammography; detection system; reading time; oncotype dx; radiologists
AB Although computer-aided diagnosis (CAD) is widely used in mammography, conventional CAD programs that use prompts to indicate potential cancers on the mammograms have not led to an improvement in diagnostic accuracy. Because of the advances in machine learning, especially with use of deep (multilayered) convolutional neural networks, artificial intelligence has undergone a transformation that has improved the quality of the predictions of the models. Recently, such deep learning algorithms have been applied to mammography and digital breast tomosynthesis (DBT). In this review, the authors explain how deep learning works in the context of mammography and DBT and define the important technical challenges. Subsequently, they discuss the current status and future perspectives of artificial intelligence-based clinical applications for mammography, DBT, and radiomics. Available algorithms are advanced and approach the performance of radiologists-especially for cancer detection and risk prediction at mammography. However, clinical validation is largely lacking, and it is not clear how the power of deep learning should be used to optimize practice. Further development of deep learning models is necessary for DBT, and this requires collection of larger databases. It is expected that deep learning will eventually have an important role in DBT, including the generation of synthetic images. (C) RSNA, 2019
C1 [Geras, Krzysztof J.; Moy, Linda] NYU, Sch Med, Ctr Biomed Imaging, 160 E 34th St,3rd Floor, New York, NY 10016 USA.
   [Geras, Krzysztof J.] NYU, Sch Med, Ctr Data Sci, 160 E 34th St,3rd Floor, New York, NY 10016 USA.
   [Moy, Linda] NYU, Sch Med, Ctr Adv Imaging Innovat & Res, 160 E 34th St,3rd Floor, New York, NY 10016 USA.
   [Moy, Linda] NYU, Sch Med, Laura & Isaac Perlmutter Canc Ctr, 160 E 34th St,3rd Floor, New York, NY 10016 USA.
   [Mann, Ritse M.] Radboud Univ Nijmegen, Med Ctr, Dept Radiol & Nucl Med, Nijmegen, Netherlands.
   [Mann, Ritse M.] Antoni van Leeuwenhoek Hosp, Netherlands Canc Inst, Dept Radiol, Amsterdam, Netherlands.
C3 New York University; New York University; New York University; New York University; Radboud University Nijmegen; Netherlands Cancer Institute
RP Moy, L (corresponding author), NYU, Sch Med, Ctr Biomed Imaging, 160 E 34th St,3rd Floor, New York, NY 10016 USA.; Moy, L (corresponding author), NYU, Sch Med, Ctr Adv Imaging Innovat & Res, 160 E 34th St,3rd Floor, New York, NY 10016 USA.; Moy, L (corresponding author), NYU, Sch Med, Laura & Isaac Perlmutter Canc Ctr, 160 E 34th St,3rd Floor, New York, NY 10016 USA.
EM linda.moy@nyulangone.org
FU National Institute of Biomedical Imaging and Bioengineering [R21CA225175]
CR Aboutalib SS, 2018, CLIN CANCER RES, V24, P5902, DOI 10.1158/1078-0432.CCR-18-1115
   Aerts HJWL, 2014, NAT COMMUN, V5, P0, DOI 10.1038/ncomms5006
   Alonzo-Proulx O, 2015, RADIOLOGY, V275, P366, DOI 10.1148/radiol.15141686
   Arleo Elizabeth Kagan, 2016, J AM COLL RADIOL, V13, PR58, DOI 10.1016/j.jacr.2016.09.028
   Astley SM, 2018, BREAST CANCER RES, V20, P0, DOI 10.1186/s13058-018-0932-z
   Balleyguier C, 2017, EUR J RADIOL, V97, P83, DOI 10.1016/j.ejrad.2017.10.014
   Bejnordi BE, 2017, JAMA-J AM MED ASSOC, V318, P2199, DOI 10.1001/jama.2017.14585
   Betancur J, 2018, JACC-CARDIOVASC IMAG, V11, P1654, DOI 10.1016/j.jcmg.2018.01.020
   BIRD RE, 1992, RADIOLOGY, V184, P613, DOI 10.1148/radiology.184.3.1509041
   Birdwell RL, 2005, RADIOLOGY, V236, P451, DOI 10.1148/radiol.2362040864
   Birdwell RL, 2001, RADIOLOGY, V219, P192, DOI 10.1148/radiology.219.1.r01ap16192
   Bluemke DA, 2018, RADIOLOGY, V289, P579, DOI 10.1148/radiol.2018184021
   Bocchi L, 2004, MED ENG PHYS, V26, P303, DOI 10.1016/j.medengphy.2003.11.009
   Bojarski Mariusz, 2016, ARXIV, V0, P0
   Braman NM, 2017, BREAST CANCER RES, V19, P0, DOI 10.1186/s13058-017-0846-1
   Brandt KR, 2016, RADIOLOGY, V279, P710, DOI 10.1148/radiol.2015151261
   Brentnall AR, 2018, JAMA ONCOL, V4, P0, DOI 10.1001/jamaoncol.2018.0174
   Bria A, 2014, MED IMAGE ANAL, V18, P241, DOI 10.1016/j.media.2013.10.014
   Buelow T, 2015, PROC SPIE, V9416, P0, DOI 10.1117/12.2077516
   Burhenne LJW, 2000, RADIOLOGY, V215, P554
   Chan HP, 2019, RADIOLOGY, V290, P59, DOI 10.1148/radiol.2018182116
   Chen CY, 2015, IEEE I CONF COMP VIS, V0, PP2722, DOI 10.1109/ICCV.2015.312
   Choi JS, 2016, EUR RADIOL, V26, P2538, DOI 10.1007/s00330-015-4083-7
   Choy G, 2018, RADIOLOGY, V288, P318, DOI 10.1148/radiol.2018171820
   Ciatto S, 2003, EUR J RADIOL, V45, P135, DOI 10.1016/S0720-048X(02)00011-6
   Ciatto S, 2013, LANCET ONCOL, V14, P583, DOI 10.1016/S1470-2045(13)70134-7
   Cole EB, 2005, ACAD RADIOL, V12, P585, DOI 10.1016/j.acra.2005.01.017
   Cole EB, 2012, AM J ROENTGENOL, V199, PW392, DOI 10.2214/AJR.11.7255
   Conant E, 2018, RAD SOC N AM 2018 SC, V0, P0
   Dabkowski Piotr, 2017, ADV NEURAL INF PROCE, V0, P0
   Dean JC, 2006, AM J ROENTGENOL, V187, P20, DOI 10.2214/AJR.05.0111
   Destounis SV, 2004, RADIOLOGY, V232, P578, DOI 10.1148/radiol.2322030034
   Elias SG, 2014, CANCER EPIDEM BIOMAR, V23, P1464, DOI 10.1158/1055-9965.EPI-13-1170
   Elsken T, 2019, J MACH LEARN RES, V20, P0
   Elter M, 2009, MED PHYS, V36, P2052, DOI 10.1118/1.3121511
   Expert Panel on Breast Imaging:, 2017, J AM COLL RADIOL, V14, PS383, DOI 10.1016/j.jacr.2017.08.044
   Fenton JJ, 2007, NEW ENGL J MED, V356, P1399, DOI 10.1056/NEJMoa066099
   Fong R, 2017, P 2017 IEEE INT C CO, V0, P0
   Food and Drug Administration, 1998, M1000 IMAGECHECKER, V0, P0
   Freer TW, 2001, RADIOLOGY, V220, P781, DOI 10.1148/radiol.2203001282
   Friedewald SM, 2014, JAMA-J AM MED ASSOC, V311, P2499, DOI 10.1001/jama.2014.6095
   Gao YM, 2019, AM J ROENTGENOL, V212, P300, DOI 10.2214/AJR.18.20392
   Garrett JW, 2018, MED PHYS, V45, P2009, DOI 10.1002/mp.12864
   Gastounioti A, 2018, ACAD RADIOL, V25, P977, DOI 10.1016/j.acra.2017.12.025
   Gastounioti A, 2016, MED PHYS, V43, P5862, DOI 10.1118/1.4963810
   Giger ML, 2018, J AM COLL RADIOL, V15, P512, DOI 10.1016/j.jacr.2017.12.028
   Gilbert FJ, 2008, NEW ENGL J MED, V359, P1675, DOI 10.1056/NEJMoa0803545
   Gillies RJ, 2016, RADIOLOGY, V278, P563, DOI 10.1148/radiol.2015151169
   Goodfellow I, 2016, ADAPT COMPUT MACH LE, V0, P1
   Guerriero C, 2011, BMC HEALTH SERV RES, V11, P0, DOI 10.1186/1472-6963-11-11
   Gur D, 2004, RADIOLOGY, V233, P418, DOI 10.1148/radiol.2332040277
   Helvie MA, 2004, RADIOLOGY, V231, P208, DOI 10.1148/radiol.2311030429
   Hosny A, 2018, NAT REV CANCER, V18, P500, DOI 10.1038/s41568-018-0016-5
   Hupse R, 2013, RADIOLOGY, V266, P123, DOI 10.1148/radiol.12120218
   Hupse R, 2013, EUR RADIOL, V23, P93, DOI 10.1007/s00330-012-2562-7
   Ikeda DM, 2004, RADIOLOGY, V230, P811, DOI 10.1148/radiol.2303030254
   James JJ, 2018, CLIN RADIOL, V73, P886, DOI 10.1016/j.crad.2018.05.028
   Jeffers AM, 2017, RADIOLOGY, V282, P348, DOI 10.1148/radiol.2016152062
   Keen JD, 2018, J AM COLL RADIOL, V15, P44, DOI 10.1016/j.jacr.2017.08.033
   Khoo LAL, 2005, RADIOLOGY, V237, P444, DOI 10.1148/radiol.2372041362
   Kim DH, 2017, PHYS MED BIOL, V62, P1009, DOI 10.1088/1361-6560/aa504e
   Kim EK, 2018, SCI REP-UK, V8, P0, DOI 10.1038/s41598-018-21215-1
   Kim YS, 2016, RADIOL MED, V121, P81, DOI 10.1007/s11547-015-0583-4
   Kontos D, 2019, RADIOLOGY, V290, P41, DOI 10.1148/radiol.2018180179
   Kooi T, 2017, MED IMAGE ANAL, V35, P303, DOI 10.1016/j.media.2016.07.007
   Korhonen KE, 2016, RADIOGRAPHICS, V36, P1954, DOI 10.1148/rg.2016160049
   Krizhevsky Alex, 2017, COMMUNICATIONS OF THE ACM, V60, P84, DOI 10.1145/3065386
   Kyono, 2018, MAMMO DEEP LEARNING, V0, P0
   Lakhani P, 2017, RADIOLOGY, V284, P574, DOI 10.1148/radiol.2017162326
   Larson DB, 2018, RADIOLOGY, V287, P313, DOI 10.1148/radiol.2017170236
   Lee J, 2018, MED PHYS, V45, P1178, DOI 10.1002/mp.12763
   Lehman CD, 2019, RADIOLOGY, V290, P52, DOI 10.1148/radiol.2018180694
   Lehman CD, 2015, JAMA INTERN MED, V175, P1828, DOI 10.1001/jamainternmed.2015.5231
   Li H, 2019, RADIOLOGY, V291, P14, DOI 10.1148/radiol.2019181113
   Li H, 2016, RADIOLOGY, V281, P382, DOI 10.1148/radiol.2016152110
   Li J, 2019, INT J COMPUT ASS RAD, V14, P709, DOI 10.1007/s11548-018-1900-x
   Li LH, 2001, MED PHYS, V28, P250, DOI 10.1118/1.1344203
   Li SF, 2018, PHYS MED BIOL, V63, P0, DOI 10.1088/1361-6560/aa9f87
   Litjens G, 2017, MED IMAGE ANAL, V42, P60, DOI 10.1016/j.media.2017.07.005
   Liu J, 2018, P SOC PHOTO-OPT INS, V0, P0
   Lotter W, 2017, LECT NOTES COMPUT SC, V10553, P169, DOI 10.1007/978-3-319-67558-9_20
   Mariscotti G, 2017, BREAST CANCER RES TR, V166, P765, DOI 10.1007/s10549-017-4458-3
   Marmot MG, 2012, LANCET, V380, P1778, DOI 10.1016/S0140-6736(12)61611-0
   Masotti M, 2009, MED PHYS, V36, P311, DOI 10.1118/1.3049588
   Mohamed AA, 2018, MED PHYS, V45, P314, DOI 10.1002/mp.12683
   Morton MJ, 2006, RADIOLOGY, V239, P375, DOI 10.1148/radiol.2392042121
   Moy L, 2017, J AM COLL RADIOL, V14, PS203, DOI 10.1016/j.jacr.2017.02.033
   Oliver A, 2010, MED IMAGE ANAL, V14, P87, DOI 10.1016/j.media.2009.12.005
   Pinker K, 2018, RADIOLOGY, V287, P732, DOI 10.1148/radiol.2018172171
   Rajpurkar P, 2018, PLOS MED, V15, P0, DOI 10.1371/journal.pmed.1002686
   Ramesh N, 2018, P SPIE MED IM 2018 I, V0, P0
   Regentova E, 2007, MED PHYS, V34, P2206, DOI 10.1118/1.2733800
   Ribli D, 2018, SCI REP-UK, V8, P0, DOI 10.1038/s41598-018-22437-z
   Rodriguez-Ruiz A, 2019, JNCI-J NATL CANCER I, V111, P916, DOI 10.1093/jnci/djy222
   Rodriguez-Ruiz A, 2019, RADIOLOGY, V290, P305, DOI 10.1148/radiol.2018181371
   Rodriguez-Ruiz A, 2018, ACTA RADIOL, V59, P1051, DOI 10.1177/0284185117748487
   Rusk N, 2016, NAT METHODS, V13, P35, DOI 10.1038/nmeth.3707
   Samala RK, 2018, PHYS MED BIOL, V63, P0, DOI 10.1088/1361-6560/aabb5b
   Sardanelli F, 2017, EUR RADIOL, V27, P2737, DOI 10.1007/s00330-016-4612-z
   Sardanelli F, 2017, INSIGHTS IMAGING, V8, P11, DOI 10.1007/s13244-016-0531-4
   Sartor H, 2016, EUR RADIOL, V26, P4354, DOI 10.1007/s00330-016-4309-3
   Sechopoulos I, 2013, MED PHYS, V40, P0, DOI 10.1118/1.4770279
   Shen HT, 2018, PHYS REV B, V97, P0, DOI 10.1103/PhysRevB.97.205140
   Shi BB, 2018, J AM COLL RADIOL, V15, P527, DOI 10.1016/j.jacr.2017.11.036
   Singh SP, 2016, J MED SYST, V40, P0, DOI 10.1007/s10916-016-0454-0
   Skaane P, 2013, RADIOLOGY, V267, P47, DOI 10.1148/radiol.12121373
   Sprague BL, 2016, ANN INTERN MED, V165, P457, DOI 10.7326/M15-2934
   Sun Y, 2014, ADVANCES IN NEURAL INFORMATION PROCESSING SYSTEMS, V0, P1988
   Tabár L, 2015, BREAST J, V21, P13, DOI 10.1111/tbj.12354
   Tagliafico AS, 2018, BREAST, V40, P92, DOI 10.1016/j.breast.2018.04.016
   Tagliafico AS, 2017, EUR RADIOL, V27, P5179, DOI 10.1007/s00330-017-4918-5
   Ting DSW, 2017, JAMA-J AM MED ASSOC, V318, P2211, DOI 10.1001/jama.2017.18152
   van Schie G, 2013, IEEE T MED IMAGING, V32, P2322, DOI 10.1109/TMI.2013.2281738
   Vedantham S, 2015, RADIOLOGY, V277, P663, DOI 10.1148/radiol.2015141303
   Vourtsis A, 2019, EUR RADIOL, V29, P1762, DOI 10.1007/s00330-018-5668-8
   Wanders JOP, 2018, BREAST CANCER RES, V20, P0, DOI 10.1186/s13058-018-0961-7
   Wang C, 2017, BREAST CANCER RES, V19, P0, DOI 10.1186/s13058-017-0906-6
   Weber RJP, 2016, BREAST CANCER RES TR, V158, P471, DOI 10.1007/s10549-016-3882-0
   Wentao Zhu, 2017, MEDICAL IMAGE COMPUTING AND COMPUTER ASSISTED INTERVENTION MICCAI 2017. 20TH INTERNATIONAL CONFERENCE. PROCEEDINGS: LNCS 10435, V0, PP603, DOI 10.1007/978-3-319-66179-7_69
   Whang JS, 2013, RADIOLOGY, V266, P548, DOI 10.1148/radiol.12111119
   Wing P, 2009, AM J ROENTGENOL, V192, P370, DOI 10.2214/AJR.08.1665
   Winkel RR, 2016, BMC CANCER, V16, P0, DOI 10.1186/s12885-016-2450-7
   WINSBERG F, 1967, RADIOLOGY, V89, P211, DOI 10.1148/89.2.211
   Woodard GA, 2018, RADIOLOGY, V286, P60, DOI 10.1148/radiol.2017162333
   Wu N, 2019, DEEP NEURAL NETWORKS, V0, P0
   Wu N, 2018, 2018 IEEE INTERNATIONAL CONFERENCE ON ACOUSTICS, V0, P6682, DOI 10.1109/ICASSP.2018.8462671
   Wu YT, 2007, MED PHYS, V34, P3334, DOI 10.1118/1.2756612
   Yang JB, 2019, SCI REP-UK, V9, P0, DOI 10.1038/s41598-019-40831-z
   Yang SK, 2007, RADIOLOGY, V244, P104, DOI 10.1148/radiol.2441060756
   Yosinski J, 2014, ADVANCES IN NEURAL INFORMATION PROCESSING SYSTEMS, V2, P3320
   Yousefi M, 2018, COMPUT BIOL MED, V96, P283, DOI 10.1016/j.compbiomed.2018.04.004
   Zheng YJ, 2017, IEEE T NEUR NET LEAR, V28, P2911, DOI 10.1109/TNNLS.2016.2609437
   Zolna K, 2018, CLASSIFIER AGNOSTIC, V0, P0
NR 136
TC 145
Z9 156
U1 5
U2 67
PU RADIOLOGICAL SOC NORTH AMERICA (RSNA)
PI OAK BROOK
PA 820 JORIE BLVD, SUITE 200, OAK BROOK, ILLINOIS, UNITED STATES
SN 0033-8419
EI 
J9 RADIOLOGY
JI Radiology
PD NOV 15
PY 2019
VL 293
IS 2
BP 246
EP 259
DI 10.1148/radiol.2019182627
PG 14
WC Radiology, Nuclear Medicine & Medical Imaging
SC Radiology, Nuclear Medicine & Medical Imaging
GA JE5ZV
UT WOS:000490771600002
PM 31549948
DA 2024-03-01
ER

PT J
AU Park, H
   Sholl, LM
   Hatabu, H
   Awad, MM
   Nishino, M
AF Park, Hyesun
   Sholl, Lynette M.
   Hatabu, Hiroto
   Awad, Mark M.
   Nishino, Mizuki
TI Imaging of Precision Therapy for Lung Cancer: Current State of the Art
SO RADIOLOGY
LA English
DT Review
ID inhibitor-related pneumonitis; pd-1 checkpoint expression; drug-related pneumonitis; open-label; 1st-line treatment; egfr mutations; single-arm; tumor response; phase-iii; acquired-resistance
AB Advances in characterization of molecular and genomic abnormalities specific to lung cancer have made precision therapy the current standard of care for lung cancer treatment. This article will provide a cutting-edge review of imaging of lung cancer in the current era of precision medicine. The focus of the article includes (a) an update on the recent advances in precision therapy for non-small cell lung cancer and their implications on imaging; (b) molecular and genomic biomarkers and pitfalls of image interpretations for lung cancer precision therapy; and (c) review of the current approaches and future directions of precision imaging for lung cancer, emphasizing emerging observations in longitudinal tumor kinetics, radiomics, and molecular and functional imaging. The article is designed to help radiologists to remain up to date in the rapidly evolving world of lung cancer therapy and serve as key members of multidisciplinary teams caring for these patients. (C) RSNA, 2019
C1 [Park, Hyesun; Nishino, Mizuki] Dana Farber Canc Inst, Dept Imaging, 450 Brookline Ave, Boston, MA 02215 USA.
   [Awad, Mark M.] Dana Farber Canc Inst, Dept Med Oncol, 450 Brookline Ave, Boston, MA 02215 USA.
   [Park, Hyesun; Hatabu, Hiroto; Nishino, Mizuki] Brigham & Womens Hosp, Dept Radiol, 450 Brookline Ave, Boston, MA 02215 USA.
   [Sholl, Lynette M.] Brigham & Womens Hosp, Dept Pathol, 450 Brookline Ave, Boston, MA 02215 USA.
   [Awad, Mark M.] Brigham & Womens Hosp, Dept Med, 450 Brookline Ave, Boston, MA 02215 USA.
C3 Harvard University; Dana-Farber Cancer Institute; Harvard University; Dana-Farber Cancer Institute; Harvard University; Brigham & Women's Hospital; Harvard University; Brigham & Women's Hospital; Harvard University; Brigham & Women's Hospital
RP Nishino, M (corresponding author), Dana Farber Canc Inst, Dept Imaging, 450 Brookline Ave, Boston, MA 02215 USA.; Nishino, M (corresponding author), Brigham & Womens Hosp, Dept Radiol, 450 Brookline Ave, Boston, MA 02215 USA.
EM Mizuki_Nishino@dfci.harvard.edu
FU National Cancer Institute [R01CA203636]
CR Ahn MJ, 2016, J THORAC ONCOL, V11, PS115, DOI 10.1016/S1556-0864(16)30246-5
   Ahn MJ, 2019, CANCER-AM CANCER SOC, V125, P892, DOI 10.1002/cncr.31891
   Alessandrino F, 2019, ABDOM RADIOL, V44, P1917, DOI 10.1007/s00261-019-01935-2
   Antonia SJ, 2018, NEW ENGL J MED, V379, P2342, DOI 10.1056/NEJMoa1809697
   Antonia SJ, 2017, NEW ENGL J MED, V377, P1919, DOI 10.1056/NEJMoa1709937
   Bensch F, 2018, NAT MED, V24, P1852, DOI 10.1038/s41591-018-0255-8
   Borghaei H, 2015, NEW ENGL J MED, V373, P1627, DOI 10.1056/NEJMoa1507643
   Brahmer J, 2015, NEW ENGL J MED, V373, P123, DOI 10.1056/NEJMoa1504627
   Breathnach OS, 2001, J CLIN ONCOL, V19, P1734, DOI 10.1200/JCO.2001.19.6.1734
   Bronstein Y, 2011, AM J ROENTGENOL, V197, PW992, DOI 10.2214/AJR.10.6198
   Camidge DR, 2018, J CLIN ONCOL, V36, P0, DOI 10.1200/JCO.2018.36.15_suppl.TPS9111
   Camidge DR, 2014, NAT REV CLIN ONCOL, V11, P473, DOI 10.1038/nrclinonc.2014.104
   Champiat S, 2017, CLIN CANCER RES, V23, P1920, DOI 10.1158/1078-0432.CCR-16-1741
   Constanzo J, 2017, TRANSL LUNG CANCER R, V6, P635, DOI 10.21037/tlcr.2017.09.07
   Cook GJR, 2015, RADIOLOGY, V276, P883, DOI 10.1148/radiol.2015141309
   Cook GJR, 2013, J NUCL MED, V54, P19, DOI 10.2967/jnumed.112.107375
   Costa DB, 2015, J CLIN ONCOL, V33, P1881, DOI 10.1200/JCO.2014.59.0539
   Eisenhauer EA, 2009, EUR J CANCER, V45, P228, DOI 10.1016/j.ejca.2008.10.026
   Ferrara R, 2018, JAMA ONCOL, V4, P1543, DOI 10.1001/jamaoncol.2018.3676
   Fujimoto D, 2019, J THORAC ONCOL, V14, P468, DOI 10.1016/j.jtho.2018.10.167
   Gainor JF, 2016, CLIN CANCER RES, V22, P4585, DOI 10.1158/1078-0432.CCR-15-3101
   Gandhi L, 2018, NEW ENGL J MED, V378, P2078, DOI 10.1056/NEJMoa1801005
   Garon EB, 2015, NEW ENGL J MED, V372, P2018, DOI 10.1056/NEJMoa1501824
   Gazdar AF, 2009, NEW ENGL J MED, V361, P1018, DOI 10.1056/NEJMe0905763
   Gettinger SN, 2016, LANCET ONCOL, V17, P1683, DOI 10.1016/S1470-2045(16)30392-8
   Gettinger SN, 2012, J CLIN ONCOL, V30, P0
   Gomez-Roca C, 2011, EUR J CANCER, V47, P2512, DOI 10.1016/j.ejca.2011.06.012
   Goss G, 2016, LANCET ONCOL, V17, P1643, DOI 10.1016/S1470-2045(16)30508-3
   Hayano K, 2016, AM J ROENTGENOL, V206, P987, DOI 10.2214/AJR.15.15528
   Hellmann MD, 2018, NEW ENGL J MED, V378, P2093, DOI 10.1056/NEJMoa1801946
   Herbst RS, 2016, LANCET, V387, P1540, DOI 10.1016/S0140-6736(15)01281-7
   Heskamp S, 2015, CANCER RES, V75, P2928, DOI 10.1158/0008-5472.CAN-14-3477
   Hida T, 2020, J THORAC IMAG, V35, P101, DOI 10.1097/RTI.0000000000000413
   Horn L, 2018, NEW ENGL J MED, V379, P2220, DOI 10.1056/NEJMoa1809064
   Jänne PA, 2015, NEW ENGL J MED, V372, P1689, DOI 10.1056/NEJMoa1411817
   Jennings SG, 2004, RADIOLOGY, V231, P866, DOI 10.1148/radiol.2313030715
   Jordan EJ, 2017, CANCER DISCOV, V7, P596, DOI 10.1158/2159-8290.CD-16-1337
   Katayama R, 2012, SCI TRANSL MED, V4, P0, DOI 10.1126/scitranslmed.3003316
   Khunger M, 2017, CHEST, V152, P271, DOI 10.1016/j.chest.2017.04.177
   Kim DW, 2017, J CLIN ONCOL, V35, P2490, DOI 10.1200/JCO.2016.71.5904
   Kotake M, 2017, ANN ONCOL, V28, P669, DOI 10.1093/annonc/mdw647
   Lambin P, 2017, NAT REV CLIN ONCOL, V14, P749, DOI 10.1038/nrclinonc.2017.141
   Langer CJ, 2016, LANCET ONCOL, V17, P1497, DOI 10.1016/S1470-2045(16)30498-3
   Lee G, 2017, EUR J RADIOL, V86, P297, DOI 10.1016/j.ejrad.2016.09.005
   Lee JH, 2016, CANCER IMAGING, V16, P0, DOI 10.1186/s40644-016-0063-7
   Liu Y, 2016, CLIN LUNG CANCER, V17, P441, DOI 10.1016/j.cllc.2016.02.001
   Lynch TJ, 2004, NEW ENGL J MED, V350, P2129, DOI 10.1056/NEJMoa040938
   Maemondo M, 2010, NEW ENGL J MED, V362, P2380, DOI 10.1056/NEJMoa0909530
   Maute RL, 2015, P NATL ACAD SCI USA, V112, PE6506, DOI 10.1073/pnas.1519623112
   Mayer AT, 2017, J NUCL MED, V58, P538, DOI 10.2967/jnumed.116.177659
   Min JH, 2011, CANCER CHEMOTH PHARM, V68, P1099, DOI 10.1007/s00280-011-1737-2
   Mitsudomi T, 2010, LANCET ONCOL, V11, P121, DOI 10.1016/S1470-2045(09)70364-X
   Mok TS, 2017, NEW ENGL J MED, V376, P629, DOI 10.1056/NEJMoa1612674
   Mok TS, 2009, NEW ENGL J MED, V361, P947, DOI 10.1056/NEJMoa0810699
   Natarajan A, 2017, MOL IMAGING BIOL, V19, P903, DOI 10.1007/s11307-017-1060-3
   Natarajan A, 2015, BIOCONJUGATE CHEM, V26, P2062, DOI 10.1021/acs.bioconjchem.5b00318
   Nishino M, 2018, EUR J RADIOL, V109, P68, DOI 10.1016/j.ejrad.2018.10.014
   Nishino M, 2019, RADIOLOGY, V290, P9, DOI 10.1148/radiol.2018181349
   Nishino Mizuki, 2018, AM SOC CLIN ONCOL EDUC BOOK, V38, P1019, DOI 10.1200/EDBK_201441
   Nishino M, 2017, NAT REV CLIN ONCOL, V14, P655, DOI 10.1038/nrclinonc.2017.88
   Nishino M, 2017, CLIN CANCER RES, V23, P5737, DOI 10.1158/1078-0432.CCR-17-1434
   Nishino M, 2017, RADIOGRAPHICS, V37, P1371, DOI 10.1148/rg.2017170015
   Nishino M, 2016, CLIN CANCER RES, V22, P6051, DOI 10.1158/1078-0432.CCR-16-1320
   Nishino M, 2016, JAMA ONCOL, V2, P1607, DOI 10.1001/jamaoncol.2016.2453
   Nishino M, 2016, J IMMUNOTHER CANCER, V4, P0, DOI 10.1186/s40425-016-0134-0
   Nishino M, 2016, CANCER IMMUNOL RES, V4, P289, DOI 10.1158/2326-6066.CIR-15-0267
   Nishino M, 2016, ACAD RADIOL, V23, P329, DOI 10.1016/j.acra.2015.11.005
   Nishino M, 2016, EUR J CANCER, V53, P163, DOI 10.1016/j.ejca.2015.10.015
   Nishino M, 2015, ONCOLOGIST, V20, P1077, DOI 10.1634/theoncologist.2015-0033
   Nishino M, 2015, NEW ENGL J MED, V373, P288, DOI 10.1056/NEJMc1505197
   Nishino M, 2015, EUR J RADIOL, V84, P1259, DOI 10.1016/j.ejrad.2015.03.017
   Nishino M, 2014, RADIOLOGY, V271, P6, DOI 10.1148/radiol.14122524
   Nishino M, 2013, CANCER-AM CANCER SOC, V119, P3761, DOI 10.1002/cncr.28290
   Nishino M, 2013, J THORAC ONCOL, V8, P1059, DOI 10.1097/JTO.0b013e318294c909
   Nishino M, 2011, ACAD RADIOL, V18, P424, DOI 10.1016/j.acra.2010.10.020
   Nishino M, 2010, AM J ROENTGENOL, V195, P281, DOI 10.2214/AJR.09.4110
   Ortiz-Cuaran S, 2016, CLIN CANCER RES, V22, P4837, DOI 10.1158/1078-0432.CCR-15-1915
   Ou SHI, 2016, J CLIN ONCOL, V34, P661, DOI 10.1200/JCO.2015.63.9443
   Oxnard GR, 2018, JAMA ONCOL, V4, P1527, DOI 10.1001/jamaoncol.2018.2969
   Paez JG, 2004, SCIENCE, V304, P1497, DOI 10.1126/science.1099314
   Pao W, 2005, PLOS MED, V2, P225, DOI 10.1371/journal.pmed.0020073
   Pao W, 2004, P NATL ACAD SCI USA, V101, P13306, DOI 10.1073/pnas.0405220101
   Paz-Ares L, 2018, NEW ENGL J MED, V379, P2040, DOI 10.1056/NEJMoa1810865
   Peters S, 2017, NEW ENGL J MED, V377, P829, DOI 10.1056/NEJMoa1704795
   Planchard D, 2017, LANCET ONCOL, V18, P1307, DOI 10.1016/S1470-2045(17)30679-4
   Ramalingam SS, 2018, J CLIN ONCOL, V36, P841, DOI 10.1200/JCO.2017.74.7576
   Ready N, 2019, J THORAC ONCOL, V14, P237, DOI 10.1016/j.jtho.2018.10.003
   Reck M, 2016, NEW ENGL J MED, V375, P1823, DOI 10.1056/NEJMoa1606774
   Reungwetwattana T, 2018, J CLIN ONCOL, V36, P3290, DOI 10.1200/JCO.2018.78.3118
   Rittmeyer A, 2017, LANCET, V389, P255, DOI 10.1016/S0140-6736(16)32517-X
   Rizvi NA, 2015, LANCET ONCOL, V16, P257, DOI 10.1016/S1470-2045(15)70054-9
   Rizzo S, 2016, EUR RADIOL, V26, P32, DOI 10.1007/s00330-015-3814-0
   Rolfo C, 2018, J THORAC ONCOL, V13, P1248, DOI 10.1016/j.jtho.2018.05.030
   Rosell R, 2012, LANCET ONCOL, V13, P239, DOI 10.1016/S1470-2045(11)70393-X
   Santoni M, 2018, NEW ENGL J MED, V378, P869, DOI 10.1056/NEJMc1716426
   Sequist LV, 2013, J CLIN ONCOL, V31, P3327, DOI 10.1200/JCO.2012.44.2806
   Sequist LV, 2011, SCI TRANSL MED, V3, P0, DOI 10.1126/scitranslmed.3002003
   Shaw AT, 2017, LANCET ONCOL, V18, P1590, DOI 10.1016/S1470-2045(17)30680-0
   Shaw AT, 2017, LANCET ONCOL, V18, P874, DOI 10.1016/S1470-2045(17)30339-X
   Shaw AT, 2016, LANCET ONCOL, V17, P234, DOI 10.1016/S1470-2045(15)00488-X
   Shaw AT, 2014, NEW ENGL J MED, V371, P1963, DOI 10.1056/NEJMoa1406766
   Shaw AT, 2013, NEW ENGL J MED, V368, P2385, DOI 10.1056/NEJMoa1214886
   Shen L, 2014, NEW ENGL J MED, V370, P2537, DOI 10.1056/NEJMoa1311107
   Sholl LM, 2016, JCI INSIGHT, V1, P0, DOI 10.1172/jci.insight.87062
   Socinski MA, 2018, NEW ENGL J MED, V378, P2288, DOI 10.1056/NEJMoa1716948
   Solomon BJ, 2018, LANCET ONCOL, V19, P1654, DOI 10.1016/S1470-2045(18)30649-1
   Solomon BJ, 2014, NEW ENGL J MED, V371, P2167, DOI 10.1056/NEJMoa1408440
   Soria JC, 2018, NEW ENGL J MED, V378, P113, DOI 10.1056/NEJMoa1713137
   Soria JC, 2017, LANCET, V389, P917, DOI 10.1016/S0140-6736(17)30123-X
   Suh CH, 2018, LUNG CANCER, V123, P60, DOI 10.1016/j.lungcan.2018.06.032
   Sun R, 2018, LANCET ONCOL, V19, P1180, DOI 10.1016/S1470-2045(18)30413-3
   Sun XL, 2018, SCI TRANSL MED, V10, P0, DOI 10.1126/scitranslmed.aan8840
   Takeda M, 2014, J THORAC ONCOL, V9, P200, DOI 10.1097/JTO.0000000000000053
   Tamura T, 2017, J CLIN ONCOL, V35, P1515, DOI 10.1200/JCO.2016.70.5749
   Tirumani SH, 2015, CANCER IMMUNOL RES, V3, P1185, DOI 10.1158/2326-6066.CIR-15-0102
   Uchibori K, 2017, NAT COMMUN, V8, P0, DOI 10.1038/ncomms14768
   Wang DY, 2018, JAMA ONCOL, V4, P1721, DOI 10.1001/jamaoncol.2018.3923
   Westover D, 2018, ANN ONCOL, V29, PI10, DOI 10.1093/annonc/mdx703
   Wolchok JD, 2009, CLIN CANCER RES, V15, P7412, DOI 10.1158/1078-0432.CCR-09-1624
   Wu YL, 2017, LANCET ONCOL, V18, P1454, DOI 10.1016/S1470-2045(17)30608-3
   Wu YL, 2014, LANCET ONCOL, V15, P213, DOI 10.1016/S1470-2045(13)70604-1
   Yang JCH, 2012, LANCET ONCOL, V13, P539, DOI 10.1016/S1470-2045(12)70086-4
   Zhao BS, 2009, RADIOLOGY, V252, P263, DOI 10.1148/radiol.2522081593
   Zhou C, 2015, ANN ONCOL, V26, P1877, DOI 10.1093/annonc/mdv276
   Zhou CC, 2011, LANCET ONCOL, V12, P735, DOI 10.1016/S1470-2045(11)70184-X
NR 128
TC 38
Z9 40
U1 2
U2 19
PU RADIOLOGICAL SOC NORTH AMERICA (RSNA)
PI OAK BROOK
PA 820 JORIE BLVD, SUITE 200, OAK BROOK, ILLINOIS, UNITED STATES
SN 0033-8419
EI 
J9 RADIOLOGY
JI Radiology
PD OCT 15
PY 2019
VL 293
IS 1
BP 15
EP 29
DI 10.1148/radiol.2019190173
PG 15
WC Radiology, Nuclear Medicine & Medical Imaging
SC Radiology, Nuclear Medicine & Medical Imaging
GA IY8DD
UT WOS:000486623400003
PM 31385753
DA 2024-03-01
ER

PT J
AU Wang, XX
   Kong, C
   Xu, WZ
   Yang, S
   Shi, D
   Zhang, JY
   Du, ML
   Wang, SW
   Bai, YK
   Zhang, T
   Chen, Z
   Ma, ZF
   Wang, J
   Dong, GC
   Sun, MT
   Yin, R
   Chen, F
AF Wang, Xiaoxiao
   Kong, Cheng
   Xu, Weizhang
   Yang, Sheng
   Shi, Dan
   Zhang, Jingyuan
   Du, Mulong
   Wang, Siwei
   Bai, Yongkang
   Zhang, Te
   Chen, Zeng
   Ma, Zhifei
   Wang, Jie
   Dong, Gaochao
   Sun, Mengting
   Yin, Rong
   Chen, Feng
TI Decoding tumor mutation burden and driver mutations in early stage lung adenocarcinoma using CT-based radiomics signature
SO THORACIC CANCER
LA English
DT Article; Early Access
DE Early stage lung cancer; next-generation sequencing; radiomics; somatic mutations; tumor mutation burden
ID pulmonary nodules; cancer; prediction; diagnosis; survival
AB Background Tumor mutation burden (TMB) is an important determinant and biomarker for response of targeted therapy and prognosis in patients with lung cancer. The present study aimed to determine whether radiomics signature could non-invasively predict the TMB status and driver mutations in patients with resectable early stage lung adenocarcinoma (LUAD). Methods A total of 61pulmonary nodules (PNs) from 51 patients post-operatively diagnosed LUAD were enrolled for analysis. Two datasets were divided according to two-thirds of patients from different commercial Comprehensive Genomic Profiling (CGP) panels: a training cohort including 41 PNs and a testing cohort including rest 20PNs. We sequenced all tumor specimens and paired blood cells using next generation sequencing (NGS), so as to detect TMB status and somatic mutations. We collected 718 quantitative 3D radiomics features extracted from segmented volumes of each PNs and 78 clinical and pathological features retrieved from medical records as well. Support vector machine methods were performed to establish the predictive model. Results We established an efficient fusion-positive tumor prediction model that predicts TMB status and EGFR/TP53 mutations of early stage LUAD. The radiomics signature yielded a median AUC value of 0.606, 0.604, and 0.586 respectively. Combining radiomics with the clinical information can further improve the prediction performance, which the median AUC values are 0.671 for TMB, 0.697 and 0.656 for EGFR/TP53 respectively. Conclusion It is feasible and effective to facilitate TMB and somatic driver mutations prediction by using the radiomics signature and NGS data in early stage LUAD.
C1 [Wang, Xiaoxiao; Yang, Sheng; Du, Mulong; Chen, Feng] Nanjing Med Univ, Sch Publ Hlth, Dept Biostat, Nanjing, Jiangsu, Peoples R China.
   [Wang, Xiaoxiao] Nanjing Univ Chinese Med, Jiangsu Prov Hosp TCM, Affiliated Hosp, Dept GCP Res Ctr, Nanjing, Jiangsu, Peoples R China.
   [Kong, Cheng] Nanjing Med Univ, Affiliated Canc Hosp, Jiangsu Inst Canc Res, Dept Radiotherapy,Jiangsu Canc Hosp, Nanjing, Jiangsu, Peoples R China.
   [Xu, Weizhang; Wang, Siwei; Bai, Yongkang; Zhang, Te; Ma, Zhifei; Yin, Rong] Nanjing Med Univ, Jiangsu Canc Hosp, Jiangsu Inst Canc Res, Dept Thorac Surg,Affiliated Canc Hosp, 42 Baiziting Rd, Nanjing 210009, Jiangsu, Peoples R China.
   [Xu, Weizhang; Wang, Siwei; Bai, Yongkang; Zhang, Te; Ma, Zhifei; Wang, Jie; Dong, Gaochao; Sun, Mengting; Yin, Rong] Dept Oncol, Jiangsu Key Lab Mol & Translat Canc Res, Nanjing, Jiangsu, Peoples R China.
   [Xu, Weizhang; Wang, Siwei; Bai, Yongkang; Zhang, Te] Nanjing Med Univ, Dept Clin Coll 4, Nanjing, Jiangsu, Peoples R China.
   [Shi, Dan] Nanjing Univ Chinese Med, Jiangsu Prov Hosp TCM, Affiliated Hosp, Dept Radiol, Nanjing, Jiangsu, Peoples R China.
   [Zhang, Jingyuan] Nanjing Med Univ, Affiliated Canc Hosp, Jiangsu Inst Canc Res, Dept Pathol,Jiangsu Canc Hosp, Nanjing, Jiangsu, Peoples R China.
   [Chen, Zeng] Nanjing Med Univ, Affiliated Canc Hosp, Dept Informat, Jiangsu Canc Hosp,Jiangsu Inst Canc Res, Nanjing, Jiangsu, Peoples R China.
   [Wang, Jie; Dong, Gaochao; Sun, Mengting; Yin, Rong] Nanjing Med Univ, Jiangsu Canc Hosp, Jiangsu Inst Canc Res, Dept Sci Res,Affiliated Canc Hosp, Nanjing, Jiangsu, Peoples R China.
   [Chen, Feng] Nanjing Med Univ, Dept Oncol, Jiangsu Key Lab Canc Biomarkers Prevent & Treatme, Nanjing, Jiangsu, Peoples R China.
   [Chen, Feng] Nanjing Med Univ, Collaborat Innovat Ctr Canc Personalized Med, Dept Oncol, Nanjing, Jiangsu, Peoples R China.
   [Chen, Feng] Nanjing Med Univ, Dept Ctr Global Hlth, Sch Publ Hlth, Nanjing, Jiangsu, Peoples R China.
C3 Nanjing Medical University; Nanjing University of Chinese Medicine; Nanjing Medical University; Nanjing Medical University; Nanjing Medical University; Nanjing University of Chinese Medicine; Nanjing Medical University; Nanjing Medical University; Nanjing Medical University; Nanjing Medical University; Nanjing Medical University; Nanjing Medical University
RP Yin, R (corresponding author), Nanjing Med Univ, Jiangsu Canc Hosp, Jiangsu Inst Canc Res, Dept Thorac Surg,Affiliated Canc Hosp, 42 Baiziting Rd, Nanjing 210009, Jiangsu, Peoples R China.; Chen, F (corresponding author), Nanjing Med Univ, Collaborat Innovat Ctr Canc Personalized Med, 101 Longmian Ave, Nanjing 211166, Jiangsu, Peoples R China.
EM rong_yin@njmu.edu.cn; fengchen@njmu.edu.cn
CR Abbosh C, 2017, NATURE, V545, P446, DOI 10.1038/nature22364
   Aerts HJWL, 2016, SCI REP-UK, V6, P0, DOI 10.1038/srep33860
   Aerts M, 2014, NAT COMMUN, V5, P0, DOI 10.1038/ncomms4789
   Chalmers ZR, 2017, GENOME MED, V9, P0, DOI 10.1186/s13073-017-0424-2
   Coroller TP, 2017, J THORAC ONCOL, V12, P467, DOI 10.1016/j.jtho.2016.11.2226
   Devarakonda S, 2018, J CLIN ONCOL, V36, P2995, DOI 10.1200/JCO.2018.78.1963
   Forde PM, 2018, NEW ENGL J MED, V378, P1976, DOI 10.1056/NEJMoa1716078
   Goodman AM, 2018, JAMA ONCOL, V4, P1237, DOI 10.1001/jamaoncol.2018.1701
   Hawkins S, 2016, J THORAC ONCOL, V11, P2120, DOI 10.1016/j.jtho.2016.07.002
   Hellmann MD, 2018, CANCER CELL, V33, P843, DOI 10.1016/j.ccell.2018.03.018
   HIGH TMB, 2018, CANCER DISCOV, V8, P668
   Huang P, 2018, RADIOLOGY, V286, P286, DOI 10.1148/radiol.2017162725
   Huang YQ, 2016, RADIOLOGY, V281, P947, DOI 10.1148/radiol.2016152234
   Incoronato M, 2017, INT J MOL SCI, V18, P0, DOI 10.3390/ijms18040805
   Izumchenko E, 2015, NAT COMMUN, V6, P0, DOI 10.1038/ncomms9258
   Jemal A, 2011, CA-CANCER J CLIN, V61, P134, DOI 10.3322/caac.20115
   Leger S, 2016, IMAGE BIOMARKER STANDARDISATION INITIATIVE" DEC, V0, P0, DOI DOI 10.1148/RADIOL.2020191145
   McWilliams A, 2013, NEW ENGL J MED, V369, P910, DOI 10.1056/NEJMoa1214726
   Murlidhar V, 2017, CANCER RES, V77, P5194, DOI 10.1158/0008-5472.CAN-16-2072
   Nicholson AG, 2016, J THORAC ONCOL, V11, P300, DOI 10.1016/j.jtho.2015.10.008
   Offin M, 2019, CLIN CANCER RES, V25, P1063, DOI 10.1158/1078-0432.CCR-18-1102
   Rizvi H, 2018, J CLIN ONCOL, V36, P633, DOI 10.1200/JCO.2017.75.3384
   Rizzo S, 2016, EUR RADIOL, V26, P32, DOI 10.1007/s00330-015-3814-0
   Sun FH, 2018, J THORAC CARDIOV SUR, V156, P808, DOI 10.1016/j.jtcvs.2018.02.110
   Thawani R, 2018, LUNG CANCER, V115, P34, DOI 10.1016/j.lungcan.2017.10.015
   van Griethuysen JJM, 2017, CANCER RES, V77, PE104, DOI 10.1158/0008-5472.CAN-17-0339
   Wu CK, 2018, J THORAC ONCOL, V13, PE103, DOI 10.1016/j.jtho.2018.01.025
   Yamamoto S, 2014, RADIOLOGY, V272, P568, DOI 10.1148/radiol.14140789
   Ye MZ, 2018, J THORAC DIS, V10, PS820, DOI 10.21037/jtd.2018.04.09
   Yip SSF, 2017, J NUCL MED, V58, P569, DOI 10.2967/jnumed.116.181826
   Zeng HM, 2018, LANCET GLOB HEALTH, V6, PE555, DOI 10.1016/S2214-109X(18)30127-X
   Zhang L, 2015, PLOS ONE, V10, P0, DOI 10.1371/journal.pone.0136727
NR 32
TC 28
Z9 31
U1 2
U2 14
PU WILEY
PI HOBOKEN
PA 111 RIVER ST, HOBOKEN 07030-5774, NJ USA
SN 1759-7706
EI 1759-7714
J9 THORAC CANCER
JI Thorac. Cancer
PD 2019 OCT
PY 2019
VL 10
IS 10
BP 1904
EP 1912
DI 10.1111/1759-7714.13163
EA AUG 2019
PG 9
WC Oncology; Respiratory System
SC Oncology; Respiratory System
GA JB3LP
UT WOS:000481091600001
PM 31414580
DA 2024-03-01
ER

PT J
AU McGarry, SD
   Bukowy, JD
   Iczkowski, KA
   Unteriner, JG
   Duvnjak, P
   Lowman, AK
   Jacobsohn, K
   Hohenwalter, M
   Griffin, MO
   Barrington, AW
   Foss, HE
   Keuter, T
   Hurrell, SL
   See, WA
   Nevalainen, MT
   Banerjee, A
   LaViolette, PS
AF McGarry, Sean D.
   Bukowy, John D.
   Iczkowski, Kenneth A.
   Unteriner, Jackson G.
   Duvnjak, Petar
   Lowman, Allison K.
   Jacobsohn, Kenneth
   Hohenwalter, Mark
   Griffin, Michael O.
   Barrington, Alex W.
   Foss, Halle E.
   Keuter, Tucker
   Hurrell, Sarah L.
   See, William A.
   Nevalainen, Marja T.
   Banerjee, Anjishnu
   LaViolette, Peter S.
TI Gleason Probability Maps: A Radiomics Tool for Mapping Prostate Cancer Likelihood in MRI Space
SO TOMOGRAPHY
LA English
DT Article
DE prostate Cancer; radiomics; rad-path; radio-pathomics
ID active surveillance; diagnosis; glioblastoma; biopsy; optimization; registration; prediction; threshold; survival; features
AB Prostate cancer is the most common noncutaneous cancer in men in the United States. The current paradigm for screening and diagnosis is imperfect, with relatively low specificity, high cost, and high morbidity. This study aims to generate new image contrasts by learning a distribution of unique image signatures associated with prostate cancer. In total, 48 patients were prospectively recruited for this institutional review board-approved study. Patients underwent multiparametric magnetic resonance imaging 2 weeks before surgery. Post-surgical tissues were annotated by a pathologist and aligned to the in vivo imaging. Radiomic profiles were generated by linearly combining 4 image contrasts (T2, apparent diffusion coefficient [ADC] 0-1000, ADC 50-2000, and dynamic contrast-enhanced) segmented using global thresholds. The distribution of radiomic profiles in high-grade cancer, low-grade cancer, and normal tissues was recorded, and the generated probability values were applied to a naive test set. The resulting Gleason probability maps were stable regardless of training cohort, functioned independent of prostate zone, and outperformed conventional clinical imaging (area under the curve [AUC] = 0.79). Extensive overlap was seen in the most common image signatures associated with high-and low-grade cancer, indicating that low-and high-grade tumors present similarly on conventional imaging.
C1 [McGarry, Sean D.; Bukowy, John D.; Unteriner, Jackson G.; Duvnjak, Petar; Lowman, Allison K.; Hohenwalter, Mark; Griffin, Michael O.; Barrington, Alex W.; Foss, Halle E.; Hurrell, Sarah L.; LaViolette, Peter S.] Med Coll Wisconsin, Dept Radiol, 8700 W Wisconsin Ave, Milwaukee, WI 53226 USA.
   [Iczkowski, Kenneth A.] Med Coll Wisconsin, Dept Pathol, Milwaukee, WI 53226 USA.
   [Jacobsohn, Kenneth; See, William A.] Med Coll Wisconsin, Dept Urol Surg, Milwaukee, WI 53226 USA.
   [Keuter, Tucker; Banerjee, Anjishnu] Med Coll Wisconsin, Dept Biostat, Milwaukee, WI 53226 USA.
   [Nevalainen, Marja T.] Med Coll Wisconsin, Dept Radiat Oncol, Milwaukee, WI 53226 USA.
   [Nevalainen, Marja T.] Med Coll Wisconsin, Dept Pharmacol, Milwaukee, WI 53226 USA.
   [LaViolette, Peter S.] Med Coll Wisconsin, Dept Biomed Engn, Milwaukee, WI 53226 USA.
C3 Medical College of Wisconsin; Medical College of Wisconsin; Medical College of Wisconsin; Medical College of Wisconsin; Medical College of Wisconsin; Medical College of Wisconsin; Medical College of Wisconsin
RP LaViolette, PS (corresponding author), Med Coll Wisconsin, Dept Radiol & Biomed Engn, 8701 Watertown Plank Rd, Milwaukee, WI 53226 USA.
EM plaviole@mcw.edu
FU State of Wisconsin Tax Check-off Program for Prostate Cancer Research [RO1CA218144, R01CA113580]; National Center for Advancing Translational Sciences, NIH [UL1TR001436, TL1TR001437, 1R21CA231892-01]
CR Aerts HJWL, 2014, NAT COMMUN, V5, P0, DOI 10.1038/ncomms5006
   Ahmed HU, 2017, LANCET, V389, P815, DOI 10.1016/S0140-6736(16)32401-1
   Cameron A, 2016, IEEE T BIO-MED ENG, V63, P1145, DOI 10.1109/TBME.2015.2485779
   Chatterjee A, 2018, RADIOLOGY, V287, P864, DOI 10.1148/radiol.2018171130
   Ellingson BM, 2014, RADIOLOGY, V271, P200, DOI 10.1148/radiol.13131305
   Ellingson BM, 2012, J MAGN RESON IMAGING, V35, P1472, DOI 10.1002/jmri.23600
   Gillies RJ, 2016, RADIOLOGY, V278, P563, DOI 10.1148/radiol.2015151169
   Hugosson J, 2010, LANCET ONCOL, V11, P725, DOI 10.1016/S1470-2045(10)70146-7
   Hurrell SL, 2018, J MED IMAGING, V5, P0, DOI 10.1117/1.JMI.5.1.011004
   Jenkinson M, 2002, NEUROIMAGE, V17, P825, DOI 10.1006/nimg.2002.1132
   Jenkinson M, 2001, MED IMAGE ANAL, V5, P143, DOI 10.1016/S1361-8415(01)00036-6
   Kasivisvanathan V, 2018, NEW ENGL J MED, V379, P589, DOI 10.1056/NEJMc1807507
   Kickingereder P, 2016, RADIOLOGY, V280, P880, DOI 10.1148/radiol.2016160845
   Lambin P, 2012, EUR J CANCER, V48, P441, DOI 10.1016/j.ejca.2011.11.036
   Litjens GJS, 2016, RADIOLOGY, V278, P135, DOI 10.1148/radiol.2015142856
   Loeb S, 2015, EUR UROL, V67, P619, DOI 10.1016/j.eururo.2014.10.010
   McGarry SD, 2018, INT J RADIAT ONCOL, V101, P1179, DOI 10.1016/j.ijrobp.2018.04.044
   McGarry SD, 2016, TOMOGRAPHY, V2, P223, DOI 10.18383/j.tom.2016.00250
   Mufarrij P, 2010, UROLOGY, V76, P689, DOI 10.1016/j.urology.2009.12.075
   Niaf E, 2014, RADIOLOGY, V271, P761, DOI 10.1148/radiol.14130448
   OTSU N, 1979, IEEE T SYST MAN CYB, V9, P62, DOI 10.1109/TSMC.1979.4310076
   Ozer S, 2010, MED PHYS, V37, P1873, DOI 10.1118/1.3359459
   Parmar C, 2015, SCI REP-UK, V5, P0, DOI 10.1038/srep13087
   Rosenkrantz AB, 2015, ACAD RADIOL, V22, P1000, DOI 10.1016/j.acra.2015.02.006
   Schröder FH, 2010, EUR UROL, V57, P256, DOI 10.1016/j.eururo.2009.10.031
   Schröder FH, 2009, CURR OPIN UROL, V19, P227, DOI 10.1097/MOU.0b013e328329a2d0
   Serefoglu EC, 2013, CUAJ-CAN UROL ASSOC, V7, PE293, DOI 10.5489/cuaj.11224
   Siegel RL, 2017, CA-CANCER J CLIN, V67, P7, DOI 10.3322/caac.21387
   Stoyanova R, 2016, TRANSL CANCER RES, V5, P432, DOI 10.21037/tcr.2016.06.20
   Vallières M, 2015, PHYS MED BIOL, V60, P5471, DOI 10.1088/0031-9155/60/14/5471
   Vargas HA, 2016, EUR RADIOL, V26, P1606, DOI 10.1007/s00330-015-4015-6
   Viswanath S, 2011, PROC SPIE, V7963, P0, DOI 10.1117/12.878312
   Vos PC, 2008, MED PHYS, V35, P888, DOI 10.1118/1.2836419
NR 35
TC 34
Z9 38
U1 1
U2 13
PU MDPI
PI BASEL
PA ST ALBAN-ANLAGE 66, CH-4052 BASEL, SWITZERLAND
SN 2379-1381
EI 2379-139X
J9 TOMOGRAPHY
JI Tomography
PD MAR 15
PY 2019
VL 5
IS 1
BP 127
EP 134
DI 10.18383/j.tom.2018.00033
PG 8
WC Radiology, Nuclear Medicine & Medical Imaging
SC Radiology, Nuclear Medicine & Medical Imaging
GA HO5DL
UT WOS:000460943000016
PM 30854450
DA 2024-03-01
ER

PT J
AU Dong, D
   Tang, L
   Li, ZY
   Fang, MJ
   Gao, JB
   Shan, XH
   Ying, XJ
   Sun, YS
   Fu, J
   Wang, XX
   Li, LM
   Li, ZH
   Zhang, DF
   Zhang, Y
   Li, ZM
   Shan, F
   Bu, ZD
   Tian, J
   Ji, JF
AF Dong, D.
   Tang, L.
   Li, Z. -Y
   Fang, M-J
   Gao, J-B
   Shan, X-H
   Ying, X-J
   Sun, Y-S
   Fu, J.
   Wang, X-X
   Li, L-M
   Li, Z-H
   Zhang, D-F
   Zhang, Y.
   Li, Z-M
   Shan, F.
   Bu, Z-D
   Tian, J.
   Ji, J-F
TI Development and validation of an individualized nomogram to identify occult peritoneal metastasis in patients with advanced gastric cancer
SO ANNALS OF ONCOLOGY
LA English
DT Article
DE occult peritoneal metastasis; radiomic nomogram; advanced gastric cancer
ID borrmann type; radiomics; chemotherapy; ct
AB Background Occult peritoneal metastasis (PM) in advanced gastric cancer (AGC) patients is highly possible to be missed on computed tomography (CT) images. Patients with occult PMs are subject to late detection or even improper surgical treatment. We therefore aimed to develop a radiomic nomogram to preoperatively identify occult PMs in AGC patients. Patients and methods A total of 554 AGC patients from 4 centers were divided into 1 training, 1 internal validation, and 2 external validation cohorts. All patients' PM status was firstly diagnosed as negative by CT, but later confirmed by laparoscopy (PM-positive n=122, PM-negative n=432). Radiomic signatures reflecting phenotypes of the primary tumor (RS1) and peritoneum region (RS2) were built as predictors of PM from 266 quantitative image features. Individualized nomograms of PM status incorporating RS1, RS2, or clinical factors were developed and evaluated regarding prediction ability. Results RS1, RS2, and Lauren type were significant predictors of occult PM (all P<0.05). A nomogram of these three factors demonstrated better diagnostic accuracy than the model with RS1, RS2, or clinical factors alone (all net reclassification improvement P<0.05). The area under curve yielded was 0.958 [95% confidence interval (CI) 0.923-0.993], 0.941 (95% CI 0.904-0.977), 0.928 (95% CI 0.886-0.971), and 0.920 (95% CI 0.862-0.978) for the training, internal, and two external validation cohorts, respectively. Stratification analysis showed that this nomogram had potential generalization ability. Conclusion CT phenotypes of both primary tumor and nearby peritoneum are significantly associated with occult PM status. A nomogram of these CT phenotypes and Lauren type has an excellent prediction ability of occult PM, and may have significant clinical implications on early detection of occult PM for AGC.
C1 [Dong, D.; Fang, M-J; Tian, J.] Chinese Acad Sci, Inst Automat, CAS Key Lab Mol Imaging, 95 Zhongguancun East Rd, Beijing 100190, Peoples R China.
   [Dong, D.; Tang, L.; Sun, Y-S; Fu, J.] Peking Univ, Key Lab Carcinogenesis & Translat Res, Canc Hosp & Inst, Minist Educ,Radiol Dept, Beijing, Peoples R China.
   [Dong, D.; Fang, M-J; Tian, J.] Univ Chinese Acad Sci, Beijing, Peoples R China.
   [Li, Z. -Y; Ying, X-J; Zhang, Y.; Li, Z-M; Shan, F.; Bu, Z-D; Ji, J-F] Peking Univ, Key Lab Carcinogenesis & Translat Res, Gastrointestinal Canc Ctr, Minist Educ,Canc Hosp & Inst, 52 Fu Cheng Rd, Beijing 100142, Peoples R China.
   [Gao, J-B; Li, L-M] Zhengzhou Univ, Dept Radiol, Affiliated Hosp 1, Zhengzhou, Henan, Peoples R China.
   [Shan, X-H; Wang, X-X] Jiangsu Univ, Dept Radiol, Affiliated Peoples Hosp, Zhenjiang, Jiangsu, Peoples R China.
   [Li, Z-H; Zhang, D-F] Kunming Med Univ, Yunnan Canc Hosp, Dept Radiol, Affiliated Hosp 3, Kunming, Yunnan, Peoples R China.
   [Tian, J.] Beihang Univ, Beijing Adv Innovat Ctr Big Data Based Precis Med, Sch Med, Beijing, Peoples R China.
C3 Chinese Academy of Sciences; Institute of Automation, CAS; Peking University; Chinese Academy of Sciences; University of Chinese Academy of Sciences, CAS; Peking University; Zhengzhou University; Jiangsu University; Kunming Medical University; Beihang University
RP Tian, J (corresponding author), Chinese Acad Sci, Inst Automat, CAS Key Lab Mol Imaging, 95 Zhongguancun East Rd, Beijing 100190, Peoples R China.; Ji, JF (corresponding author), Peking Univ, Key Lab Carcinogenesis & Translat Res, Gastrointestinal Canc Ctr, Minist Educ,Canc Hosp & Inst, 52 Fu Cheng Rd, Beijing 100142, Peoples R China.
EM jie.tian@ia.ac.cn; jijiafu@hsc.pku.edu.cn
FU National Key R&D Program of China [2017YFA0205200, 2017YFC1308700, 2017YFC1309100, 2016YFC0103803, 2017YFA0700401]; National Natural Science Foundation of China [81771924, 81501616, 81227901, 81671851, 81527805, 61671449, 61622117]; Beijing Natural Science Foundation [L182061, Z180001]; Beijing Municipal Science and Technology Commission [Z171100000117023, Z161100002616022]; Instrument Developing Project of the Chinese Academy of Sciences [YZ201502]; Youth Innovation Promotion Association CAS [2017175]
CR Ajani JA, 2013, J NATL COMPR CANC NE, V11, P531, DOI 10.6004/jnccn.2013.0070
   Burbidge S, 2013, CLIN RADIOL, V68, P251, DOI 10.1016/j.crad.2012.07.015
   Coccolini F, 2014, EJSO-EUR J SURG ONC, V40, P12, DOI 10.1016/j.ejso.2013.10.019
   Fidler IJ, 2003, NAT REV CANCER, V3, P453, DOI 10.1038/nrc1098
   Fujitani K, 2016, LANCET ONCOL, V17, P309, DOI 10.1016/S1470-2045(15)00553-7
   Huang BJ, 2013, BMC CANCER, V13, P0, DOI 10.1186/1471-2407-13-57
   Huang YQ, 2016, J CLIN ONCOL, V34, P2157, DOI 10.1200/JCO.2015.65.9128
   Hur H, 2010, J SURG ONCOL, V102, P753, DOI 10.1002/jso.21685
   Kim HY, 2018, PLOS ONE, V13, P0, DOI 10.1371/journal.pone.0194755
   Kim SJ, 2009, RADIOLOGY, V253, P407, DOI 10.1148/radiol.2532082272
   Lambin P, 2017, NAT REV CLIN ONCOL, V14, P749, DOI 10.1038/nrclinonc.2017.141
   Li C, 2009, ONCOLOGY-BASEL, V77, P197, DOI 10.1159/000236018
   Limkin EJ, 2017, ANN ONCOL, V28, P1191, DOI 10.1093/annonc/mdx034
   Liu JY, 2015, INT J CLIN EXP PATHO, V8, P12877
   Liu ZY, 2017, CLIN CANCER RES, V23, P7253, DOI 10.1158/1078-0432.CCR-17-1038
   Luo YF, 2016, WORLD J SURG ONCOL, V14, P0, DOI 10.1186/s12957-016-0805-9
   Ma ZL, 2017, EUR J RADIOL, V91, P142, DOI 10.1016/j.ejrad.2017.04.007
   Smyth EC, 2016, ANN ONCOL, V27, Pv38, DOI 10.1093/annonc/mdw350
   Yamaguchi H, 2017, ANN SURG ONCOL, V24, P3345, DOI 10.1245/s10434-017-5997-x
   Yonemura Y, 2006, EJSO-EUR J SURG ONC, V32, P602, DOI 10.1016/j.ejso.2006.03.003
NR 20
TC 243
Z9 281
U1 11
U2 107
PU OXFORD UNIV PRESS
PI OXFORD
PA GREAT CLARENDON ST, OXFORD OX2 6DP, ENGLAND
SN 0923-7534
EI 1569-8041
J9 ANN ONCOL
JI Ann. Oncol.
PD MAR 15
PY 2019
VL 30
IS 3
BP 431
EP 438
DI 10.1093/annonc/mdz001
PG 8
WC Oncology
SC Oncology
GA HU2EL
UT WOS:000465084000017
PM 30689702
DA 2024-03-01
ER

PT J
AU Feng, ST
   Jia, YM
   Liao, B
   Huang, BS
   Zhou, Q
   Li, X
   Wei, KK
   Chen, LL
   Li, B
   Wang, W
   Chen, SL
   He, XF
   Wang, HB
   Peng, S
   Chen, ZB
   Tang, MM
   Chen, ZH
   Hou, Y
   Peng, ZW
   Kuang, M
AF Feng, Shi-Ting
   Jia, Yingmei
   Liao, Bing
   Huang, Bingsheng
   Zhou, Qian
   Li, Xin
   Wei, Kaikai
   Chen, Lili
   Li, Bin
   Wang, Wei
   Chen, Shuling
   He, Xiaofang
   Wang, Haibo
   Peng, Sui
   Chen, Ze-Bin
   Tang, Mimi
   Chen, Zhihang
   Hou, Yang
   Peng, Zhenwei
   Kuang, Ming
TI Preoperative prediction of microvascular invasion in hepatocellular cancer: a radiomics model using Gd-EOB-DTPA-enhanced MRI
SO EUROPEAN RADIOLOGY
LA English
DT Article
DE Hepatocellular cancer; Radiomics; Magnetic resonance imaging; Gd-EOB-DTPA
ID risk-factors; intrahepatic recurrence; computed-tomography; texture analysis; contrast agent; carcinoma; resection; hepatectomy; expression; patterns
AB Objectives Preoperative prediction of microvascular invasion (MVI) in patients with hepatocellular cancer (HCC) is important for surgery strategy making. We aimed to develop and validate a combined intratumoural and peritumoural radiomics model based on gadolinium-ethoxybenzyl-diethylenetriamine (Gd-EOB-DTPA)-enhanced magnetic resonance imaging (MRI) for preoperative prediction of MVI in primary HCC patients. Methods This study included a training cohort of 110 HCC patients and a validating cohort of 50 HCC patients. All the patients underwent preoperative Gd-EOB-DTPA-enhanced MRI examination and curative hepatectomy. The volumes of interest (VOIs) around the hepatic lesions including intratumoural and peritumoural regions were manually delineated in the hepatobiliary phase of MRI images, from which quantitative features were extracted and analysed. In the training cohort, machine-learning method was applied for dimensionality reduction and selection of the extracted features. Results The proportion of MVI-positive patients was 38.2% and 40.0% in the training and validation cohort, respectively. Supervised machine learning selected ten features to establish a predictive model for MVI. The area under the receiver operating characteristic curve (AUC), sensitivity, specificity of the combined intratumoural and peritumoural radiomics model in the training and validation cohort were 0.85 (95% confidence interval (CI), 0.77-0.93), 88.2%, 76.2%, and 0.83 (95% CI, 0.71-0.95), 90.0%, 75.0%, respectively. Conclusions We evaluate quantitative Gd-EOB-DTPA-enhanced MRI image features of both intratumoural and peritumoural regions and provide an effective radiomics-based model for the prediction of MVI in HCC patients, and may therefore help clinicians make precise decisions regarding treatment before the surgery.
C1 [Feng, Shi-Ting; Jia, Yingmei; Wei, Kaikai] Sun Yat Sen Univ, Dept Radiol, Affiliated Hosp 1, Guangzhou, Guangdong, Peoples R China.
   [Liao, Bing; Chen, Lili] Sun Yat Sen Univ, Affiliated Hosp 1, Dept Pathol, Guangzhou, Guangdong, Peoples R China.
   [Huang, Bingsheng] Shenzhen Univ, Natl Reg Key Technol Engn Lab Med Ultrasound, Guangdong Key Lab Biomed Measurements & Ultrasoun, Sch Biomed Engn,Hlth Sci Ctr, Shenzhen, Peoples R China.
   [Zhou, Qian; Li, Bin; Wang, Haibo; Peng, Sui] Sun Yat Sen Univ, Affiliated Hosp 1, Clin Trials Unit, Guangzhou, Guangdong, Peoples R China.
   [Li, Xin] GE Healthcare, Shanghai, Peoples R China.
   [Wang, Wei; Chen, Shuling; Kuang, Ming] Sun Yat Sen Univ, Dept Med Ultrason, Div Intervent Ultrasound, Affiliated Hosp 1, Guangzhou, Guangdong, Peoples R China.
   [He, Xiaofang] Sun Yat Sen Univ, Dept Radiat Oncol, Affiliated Hosp 1, Guangzhou, Guangdong, Peoples R China.
   [Peng, Sui; Tang, Mimi] Sun Yat Sen Univ, Dept Gastroenterol & Hepatol, Affiliated Hosp 1, Guangzhou, Guangdong, Peoples R China.
   [Chen, Ze-Bin; Chen, Zhihang; Kuang, Ming] Sun Yat Sen Univ, Dept Liver Surg, Affiliated Hosp 1, 58 Thong Shan Rd 2, Guangzhou 510080, Guangdong, Peoples R China.
   [Hou, Yang] Jinan Univ, Guangzhou, Guangdong, Peoples R China.
   [Peng, Zhenwei] Sun Yat Sen Univ, Dept Oncol, Affiliated Hosp 1, 58 Thong Shan Rd 2, Guangzhou 510080, Guangdong, Peoples R China.
C3 Sun Yat Sen University; Sun Yat Sen University; Shenzhen University; Sun Yat Sen University; General Electric; Sun Yat Sen University; Sun Yat Sen University; Sun Yat Sen University; Sun Yat Sen University; Jinan University; Sun Yat Sen University
RP Kuang, M (corresponding author), Sun Yat Sen Univ, Dept Med Ultrason, Div Intervent Ultrasound, Affiliated Hosp 1, Guangzhou, Guangdong, Peoples R China.; Kuang, M (corresponding author), Sun Yat Sen Univ, Dept Liver Surg, Affiliated Hosp 1, 58 Thong Shan Rd 2, Guangzhou 510080, Guangdong, Peoples R China.; Peng, ZW (corresponding author), Sun Yat Sen Univ, Dept Oncol, Affiliated Hosp 1, 58 Thong Shan Rd 2, Guangzhou 510080, Guangdong, Peoples R China.
EM pzhenw@mail.sysu.edu.cn; kuangminda@hotmail.com
FU National Natural Science Foundation of China [81770608, 81571750, 81771908]; Natural Science Foundation of Guangdong Province [2015A030311039]; Guangzhou Science and Technology Program key projects [201704020215]; First Affiliated Hospital of Sun Yet-sen University
CR Aerts HJWL, 2014, NAT COMMUN, V5, P0, DOI 10.1038/ncomms5006
   Banerjee S, 2015, HEPATOLOGY, V62, P792, DOI 10.1002/hep.27877
   Braman NM, 2017, BREAST CANCER RES, V19, P0, DOI 10.1186/s13058-017-0846-1
   Choi JW, 2013, RADIOLOGY, V267, P776, DOI 10.1148/radiol.13120775
   CLEMENT O, 1992, INVEST RADIOL, V27, P612
   Cucchetti A, 2010, J HEPATOL, V52, P880, DOI 10.1016/j.jhep.2009.12.037
   Esteva A, 2017, NATURE, V542, P115, DOI 10.1038/nature21056
   Fox MJ, 2016, J MAGN RESON IMAGING, V43, P903, DOI 10.1002/jmri.25057
   Ganeshan B, 2013, RADIOLOGY, V266, P326, DOI 10.1148/radiol.12112428
   Gillies RJ, 2016, RADIOLOGY, V278, P563, DOI 10.1148/radiol.2015151169
   Grossmann P, 2017, ELIFE, V6, P0, DOI 10.7554/eLife.23421
   HAMM B, 1995, RADIOLOGY, V195, P785, DOI 10.1148/radiology.195.3.7754011
   Hansen ML, 2016, DIAGNOSTICS, V6, P0, DOI 10.3390/diagnostics6010008
   Hayano K, 2015, J COMPUT ASSIST TOMO, V39, P607, DOI 10.1097/RCT.0000000000000239
   Huang MQ, 2018, CONTRAST MEDIA MOL I, V0, P0, DOI DOI 10.1155/2018/9674565
   Imamura H, 2003, J HEPATOL, V38, P200, DOI 10.1016/S0168-8278(02)00360-4
   Iwatsuki S, 2000, J AM COLL SURGEONS, V191, P389, DOI 10.1016/S1072-7515(00)00688-8
   Joo I, 2016, LIVER CANCER, V5, P67, DOI 10.1159/000367750
   Kumar V, 2012, MAGN RESON IMAGING, V30, P1234, DOI 10.1016/j.mri.2012.06.010
   Lee S, 2017, J HEPATOL, V67, P526, DOI 10.1016/j.jhep.2017.04.024
   Leijenaar RTH, 2013, ACTA ONCOL, V52, P1391, DOI 10.3109/0284186X.2013.812798
   Li YM, 2018, EUR RADIOL, V28, P356, DOI 10.1007/s00330-017-4964-z
   Lim KC, 2011, ANN SURG, V254, P108, DOI 10.1097/SLA.0b013e31821ad884
   Mazzaferro V, 2009, LANCET ONCOL, V10, P35, DOI 10.1016/S1470-2045(08)70284-5
   Poon RTP, 2000, CANCER, V89, P500, DOI 10.1002/1097-0142(20000801)89:3<500::AID-CNCR4>3.0.CO;2-O
   Roayaie S, 2009, GASTROENTEROLOGY, V137, P850, DOI 10.1053/j.gastro.2009.06.003
   Segal E, 2007, NAT BIOTECHNOL, V25, P675, DOI 10.1038/nbt1306
   Shi M, 2007, ANN SURG, V245, P36, DOI 10.1097/01.sla.0000231758.07868.71
   Sun JJ, 2016, ANN SURG ONCOL, V23, P1344, DOI 10.1245/s10434-015-5008-z
   Le TN, 2016, BIOMED RES INT, V2016, P0, DOI 10.1155/2016/3219068
   Yushkevich PA, 2006, NEUROIMAGE, V31, P1116, DOI 10.1016/j.neuroimage.2006.01.015
   Zhou W, 2017, J MAGN RESON IMAGING, V45, P1476, DOI 10.1002/jmri.25454
   Zhou YM, 2010, HEPATOB PANCREAT DIS, V9, P33
NR 33
TC 124
Z9 158
U1 2
U2 68
PU SPRINGER
PI NEW YORK
PA 233 SPRING ST, NEW YORK, NY 10013 USA
SN 0938-7994
EI 1432-1084
J9 EUR RADIOL
JI Eur. Radiol.
PD SEP 15
PY 2019
VL 29
IS 9
BP 4648
EP 4659
DI 10.1007/s00330-018-5935-8
PG 12
WC Radiology, Nuclear Medicine & Medical Imaging
SC Radiology, Nuclear Medicine & Medical Imaging
GA IN7PC
UT WOS:000478873300013
PM 30689032
DA 2024-03-01
ER

PT J
AU Ning, ZY
   Luo, JX
   Li, Y
   Han, S
   Feng, QJ
   Xu, YK
   Chen, WF
   Chen, T
   Zhang, Y
AF Ning, Zhenyuan
   Luo, Jiaxiu
   Li, Yong
   Han, Shuai
   Feng, Qianjin
   Xu, Yikai
   Chen, Wufan
   Chen, Tao
   Zhang, Yu
TI Pattern Classification for Gastrointestinal Stromal Tumors by Integration of Radiomics and Deep Convolutional Features
SO IEEE JOURNAL OF BIOMEDICAL AND HEALTH INFORMATICS
LA English
DT Article
DE Radiomics; convolutional neural network; feature integration; gastrointestinal stromal tumors
ID textural features; cancer; risk; representation; prediction; diagnosis
AB Predicting malignant potential is one of the most critical components of a computer-aided diagnosis system for gastrointestinal stromal tumors (GISTs). These tumors have been studied only on the basis of subjective computed tomography findings. Among various methodologies, radiomics, and deep learning algorithms, specifically convolutional neural networks (CNNs), have recently been confirmed to achieve significant success by outperforming the state-of-the-art performance in medical image pattern classification and have rapidly become leading methodologies in this field. However, the existing methods generally use radiomics or deep convolutional features independently for pattern classification, which tend to take into account only global or local features, respectively. In this paper, we introduce and evaluate a hybrid structure that includes different features selected with radiomics model and CNNs and integrates these features to deal with GISTs classification. The Radiomics model and CNNs are constructed for global radiomics and local convolutional feature selection, respectively. Subsequently, we utilize distinct radiomics and deep convolutional features to perform pattern classification for GISTs. Specifically, we propose a new pooling strategy to assemble the deep convolutional features of 54 three-dimensional patches from the same case and integrate these features with the radiomics features for independent case, followed by random forest classifier. Our method can be extensively evaluated using multiple clinical datasets. The classification performance (area under the curve (AUC): 0.882; 95% confidence interval (CI): 0.816-0.947) consistently outperforms those of independent radiomics (AUC: 0.807; 95% CI: 0.724-0.892) and CNNs (AUC: 0.826; 95% CI: 0.795-0.856) approaches.
C1 [Ning, Zhenyuan; Luo, Jiaxiu; Feng, Qianjin; Chen, Wufan; Zhang, Yu] Southern Med Univ, Sch Biomed Engn, Guangzhou 510515, Guangdong, Peoples R China.
   [Li, Yong] Guangdong Acad Med Sci, Dept Gen Surg, Guangdong Gen Hosp, Guangzhou 510080, Guangdong, Peoples R China.
   [Han, Shuai] Southern Med Univ, Dept Gen Surg, Zhujiang Hosp, Guangzhou 510280, Guangdong, Peoples R China.
   [Xu, Yikai] Southern Med Univ, Med Image Ctr, Nanfang Hosp, Guangzhou 510515, Guangdong, Peoples R China.
   [Chen, Tao] Southern Med Univ, Guangdong Prov Engn Technol Res Ctr Minimally Inv, Nanfang Hosp, Dept Gen Surg, Guangzhou 510515, Guangdong, Peoples R China.
C3 Southern Medical University - China; Guangdong Academy of Medical Sciences & Guangdong General Hospital; Southern Medical University - China; Southern Medical University - China; Southern Medical University - China; Southern Medical University - China
RP Zhang, Y (corresponding author), Southern Med Univ, Sch Biomed Engn, Guangzhou 510515, Guangdong, Peoples R China.; Chen, T (corresponding author), Southern Med Univ, Guangdong Prov Engn Technol Res Ctr Minimally Inv, Nanfang Hosp, Dept Gen Surg, Guangzhou 510515, Guangdong, Peoples R China.
EM 843155331@qq.com; 2529337477@qq.com; yuan821007@126.com; gzhanbo0624@126.com; 1271992826@qq.com; yikaivip@163.com; chenwf@fimmu.com; drchentao@163.com; yuzhang@smu.edu.cn
FU National Natural Science Foundation of China [61671230, 31271067]; Science and Technology Program of Guangdong Province [2017A020211012]; Guangdong Provincial Key Laboratory of Medical Image Processing [2014B030301042]; Science and Technology Program of Guangzhou [201607010097]
CR Aerts HJWL, 2014, NAT COMMUN, V5, P0, DOI 10.1038/ncomms5006
   AMADASUN M, 1989, IEEE T SYST MAN CYB, V19, P1264, DOI 10.1109/21.44046
   Anthimopoulos M, 2016, IEEE T MED IMAGING, V35, P1207, DOI 10.1109/TMI.2016.2535865
   Bengio Y, 2012, DEEP LEARN UNS FEAT, V0, P0
   Boser BE, 1992, PROCEEDINGS OF THE FIFTH ANNUAL ACM WORKSHOP ON COMPUTATIONAL LEARNING THEORY, V0, PP144, DOI 10.1145/130385.130401
   Breiman L, 2001, MACHINE LEARNING, V45, P5, DOI 10.1023/A:1010933404324
   Chang CC, 2011, ACM T INTEL SYST TEC, V2, P0, DOI 10.1145/1961189.1961199
   Collobert R, 2011, BIGLEARN NIPS WORKSH, V0, P1
   Cordier N, 2016, IEEE T MED IMAGING, V35, P1066, DOI 10.1109/TMI.2015.2508150
   Dasarathy B, 1991, LETTER, V4, P497
   Dean J, 2015, OSDI, V0, P0
   Duan MX, 2018, NEUROCOMPUTING, V275, P448, DOI 10.1016/j.neucom.2017.08.062
   Esteva A, 2017, NATURE, V542, P115, DOI 10.1038/nature21056
   Fletcher CDM, 2002, INT J SURG PATHOL, V10, P81, DOI 10.1177/106689690201000201
   Galloway MM, 1975, COMPUTER GRAPHICS IM, V4, P172, DOI 10.1016/S0146-664X(75)80008-6
   Gillies RJ, 2016, RADIOLOGY, V278, P563, DOI 10.1148/radiol.2015151169
   Glorot X, 2011, P 14 INT C ARTIFICIA, V0, PP315, DOI 10.1002/ECS2.1832
   Gourtsoyianni S, 2017, RADIOLOGY, V284, P552, DOI 10.1148/radiol.2017161375
   HARALICK RM, 1973, IEEE T SYST MAN CYB, VSMC3, P610, DOI 10.1109/TSMC.1973.4309314
   Huang YQ, 2016, J CLIN ONCOL, V34, P2157, DOI 10.1200/JCO.2015.65.9128
   Jia YQ, 2014, PROCEEDINGS OF THE 2014 ACM CONFERENCE ON MULTIMEDIA (MM14), V0, PP675, DOI 10.1145/2647868.2654889
   Joensuu H, 2008, HUM PATHOL, V39, P1411, DOI 10.1016/j.humpath.2008.06.025
   Keskar NS, 2017, ARXIV171207628, V0, P0
   Kim MN, 2013, GUT LIVER, V7, P642, DOI 10.5009/gnl.2013.7.6.642
   KIRA K, 1992, AAAI-92 PROCEEDINGS : TENTH NATIONAL CONFERENCE ON ARTIFICIAL INTELLIGENCE, V0, P129
   Krizhevsky Alex, 2017, COMMUNICATIONS OF THE ACM, V60, P84, DOI 10.1145/3065386
   Lambin P, 2017, NAT REV CLIN ONCOL, V14, P749, DOI 10.1038/nrclinonc.2017.141
   Längkvist M, 2014, PATTERN RECOGN LETT, V42, P11, DOI 10.1016/j.patrec.2014.01.008
   Lecun Y, 1998, P IEEE, V86, P2278, DOI 10.1109/5.726791
   Litjens G, 2017, MED IMAGE ANAL, V42, P60, DOI 10.1016/j.media.2017.07.005
   Liu S, 2018, CLIN RADIOL, V73, P266, DOI 10.1016/j.crad.2017.09.003
   LLOYD SP, 1982, IEEE T INFORM THEORY, V28, P129, DOI 10.1109/TIT.1982.1056489
   Maas AL, 2013, P 30 INT C MACH LEAR, V30, P3
   MAX J, 1960, IRE T INFORM THEOR, V6, P7, DOI 10.1109/TIT.1960.1057548
   Miettinen M, 2006, SEMIN DIAGN PATHOL, V23, P70, DOI 10.1053/j.semdp.2006.09.001
   Nishida T, 2013, DIGEST ENDOSC, V25, P479, DOI 10.1111/den.12149
   Phongkitkarun S, 2008, WORLD J GASTROENTERO, V14, P892, DOI 10.3748/wjg.14.892
   Rubin BP, 2007, LANCET, V369, P1731, DOI 10.1016/S0140-6736(07)60780-6
   Saric A, 2011, 2011 INTERNATIONAL JOINT CONFERENCE ON NEURAL NETWORKS (IJCNN), V0, PP1, DOI 10.1109/IJCNN.2011.6033191
   Suk HI, 2014, NEUROIMAGE, V101, P569, DOI 10.1016/j.neuroimage.2014.06.077
   Thibault G, 2009, 10 INT C PATTERN REC, V0, PP140, DOI 10.1142/S0218001413570024
   Vallières M, 2015, PHYS MED BIOL, V60, P5471, DOI 10.1088/0031-9155/60/14/5471
   Wilson AC, 2017, ADV NEUR IN, V30, P0
   Winer JH, 2011, J SURG ONCOL, V104, P915, DOI 10.1002/jso.21890
   Zhou CP, 2016, EUR RADIOL, V26, P3086, DOI 10.1007/s00330-015-4172-7
   Zhou M, 2018, RADIOLOGY, V286, P307, DOI 10.1148/radiol.2017161845
   Zhu YL, 2017, MED PHYS, V44, P1028, DOI 10.1002/mp.12116
   2016, 1900, V19, V0, PP3, DOI 10.1007/S10120-015-0526-8
NR 48
TC 72
Z9 75
U1 9
U2 38
PU IEEE-INST ELECTRICAL ELECTRONICS ENGINEERS INC
PI PISCATAWAY
PA 445 HOES LANE, PISCATAWAY, NJ 08855-4141 USA
SN 2168-2194
EI 2168-2208
J9 IEEE J BIOMED HEALTH
JI IEEE J. Biomed. Health Inform.
PD MAY 15
PY 2019
VL 23
IS 3
BP 1181
EP 1191
DI 10.1109/JBHI.2018.2841992
PG 11
WC Computer Science, Information Systems; Computer Science, Interdisciplinary Applications; Mathematical & Computational Biology; Medical Informatics
SC Computer Science; Mathematical & Computational Biology; Medical Informatics
GA HX0DT
UT WOS:000467060400029
PM 29993591
DA 2024-03-01
ER

PT J
AU Taguchi, N
   Oda, S
   Yokota, Y
   Yamamura, S
   Imuta, M
   Tsuchigame, T
   Nagayama, Y
   Kidoh, M
   Nakaura, T
   Shiraishi, S
   Funama, Y
   Shinriki, S
   Miyamoto, Y
   Baba, H
   Yamashita, Y
AF Taguchi, Narumi
   Oda, Seitaro
   Yokota, Yasuhiro
   Yamamura, Sadahiro
   Imuta, Masanori
   Tsuchigame, Tadatoshi
   Nagayama, Yasunori
   Kidoh, Masafumi
   Nakaura, Takeshi
   Shiraishi, Shinya
   Funama, Yoshinori
   Shinriki, Satoru
   Miyamoto, Yuji
   Baba, Hideo
   Yamashita, Yasuyuki
TI CT texture analysis for the prediction of KRAS mutation status in colorectal cancer via a machine learning approach
SO EUROPEAN JOURNAL OF RADIOLOGY
LA English
DT Article
DE Colorectal cancer; CT texture analysis; Machine learning; KRAS mutation; Radiogenomics
ID tumor heterogeneity; f-18-fdg pet/ct; ras mutations; prevalence; guidelines; carcinoma; cetuximab
AB Purpose: This study aimed to investigate whether a machine learning-based computed tomography (CT) texture analysis could predict the mutation status of V-Ki-ras2 Kirsten rat sarcoma viral oncogene homolog (KRAS) in colorectal cancer. Method: This retrospective study comprised 40 patients with pathologically confirmed colorectal cancer who underwent KRAS mutation testing, contrast-enhancement CT, and F-18-fluorodeoxyglucose (FDG) positron emission tomography (PET) before treatment. Of the 40 patients, 20 had mutated KRAS genes, whereas 20 had wild-type KRAS genes. Fourteen CT texture parameters were extracted from portal venous phase CT images of primary tumors, and the maximum standard uptake values (SUVmax) on F-18-FDG PET images were recorded. Univariate logistic regression was used to develop predictive models for each CT texture parameter and SUVmax, and a machine learning method (multivariate support vector machine) was used to develop a comprehensive set of CT texture parameters. The area under the receiver operating characteristic (ROC) curve (AUC) of each model was calculated using five-fold cross validation. In addition, the performance of the machine learning method with the CT texture parameters was compared with that of SUVmax. Results: In the univariate analyses, the AUC of each CT texture parameter ranged from 0.4 to 0.7, while the AUC of the SUV(m)(ax)was 0.58. Comparatively, the multivariate support vector machine with comprehensive CT texture parameters yielded an AUC of 0.82, indicating a superior prediction performance when compared to the SUVmax. Conclusions: A machine learning-based CT texture analysis was superior to the SUVmax for predicting the KRAS mutation status of a colorectal cancer.
C1 [Taguchi, Narumi; Oda, Seitaro; Yokota, Yasuhiro; Imuta, Masanori; Nagayama, Yasunori; Kidoh, Masafumi; Nakaura, Takeshi; Shiraishi, Shinya; Yamashita, Yasuyuki] Kumamoto Univ, Fac Life Sci, Dept Diagnost Radiol, Chuo Ku, 1-1-1 Honjyo, Kumamoto 8608556, Japan.
   [Yamamura, Sadahiro] Kumamoto Gen Hosp, Dept Radiol, 10-10 Tori Cho, Kumamoto 8668660, Japan.
   [Tsuchigame, Tadatoshi] Kumamoto Gen Hlth Ctr, Higashi Ku, 4-11-1 Higashimachi, Kumamoto 8620901, Japan.
   [Funama, Yoshinori] Kumamoto Univ, Fac Life Sci, Dept Med Phys, Chuo Ku, 1-1-1 Honjyo, Kumamoto 8608556, Japan.
   [Shinriki, Satoru] Kumamoto Univ, Fac Life Sci, Dept Mol Lab Med, Chuo Ku, 1-1-1 Honjyo, Kumamoto 8608556, Japan.
   [Miyamoto, Yuji; Baba, Hideo] Kumamoto Univ, Fac Life Sci, Dept Gastroenterol Surg, Chuo Ku, 1-1-1 Honjyo, Kumamoto 8608556, Japan.
C3 Kumamoto University; Kumamoto University; Kumamoto University; Kumamoto University
RP Oda, S (corresponding author), Kumamoto Univ, Fac Life Sci, Dept Diagnost Radiol, Chuo Ku, 1-1-1 Honjyo, Kumamoto 8608556, Japan.
EM seisei0430@nifty.com
CR Allegra CJ, 2009, J CLIN ONCOL, V27, P2091, DOI 10.1200/JCO.2009.21.9170
   Atreya Chloe E, 2017, AM SOC CLIN ONCOL EDUC BOOK, V37, P246, DOI 10.14694/EDBK_175679
   Baldus SE, 2010, CLIN CANCER RES, V16, P790, DOI 10.1158/1078-0432.CCR-09-2446
   Beech J, 2018, FUTURE ONCOL, V14, P2531, DOI 10.2217/fon-2018-0187
   Benson AB III, 2018, J NATL COMPR CANC NE, V16, P359, DOI 10.6004/jnccn.2018.0021
   Chen SW, 2014, CLIN NUCL MED, V39, P685, DOI 10.1097/RLU.0000000000000481
   Cho A, 2017, ABDOM RADIOL, V42, P1621, DOI 10.1007/s00261-017-1054-2
   De Roock W, 2008, ANN ONCOL, V19, P508, DOI 10.1093/annonc/mdm496
   Heinemann V, 2014, LANCET ONCOL, V15, P1065, DOI 10.1016/S1470-2045(14)70330-4
   Iwamoto M, 2014, J NUCL MED, V55, P2038, DOI 10.2967/jnumed.114.142927
   Karapetis CS, 2008, NEW ENGL J MED, V359, P1757, DOI 10.1056/NEJMoa0804385
   Kawada K, 2015, J NUCL MED, V56, P1322, DOI 10.2967/jnumed.115.160614
   Kim SJ, 2016, ABDOM RADIOL NY, V95, P0
   Krikelis D, 2014, ANTICANCER RES, V34, P2571
   Lee JH, 2016, MEDICINE, V95, P0, DOI 10.1097/MD.0000000000002236
   Lièvre A, 2008, J CLIN ONCOL, V26, P374, DOI 10.1200/JCO.2007.12.5906
   Lovinfosse P, 2016, BRIT J RADIOL, V89, P0, DOI 10.1259/bjr.20160212
   Lubner MG, 2017, RADIOGRAPHICS, V37, P1483, DOI 10.1148/rg.2017170056
   Lubner MG, 2015, ABDOM IMAGING, V40, P2331, DOI 10.1007/s00261-015-0438-4
   Malapelle U, 2014, J CLIN PATHOL, V67, P1, DOI 10.1136/jclinpath-2013-201835
   Meng XC, 2019, EUR RADIOL, V29, P3200, DOI 10.1007/s00330-018-5763-x
   Ng F, 2013, EUR J RADIOL, V82, P342, DOI 10.1016/j.ejrad.2012.10.023
   Peeters M, 2015, EUR J CANCER, V51, P1704, DOI 10.1016/j.ejca.2015.05.017
   Shin YR, 2016, ANTICANCER RES, V36, P4799, DOI 10.21873/anticanres.11039
   Shinagawa T, 2018, ANN GASTROENT SURG, V2, P6, DOI 10.1002/ags3.12047
   Van Cutsem E, 2014, ANN ONCOL, V25, P1, DOI 10.1093/annonc/mdu260
   Xu YY, 2018, EUR RADIOL, V28, P3059, DOI 10.1007/s00330-018-5329-y
   Yang L, 2018, EUR RADIOL, V28, P2058, DOI 10.1007/s00330-017-5146-8
   Yeo DM, 2018, BIOMED RES INT, V2018, P0, DOI 10.1155/2018/3724393
NR 29
TC 28
Z9 33
U1 0
U2 21
PU ELSEVIER IRELAND LTD
PI CLARE
PA ELSEVIER HOUSE, BROOKVALE PLAZA, EAST PARK SHANNON, CO, CLARE, 00000, IRELAND
SN 0720-048X
EI 1872-7727
J9 EUR J RADIOL
JI Eur. J. Radiol.
PD SEP 15
PY 2019
VL 118
IS 
BP 38
EP 43
DI 10.1016/j.ejrad.2019.06.028
PG 6
WC Radiology, Nuclear Medicine & Medical Imaging
SC Radiology, Nuclear Medicine & Medical Imaging
GA IR7GQ
UT WOS:000481609300006
PM 31439256
DA 2024-03-01
ER

PT J
AU Rundo, F
   Spampinato, C
   Banna, GL
   Conoci, S
AF Rundo, Francesco
   Spampinato, Concetto
   Banna, Giuseppe Luigi
   Conoci, Sabrina
TI Advanced Deep Learning Embedded Motion Radiomics Pipeline for Predicting Anti-PD-1/PD-L1 Immunotherapy Response in the Treatment of Bladder Cancer: Preliminary Results
SO ELECTRONICS
LA English
DT Article
DE radiomics; STM32; deep learning; immunotherapy
ID images
AB A key objective of modern medicine is precision medicine, whose purpose is to personalize the treatment based on the specific characteristics of the patients and their illness. To guide treatment decisions, it is generally necessary to have a sample of the neoplastic tissue, which is obtained only with biopsies or similar invasive surgical procedures. As tumors are heterogeneous in their volume and change over time, a dynamic analysis of diagnostic medical images can provide a better understanding of the entire tumor, both in the screening and follow-up phase. In this work, the authors proposed the use of a radiomics pipeline which is able to characterize the possible response of the oncological patients to the anti- programmed death-ligand protein 1 (PD-L1) immunotherapeutic treatment. The immunotherapeutic treatment consists of a modern therapeutic approach in which the physicians try to reactivate the patient's immune system so that it recognizes and destroys cancer cells. The oncological biomarkers capable of characterizing patients who can benefit from immunotherapy from those who would not, are being studied. One of them is related to the expression of the PD-L1 inhibitor in the surface of neoplastic cells which are analyzed in this paper, considering that the analyzed immunotherapeutic treatment is of the anti-PD-L1 type. In this context, the authors propose a pipeline for an immunotherapy response prediction based on the analysis of only CT-scan images of patients with metastatic bladder cancer. Using a framework based on the use of deep Autoeconder network, CT-scan images were analyzed to extract the features capable of discriminating the patient's response to anti-PD-L1 immunotherapy treatment from those who are not. The preliminary results obtained (accuracy of approximately 86% with a sensitivity of approximately 80% against a specificity of approximately 89%) on the analyzed patient dataset, allows the confirmation of the feasibility of the proposed method. Although validated in a dataset containing patients with only one tumor histology (bladder cancer), the proposed method shows how modern radiomics techniques can contribute significantly in the implementation of non-invasive predictive systems that support the physician in the therapeutic choice. The idea of the authors is to create a form of oncological point of care on an embedded platform that allows physicians to always have a support tool in choosing the best therapy to suggest to the patient.
C1 [Rundo, Francesco; Conoci, Sabrina] STMicroelect ADG Cent R&D, I-95121 Catania, Italy.
   [Spampinato, Concetto] Univ Catania, Dept Elect Elect & Comp Engn, I-95131 Catania, Italy.
   [Banna, Giuseppe Luigi] Cannizzaro Hosp, Div Med Oncol, I-95126 Catania, Italy.
C3 University of Catania
RP Rundo, F (corresponding author), STMicroelect ADG Cent R&D, I-95121 Catania, Italy.
EM francesco.rundo@st.com; concetto.spampinato@unict.it; gbanna@yahoo.com; sabrina.conoci@st.com
CR Alahmari SS, 2018, IEEE ACCESS, V6, P77796, DOI 10.1109/ACCESS.2018.2884126
   Unknown -, 2019, P 14 IEEE INT C AUT, V0, P0
   Unknown -, 2011, DIGITAL IMAGE PROCES, V0, P0
   Banna GL, 2018, ANTICANCER RES, V38, P3689, DOI 10.21873/anticanres.12647
   Buchbinder EI, 2016, AM J CLIN ONCOL-CANC, V39, P98, DOI 10.1097/COC.0000000000000239
   Bunimovich-Mendrazitsky S, 2016, MATH MED BIOL, V33, P159, DOI 10.1093/imammb/dqv007
   Cameron A, 2016, IEEE T BIO-MED ENG, V63, P1145, DOI 10.1109/TBME.2015.2485779
   Chung AG, 2015, IEEE ACCESS, V3, P2531, DOI 10.1109/ACCESS.2015.2502220
   Eisenhauer EA, 2009, EUR J CANCER, V45, P228, DOI 10.1016/j.ejca.2008.10.026
   El Naqa I, 2018, LANCET ONCOL, V19, P1138, DOI 10.1016/S1470-2045(18)30429-7
   Huang QY, 2018, ONCOIMMUNOLOGY, V7, P0, DOI 10.1080/2162402X.2017.1396403
   Kim HS, 2018, INVESTIG CLIN UROL, V59, P285, DOI 10.4111/icu.2018.59.5.285
   Kumar V, 2012, MAGN RESON IMAGING, V30, P1234, DOI 10.1016/j.mri.2012.06.010
   Lambin P, 2012, EUR J CANCER, V48, P441, DOI 10.1016/j.ejca.2011.11.036
   Li Z, 2017, P 2017 10 BIOMEDICAL, V0, P0
   Lin DYW, 2008, P NATL ACAD SCI USA, V105, P3011, DOI 10.1073/pnas.0712278105
   Lv WB, 2018, I S BIOMED IMAGING, V0, P835
   Mazzillo M, 2018, IEEE PHOTONICS J, V10, P0, DOI 10.1109/JPHOT.2018.2834738
   Na ZK, 2017, CELL RES, V27, P147, DOI 10.1038/cr.2016.77
   Ortis A, 2013, LECT NOTES COMPUT SC, V8156, P391
   Rundo Francesco, 2019, SENSORS. PROCEEDINGS OF THE FOURTH NATIONAL CONFERENCE ON SENSORS. LECTURE NOTES IN ELECTRICAL ENGINEERING (LNEE 539), V0, PP473, DOI 10.1007/978-3-030-04324-7_57
   Rundo F, 2019, COMPUTATION, V7, P0, DOI 10.3390/computation7030044
   Rundo F, 2019, APPL SCI-BASEL, V9, P0, DOI 10.3390/app9091796
   Rundo F, 2019, COMPUTATION, V7, P0, DOI 10.3390/computation7010004
   Rundo F, 2018, COMPUTATION, V6, P0, DOI 10.3390/computation6030046
   Rundo F, 2018, IET COMPUT VIS, V12, P957, DOI 10.1049/iet-cvi.2018.5195
   Rundo F, 2017, LECT NOTES COMPUT SC, V10485, P399, DOI 10.1007/978-3-319-68548-9_37
   Saadi F, 2019, P 2019 INT C COMPUTE, V0, P0
   Shi XL, 2015, PROCEEDINGS OF 2015 4TH INTERNATIONAL CONFERENCE ON COMPUTER SCIENCE AND NETWORK TECHNOLOGY (ICCSNT 2015), V0, PP1549, DOI 10.1109/ICCSNT.2015.7491025
   Sicilia R, 2018, COMP MED SY, V0, PP250, DOI 10.1109/CBMS.2018.00051
   Sun P, 2019, IEEE ACCESS, V7, P102010, DOI 10.1109/ACCESS.2019.2928975
   Sun R, 2018, LANCET ONCOL, V19, P1180, DOI 10.1016/S1470-2045(18)30413-3
   Syn NL, 2017, LANCET ONCOL, V18, PE731, DOI 10.1016/S1470-2045(17)30607-1
   Trebeschi S, 2017, J CLIN ONCOL, V35, P0, DOI 10.1200/JCO.2017.35.15_suppl.e14520
   Upadhaya T, 2019, IEEE T RADIAT PLASMA, V3, P192, DOI 10.1109/TRPMS.2018.2878934
   Wolchok JD, 2009, CLIN CANCER RES, V15, P7412, DOI 10.1158/1078-0432.CCR-09-1624
   Zak KM, 2016, ONCOTARGET, V7, P30323, DOI 10.18632/oncotarget.8730
NR 39
TC 14
Z9 14
U1 0
U2 9
PU MDPI
PI BASEL
PA ST ALBAN-ANLAGE 66, CH-4052 BASEL, SWITZERLAND
SN 
EI 2079-9292
J9 ELECTRONICS-SWITZ
JI Electronics
PD OCT 15
PY 2019
VL 8
IS 10
BP 
EP 
DI 10.3390/electronics8101134
PG 23
WC Computer Science, Information Systems; Engineering, Electrical & Electronic; Physics, Applied
SC Computer Science; Engineering; Physics
GA JP4UW
UT WOS:000498262700074
DA 2024-03-01
ER

PT J
AU Elsherif, SB
   Faria, SC
   Lall, C
   Iyer, R
   Bhosale, PR
AF Elsherif, Sherif B.
   Faria, Silvana C.
   Lall, Chandana
   Iyer, Revathy
   Bhosale, Priya R.
TI Ovarian Cancer Genetics and Implications for Imaging and Therapy
SO JOURNAL OF COMPUTER ASSISTED TOMOGRAPHY
LA English
DT Review
DE ovarian cancer; HGSOC; genomics; gene biomarkers; radiogenomics; targeted therapy
ID advanced epithelial ovarian; grade serous carcinoma; phase-ii trial; fallopian-tube; gynecologic-oncology; peritoneal cancers; intraepithelial carcinoma; salpingo-oophorectomy; exploratory analysis; candidate precursor
AB Ovarian cancer is the second most common gynecologic malignancy in the United States. Ovarian cancer has a dismal prognosis when diagnosed at an advanced stage. Therapy for these cancers is determined not only by stage but also by their heterogeneous pathologic features, genetic mutations, and biology. In this review, we will discuss types of epithelial ovarian cancer, and their associated genetic mutations and the implications for imaging and treatment.
C1 [Elsherif, Sherif B.; Faria, Silvana C.; Iyer, Revathy; Bhosale, Priya R.] Univ Texas MD Anderson Canc Ctr, Dept Diagnost Radiol, 1400 Pressler St, Houston, TX 77030 USA.
   [Elsherif, Sherif B.; Lall, Chandana] Univ Florida, Coll Med, Dept Radiol, Jacksonville, FL USA.
C3 University of Texas System; UTMD Anderson Cancer Center; State University System of Florida; University of Florida
RP Elsherif, SB (corresponding author), Univ Texas MD Anderson Canc Ctr, Dept Diagnost Radiol, 1400 Pressler St, Houston, TX 77030 USA.
EM sherif.b.elsherif@gmail.com
CR Unknown -, 2003, J CLIN ONCOL, V0, P0
   Borley J, 2015, BJOG-INT J OBSTET GY, V122, P843, DOI 10.1111/1471-0528.12992
   Bristow RE, 2000, CANCER, V89, P1532, DOI 10.1002/1097-0142(20001001)89:7<1532::AID-CNCR17>3.0.CO;2-A
   Bulun SE, 2009, NEW ENGL J MED, V360, P268, DOI 10.1056/NEJMra0804690
   Burger RA, 2007, J CLIN ONCOL, V25, P5165, DOI 10.1200/JCO.2007.11.5345
   Buys SS, 2005, AM J OBSTET GYNECOL, V193, P1630, DOI 10.1016/j.ajog.2005.05.005
   Callahan MJ, 2007, J CLIN ONCOL, V25, P3985, DOI 10.1200/JCO.2007.12.2622
   Cancer Genome Atlas Research Network, 2011, NATURE, V474, P609, DOI 10.1038/nature10166
   Cannistra SA, 2007, J CLIN ONCOL, V25, P5180, DOI 10.1200/JCO.2007.12.0782
   Chalhoub N, 2009, ANNU REV PATHOL-MECH, V4, P127, DOI 10.1146/annurev.pathol.4.110807.092311
   Coukos G, 2016, ANN ONCOL, V27, P11, DOI 10.1093/annonc/mdw084
   Danforth KN, 2012, AHRQ PUBLICATION, V0, P0
   del Carmen MG, 2012, GYNECOL ONCOL, V125, P271, DOI 10.1016/j.ygyno.2011.12.418
   Dowdy SC, 2004, AM J OBSTET GYNECOL, V191, P1113, DOI 10.1016/j.ajog.2004.04.028
   du Bois A, 2009, CANCER-AM CANCER SOC, V115, P1234, DOI 10.1002/cncr.24149
   Ducie J, 2017, NAT COMMUN, V8, P0, DOI 10.1038/s41467-017-01217-9
   EZCURDIA L, 1997, SEMIN ONCOL S15, V24, P0
   Ferriss JS, 2015, GYNECOL ONCOL, V139, P17, DOI 10.1016/j.ygyno.2015.07.103
   Finch A, 2006, JAMA-J AM MED ASSOC, V296, P185, DOI 10.1001/jama.296.2.185
   Folkins AK, 2008, GYNECOL ONCOL, V109, P168, DOI 10.1016/j.ygyno.2008.01.012
   Forstner R, 2016, CURR RADIOL REP, V4, P31, DOI 10.1007/s40134-016-0157-9
   Forstner R, 2010, EUR RADIOL, V20, P2773, DOI 10.1007/s00330-010-1886-4
   Gilks CB, 2009, HUM PATHOL, V40, P1213, DOI 10.1016/j.humpath.2009.04.017
   Greene MH, 2011, AM J OBSTET GYNECOL, V204, P0, DOI 10.1016/j.ajog.2010.05.038
   Grisham RN, 2015, J CLIN ONCOL, V33, P4099, DOI 10.1200/JCO.2015.62.4726
   Hanjani P, 1983, OBSTET GYNECOL SURV, V38, P537, DOI 10.1097/00006254-198309000-00002
   Jayson GC, 2014, LANCET, V384, P1376, DOI 10.1016/S0140-6736(13)62146-7
   Jones S, 2010, SCIENCE, V330, P228, DOI 10.1126/science.1196333
   Kaldawy A, 2016, GYNECOL ONCOL, V143, P433, DOI 10.1016/j.ygyno.2016.08.320
   Kanchi KL, 2014, NAT COMMUN, V5, P0, DOI 10.1038/ncomms4156
   Kelemen LE, 2011, LANCET ONCOL, V12, P1071, DOI 10.1016/S1470-2045(11)70058-4
   Kindelberger DW, 2007, AM J SURG PATHOL, V31, P161, DOI 10.1097/01.pas.0000213335.40358.47
   Koshiyama M, 2014, BIOMED RES INT-UK, V2014, P0, DOI 10.1155/2014/934261
   Kuhn E, 2012, J PATHOL, V226, P421, DOI 10.1002/path.3023
   Kurman RJ, 2011, HUM PATHOL, V42, P918, DOI 10.1016/j.humpath.2011.03.003
   Kurman RJ, 2010, AM J SURG PATHOL, V34, P433, DOI 10.1097/PAS.0b013e3181cf3d79
   Lacey JV, 2009, ROBBOYS PATHOLOGY OF THE FEMALE REPRODUCTIVE TRACT, V2nd, P601
   Lalwani N, 2011, RADIOGRAPHICS, V31, P625, DOI 10.1148/rg.313105066
   Lee Y, 2007, J PATHOL, V211, P26, DOI 10.1002/path.2091
   Liu D, 2017, EUR J RADIOL, V90, P225, DOI 10.1016/j.ejrad.2017.02.017
   Lu D, 2011, GYNECOL ONCOL, V122, P560, DOI 10.1016/j.ygyno.2011.05.039
   Mackay HJ, 2009, INT J GYNECOL CANCER, V19, PS49, DOI 10.1111/IGC.0b013e3181bf830d
   Maihle N J, 2002, CANCER TREAT RES, V107, P247
   Mammas IN, 2005, INT J ONCOL, V26, P1241
   Mandai M, 2009, INT J CLIN ONCOL, V14, P383, DOI 10.1007/s10147-009-0935-y
   Markman M, 2006, GYNECOL ONCOL, V101, P436, DOI 10.1016/j.ygyno.2005.10.036
   Miller SM, 2010, CLIN CANCER RES, V16, P5094, DOI 10.1158/1078-0432.CCR-09-2953
   Mittica G, 2016, INT J MOL SCI, V17, P0, DOI 10.3390/ijms17071169
   Monk BJ, 2015, ANN ONCOL, V26, P914, DOI 10.1093/annonc/mdv071
   Moore RG, 2010, GYNECOL ONCOL, V116, P240, DOI 10.1016/j.ygyno.2009.09.041
   Morgan RJ Jr, 2016, J NATL COMPR CANC NE, V14, P1134, DOI 10.6004/jnccn.2016.0122
   Neto N, 2015, INSIGHTS IMAGING, V6, P545, DOI 10.1007/s13244-015-0425-x
   Nougaret S, 2018, DIAGN INTERV IMAGING, V0, P0
   Nougaret S, 2018, AM J ROENTGENOL, V210, P918, DOI 10.2214/AJR.17.18254
   Nougaret S, 2017, RADIOLOGY, V285, P472, DOI 10.1148/radiol.2017161697
   Oza AM, 2015, LANCET ONCOL, V16, P87, DOI 10.1016/S1470-2045(14)71135-0
   Pannu HK, 2015, EUR J RADIOL OPEN, V2, P39, DOI 10.1016/j.ejro.2015.01.001
   Park JT, 2006, CANCER RES, V66, P6312, DOI 10.1158/0008-5472.CAN-05-3610
   Park JT, 2010, AM J PATHOL, V177, P1087, DOI 10.2353/ajpath.2010.100316
   Parra-Herran C, 2017, MODERN PATHOL, V30, P1748, DOI 10.1038/modpathol.2017.81
   Pinsky PF, 2016, GYNECOL ONCOL, V143, P270, DOI 10.1016/j.ygyno.2016.08.334
   Prat J, 2012, VIRCHOWS ARCH, V460, P237, DOI 10.1007/s00428-012-1203-5
   Rauh-Hain JA, 2016, GYNECOL ONCOL, V142, P248, DOI 10.1016/j.ygyno.2016.06.003
   Rigakos G, 2012, ONCOLOGIST, V17, P956, DOI 10.1634/theoncologist.2012-0028
   Rojas V, 2016, INT J MOL SCI, V17, P0, DOI 10.3390/ijms17122113
   Rosenblatt KA, 1996, CANCER EPIDEM BIOMAR, V5, P933
   Salani R, 2008, INT J GYNECOL CANCER, V18, P487, DOI 10.1111/j.1525-1438.2007.01039.x
   Schorge John O, 2010, REV OBSTET GYNECOL, V3, P111
   Seeber Beata, 2004, J PEDIATR ADOLESC GYNECOL, V17, P161, DOI 10.1016/j.jpag.2004.03.042
   Shaw PA, 2009, MODERN PATHOL, V22, P1133, DOI 10.1038/modpathol.2009.89
   Siddiqui GK, 2011, ANGIOGENESIS, V14, P155, DOI 10.1007/s10456-010-9199-4
   Siegel R, 2014, CA-CANCER J CLIN, V64, P9, DOI 10.3322/caac.21208
   Spandidos DA, 2000, ANN NY ACAD SCI, V900, P56, DOI 10.1111/j.1749-6632.2000.tb06216.x
   Spencer Kristen R, 2016, AM SOC CLIN ONCOL EDUC BOOK, V35, Pe493, DOI 10.14694/EDBK_160766
   Stratton JF, 1998, BRIT J OBSTET GYNAEC, V105, P493, DOI 10.1111/j.1471-0528.1998.tb10148.x
   Suidan RS, 2014, GYNECOL ONCOL, V134, P455, DOI 10.1016/j.ygyno.2014.07.002
   Tagliaferri P, 2009, J OVARIAN RES, V2, P0, DOI 10.1186/1757-2215-2-14
   Takeda T, 2016, ONCOL REP, V35, P607, DOI 10.3892/or.2015.4421
   Teplinsky E, 2014, GYNECOL ONCOL, V135, P364, DOI 10.1016/j.ygyno.2014.09.003
   Tewari KS, 2016, ANN ONCOL, V27, P114, DOI 10.1093/annonc/mdv500
   Toss A, 2015, BIOMED RES INT-UK, V2015, P0, DOI 10.1155/2015/341723
   Tothill RW, 2008, CLIN CANCER RES, V14, P5198, DOI 10.1158/1078-0432.CCR-08-0196
   Vargas HA, 2017, RADIOLOGY, V285, P482, DOI 10.1148/radiol.2017161870
   Vargas HA, 2015, RADIOLOGY, V274, P742, DOI 10.1148/radiol.14141477
   Verhaak RGW, 2013, J CLIN INVEST, V123, P517, DOI 10.1172/JCI65833
   Willner J, 2007, HUM PATHOL, V38, P607, DOI 10.1016/j.humpath.2006.10.007
   Wright AA, 2016, GYNECOL ONCOL, V143, P3, DOI 10.1016/j.ygyno.2016.05.022
   Yalcin I, 2018, INT J CLIN ONCOL, V23, P329, DOI 10.1007/s10147-017-1215-x
NR 88
TC 11
Z9 12
U1 1
U2 7
PU LIPPINCOTT WILLIAMS & WILKINS
PI PHILADELPHIA
PA TWO COMMERCE SQ, 2001 MARKET ST, PHILADELPHIA, PA 19103 USA
SN 0363-8715
EI 1532-3145
J9 J COMPUT ASSIST TOMO
JI J. Comput. Assist. Tomogr.
PD NOV-DEC 15
PY 2019
VL 43
IS 6
BP 835
EP 845
DI 10.1097/RCT.0000000000000932
PG 11
WC Radiology, Nuclear Medicine & Medical Imaging
SC Radiology, Nuclear Medicine & Medical Imaging
GA JZ1QA
UT WOS:000504878100002
PM 31738206
DA 2024-03-01
ER

PT J
AU Nie, D
   Lu, JF
   Zhang, H
   Adeli, E
   Wang, J
   Yu, ZD
   Liu, LY
   Wang, Q
   Wu, JS
   Shen, DG
AF Nie, Dong
   Lu, Junfeng
   Zhang, Han
   Adeli, Ehsan
   Wang, Jun
   Yu, Zhengda
   Liu, Luyan
   Wang, Qian
   Wu, Jinsong
   Shen, Dinggang
TI Multi-Channel 3D Deep Feature Learning for Survival Time Prediction of Brain Tumor Patients Using Multi-Modal Neuroimages
SO SCIENTIFIC REPORTS
LA English
DT Article
ID glioblastoma-multiforme; multivariate-analysis; contrast enhancement; prognostic-factors; image features; white-matter; gliomas; classification; biomarkers; cancer
AB High-grade gliomas are the most aggressive malignant brain tumors. Accurate pre-operative prognosis for this cohort can lead to better treatment planning. Conventional survival prediction based on clinical information is subjective and could be inaccurate. Recent radiomics studies have shown better prognosis by using carefully-engineered image features from magnetic resonance images (MRI). However, feature engineering is usually time consuming, laborious and subjective. Most importantly, the engineered features cannot effectively encode other predictive but implicit information provided by multi-modal neuroimages. We propose a two-stage learning-based method to predict the overall survival (OS) time of high-grade gliomas patient. At the first stage, we adopt deep learning, a recently dominant technique of artificial intelligence, to automatically extract implicit and high-level features from multi-modal, multi-channel preoperative MRI such that the features are competent of predicting survival time. Specifically, we utilize not only contrast-enhanced T1 MRI, but also diffusion tensor imaging (DTI) and resting-state functional MRI (rs-fMRI), for computing multiple metric maps (including various diffusivity metric maps derived from DTI, and also the frequency-specific brain fluctuation amplitude maps and local functional connectivity anisotropy-related metric maps derived from rs-fMRI) from 68 high-grade glioma patients with different survival time. We propose a multi-channel architecture of 3D convolutional neural networks (CNNs) for deep learning upon those metric maps, from which high-level predictive features are extracted for each individual patch of these maps. At the second stage, those deeply learned features along with the pivotal limited demographic and tumor-related features (such as age, tumor size and histological type) are fed into a support vector machine (SVM) to generate the final prediction result (i.e., long or short overall survival time). The experimental results demonstrate that this multi-model, multi-channel deep survival prediction framework achieves an accuracy of 90.66%, outperforming all the competing methods. This study indicates highly demanded effectiveness on prognosis of deep learning technique in neuro-oncological applications for better individualized treatment planning towards precision medicine.
C1 [Nie, Dong] Univ N Carolina, Dept Comp Sci, Chapel Hill, NC 27514 USA.
   [Nie, Dong; Zhang, Han; Adeli, Ehsan; Wang, Jun; Shen, Dinggang] Univ N Carolina, Dept Radiol, Chapel Hill, NC 27514 USA.
   [Nie, Dong; Zhang, Han; Adeli, Ehsan; Wang, Jun; Shen, Dinggang] Univ N Carolina, BRIC, Chapel Hill, NC 27514 USA.
   [Lu, Junfeng; Yu, Zhengda; Wu, Jinsong] Fudan Univ, Huashan Hosp, Dept Neurosurg, Shanghai 200040, Peoples R China.
   [Lu, Junfeng; Yu, Zhengda; Wu, Jinsong] Shanghai Key Lab Med Image Comp & Comp Assisted I, Shanghai 200040, Peoples R China.
   [Liu, Luyan; Wang, Qian] Shanghai Jiao Tong Univ, Med X Res Inst, Sch Biomed Engn, Shanghai 200030, Peoples R China.
   [Shen, Dinggang] Korea Univ, Dept Brain & Cognit Engn, Seoul 02841, South Korea.
C3 University of North Carolina; University of North Carolina Chapel Hill; University of North Carolina; University of North Carolina Chapel Hill; University of North Carolina; University of North Carolina Chapel Hill; Fudan University; Shanghai Jiao Tong University; Korea University
RP Shen, DG (corresponding author), Univ N Carolina, Dept Radiol, Chapel Hill, NC 27514 USA.; Shen, DG (corresponding author), Univ N Carolina, BRIC, Chapel Hill, NC 27514 USA.; Wu, JS (corresponding author), Fudan Univ, Huashan Hosp, Dept Neurosurg, Shanghai 200040, Peoples R China.; Wu, JS (corresponding author), Shanghai Key Lab Med Image Comp & Comp Assisted I, Shanghai 200040, Peoples R China.; Wang, Q (corresponding author), Shanghai Jiao Tong Univ, Med X Res Inst, Sch Biomed Engn, Shanghai 200030, Peoples R China.; Shen, DG (corresponding author), Korea Univ, Dept Brain & Cognit Engn, Seoul 02841, South Korea.
EM wang.qian@sjtu.edu.cn; wjsongc@126.com; dgshen@med.unc.edu
FU National Institutes of Health (NIH) [EB006733, EB008374, MH100217, MH108914, AG041721, AG049371, AG042599, AG053867, EB022880]; Science and Technology Commission of Shanghai Municipality [16410722400]; National Key Technology R\&D Program of China [2014BAI04B05]; Shanghai Municipal Commission of Health and Family Planning [2017YQ014]; National Natural Science Foundation of China [81401395]
CR Agnihotri S, 2016, NEURO-ONCOLOGY, V18, P160, DOI 10.1093/neuonc/nov125
   Alexander AL, 2011, BRAIN CONNECT, V1, P423, DOI 10.1089/brain.2011.0071
   Brat DJ, 2015, NEW ENGL J MED, V372, P2481, DOI 10.1056/NEJMoa1402121
   Buzsáki G, 2004, SCIENCE, V304, P1926, DOI 10.1126/science.1099745
   Chang CC, 2011, ACM T INTEL SYST TEC, V2, P0, DOI 10.1145/1961189.1961199
   Chen Lei, 2017, MED IMAGE COMPUT COMPUT ASSIST INTERV, V10434, P450, DOI 10.1007/978-3-319-66185-8_51
   Coons SW, 1997, CANCER, V79, P1381, DOI 10.1002/(SICI)1097-0142(19970401)79:7<1381::AID-CNCR16>3.0.CO;2-W
   Cui Y, 2016, RADIOLOGY, V278, P546, DOI 10.1148/radiol.2015150358
   Cui ZX, 2013, FRONT HUM NEUROSCI, V7, P0, DOI 10.3389/fnhum.2013.00042
   CURRAN WJ, 1993, J NATL CANCER I, V85, P704, DOI 10.1093/jnci/85.9.704
   DeAngelis LM, 2001, NEW ENGL J MED, V344, P114, DOI 10.1056/NEJM200101113440207
   Ding ZH, 2016, MAGN RESON IMAGING, V34, P8, DOI 10.1016/j.mri.2015.10.003
   Eckel-Passow JE, 2015, NEW ENGL J MED, V372, P2499, DOI 10.1056/NEJMoa1407279
   Esteva A, 2017, NATURE, V542, P115, DOI 10.1038/nature21056
   Fan RE, 2008, J MACH LEARN RES, V9, P1871
   Gittleman H, 2017, NEURO-ONCOLOGY, V19, P669, DOI 10.1093/neuonc/now208
   Glorot X, 2010, P 13 INT C ARTIFICIA, V0, P249
   Guillamo JS, 2001, BRAIN, V124, P2528, DOI 10.1093/brain/124.12.2528
   Gutman DA, 2013, RADIOLOGY, V267, P560, DOI 10.1148/radiol.13120118
   Guyon Isabelle, 2003, J MACH LEARN RES, V3, P1157
   Hardee ME, 2012, AM J PATHOL, V181, P1126, DOI 10.1016/j.ajpath.2012.06.030
   Itakura H, 2015, SCI TRANSL MED, V7, P0, DOI 10.1126/scitranslmed.aaa7582
   Jain R, 2014, RADIOLOGY, V272, P484, DOI 10.1148/radiol.14131691
   Jain R, 2013, RADIOLOGY, V267, P212, DOI 10.1148/radiol.12120846
   Jia YQ, 2014, PROCEEDINGS OF THE 2014 ACM CONFERENCE ON MULTIMEDIA (MM14), V0, PP675, DOI 10.1145/2647868.2654889
   Kickingereder P, 2016, RADIOLOGY, V280, P880, DOI 10.1148/radiol.2016160845
   Lacroix M, 2001, J NEUROSURG, V95, P190, DOI 10.3171/jns.2001.95.2.0190
   Lecun Y, 1998, P IEEE, V86, P2278, DOI 10.1109/5.726791
   LeCun Y, 2015, NATURE, V521, P436, DOI 10.1038/nature14539
   Lee SP, 2001, MAGNET RESON MED, V45, P791, DOI 10.1002/mrm.1107
   Liu J, 2009, ARIZONA STATE UNIVERSITY, V6, P7, DOI 10.1186/CC10135
   Long J, 2014, P ADV NEUR INF PROC, V0, P1601
   Lowe DG, 2004, INT J COMPUT VISION, V60, P91, DOI 10.1023/B:VISI.0000029664.99615.94
   Mineo JF, 2007, ACTA NEUROCHIR, V149, P245, DOI 10.1007/s00701-006-1092-y
   Nie D, 2016, INTERNATIONAL CONFERENCE ON MEDICAL IMAGE COMPUTING AND COMPUTER-ASSISTED INTERVENTION, V9901, P212, DOI 10.1007/978-3-319-46723-8_25
   Oh J, 2004, J MAGN RESON IMAGING, V19, P546, DOI 10.1002/jmri.20039
   Penttonen Markku, 2003, THALAMUS & RELATED SYSTEMS, V2, P145, DOI 10.1016/S1472-9288(03)00007-4
   Pillai JJ, 2015, AM J NEURORADIOL, V36, P7, DOI 10.3174/ajnr.A3941
   Pope WB, 2005, AM J NEURORADIOL, V26, P2466
   Reyes-Botero G, 2014, NEURO-ONCOLOGY, V16, P662, DOI 10.1093/neuonc/not235
   Saksena S, 2010, J MAGN RESON IMAGING, V32, P788, DOI 10.1002/jmri.22304
   Scovanner P, 2007, PROCEEDINGS OF THE 15TH INTERNATIONAL CONFERENCE ON MULTIMEDIA, V0, P357
   Setio AAA, 2016, IEEE T MED IMAGING, V35, P1160, DOI 10.1109/TMI.2016.2536809
   Shen DG, 2017, ANNU REV BIOMED ENG, V19, P221, DOI 10.1146/annurev-bioeng-071516-044442
   Simonyan K, 2015, ARXIV, V0, P0
   Spanhol FA, 2016, IEEE IJCNN, V0, PP2560, DOI 10.1109/IJCNN.2016.7727519
   Srivastava N, 2012, P ADV NEURAL INFORM, V0, P2222
   Stupp R, 2002, J CLIN ONCOL, V20, P1375, DOI 10.1200/JCO.20.5.1375
   van den Bent MJ, 2010, ACTA NEUROPATHOL, V120, P297, DOI 10.1007/s00401-010-0725-7
   Viola P, 2004, INT J COMPUT VISION, V57, P137, DOI 10.1023/B:VISI.0000013087.49260.fb
   Wang YY, 2015, AM J NEURORADIOL, V36, P2023, DOI 10.3174/ajnr.A4407
   Wu JS, 2007, NEUROSURGERY, V61, P935, DOI 10.1227/01.neu.0000303189.80049.ab
   Wu TL, 2016, MAGN RESON IMAGING, V34, P1235, DOI 10.1016/j.mri.2016.07.001
   Yan CG, 2010, FRONT SYST NEUROSCI, V4, P0, DOI 10.3389/fnsys.2010.00013
   Yan Xu, 2014, 2014 IEEE INTERNATIONAL CONFERENCE ON ACOUSTICS, V0, P1626, DOI 10.1109/ICASSP.2014.6853873
   Yang Jun, 2007, MIR, V0, P0, DOI DOI 10.1145/1290082.1290111
   Zacharaki EI, 2012, AM J NEURORADIOL, V33, P1065, DOI 10.3174/ajnr.A2939
   Zacharaki EI, 2009, NEUROIMAGE, V46, P762, DOI 10.1016/j.neuroimage.2009.01.051
   Zhang DY, 2009, NEUROSURGERY, V65, P226, DOI 10.1227/01.NEU.0000350868.95634.CA
   Zhang LC, 2017, MAGN RESON IMAGING, V43, P110, DOI 10.1016/j.mri.2017.07.008
   Zhang LC, 2017, NEUROCOMPUTING, V229, P3, DOI 10.1016/j.neucom.2016.05.082
   Zhang LC, 2016, MED PHYS, V43, P1175, DOI 10.1118/1.4941011
   Zhu XF, 2017, MED IMAGE ANAL, V38, P205, DOI 10.1016/j.media.2015.10.008
   Zhu XF, 2016, IEEE T BIO-MED ENG, V63, P607, DOI 10.1109/TBME.2015.2466616
NR 64
TC 108
Z9 118
U1 6
U2 55
PU NATURE PORTFOLIO
PI BERLIN
PA HEIDELBERGER PLATZ 3, BERLIN, 14197, GERMANY
SN 2045-2322
EI 
J9 SCI REP-UK
JI Sci Rep
PD JAN 31
PY 2019
VL 9
IS 
BP 
EP 
DI 10.1038/s41598-018-37387-9
PG 14
WC Multidisciplinary Sciences
SC Science & Technology - Other Topics
GA HJ6HN
UT WOS:000457287000091
PM 30705340
DA 2024-03-01
ER

PT J
AU Antunovic, L
   De Sanctis, R
   Cozzi, L
   Kirienko, M
   Sagona, A
   Torrisi, R
   Tinterri, C
   Santoro, A
   Chiti, A
   Zelic, R
   Sollini, M
AF Antunovic, Lidija
   De Sanctis, Rita
   Cozzi, Luca
   Kirienko, Margarita
   Sagona, Andrea
   Torrisi, Rosalba
   Tinterri, Corrado
   Santoro, Armando
   Chiti, Arturo
   Zelic, Renata
   Sollini, Martina
TI PET/CT radiomics in breast cancer: promising tool for prediction of pathological response to neoadjuvant chemotherapy
SO EUROPEAN JOURNAL OF NUCLEAR MEDICINE AND MOLECULAR IMAGING
LA English
DT Article
DE Breast cancer; Neoadjuvant chemotherapy; Radiomics; Advanced features; F-18-FDG PET; CT; Treatment response prediction
ID intratumoral metabolic heterogeneity; invasive ductal carcinoma; fdg-pet/ct; f-18-fdg uptake; tumor volume; guidelines; features; subtypes
AB PurposeTo assess the role of radiomics parameters in predicting pathological complete response (pCR) to neoadjuvant chemotherapy (NAC) in patients with locally advanced breast cancer.MethodsSeventy-nine patients who had undergone pretreatment staging F-18-FDG PET/CT and treatment with NAC between January 2010 and January 2018 were included in the study. Primary lesions on PET images were delineated, and extraction of first-, second-, and higher-order imaging features was performed using LIFEx software. The relationship between these parameters and pCR to NAC was analyzed by multiple logistic regression models.ResultsNineteen patients (24%) had pCR to NAC. Different models were generated on complete information and imputed datasets, using univariable and multivariable logistic regression and least absolute shrinkage and selection operator (lasso) regression. All models could predict pCR to NAC, with area under the curve values ranging from 0.70 to 0.73. All models agreed that tumor molecular subtype is the primary predictor of the primary endpoint.ConclusionsOur models predicted that patients with subtype 2 and subtype 3 (HER2+ and triple negative, respectively) are more likely to have a pCR to NAC than those with subtype 1 (luminal). The association between PET imaging features and pCR suggested that PET imaging features could be considered as potential predictors of pCR in locally advanced breast cancer patients.
C1 [Antunovic, Lidija; Chiti, Arturo] Humanitas Clin & Res Ctr IRCCS, Dept Nucl Med, Via Manzoni 56, I-20089 Milan, Italy.
   [De Sanctis, Rita; Torrisi, Rosalba; Santoro, Armando] Humanitas Clin & Res Ctr IRCCS, Dept Med Oncol & Hematol, Milan, Italy.
   [Cozzi, Luca; Kirienko, Margarita; Chiti, Arturo; Sollini, Martina] Humanitas Univ, Dept Biomed Sci, Milan, Italy.
   [Sagona, Andrea; Tinterri, Corrado] Humanitas Clin & Res Ctr IRCCS, Breast Surg Dept, Milan, Italy.
   [Zelic, Renata] Karolinska Inst, Dept Med Solna, Clin Epidemiol Unit, Stockholm, Sweden.
C3 Humanitas University; Karolinska Institutet
RP Antunovic, L (corresponding author), Humanitas Clin & Res Ctr IRCCS, Dept Nucl Med, Via Manzoni 56, I-20089 Milan, Italy.
EM lidija.antunovic@humanitas.it
CR Unknown -, 1999, 99054 TNOVGZPG, V0, P0
   Unknown -, 2009, P MACH LEARN RE, V0, P0
   Antunovic L, 2017, EUR J NUCL MED MOL I, V44, P1945, DOI 10.1007/s00259-017-3770-9
   Azad GK, 2019, MOL IMAGING BIOL, V21, P781, DOI 10.1007/s11307-018-1262-3
   Beukinga RJ, 2018, RADIOLOGY, V287, P983, DOI 10.1148/radiol.2018172229
   Boellaard R, 2015, EUR J NUCL MED MOL I, V42, P328, DOI 10.1007/s00259-014-2961-x
   Cardoso F, 2018, ANN ONCOL, V29, P1634, DOI 10.1093/annonc/mdy192
   Chakraborty D, 2018, PET CLIN, V13, P355, DOI 10.1016/j.cpet.2018.02.011
   Cortazar P, 2014, LANCET, V384, P164, DOI 10.1016/S0140-6736(13)62422-8
   Donders ART, 2006, J CLIN EPIDEMIOL, V59, P1087, DOI 10.1016/j.jclinepi.2006.01.014
   Vicente AMG, 2016, REV ESP MED NUCL IMA, V35, P152, DOI 10.1016/j.remn.2015.08.001
   Vicente AMG, 2013, EUR J NUCL MED MOL I, V40, P1304, DOI 10.1007/s00259-013-2418-7
   Garcia-Vicente AM, 2018, REV ESP MED NUCL IMA, V37, P73, DOI 10.1016/j.remn.2017.09.002
   Giancrisotofaro RA, 2003, STATISTICA, V63, P375
   Gong CC, 2018, ONCOLOGIST, V23, P1144, DOI 10.1634/theoncologist.2018-0001
   Groheux D, 2018, EUR J NUCL MED MOL I, V45, P1279, DOI 10.1007/s00259-018-3998-z
   HANLEY JA, 1982, RADIOLOGY, V143, P29, DOI 10.1148/radiology.143.1.7063747
   Haque W, 2018, BREAST CANCER RES TR, V170, P559, DOI 10.1007/s10549-018-4801-3
   Heshmati A, 2018, PERSPECT DEV MID E N, V0, PP1, DOI 10.1007/978-981-10-8126-2_1
   Hurtz HJ, 2017, BREAST CANCER RES TR, V165, P721, DOI 10.1007/s10549-017-4365-7
   Kaida H, 2013, NUCL MED COMMUN, V34, P562, DOI 10.1097/MNM.0b013e328360d945
   Kajáry K, 2015, NUCL MED COMMUN, V36, P28, DOI 10.1097/MNM.0000000000000217
   Kitajima K, 2015, EUR J NUCL MED MOL I, V42, P1371, DOI 10.1007/s00259-015-3070-1
   Koo HR, 2014, EUR RADIOL, V24, P610, DOI 10.1007/s00330-013-3037-1
   Lee SS, 2017, NUCL MED MOLEC IMAG, V51, P79, DOI 10.1007/s13139-016-0444-7
   Lemarignier C, 2017, EUR J NUCL MED MOL I, V44, P1145, DOI 10.1007/s00259-017-3641-4
   Molina-García D, 2018, ANN NUCL MED, V32, P379, DOI 10.1007/s12149-018-1253-0
   Perou CM, 2000, NATURE, V406, P747, DOI 10.1038/35021093
   Pinder SE, 2007, HISTOPATHOLOGY, V50, P409, DOI 10.1111/j.1365-2559.2006.02419.x
   Sella T, 2018, BREAST, V40, P141, DOI 10.1016/j.breast.2018.05.007
   Son SH, 2014, BMC CANCER, V14, P0, DOI 10.1186/1471-2407-14-585
   Soussan M, 2014, PLOS ONE, V9, P0, DOI 10.1371/journal.pone.0094017
   Tyagi NK, 2018, CURR ONCOL, V25, PS151, DOI 10.3747/co.25.3729
   Valdora F, 2018, BREAST CANCER RES TR, V169, P217, DOI 10.1007/s10549-018-4675-4
   von Minckwitz G, 2012, J CLIN ONCOL, V30, P1796, DOI 10.1200/JCO.2011.38.8595
   Wood AM, 2008, STAT MED, V27, P3227, DOI 10.1002/sim.3177
   Yoon HJ, 2015, EUR RADIOL, V25, P3648, DOI 10.1007/s00330-015-3761-9
   Zwanenburg A, 2016, RADIOLOGY, V295, P328
NR 38
TC 89
Z9 92
U1 0
U2 24
PU SPRINGER
PI NEW YORK
PA 233 SPRING ST, NEW YORK, NY 10013 USA
SN 1619-7070
EI 1619-7089
J9 EUR J NUCL MED MOL I
JI Eur. J. Nucl. Med. Mol. Imaging
PD JUL 15
PY 2019
VL 46
IS 7
BP 1468
EP 1477
DI 10.1007/s00259-019-04313-8
PG 10
WC Radiology, Nuclear Medicine & Medical Imaging
SC Radiology, Nuclear Medicine & Medical Imaging
GA HZ6SQ
UT WOS:000468983000012
PM 30915523
DA 2024-03-01
ER

PT J
AU Ivanidze, J
   Lum, M
   Pisapia, D
   Magge, R
   Ramakrishna, R
   Kovanlikaya, I
   Fine, HA
   Chiang, GC
AF Ivanidze, Jana
   Lum, Mark
   Pisapia, David
   Magge, Rajiv
   Ramakrishna, Rohan
   Kovanlikaya, Ilhami
   Fine, Howard A.
   Chiang, Gloria C.
TI MRI Features Associated with TERT Promoter Mutation Status in Glioblastoma
SO JOURNAL OF NEUROIMAGING
LA English
DT Article
DE glioblastoma; radiogenomics; TERT mutation
ID telomerase reverse-transcriptase; contrast transfer-coefficient; enhanced perfusion mri; central-nervous-system; prognostic-factor; tumors; brain; expression; biomarkers; invasion
AB BACKGROUND AND PURPOSE Telomerase reverse transcriptase (TERT) promoter mutations are associated with worse prognosis in glioblastoma. The purpose of this study was to evaluate whether TERT mutation status was associated with specific morphologic and quantitative imaging features. METHODS Twenty-nine patients with isocitrate dehydrogenase 1/2-wildtype glioblastoma (13 TERT-wildtype, 16 TERT-mutated), who underwent preoperative magnetic resonance (MR) imaging were included in this retrospective study. Qualitative imaging phenotypes were evaluated using the Visually Accessible Rembrandt Images (VASARIs) feature set. Histogram analysis of apparent diffusion coefficient (ADC) and dynamic contrast-enhanced MR perfusion values were performed on enhancing tumor volumes-of-interest, and differences between TERT-wildtype and TERT-mutated tumors were assessed. RESULTS VASARI analysis demonstrated that the majority of morphologic features were not significantly different between TERT-wildtype and TERT-mutated tumors, although a higher proportion of TERT-wildtype tumors featured nonenhancing tumor crossing midline (P = .014). TERT-mutated tumors demonstrated lower median rate constant k(ep) (.38 vs. .76, P = .03) and lower median volume transfer coefficient K-trans (.13 vs. .31, P = .02). There was no significant difference in median plasma volume v(p) (P = .92) or ADC values (P = .66) between the two groups. We further found a significant interaction between median k(ep) and K-trans and TERT status, respectively, suggesting greater risk of death with increasing blood-brain barrier dysfunction in TERT-mutated but not in TERT-wildtype tumors. CONCLUSION Our study demonstrates evidence of altered permeability metrics associated with TERT mutation in glioblastoma, laying the foundation for future prospective studies assessing implications for therapeutic management and clinical outcomes.
C1 [Ivanidze, Jana; Lum, Mark; Kovanlikaya, Ilhami; Chiang, Gloria C.] New York Presbyterian Hosp Cornell, Dept Radiol, New York, NY USA.
   [Pisapia, David] New York Presbyterian Hosp Cornell, Dept Pathol, New York, NY USA.
   [Magge, Rajiv; Fine, Howard A.] New York Presbyterian Hosp Cornell, Dept Neurol, New York, NY USA.
   [Ramakrishna, Rohan] New York Presbyterian Hosp Cornell, Dept Neurol Surg, New York, NY USA.
C3 NewYork-Presbyterian Hospital; NewYork-Presbyterian Hospital; NewYork-Presbyterian Hospital; NewYork-Presbyterian Hospital
RP Lum, M (corresponding author), New York Presbyterian Hosp Cornell, 525 E 68th St, New York, NY 10021 USA.
EM mal9271@nyp.org
CR Arevalo-Perez J, 2015, J NEUROIMAGING, V25, P792, DOI 10.1111/jon.12239
   Awasthi R, 2012, J COMPUT ASSIST TOMO, V36, P125, DOI 10.1097/RCT.0b013e31823f6c59
   Bonekamp D, 2015, J MAGN RESON IMAGING, V42, P87, DOI 10.1002/jmri.24756
   Boonzaier NR, 2017, RADIOLOGY, V284, P180, DOI 10.1148/radiol.2017160150
   Chang P, 2015, 2015 ANN M SOC IM IN, V0, P0
   Chen PC, 2013, ONCOL REP, V30, P1157, DOI 10.3892/or.2013.2563
   Choi YS, 2015, AM J NEURORADIOL, V36, P2235, DOI 10.3174/ajnr.A4449
   Chow DS, 2016, AM J ROENTGENOL, V206, P1073, DOI 10.2214/AJR.15.14529
   Corraini P, 2017, CLIN EPIDEMIOL, V9, P331, DOI 10.2147/CLEP.S129728
   Ding DQ, 2013, FASEB J, V27, P4375, DOI 10.1096/fj.13-230904
   Ersoy TF, 2017, NEURORADIOLOGY, V59, P1223, DOI 10.1007/s00234-017-1920-1
   Frampton GM, 2013, NAT BIOTECHNOL, V31, P1023, DOI 10.1038/nbt.2696
   Horn S, 2013, SCIENCE, V339, P959, DOI 10.1126/science.1230062
   Jain R, 2014, RADIOLOGY, V272, P484, DOI 10.1148/radiol.14131691
   Jeong DE, 2017, ONCOL LETT, V14, P8213, DOI 10.3892/ol.2017.7196
   Killela PJ, 2013, P NATL ACAD SCI USA, V110, P6021, DOI 10.1073/pnas.1303607110
   Kim HS, 2014, RADIOLOGY, V273, P831, DOI 10.1148/radiol.14132868
   Li XG, 2015, CANCER IMAGING, V15, P0, DOI 10.1186/s40644-015-0039-z
   Louis DN, 2016, ACTA NEUROPATHOL, V131, P803, DOI 10.1007/s00401-016-1545-1
   Mei PJ, 2015, MED ONCOL, V32, P0, DOI 10.1007/s12032-015-0545-7
   Mills SJ, 2006, AM J NEURORADIOL, V27, P853
   Nguyen TB, 2015, AM J NEURORADIOL, V36, P63, DOI 10.3174/ajnr.A4006
   Nonoguchi N, 2013, ACTA NEUROPATHOL, V126, P931, DOI 10.1007/s00401-013-1163-0
   Ostrom QT, 2015, NEURO-ONCOLOGY, V16, P1, DOI 10.1093/neuonc/nox158
   Park YJ, 2016, CANCER LETT, V370, P222, DOI 10.1016/j.canlet.2015.10.021
   Park YJ, 2014, ANTICANCER RES, V34, P6389
   Reitman ZJ, 2013, ACTA NEUROPATHOL, V126, P789, DOI 10.1007/s00401-013-1207-5
   Rempe RG, 2016, J CEREBR BLOOD F MET, V36, P1481, DOI 10.1177/0271678X16655551
   Riemenschneider MJ, 2010, ACTA NEUROPATHOL, V120, P567, DOI 10.1007/s00401-010-0736-4
   Simon M, 2015, NEURO-ONCOLOGY, V17, P45, DOI 10.1093/neuonc/nou158
   Spiegl-Kreinecker S, 2015, NEURO-ONCOLOGY, V17, P1231, DOI 10.1093/neuonc/nov010
   Thomas AA, 2015, J NEURO-ONCOL, V125, P183, DOI 10.1007/s11060-015-1893-z
   Ulyte A, 2016, NEURORADIOLOGY, V58, P1197, DOI 10.1007/s00234-016-1741-7
   Velazquez ER, 2015, SCI REP-UK, V5, P0, DOI 10.1038/srep16822
   Wu XQ, 2013, CELL SIGNAL, V25, P2462, DOI 10.1016/j.cellsig.2013.08.009
   Zulfiqar M, 2013, AM J ROENTGENOL, V200, P624, DOI 10.2214/AJR.12.8679
NR 36
TC 20
Z9 22
U1 1
U2 8
PU WILEY
PI HOBOKEN
PA 111 RIVER ST, HOBOKEN 07030-5774, NJ USA
SN 1051-2284
EI 1552-6569
J9 J NEUROIMAGING
JI J. Neuroimaging
PD MAY-JUN 15
PY 2019
VL 29
IS 3
BP 357
EP 363
DI 10.1111/jon.12596
PG 7
WC Clinical Neurology; Neuroimaging; Radiology, Nuclear Medicine & Medical Imaging
SC Neurosciences & Neurology; Radiology, Nuclear Medicine & Medical Imaging
GA HX3TM
UT WOS:000467315700008
PM 30644143
DA 2024-03-01
ER

PT J
AU Liao, HT
   Zhang, Z
   Chen, J
   Liao, MH
   Xu, L
   Wu, ZR
   Yuan, KF
   Song, B
   Zeng, Y
AF Liao, Haotian
   Zhang, Zhen
   Chen, Jie
   Liao, Mingheng
   Xu, Lin
   Wu, Zhenru
   Yuan, Kefei
   Song, Bin
   Zeng, Yong
TI Preoperative Radiomic Approach to Evaluate Tumor-Infiltrating CD8<SUP>+</SUP> T Cells in Hepatocellular Carcinoma Patients Using Contrast-Enhanced Computed Tomography
SO ANNALS OF SURGICAL ONCOLOGY
LA English
DT Article
ID immune cells; blockade; survival; pembrolizumab; expression; images
AB Background. To help identify potential hepatocellular carcinoma (HCC) candidates for immunotherapies, we aimed to develop and validate a radiomics-based biomarker (Rad score) to predict the infiltration of tumor-infiltrating CD8(+) T cells in HCC patients, and to evaluate the correlation of Rad score with tumor immune characteristics. Methods. Overall, 142 HCC patients (n = 100 and n = 42 in the training and validation sets, respectively) were subjected to radiomic feature extraction. Imaging features and immunochemistry data of patients in the training set were subjected to elastic-net regularized regression analysis to predict the level of CD8(+) T cell infiltration. Results. A Rad score for CD8(+) T-cell infiltration, which contained seven variables, was developed and was validated in the validation set (area under the curve [AUC]: training set 0.751, 95% confidence interval [CI] 0.656-0.846; validation set 0.705, 95% CI 0.547-0.863). The decision curve indicated the clinical usefulness of the Rad score. A higher Rad score correlated with superior overall and disease-free survival outcomes (p = 0.012 and 0.0088, respectively). Using the pathological slides, we found that the Rad score positively correlated with the percentage of tumor-infiltrating lymphocytes (TILs; Spearman rho = 0.51, p < 0.0001). Moreover, the Rad score could also discriminate inflamed tumors from immune-desert and immune-excluded tumors (Kruskal-Wallis, p < 0.0001), and higher Rad scores could be found in patients with positive programmed cell death ligand 1 expression in tumor/immune cells, as well as those with positive programmed cell death protein 1 expression. Conclusion. The newly developed Rad score was a powerful predictor of CD8(+) T-cell infiltration, which could be useful in identifying potential HCC patients who can benefit from immunotherapies when validated in large-scale prospective cohorts.
C1 [Liao, Haotian; Liao, Mingheng; Xu, Lin; Yuan, Kefei; Zeng, Yong] Sichuan Univ, West China Hosp, Dept Liver Surg, Liver Transplantat Div, Chengdu, Sichuan, Peoples R China.
   [Zhang, Zhen; Chen, Jie; Song, Bin] Sichuan Univ, West China Hosp, Dept Radiol, Chengdu, Sichuan, Peoples R China.
   [Wu, Zhenru] Sichuan Univ, West China Hosp, Dept Pathol, Lab Pathol, Chengdu, Sichuan, Peoples R China.
   [Liao, Haotian; Liao, Mingheng; Xu, Lin; Yuan, Kefei; Zeng, Yong] Sichuan Univ, West China Hosp, Lab Liver Surg, Chengdu, Sichuan, Peoples R China.
C3 Sichuan University; Sichuan University; Sichuan University; Sichuan University
RP Song, B (corresponding author), Sichuan Univ, West China Hosp, Dept Radiol, Chengdu, Sichuan, Peoples R China.
EM songb_radiology@163.com; zengyong@medmail.com.cn
FU Natural Science Foundation of China [81872004, 81800564, 81770615, 81700555, 81672882, 81502441]; Science and Technology Support Program of Sichuan Province [2017SZ0003, 2018SZ0115]; Science and Technology Program of Tibet Autonomous Region [XZ201801-GB-02]
CR Aerts HJWL, 2014, NAT COMMUN, V5, P0, DOI 10.1038/ncomms5006
   Brunner SM, 2015, HEPATOLOGY, V61, P1957, DOI 10.1002/hep.27728
   Calderaro J, 2016, HEPATOLOGY, V64, P2038, DOI 10.1002/hep.28710
   Chen DS, 2017, NATURE, V541, P321, DOI 10.1038/nature21349
   Chen WQ, 2016, CA-CANCER J CLIN, V66, P115, DOI 10.3322/caac.21338
   Denkert C, 2018, LANCET ONCOL, V19, P40, DOI 10.1016/S1470-2045(17)30904-X
   Dhir M, 2016, ANN SURG, V263, P1112, DOI 10.1097/SLA.0000000000001556
   El-Khoueiry AB, 2017, LANCET, V389, P2492, DOI 10.1016/S0140-6736(17)31046-2
   Erdag G, 2012, CANCER RES, V72, P1070, DOI 10.1158/0008-5472.CAN-11-3218
   European Assoc Study Liver, 2018, J HEPATOL, V69, P182, DOI 10.1016/j.jhep.2018.03.019
   Gabrielson A, 2016, CANCER IMMUNOL RES, V4, P419, DOI 10.1158/2326-6066.CIR-15-0110
   Gajewski TF, 2015, SEMIN ONCOL, V42, P663, DOI 10.1053/j.seminoncol.2015.05.011
   Galon J, 2006, SCIENCE, V313, P1960, DOI 10.1126/science.1129139
   Gillies RJ, 2016, RADIOLOGY, V278, P563, DOI 10.1148/radiol.2015151169
   Hegde PS, 2016, CLIN CANCER RES, V22, P1865, DOI 10.1158/1078-0432.CCR-15-1507
   Herbst RS, 2014, NATURE, V515, P563, DOI 10.1038/nature14011
   Hugo W, 2016, CELL, V165, P35, DOI 10.1016/j.cell.2016.02.065
   Kim JM, 2016, ANN ONCOL, V27, P1492, DOI 10.1093/annonc/mdw217
   Lambin P, 2012, EUR J CANCER, V48, P441, DOI 10.1016/j.ejca.2011.11.036
   Limkin EJ, 2017, ANN ONCOL, V28, P1191, DOI 10.1093/annonc/mdx034
   Liu CQ, 2018, BRIT J CANCER, V119, P80, DOI 10.1038/s41416-018-0144-4
   McAlinden C, 2011, OPHTHAL PHYSL OPT, V31, P330, DOI 10.1111/j.1475-1313.2011.00851.x
   Meng XJ, 2015, CANCER TREAT REV, V41, P868, DOI 10.1016/j.ctrv.2015.11.001
   Pantic I, 2013, AN ACAD BRAS CIENC, V85, P1063, DOI 10.1590/S0001-37652013005000045
   Pardoll DM, 2012, NAT REV CANCER, V12, P252, DOI 10.1038/nrc3239
   Peng J, 2018, DIAGN INTERV RADIOL, V24, P121, DOI 10.5152/dir.2018.17467
   Reck M, 2016, NEW ENGL J MED, V375, P1823, DOI 10.1056/NEJMoa1606774
   Robert C, 2015, NEW ENGL J MED, V372, P2521, DOI 10.1056/NEJMoa1503093
   Rossi C, 2018, AM J HEMATOL, V93, P1042, DOI 10.1002/ajh.25154
   Sangro B, 2013, J HEPATOL, V59, P81, DOI 10.1016/j.jhep.2013.02.022
   Shamir L, 2009, BIOINFORMATICS, V25, P3060, DOI 10.1093/bioinformatics/btp571
   Sideras K, 2017, INT J CANCER, V141, P572, DOI 10.1002/ijc.30760
   Sideras K, 2017, ONCOIMMUNOLOGY, V6, P0, DOI 10.1080/2162402X.2016.1273309
   Spranger S, 2013, SCI TRANSL MED, V5, P0, DOI 10.1126/scitranslmed.3006504
   Sun R, 2018, LANCET ONCOL, V19, P1180, DOI 10.1016/S1470-2045(18)30413-3
   Taube JM, 2014, CLIN CANCER RES, V20, P5064, DOI 10.1158/1078-0432.CCR-13-3271
   Tumeh PC, 2014, NATURE, V515, P568, DOI 10.1038/nature13954
   Wada Y, 1998, HEPATOLOGY, V27, P407, DOI 10.1002/hep.510270214
   Zhang L, 2003, NEW ENGL J MED, V348, P203, DOI 10.1056/NEJMoa020177
   Zwanenburg A, 2016, RADIOLOGY, V295, P328
NR 40
TC 56
Z9 58
U1 2
U2 14
PU SPRINGER
PI NEW YORK
PA ONE NEW YORK PLAZA, SUITE 4600, NEW YORK, NY, UNITED STATES
SN 1068-9265
EI 1534-4681
J9 ANN SURG ONCOL
JI Ann. Surg. Oncol.
PD DEC 15
PY 2019
VL 26
IS 13
BP 4537
EP 4547
DI 10.1245/s10434-019-07815-9
PG 11
WC Oncology; Surgery
SC Oncology; Surgery
GA KC0NK
UT WOS:000506884200056
PM 31520208
DA 2024-03-01
ER

PT J
AU Yin, P
   Mao, N
   Zhao, C
   Wu, JF
   Sun, C
   Chen, L
   Hong, N
AF Yin, Ping
   Mao, Ning
   Zhao, Chao
   Wu, Jiangfen
   Sun, Chao
   Chen, Lei
   Hong, Nan
TI Comparison of radiomics machine-learning classifiers and feature selection for differentiation of sacral chordoma and sacral giant cell tumour based on 3D computed tomography features
SO EUROPEAN RADIOLOGY
LA English
DT Article
DE Sacrum; Bone neoplasms; Algorithms; Machine learning
ID ct radiomics; mri; classification; prediction; variability; performance; survival; outcm
AB ObjectiveWe aimed to identify optimal machine-learning methods for preoperative differentiation of sacral chordoma (SC) and sacral giant cell tumour (SGCT) based on 3D non-enhanced computed tomography (CT) and CT-enhanced (CTE) features.MethodsA total of 95 patients were divided into a training set and a validation set. Three best feature selection methods (Relief, least absolute shrinkage and selection operator (LASSO) and Random Forest (RF)) and three classification methods, including generalised linear models (GLM), support vector machines (SVM) and RF, were compared for their performance in distinguishing SC and SGCT. The performance of the radiomics model was investigated via area under the receiver-operating characteristic curve (AUC) and accuracy (ACC) analysis.ResultsThe selection method LASSO + classifier GLM had the highest AUC of 0.984 and ACC of 0.897 in the validating set, followed by Relief + GLM (AUC = 0.909, ACC = 0.862) and LASSO + SVM (AUC = 0.900, ACC = 0.862) based on CTE features. For CT features, RF + GLM had the highest AUC of 0.889, while LASSO + GLM achieved a high ACC of 0.793 in the validating set. Regardless of the methods, CTE features significantly outperformed those from CT for the differentiation of SC and SGCT (Z(AUC) = -3.029, Z(ACC) = -4.553; p < 0.05).ConclusionsOur study demonstrated CTE features performed better than CT features. The selection method LASSO + classifier GLM had the best performance in differentiation of SC and SGCT, which could enhance the application of radiomics methods in sacral tumours.Key Points center dot Sacral chordoma and sacral giant cell tumour are the two most common primary tumours of the sacrum with many common clinical and imaging characteristics.center dot A radiomics model helps clinicians to identify the histology of a sacral tumour.center dot CTE features should be preferred.
C1 [Yin, Ping; Mao, Ning; Zhao, Chao; Sun, Chao; Chen, Lei; Hong, Nan] Peking Univ, Peoples Hosp, Dept Radiol, 11 Xizhimen Nandajie, Beijing 100044, Peoples R China.
   [Mao, Ning] Qindao Univ, Med Coll, Dept Radiol, Affiliated Yantai Yuhuangding Hosp, Yantai, Shandong, Peoples R China.
   [Wu, Jiangfen] GE Healthcare, Shanghai, Peoples R China.
C3 Peking University; Qingdao University; General Electric
RP Hong, N (corresponding author), Peking Univ, Peoples Hosp, Dept Radiol, 11 Xizhimen Nandajie, Beijing 100044, Peoples R China.
EM hongnan@bjmu.edu.cn
CR Asl BM, 2008, ARTIF INTELL MED, V44, P51, DOI 10.1016/j.artmed.2008.04.007
   Avanzo M, 2017, PHYS MEDICA, V38, P122, DOI 10.1016/j.ejmp.2017.05.071
   Bashir U, 2017, EJNMMI RES, V7, P0, DOI 10.1186/s13550-017-0310-3
   Bowen SR, 2018, J MAGN RESON IMAGING, V47, P1388, DOI 10.1002/jmri.25874
   Breiman L, 2001, MACHINE LEARNING, V45, P5, DOI 10.1023/A:1010933404324
   Cha KH, 2017, SCI REP-UK, V7, P0, DOI 10.1038/s41598-017-09315-w
   Fernández-Delgado M, 2014, J MACH LEARN RES, V15, P3133
   Gerber S, 2008, SKELETAL RADIOL, V37, P277, DOI 10.1007/s00256-007-0413-4
   Hawkins SH, 2014, IEEE ACCESS, V2, P1418, DOI 10.1109/ACCESS.2014.2373335
   Jamshidi K, 2017, ARCH BONE JT SURG-AB, V5, P443
   Ji T, 2017, CLIN ORTHOP RELAT R, V475, P620, DOI 10.1007/s11999-016-4773-8
   Kickingereder P, 2016, RADIOLOGY, V280, P880, DOI 10.1148/radiol.2016160845
   Lambin P, 2017, NAT REV CLIN ONCOL, V14, P749, DOI 10.1038/nrclinonc.2017.141
   Larue RTHM, 2017, BRIT J RADIOL, V90, P0, DOI 10.1259/bjr.20160665
   Liu J, 2016, J MAGN RESON IMAGING, V44, P445, DOI 10.1002/jmri.25156
   Lubner MG, 2017, RADIOGRAPHICS, V37, P1483, DOI 10.1148/rg.2017170056
   Parekh V, 2016, EXPERT REV PRECIS ME, V1, P207, DOI 10.1080/23808993.2016.1164013
   Parmar C, 2015, FRONT ONCOL, V5, P0, DOI 10.3389/fonc.2015.00272
   Parmar C, 2015, SCI REP-UK, V5, P0, DOI 10.1038/srep13087
   Pota M, 2017, ARTIF INTELL MED, V81, P41, DOI 10.1016/j.artmed.2017.03.004
   Ruosi C, 2015, EUR SPINE J, V24, PS912, DOI 10.1007/s00586-015-4276-4
   Shen C, 2017, TRANSL ONCOL, V10, P886, DOI 10.1016/j.tranon.2017.08.007
   Si MJ, 2013, EUR J RADIOL, V82, P2309, DOI 10.1016/j.ejrad.2013.08.034
   Sun YQ, 2018, J MAGN RESON IMAGING, V48, P615, DOI 10.1002/jmri.25969
   Thornton E, 2012, BRIT J RADIOL, V85, P279, DOI 10.1259/bjr/25247602
   Tixier F, 2014, PLOS ONE, V9, P0, DOI 10.1371/journal.pone.0099567
   Vallières M, 2015, PHYS MED BIOL, V60, P5471, DOI 10.1088/0031-9155/60/14/5471
   Wu SX, 2017, CLIN CANCER RES, V23, P6904, DOI 10.1158/1078-0432.CCR-17-1510
   Wu WM, 2016, FRONT ONCOL, V6, P0, DOI 10.3389/fonc.2016.00071
   Yip SSF, 2016, PHYS MED BIOL, V61, PR150, DOI 10.1088/0031-9155/61/13/R150
   Yuan M, 2017, EUR RADIOL, V27, P4857, DOI 10.1007/s00330-017-4855-3
   Zhang B, 2017, CLIN CANCER RES, V23, P4259, DOI 10.1158/1078-0432.CCR-16-2910
   Zhang B, 2017, CANCER LETT, V403, P21, DOI 10.1016/j.canlet.2017.06.004
   Zhu XQ, 2019, IEEE T SMART GRID, V10, P4838, DOI 10.1109/TSG.2018.2869367
NR 34
TC 75
Z9 82
U1 1
U2 38
PU SPRINGER
PI NEW YORK
PA ONE NEW YORK PLAZA, SUITE 4600, NEW YORK, NY, UNITED STATES
SN 0938-7994
EI 1432-1084
J9 EUR RADIOL
JI Eur. Radiol.
PD APR 15
PY 2019
VL 29
IS 4
BP 1841
EP 1847
DI 10.1007/s00330-018-5730-6
PG 7
WC Radiology, Nuclear Medicine & Medical Imaging
SC Radiology, Nuclear Medicine & Medical Imaging
GA HP0BG
UT WOS:000461329400024
PM 30280245
DA 2024-03-01
ER

PT J
AU Wang, S
   Shi, JY
   Ye, ZX
   Dong, D
   Yu, DD
   Zhou, M
   Liu, Y
   Gevaert, O
   Wang, K
   Zhu, YB
   Zhou, HY
   Liu, ZY
   Tian, J
AF Wang, Shuo
   Shi, Jingyun
   Ye, Zhaoxiang
   Dong, Di
   Yu, Dongdong
   Zhou, Mu
   Liu, Ying
   Gevaert, Olivier
   Wang, Kun
   Zhu, Yongbei
   Zhou, Hongyu
   Liu, Zhenyu
   Tian, Jie
TI Predicting EGFR mutation status in lung adenocarcinoma on computed tomography image using deep learning
SO EUROPEAN RESPIRATORY JOURNAL
LA English
DT Article
ID cancer; radiogenomics; radiomics; features; classification; chemotherapy; phenotypes; diseases; system
AB Epidermal growth factor receptor (EGFR) genotyping is critical for treatment guidelines such as the use of tyrosine kinase inhibitors in lung adenocarcinoma. Conventional identification of EGFR genotype requires biopsy and sequence testing which is invasive and may suffer from the difficulty of accessing tissue samples. Here, we propose a deep learning model to predict EGFR mutation status in lung adenocarcinoma using non-invasive computed tomography (CT). We retrospectively collected data from 844 lung adenocarcinoma patients with pre-operative CT images, EGFR mutation and clinical information from two hospitals. An end-to-end deep learning model was proposed to predict the EGFR mutation status by CT scanning. By training in 14926 CT images, the deep learning model achieved encouraging predictive performance in both the primary cohort (n=603; AUC 0.85, 95% CI 0.83-0.88) and the independent validation cohort (n=241; AUC 0.81, 95% CI 0.79-0.83), which showed significant improvement over previous studies using hand-crafted CT features or clinical characteristics (p<0.001). The deep learning score demonstrated significant differences in EGFR-mutant and EGFR-wild type tumours (p<0.001). Since CT is routinely used in lung cancer diagnosis, the deep learning model provides a non-invasive and easy-to-use method for EGFR mutation status prediction.
C1 [Wang, Shuo; Dong, Di; Yu, Dongdong; Wang, Kun; Zhu, Yongbei; Liu, Zhenyu; Tian, Jie] Chinese Acad Sci, Inst Automat, CAS Key Lab Mol Imaging, Beijing 100190, Peoples R China.
   [Wang, Shuo; Dong, Di; Yu, Dongdong; Tian, Jie] Univ Chinese Acad Sci, Beijing, Peoples R China.
   [Shi, Jingyun] Tongji Univ, Shanghai Pulm Hosp, Sch Med, Dept Resp Med, Shanghai, Peoples R China.
   [Ye, Zhaoxiang; Liu, Ying] Tianjin Med Univ Canc Inst & Hosp, Natl Clin Res Ctr Canc, Tianjins Clin Res Ctr Canc, Dept Radiol,Key Lab Canc Prevent & Therapy, Tianjin, Peoples R China.
   [Zhou, Mu; Gevaert, Olivier] Stanford Univ, Stanford Ctr Biomed Informat Res, Dept Med, Stanford, CA USA.
   [Zhou, Hongyu] Chinese Acad Sci, Paul C Lauterbur Res Ctr Biomed Imaging, Shenzhen Inst Adv Technol, Shenzhen, Peoples R China.
   [Tian, Jie] Beihang Univ, Sch Med, Beijing Adv Innovat Ctr Big Databased Precis Med, Beijing, Peoples R China.
C3 Chinese Academy of Sciences; Institute of Automation, CAS; Chinese Academy of Sciences; University of Chinese Academy of Sciences, CAS; Tongji University; Tianjin Medical University; Stanford University; Chinese Academy of Sciences; Shenzhen Institute of Advanced Technology, CAS; Beihang University
RP Tian, J (corresponding author), Chinese Acad Sci, Inst Automat, CAS Key Lab Mol Imaging, Beijing 100190, Peoples R China.
EM jie.tian@ia.ac.cn
FU National Key R&D Programme of China [2017YFA0205200, 2017YFC1308700, 2017YFC1309100, 2016YFC010380]; National Natural Science Foundation of China [81227901, 81771924, 81501616, 61231004, 81671851, 81527805]; Beijing Municipal Science and Technology Commission [Z171100000117023, Z161100002616022]; Beijing Natural Science Foundation [L182061]; Bureau of International Cooperation of Chinese Academy of Sciences [173211KYSB20160053]; Instrument Developing Project of the Chinese Academy of Sciences [YZ201502]; Youth Innovation Promotion Association CAS [2017175]; National Institute of Biomedical Imaging and Bioengineering of the National Institutes of Health [R01EB020527]
CR Aerts HJWL, 2014, NAT COMMUN, V5, P0, DOI 10.1038/ncomms5006
   Esteva A, 2017, NATURE, V542, P115, DOI 10.1038/nature21056
   Gevaert O, 2017, SCI REP-UK, V7, P0, DOI 10.1038/srep41674
   Gevaert O, 2012, RADIOLOGY, V264, P387, DOI 10.1148/radiol.12111607
   Gillies RJ, 2016, RADIOLOGY, V278, P563, DOI 10.1148/radiol.2015151169
   Girard N, 2012, EUR RESPIR J, V39, P366, DOI 10.1183/09031936.00010111
   Hazlett HC, 2017, NATURE, V542, P348, DOI 10.1038/nature21369
   Huang G, 2017, PROC CVPR IEEE, V0, PP2261, DOI 10.1109/CVPR.2017.243
   Huang YQ, 2016, J CLIN ONCOL, V34, P2157, DOI 10.1200/JCO.2015.65.9128
   Itakura H, 2015, SCI TRANSL MED, V7, P0, DOI 10.1126/scitranslmed.aaa7582
   Karlo CA, 2014, RADIOLOGY, V270, P464, DOI 10.1148/radiol.13130663
   Kauczor HU, 2017, EUR RESPIR J, V49, P0, DOI 10.1183/13993003.00064-2017
   Kermany DS, 2018, CELL, V172, P1122, DOI 10.1016/j.cell.2018.02.010
   Lakhani P, 2017, RADIOLOGY, V284, P574, DOI 10.1148/radiol.2017162326
   Lambin P, 2017, NAT REV CLIN ONCOL, V14, P749, DOI 10.1038/nrclinonc.2017.141
   LeCun Yann, 2015, NATURE, V521, P436, DOI 10.1038/NATURE14539
   Li TH, 2013, J CLIN ONCOL, V31, P1039, DOI 10.1200/JCO.2012.45.3753
   Liu Y, 2016, CLIN LUNG CANCER, V17, P441, DOI 10.1016/j.cllc.2016.02.001
   Liu Y, 2016, RADIOLOGY, V280, P271, DOI 10.1148/radiol.2016151455
   Loughran CF, 2011, BRIT J RADIOL, V84, P869, DOI 10.1259/bjr/77245199
   Maemondo M, 2010, NEW ENGL J MED, V362, P2380, DOI 10.1056/NEJMoa0909530
   Sacher AG, 2016, JAMA ONCOL, V2, P313, DOI 10.1001/jamaoncol.2015.4482
   Selvaraju RR, 2017, IEEE I CONF COMP VIS, V0, PP618, DOI 10.1109/ICCV.2017.74
   Sequist LV, 2013, J CLIN ONCOL, V31, P3327, DOI 10.1200/JCO.2012.44.2806
   Shen W, 2017, PATTERN RECOGN, V61, P663, DOI 10.1016/j.patcog.2016.05.029
   Silver D, 2017, NATURE, V550, P354, DOI 10.1038/nature24270
   Ting DSW, 2017, JAMA-J AM MED ASSOC, V318, P2211, DOI 10.1001/jama.2017.18152
   van Griethuysen JJM, 2017, CANCER RES, V77, PE104, DOI 10.1158/0008-5472.CAN-17-0339
   Velazquez ER, 2017, CANCER RES, V77, P3922, DOI 10.1158/0008-5472.CAN-17-0122
   Wang S, 2018, RADIOTHER ONCOL, V0, PS0167
   Wang S, 2018, IEEE ENG MED BIO, V0, PP2583, DOI 10.1109/EMBC.2018.8512833
   Wang S, 2017, MED IMAGE ANAL, V40, P172, DOI 10.1016/j.media.2017.06.014
   Yano M, 2006, J THORAC ONCOL, V1, P413, DOI 10.1097/01243894-200606000-00006
   Zhou CC, 2011, LANCET ONCOL, V12, P735, DOI 10.1016/S1470-2045(11)70184-X
   Zhou JY, 2015, EUR RADIOL, V25, P1257, DOI 10.1007/s00330-014-3516-z
   Zhou M, 2018, RADIOLOGY, V286, P307, DOI 10.1148/radiol.2017161845
NR 37
TC 241
Z9 260
U1 26
U2 194
PU EUROPEAN RESPIRATORY SOC JOURNALS LTD
PI SHEFFIELD
PA 442 GLOSSOP RD, SHEFFIELD S10 2PX, ENGLAND
SN 0903-1936
EI 1399-3003
J9 EUR RESPIR J
JI Eur. Resp. J.
PD MAR 1
PY 2019
VL 53
IS 3
BP 
EP 
DI 10.1183/13993003.00986-2018
PG 11
WC Respiratory System
SC Respiratory System
GA HX6OU
UT WOS:000467523800002
PM 30635290
DA 2024-03-01
ER

PT J
AU Wei, JW
   Yang, GQ
   Hao, XH
   Gu, DS
   Tan, Y
   Wang, XC
   Dong, D
   Zhang, ST
   Wang, L
   Zhang, H
   Tian, J
AF Wei, Jingwei
   Yang, Guoqiang
   Hao, Xiaohan
   Gu, Dongsheng
   Tan, Yan
   Wang, Xiaochun
   Dong, Di
   Zhang, Shuaitong
   Wang, Le
   Zhang, Hui
   Tian, Jie
TI A multi-sequence and habitat-based MRI radiomics signature for preoperative prediction of MGMT promoter methylation in astrocytomas with prognostic implication
SO EUROPEAN RADIOLOGY
LA English
DT Article
DE Astrocytoma; Methylation; Prognosis; Diagnostic imaging; ROC curve
ID apparent diffusion-coefficient; dna methyltransferase; idh1 mutation; temozolomide; glioblastomas; survival; radiotherapy; biomarker; marker; images
AB ObjectivesOxygen 6-methylguanine-DNA methyltransferase (MGMT) promoter methylation is a significant prognostic biomarker in astrocytomas, especially for temozolomide (TMZ) chemotherapy. This study aimed to preoperatively predict MGMT methylation status based on magnetic resonance imaging (MRI) radiomics and validate its value for evaluation of TMZ chemotherapy effect.MethodsWe retrospectively reviewed a cohort of 105 patients with grade II-IV astrocytomas. Radiomic features were extracted from the tumour and peritumoral oedema habitats on contrast-enhanced T1-weighted images, T2-weighted fluid-attenuated inversion recovery images and apparent diffusion coefficient (ADC) maps. The following radiomics analysis was structured in three phases: feature reduction, signature construction and discrimination statistics. A fusion radiomics signature was finally developed using logistic regression modelling. Predictive performance was compared between the radiomics signature, previously reported clinical factors and ADC parameters. Validation was additionally performed on a time-independent cohort (n = 31). The prognostic value of the signature on overall survival for TMZ chemotherapy was explored using Kaplan Meier estimation.ResultsThe fusion radiomics signature exhibited supreme power for predicting MGMT promoter methylation, with area under the curve values of 0.925 in the training cohort and 0.902 in the validation cohort. Performance of the radiomics signature surpassed that of clinical factors and ADC parameters. Moreover, the radiomics approach successfully divided patients into high-risk and low-risk groups for overall survival after TMZ chemotherapy (p = 0.03).ConclusionsThe proposed radiomics signature accurately predicted MGMT promoter methylation in patients with astrocytomas, and achieved survival stratification for TMZ chemotherapy, thus providing a preoperative basis for individualised treatment planning.Key Points center dot Radiomics using magnetic resonance imaging can preoperatively perform satisfactory prediction of MGMT methylation in grade II-IV astrocytomas.center dot Habitat-based radiomics can improve efficacy in predicting MGMT methylation status.center dot Multi-sequence radiomics signature has the power to evaluate TMZ chemotherapy effect.
C1 [Wei, Jingwei; Hao, Xiaohan; Gu, Dongsheng; Dong, Di; Zhang, Shuaitong; Tian, Jie] Chinese Acad Sci, Inst Automat, Key Lab Mol Imaging, Beijing 100190, Peoples R China.
   [Wei, Jingwei; Gu, Dongsheng; Dong, Di; Zhang, Shuaitong; Tian, Jie] Beijing Key Lab Mol Imaging, Beijing 100190, Peoples R China.
   [Wei, Jingwei; Tan, Yan; Dong, Di; Zhang, Shuaitong; Tian, Jie] Univ Chinese Acad Sci, Beijing 100049, Peoples R China.
   [Yang, Guoqiang; Tan, Yan; Wang, Xiaochun; Wang, Le; Zhang, Hui] Shanxi Med Univ, Dept Radiol, Clin Med Coll 1, Taiyuan 030001, Shanxi, Peoples R China.
C3 Chinese Academy of Sciences; Institute of Automation, CAS; Chinese Academy of Sciences; University of Chinese Academy of Sciences, CAS; Shanxi Medical University
RP Tian, J (corresponding author), Chinese Acad Sci, Inst Automat, Key Lab Mol Imaging, Beijing 100190, Peoples R China.; Tian, J (corresponding author), Beijing Key Lab Mol Imaging, Beijing 100190, Peoples R China.; Tian, J (corresponding author), Univ Chinese Acad Sci, Beijing 100049, Peoples R China.; Zhang, H (corresponding author), Shanxi Med Univ, Dept Radiol, Clin Med Coll 1, Taiyuan 030001, Shanxi, Peoples R China.
EM zhanghui_mr@163.com; tian@ieee.org
FU National Natural Science Foundation of China [81471652, 81771824, 11705112, 81701681, 81227901, 61231004, 81501616, 81671854, 81771924]; Precision Medicine Key Innovation Team Project [YT1601]; Social Development Projects of Key R&D programme in Shanxi Province [201703D321016]; Natural Science Foundation of Shanxi Province [201601D021162]; China Postdoctoral Science Foundation [2017M621108]; National Key R&D Program of China [2017YFA0205200, 2017YFC1308700, 2017YFC1308701, 2017YFC1309100]; Science and Technology Service Network Initiative of the Chinese Academy of Sciences [KFJ-SW-STS-160]
CR Bock J, 2001, POWER SAMPLE SIZE CA, V11, P309
   Brown R, 2008, CLIN CANCER RES, V14, P2357, DOI 10.1158/1078-0432.CCR-07-1964
   Cairncross G, 2013, J CLIN ONCOL, V31, P337, DOI 10.1200/JCO.2012.43.2674
   DeAngelis LM, 2001, NEW ENGL J MED, V344, P114, DOI 10.1056/NEJM200101113440207
   Drabycz S, 2010, NEUROIMAGE, V49, P1398, DOI 10.1016/j.neuroimage.2009.09.049
   Dunn J, 2009, BRIT J CANCER, V101, P124, DOI 10.1038/sj.bjc.6605127
   Ellingson BM, 2012, NEUROIMAGE, V59, P908, DOI 10.1016/j.neuroimage.2011.09.076
   Eoli M, 2007, CLIN CANCER RES, V13, P2606, DOI 10.1158/1078-0432.CCR-06-2184
   Everhard S, 2006, ANN NEUROL, V60, P740, DOI 10.1002/ana.21044
   Gillies RJ, 2016, RADIOLOGY, V278, P563, DOI 10.1148/radiol.2015151169
   Hegi ME, 2005, NEW ENGL J MED, V352, P997, DOI 10.1056/NEJMoa043331
   Helmreich JE, 2016, REGRESSION MODELING, V70, P0
   Henson JW, 2005, LANCET ONCOL, V6, P167, DOI 10.1016/S1470-2045(05)01767-5
   Huang YQ, 2016, RADIOLOGY, V281, P947, DOI 10.1148/radiol.2016152234
   Kickingereder P, 2017, NEUROONCOL, V0, P0
   Kickingereder P, 2016, RADIOLOGY, V280, P880, DOI 10.1148/radiol.2016160845
   Kumar V, 2012, MAGN RESON IMAGING, V30, P1234, DOI 10.1016/j.mri.2012.06.010
   Kuo MD, 2007, J VASC INTERV RADIOL, V18, P821, DOI 10.1016/j.jvir.2007.04.031
   Lambin P, 2012, EUR J CANCER, V48, P441, DOI 10.1016/j.ejca.2011.11.036
   Minniti G, 2014, J NEURO-ONCOL, V118, P377, DOI 10.1007/s11060-014-1443-0
   Romano A, 2013, EUR RADIOL, V23, P513, DOI 10.1007/s00330-012-2601-4
   Rundle-Thiele D, 2015, J MED RADIAT SCI, V62, P92, DOI 10.1002/jmrs.103
   Rutman AM, 2009, EUR J RADIOL, V70, P232, DOI 10.1016/j.ejrad.2009.01.050
   Sanai N, 2012, J NEUROSURG, V116, P1182, DOI 10.3171/2012.2.JNS111228
   Stupp R, 2005, NEW ENGL J MED, V352, P987, DOI 10.1056/NEJMoa043330
   Tate MC, 2011, J NEUROSURG, V114, P640, DOI 10.3171/2010.9.JNS10709
   Walker D G, 2001, AUSTRALAS RADIOL, V45, P472
   Wen PY, 2008, NEW ENGL J MED, V359, P492, DOI 10.1056/NEJMra0708126
   Wick W, 2014, NAT REV NEUROL, V10, P372, DOI 10.1038/nrneurol.2014.100
   Wick W, 2012, LANCET ONCOL, V13, P707, DOI 10.1016/S1470-2045(12)70164-X
   Xi YB, 2017, J MAGN RESON IMAGING, V0, P0
   Yoon RG, 2017, EUR RADIOL, V27, P255, DOI 10.1007/s00330-016-4346-y
   Yu JH, 2017, EUR RADIOL, V27, P3509, DOI 10.1007/s00330-016-4653-3
   Zhou M, 2014, TRANSL ONCOL, V7, P5, DOI 10.1593/tlo.13730
NR 34
TC 72
Z9 84
U1 4
U2 33
PU SPRINGER
PI NEW YORK
PA 233 SPRING ST, NEW YORK, NY 10013 USA
SN 0938-7994
EI 1432-1084
J9 EUR RADIOL
JI Eur. Radiol.
PD FEB 15
PY 2019
VL 29
IS 2
BP 877
EP 888
DI 10.1007/s00330-018-5575-z
PG 12
WC Radiology, Nuclear Medicine & Medical Imaging
SC Radiology, Nuclear Medicine & Medical Imaging
GA HG1IM
UT WOS:000454706500042
PM 30039219
DA 2024-03-01
ER

PT J
AU Cardenas, CE
   Yang, JZ
   Anderson, BM
   Court, LE
   Brock, KB
AF Cardenas, Carlos E.
   Yang, Jinzhong
   Anderson, Brian M.
   Court, Laurence E.
   Brock, Kristy B.
TI Advances in Auto-Segmentation
SO SEMINARS IN RADIATION ONCOLOGY
LA English
DT Article
ID convolutional neural-network; clinical target volume; neck ct images; atlas-based segmentation; automatic segmentation; mr-images; decision forests; label fusion; head; radiotherapy
AB Manual image segmentation is a time-consuming task routinely performed in radiotherapy to identify each patient's targets and anatomical structures. The efficacy and safety of the radiotherapy plan requires accurate segmentations as these regions of interest are generally used to optimize and assess the quality of the plan. However, reports have shown that this process can be subject to significant inter- and intraobserver variability. Furthermore, the quality of the radiotherapy treatment, and subsequent analyses (ie, radiomics, dosimetric), can be subject to the accuracy of these manual segmentations. Automatic segmentation (or auto-segmentation) of targets and normal tissues is, therefore, preferable as it would address these challenges. Previously, auto-segmentation techniques have been clustered into 3 generations of algorithms, with multiatlas based and hybrid techniques (third generation) being considered the state-of-the-art. More recently, however, the field of medical image segmentation has seen accelerated growth driven by advances in computer vision, particularly through the application of deep learning algorithms, suggesting we have entered the fourth generation of auto-segmentation algorithm development. In this paper, the authors review traditional (nondeep learning) algorithms particularly relevant for applications in radiotherapy. Concepts from deep learning are introduced focusing on convolutional neural networks and fully-convolutional networks which are generally used for segmentation tasks. Furthermore, the authors provide a summary of deep learning auto-segmentation radiotherapy applications reported in the literature. Lastly, considerations for clinical deployment (commissioning and QA) of auto-segmentation software are provided. (C) 2019 Elsevier Inc. All rights reserved.
EM CECardenas@mdanderson.org
CR AlBadawy EA, 2018, MED PHYS, V45, P1150, DOI 10.1002/mp.12752
   Aljabar P, 2009, NEUROIMAGE, V46, P726, DOI 10.1016/j.neuroimage.2009.02.018
   Unknown -, 2017, SCI REPORTS, V0, P0
   Unknown -, 2010, PROC. MICCAI 2010 WORKSHOP HEAD NECK AUTOSEGMENTATION CHALLENGE, V0, P0
   Unknown -, 2015, PROC CVPR IEEE, V0, P0
   Balagurunathan Y, 2014, TRANSL ONCOL, V7, P72, DOI 10.1593/tlo.13844
   Bauer S, 2011, LECT NOTES COMPUT SC, V6893, P354, DOI 10.1007/978-3-642-23626-6_44
   Ben-Cohen A, 2016, LECT NOTES COMPUT SC, V10008, P77, DOI 10.1007/978-3-319-46976-8_9
   Bernard O, 2018, IEEE T MED IMAGING, V37, P2514, DOI 10.1109/TMI.2018.2837502
   Blezek DJ, 2007, MED IMAGE ANAL, V11, P443, DOI 10.1016/j.media.2007.07.001
   Borra S, 2010, COMPUT STAT DATA AN, V54, P2976, DOI 10.1016/j.csda.2010.03.004
   Cardenas CE, 2018, PHYS MED BIOL, V63, P0, DOI 10.1088/1361-6560/aae8a9
   Cardenas CE, 2018, INT J RADIAT ONCOL, V101, P468, DOI 10.1016/j.ijrobp.2018.01.114
   Cardenas CE, 2017, INT J RADIAT ONCOL, V98, P532, DOI 10.1016/j.ijrobp.2016.11.019
   Cha KH, 2016, TOMOGRAPHY, V2, P421, DOI 10.18383/j.tom.2016.00184
   Chen A, 2012, PHYS MED BIOL, V57, P93, DOI 10.1088/0031-9155/57/1/93
   Chen HC, 2015, MED PHYS, V42, P1048, DOI 10.1118/1.4906197
   Chen Z, 2008, RADIOTHER ONCOL, V87, P3, DOI 10.1016/j.radonc.2007.11.016
   Cheng RD, 2017, J MED IMAGING, V4, P0, DOI 10.1117/1.JMI.4.4.041302
   Christmann P, 2018, NAT RESOUR RES, V27, P159, DOI 10.1007/s11053-017-9343-6
   Cicek Ozgun, 2016, MEDICAL IMAGE COMPUTING AND COMPUTER-ASSISTED INTERVENTION - MICCAI 2016. 19TH INTERNATIONAL CONFERENCE. PROCEEDINGS: LNCS 9901, V0, PP424, DOI 10.1007/978-3-319-46723-8_49
   Commowick O, 2009, LECT NOTES COMPUT SC, V5762, P993, DOI 10.1007/978-3-642-04271-3_120
   Court LE, 2018, JOVE-J VIS EXP, V0, P0, DOI DOI 10.3791/57411
   Cox BW, 2015, PRACT RADIAT ONCOL, V5, PE431, DOI 10.1016/j.prro.2015.05.005
   Criminisil A, 2011, FOUND TRENDS COMPUT, V7, P81, DOI 10.1501/0000000035
   DADUSH D, 2018, DEEP LEARNING ACHIEV, V0, PP00001, DOI 10.1109/FOCS.2018.00010
   Eminowicz G, 2015, RADIOTHER ONCOL, V117, P542, DOI 10.1016/j.radonc.2015.10.007
   Iglesias JE, 2015, MED IMAGE ANAL, V24, P205, DOI 10.1016/j.media.2015.06.012
   Fechter T, 2017, MED PHYS, V44, P6341, DOI 10.1002/mp.12593
   Feng QJ, 2010, MED PHYS, V37, P4121, DOI 10.1118/1.3464799
   Freedman D, 2005, IEEE T MED IMAGING, V24, P281, DOI 10.1109/TMI.2004.841228
   Geremia E, 2011, NEUROIMAGE, V57, P378, DOI 10.1016/j.neuroimage.2011.03.080
   Gibson E, 2018, IEEE T MED IMAGING, V37, P1822, DOI 10.1109/TMI.2018.2806309
   Gibson E, 2018, COMPUT METH PROG BIO, V158, P113, DOI 10.1016/j.cmpb.2018.01.025
   Guo YR, 2017, ELS MIC SOC BOOK SER, V0, PP197, DOI 10.1016/B978-0-12-810408-8.00012-2
   Han X, 2008, LECT NOTES COMPUT SC, V5242, P434
   Harari PM, 2010, INT J RADIAT ONCOL, V77, P950, DOI 10.1016/j.ijrobp.2009.09.062
   He K, 2015, P IEEE C COMP VIS PA, V0, P0
   Heimann T, 2009, MED IMAGE ANAL, V13, P543, DOI 10.1016/j.media.2009.05.004
   Hong TS, 2012, RADIOTHER ONCOL, V103, P92, DOI 10.1016/j.radonc.2012.02.010
   Hoseini F, 2019, J DIGIT IMAGING, V32, P105, DOI 10.1007/s10278-018-0107-6
   Hu PJ, 2017, INT J COMPUT ASS RAD, V12, P399, DOI 10.1007/s11548-016-1501-5
   Hu PJ, 2016, PHYS MED BIOL, V61, P8676, DOI 10.1088/1361-6560/61/24/8676
   Hui CB, 2018, MED PHYS, V45, P2089, DOI 10.1002/mp.12835
   Ibragimov B, 2017, PHYS MED BIOL, V62, P8943, DOI 10.1088/1361-6560/aa9262
   Ibragimov B, 2017, MED PHYS, V44, P547, DOI 10.1002/mp.12045
   Isgum I, 2009, IEEE T MED IMAGING, V28, P1000, DOI 10.1109/TMI.2008.2011480
   James G, 2013, INTRO STAT LEARNING, V103, P0
   Jia HJ, 2010, PROC CVPR IEEE, V0, PP2785, DOI 10.1109/CVPR.2010.5540007
   Jie Lu, 2012, 2012 IEEE-EMBS INTERNATIONAL CONFERENCE ON BIOMEDICAL AND HEALTH INFORMATICS (BHI), V0, PP333, DOI 10.1109/BHI.2012.6211581
   Jin C, 2016, IEEE T MED IMAGING, V35, P1395, DOI 10.1109/TMI.2015.2512606
   Kalpathy-Cramer J, 2016, TOMOGRAPHY, V2, P430, DOI 10.18383/j.tom.2016.00235
   Kamnitsas K, 2016, LECT NOTES COMPUT SC, V10154, P138, DOI 10.1007/978-3-319-55524-9_14
   Karimi D, 2018, INT J COMPUT ASS RAD, V13, P1211, DOI 10.1007/s11548-018-1785-8
   Klein S, 2008, MED PHYS, V35, P1407, DOI 10.1118/1.2842076
   Krahenbuhl P, 2012, ARXIV12105644, V0, P1
   Krizhevsky A, 2017, COMMUN ACM, V60, P84, DOI 10.1145/3065386
   Langerak TR, 2010, IEEE T MED IMAGING, V29, P2000, DOI 10.1109/TMI.2010.2057442
   Lee M, 2017, KOREAN J RADIOL, V18, P498, DOI 10.3348/kjr.2017.18.3.498
   Li W, 2011, LECT NOTES COMPUT SC, V6893, P570, DOI 10.1007/978-3-642-23626-6_70
   Li XA, 2009, INT J RADIAT ONCOL, V73, P944, DOI 10.1016/j.ijrobp.2008.10.034
   Liu H, 2017, IET IMAGE PROCESS, V11, P502, DOI 10.1049/iet-ipr.2016.0988
   Liu JM, 2016, MED PHYS, V43, P4362, DOI 10.1118/1.4954009
   Liu XM, 2018, J DIGIT IMAGING, V31, P748, DOI 10.1007/s10278-018-0052-4
   Liu Y, 2017, PLOS ONE, V12, P0, DOI 10.1371/journal.pone.0185844
   Lu F, 2017, INT J COMPUT ASS RAD, V12, P171, DOI 10.1007/s11548-016-1467-3
   Lustberg T, 2018, RADIOTHER ONCOL, V126, P312, DOI 10.1016/j.radonc.2017.11.012
   Mahapatra D, 2014, J DIGIT IMAGING, V27, P794, DOI 10.1007/s10278-014-9705-0
   Marks LB, 2013, PRACT RADIAT ONCOL, V3, P149, DOI 10.1016/j.prro.2012.11.010
   McCarroll R, 2017, MED PHYS, V44, P3160
   McCarroll RE, 2018, J GLOB ONCOL, V4, P0, DOI 10.1200/JGO.18.00055
   Men K, 2017, FRONT ONCOL, V7, P1, DOI 10.3389/F0NC.2017.00315
   Men K, 2018, PHYS MEDICA, V50, P13, DOI 10.1016/j.ejmp.2018.05.006
   Men K, 2017, MED PHYS, V44, P6377, DOI 10.1002/mp.12602
   Mikeljevic JS, 2004, BRIT J CANCER, V90, P1343, DOI 10.1038/sj.bjc.6601693
   Milletari F, 2016, INT CONF 3D VISION, V0, PP565, DOI 10.1109/3DV.2016.79
   To NN, 2018, INT J COMPUT ASS RAD, V13, P1687, DOI 10.1007/s11548-018-1841-4
   Ng SP, 2018, CLIN TRANSL RAD ONCO, V12, P40, DOI 10.1016/j.ctro.2018.07.006
   Olaf Ronneberger PF, 2015, INTERNATIONAL SYMPOSIUM ON BIOMEDICAL IMAGING, V1, P1
   Parmar C, 2014, PLOS ONE, V9, P0, DOI 10.1371/journal.pone.0102107
   Pekar V, 2004, INT J RADIAT ONCOL, V60, P973, DOI 10.1016/j.ijrobp.2004.06.004
   Pekar V, 2010, MED IMAGE ANAL CLIN, V0, P273
   Pereira S, 2016, J NEUROSCI METH, V270, P111, DOI 10.1016/j.jneumeth.2016.06.017
   Qazi AA, 2011, MED PHYS, V38, P6160, DOI 10.1118/1.3654160
   Qin WJ, 2018, PHYS MED BIOL, V63, P0, DOI 10.1088/1361-6560/aabd19
   Ramus L, 2010, MED IMAGE ANAL CLIN, V0, P281
   Rasch C, 2005, SEMIN RADIAT ONCOL, V15, P136, DOI 10.1016/j.semradonc.2005.01.005
   Ren XH, 2018, MED PHYS, V45, P2063, DOI 10.1002/mp.12837
   Rendon-Gonzalez Elmar, 2016, 9TH_INTERNATIONAL_KHARKIV_SYMPOSIUM ON_PHYSICS_AND_ENGINEERING_OF_MICROWAVES_MILLIMETER_AND_SUBMILLIMETER_WAVES_MSMW 2016, V0, P0, DOI DOI 10.1109/MSMW.2016.7537995
   Rohlfing T, 2004, NEUROIMAGE, V21, P1428, DOI 10.1016/j.neuroimage.2003.11.010
   Rohlfing T, 2005, TOP BIOMED ENGN, V0, P435
   Roth HR, 2018, COMPUT MED IMAG GRAP, V66, P90, DOI 10.1016/j.compmedimag.2018.03.001
   Roth HR, 2018, MED IMAGE ANAL, V45, P94, DOI 10.1016/j.media.2018.01.006
   Rueckert D, 1999, IEEE T MED IMAGING, V18, P712, DOI 10.1109/42.796284
   RUMELHART DE, 1986, NATURE, V323, P533, DOI 10.1038/323533a0
   Sabuncu MR, 2010, IEEE T MED IMAGING, V29, P1714, DOI 10.1109/TMI.2010.2050897
   Serag A, 2017, FRONT NEUROINFORM, V11, P0, DOI 10.3389/fninf.2017.00002
   Shabin MA, 2004, J COMPUT CIVIL ENG, V18, P105, DOI 10.1061/(ASCE)0887-3801(2004)18:2(105)
   SHARP G, 2014, MED PHYS, V0041, P0
   Sjoberg C, 2013, RADIAT ONCOL, V8, P1
   Thirion J P, 1998, MED IMAGE ANAL, V2, P243, DOI 10.1016/S1361-8415(98)80022-4
   Trullo R, 2017, LECT NOTES COMPUT SC, V10553, P21, DOI 10.1007/978-3-319-67558-9_3
   Vaishnavee KB, 2015, 2015 IEEE INTERNATIONAL CONFERENCE ON ENGINEERING AND TECHNOLOGY (ICETECH), V0, P69
   Vorontsov E, 2017, MED BIOL ENG COMPUT, V55, P127, DOI 10.1007/s11517-016-1495-8
   Wang H, 2005, INT J RADIAT ONCOL, V61, P725, DOI 10.1016/j.ijrobp.2004.07.677
   Wang S, 2017, IEEE ENG MED BIO, V0, PP1752, DOI 10.1109/EMBC.2017.8037182
   Warfield SK, 2004, IEEE T MED IMAGING, V23, P903, DOI 10.1109/TMI.2004.828354
   Weiss E, 2003, STRAHLENTHER ONKOL, V179, P21, DOI 10.1007/s00066-003-0976-5
   Willems S, 2018, LECT NOTES COMPUT SC, V11041, P223, DOI 10.1007/978-3-030-01201-4_24
   Wu MJ, 2007, NEUROIMAGE, V34, P1612, DOI 10.1016/j.neuroimage.2006.07.050
   Yang JZ, 2018, MED PHYS, V45, P4568, DOI 10.1002/mp.13141
   Yang JZ, 2017, PHYS MED BIOL, V62, P9140, DOI 10.1088/1361-6560/aa94ba
   Yang JZ, 2013, PRACT RADIAT ONCOL, V3, PE139, DOI 10.1016/j.prro.2013.01.002
   Yang Y, 2017, SHOCK VIB, V2017, P1
   Yuan Y, 2017, HIERARCHICAL CONVOLU, Vi, P3
   Zhang X, 2011, IEEE ENG MED BIO, V0, PP6005, DOI 10.1109/IEMBS.2011.6091484
   Zhang YY, 2001, IEEE T MED IMAGING, V20, P45, DOI 10.1109/42.906424
   Zhao XM, 2018, MED IMAGE ANAL, V43, P98, DOI 10.1016/j.media.2017.10.002
   Zhou RR, 2017, RADIOTHER ONCOL, V122, P66, DOI 10.1016/j.radonc.2016.11.016
   Zhou XR, 2017, MED PHYS, V44, P5221, DOI 10.1002/mp.12480
   Zhou XR, 2016, LECT NOTES COMPUT SC, V10008, P111, DOI 10.1007/978-3-319-46976-8_12
   ZHU W, 2018, SQUEEZE EXCITATION N, V0, P1
   Zhu YL, 2017, MED PHYS, V44, P1028, DOI 10.1002/mp.12116
NR 138
TC 205
Z9 221
U1 11
U2 110
PU W B SAUNDERS CO-ELSEVIER INC
PI PHILADELPHIA
PA 1600 JOHN F KENNEDY BOULEVARD, STE 1800, PHILADELPHIA, PA 19103-2899 USA
SN 1053-4296
EI 1532-9461
J9 SEMIN RADIAT ONCOL
JI Semin. Radiat. Oncol.
PD JUL 15
PY 2019
VL 29
IS 3
BP 185
EP 197
DI 10.1016/j.semradonc.2019.02.001
PG 13
WC Oncology; Radiology, Nuclear Medicine & Medical Imaging
SC Oncology; Radiology, Nuclear Medicine & Medical Imaging
GA HW6UD
UT WOS:000466825200002
PM 31027636
DA 2024-03-01
ER

PT J
AU Song, S
   Li, Z
   Niu, L
   Zhou, X
   Wang, G
   Gao, Y
   Wang, J
   Liu, F
   Sui, Q
   Jiao, L
   Lu, J
AF Song, S.
   Li, Z.
   Niu, L.
   Zhou, X.
   Wang, G.
   Gao, Y.
   Wang, J.
   Liu, F.
   Sui, Q.
   Jiao, L.
   Lu, J.
TI Hypervascular hepatic focal lesions on dynamic contrast-enhanced CT: preliminary data from arterial phase scans texture analysis for classification
SO CLINICAL RADIOLOGY
LA English
DT Article
ID liver-lesions; radiomics; diagnosis; benign; images; tumors; tool
AB AIM: To investigate the ability of computed tomography texture analysis (CTTA) to distinguish different hypervascular hepatic focal lesions. MATERIALS AND METHODS: CTTA software was used to analyse retrospectively 18 cases of focal nodular hyperplasia, 10 cases of hepatic adenoma, 20 cases of haemangioma, 20 cases of hepatocellular carcinoma, and 20 cases of hepatic metastases using arterial phase scans. A list of texture features was generated for lesion classification. Fisher's discriminant analysis (FDA) was used to construct a predictive model from these parameters and to estimate the discriminant accuracy. Receiver operating characteristic (ROC) curve analysis was used to assess the diagnostic performance of texture analysis of benign and malignant tumours. RESULTS: Fifteen texture features were significant differences between the five different histopathological types of all lesions. The total discriminant accuracy was 69.3%, with 55.7% cross-validation accuracy. Seven texture features showed significant differences between the benign and malignant tumours. The total discriminant accuracy in the sample was 83%, with 77.3% cross-validation accuracy. The area under the ROC curve (AUROC) of united texture features was 0.927 (95% confidence interval [CI]=0.875-0.979). CONCLUSIONS: CTTA can be used as an aid in the differential diagnosis of hypervascular solid focal hepatic lesions, especially the differential diagnosis between benign and malignant lesions. (C) 2019 The Royal College of Radiologists. Published by Elsevier Ltd. All rights reserved.
C1 [Song, S.; Lu, J.] Capital Med Univ, Xuanwu Hosp, Dept Radiol, Beijing, Peoples R China.
   [Song, S.; Li, Z.; Niu, L.; Zhou, X.; Wang, G.; Gao, Y.; Wang, J.; Liu, F.; Sui, Q.] Qingdao Univ, Affiliated Hosp, Dept Radiol, Qingdao, Shandong, Peoples R China.
   [Song, S.; Lu, J.] Beijing Key Lab Magnet Resonance Imaging & Brain, Beijing, Peoples R China.
   [Jiao, L.] Qingdao Univ, Affiliated Hosp, Intervent Med Ctr, Qingdao, Shandong, Peoples R China.
   [Lu, J.] Capital Med Univ, Xuanwu Hosp, Dept Nucl Med, Beijing, Peoples R China.
C3 Capital Medical University; Qingdao University; Qingdao University; Capital Medical University
RP Zhou, X (corresponding author), Qingdao Univ, Affiliated Hosp, 1677 Wu Tai Shan Rd, Qingdao, Shandong, Peoples R China.
EM zhouxm@qduhospital.cn
FU Natural Science Foundation of Shandong Province [ZR2017BH044]
CR Alobaidli S, 2014, BRIT J RADIOL, V87, P0, DOI 10.1259/bjr.20140369
   Ba-Ssalamah A, 2013, EUR J RADIOL, V82, PE537, DOI 10.1016/j.ejrad.2013.06.024
   Boas FE, 2015, J DIGIT IMAGING, V28, P213, DOI 10.1007/s10278-014-9725-9
   Carlson SK, 2000, AM J ROENTGENOL, V174, P705, DOI 10.2214/ajr.174.3.1740705
   Castellano G, 2004, CLIN RADIOL, V59, P1061, DOI 10.1016/j.crad.2004.07.008
   Chiang LH, 2000, CHEMOMETR INTELL LAB, V50, P243, DOI 10.1016/S0169-7439(99)00061-1
   Dong L, 2014, SPECTROCHIM ACTA A, V122, P288, DOI 10.1016/j.saa.2013.11.031
   Ganeshan B, 2012, EUR RADIOL, V22, P796, DOI 10.1007/s00330-011-2319-8
   Gillies RJ, 2016, RADIOLOGY, V278, P563, DOI 10.1148/radiol.2015151169
   Gletsos M, 2003, IEEE T INF TECHNOL B, V7, P153, DOI 10.1109/TITB.2003.813793
   Gourtsoyianni S, 2008, EUR RADIOL, V18, P486, DOI 10.1007/s00330-007-0798-4
   Hahn S, 2010, ROFO-FORTSCHR RONTG, V182, P243, DOI 10.1055/s-0028-1109833
   House MJ, 2015, J MAGN RESON IMAGING, V41, P322, DOI 10.1002/jmri.24536
   Huang YL, 2006, ACAD RADIOL, V13, P713, DOI 10.1016/j.acra.2005.07.014
   Ichikawa T, 2000, RADIOLOGY, V214, P861, DOI 10.1148/radiology.214.3.r00mr28861
   Kamel IR, 2003, RADIOLOGY, V227, P752, DOI 10.1148/radiol.2273011768
   Kumar V, 2012, MAGN RESON IMAGING, V30, P1234, DOI 10.1016/j.mri.2012.06.010
   Lambin P, 2012, EUR J CANCER, V48, P441, DOI 10.1016/j.ejca.2011.11.036
   Mackin D, 2015, INVEST RADIOL, V50, P757, DOI 10.1097/RLI.0000000000000180
   Nakashima Y, 1999, LIVER, V19, P12, DOI 10.1111/j.1478-3231.1999.tb00003.x
   Nicolau C, 2006, AM J ROENTGENOL, V186, P158, DOI 10.2214/AJR.04.1009
   Ostrovsky E, 2013, IEEE T BIO-MED ENG, V60, P343, DOI 10.1109/TBME.2012.2226882
   Parekh V, 2016, EXPERT REV PRECIS ME, V1, P207, DOI 10.1080/23808993.2016.1164013
   Raman SP, 2015, J COMPUT ASSIST TOMO, V39, P383, DOI 10.1097/RCT.0000000000000217
   Taylor HM, 1998, RADIOL CLIN N AM, V36, P237, DOI 10.1016/S0033-8389(05)70019-1
   van Ginneken B, 2001, IEEE T MED IMAGING, V20, P1228, DOI 10.1109/42.974918
NR 26
TC 13
Z9 14
U1 0
U2 6
PU W B SAUNDERS CO LTD
PI LONDON
PA 32 JAMESTOWN RD, LONDON NW1 7BY, ENGLAND
SN 0009-9260
EI 1365-229X
J9 CLIN RADIOL
JI Clin. Radiol.
PD AUG 15
PY 2019
VL 74
IS 8
BP 
EP 
DI 10.1016/j.crad.2019.05.010
PG 8
WC Radiology, Nuclear Medicine & Medical Imaging
SC Radiology, Nuclear Medicine & Medical Imaging
GA IG1DE
UT WOS:000473529600027
PM 31208725
DA 2024-03-01
ER

PT J
AU Yang, F
   Young, L
   Yang, YD
AF Yang, Fei
   Young, Lori
   Yang, Yidong
TI Quantitative imaging: Erring patterns in manual delineation of PET-imaged lung lesions
SO RADIOTHERAPY AND ONCOLOGY
LA English
DT Article
DE Quantitative PET; Target delineation; Manual contouring; Segmentation accuracy; Lung cancer
ID positron-emission-tomography; intratumoral metabolic heterogeneity; target volume definition; f-18-fdg pet; tumor volume; segmentation; cancer; information; radiomics; features
AB Background and purpose: Uncertainty and variability in manual contouring of PET-imaged tumor targets are well recognized; however, the error patterns associated with it were little known and rarely investigated. The present study is aimed to quantitatively assess the erring patterns inherent to manual delineation of PET-imaged lung lesions in a setting with complete ground truth. Materials and methods: Images being used for assessment consisted of 26 synthetic PET datasets created by using the anthropomorphic Zubal phantom in conjunction with the Monte Carlo based SimSET computational package. Each dataset included one PET-positive lesion differing in shape, dimension, uptake heterogeneity, and anatomical location inside the lung. Target contours were provided by 10 raters and the contour accuracy was evaluated using 12 metrics from five categories - spatial overlap, pair counting, information theory, distance, and volume. Results: In terms of spatial overlap, manual contouring results intersect substantially with the ground truth whereas tend to oversegment the lesions. Shapes of the segmented tumor volumes are in general geometrically consistent with the ground truth but lack sensitivity in characterizing topographical details. No complete consensus could be achieved between manual contours and the ground truth for any of the given lesions being examined when assessing using pair counting- and informatics-based metrics thus indicating an intrinsic stochastic component of manual contouring. Evaluation based on metrics related to distance and volume demonstrated that it is at the borderline areas between the lesions and the normal tissues where the majority part of manual delineation errors occurred and the extent of volume being identified false positively as cancerous by the raters is appreciable. Conclusion: Quantification of segmentation errors associated with expert manual contouring of PET positive lesion in the lung reveals general patterns in what otherwise might be thought of as randomness. Findings from the current study may allow for the formation of new hypotheses towards improving the accuracy and precision of manual delineation of PET positive tumor targets in the lung. (C) 2019 Elsevier B.V. All rights reserved.
C1 [Yang, Fei] Univ Miami, Dept Radiat Oncol, Miami, FL 33136 USA.
   [Young, Lori] Univ Washington, Dept Radiat Oncol, Seattle, WA 98195 USA.
   [Yang, Yidong] Univ Sci & Technol China, Affiliated Hosp 1, Hefei, Anhui, Peoples R China.
C3 University of Miami; University of Washington; University of Washington Seattle; Chinese Academy of Sciences; University of Science & Technology of China, CAS
RP Yang, F (corresponding author), Univ Miami, Sch Med, Dept Radiat Oncol, 1475 NW 12th Ave, Miami, FL 33136 USA.
EM fei@miami.edu
CR Aristophanous M, 2008, MED PHYS, V35, P3331, DOI 10.1118/1.2938518
   Babalola KO, 2009, NEUROIMAGE, V47, P1435, DOI 10.1016/j.neuroimage.2009.05.029
   Berthon B, 2017, MED PHYS, V44, P4098, DOI 10.1002/mp.12312
   Chen HHW, 2012, RADIOLOGY, V264, P559, DOI 10.1148/radiol.12111148
   DICE LR, 1945, ECOLOGY, V26, P297, DOI 10.2307/1932409
   DUNN OJ, 1961, J AM STAT ASSOC, V56, P52, DOI 10.2307/2282330
   Feng M, 2009, INT J RADIAT ONCOL, V73, P1228, DOI 10.1016/j.ijrobp.2008.10.054
   Fletcher JW, 2008, J NUCL MED, V49, P480, DOI 10.2967/jnumed.107.047787
   Ford EC, 2009, J NUCL MED, V50, P1655, DOI 10.2967/jnumed.108.055780
   Foster B, 2014, COMPUT BIOL MED, V50, P76, DOI 10.1016/j.compbiomed.2014.04.014
   Gerlinger M, 2012, NEW ENGL J MED, V366, P883, DOI 10.1056/NEJMoa1113205
   Hatt M, 2018, MED IMAGE ANAL, V44, P177, DOI 10.1016/j.media.2017.12.007
   Hatt M, 2017, MED PHYS, V44, PE1, DOI 10.1002/mp.12124
   Hofheinz F, 2017, J NUCL MED, V58, P1770, DOI 10.2967/jnumed.117.190736
   HUBERT L, 1985, J CLASSIF, V2, P193, DOI 10.1007/BF01908075
   HUTTENLOCHER DP, 1993, IEEE T PATTERN ANAL, V15, P850, DOI 10.1109/34.232073
   Jemal A, 2011, CA-CANCER J CLIN, V61, P134, DOI 10.3322/caac.20115
   Johnson PB, 2017, RADIOTHER ONCOL, V123, P257, DOI 10.1016/j.radonc.2017.03.008
   Kendall MG, 1938, BIOMETRIKA, V30, P81, DOI 10.1093/biomet/30.1-2.81
   Kim H, 2015, MED PHYS, V42, P3013, DOI 10.1118/1.4921067
   Klein O, 1928, NATURE, V122, P398, DOI 10.1038/122398b0
   KRUSKAL WH, 1952, J AM STAT ASSOC, V47, P583, DOI 10.1080/01621459.1952.10483441
   Kumar V, 2012, MAGN RESON IMAGING, V30, P1234, DOI 10.1016/j.mri.2012.06.010
   Lambin P, 2012, EUR J CANCER, V48, P441, DOI 10.1016/j.ejca.2011.11.036
   Larson Steven M, 1999, CLIN POSITRON IMAGING, V2, P159, DOI 10.1016/S1095-0397(99)00016-3
   Lavrenkov K, 2005, RADIOTHER ONCOL, V77, P1, DOI 10.1016/j.radonc.2005.09.016
   MacDonald LR, 2008, PHYS MED BIOL, V53, P3723, DOI 10.1088/0031-9155/53/14/002
   McLachlan GJ, 1999, RESONANCE, V4, P20, DOI 10.1007/BF02834632
   Meila M, 2003, LECT NOTES ARTIF INT, V2777, P173, DOI 10.1007/978-3-540-45167-9_14
   Nahmias C, 2008, J NUCL MED, V49, P1804, DOI 10.2967/jnumed.108.054239
   PALMER MR, 1992, IEEE T MED IMAGING, V11, P373, DOI 10.1109/42.158941
   RAND WM, 1971, J AM STAT ASSOC, V66, P846, DOI 10.2307/2284239
   Russakoff DB, 2004, LECT NOTES COMPUT SC, V3023, P596
   Schinagl DAX, 2007, INT J RADIAT ONCOL, V69, P1282, DOI 10.1016/j.ijrobp.2007.07.2333
   Siegel R, 2012, CA-CANCER J CLIN, V62, P10, DOI 10.3322/caac.20138
   Taha AA, 2015, BMC MED IMAGING, V15, P0, DOI 10.1186/s12880-015-0068-x
   Wahl RL, 2009, J NUCL MED, V50, P122S, DOI 10.2967/jnumed.108.057307
   Werner-Wasik M, 2012, INT J RADIAT ONCOL, V82, P1164, DOI 10.1016/j.ijrobp.2010.12.055
   WILLIAMS GW, 1976, BIOMETRICS, V32, P619, DOI 10.2307/2529750
   World Health Organization, 2018, CANCER, V0, P0
   Yang F, 2018, RADIOTHER ONCOL, V129, P209, DOI 10.1016/j.radonc.2018.09.009
   Yang F, 2016, INT J GYNECOL CANCER, V26, P777, DOI 10.1097/IGC.0000000000000616
   Yang F, 2013, EUR J NUCL MED MOL I, V40, P716, DOI 10.1007/s00259-012-2332-4
   Yang F, 2012, EUR J RADIOL, V81, P4123, DOI 10.1016/j.ejrad.2012.03.031
   Yang F, 2012, EUR J RADIOL, V81, P3535, DOI 10.1016/j.ejrad.2012.01.001
   Yankeelov TE, 2016, CLIN CANCER RES, V22, P284, DOI 10.1158/1078-0432.CCR-14-3336
   Zaidi H, 2010, EUR J NUCL MED MOL I, V37, P2165, DOI 10.1007/s00259-010-1423-3
   ZUBAL IG, 1994, MED PHYS, V21, P299, DOI 10.1118/1.597290
NR 50
TC 6
Z9 6
U1 0
U2 3
PU ELSEVIER IRELAND LTD
PI CLARE
PA ELSEVIER HOUSE, BROOKVALE PLAZA, EAST PARK SHANNON, CO, CLARE, 00000, IRELAND
SN 0167-8140
EI 1879-0887
J9 RADIOTHER ONCOL
JI Radiother. Oncol.
PD DEC 15
PY 2019
VL 141
IS 
BP 78
EP 85
DI 10.1016/j.radonc.2019.08.014
PG 8
WC Oncology; Radiology, Nuclear Medicine & Medical Imaging
SC Oncology; Radiology, Nuclear Medicine & Medical Imaging
GA JS8SX
UT WOS:000500572800012
PM 31495515
DA 2024-03-01
ER

PT J
AU Park, VY
   Han, K
   Lee, E
   Kim, EK
   Moon, HJ
   Yoon, JH
   Kwak, JY
AF Park, Vivian Y.
   Han, Kyunghwa
   Lee, Eunjung
   Kim, Eun-Kyung
   Moon, Hee Jung
   Yoon, Jung Hyun
   Kwak, Jin Young
TI Association Between Radiomics Signature and Disease-Free Survival in Conventional Papillary Thyroid Carcinoma
SO SCIENTIFIC REPORTS
LA English
DT Article
ID cancer; recurrence; risk; features; nodules; impact; classification; validation; nomograms; outcm
AB Patients with papillary thyroid carcinoma (PTC) would benefit from risk stratification tools that can aid in planning personalized treatment and follow-up. The aim of this study was to develop a conventional ultrasound (US)-based radiomics signature to estimate disease-free survival (DFS) in patients with conventional PTC. Imaging features were extracted from the pretreatment US images of 768 patients with conventional PTC who were treated between January 2004 and February 2006. The median follow-up period was 117.3 months, with 85 (11.1%) events. A radiomics signature (Rad-score) was generated by using the least absolute shrinkage and selection operator (LASSO) method in Cox regression. The Rad-score was significantly associated with DFS (hazard ratio [HR], 3.087; P < 0.001), independent of clinicopathologic risk factors. A radiomics model which incorporated the Rad-score demonstrated better performance in the estimation of DFS (C-index: 0.777; 95% confidence interval [CI]: 0.735, 0.829) than the clinicopathologic model (C-index: 0.721; 95% CI: 0.675, 0.780). In conclusion, radiomics features from pretreatment US may be potential imaging biomarkers for risk stratification in patients with conventional PTC.
C1 [Park, Vivian Y.; Han, Kyunghwa; Kim, Eun-Kyung; Moon, Hee Jung; Yoon, Jung Hyun; Kwak, Jin Young] Yonsei Univ, Severance Hosp, Res Inst Radiol Sci, Dept Radiol,Coll Med, Seoul, South Korea.
   [Lee, Eunjung] Yonsei Univ, Dept Computat Sci & Engn, Seoul, South Korea.
C3 Yonsei University; Yonsei University Health System; Yonsei University
RP Kwak, JY (corresponding author), Yonsei Univ, Severance Hosp, Res Inst Radiol Sci, Dept Radiol,Coll Med, Seoul, South Korea.
EM docjin@yuhs.ac
FU Basic Science Research Program through the National Research Foundation of Korea (NRF) by the Ministry of Education [2016R1D1A1B03930375]; CMBYuhan research grant of Yonsei University College of Medicine [6-2017-0170]
CR Aerts HJWL, 2014, NAT COMMUN, V5, P0, DOI 10.1038/ncomms5006
   Ahn HS, 2016, THYROID, V26, P1535, DOI 10.1089/thy.2016.0075
   Bhatia KSS, 2016, ULTRASOUND MED BIOL, V42, P1671, DOI 10.1016/j.ultrasmedbio.2016.01.013
   Chen SJ, 2010, ULTRASOUND MED BIOL, V36, P2018, DOI 10.1016/j.ultrasmedbio.2010.08.019
   Cho BY, 2013, THYROID, V23, P797, DOI 10.1089/thy.2012.0329
   Choi JS, 2009, AM J ROENTGENOL, V193, P871, DOI 10.2214/AJR.09.2386
   Ge MH, 2017, MEDICINE, V96, P0, DOI 10.1097/MD.0000000000007575
   Gillies RJ, 2016, RADIOLOGY, V278, P563, DOI 10.1148/radiol.2015151169
   Grani G, 2015, MEDICINE, V94, P0, DOI 10.1097/MD.0000000000001129
   Griffin A, 2017, THYROID, V27, P518, DOI 10.1089/thy.2016.0568
   Grove O, 2015, PLOS ONE, V10, P0, DOI 10.1371/journal.pone.0118261
   Huang YQ, 2016, J CLIN ONCOL, V34, P2157, DOI 10.1200/JCO.2015.65.9128
   Huang YQ, 2016, RADIOLOGY, V281, P947, DOI 10.1148/radiol.2016152234
   Kim JH, 2009, COMPUT STAT DATA AN, V53, P3735, DOI 10.1016/j.csda.2009.04.009
   Kim SY, 2017, PLOS ONE, V12, P0, DOI 10.1371/journal.pone.0176103
   Kim SY, 2015, RADIOLOGY, V277, P574, DOI 10.1148/radiol.2015142470
   Lang BHH, 2016, HEAD NECK-J SCI SPEC, V38, PE1256, DOI 10.1002/hed.24201
   Lang BHH, 2015, WORLD J SURG, V39, P1951, DOI 10.1007/s00268-015-3044-2
   Li H, 2016, RADIOLOGY, V281, P382, DOI 10.1148/radiol.2016152110
   Lim H, 2017, JAMA-J AM MED ASSOC, V317, P1338, DOI 10.1001/jama.2017.2719
   Londero SC, 2015, THYROID, V25, P78, DOI 10.1089/thy.2014.0294
   Nam SJ, 2016, J ULTRAS MED, V35, P775, DOI 10.7863/ultra.15.05055
   Nixon IJ, 2016, ANN SURG ONCOL, V23, P410, DOI 10.1245/s10434-015-4762-2
   Pathak KA, 2013, J CLIN ENDOCR METAB, V98, P4768, DOI 10.1210/jc.2013-2318
   Piccardo A, 2013, CLIN NUCL MED, V38, P18, DOI 10.1097/RLU.0b013e318266d4d8
   Radowsky JS, 2014, THYROID, V24, P241, DOI 10.1089/thy.2012.0567
   Randle RW, 2017, THYROID, V27, P902, DOI 10.1089/thy.2016.0632
   Song GS, 2015, J ULTRAS MED, V34, P1753, DOI 10.7863/ultra.15.14.10045
   Tibshirani R, 1997, STAT MED, V16, P385, DOI 10.1002/(SICI)1097-0258(19970228)16:4<385::AID-SIM380>3.0.CO;2-3
   Tuttle RM, 2010, THYROID, V20, P1341, DOI 10.1089/thy.2010.0178
   Vaccarella S, 2016, NEW ENGL J MED, V375, P614, DOI 10.1056/NEJMp1604412
   Wang F, 2017, J CLIN ENDOCR METAB, V102, P3241, DOI 10.1210/jc.2017-00277
   Yang LM, 2013, J CLIN ONCOL, V31, P468, DOI 10.1200/JCO.2012.42.4457
   Zhang B, 2017, CLIN CANCER RES, V23, P4259, DOI 10.1158/1078-0432.CCR-16-2910
NR 34
TC 28
Z9 32
U1 0
U2 16
PU NATURE PUBLISHING GROUP
PI LONDON
PA MACMILLAN BUILDING, 4 CRINAN ST, LONDON N1 9XW, ENGLAND
SN 2045-2322
EI 
J9 SCI REP-UK
JI Sci Rep
PD MAR 14
PY 2019
VL 9
IS 
BP 
EP 
DI 10.1038/s41598-018-37748-4
PG 7
WC Multidisciplinary Sciences
SC Science & Technology - Other Topics
GA HO7TI
UT WOS:000461151800085
PM 30872763
DA 2024-03-01
ER

PT J
AU Bianchi, J
   Gonçalves, JR
   Ruellas, ACD
   Vimort, JB
   Yatabe, M
   Paniagua, B
   Hernandez, P
   Benavides, E
   Soki, FN
   Cevidanes, LHS
AF Bianchi, Jonas
   Goncalves, Joao Roberto
   Ruellas, Antonio Carlos de Oliveira
   Vimort, Jean-Baptiste
   Yatabe, Marilia
   Paniagua, Beatriz
   Hernandez, Pablo
   Benavides, Erika
   Soki, Fabiana Naomi
   Cevidanes, Lucia Helena Soares
TI Software comparison to analyze bone radiomics from high resolution CBCT scans of mandibular condyles
SO DENTOMAXILLOFACIAL RADIOLOGY
LA English
DT Article
DE Cone-Beam computed tomography; temporomandibular joint disorders; software validation; tomography; X-Ray computed
ID temporomandibular disorders; textural features
AB Objectives: Radiomics refers to the extraction and analysis of advanced quantitative imaging from medical images to diagnose and/or predict diseases. In the dentistry field, the bone data from mandibular condyles could be computationally analyzed using the voxel information provided by high-resolution CBCT scans to increase the diagnostic power of temporomandibular joint (TMJ) conditions. However, such quantitative information demands innovative computational software, algorithm implementation, and validation. Our study's aim was to compare a newly developed BoneTexture application to two-consolidated software with previous applications in the medical field, Ibex and BoneJ, to extract bone morphometric and textural features from mandibular condyles. Methods: We used an imaging database of HR-CBCT TMJs scans with an isotropic voxel size of 0.08 mm(3). A single group with 66 distinct mandibular condyles composed the final sample. We calculated 18 variables for bone textural features and 5 for bone morphometric measurements using the Ibex, BoneJ and BoneTexture applications. Spearman correlation and Bland-Altman plot analyses were done to compare the agreement among software. Results: The results showed a high Spearman correlation among the software applications ( r = 0.7-1), with statistical significance for all variables, except Grey Level Non-Uniformity and Short Run Emphasis. The Bland-Altman vertical axis showed, in general, good agreement between the software applications and the horizontal axis showed a narrow average distribution for Correlation, Long Run Emphasis and Long Run High Grey Level Emphasis. Conclusions: Our data showed consistency among the three applications to analyze bone radiomics in high-resolution CBCT. Further studies are necessary to evaluate the applicability of those variables as new bone imaging biomarkers to diagnose bone diseases affecting TMJs.
C1 [Bianchi, Jonas; Ruellas, Antonio Carlos de Oliveira; Vimort, Jean-Baptiste; Yatabe, Marilia; Cevidanes, Lucia Helena Soares] Univ Michigan, Sch Dent, Dept Orthodont & Pediat Dent, Ann Arbor, MI 48109 USA.
   [Bianchi, Jonas; Goncalves, Joao Roberto] Sao Paulo State Univ Unesp, Sch Dent, Dept Pediat Dent, Araraquara, SP, Brazil.
   [Vimort, Jean-Baptiste; Paniagua, Beatriz; Hernandez, Pablo] Kitware Inc, Carrboro, NC USA.
   [Benavides, Erika; Soki, Fabiana Naomi] Univ Michigan, Sch Dent, Dept Periodont & Oral Med, Ann Arbor, MI 48109 USA.
C3 University of Michigan System; University of Michigan; Universidade Estadual Paulista; Kitware, Inc.; University of Michigan System; University of Michigan
RP Bianchi, J (corresponding author), Univ Michigan, Sch Dent, Dept Orthodont & Pediat Dent, Ann Arbor, MI 48109 USA.; Bianchi, J (corresponding author), Sao Paulo State Univ Unesp, Sch Dent, Dept Pediat Dent, Araraquara, SP, Brazil.
EM jonasbianchi.unesp@gmail.com
FU Coordenacao de Aperfeicoamento de Pessoal de Nivel Superior - Brasil (CAPES) [001]; NIH [DE R01DE024450, R21DE025306]
CR AMADASUN M, 1989, IEEE T SYST MAN CYB, V19, P1264, DOI 10.1109/21.44046
   BLAND JM, 1986, LANCET, V1, P307, DOI 10.1016/s0140-6736(86)90837-8
   Bouxsein ML, 2010, J BONE MINER RES, V25, P1468, DOI 10.1002/jbmr.141
   Caramella C, 2018, MED PHYS, V45, P1529, DOI 10.1002/mp.12809
   Castellano G, 2004, CLIN RADIOL, V59, P1061, DOI 10.1016/j.crad.2004.07.008
   Cevidanes L, 2015, P SOC PHOTO-OPT INS, V9417, P1
   DASARATHY BV, 1991, PATTERN RECOGN LETT, V12, P497, DOI 10.1016/0167-8655(91)80014-2
   Dempster DW, 2013, J BONE MINER RES, V28, P1, DOI 10.1002/jbmr.1805
   Doube M, 2010, BONE, V47, P1076, DOI 10.1016/j.bone.2010.08.023
   Ebrahim FH, 2017, OR SURG OR MED OR PA, V124, P588, DOI 10.1016/j.oooo.2017.08.013
   Farman AG, 2005, ORAL SURG ORAL MED O, V100, P395, DOI 10.1016/j.tripleo.2005.05.055
   Galloway MM, 1975, COMPUTER GRAPHICS IM, V4, P172, DOI 10.1016/S0146-664X(75)80008-6
   Giavarina D, 2015, BIOCHEM MEDICA, V25, P141, DOI 10.11613/BM.2015.015
   Gillies RJ, 2016, RADIOLOGY, V278, P563, DOI 10.1148/radiol.2015151169
   HARALICK RM, 1973, IEEE T SYST MAN CYB, VSMC3, P610, DOI 10.1109/TSMC.1973.4309314
   Haralick RM, 1992, COMPUT ROBOT VIS, V1, P0
   Hochhegger B, 2018, LUNG, V196, P633, DOI 10.1007/s00408-018-0156-0
   Johnson VL, 2012, SEMIN MUSCULOSKEL R, V16, P410, DOI 10.1055/s-0032-1329894
   Lewis Emma L, 2008, DENT CLIN NORTH AM, V52, P875, DOI 10.1016/j.cden.2008.06.001
   Microarchitecture BML, 2009, RHEUMATOLOGY S4, V48, P3
   Murphy MK, 2013, INT J ORAL MAX IMPL, V28, PE393, DOI 10.11607/jomi.te20
   Neogi T, 2016, NAT REV RHEUMATOL, V12, PP503, DOI 10.1038/nrrheum.2016.113
   Nioche C, 2018, CANCER RES, V78, P4786, DOI 10.1158/0008-5472.CAN-18-0125
   Paniagua B, 2015, P SPIE THE INT SOC O, V0, P0
   Schiffman E, 2014, J ORAL FACIAL PAIN H, V28, P6, DOI 10.11607/jop.1151
   Starkov P, 2019, BRIT J RADIOL, V92, P0, DOI 10.1259/bjr.20180228
   Tang XO, 1998, IEEE T IMAGE PROCESS, V7, P1602, DOI 10.1109/83.725367
   Vano E, 2015, ANNALS OF THE ICRP, V44, P24, DOI 10.1177/0146645314559351
   Vimort J-B, 2017, INSIGHT J, V0, P0, DOI DOI 10.54294/QY48TY
   Vimort J-B, 2018, P SPIE THE INT SOC O, V0, P25
   Yushkevich PA, 2006, NEUROIMAGE, V31, P1116, DOI 10.1016/j.neuroimage.2006.01.015
   Zhang Lifei, 2015, MED PHYS, V42, P1341, DOI 10.1118/1.4908210
NR 32
TC 22
Z9 22
U1 0
U2 6
PU BRITISH INST RADIOLOGY
PI LONDON
PA 36 PORTLAND PLACE, LONDON W1N 4AT, ENGLAND
SN 0250-832X
EI 1476-542X
J9 DENTOMAXILLOFAC RAD
JI Dentomaxillofac. Radiol.
PD JUN 15
PY 2019
VL 48
IS 6
BP 
EP 
DI 10.1259/dmfr.20190049
PG 10
WC Dentistry, Oral Surgery & Medicine; Radiology, Nuclear Medicine & Medical Imaging
SC Dentistry, Oral Surgery & Medicine; Radiology, Nuclear Medicine & Medical Imaging
GA IS5RU
UT WOS:000482211000006
PM 31075043
DA 2024-03-01
ER

PT J
AU Zhao, L
   Ma, XH
   Liang, M
   Li, DF
   Ma, PQ
   Wang, SC
   Wu, ZY
   Zhao, XM
AF Zhao, Li
   Ma, Xiaohong
   Liang, Meng
   Li, Dengfeng
   Ma, Peiqing
   Wang, Sicong
   Wu, Zhiyuan
   Zhao, Xinming
TI Prediction for early recurrence of intrahepatic mass-forming cholangiocarcinoma: quantitative magnetic resonance imaging combined with prognostic immunohistochemical markers
SO CANCER IMAGING
LA English
DT Article
DE Liver neoplasms; Cholangiocarcinoma; MRI; Immunohistochemistry; Recurrence; Radiomics
ID enhancement patterns; expression; management; chemoembolization; carcinoma; nomogram; therapy; ct
AB BackgroundPartial hepatectomy is the first option for intrahepatic mass-forming cholangiocarcinoma (IMCC) treatment, which would prolong survival. The main reason for the poor outcome after curative resection is the high incidence of early recurrence (ER). The aim of this study was to investigate the combined predictive performance of qualitative and quantitative magnetic resonance imaging (MRI) features and prognostic immunohistochemical markers for the ER of IMCC.MethodsForty-seven patients with pathologically proven IMCC were enrolled in this retrospective study. Preoperative contrast-enhanced MRI and post-operative immunohistochemical staining of epidermal growth factor receptors (EGFR), vascular endothelial growth factor receptor (VEGFR), P53 and Ki67 were performed. Univariate analysis identified clinic-radiologic and pathological risk factors of ER. Radiomics analysis was performed based on four MRI sequences including fat suppression T2-weighted imaging (T2WI/FS), arterial phase (AP), portal venous phase (PVP), and delayed phase (DP) contrast enhanced imaging. A clinicoradiologic-pathological (CRP) model, radiomics model, and combined model were developed. And ROC curves were used to explore their predictive performance for ER stratification.ResultsEnhancement patterns and VEGFR showed significant differences between the ER group and non-ER group (P=0.001 and 0.034, respectively). The radiomics model based on AP, PVP and DP images presented superior AUC (0.889, 95% confidence interval (CI): 0.783-0.996) among seven radiomics models with a sensitivity of 0.938 and specificity of 0.839. The combined model, containing enhancement patterns, VEGFR and radiomics features, showed a preferable ER predictive performance compared to the radiomics model or CRP model alone, with AUC, sensitivity and specificity of 0.949, 0.875 and 0.774, respectively.ConclusionsThe combined model was the superior predictive model of ER. Combining qualitative and quantitative MRI features and VEGFR enables ER prediction, thus facilitating personalized treatment for patients with IMCC.
C1 [Zhao, Li; Ma, Xiaohong; Liang, Meng; Li, Dengfeng; Zhao, Xinming] Chinese Acad Med Sci, Canc Hosp, Natl Canc Ctr, Dept Diagnost Radiol, 17 Panjiayuan Nanli, Beijing 100021, Peoples R China.
   [Zhao, Li; Ma, Xiaohong; Liang, Meng; Li, Dengfeng; Ma, Peiqing; Wu, Zhiyuan; Zhao, Xinming] PekingUnion Med Coll, 17 Panjiayuan Nanli, Beijing 100021, Peoples R China.
   [Ma, Peiqing] Chinese Acad Med Sci, Canc Hosp, Natl Canc Ctr, Dept Pathol, 17 Panjiayuan Nanli, Beijing 100021, Peoples R China.
   [Wang, Sicong] GE Healthcare, Dept Pharmaceut Diag, Life Sci, 1 Tongji South Rd, Beijing 100176, Peoples R China.
   [Wu, Zhiyuan] Chinese Acad Med Sci, Canc Hosp, Natl Canc Ctr, State Key Lab Mol Oncol, 17 Panjiayuan Nanli, Beijing 100021, Peoples R China.
C3 Chinese Academy of Medical Sciences - Peking Union Medical College; Cancer Institute & Hospital - CAMS; Chinese Academy of Medical Sciences - Peking Union Medical College; Cancer Institute & Hospital - CAMS; General Electric; Chinese Academy of Medical Sciences - Peking Union Medical College; Cancer Institute & Hospital - CAMS
RP Ma, XH; Zhao, XM (corresponding author), Chinese Acad Med Sci, Canc Hosp, Natl Canc Ctr, Dept Diagnost Radiol, 17 Panjiayuan Nanli, Beijing 100021, Peoples R China.; Ma, XH; Zhao, XM (corresponding author), PekingUnion Med Coll, 17 Panjiayuan Nanli, Beijing 100021, Peoples R China.
EM maxiaohong@cicams.ac.cn; zhaoxinming@cicams.ac.cn
FU CAMS Innovation Fund for Medical Sciences (CIFMS) [2016-I2M-1-001]; PUMC Youth Fund [2017320010]; Beijing Hope Run Special Fund of Cancer Foundation of China [LC2016B15]
CR Amini N, 2014, J SURG ONCOL, V110, P163, DOI 10.1002/jso.23605
   Asayama Y, 2006, RADIOLOGY, V238, P150, DOI 10.1148/radiol.2381041765
   Bergquist A, 2015, BEST PRACT RES CL GA, V29, P221, DOI 10.1016/j.bpg.2015.02.003
   Chung YE, 2009, RADIOGRAPHICS, V29, P683, DOI 10.1148/rg.293085729
   Cui YF, 2019, EUR RADIOL, V29, P1211, DOI 10.1007/s00330-018-5683-9
   Dimtsas GS, 2014, LEUKEMIA LYMPHOMA, V55, P558, DOI 10.3109/10428194.2013.813629
   Hyder O, 2013, SURGERY, V153, P811, DOI 10.1016/j.surg.2012.12.005
   Iguchi T, 2009, ONCOLOGY-BASEL, V76, P293, DOI 10.1159/000207506
   Jeong SS, 2017, BMC CANCER, V17, P0, DOI 10.1186/s12885-017-3464-5
   Ji GW, 2019, RADIOLOGY, V290, P90, DOI 10.1148/radiol.2018181408
   Jiang W, 2011, ANN ONCOL, V22, P1644, DOI 10.1093/annonc/mdq650
   Kang Y, 2012, RADIOLOGY, V264, P751, DOI 10.1148/radiol.12112308
   Kim SA, 2011, RADIOLOGY, V260, P148, DOI 10.1148/radiol.11101777
   Lee J, 2016, RADIOLOGY, V281, P119, DOI 10.1148/radiol.2016151781
   Li J, 2015, ONCOLOGIST, V20, P640, DOI 10.1634/theoncologist.2014-0470
   Liang WJ, 2019, CLIN CANCER RES, V25, P584, DOI 10.1158/1078-0432.CCR-18-1305
   Liang WJ, 2018, FRONT ONCOL, V8, P0, DOI 10.3389/fonc.2018.00360
   Lisson CS, 2018, EUR RADIOL, V28, P468, DOI 10.1007/s00330-017-5014-6
   Mavros MN, 2014, JAMA SURG, V149, P565, DOI 10.1001/jamasurg.2013.5137
   Mendiratta-Lala M, 2017, ABDOM RADIOL, V42, P171, DOI 10.1007/s00261-016-0840-6
   Park H, 2018, CLIN CANCER RES, V24, P4705, DOI 10.1158/1078-0432.CCR-17-3783
   Razumilava N, 2014, LANCET, V383, P2168, DOI 10.1016/S0140-6736(13)61903-0
   Sallinen H, 2014, BMC CANCER, V14, P0, DOI 10.1186/1471-2407-14-696
   Sang HQ, 2015, TUMOR BIOL, V36, P8367, DOI 10.1007/s13277-015-3590-0
   Santos A, 2016, VET COMP ONCOL, V14, PE83, DOI 10.1111/vco.12107
   Shen WF, 2011, WORLD J SURG, V35, P2083, DOI 10.1007/s00268-011-1171-y
   Song DH, 2016, ONCOL LETT, V11, P998, DOI 10.3892/ol.2015.3988
   Spolverato G, 2016, ANN SURG ONCOL, V23, P235, DOI 10.1245/s10434-015-4642-9
   Sulpice L, 2012, BRIT J SURG, V99, P1711, DOI 10.1002/bjs.8953
   Ueno Y, 2017, RADIOLOGY, V284, P748, DOI 10.1148/radiol.2017161950
   Wang YZ, 2013, J CLIN ONCOL, V31, P1188, DOI 10.1200/JCO.2012.41.5984
   Yamashita Y, 2017, ANN GASTROENT SURG, V1, P136, DOI 10.1002/ags3.12018
   Yoshikawa D, 2008, BRIT J CANCER, V98, P418, DOI 10.1038/sj.bjc.6604129
   Yuan CW, 2019, CANCER IMAGING, V19, P0, DOI 10.1186/s40644-019-0207-7
   Zhang XF, 2018, BRIT J SURG, V105, P848, DOI 10.1002/bjs.10676
NR 35
TC 33
Z9 41
U1 0
U2 11
PU BMC
PI LONDON
PA CAMPUS, 4 CRINAN ST, LONDON N1 9XW, ENGLAND
SN 1470-7330
EI 1740-5025
J9 CANCER IMAGING
JI Cancer Imaging
PD JUL 15
PY 2019
VL 19
IS 
BP 
EP 
DI 10.1186/s40644-019-0234-4
PG 10
WC Oncology; Radiology, Nuclear Medicine & Medical Imaging
SC Oncology; Radiology, Nuclear Medicine & Medical Imaging
GA IJ1VQ
UT WOS:000475687400002
PM 31307551
DA 2024-03-01
ER

PT J
AU Luo, WQ
   Huang, QX
   Huang, XW
   Hu, HT
   Zeng, FQ
   Wang, W
AF Luo, Wei-quan
   Huang, Qing-xiu
   Huang, Xiao-wen
   Hu, Hang-tong
   Zeng, Fu-qiang
   Wang, Wei
TI Predicting Breast Cancer in Breast Imaging Reporting and Data System (BI-RADS) Ultrasound Category 4 or 5 Lesions: A Nomogram Combining Radiomics and BI-RADS
SO SCIENTIFIC REPORTS
LA English
DT Article
ID gene-expression programs; benign; images
AB Radiomics reflects the texture and morphological features of tumours by quantitatively analysing the grey values of medical images. We aim to develop a nomogram incorporating radiomics and the Breast Imaging Reporting and Data System (BI-RADS) for predicting breast cancer in BI-RADS ultrasound (US) category 4 or 5 lesions. From January 2017 to August 2018, a total of 315 pathologically proven breast lesions were included. Patients from the study population were divided into a training group (n = 211) and a validation group (n = 104) according to a cut-off date of March 1st, 2018. Each lesion was assigned a category (4A, 4B, 4C or 5) according to the second edition of the American College of Radiology (ACR) BI-RADS US. A radiomics score was generated from the US image. A nomogram was developed based on the results of multivariate regression analysis from the training group. Discrimination, calibration and clinical usefulness of the nomogram for predicting breast cancer were assessed in the validation group. The radiomics score included 9 selected radiomics features. The radiomics score and BI-RADS category were independently associated with breast malignancy. The nomogram incorporating the radiomics score and BI-RADS category showed better discrimination (area under the receiver operating characteristic curve [AUC]: 0.928; 95% confidence interval [CI]: 0.876, 0.980) between malignant and benign lesions than either the radiomics score (P = 0.029) or BI-RADS category (P = 0.011). The nomogram demonstrated good calibration and clinical usefulness. In conclusion, the nomogram combining the radiomics score and BI-RADS category is potentially useful for predicting breast malignancy in BI-RADS US category 4 or 5 lesions.
C1 [Luo, Wei-quan; Huang, Xiao-wen; Zeng, Fu-qiang] Guangzhou Univ Chinese Med, Zhongshan Hosp Tradit Chinese Med, Dept Ultrasonog, Zhongshan, Peoples R China.
   [Huang, Qing-xiu] Guangzhou Univ Chinese Med, Zhongshan Hosp Tradit Chinese Med, Dept Nephrol, Zhongshan, Peoples R China.
   [Huang, Xiao-wen; Hu, Hang-tong; Wang, Wei] Sun Yat Sen Univ, Inst Diagnost & Intervent Ultrasound, Dept Med Ultrason, Affiliated Hosp 1, Guangzhou, Guangdong, Peoples R China.
C3 Guangzhou University of Chinese Medicine; Guangzhou University of Chinese Medicine; Sun Yat Sen University
RP Huang, XW (corresponding author), Guangzhou Univ Chinese Med, Zhongshan Hosp Tradit Chinese Med, Dept Ultrasonog, Zhongshan, Peoples R China.; Huang, XW (corresponding author), Sun Yat Sen Univ, Inst Diagnost & Intervent Ultrasound, Dept Med Ultrason, Affiliated Hosp 1, Guangzhou, Guangdong, Peoples R China.
EM hxiaow3@mail2.sysu.edu.cn
CR Braman NM, 2017, BREAST CANCER RES, V19, P0, DOI 10.1186/s13058-017-0846-1
   Coutant C, 2009, J CLIN ONCOL, V27, P2800, DOI 10.1200/JCO.2008.19.7418
   DELONG ER, 1988, BIOMETRICS, V44, P837, DOI 10.2307/2531595
   Esteva A, 2017, NATURE, V542, P115, DOI 10.1038/nature21056
   Fitzgerald M, 2015, JAMA-J AM MED ASSOC, V313, P409, DOI 10.1001/jama.2015.37
   Ganeshan B, 2013, RADIOLOGY, V266, P326, DOI 10.1148/radiol.12112428
   Gillies RJ, 2016, RADIOLOGY, V278, P563, DOI 10.1148/radiol.2015151169
   Grossmann P, 2017, ELIFE, V6, P0, DOI 10.7554/eLife.23421
   Guo Y, 2018, CLIN BREAST CANCER, V18, PE335, DOI 10.1016/j.clbc.2017.08.002
   Hu HT, 2019, EUR RADIOL, V29, P2890, DOI 10.1007/s00330-018-5797-0
   Hu Y, 2018, EUR RADIOL, V28, P2492, DOI 10.1007/s00330-017-5203-3
   Huang YQ, 2016, RADIOLOGY, V281, P947, DOI 10.1148/radiol.2016152234
   Kumar V, 2012, MAGN RESON IMAGING, V30, P1234, DOI 10.1016/j.mri.2012.06.010
   Kuo MD, 2007, J VASC INTERV RADIOL, V18, P821, DOI 10.1016/j.jvir.2007.04.031
   Lambin P, 2012, EUR J CANCER, V48, P441, DOI 10.1016/j.ejca.2011.11.036
   Li YM, 2018, EUR RADIOL, V28, P356, DOI 10.1007/s00330-017-4964-z
   Liang JY, 2018, THYROID, V28, P1024, DOI 10.1089/thy.2017.0525
   Limkin EJ, 2017, ANN ONCOL, V28, P1191, DOI 10.1093/annonc/mdx034
   Mendelson E, 2003, BREAST IMAGING REPOR, V0, P0
   Mendelson EB, 2013, ACR BIRADS ATLAS BRE, V0, P0
   Rahbar G, 1999, RADIOLOGY, V213, P889, DOI 10.1148/radiology.213.3.r99dc20889
   Robin X, 2011, BMC BIOINFORMATICS, V12, P0, DOI 10.1186/1471-2105-12-77
   Rutman AM, 2009, EUR J RADIOL, V70, P232, DOI 10.1016/j.ejrad.2009.01.050
   Sauerbrei W, 2007, STAT MED, V26, P5512, DOI 10.1002/sim.3148
   Segal E, 2007, NAT BIOTECHNOL, V25, P675, DOI 10.1038/nbt1306
   STAVROS AT, 1995, RADIOLOGY, V196, P123, DOI 10.1148/radiology.196.1.7784555
   Tran B, 2012, J CLIN ONCOL, V30, P647, DOI 10.1200/JCO.2011.39.2316
   Vickers AJ, 2008, BMC MED INFORM DECIS, V8, P0, DOI 10.1186/1472-6947-8-53
NR 28
TC 77
Z9 83
U1 2
U2 28
PU NATURE PUBLISHING GROUP
PI LONDON
PA MACMILLAN BUILDING, 4 CRINAN ST, LONDON N1 9XW, ENGLAND
SN 2045-2322
EI 
J9 SCI REP-UK
JI Sci Rep
PD AUG 15
PY 2019
VL 9
IS 
BP 
EP 
DI 10.1038/s41598-019-48488-4
PG 11
WC Multidisciplinary Sciences
SC Science & Technology - Other Topics
GA IQ3VX
UT WOS:000480680800035
PM 31417138
DA 2024-03-01
ER

PT J
AU Ming, X
   Oei, RW
   Zhai, RP
   Kong, FF
   Du, CR
   Hu, CS
   Hu, WG
   Zhang, Z
   Ying, HM
   Wang, JZ
AF Ming, Xue
   Oei, Ronald Wihal
   Zhai, Ruiping
   Kong, Fangfang
   Du, Chengrun
   Hu, Chaosu
   Hu, Weigang
   Zhang, Zhen
   Ying, Hongmei
   Wang, Jiazhou
TI MRI-based radiomics signature is a quantitative prognostic biomarker for nasopharyngeal carcinoma
SO SCIENTIFIC REPORTS
LA English
DT Article
ID uptake heterogeneity; chemotherapy; features; cancer; angiogenesis; prediction; therapy; images
AB This study aimed to develop prognosis signatures through a radiomics analysis for patients with nasopharyngeal carcinoma (NPC) by their pretreatment diagnosis magnetic resonance imaging (MRI). A total of 208 radiomics features were extracted for each patient from a database of 303 patients. The patients were split into the training and validation cohorts according to their pretreatment diagnosis date. The radiomics feature analysis consisted of cluster analysis and prognosis model analysis for disease free-survival (DFS), overall survival (OS), distant metastasis-free survival (DMFS) and locoregional recurrence-free survival (LRFS). Additionally, two prognosis models using clinical features only and combined radiomics and clinical features were generated to estimate the incremental prognostic value of radiomics features. Patients were clustered by non-negative matrix factorization (NMF) into two groups. It showed high correspondence with patients' T stage (p < 0.00001) and overall stage information (p < 0.00001) by chi-squared tests. There were significant differences in DFS (p = 0.0052), OS (p = 0.033), and LRFS (p = 0.037) between the two clustered groups but not in DMFS (p = 0.11) by log-rank tests. Radiomics nomograms that incorporated radiomics and clinical features could estimate DFS with the C-index of 0.751 [0.639, 0.863] and OS with the C-index of 0.845 [0.752, 0.939] in the validation cohort. The nomograms improved the prediction accuracy with the C-index value of 0.029 for DFS and 0.107 for OS compared with clinical features only. The DFS and OS radiomics nomograms developed in our study demonstrated the excellent prognostic estimation for NPC patients with a noninvasive way of MRI. The combination of clinical and radiomics features can provide more information for precise treatment decision.
C1 [Ming, Xue; Oei, Ronald Wihal; Zhai, Ruiping; Kong, Fangfang; Du, Chengrun; Hu, Chaosu; Hu, Weigang; Zhang, Zhen; Ying, Hongmei; Wang, Jiazhou] Fudan Univ, Dept Radiat Oncol, Shanghai Canc Ctr, Shanghai 200032, Peoples R China.
   [Ming, Xue; Oei, Ronald Wihal; Zhai, Ruiping; Kong, Fangfang; Du, Chengrun; Hu, Chaosu; Hu, Weigang; Zhang, Zhen; Ying, Hongmei; Wang, Jiazhou] Fudan Univ, Shanghai Med Coll, Dept Oncol, Shanghai 200032, Peoples R China.
C3 Fudan University; Fudan University
RP Ying, HM; Wang, JZ (corresponding author), Fudan Univ, Dept Radiat Oncol, Shanghai Canc Ctr, Shanghai 200032, Peoples R China.; Ying, HM; Wang, JZ (corresponding author), Fudan Univ, Shanghai Med Coll, Dept Oncol, Shanghai 200032, Peoples R China.
EM yinghongmei@zoho.com.cn; wjiazhou@gmail.com
CR Abdollahi H, 2018, INT J RADIAT BIOL, V94, P829, DOI 10.1080/09553002.2018.1492756
   Abdollahi H, 2018, PHYS MEDICA, V45, P192, DOI 10.1016/j.ejmp.2017.10.008
   Aerts HJWL, 2014, NAT COMMUN, V5, P0, DOI 10.1038/ncomms5006
   Balagurunathan Y, 2014, J DIGIT IMAGING, V27, P805, DOI 10.1007/s10278-014-9716-x
   BOCHNER BH, 1995, J NATL CANCER I, V87, P1603, DOI 10.1093/jnci/87.21.1603
   Chalkidou A, 2015, PLOS ONE, V10, P0, DOI 10.1371/journal.pone.0124165
   Chia WK, 2014, MOL THER, V22, P132, DOI 10.1038/mt.2013.242
   Choi I, 2011, J BIOMED INFORM, V44, P595, DOI 10.1016/j.jbi.2011.02.005
   Coroller TP, 2016, RADIOTHER ONCOL, V119, P480, DOI 10.1016/j.radonc.2016.04.004
   Devarajan K, 2008, PLOS COMPUT BIOL, V4, P0, DOI 10.1371/journal.pcbi.1000029
   Dong XZ, 2013, NUCL MED COMMUN, V34, P40, DOI 10.1097/MNM.0b013e32835ae50c
   Du CR, 2013, INT J CLIN ONCOL, V18, P464, DOI 10.1007/s10147-012-0403-y
   Egner JR, 2010, JAMA-J AM MED ASSOC, V304, P1726, DOI 10.1001/JAMA.2010.1525
   Ellis LM, 1996, EUR J CANCER, V32A, P2451, DOI 10.1016/S0959-8049(96)00389-9
   Gillies RJ, 2016, RADIOLOGY, V278, P563, DOI 10.1148/radiol.2015151169
   HARALICK RM, 1973, IEEE T SYST MAN CYB, VSMC3, P610, DOI 10.1109/TSMC.1973.4309314
   HARRELL FE, 1982, JAMA-J AM MED ASSOC, V247, P2543, DOI 10.1001/jama.247.18.2543
   Hatt M, 2013, EUR J NUCL MED MOL I, V40, P1662, DOI 10.1007/s00259-013-2486-8
   Ho FCH, 2012, BMC CANCER, V12, P0, DOI 10.1186/1471-2407-12-98
   Huang YQ, 2016, J CLIN ONCOL, V34, P2157, DOI 10.1200/JCO.2015.65.9128
   Huang YQ, 2016, RADIOLOGY, V281, P947, DOI 10.1148/radiol.2016152234
   Kumar V, 2012, MAGN RESON IMAGING, V30, P1234, DOI 10.1016/j.mri.2012.06.010
   Lambin P, 2012, EUR J CANCER, V48, P441, DOI 10.1016/j.ejca.2011.11.036
   Lee N, 2009, J CLIN ONCOL, V27, P3684, DOI 10.1200/JCO.2008.19.9109
   Li GP, 2011, PROTEOMICS, V11, P2911, DOI 10.1002/pmic.201000483
   Liu Y, 2018, MED PHYS, V45, P2518, DOI 10.1002/mp.12901
   Park H, 2018, CLIN CANCER RES, V24, P4705, DOI 10.1158/1078-0432.CCR-17-3783
   Parmar C, 2015, SCI REP-UK, V5, P0, DOI 10.1038/srep11044
   PENTLAND AP, 1984, IEEE T PATTERN ANAL, V6, P661, DOI 10.1109/TPAMI.1984.4767591
   Shou H, 2013, COGN AFFECT BEHAV NE, V13, P714, DOI 10.3758/s13415-013-0196-0
   Sun HQ, 2018, RADIOLOGY, V287, P620, DOI 10.1148/radiol.2017170226
   Ternès N, 2016, STAT MED, V35, P2561, DOI 10.1002/sim.6927
   Tibshirani R, 1997, STAT MED, V16, P385, DOI 10.1002/(SICI)1097-0258(19970228)16:4<385::AID-SIM380>3.0.CO;2-3
   Vallières M, 2018, J NUCL MED, V59, P189, DOI 10.2967/jnumed.117.200501
   Verhaegen PDHM, 2012, J MICROSC-OXFORD, V245, P82, DOI 10.1111/j.1365-2818.2011.03547.x
   Wang J, 2014, ONCOTARGET, V5, P5591, DOI 10.18632/oncotarget.2149
   Xu JH, 2013, CANCER RADIOTHER, V17, P297, DOI 10.1016/j.canrad.2013.03.006
   Yip SSF, 2016, PHYS MED BIOL, V61, PR150, DOI 10.1088/0031-9155/61/13/R150
   Zhang B, 2017, ONCOTARGET, V8, P72457, DOI 10.18632/oncotarget.19799
   Zhang B, 2017, CLIN CANCER RES, V23, P4259, DOI 10.1158/1078-0432.CCR-16-2910
NR 40
TC 32
Z9 37
U1 1
U2 9
PU NATURE PUBLISHING GROUP
PI LONDON
PA MACMILLAN BUILDING, 4 CRINAN ST, LONDON N1 9XW, ENGLAND
SN 2045-2322
EI 
J9 SCI REP-UK
JI Sci Rep
PD JUL 18
PY 2019
VL 9
IS 
BP 
EP 
DI 10.1038/s41598-019-46985-0
PG 9
WC Multidisciplinary Sciences
SC Science & Technology - Other Topics
GA IJ3ZY
UT WOS:000475845400016
PM 31320729
DA 2024-03-01
ER

PT J
AU Horvat, N
   Veeraraghavan, H
   Pelossof, RA
   Fernandes, MC
   Arora, A
   Khan, M
   Marco, M
   Cheng, CT
   Gonen, M
   Pernicka, JSG
   Gollub, MJ
   Garcia-Aguillar, J
   Petkovska, I
AF Horvat, Natally
   Veeraraghavan, Harini
   Pelossof, Raphael A.
   Fernandes, Maria Clara
   Arora, Arshi
   Khan, Monika
   Marco, Michael
   Cheng, Chin-Tung
   Gonen, Mithat
   Pernicka, Jennifer S. Golia
   Gollub, Marc J.
   Garcia-Aguillar, Julio
   Petkovska, Iva
TI Radiogenomics of rectal adenocarcinoma in the era of precision medicine: A pilot study of associations between qualitative and quantitative MRI imaging features and genetic mutations
SO EUROPEAN JOURNAL OF RADIOLOGY
LA English
DT Article
DE Rectal neoplasms; Magnetic resonance imaging; Genomics; Precision medicine
ID cancer; radiomics
AB Objective: To investigate associations between genetic mutations and qualitative as well as quantitative features on MRI in rectal adenocarcinoma at primary staging. Methods: In this retrospective study, patients with rectal adenocarcinoma, genome sequencing, and pretreatment rectal MRI were included. Statistical analysis was performed to evaluate associations between qualitative features obtained from subjective evaluation of rectal MRI and gene mutations as well as between quantitative textural features and gene mutations. For the qualitative evaluation, Fisher's Exact test was used to analyze categorical associations and Wilcoxon Rank Sum test was used for continuous clinical variables. For the quantitative evaluation, we performed manual segmentation of T2-weighted images for radiomics-based quantitative image analysis. Thirty-four texture features consisting of first order intensity histogram-based features (n= 4), second order Haralick textures (n= 5), and Gabor-edge based Haralick textures were computed at two different orientations. Consensus clustering was performed with 34 computed texture features using the K-means algorithm with Euclidean distance between the texture features. The clusters resulting from the algorithm were then used to enumerate the prevalence of gene mutations in those clusters. Results: In 65 patients, 45 genes were mutated in more than 3/65 patients (5%) and were included in the statistical analysis. Regarding qualitative imaging features, on univariate analysis, tumor location was significantly associated with APC (p= 0.032) and RASA1 mutation (p= 0.032); CRM status was significantly associated with ATM mutation (p= 0.021); and lymph node metastasis was significantly associated with BRCA2 (p= 0.046) mutation. However, these associations were not significant after adjusting for multiple comparisons. Regarding quantitative imaging features, Cluster C1 had tumors with higher mean Gabor edge intensity compared with cluster C2 (theta=0 degrees, p= 0.018;theta= 45 degrees, p= 0.047;theta= 90 degrees, p= 0.037; cluster C3 (theta= 0 degrees, p= 0.18;theta= 45 degrees, p= 0.1;theta= 90 degrees, p= 0.052), and cluster C4 (theta= 0 degrees, p= 0.016;theta= 45 degrees, p= 0.033;theta= 90 degrees, p= 0.014) suggesting that the cluster C1 had tumors with more distinct edges or heterogeneous appearance compared with other clusters. Conclusions: Although this preliminary study showed promising associations between quantitative features and genetic mutations, it did not show any correlation between qualitative features and genetic mutations. Further studies with larger sample size are warranted to validate our preliminary data.
C1 [Horvat, Natally; Fernandes, Maria Clara; Khan, Monika; Pernicka, Jennifer S. Golia; Gollub, Marc J.; Petkovska, Iva] Mem Sloan Kettering Canc Ctr, Dept Radiol, 1275 York Ave,Box 29, New York, NY 10065 USA.
   [Horvat, Natally] Hosp Sirio Libanes, Dept Radiol, Sao Paulo, Brazil.
   [Horvat, Natally] Univ Sao Paulo, Dept Radiol, Sao Paulo, Brazil.
   [Pelossof, Raphael A.; Marco, Michael; Cheng, Chin-Tung; Garcia-Aguillar, Julio] Mem Sloan Kettering Canc Ctr, Dept Surg, New York, NY 10065 USA.
   [Veeraraghavan, Harini] Mem Sloan Kettering Canc Ctr, Dept Med Phys, New York, NY 10065 USA.
   [Fernandes, Maria Clara] Fleury, Dept Radiol, Rio De Janeiro, Brazil.
   [Arora, Arshi; Gonen, Mithat] Mem Sloan Kettering Canc Ctr, Dept Epidemiol & Biostat, New York, NY 10065 USA.
C3 Memorial Sloan Kettering Cancer Center; Hospital Sirio Libanes; Universidade de Sao Paulo; Memorial Sloan Kettering Cancer Center; Memorial Sloan Kettering Cancer Center; Memorial Sloan Kettering Cancer Center
RP Petkovska, I (corresponding author), Mem Sloan Kettering Canc Ctr, Dept Radiol, 1275 York Ave,Box 29, New York, NY 10065 USA.
EM petkovsi@mskcc.org
FU NIH/NCI [P30 CA008748]; Colorectal Cancer Research Center at Memorial Sloan Kettering Cancer Center [CC50367]
CR Andreyev HJN, 2001, BRIT J CANCER, V85, P692, DOI 10.1054/bjoc.2001.1964
   Armaghany Tannaz, 2012, GASTROINTEST CANCER RES, V5, P19
   Beets-Tan RGH, 2018, EUR RADIOL, V28, P2711, DOI 10.1007/s00330-017-5204-2
   Brisse HJ, 2017, PLOS ONE, V12, P0, DOI 10.1371/journal.pone.0185190
   Cheng DT, 2015, J MOL DIAGN, V17, P251, DOI 10.1016/j.jmoldx.2014.12.006
   Chow OS, 2016, ANN SURG ONCOL, V23, P2548, DOI 10.1245/s10434-016-5205-4
   DAUGMAN JG, 1985, J OPT SOC AM A, V2, P1160, DOI 10.1364/JOSAA.2.001160
   Gillies RJ, 2016, RADIOLOGY, V278, P563, DOI 10.1148/radiol.2015151169
   Grimm LJ, 2016, J MAGN RESON IMAGING, V43, P1269, DOI 10.1002/jmri.25116
   Hong HS, 2013, YONSEI MED J, V54, P123, DOI 10.3349/ymj.2013.54.1.123
   Horvat N, 2018, RADIOLOGY, V0, P0
   Horvat N, 2018, RADIOLOGY, V287, P833, DOI 10.1148/radiol.2018172300
   Iacopetta B, 2003, HUM MUTAT, V21, P271, DOI 10.1002/humu.10175
   Karagkounis G, 2017, CLIN COLON RECT SURG, V30, P0, DOI 10.1055/s-0037-1606373
   Karlo CA, 2014, RADIOLOGY, V270, P464, DOI 10.1148/radiol.13130663
   Kinzler KW, 1996, CELL, V87, P159, DOI 10.1016/S0092-8674(00)81333-1
   Liu X, 2017, J NEUROONCOL, V0, P0
   Lubner MG, 2017, RADIOGRAPHICS, V37, P1483, DOI 10.1148/rg.2017170056
   Monti S, 2003, MACH LEARN, V52, P91, DOI 10.1023/A:1023949509487
   Napel S, 2015, J MED IMAGING, V2, P0, DOI 10.1117/1.JMI.2.4.041001
   Nougaret S, 2013, RADIOLOGY, V268, P329, DOI 10.1148/radiol.13121361
   Pinker K, 2018, J MAGN RESON IMAGING, V0, P0
   Pinker K, 2018, J MAGN RESON IMAGING, V47, P604, DOI 10.1002/jmri.25870
   Rosenstein BS, 2017, SEMIN RADIAT ONCOL, V27, P300, DOI 10.1016/j.semradonc.2017.04.005
   Sala E, 2017, CLIN RADIOL, V72, P3, DOI 10.1016/j.crad.2016.09.013
   Ungerbäck J, 2012, CARCINOGENESIS, V33, P2126, DOI 10.1093/carcin/bgs256
   Vargas HA, 2017, RADIOLOGY, V285, P482, DOI 10.1148/radiol.2017161870
   Woodard GA, 2018, RADIOLOGY, V286, P60, DOI 10.1148/radiol.2017162333
   Yang L, 2018, EUR RADIOL, V28, P2058, DOI 10.1007/s00330-017-5146-8
   Zhou M, 2017, RADIOLOGY, V0, P0
NR 30
TC 30
Z9 32
U1 0
U2 16
PU ELSEVIER IRELAND LTD
PI CLARE
PA ELSEVIER HOUSE, BROOKVALE PLAZA, EAST PARK SHANNON, CO, CLARE, 00000, IRELAND
SN 0720-048X
EI 1872-7727
J9 EUR J RADIOL
JI Eur. J. Radiol.
PD APR 15
PY 2019
VL 113
IS 
BP 174
EP 181
DI 10.1016/j.ejrad.2019.02.022
PG 8
WC Radiology, Nuclear Medicine & Medical Imaging
SC Radiology, Nuclear Medicine & Medical Imaging
GA HQ7FU
UT WOS:000462586100024
PM 30927944
DA 2024-03-01
ER

PT J
AU Coppola, L
   Cianflone, A
   Grimaldi, AM
   Incoronato, M
   Bevilacqua, P
   Messina, F
   Baselice, S
   Soricelli, A
   Mirabelli, P
   Salvatore, M
AF Coppola, Luigi
   Cianflone, Alessandra
   Grimaldi, Anna Maria
   Incoronato, Mariarosaria
   Bevilacqua, Paolo
   Messina, Francesco
   Baselice, Simona
   Soricelli, Andrea
   Mirabelli, Peppino
   Salvatore, Marco
TI Biobanking in health care: evolution and future directions
SO JOURNAL OF TRANSLATIONAL MEDICINE
LA English
DT Review
DE Biobank; Biobanking; Imaging biobank; Personalized medicine; Human samples; Bioethics; Radiomics; Radiogenomics
ID breast-cancer; precision medicine; sample collection; dynamic consent; quality-control; broad consent; hela-cells; storage; tissue; dna
AB BackgroundThe aim of the present review is to discuss how the promising field of biobanking can support health care research strategies. As the concept has evolved over time, biobanks have grown from simple biological sample repositories to complex and dynamic units belonging to large infrastructure networks, such as the Pan-European Biobanking and Biomolecular Resources Research Infrastructure (BBMRI). Biobanks were established to support scientific knowledge. Different professional figures with varied expertise collaborate to obtain and collect biological and clinical data from human subjects. At same time biobanks preserve the human and legal rights of each person that offers biomaterial for research.MethodsA literature review was conducted in April 2019 from the online database PubMed, accessed through the Bibliosan platform. Four primary topics related to biobanking will be discussed: (i) evolution, (ii) bioethical issues, (iii) organization, and (iv) imaging.ResultsMost biobanks were founded as local units to support specific research projects, so they evolved in a decentralized manner. The consequence is an urgent needing for procedure harmonization regarding sample collection, processing, and storage. Considering the involvement of biomaterials obtained from human beings, different ethical issues such as the informed consent model, sample ownership, veto rights, and biobank sustainability are debated. In the face of these methodological and ethical challenges, international organizations such as BBMRI play a key role in supporting biobanking activities. Finally, a unique development is the creation of imaging biobanks that support the translation of imaging biomarkers (identified using a radiomic approach) into clinical practice by ensuring standardization of data acquisition and analysis, accredited technical validation, and transparent sharing of biological and clinical data.ConclusionModern biobanks permit large-scale analysis for individuation of specific diseases biomarkers starting from biological or digital material (i.e., bioimages) with well-annotated clinical and biological data. These features are essential for improving personalized medical approaches, where effective biomarker identification is a critical step for disease diagnosis and prognosis.
C1 [Coppola, Luigi; Cianflone, Alessandra; Grimaldi, Anna Maria; Incoronato, Mariarosaria; Bevilacqua, Paolo; Baselice, Simona; Soricelli, Andrea; Mirabelli, Peppino; Salvatore, Marco] IRCCS SDN, Via Emanuele Gianturco 11, I-80143 Naples, Italy.
   [Messina, Francesco; Baselice, Simona] Osped Evangelico Betania, Naples, Italy.
   [Soricelli, Andrea] Univ Naples Parthenope, Dept Sport Sci & Healthiness, Naples, Italy.
C3 IRCCS Istituto di Ricerca Diagnostica e Nucleare (SDN); Parthenope University Naples
RP Mirabelli, P (corresponding author), IRCCS SDN, Via Emanuele Gianturco 11, I-80143 Naples, Italy.
EM lcoppola@sdn-napoli.it; pmirabelli@sdn-napoli.it
FU Ministry of Health [RRC-2019-2366651, 2014 5M-2353583]
CR Aiello M, 2019, J CLIN MED, V8, P0, DOI 10.3390/jcm8030316
   Ballantyne A, 2019, BIOETHICS, V33, P357, DOI 10.1111/bioe.12551
   Beskow LM, 2016, ANNU REV GENOM HUM G, V17, P395, DOI 10.1146/annurev-genom-083115-022536
   Betsou F, 2016, BIOPRESERV BIOBANK, V14, P398, DOI 10.1089/bio.2016.0018
   Bossert S, 2017, BMC MED ETHICS, V18, P0, DOI 10.1186/s12910-017-0232-7
   Boyanton BL, 2002, CLIN CHEM, V48, P2242
   Cancer Genome Atlas Research Network, 2013, NAT GENET, V45, P1113, DOI 10.1038/ng.2764
   Capocasa M, 2016, PEERJ, V4, P0, DOI 10.7717/peerj.1613
   Carey DJ, 2016, GENET MED, V18, P906, DOI 10.1038/gim.2015.187
   Caulfield T, 2017, PLOS BIOL, V15, P0, DOI 10.1371/journal.pbio.2002654
   Cervo S, 2016, INT J BIOL MARKER, V31, PE211, DOI 10.5301/jbm.5000190
   Clark K, 2013, J DIGIT IMAGING, V26, P1045, DOI 10.1007/s10278-013-9622-7
   Corral-Vázquez C, 2017, CELL TISSUE BANK, V18, P271, DOI 10.1007/s10561-017-9617-6
   DAbramo F, 2015, BMC MED ETHICS, V16, P0, DOI 10.1186/s12910-015-0053-5
   De Souza YG, 2015, ADV EXP MED BIOL, V864, P29, DOI 10.1007/978-3-319-20579-3_3
   De Souza YG, 2013, AIDS, V27, P303, DOI 10.1097/QAD.0b013e32835c1244
   Dhai A, 2016, S AFR J BIOETH LAW, V9, P50, DOI 10.7196/SAJBL.2016.v9i2.270
   DiVito KA, 2004, LAB INVEST, V84, P1071, DOI 10.1038/labinvest.3700131
   Doucet M, 2017, BIOPRESERV BIOBANK, V15, P270, DOI 10.1089/bio.2016.0053
   Elliott P, 2008, INT J EPIDEMIOL, V37, P234, DOI 10.1093/ije/dym276
   European Soc Radiology, 2015, INSIGHTS IMAGING, V6, P403, DOI 10.1007/s13244-015-0409-x
   FAHY GM, 1986, CRYOBIOLOGY, V23, P1, DOI 10.1016/0011-2240(86)90013-1
   Fergenbaum JH, 2004, CANCER EPIDEM BIOMAR, V13, P667
   Fischer K, 2014, PLOS MED, V11, P0, DOI 10.1371/journal.pmed.1001606
   Gillies RJ, 2016, RADIOLOGY, V278, P563, DOI 10.1148/radiol.2015151169
   Giugliarelli A, 2016, BIOPHYS CHEM, V208, P34, DOI 10.1016/j.bpc.2015.08.001
   Grady C, 2015, AM J BIOETHICS, V15, P34, DOI 10.1080/15265161.2015.1062162
   Halsall A, 2008, INT J EPIDEMIOL, V37, P7, DOI 10.1093/ije/dym278
   Henderson MK, 2019, BIOPRESERV BIOBANK, V17, P213, DOI 10.1089/bio.2019.0005
   Hewitt R, 2013, BIOPRESERV BIOBANK, V11, P309, DOI 10.1089/bio.2013.0042
   Holland NT, 2003, MUTAT RES-REV MUTAT, V543, P217, DOI 10.1016/S1383-5742(02)00090-X
   Hong EK, 2018, EUR RADIOL, V28, P4350, DOI 10.1007/s00330-018-5400-8
   Howard HC, 2011, PHARMACOGENOMICS J, V11, P155, DOI 10.1038/tpj.2011.11
   Howard HC, 2018, J COMMUN GENET, V9, P169, DOI 10.1007/s12687-017-0332-6
   Hsieh SY, 2006, PROTEOMICS, V6, P3189, DOI 10.1002/pmic.200500535
   Hubel A, 2014, BIOPRESERV BIOBANK, V12, P165, DOI 10.1089/bio.2013.0084
   Incoronato M, 2017, INT J MOL SCI, V18, P0, DOI 10.3390/ijms18040805
   Johnsson L, 2016, BIOETHICS, V30, P471, DOI 10.1111/bioe.12254
   Karlsson JOM, 1996, BIOMATERIALS, V17, P243, DOI 10.1016/0142-9612(96)85562-1
   Keis A, 2016, J LAW MED ETHICS, V44, P20, DOI 10.1177/1073110516644186
   Kumar V, 2012, MAGN RESON IMAGING, V30, P1234, DOI 10.1016/j.mri.2012.06.010
   Langhof H, 2018, EUR J HUM GENET, V26, P1572, DOI 10.1038/s41431-018-0228-x
   Langhof H, 2017, EUR J HUM GENET, V25, P293, DOI 10.1038/ejhg.2016.172
   Lehmann S, 2012, BIOPRESERV BIOBANK, V10, P366, DOI 10.1089/bio.2012.0012
   Li Y, 2010, FERTIL STERIL, V93, P999, DOI 10.1016/j.fertnstert.2008.10.052
   Litlekalsoy J, 2007, BJU INT, V99, P1013, DOI 10.1111/j.1464-410X.2006.06699.x
   Litton JE, 2018, BIOPRESERV BIOBANK, V16, P233, DOI 10.1089/bio.2018.0027
   Liu AG, 2015, ADV EXP MED BIOL, V864, P55, DOI 10.1007/978-3-319-20579-3_5
   Loft S, 1996, J MOL MED, V74, P297, DOI 10.1007/s001090050031
   Lucey BP, 2009, ARCH PATHOL LAB MED, V133, P1463, DOI 10.1043/1543-2165-133.9.1463
   Lucignani G, 2019, CLIN TRANSL IMAGING, V7, P1, DOI 10.1007/s40336-019-00315-6
   Macheiner T, 2017, BIOPRESERV BIOBANK, V15, P121, DOI 10.1089/bio.2017.0018
   Manne U, 1997, J NATL CANCER I, V89, P585, DOI 10.1093/jnci/89.8.585
   Mareninov S, 2013, J NEURO-ONCOL, V113, P365, DOI 10.1007/s11060-013-1135-1
   Bonmatí LM, 2012, RADIOLOGIA-MADRID, V54, P269, DOI 10.1016/j.rx.2010.12.013
   Mastroleo I, 2016, DEV WORLD BIOETH, V16, P80, DOI 10.1111/dewb.12099
   Mate S, 2017, STUD HEALTH TECHNOL, V243, P100, DOI 10.3233/978-1-61499-808-2-100
   Mauffrey C, 2017, INJURY, V48, P1, DOI 10.1016/j.injury.2016.12.008
   Mayrhofer MT, 2016, BUNDESGESUNDHEITSBLA, V59, P379, DOI 10.1007/s00103-015-2301-8
   Mendy M, 2014, PATHOBIOLOGY, V81, P252, DOI 10.1159/000362093
   Miething F, 2006, J HISTOCHEM CYTOCHEM, V54, P371, DOI 10.1369/jhc.5B6726.2005
   Nederhand RJ, 2003, J THROMB HAEMOST, V1, P987, DOI 10.1046/j.1538-7836.2003.00216.x
   Neri E, 2017, FUTURE ONCOL, V13, P433, DOI 10.2217/fon-2016-0239
   OConnor JPB, 2017, NAT REV CLIN ONCOL, V14, P169, DOI 10.1038/nrclinonc.2016.162
   OLeary TJ, 2001, APPL IMMUNOHISTO M M, V9, P3, DOI 10.1097/00022744-200103000-00002
   Olson JE, 2014, CLIN GENET, V86, P50, DOI 10.1111/cge.12370
   Onofre J, 2016, HUM REPROD UPDATE, V22, P744, DOI 10.1093/humupd/dmw029
   Paskal W, 2018, PATHOL ONCOL RES, V24, P771, DOI 10.1007/s12253-018-0418-4
   Peakman T, 2010, GENOME MED, V2, P0, DOI 10.1186/gm193
   Pedersen OB, 2012, VOX SANG, V102, P271, DOI 10.1111/j.1423-0410.2011.01553.x
   Pegg DE, 2002, SEMIN REPROD MED, V20, P5, DOI 10.1055/s-2002-23515
   Petrini C, 2012, J BLOOD MED, V3, P87, DOI 10.2147/JBM.S36134
   Pinker K, 2018, RADIOLOGY, V287, P732, DOI 10.1148/radiol.2018172171
   Pinker K, 2018, J MAGN RESON IMAGING, V47, P604, DOI 10.1002/jmri.25870
   Ransohoff DF, 2010, J CLIN ONCOL, V28, P698, DOI 10.1200/JCO.2009.25.6065
   Rose R, 2018, AIDS RES HUM RETROV, V34, P3, DOI 10.1089/AID.2017.0072
   Sambu S, 2015, PEERJ, V3, P0, DOI 10.7717/peerj.1039
   Shabihkhani M, 2014, CLIN BIOCHEM, V47, P258, DOI 10.1016/j.clinbiochem.2014.01.002
   SLAMON DJ, 1987, SCIENCE, V235, P177, DOI 10.1126/science.3798106
   Steinberg K, 2002, EPIDEMIOLOGY, V13, P246, DOI 10.1097/00001648-200205000-00003
   Steinsbekk KS, 2013, EUR J HUM GENET, V21, P897, DOI 10.1038/ejhg.2012.282
   Stoyanova R, 2016, TRANSL CANCER RES, V5, P432, DOI 10.21037/tcr.2016.06.20
   Sudlow C, 2015, PLOS MED, V12, P0, DOI 10.1371/journal.pmed.1001779
   Takai-Igarashi T, 2017, BMC MED INFORM DECIS, V17, P0, DOI 10.1186/s12911-017-0494-5
   Thawani R, 2018, LUNG CANCER, V115, P34, DOI 10.1016/j.lungcan.2017.10.015
   Turner T, 2012, J HEALTH CARE POOR U, V23, P5, DOI 10.1353/hpu.2012.0151
   van Draanen J, 2017, BIOPRESERV BIOBANK, V15, P203, DOI 10.1089/bio.2016.0009
   Vaught J, 2012, BIOPRESERV BIOBANK, V10, P76, DOI 10.1089/bio.2012.1024
   von Ahlfen S, 2007, PLOS ONE, V2, P0, DOI 10.1371/journal.pone.0001261
   World Med Assoc, 2013, JAMA-J AM MED ASSOC, V310, P2191, DOI 10.1001/jama.2013.281053
   Yassin R, 2010, CANCER EPIDEM BIOMAR, V19, P1012, DOI 10.1158/1055-9965.EPI-10-0029
   Yavin S, 2007, THERIOGENOLOGY, V67, P81, DOI 10.1016/j.theriogenology.2006.09.029
   Zika E, 2011, PUBLIC HEALTH GENOM, V14, P96, DOI 10.1159/000296278
NR 93
TC 149
Z9 165
U1 5
U2 40
PU BMC
PI LONDON
PA CAMPUS, 4 CRINAN ST, LONDON N1 9XW, ENGLAND
SN 
EI 1479-5876
J9 J TRANSL MED
JI J. Transl. Med.
PD MAY 22
PY 2019
VL 17
IS 
BP 
EP 
DI 10.1186/s12967-019-1922-3
PG 18
WC Medicine, Research & Experimental
SC Research & Experimental Medicine
GA HZ4JG
UT WOS:000468813000004
PM 31118074
DA 2024-03-01
ER

PT J
AU Gao, Y
   Wang, YY
   Yu, JH
AF Gao, Yuan
   Wang, Yuanyuan
   Yu, Jinhua
TI Optimized Resolution-Oriented Many-to-One Intensity Standardization Method for Magnetic Resonance Images
SO APPLIED SCIENCES-BASEL
LA English
DT Article
DE cycle generative adversarial network; intensity standardization; magnetic resonance imaging; resolution oriented; advanced weak-pair strategy
AB With the development of big data, Radiomics and deep-learning methods based on magnetic resonance (MR) images, it is necessary to conduct large databases containing MR images from multiple centers. Having huge intensity distribution differences among images reduced or even eliminated, robust computer-aided diagnosis models could be established. Therefore, an optimized intensity standardization model is proposed. The network structure, loss function, and data input strategy were optimized to better avoid the image resolution loss during transformation. The experimental dataset was obtained from five MR scanners located in four hospitals and was divided into nine groups based on the imaging parameters, during which 9152 MR images from 499 participants were collected. Experiments show the superiority of the proposed method to the previously proposed unified model in resolution metrics including the peak signal-to-noise ratio, structural similarity, visual information fidelity, universal quality index, and image fidelity criterion. Another experiment further shows the advantage of the proposed method in increasing the effectiveness of following computer-aided diagnosis models by better preservation of MR image details. Moreover, the advantage over conventional standardization methods are also shown. Thus, MR images from different centers can be standardized using the proposed method, which will facilitate numerous data-driven medical imaging studies.
C1 [Gao, Yuan; Wang, Yuanyuan; Yu, Jinhua] Fudan Univ, Dept Elect Engn, Shanghai 200433, Peoples R China.
   [Wang, Yuanyuan; Yu, Jinhua] Key Lab Med Imaging Comp & Comp Assisted Interven, Shanghai 200433, Peoples R China.
C3 Fudan University
RP Wang, YY (corresponding author), Fudan Univ, Dept Elect Engn, Shanghai 200433, Peoples R China.; Wang, YY (corresponding author), Key Lab Med Imaging Comp & Comp Assisted Interven, Shanghai 200433, Peoples R China.
EM 15110720016@fudan.edu.cn; yywang@fudan.edu.cn; jhyu@fudan.edu.cn
FU National Basic Research Program of China [2015CB755500]
CR Ahn N, 2018, P 2018 EUR C COMP VI, V0, P0
   Unknown -, 2018, ECCV, V0, P0
   BenTaieb A, 2017, LECT NOTES COMPUT SC, V10552, P155, DOI 10.1007/978-3-319-67534-3_17
   Collewet G, 2004, MAGN RESON IMAGING, V22, P81, DOI 10.1016/j.mri.2003.09.001
   De Nunzio G, 2015, J DIGIT IMAGING, V28, P727, DOI 10.1007/s10278-015-9782-8
   Dzyubachyk O, 2017, MAGN RESON MED, V77, P422, DOI 10.1002/mrm.26098
   Erickson BJ, 2017, RADIOGRAPHICS, V37, P505, DOI 10.1148/rg.2017160130
   Feis RA, 2019, NEUROIMAGE-CLIN, V22, P0, DOI 10.1016/j.nicl.2019.101718
   Gao Y, 2017, P VIPIMAGE ATH GREEC, V0, P121
   Gao Y, 2019, COMP M BIO BIO E-IV, V7, P594, DOI 10.1080/21681163.2018.1511477
   Gao Y, 2019, IEEE T MED IMAGING, V38, P2059, DOI 10.1109/TMI.2019.2894692
   Gao Y, 2016, 2016 9TH INTERNATIONAL CONGRESS ON IMAGE AND SIGNAL PROCESSING, V0, P1808, DOI 10.1109/CISP-BMEI.2016.7853011
   Ingrisch M, 2017, INVEST RADIOL, V52, P360, DOI 10.1097/RLI.0000000000000349
   Jäger F, 2009, IEEE T MED IMAGING, V28, P137, DOI 10.1109/TMI.2008.2004429
   Jager F, 2006, PROC VMV, V0, P269
   Ji C, 2015, P 7 INT C GRAPH IM P, V0, P0
   Kendall A, 2018, PROC CVPR IEEE, V0, PP7482, DOI 10.1109/CVPR.2018.00781
   Madabhushi A, 2006, MED PHYS, V33, P3426, DOI 10.1118/1.2335487
   Narayanan BN, 2019, PATTERN ANAL APPL, V22, P559, DOI 10.1007/s10044-017-0653-4
   Narayanan BN, 2018, J MED IMAGING, V5, P0, DOI 10.1117/1.JMI.5.1.014504
   Nyúl LG, 2000, IEEE T MED IMAGING, V19, P143, DOI 10.1109/42.836373
   Raj A, 2012, NEURON, V73, P1204, DOI 10.1016/j.neuron.2011.12.040
   Robitaille N, 2012, INT J BIOMED IMAGING, V2012, P0, DOI 10.1155/2012/347120
   Ronneberger O, 2015, LECT NOTES COMPUT SC, V9351, P234, DOI 10.1007/978-3-319-24574-4_28
   SHIRADKAR R, 2016, REPROD HEALTH, V13, P0, DOI 10.1186/S13014-016-0718-3
   Sun XF, 2015, BIOMED ENG ONLINE, V14, P0, DOI 10.1186/s12938-015-0064-y
   Yu JH, 2017, EUR RADIOL, V27, P3509, DOI 10.1007/s00330-016-4653-3
   Zhu JY, 2017, IEEE I CONF COMP VIS, V0, PP2242, DOI 10.1109/ICCV.2017.244
NR 28
TC 1
Z9 1
U1 0
U2 4
PU MDPI
PI BASEL
PA ST ALBAN-ANLAGE 66, CH-4052 BASEL, SWITZERLAND
SN 
EI 2076-3417
J9 APPL SCI-BASEL
JI Appl. Sci.-Basel
PD DEC 15
PY 2019
VL 9
IS 24
BP 
EP 
DI 10.3390/app9245531
PG 15
WC Chemistry, Multidisciplinary; Engineering, Multidisciplinary; Materials Science, Multidisciplinary; Physics, Applied
SC Chemistry; Engineering; Materials Science; Physics
GA KS1AC
UT WOS:000518042000266
DA 2024-03-01
ER

PT J
AU Braman, N
   Prasanna, P
   Whitney, J
   Singh, S
   Beig, N
   Etesami, M
   Bates, DDB
   Gallagher, K
   Bloch, BN
   Vulchi, M
   Turk, P
   Bera, K
   Abraham, J
   Sikov, WM
   Somlo, G
   Harris, LN
   Gilmore, H
   Plecha, D
   Varadan, V
   Madabhushi, A
AF Braman, Nathaniel
   Prasanna, Prateek
   Whitney, Jon
   Singh, Salendra
   Beig, Niha
   Etesami, Maryam
   Bates, David D. B.
   Gallagher, Katherine
   Bloch, B. Nicolas
   Vulchi, Manasa
   Turk, Paulette
   Bera, Kaustav
   Abraham, Jame
   Sikov, William M.
   Somlo, George
   Harris, Lyndsay N.
   Gilmore, Hannah
   Plecha, Donna
   Varadan, Vinay
   Madabhushi, Anant
TI Association of Peritumoral Radiomics With Tumor Biology and Pathologic Response to Preoperative Targeted Therapy for <i>HER2</i> (<i>ERBB2</i>)-Positive Breast Cancer
SO JAMA NETWORK OPEN
LA English
DT Article
ID false discovery rate; molecular subtypes; infiltrating lymphocytes; radiogenomic analysis; mri; heterogeneity; trastuzumab; enhancement; resistance; features
[truncated: 1,637,507 more chars]
