# Supplementary material for: Research Trends and Evolution in Radiogenomics (2005-2023): Bibliometric Analysis
Source: Interact J Med Res. 2024 Jul 9;13:e51347. doi: 10.2196/51347 (PMC11267093; doi:10.2196/51347)
Supplement: Multimedia Appendix 1 [file ijmr_v13i1e51347_app1.zip › download2020u429.txt]

PT J
AU Welch, ML
   McIntosh, C
   Traverso, A
   Wee, L
   Purdie, TG
   Dekker, A
   Haibe-Kains, B
   Jaffray, DA
AF Welch, Mattea L.
   McIntosh, Chris
   Traverso, Alberto
   Wee, Leonard
   Purdie, Tom G.
   Dekker, Andre
   Haibe-Kains, Benjamin
   Jaffray, David A.
TI External validation and transfer learning of convolutional neural networks for computed tomography dental artifact classification
SO PHYSICS IN MEDICINE AND BIOLOGY
LA English
DT Article
DE computed tomography; dental artifacts; quality assurance; deep learning; external validation
ID radiation-therapy; head; segmentation; cancer; radiotherapy; radiomics; reduction
AB Quality assurance of data prior to use in automated pipelines and image analysis would assist in safeguarding against biases and incorrect interpretation of results. Automation of quality assurance steps would further improve robustness and efficiency of these methods, motivating widespread adoption of techniques. Previous work by our group demonstrated the ability of convolutional neural networks (CNN) to efficiently classify head and neck (H& N) computed-tomography (CT) images for the presence of dental artifacts (DA) that obscure visualization of structures and the accuracy of Hounsfield units. In this work we demonstrate the generalizability of our previous methodology by validating CNNs on six external datasets, and the potential benefits of transfer learning with fine-tuning on CNN performance. 2112 H& N CT images from seven institutions were scored as DA positive or negative. 153(8) images from a single institution were used to train three CNNs with resampling grid sizes of 64(3), 128(3) and 256(3). The remaining six external datasets were used in five-fold cross-validation with a data split of 20% training/fine-tuning and 80% validation. The three pre-trained models were each validated using the five-folds of the six external datasets. The pre-trained models also underwent transfer learning with fine-tuning using the 20% training/finetuning data, and validated using the corresponding validation datasets. The highest micro-averaged AUC for our pre-trained models across all external datasets occurred with a resampling grid of 256(3) (AUC = 0.91 +/- 0.01). Transfer learning with fine-tuning improved generalizability when utilizing a resampling grid of 256(3) to a micro-averaged AUC of 0.92 +/- 0.01. Despite these promising results, transfer learning did not improve AUC when utilizing small resampling grids or small datasets. Our work demonstrates the potential of our previously developed automated quality assurance methods to generalize to external datasets. Additionally, we showed that transfer learning with fine-tuning using small portions of external datasets can be used to fine-tune models for improved performance when large variations in images are present.
C1 [Welch, Mattea L.; McIntosh, Chris; Haibe-Kains, Benjamin; Jaffray, David A.] Univ Toronto, Dept Med Biophys, Toronto, ON, Canada.
   [Purdie, Tom G.; Jaffray, David A.] Univ Toronto, Dept Radiat Oncol, Toronto, ON, Canada.
   [Jaffray, David A.] Univ Toronto, IBBME, Toronto, ON, Canada.
   [McIntosh, Chris; Purdie, Tom G.; Jaffray, David A.] Princess Margaret Canc Ctr, Radiat Med Program, Toronto, ON, Canada.
   [Traverso, Alberto; Wee, Leonard] Maastricht Univ, GROW Sch Oncol & Dev Biol, Dept Radiat Oncol MAASTRO, Med Ctr, Maastricht, Netherlands.
   [Welch, Mattea L.; McIntosh, Chris; Purdie, Tom G.; Dekker, Andre; Haibe-Kains, Benjamin; Jaffray, David A.] Univ Hlth Network, Princess Margaret Canc Ctr, Toronto, ON, Canada.
   [Haibe-Kains, Benjamin] Ontario Inst Canc Res, Toronto, ON, Canada.
   [McIntosh, Chris; Haibe-Kains, Benjamin] Vector Inst, Toronto, ON, Canada.
   [Welch, Mattea L.; McIntosh, Chris; Purdie, Tom G.; Jaffray, David A.] Techna Inst Adv Technol Hlth, Toronto, ON, Canada.
C3 University of Toronto; University of Toronto; University of Toronto; University of Toronto; University Health Network Toronto; Princess Margaret Cancer Centre; Maastricht University; University of Toronto; University Health Network Toronto; Princess Margaret Cancer Centre; Ontario Institute for Cancer Research; University of Toronto
RP Welch, ML (corresponding author), Univ Toronto, Dept Med Biophys, Toronto, ON, Canada.; Welch, ML (corresponding author), Univ Hlth Network, Princess Margaret Canc Ctr, Toronto, ON, Canada.; Welch, ML (corresponding author), Techna Inst Adv Technol Hlth, Toronto, ON, Canada.
EM mattea.welch@rmp.uhn.ca
FU Natural Sciences and Engineering Research Council; Strategic Training in Transdisciplinary Radiation Science for the 21st Century Program; Canadian Institutes for Health Research; Ontario Institute for Cancer Research; Terry Fox Research Institute
CR Aerts HJWL, 2014, NAT COMMUN, V5, P0, DOI 10.1038/ncomms5006
   Altman DG, 2000, STAT MED, V19, P453, DOI 10.1002/(SICI)1097-0258(20000229)19:4<453::AID-SIM350>3.0.CO;2-5
   Block AM, 2017, INT J RADIAT ONCOL, V99, PE640, DOI 10.1016/j.ijrobp.2017.06.2146
   Bodensteiner D, 2018, MED DOSIM, V43, P168, DOI 10.1016/j.meddos.2018.02.013
   Clark K, 2013, J DIGIT IMAGING, V26, P1045, DOI 10.1007/s10278-013-9622-7
   Clark MC, 1998, IEEE T MED IMAGING, V17, P187, DOI 10.1109/42.700731
   Davis BC, 2005, LECT NOTES COMPUT SC, V3749, P442
   Dou Q, 2017, MED IMAGE ANAL, V41, P40, DOI 10.1016/j.media.2017.05.001
   Elhalawani H, 2018, SCI REP-UK, V8, P0, DOI 10.1038/s41598-017-14687-0
   Esteva A, 2017, NATURE, V542, P115, DOI 10.1038/nature21056
   Feinstein A R, 1996, 8 5 VALIDATION RESUL, V0, P184
   Ger RB, 2018, COMPUT MED IMAG GRAP, V69, P134, DOI 10.1016/j.compmedimag.2018.09.002
   Graham MS, 2018, NEUROIMAGE, V178, P668, DOI 10.1016/j.neuroimage.2018.05.077
   Hansen Christian Ronn, 2016, CLIN TRANSL RADIAT ONCOL, V1, P2, DOI 10.1016/j.ctro.2016.08.001
   Hansen CR, 2017, ACTA ONCOL, V56, P874, DOI 10.1080/0284186X.2017.1287427
   Herrick R, 2012, NEUROIMAGE, V17, P1310
   Kelly C, 2016, P INT SOC MAG RESON, V0, P1
   Kensert A, 2019, SLAS DISCOV, V24, P466, DOI 10.1177/2472555218818756
   Krizhevsky A, 2017, COMMUN ACM, V60, P84, DOI 10.1145/3065386
   LeCun Y, 2015, NATURE, V521, P436, DOI 10.1038/nature14539
   Leijenaar R T H, 2016, ESTRO, V35, P0
   Liu XX, 2019, LANCET DIGIT HEALTH, V1, PE271, DOI 10.1016/S2589-7500(19)30123-2
   Mail N, 2013, MED PHYS, V40, P0, DOI 10.1118/1.4816307
   McIntosh C, 2017, PHYS MED BIOL, V62, P5926, DOI 10.1088/1361-6560/aa71f8
   Meyer M, 2019, RADIOLOGY, V293, P583, DOI 10.1148/radiol.2019190928
   Mikolajczyk J, 2018, P I C NEW T SIG PROC, V0, P118
   Nielsen MA, 2015, NEURAL NETWORKS DEEP, V2018, P0
   Oh Jung Hun, 2019, ARXIV190509314, V0, P0
   Pan SJ, 2010, IEEE T KNOWL DATA EN, V22, P1345, DOI 10.1109/TKDE.2009.191
   Pedregosa F, 2011, J MACH LEARN RES, V12, P2825
   Purdie TG, 2011, INT J RADIAT ONCOL, V81, P575, DOI 10.1016/j.ijrobp.2010.11.016
   Traverso A, 2020, RADIOTHER ONCOL, V143, P88, DOI 10.1016/j.radonc.2019.08.008
   Vallières M, 2017, SCI REP-UK, V7, P0, DOI 10.1038/s41598-017-10371-5
   Wei LS, 2019, PHYS IMAG RADIAT ONC, V10, P49, DOI 10.1016/j.phro.2019.05.001
   Welch ML, 2020, PHYS MED BIOL, V65, P0, DOI 10.1088/1361-6560/ab5427
   Welch ML, 2019, RADIOTHER ONCOL, V130, P2, DOI 10.1016/j.radonc.2018.10.027
   Yaniv Ziv, 2018, JOURNAL OF DIGITAL IMAGING, V31, P290, DOI 10.1007/s10278-017-0037-8
   Zhang YB, 2018, IEEE T MED IMAGING, V37, P1370, DOI 10.1109/TMI.2018.2823083
NR 39
TC 8
Z9 9
U1 2
U2 7
PU IOP Publishing Ltd
PI BRISTOL
PA TEMPLE CIRCUS, TEMPLE WAY, BRISTOL BS1 6BE, ENGLAND
SN 0031-9155
EI 1361-6560
J9 PHYS MED BIOL
JI Phys. Med. Biol.
PD FEB 15
PY 2020
VL 65
IS 3
BP 
EP 
DI 10.1088/1361-6560/ab63ba
PG 11
WC Engineering, Biomedical; Radiology, Nuclear Medicine & Medical Imaging
SC Engineering; Radiology, Nuclear Medicine & Medical Imaging
GA LU4AT
UT WOS:000537700600011
PM 31851961
DA 2024-03-01
ER

PT J
AU Cucchiara, F
   Del Re, M
   Valleggi, S
   Romei, C
   Petrini, I
   Lucchesi, M
   Crucitta, S
   Rofi, E
   De Liperi, A
   Chella, A
   Russo, A
   Danesi, R
AF Cucchiara, Federico
   Del Re, Marzia
   Valleggi, Simona
   Romei, Chiara
   Petrini, Iacopo
   Lucchesi, Maurizio
   Crucitta, Stefania
   Rofi, Eleonora
   De Liperi, Annalisa
   Chella, Antonio
   Russo, Antonio
   Danesi, Romano
TI Integrating Liquid Biopsy and Radiomics to Monitor Clonal Heterogeneity of EGFR-Positive Non-Small Cell Lung Cancer
SO FRONTIERS IN ONCOLOGY
LA English
DT Article
DE non-small cell lung cancer; EGFR; liquid biopsy; cell free DNA; radiomics; tyrosine kinase inhibitors; precision medicine
ID acquired-resistance; tumor heterogeneity; mutation; t790m; chemotherapy; gefitinib; c797s; osimertinib; erlotinib; therapy
AB Background EGFR-positive Non-small Cell Lung Cancer (NSCLC) is a dynamic entity and tumor progression and resistance to tyrosine kinase inhibitors (TKIs) arise from the accumulation, over time and across different disease sites, of subclonal genetic mutations. For instance, the occurrence of EGFR T790M is associated with resistance to gefitinib, erlotinib, and afatinib, while EGFR C797S causes osimertinib to lose activity. Sensitive technologies as radiomics and liquid biopsy have great potential to monitor tumor heterogeneity since they are both minimally invasive, easy to perform, and can be repeated over patient's follow-up, enabling the extraction of valuable information. Yet, to date, there are no reported cases associating liquid biopsy and radiomics during treatment. Case presentation In this case series, seven patients with metastatic EGFR-positive NSCLC have been monitored during target therapy. Plasma-derived cell free DNA (cfDNA) was analyzed by a digital droplet PCR (ddPCR), while radiomic analyses were performed using the validated LifeX (R) software on computed tomography (CT)-images. The dynamics of EGFR mutations in cfDNA was compared with that of radiomic features. Then, for each EGFR mutation, a radiomic signature was defines as the sum of the most predictive features, weighted by their corresponding regression coefficients for the least absolute shrinkage and selection operator (LASSO) model. The receiver operating characteristic (ROC) curves were computed to estimate their diagnostic performance. The signatures achieved promising performance on predicting the presence of EGFR mutations (R-2 = 0.447, p <0.001 EGFR activating mutations R-2 = 0.301, p = 0.003 for T790M; and R-2 = 0.354, p = 0.001 for activating plus resistance mutations), confirmed by ROC analysis. Conclusion To our knowledge, these are the first cases to highlight a potentially promising strategy to detect clonal heterogeneity and ultimately identify patients at risk of progression during treatment. Together, radiomics and liquid biopsy could detect the appearance of new mutations and therefore suggest new therapeutic management.
C1 [Cucchiara, Federico; Del Re, Marzia; Crucitta, Stefania; Rofi, Eleonora; Danesi, Romano] Univ Pisa, Dept Clin & Expt Med, Clin Pharmacol & Pharmacogenet Unit, Pisa, Italy.
   [Valleggi, Simona; Petrini, Iacopo; Lucchesi, Maurizio; Chella, Antonio] Azienda Osped Univ Pisana, Cardiovasc & Thorac Dept, Pneumol Unit, Pisa, Italy.
   [Romei, Chiara; De Liperi, Annalisa] Azienda Osped Univ Pisana, Dept Diagnost & Imaging, Radiol Unit 2, Pisa, Italy.
   [Petrini, Iacopo] Univ Pisa, Dept Translat Res & New Technol Med & Surg, Pisa, Italy.
   [Russo, Antonio] Univ Palermo, Dept Surg Oncol & Stomatol Sci, Sect Med Oncol, Palermo, Italy.
C3 University of Pisa; University of Pisa; Azienda Ospedaliero Universitaria Pisana; University of Pisa; Azienda Ospedaliero Universitaria Pisana; University of Pisa; University of Palermo
RP Danesi, R (corresponding author), Univ Pisa, Dept Clin & Expt Med, Clin Pharmacol & Pharmacogenet Unit, Pisa, Italy.
EM romano.danesi@unipi.it
FU Astra Zeneca
CR Aerts HJWL, 2016, SCI REP-UK, V6, P0, DOI 10.1038/srep33860
   Alix-Panabières C, 2017, NAT BIOMED ENG, V1, P0, DOI 10.1038/s41551-017-0065
   Arulananda S, 2017, J THORAC ONCOL, V12, P1728, DOI 10.1016/j.jtho.2017.08.006
   Berenguer R, 2018, RADIOLOGY, V288, P407, DOI 10.1148/radiol.2018172361
   Choe J, 2019, RADIOLOGY, V292, P365, DOI 10.1148/radiol.2019181960
   Chong Y, 2014, PLOS ONE, V9, P0, DOI 10.1371/journal.pone.0088598
   Dagogo-Jack I, 2018, NAT REV CLIN ONCOL, V15, P81, DOI 10.1038/nrclinonc.2017.166
   de Jong EEC, 2019, EUR J CANCER, V120, P107, DOI 10.1016/j.ejca.2019.07.023
   Del Re M, 2020, ESMO OPEN, V5, P0, DOI 10.1136/esmoopen-2020-000724
   Del Re M, 2019, PHARMACOGENOMICS, V20, P1255, DOI 10.2217/pgs-2019-0150
   Del Re M, 2017, ONCOTARGET, V8, P13611, DOI 10.18632/oncotarget.6957
   Digumarthy SR, 2019, MEDICINE, V98, P0, DOI 10.1097/MD.0000000000013963
   Emaminejad N, 2016, IEEE T BIO-MED ENG, V63, P1034, DOI 10.1109/TBME.2015.2477688
   Esposito A, 2016, PHARMACOL THERAPEUT, V157, P120, DOI 10.1016/j.pharmthera.2015.11.007
   Ettinger DS, 2017, J NATL COMPR CANC NE, V15, P504, DOI 10.6004/jnccn.2017.0050
   Gillies RJ, 2016, RADIOLOGY, V278, P563, DOI 10.1148/radiol.2015151169
   Grossmann P, 2017, ELIFE, V6, P0, DOI 10.7554/eLife.23421
   Jia TY, 2019, EUR RADIOL, V29, P4742, DOI 10.1007/s00330-019-06024-y
   Kang H, 2012, KOREAN J RADIOL, V13, P371, DOI 10.3348/kjr.2012.13.4.371
   Kim HJ, 2017, PLOS ONE, V12, P0, DOI 10.1371/journal.pone.0169248
   Kobayashi Y, 2013, J THORAC ONCOL, V8, P309, DOI 10.1097/JTO.0b013e31827e2435
   Kuang Y, 2009, CLIN CANCER RES, V15, P2630, DOI 10.1158/1078-0432.CCR-08-2592
   Lambin P, 2012, EUR J CANCER, V48, P441, DOI 10.1016/j.ejca.2011.11.036
   Lee SH, 2019, CANCER IMAGING, V19, P0, DOI 10.1186/s40644-019-0239-z
   Li S, 2019, MED PHYS, V46, P4545, DOI 10.1002/mp.13747
   Limkin EJ, 2019, SCI REP-UK, V9, P0, DOI 10.1038/s41598-019-40437-5
   Liu Y, 2016, CLIN LUNG CANCER, V17, P441, DOI 10.1016/j.cllc.2016.02.001
   Ma Y, 2012, J APPL STAT, V39, P2441, DOI 10.1080/02664763.2012.712954
   Maemondo M, 2010, NEW ENGL J MED, V362, P2380, DOI 10.1056/NEJMoa0909530
   Mok TS, 2017, NEW ENGL J MED, V376, P629, DOI 10.1056/NEJMoa1612674
   Nair JKR, 2021, CAN ASSOC RADIOL J, V72, P109, DOI 10.1177/0846537119899526
   Neri E, 2018, INSIGHTS IMAGING, V9, P915, DOI 10.1007/s13244-018-0657-7
   Ng C, 2020, MEMO-MAG EUR MED ONC, V13, P73, DOI 10.1007/s12254-020-00575-3
   Niederst MJ, 2015, CLIN CANCER RES, V21, P3924, DOI 10.1158/1078-0432.CCR-15-0560
   Oxnard GR, 2016, J CLIN ONCOL, V34, P3375, DOI 10.1200/JCO.2016.66.7162
   Park BW, 2020, SCI REP-UK, V10, P0, DOI 10.1038/s41598-020-60868-9
   Pesapane F, 2020, MED ONCOL, V37, P0, DOI 10.1007/s12032-020-01353-1
   Ricciuti B, 2018, THER ADV RESPIR DIS, V12, P0, DOI 10.1177/1753466618808659
   Rolfo C, 2018, J THORAC ONCOL, V13, P1248, DOI 10.1016/j.jtho.2018.05.030
   Rosell R, 2012, LANCET ONCOL, V13, P239, DOI 10.1016/S1470-2045(11)70393-X
   Sequist LV, 2011, SCI TRANSL MED, V3, P0, DOI 10.1126/scitranslmed.3002003
   Sisson BA, 2019, BIOMARK INSIGHTS, V14, P0, DOI 10.1177/1177271919826545
   Soria JC, 2018, NEW ENGL J MED, V378, P113, DOI 10.1056/NEJMoa1713137
   Staring M, 2009, INVEST RADIOL, V44, P61, DOI 10.1097/RLI.0b013e318197fcb7
   Sundaresan TK, 2016, CLIN CANCER RES, V22, P1103, DOI 10.1158/1078-0432.CCR-15-1031
   Wang Z, 2017, J THORAC ONCOL, V12, P1723, DOI 10.1016/j.jtho.2017.06.017
   Xu TY, 2015, KDD15: PROCEEDINGS OF THE 21ST ACM SIGKDD INTERNATIONAL CONFERENCE ON KNOWLEDGE DISCOVERY AND DATA MINING, V0, PP1345, DOI 10.1145/2783258.2783403
   Yang XG, 2019, ONCOLOGIST, V24, PE1156, DOI 10.1634/theoncologist.2018-0706
   Yu HA, 2014, ANN ONCOL, V25, P423, DOI 10.1093/annonc/mdt573
   Yu HA, 2013, CLIN CANCER RES, V19, P2240, DOI 10.1158/1078-0432.CCR-12-2246
   Zhao W, 2020, FRONT ONCOL, V9, P0, DOI 10.3389/fonc.2019.01485
NR 51
TC 20
Z9 20
U1 0
U2 9
PU FRONTIERS MEDIA SA
PI LAUSANNE
PA AVENUE DU TRIBUNAL FEDERAL 34, LAUSANNE, CH-1015, SWITZERLAND
SN 2234-943X
EI 
J9 FRONT ONCOL
JI Front. Oncol.
PD DEC 16
PY 2020
VL 10
IS 
BP 
EP 
DI 10.3389/fonc.2020.593831
PG 8
WC Oncology
SC Oncology
GA PL8VE
UT WOS:000603391400001
PM 33489892
DA 2024-03-01
ER

PT J
AU Eichinger, P
   Zimmer, C
   Wiestler, B
AF Eichinger, Paul
   Zimmer, Claus
   Wiestler, Benedikt
TI AI in Radiology: Where are we today in Multiple Sclerosis Imaging?
SO ROFO-FORTSCHRITTE AUF DEM GEBIET DER RONTGENSTRAHLEN UND DER BILDGEBENDEN VERFAHREN
LA English
DT Review
DE multiple sclerosis; artificial intelligence; MR-imaging; radiomics; segmentation
ID lesions; mri; conversion; images
AB Background MR imaging is an essential component in managing patients with Multiple sclerosis (MS). This holds true for the initial diagnosis as well as for assessing the clinical course of MS. In recent years, a growing number of computer tools were developed to analyze imaging data in MS. This review gives an overview of the most important applications with special emphasis on artificial intelligence (AI). Methods Relevant studies were identified through a literature search in recognized databases, and through parsing the references in studies found this way. Literature published as of November 2019 was included with a special focus on recent studies from 2018 and 2019. Results There are a number of studies which focus on optimizing lesion visualization and lesion segmentation. Some of these studies accomplished these tasks with high accuracy, enabling a reproducible quantitative analysis of lesion loads. Some studies took a radiomics approach and aimed at predicting clinical endpoints such as the conversion from a clinically isolated syndrome to definite MS. Moreover, recent studies investigated synthetic imaging, i.e. imaging data that is not measured during an MR scan but generated by a computer algorithm to optimize the contrast between MS lesions and brain parenchyma. Conclusion Computer-based image analysis and AI are hot topics in imaging MS. Some applications are ready for use in clinical routine. A major challenge for the future is to improve prediction of expected disease courses and thereby helping to find optimal treatment decisions on an individual level. With technical improvements, more questions arise about the integration of new tools into the radiological workflow.
C1 [Eichinger, Paul] Tech Univ Munich, Klinikum Rechts Isar, Dept Radiol, Munich, Germany.
   [Zimmer, Claus; Wiestler, Benedikt] Tech Univ Munich, Klinikum Rechts Isar, Dept Neuroradiol, Ismaninger Str 22, D-81675 Munich, Germany.
C3 Technical University of Munich; Technical University of Munich
RP Wiestler, B (corresponding author), Tech Univ Munich, Klinikum Rechts Isar, Dept Neuroradiol, Ismaninger Str 22, D-81675 Munich, Germany.
EM b.wiestler@tum.de
CR Aymerich FX, 2017, MULT SCLER J, V23, P243
   Bendfeldt K, 2019, BRAIN IMAGING BEHAV, V13, P1361, DOI 10.1007/s11682-018-9942-9
   Breiman L, 2001, MACHINE LEARNING, V45, P5, DOI 10.1023/A:1010933404324
   Cerqueira JJ, 2018, J NEUROL NEUROSUR PS, V89, P844, DOI 10.1136/jnnp-2017-317509
   Comi G, 2009, LANCET, V374, P1503, DOI 10.1016/S0140-6736(09)61259-9
   Comi G, 2001, LANCET, V357, P1576, DOI 10.1016/S0140-6736(00)04725-5
   Coronado I, 2021, MULT SCLER J, V27, P519, DOI 10.1177/1352458520921364
   Cortese R, 2019, THER ADV NEUROL DISO, V12, P0, DOI 10.1177/1756286419859722
   Danelakis A, 2018, COMPUT MED IMAG GRAP, V70, P83, DOI 10.1016/j.compmedimag.2018.10.002
   dos Santos DP, 2019, ROFO-FORTSCHR RONTG, V191, P33, DOI 10.1055/a-0636-3851
   Eichinger P, 2019, RADIOLOGY, V291, P428, DOI 10.1148/radiol.2019181568
   Eichinger P, 2019, INVEST RADIOL, V54, P319, DOI 10.1097/RLI.0000000000000550
   Eichinger P, 2017, J NEUROL, V264, P1909, DOI 10.1007/s00415-017-8576-y
   Eitel F, 2019, NEUROIMAGE-CLIN, V24, P0, DOI 10.1016/j.nicl.2019.102003
   Eshaghi A, 2016, NEUROLOGY, V87, P2463, DOI 10.1212/WNL.0000000000003395
   Finck T, 2020, INVEST RADIOL, V55, P318, DOI 10.1097/RLI.0000000000000640
   Geurts JJG, 2005, RADIOLOGY, V236, P254, DOI 10.1148/radiol.2361040450
   Gillies RJ, 2016, RADIOLOGY, V278, P563, DOI 10.1148/radiol.2015151169
   Gupta A, 2017, AM J NEURORADIOL, V38, P1317, DOI 10.3174/ajnr.A5209
   Hackmack K, 2012, J NEUROL, V259, P2151, DOI 10.1007/s00415-012-6475-9
   Hackmack K, 2012, NEUROIMAGE, V62, P48, DOI 10.1016/j.neuroimage.2012.05.022
   Hosny A, 2018, NAT REV CANCER, V18, P500, DOI 10.1038/s41568-018-0016-5
   Kappos L, 2016, MULT SCLER J, V22, P1297, DOI 10.1177/1352458515616701
   Kavaliunas A, 2017, MULT SCLER J, V23, P1233, DOI 10.1177/1352458516675039
   Kleesiek J, 2019, INVEST RADIOL, V54, P653, DOI 10.1097/RLI.0000000000000583
   Kuhle J, 2015, MULT SCLER J, V21, P1013, DOI 10.1177/1352458514568827
   LeCun Y, 2015, NATURE, V521, P436, DOI 10.1038/nature14539
   Li H, 2019, DIAMONDGAN UNIFIED M, V0, P795
   Li HW, 2018, NEUROIMAGE, V183, P650, DOI 10.1016/j.neuroimage.2018.07.005
   Liu YO, 2019, EUR RADIOL, V29, P4670, DOI 10.1007/s00330-019-06026-w
   Ma XX, 2019, J MAGN RESON IMAGING, V49, P1113, DOI 10.1002/jmri.26287
   McDonald RJ, 2015, RADIOLOGY, V275, P772, DOI 10.1148/radiol.15150025
   Miller DH, 2012, LANCET NEUROL, V11, P157, DOI 10.1016/S1474-4422(11)70274-5
   Moraal B, 2009, RADIOLOGY, V250, P506, DOI 10.1148/radiol.2501080480
   Noble WS, 2006, NAT BIOTECHNOL, V24, P1565, DOI 10.1038/nbt1206-1565
   Ronneberger O, 2015, LECT NOTES COMPUT SC, V9351, P234, DOI 10.1007/978-3-319-24574-4_28
   Schmidt P, 2012, NEUROIMAGE, V59, P3774, DOI 10.1016/j.neuroimage.2011.11.032
   Seewann A, 2012, NEUROLOGY, V78, P302, DOI 10.1212/WNL.0b013e31824528a0
   Tallantyre EC, 2008, NEUROLOGY, V70, P2076, DOI 10.1212/01.wnl.0000313377.49555.2e
   Thompson AJ, 2018, LANCET, V391, P1622, DOI 10.1016/S0140-6736(18)30481-1
   Thompson AJ, 2018, LANCET NEUROL, V17, P162, DOI 10.1016/S1474-4422(17)30470-2
   Tur C, 2019, NEUROLOGY, V93, P793, DOI 10.1212/WNL.0000000000008319
   Wang SH, 2018, FRONT NEUROSCI, V12, P212
   Wattjes MP, 2007, AM J NEURORADIOL, V28, P54
   Weygandt M, 2011, PLOS ONE, V6, P0, DOI 10.1371/journal.pone.0021138
   Wottschel V, 2019, NEUROIMAGE-CLIN, V24, P0, DOI 10.1016/j.nicl.2019.102011
   Yoo Y, 2018, NEUROIMAGE-CLIN, V17, P169, DOI 10.1016/j.nicl.2017.10.015
   Zaharchuk G, 2018, AM J NEURORADIOL, V39, P1776, DOI 10.3174/ajnr.A5543
   Zhang HK, 2019, NEUROIMAGE-CLIN, V21, P0, DOI 10.1016/j.nicl.2018.11.003
   Zhang YD, 2018, J COMPUT SCI-NETH, V28, P1, DOI 10.1016/j.jocs.2018.07.003
NR 50
TC 4
Z9 4
U1 1
U2 12
PU GEORG THIEME VERLAG KG
PI STUTTGART
PA RUDIGERSTR 14, D-70469 STUTTGART, GERMANY
SN 1438-9029
EI 1438-9010
J9 ROFO-FORTSCHR RONTG
JI Rofo-Fortschr. Gebiet Rontgenstrahlen Bildgeb. Verfahr.
PD SEP 15
PY 2020
VL 192
IS 9
BP 847
EP 853
DI 10.1055/a-1167-8402
PG 7
WC Radiology, Nuclear Medicine & Medical Imaging
SC Radiology, Nuclear Medicine & Medical Imaging
GA ND9MB
UT WOS:000562223400019
PM 32643769
DA 2024-03-01
ER

PT J
AU Kwon, MR
   Shin, JH
   Park, H
   Cho, H
   Kim, E
   Hahn, SY
AF Kwon, Mi-ri
   Shin, Jung Hee
   Park, Hyunjin
   Cho, Hwanho
   Kim, Eunjin
   Hahn, Soo Yeon
TI Radiomics Based on Thyroid Ultrasound Can Predict Distant Metastasis of Follicular Thyroid Carcinoma
SO JOURNAL OF CLINICAL MEDICINE
LA English
DT Article
DE radiomics; follicular thyroid carcinoma; distant metastasis; ultrasonography; support vector machine
ID prognostic-factors; nodules; diagnosis; images
AB We aimed to evaluate whether radiomics analysis based on gray-scale ultrasound (US) can predict distant metastasis of follicular thyroid cancer (FTC). We retrospectively included 35 consecutive FTCs with distant metastases and 134 FTCs without distant metastasis. We extracted a total of 60 radiomics features derived from the first order, shape, gray-level cooccurrence matrix, and gray-level size zone matrix features using US imaging. A radiomics signature was generated using the least absolute shrinkage and selection operator and was used to train a support vector machine (SVM) classifier in five-fold cross-validation. The SVM classifier showed an area under the curve (AUC) of 0.90 on average on the test folds. Age, size, widely invasive histology, extrathyroidal extension, lymph node metastases on pathology, nodule-in-nodule appearance, marked hypoechogenicity, and rim calcification on the US were significantly more frequent among FTCs with distant metastasis compared to those without metastasis (p< 0.05). Radiomics signature and widely invasive histology were significantly associated with distant metastasis on multivariate analysis (p< 0.01 andp= 0.003). The classifier using the results of the multivariate analysis showed an AUC of 0.93. The radiomics signature from thyroid ultrasound is an independent biomarker for noninvasively predicting distant metastasis of FTC.
C1 [Kwon, Mi-ri] Sungkyunkwan Univ, Kangbuk Samsung Hosp, Dept Radiol, Sch Med, Seoul 03181, South Korea.
   [Shin, Jung Hee; Hahn, Soo Yeon] Sungkyunkwan Univ, Samsung Med Ctr, Dept Radiol, Sch Med, Seoul 06351, South Korea.
   [Park, Hyunjin] Sungkyunkwan Univ, Sch Elect & Elect Engn, Suwon 16419, South Korea.
   [Park, Hyunjin] Inst Basic Sci, Ctr Neurosci Imaging Res, Suwon 16419, South Korea.
   [Cho, Hwanho; Kim, Eunjin] Sungkyunkwan Univ, Dept Elect & Comp Engn, Suwon 16419, South Korea.
C3 Sungkyunkwan University (SKKU); Sungkyunkwan University (SKKU); Samsung Medical Center; Sungkyunkwan University (SKKU); Institute for Basic Science - Korea (IBS); Sungkyunkwan University (SKKU)
RP Shin, JH (corresponding author), Sungkyunkwan Univ, Samsung Med Ctr, Dept Radiol, Sch Med, Seoul 06351, South Korea.; Park, H (corresponding author), Sungkyunkwan Univ, Sch Elect & Elect Engn, Suwon 16419, South Korea.; Park, H (corresponding author), Inst Basic Sci, Ctr Neurosci Imaging Res, Suwon 16419, South Korea.
EM kwonmrrad@gmail.com; helena35@hanmail.net; hyunjinp@skku.edu; nara9313@gmail.com; dmswlskim970606@gmail.com; aurore47@naver.com
FU Institute for Basic Science [IBS-R015-D1]; NRF (National Research Foundation of Korea) [NRF-2019R1H1A2079721]; MIST (Ministry of Science and ICT) of Korea under the ITRC (Information Technology Research Center) support program [IITP-2019-2018-0-01798]; IITP grant - Korean government under the AI Graduate School Support Program [2019-0-00421]
CR Bedard PL, 2013, NATURE, V501, P355, DOI 10.1038/nature12627
   Bhatia KSS, 2016, ULTRASOUND MED BIOL, V42, P1671, DOI 10.1016/j.ultrasmedbio.2016.01.013
   Chen SJ, 2010, ULTRASOUND MED BIOL, V36, P2018, DOI 10.1016/j.ultrasmedbio.2010.08.019
   DeLellis RA, 2004, PATHOLOGY GENETICS T, V0, P0
   FOLEY DH, 1972, IEEE T INFORM THEORY, V18, P618, DOI 10.1109/TIT.1972.1054863
   Gillies RJ, 2016, RADIOLOGY, V278, P563, DOI 10.1148/radiol.2015151169
   Grani G, 2015, MEDICINE, V94, P0, DOI 10.1097/MD.0000000000001129
   Huang YQ, 2016, J CLIN ONCOL, V34, P2157, DOI 10.1200/JCO.2015.65.9128
   Huang YQ, 2016, RADIOLOGY, V281, P947, DOI 10.1148/radiol.2016152234
   Ito Y, 2007, WORLD J SURG, V31, P1417, DOI 10.1007/s00268-007-9095-2
   Ito Y, 2013, ENDOCR J, V60, P829, DOI 10.1507/endocrj.EJ12-0454
   Kim H, 2019, HEAD NECK-J SCI SPEC, V41, P2507, DOI 10.1002/hed.25721
   Kobayashi K, 2017, EUR THYROID J, V6, P101, DOI 10.1159/000452971
   Kwon MR, 2020, AM J NEURORADIOL, V41, P700, DOI 10.3174/ajnr.A6505
   Lambin P, 2012, EUR J CANCER, V48, P441, DOI 10.1016/j.ejca.2011.11.036
   Lee SE, 2018, SCI REP-UK, V8, P0, DOI 10.1038/s41598-018-31906-4
   Lee YM, 2016, PLOS ONE, V11, P0, DOI 10.1371/journal.pone.0155489
   Lo CY, 2005, ANN SURG, V242, P708, DOI 10.1097/01.sla.0000186421.30982.d2
   Nam SJ, 2016, J ULTRAS MED, V35, P775, DOI 10.7863/ultra.15.05055
   Nixon I, 2015, FAC OPIN POSTPUBL PE, V26, P0, DOI 10.3410/f.725851631.793511558
   Parameswaran R, 2017, ANN ROY COLL SURG, V99, P151, DOI 10.1308/rcsann.2016.0300
   Park H, 2018, CLIN CANCER RES, V24, P4705, DOI 10.1158/1078-0432.CCR-17-3783
   Park VY, 2019, SCI REP-UK, V9, P0, DOI 10.1038/s41598-018-37748-4
   Peng J, 2018, DIAGN INTERV RADIOL, V24, P121, DOI 10.5152/dir.2018.17467
   Podda M, 2015, WORLD J SURG ONCOL, V13, P0, DOI 10.1186/s12957-015-0612-8
   Sala E, 2017, CLIN RADIOL, V72, P3, DOI 10.1016/j.crad.2016.09.013
   Shin JH, 2016, KOREAN J RADIOL, V17, P370, DOI 10.3348/kjr.2016.17.3.370
   Song GS, 2015, J ULTRAS MED, V34, P1753, DOI 10.7863/ultra.15.14.10045
   Sugino K, 2011, THYROID, V21, P751, DOI 10.1089/thy.2010.0353
   Suster S, 2006, ARCH PATHOL LAB MED, V130, P984
   Tessler FN, 2017, J AM COLL RADIOL, V14, P587, DOI 10.1016/j.jacr.2017.01.046
   주영욱, 2016, JOURNAL OF ENDOCRINE SURGERY, V16, P100
NR 32
TC 15
Z9 16
U1 3
U2 17
PU MDPI
PI BASEL
PA ST ALBAN-ANLAGE 66, CH-4052 BASEL, SWITZERLAND
SN 
EI 2077-0383
J9 J CLIN MED
JI J. Clin. Med.
PD JUL 15
PY 2020
VL 9
IS 7
BP 
EP 
DI 10.3390/jcm9072156
PG 11
WC Medicine, General & Internal
SC General & Internal Medicine
GA MS5HN
UT WOS:000554307000001
PM 32650493
DA 2024-03-01
ER

PT J
AU Sanduleanu, S
   Jochems, A
   Upadhaya, T
   Even, AJG
   Leijenaar, RTH
   Dankers, FJWM
   Klaassen, R
   Woodruff, HC
   Hatt, M
   Kaanders, HJAM
   Hamming-Vrieze, O
   van Laarhoven, HWM
   Subramiam, RM
   Huang, SH
   O'Sullivan, B
   Bratman, SV
   Dubois, LJ
   Miclea, RL
   Di Perri, D
   Geets, X
   Crispin-Ortuzar, M
   Apte, A
   Deasy, JO
   Oh, JH
   Lee, NY
   Humm, JL
   Schöder, H
   De Ruysscher, D
   Hoebers, F
   Lambin, P
AF Sanduleanu, Sebastian
   Jochems, Arthur
   Upadhaya, Taman
   Even, Aniek J. G.
   Leijenaar, Ralph T. H.
   Dankers, Frank J. W. M.
   Klaassen, Remy
   Woodruff, Henry C.
   Hatt, Mathieu
   Kaanders, Hans J. A. M.
   Hamming-Vrieze, Olga
   van Laarhoven, Hanneke W. M.
   Subramiam, Rathan M.
   Huang, Shao Hui
   O'Sullivan, Brian
   Bratman, Scott, V
   Dubois, Ludwig J.
   Miclea, Razvan L.
   Di Perri, Dario
   Geets, Xavier
   Crispin-Ortuzar, Mireia
   Apte, Aditya
   Deasy, Joseph O.
   Oh, Jung Hun
   Lee, Nancy Y.
   Humm, John L.
   Schoder, Heiko
   De Ruysscher, Dirk
   Hoebers, Frank
   Lambin, Philippe
TI Non-invasive imaging prediction of tumor hypoxia: A novel developed and externally validated CT and FDG-PET-based radiomic signatures
SO RADIOTHERAPY AND ONCOLOGY
LA English
DT Article
DE Radiomics; Tumor hypoxia
ID uptake distributions; cancer patients; lung-tumors; radiotherapy; head; discretization; repeatability; angiogenesis; methodology; information
AB Background: Tumor hypoxia increases resistance to radiotherapy and systemic therapy. Our aim was to develop and validate a disease-agnostic and disease-specific CT (+FDG-PET) based radiomics hypoxia classification signature. Material and methods: A total of 808 patients with imaging data were included: N = 100 training/N = 183 external validation cases for a disease-agnostic CT hypoxia classification signature, N = 76 training/N = 39 validation cases for the H&N CT signature and N = 62 training/N = 36 validation cases for the Lung CT signature. The primary gross tumor volumes (GTV) were manually defined by experts on CT. In order to dichotomize between hypoxic/well-oxygenated tumors a threshold of 20% was used for the [F-18]-HX4-derived hypoxic fractions (HF). A random forest (RF)-based machine-learning classifier/regressor was trained to classify patients as hypoxia-positive/negative based on radiomic features. Results: A 11 feature "disease-agnostic CT model" reached AUC's of respectively 0.78 (95% confidence interval [CI], 0.62-0.94), 0.82 (95% CI, 0.67-0.96) and 0.78 (95% CI, 0.67-0.89) in three external validation datasets. A "disease-agnostic FDG-PET model" reached an AUC of 0.73 (0.95% CI, 0.49-0.97) in validation by combining 5 features. The highest "lung-specific CT model" reached an AUC of 0.80 (0.95% CI, 0.65-0.95) in validation with 4 CT features, while the "H&N-specific CT model" reached an AUC of 0.84 (0.95% CI, 0.64-1.00) in validation with 15 CT features. A tumor volume-alone model was unable to significantly classify patients as hypoxia-positive/negative. A significant survival split (P = 0.037) was found between CT-classified hypoxia strata in an external H&N cohort (n = 517), while 117 significant hypoxia gene-CT signature feature associations were found in an external lung cohort (n = 80). Conclusion: The disease-specific radiomics signatures perform better than the disease agnostic ones. By identifying hypoxic patients our signatures have the potential to enrich interventional hypoxia-targeting trials. (C) 2020 The Author(s). Published by Elsevier B.V.
C1 [Sanduleanu, Sebastian; Jochems, Arthur; Even, Aniek J. G.; Leijenaar, Ralph T. H.; Woodruff, Henry C.; Lambin, Philippe] Maastricht Univ, GROW Sch Oncol, Dept Precis Med, D Lab,Med Ctr, Univ Singel 40, NL-6229 ER Maastricht, Netherlands.
   [Upadhaya, Taman; Hatt, Mathieu] Univ Brest, Lab Med Informat Proc LaTIM, INSERM, UMR 1101, Brest, France.
   [Upadhaya, Taman] Univ Calif San Francisco, Dept Radiat Oncol, 1600 Divisadero St, San Francisco, CA 94115 USA.
   [Dankers, Frank J. W. M.; Kaanders, Hans J. A. M.] Radboud Univ Nijmegen, Dept Radiat Oncol, Med Ctr, Nijmegen, Netherlands.
   [Hamming-Vrieze, Olga] Antoni van Leeuwenhoek Netherlands Canc Inst, Dept Radiat Oncol, Amsterdam, Netherlands.
   [Klaassen, Remy; van Laarhoven, Hanneke W. M.] Univ Amsterdam, Canc Ctr Amsterdam, Dept Med Oncol, Amsterdam UMC, Amsterdam, Netherlands.
   [Subramiam, Rathan M.] Boston Univ, Sch Med, Boston, MA 02215 USA.
   [Subramiam, Rathan M.] Johns Hopkins Med Inst, Div Nucl Med, Russell H Morgan Dept Radiol & Radiol Sci, Baltimore, MD 21205 USA.
   [Huang, Shao Hui; O'Sullivan, Brian; Bratman, Scott, V] Univ Toronto, Princess Margaret Canc Ctr, Dept Radiat Oncol, Toronto, ON, Canada.
   [Dubois, Ludwig J.] GROW Sch Oncol & Dev Biol, Dept Precis Med, M LAB, Maastricht, Netherlands.
   [Woodruff, Henry C.; Miclea, Razvan L.; Lambin, Philippe] Maastricht Univ, GROW Sch Oncol, Dept Radiol & Nucl Imaging, Med Ctr, Maastricht, Netherlands.
   [Di Perri, Dario; Geets, Xavier] Catholic Univ Louvain, Ctr Mol Imaging Radiotherapy & Oncol MIRO, Inst Rech Expt & Clin IREC, Louvain, Belgium.
   [Di Perri, Dario; Geets, Xavier] Clin Univ St Luc, Dept Radiat Oncol, Brussels, Belgium.
   [Crispin-Ortuzar, Mireia; Apte, Aditya; Deasy, Joseph O.; Oh, Jung Hun; Humm, John L.] Mem Sloan Kettering Canc Ctr, Dept Med Phys, New York, NY 10021 USA.
   [Crispin-Ortuzar, Mireia] Univ Cambridge, Canc Res UK Cambridge Inst, Cambridge, England.
   [Lee, Nancy Y.] Mem Sloan Kettering Canc Ctr, Dept Radiat Oncol, 1275 York Ave, New York, NY 10021 USA.
   [Schoder, Heiko] Mem Sloan Kettering Canc Ctr, Dept Radiol, 1275 York Ave, New York, NY 10021 USA.
   [De Ruysscher, Dirk; Hoebers, Frank] Maastricht Univ, GROW Sch Oncol & Dev Biol, Dept Radiat Oncol Maastro, Med Ctr, Maastricht, Netherlands.
C3 Maastricht University; Institut National de la Sante et de la Recherche Medicale (Inserm); Universite de Bretagne Occidentale; University of California System; University of California San Francisco; Radboud University Nijmegen; Netherlands Cancer Institute; University of Amsterdam; Vrije Universiteit Amsterdam; Boston University; Johns Hopkins University; Johns Hopkins Medicine; University of Toronto; University Health Network Toronto; Princess Margaret Cancer Centre; Maastricht University; Maastricht University; Universite Catholique Louvain; Universite Catholique Louvain; Cliniques Universitaires Saint-Luc; Memorial Sloan Kettering Cancer Center; University of Cambridge; Cancer Research UK; CRUK Cambridge Institute; Memorial Sloan Kettering Cancer Center; Memorial Sloan Kettering Cancer Center; Maastricht University
RP Sanduleanu, S (corresponding author), Maastricht Univ, GROW Sch Oncol, Dept Precis Med, D Lab,Med Ctr, Univ Singel 40, NL-6229 ER Maastricht, Netherlands.
EM s.sanduleanu@maastrichtuniversity.nl
FU ERC [694812 -Hypoximmuno]; ERC-PoC [SEP210494895]; SME Phase 2 (RAIL) [673780]; EUROSTARS (DART, DECIDE) [COMPACT-12053]; European Program H2020-2015-17 (ImmunoSABR) [733008]; TRANSCAN Joint Transnational Call 2016 (JTC2016 "CLEARLY") [UM 20178295]; Interreg V-A Euregio Meuse-Rhine ("Euradiomics") [EMR4]; Dutch technology Foundation STW/NWO [10696, P14-19]; Ministry of Economic Affairs; European Program H2020-2015-17 (PREDICT -ITN) [766276]; European Program H2020-2015-17 (FETOPEN-SCANnTREAT) [899549]; European Program H2020-2015-17 (CHAIMELEON) [952172]; European Program H2020-2015-17 (EuCanImage) [952103];  [ERC-2020-PoC: 957565-AUTO.DISTINCT]
CR Aerts HJ, 2015, CANC IMAGING ARCH, V0, P0
   Aerts HJWL, 2014, NAT COMMUN, V5, P0, DOI 10.1038/ncomms5006
   Al-Kadi OS, 2008, IEEE T BIO-MED ENG, V55, P1822, DOI 10.1109/TBME.2008.919735
   Blagus R, 2013, BMC BIOINFORMATICS, V14, P0, DOI 10.1186/1471-2105-14-106
   Borsdorf A, 2008, IEEE T MED IMAGING, V27, P1685, DOI 10.1109/TMI.2008.923983
   Brian DK, 2005, STEREOTACTIC BODY RA, V0, P0
   Buffa FM, 2010, BRIT J CANCER, V103, P1136, DOI 10.1038/sj.bjc.6605933
   Challapalli A, 2017, CLIN TRANSL IMAGING, V5, P225, DOI 10.1007/s40336-017-0231-1
   Clark K, 2013, J DIGIT IMAGING, V26, P1045, DOI 10.1007/s10278-013-9622-7
   Crispin-Ortuzar M, 2018, RADIOTHER ONCOL, V127, P36, DOI 10.1016/j.radonc.2017.11.025
   Deist TM, 2018, MED PHYS, V45, P3449, DOI 10.1002/mp.12967
   Deist TM, 2017, CLIN TRANSL RAD ONCO, V4, P24, DOI 10.1016/j.ctro.2016.12.004
   Dewhirst MW, 2008, NAT REV CANCER, V8, P425, DOI 10.1038/nrc2397
   Dhani NC, 2015, BRIT J CANCER, V113, P864, DOI 10.1038/bjc.2015.284
   Di Perri D, 2017, ACTA ONCOL, V56, P1181, DOI 10.1080/0284186X.2017.1329594
   Di Perri D, 2017, ACTA ONCOL, V56, P516, DOI 10.1080/0284186X.2017.1287943
   Dubois LJ, 2011, P NATL ACAD SCI USA, V108, P14620, DOI 10.1073/pnas.1102526108
   Eales KL, 2016, ONCOGENESIS, V5, P0, DOI 10.1038/oncsis.2015.50
   Even AJG, 2017, ACTA ONCOL, V56, P1591, DOI 10.1080/0284186X.2017.1349332
   Guyon I, 2002, MACH LEARN, V46, P389, DOI 10.1023/A:1012487302797
   Harris BHL, 2015, CLIN ONCOL-UK, V27, P547, DOI 10.1016/j.clon.2015.07.004
   Heukelom J, 2013, BMC CANCER, V13, P0, DOI 10.1186/1471-2407-13-84
   Janssens GO, 2012, J CLIN ONCOL, V30, P1777, DOI 10.1200/JCO.2011.35.9315
   Jochems A, 2017, INT J RADIAT ONCOL, V99, P344, DOI 10.1016/j.ijrobp.2017.04.021
   Johnson WE, 2007, BIOSTATISTICS, V8, P118, DOI 10.1093/biostatistics/kxj037
   Kang D, 2018, NEURO-ONCOLOGY, V20, P1251, DOI 10.1093/neuonc/noy021
   Klaassen R, 2015, RADIOTHER ONCOL, V116, P94, DOI 10.1016/j.radonc.2015.05.009
   Lambin P, 2017, NAT REV CLIN ONCOL, V14, P749, DOI 10.1038/nrclinonc.2017.141
   Lambin P, 2013, NAT REV CLIN ONCOL, V10, P27, DOI 10.1038/nrclinonc.2012.196
   Lambin P, 2012, EUR J CANCER, V48, P441, DOI 10.1016/j.ejca.2011.11.036
   Larson Steven M, 1999, CLIN POSITRON IMAGING, V2, P159, DOI 10.1016/S1095-0397(99)00016-3
   Larue RTHM, 2017, ACTA ONCOL, V56, P1544, DOI 10.1080/0284186X.2017.1351624
   Larue RTHM, 2016, BMC CANCER, V16, P0, DOI 10.1186/s12885-016-2709-z
   Leijenaar RTH, 2015, SCI REP-UK, V5, P0, DOI 10.1038/srep11075
   Lucia F, 2019, EUR J NUCL MED MOL I, V46, P864, DOI 10.1007/s00259-018-4231-9
   Mistry IN, 2017, INT J RADIAT ONCOL, V98, P1183, DOI 10.1016/j.ijrobp.2017.03.024
   Mortensen LS, 2012, RADIOTHER ONCOL, V105, P14, DOI 10.1016/j.radonc.2012.09.015
   MOULDER JE, 1984, INT J RADIAT ONCOL, V10, P695, DOI 10.1016/0360-3016(84)90301-8
   Muz B, 2015, HYPOXIA, V3, P83, DOI 10.2147/HP.S93413
   Orlhac F, 2019, RADIOLOGY, V291, P52, DOI 10.1148/radiol.2019182023
   Overgaard J, 2007, J CLIN ONCOL, V25, P4066, DOI 10.1200/JCO.2007.12.7878
   Parmar C, 2015, SCI REP-UK, V5, P0, DOI 10.1038/srep13087
   Peerlings J, 2019, SCI REP-UK, V9, P0, DOI 10.1038/s41598-019-41344-5
   Peeters SGJA, 2015, CLIN CANCER RES, V21, P2984, DOI 10.1158/1078-0432.CCR-15-0018
   Rajendran JG, 2015, SEMIN NUCL MED, V45, P151, DOI 10.1053/j.semnuclmed.2014.10.006
   Ramachandran A, 2013, EUR J CANCER, V49, P1741, DOI 10.1016/j.ejca.2012.12.003
   Rockwell S, 2009, CURR MOL MED, V9, P442, DOI 10.2174/156652409788167087
   Sanduleanu S, 2020, CANCERS, V12, P0, DOI 10.3390/cancers12051322
   Solaini G, 2010, BBA-BIOENERGETICS, V1797, P1171, DOI 10.1016/j.bbabio.2010.02.011
   Spiegelberg L, 2019, CLIN TRANSL RAD ONCO, V15, P62, DOI 10.1016/j.ctro.2019.01.005
   Swinson DEB, 2006, CLIN LUNG CANCER, V7, P250, DOI 10.3816/CLC.2006.n.002
   Tawk B, 2016, RADIOTHER ONCOL, V118, P350, DOI 10.1016/j.radonc.2015.11.027
   Taylor E, 2017, EJNMMI RES, V7, P0, DOI 10.1186/s13550-017-0347-3
   Thorwarth D, 2017, CLIN TRANSL IMAGING, V5, P489, DOI 10.1007/s40336-017-0250-y
   Verwer EE, 2016, EJNMMI PHYS, V3, P0, DOI 10.1186/s40658-016-0167-y
   Wack LJ, 2015, ACTA ONCOL, V54, P1370, DOI 10.3109/0284186X.2015.1067721
   Xu ZY, 2017, ONCOTARGET, V8, P94969, DOI 10.18632/oncotarget.21662
   Yao K, 2005, BRIT J CANCER, V93, P1356, DOI 10.1038/sj.bjc.6602864
   Zegers CML, 2015, ACTA ONCOL, V54, P1378, DOI 10.3109/0284186X.2015.1062913
   Zegers CML, 2015, EUR J NUCL MED MOL I, V42, P1840, DOI 10.1007/s00259-015-3100-z
   Zegers CML, 2014, CLIN CANCER RES, V20, P6389, DOI 10.1158/1078-0432.CCR-14-1524
   Zegers CML, 2013, RADIOTHER ONCOL, V109, P58, DOI 10.1016/j.radonc.2013.08.031
   Zhao B, 2009, RADIOLOGY, V0, P0
   Zhao B, 2015, DATA RIDER LUNG CT, V0, P0
   Zwanenburg A, 2020, RADIOLOGY, V295, P328, DOI 10.1148/radiol.2020191145
NR 65
TC 20
Z9 21
U1 2
U2 11
PU ELSEVIER IRELAND LTD
PI CLARE
PA ELSEVIER HOUSE, BROOKVALE PLAZA, EAST PARK SHANNON, CO, CLARE, 00000, IRELAND
SN 0167-8140
EI 1879-0887
J9 RADIOTHER ONCOL
JI Radiother. Oncol.
PD DEC 15
PY 2020
VL 153
IS 
BP 97
EP 105
DI 10.1016/j.radonc.2020.10.016
PG 9
WC Oncology; Radiology, Nuclear Medicine & Medical Imaging
SC Oncology; Radiology, Nuclear Medicine & Medical Imaging
GA PH9OF
UT WOS:000600731700012
PM 33137396
DA 2024-03-01
ER

PT J
AU Li, YM
   Beck, M
   Pässler, T
   Lili, C
   Hua, W
   Mai, H
   Amthauer, H
   Biebl, M
   Thuss-Patience, PC
   Berger, J
   Stromberger, C
   Tinhofer, I
   Kruppa, J
   Budach, V
   Hofheinz, F
   Lin, Q
   Zschaeck, S
AF Li, Yimin
   Beck, Marcus
   Passler, Tom
   Lili, Chen
   Hua, Wu
   Mai, Ha Dong
   Amthauer, Holger
   Biebl, Matthias
   Thuss-Patience, Peter C.
   Berger, Jasmin
   Stromberger, Carmen
   Tinhofer, Ingeborg
   Kruppa, Jochen
   Budach, Volker
   Hofheinz, Frank
   Lin, Qin
   Zschaeck, Sebastian
TI A FDG-PET radiomics signature detects esophageal squamous cell carcinoma patients who do not benefit from chemoradiation
SO SCIENTIFIC REPORTS
LA English
DT Article
ID neoadjuvant chemoradiation; cancer; surgery; chemoradiotherapy; delineation; responders; survival; tool
AB Detection of patients with esophageal squamous cell carcinoma (ESCC) who do not benefit from standard chemoradiation (CRT) is an important medical need. Radiomics using 18-fluorodeoxyglucose (FDG) positron emission tomography (PET) is a promising approach. In this retrospective study of 184 patients with locally advanced ESCC. 152 patients from one center were grouped into a training cohort (n=100) and an internal validation cohort (n=52). External validation was performed with 32 patients treated at a second center. Primary endpoint was disease-free survival (DFS), secondary endpoints were overall survival (OS) and local control (LC). FDG-PET radiomics features were selected by Lasso-Cox regression analyses and a separate radiomics signature was calculated for each endpoint. In the training cohort radiomics signatures containing up to four PET derived features were able to identify non-responders in regard of all endpoints (DFS p<0.001, LC p=0.003, OS p=0.001). After successful internal validation of the cutoff values generated by the training cohort for DFS (p=0.025) and OS (p=0.002), external validation using these cutoffs was successful for DFS (p=0.002) but not for the other investigated endpoints. These results suggest that pre-treatment FDG-PET features may be useful to detect patients who do not respond to CRT and could benefit from alternative treatment.
C1 [Li, Yimin; Lili, Chen; Lin, Qin] Xiamen Univ, Affiliated Hosp 1, Dept Radiat Oncol, 55 Zhenhai Rd, Xiamen 361003, Fujian, Peoples R China.
   [Li, Yimin] Univ Calif Davis, Sch Med, Dept Radiat Oncol, Sacramento, CA 95817 USA.
   [Beck, Marcus; Passler, Tom; Mai, Ha Dong; Amthauer, Holger; Berger, Jasmin; Stromberger, Carmen; Tinhofer, Ingeborg; Budach, Volker; Zschaeck, Sebastian] Charite Univ Med Berlin, Augustenburger Pl 1, D-13353 Berlin, Germany.
   [Beck, Marcus; Passler, Tom; Mai, Ha Dong; Amthauer, Holger; Berger, Jasmin; Stromberger, Carmen; Tinhofer, Ingeborg; Budach, Volker; Zschaeck, Sebastian] Free Univ Berlin, Augustenburger Pl 1, D-13353 Berlin, Germany.
   [Beck, Marcus; Passler, Tom; Mai, Ha Dong; Amthauer, Holger; Berger, Jasmin; Stromberger, Carmen; Tinhofer, Ingeborg; Budach, Volker; Zschaeck, Sebastian] Humboldt Univ, Augustenburger Pl 1, D-13353 Berlin, Germany.
   [Beck, Marcus; Passler, Tom; Mai, Ha Dong; Amthauer, Holger; Berger, Jasmin; Stromberger, Carmen; Tinhofer, Ingeborg; Budach, Volker; Zschaeck, Sebastian] Berlin Inst Hlth, Dept Radiat Oncol, Augustenburger Pl 1, D-13353 Berlin, Germany.
   [Hua, Wu] Xiamen Univ, Xiamen Affiliated Hosp 1, Dept Nucl Med, Xiamen, Peoples R China.
   [Biebl, Matthias] Univ Med Berlin, Charite, Campus Charite Mitte, Dept Surg, Berlin, Germany.
   [Biebl, Matthias] Univ Med Berlin, Charite, Campus Virchow Klinikum, Berlin, Germany.
   [Thuss-Patience, Peter C.] Charite Univ Med Berlin, Campus Virchow Klinikum, Dept Hematol Oncol & Tumor Immunol, Berlin, Germany.
   [Tinhofer, Ingeborg] German Canc Res Ctr, Heidelberg, Germany.
   [Tinhofer, Ingeborg] German Canc Consortium DKTK Partner Site Berlin, Berlin, Germany.
   [Kruppa, Jochen] Charite Univ Med Berlin, Dept Biostat & Clin Epidemiol, Berlin, Germany.
   [Hofheinz, Frank] Helmholtz Zentrum Dresden Rossendorf, Inst Radiopharmaceut Canc Res, PET Ctr, Dresden, Germany.
   [Zschaeck, Sebastian] Berlin Inst Hlth BIH, Anna Louisa Karsch 2, D-10178 Berlin, Germany.
C3 Xiamen University; University of California System; University of California Davis; Free University of Berlin; Humboldt University of Berlin; Charite Universitatsmedizin Berlin; Free University of Berlin; Humboldt University of Berlin; Berlin Institute of Health; Xiamen University; Free University of Berlin; Humboldt University of Berlin; Charite Universitatsmedizin Berlin; Free University of Berlin; Humboldt University of Berlin; Charite Universitatsmedizin Berlin; Free University of Berlin; Humboldt University of Berlin; Charite Universitatsmedizin Berlin; Helmholtz Association; German Cancer Research Center (DKFZ); Helmholtz Association; German Cancer Research Center (DKFZ); Free University of Berlin; Humboldt University of Berlin; Charite Universitatsmedizin Berlin; Helmholtz Association; Helmholtz-Zentrum Dresden-Rossendorf (HZDR); Berlin Institute of Health
RP Lin, Q (corresponding author), Xiamen Univ, Affiliated Hosp 1, Dept Radiat Oncol, 55 Zhenhai Rd, Xiamen 361003, Fujian, Peoples R China.; Zschaeck, S (corresponding author), Charite Univ Med Berlin, Augustenburger Pl 1, D-13353 Berlin, Germany.; Zschaeck, S (corresponding author), Free Univ Berlin, Augustenburger Pl 1, D-13353 Berlin, Germany.; Zschaeck, S (corresponding author), Humboldt Univ, Augustenburger Pl 1, D-13353 Berlin, Germany.; Zschaeck, S (corresponding author), Berlin Inst Hlth, Dept Radiat Oncol, Augustenburger Pl 1, D-13353 Berlin, Germany.; Zschaeck, S (corresponding author), Berlin Inst Hlth BIH, Anna Louisa Karsch 2, D-10178 Berlin, Germany.
EM linqin05@163.com; Sebastian.Zschaeck@charite.de
FU Major Projects of Fujian Natural Science Foundation [2008-59-11]; Nature Science Foundation of China [81101066]; Xiamen city science and technology project guidance [3502Z20164009]; Berliner Krebsgesellschaft [ZSF201720]; Projekt DEAL
CR Bedenne L, 2007, J CLIN ONCOL, V25, P1160, DOI 10.1200/JCO.2005.04.7118
   Beukinga RJ, 2018, RADIOLOGY, V287, P983, DOI 10.1148/radiol.2018172229
   Bosset JF, 1997, NEW ENGL J MED, V337, P161, DOI 10.1056/NEJM199707173370304
   Bütof R, 2019, J NUCL MED, V60, P192, DOI 10.2967/jnumed.117.207670
   Buvat I, 2019, J NUCL MED, V60, P1543, DOI 10.2967/jnumed.119.235325
   CAMP RL, 2004, CLIN CANCER RES, V10, P7252, DOI 10.1158/1078-0432.CCR-04-0713
   den Bakker CM, 2017, J THORAC DIS, V9, PS843, DOI 10.21037/jtd.2017.06.123
   Fang P, 2018, INT J RADIAT ONCOL, V102, P996, DOI 10.1016/j.ijrobp.2018.02.029
   Foley KG, 2019, RADIOTHER ONCOL, V133, P205, DOI 10.1016/j.radonc.2018.10.033
   Forgács A, 2019, PHYS MED BIOL, V64, P0, DOI 10.1088/1361-6560/ab2328
   Fortin JP, 2017, NEUROIMAGE, V161, P149, DOI 10.1016/j.neuroimage.2017.08.047
   Hatt M, 2017, EUR J NUCL MED MOL I, V44, P151, DOI 10.1007/s00259-016-3427-0
   Hofheinz F, 2013, MED PHYS, V40, P0, DOI 10.1118/1.4812892
   Hofheinz F, 2012, NUKLEARMED-NUCL MED, V51, P9, DOI 10.3413/Nukmed-0419-11-07
   Hofheinz F, 2019, EUR J NUCL MED MOL I, V46, P1485, DOI 10.1007/s00259-019-04307-6
   Hsu PK, 2013, INTERACT CARDIOV TH, V17, P460, DOI 10.1093/icvts/ivt216
   Huang Q, 2018, J MED IMAGING, V5, P0, DOI 10.1117/1.JMI.5.1.011005
   Kojima T, 2017, CURR ONCOL REP, V19, P0, DOI 10.1007/s11912-017-0590-9
   Kroese TE, 2018, DIS ESOPHAGUS, V31, P0, DOI 10.1093/dote/doy055
   Lambin P, 2017, NAT REV CLIN ONCOL, V14, P749, DOI 10.1038/nrclinonc.2017.141
   Li YM, 2018, EUR J NUCL MED MOL I, V45, P1752, DOI 10.1007/s00259-018-3996-1
   Li YM, 2015, INT J CLIN EXP MED, V8, P10947
   Parmar C, 2014, PLOS ONE, V9, P0, DOI 10.1371/journal.pone.0102107
   Pavic M, 2018, ACTA ONCOL, V57, P1070, DOI 10.1080/0284186X.2018.1445283
   Peeken JC, 2019, EBIOMEDICINE, V48, P332, DOI 10.1016/j.ebiom.2019.08.059
   Pfaehler E, 2020, J NUCL MED, V61, P469, DOI 10.2967/jnumed.119.229724
   Reuzé S, 2018, INT J RADIAT ONCOL, V102, P1117, DOI 10.1016/j.ijrobp.2018.05.022
   Stahl M, 2005, J CLIN ONCOL, V23, P2310, DOI 10.1200/JCO.2005.00.034
   Vallières M, 2018, J NUCL MED, V59, P189, DOI 10.2967/jnumed.117.200501
   van Griethuysen JJM, 2017, CANCER RES, V77, PE104, DOI 10.1158/0008-5472.CAN-17-0339
   van Hagen P, 2012, NEW ENGL J MED, V366, P2074, DOI 10.1056/NEJMoa1112088
   Venkat PS, 2017, DIS ESOPHAGUS, V30, P0, DOI 10.1093/dote/dox036
   Wang QF, 2019, SCI REP-UK, V9, P0, DOI 10.1038/s41598-019-46899-x
   Whybra P, 2019, SCI REP-UK, V9, P0, DOI 10.1038/s41598-019-46030-0
   Yang H, 2018, J CLIN ONCOL, V36, P2796, DOI 10.1200/JCO.2018.79.1483
   Zhao Q, 2019, CANCER MED-US, V8, P4519, DOI 10.1002/cam4.2336
NR 36
TC 17
Z9 19
U1 0
U2 10
PU NATURE RESEARCH
PI BERLIN
PA HEIDELBERGER PLATZ 3, BERLIN, 14197, GERMANY
SN 2045-2322
EI 
J9 SCI REP-UK
JI Sci Rep
PD OCT 19
PY 2020
VL 10
IS 1
BP 
EP 
DI 10.1038/s41598-020-74701-w
PG 9
WC Multidisciplinary Sciences
SC Science & Technology - Other Topics
GA OL2UQ
UT WOS:000585197800001
PM 33077841
DA 2024-03-01
ER

PT J
AU Lu, L
   Sun, SH
   Yang, H
   Linning, E
   Guo, PZ
   Schwartz, LH
   Zhao, BS
AF Lu, Lin
   Sun, Shawn H.
   Yang, Hao
   Linning, E.
   Guo, Pingzhen
   Schwartz, Lawrence H.
   Zhao, Binsheng
TI Radiomics Prediction of EGFR Status in Lung Cancer-Our Experience in Using Multiple Feature Extractors and The Cancer Imaging Archive Data
SO TOMOGRAPHY
LA English
DT Article
DE Radiomics; Pyradiomics; IBEX; NSCLC; EGFR; TCIA
ID disease-free survival; cell carcinoma; radiogenomics; information; biomarkers; signature; images
AB We investigated the performance of multiple radiomics feature extractors/software on predicting epidermal growth factor receptor mutation status in 228 patients with non-small cell lung cancer from publicly available data sets in The Cancer Imaging Archive. The imaging and clinical data were split into training (n = 105) and validation cohorts (n = 123). Two of the most cited open-source feature extractors, IBEX (1563 features) and Pyradiomics (1319 features), and our in-house software, Columbia Image Feature Extractor (CIFE) (1160 features), were used to extract radiomics features. Univariate and multivariate analyses were performed sequentially to predict EGFR mutation status using each individual feature extractor. Our univariate analysis integrated an unsupervised clustering method to identify nonredundant and informative candidate features for the creation of prediction models by multivariate analyses. In training, unsupervised clustering-based univariate analysis identified 5, 6, and 4 features from IBEX, Pyradiomics, and CIFE as candidate features, respectively. Multivariate prediction models using these features from IBEX, Pyradiomics, and CIFE yielded similar areas under the receiver operating characteristic curve of 0.68, 0.67, and 0.69. However, in validation, areas under the receiver operating characteristic curve of multivariate prediction models from IBEX, Pyradiomics, and CIFE decreased to 0.54, 0.56 and 0.64, respectively. Different feature extractors select different radiomics features, which leads to prediction models with varying performance. However, correlation between those selected features from different extractors may indicate these features measure similar imaging phenotypes associated with similar biological characteristics. Overall, attention should be paid to the generalizability of individual radiomics features and radiomics prediction models.
C1 [Lu, Lin; Sun, Shawn H.; Yang, Hao; Guo, Pingzhen; Schwartz, Lawrence H.; Zhao, Binsheng] Columbia Univ, New York Presbyterian Hosp, Dept Radiol, Med Ctr, New York, NY 10032 USA.
   [Linning, E.] Shanxi DAYI Hosp, Dept Radiol, Taiyuan, Shanxi, Peoples R China.
C3 Columbia University; NewYork-Presbyterian Hospital
RP Zhao, BS (corresponding author), Columbia Univ, Dept Radiol, Med Ctr, 710 West 168th St,B26, New York, NY 10032 USA.
EM bz2166@cumc.columbia.edu
FU National Cancer Institute [U01 CA225431]
CR Aerts HJWL, 2016, JAMA ONCOL, V2, P1636, DOI 10.1001/jamaoncol.2016.2631
   Aerts HJWL, 2014, NAT COMMUN, V5, P0, DOI 10.1038/ncomms5006
   Albertina B, 2016, CANCER IMAGING ARCH, V0, P0
   Apte AP, 2018, MED PHYS, V0, P0
   Berenguer R, 2018, RADIOLOGY, V288, P407, DOI 10.1148/radiol.2018172361
   Bi WL, 2019, CA-CANCER J CLIN, V69, P127, DOI 10.3322/caac.21552
   Cain EH, 2019, BREAST CANCER RES TR, V173, P455, DOI 10.1007/s10549-018-4990-9
   Chen AP, 2019, AM J ROENTGENOL, V213, P134, DOI 10.2214/AJR.18.20591
   Coroller TP, 2016, RADIOTHER ONCOL, V119, P480, DOI 10.1016/j.radonc.2016.04.004
   Coroller TP, 2015, RADIOTHER ONCOL, V114, P345, DOI 10.1016/j.radonc.2015.02.015
   Doi K, 2007, COMPUT MED IMAG GRAP, V31, P198, DOI 10.1016/j.compmedimag.2007.02.002
   Dou TH, 2018, PLOS ONE, V13, P0, DOI 10.1371/journal.pone.0206108
   Echegaray S, 2018, J DIGIT IMAGING, V31, P403, DOI 10.1007/s10278-017-0019-x
   Fang J, 2020, THERANOSTICS, V10, P2284, DOI 10.7150/thno.37429
   Fave X, 2016, TRANSL CANCER RES, V5, P349, DOI 10.21037/tcr.2016.07.11
   Ferreira JR, 2020, INT J COMPUT ASS RAD, V15, P163, DOI 10.1007/s11548-019-02093-y
   Foy JJ, 2018, J MED IMAGING, V5, P0, DOI 10.1117/1.JMI.5.4.044505
   Franceschini D, 2020, STRAHLENTHER ONKOL, V196, P922, DOI 10.1007/s00066-019-01542-6
   Gatenby RA, 2013, RADIOLOGY, V269, P8, DOI 10.1148/radiol.13122697
   Ger RB, 2018, JOVE-J VIS EXP, V0, P0, DOI DOI 10.3791/57132
   Gevaert O, 2017, CANC IMAGING ARCH, V0, P0
   Gevaert O, 2014, RADIOLOGY, V273, P168, DOI 10.1148/radiol.14131731
   Gillies RJ, 2016, RADIOLOGY, V278, P563, DOI 10.1148/radiol.2015151169
   González CR, 2015, NEURAL COMPUT, V27, P365, DOI 10.1162/NECO_a_00697
   HARALICK RM, 1973, IEEE T SYST MAN CYB, VSMC3, P610, DOI 10.1109/TSMC.1973.4309314
   Hawkins S, 2016, J THORAC ONCOL, V11, P2120, DOI 10.1016/j.jtho.2016.07.002
   Hoshino I, 2020, SCI REP-UK, V10, P0, DOI 10.1038/s41598-020-59500-7
   Huang YQ, 2016, RADIOLOGY, V281, P947, DOI 10.1148/radiol.2016152234
   IBEX Google Forum, 2017, IBEX GOOGLE FORUM, V0, P0
   Jansen Robin W, 2018, ONCOTARGET, V9, P20134, DOI 10.18632/oncotarget.24893
   Jeong J, 2019, QUANT IMAG MED SURG, V9, P1201, DOI 10.21037/qims.2019.07.01
   Karlo CA, 2014, RADIOLOGY, V270, P464, DOI 10.1148/radiol.13130663
   Khalvati F, 2019, SCI REP-UK, V9, P0, DOI 10.1038/s41598-019-41728-7
   Kira K, 1992, P 9 INT WORKSH MACH, V0, PP249, DOI 10.1016/B978-1-55860-247-2.50037-1
   Kirienko M, 2018, EUR J NUCL MED MOL I, V45, P207, DOI 10.1007/s00259-017-3837-7
   Kirk S, 2016, CANCER IMAGING ARCH, V0, P0
   Kumar V, 2012, MAGN RESON IMAGING, V30, P1234, DOI 10.1016/j.mri.2012.06.010
   Lambin P, 2017, NAT REV CLIN ONCOL, V14, P749, DOI 10.1038/nrclinonc.2017.141
   Lambin P, 2012, EUR J CANCER, V48, P441, DOI 10.1016/j.ejca.2011.11.036
   Lee SL, 2019, BRACHYTHERAPY, V18, P567, DOI 10.1016/j.brachy.2019.04.006
   Li Q, 2017, RADIAT ONCOL, V12, P0, DOI 10.1186/s13014-017-0892-y
   Li S, 2019, MED PHYS, V46, P4545, DOI 10.1002/mp.13747
   Lin P, 2020, CANCER IMAGING, V20, P0, DOI 10.1186/s40644-019-0283-8
   Lo Gullo R, 2020, INSIGHTS IMAGING, V11, P0, DOI 10.1186/s13244-019-0795-6
   Lu L, 2020, EUR RADIOL, V30, P3614, DOI 10.1007/s00330-020-06663-6
   Lu L, 2019, TOMOGRAPHY, V5, P226, DOI 10.18383/j.tom.2019.00005
   Lu L, 2016, PLOS ONE, V11, P0, DOI 10.1371/journal.pone.0166550
   LUL LE, 2019, ACAD RADIOL, V26, P1245, DOI 10.1016/J.ACRA.2018.10.013
   Mattonen SA, 2016, INT J RADIAT ONCOL, V94, P1121, DOI 10.1016/j.ijrobp.2015.12.369
   McNittGray M, 2019, RAD SOC N AM 2019 SC, V0, P0
   Mei DD, 2018, CANCER IMAGING, V18, P0, DOI 10.1186/s40644-018-0184-2
   Meng J, 2018, SCI REP-UK, V8, P0, DOI 10.1038/s41598-018-29838-0
   Mokrane FZ, 2020, EUR RADIOL, V30, P558, DOI 10.1007/s00330-019-06347-w
   Nair JKR, 2020, CAN ASS RADIOL J, V0, P0
   National Cancer Institute, 2019, THE CANCER GENOME ATLAS PROGRAM, V0, P0
   Peng HC, 2005, IEEE T PATTERN ANAL, V27, P1226, DOI 10.1109/TPAMI.2005.159
   Pfaehler E, 2019, PLOS ONE, V14, P0, DOI 10.1371/journal.pone.0212223
   Prior FW, 2013, ENG MED BIOL SOC EMB, V0, P0
   Riyahi S, 2018, PHYS MED BIOL, V63, P0, DOI 10.1088/1361-6560/aacd22
   Shafiq-ul-Hassan M, 2017, MED PHYS, V44, P1050, DOI 10.1002/mp.12123
   Sun R, 2018, LANCET ONCOL, V19, P1180, DOI 10.1016/S1470-2045(18)30413-3
   Tan YQ, 2013, MED PHYS, V40, P0, DOI 10.1118/1.4793409
   Traverso A, 2018, INT J RADIAT ONCOL, V102, P1143, DOI 10.1016/j.ijrobp.2018.05.053
   van Griethuysen JJM, 2017, CANCER RES, V77, PE104, DOI 10.1158/0008-5472.CAN-17-0339
   Velazquez ER, 2017, CANCER RES, V77, P3922, DOI 10.1158/0008-5472.CAN-17-0122
   Yamamoto S, 2012, AJR AM J ROENTGENOL, V199, P0
   Yang H, 2016, TOMOGRAPHY, V2, P406, DOI 10.18383/j.tom.2016.00223
   Yang ZN, 2019, J RADIAT RES, V60, P538, DOI 10.1093/jrr/rrz027
   Yuan R, 2019, J DIGIT IMAGING, V32, P269, DOI 10.1007/s10278-018-0128-1
   Zaffino P, 2016, MED PHYS, V43, P5155, DOI 10.1118/1.4961121
   Zhang Lifei, 2015, MED PHYS, V42, P1341, DOI 10.1118/1.4908210
   Zhang LW, 2018, TRANSL ONCOL, V11, P94, DOI 10.1016/j.tranon.2017.10.012
   Zhao BS, 2016, SCI REP-UK, V6, P0, DOI 10.1038/srep23428
   Zinn PO, 2011, PLOS ONE, V6, P0, DOI 10.1371/journal.pone.0025451
   Zwanenburg A, 2020, RADIOLOGY, V295, P328, DOI 10.1148/radiol.2020191145
NR 75
TC 21
Z9 21
U1 3
U2 14
PU GRAPHO PUBLICATIONS
PI ANN ARBOR
PA PO BOX 131281, ANN ARBOR, MI 48112-1281 USA
SN 2379-1381
EI 2379-139X
J9 TOMOGRAPHY
JI Tomography
PD JUN 15
PY 2020
VL 6
IS 2
BP 223
EP 230
DI 10.18383/j.tom.2020.00017
PG 8
WC Radiology, Nuclear Medicine & Medical Imaging
SC Radiology, Nuclear Medicine & Medical Imaging
GA LX7RD
UT WOS:000540023600022
PM 32548300
DA 2024-03-01
ER

PT J
AU Fiorino, C
   Jeraj, R
   Clark, CH
   Garibaldi, C
   Georg, D
   Muren, L
   van Elmpt, W
   Bortfeld, T
   Jornet, N
AF Fiorino, Claudio
   Jeraj, Robert
   Clark, Catharine H.
   Garibaldi, Cristina
   Georg, Dietmar
   Muren, Ludvig
   van Elmpt, Wouter
   Bortfeld, Thomas
   Jornet, Nuria
TI Grand challenges for medical physics in radiation oncology
SO RADIOTHERAPY AND ONCOLOGY
LA English
DT Article
DE Medical physics; Radiation oncology; AI; Target definition; Radiobiology models; Leadership
ID radiotherapy; future; therapy; head; radiogenomics; irradiation; education; models; impact; volume
AB Medical physics has made considerable contributions to recent advances in radiation oncology. Medical physicists are key players in the clinical and scientific radiation oncology context due to their unique skill sets, flexibility, clinical involvement and intrinsic translational character. The continuing development and widespread adoption of "high-tech" radiotherapy has led to an increased need for medical physics involvement. More recently, our field is rapidly changing towards an era of "precision oncology". These changes have opened new challenges for the definition of the professional and scientific roles and responsibilities of medical physicists. In this paper, we have identified four grand challenges of medical physics in radiation oncology: (1) improving target volume definition, (2) adoption of artificial intelligence and automation, (3) development of predictive models of biological effects for precision medicine, and (4) need for leadership. New visions and suggestions to orientate medical physics to successfully face these new challenges are summarized. We foresee that the scientific and professional challenges of our times are pushing medical physicists to accelerate toward multidisciplinarity. Medical physicists are expected to innovatively drive interactions and collaborations with other specialists outside radiation oncology while the radiation physics core will remain central. Medical physicists will retain strong and pivotal roles in quality, safety and in managing ever more complex technologies. The new challenges will require medical physicists to continuously update skills and innovate education, adapt curricula to include new fields, reinforce multi-disciplinary attitude and spirit of innovation. These challenges require visionary and open leadership, which is able to merge established roles with the exciting new fields where medical physics should increasingly contribute. (C) 2020 Elsevier B.V. All rights reserved.
C1 [Fiorino, Claudio] Ist Sci San Raffaele, Med Phys, Milan, Italy.
   [Jeraj, Robert] Univ Wisconsin, Dept Med Phys, 1530 Med Sci Ctr, Madison, WI 53706 USA.
   [Jeraj, Robert] Univ Ljubljana, Fac Math & Phys, Ljubljana, Slovenia.
   [Clark, Catharine H.] UCL, Univ Coll London Hosp, London, England.
   [Clark, Catharine H.] Natl Phys Lab, Teddington, Middx, England.
   [Garibaldi, Cristina] IRCCS, Unit Radiat Res, IEO European Inst Oncol, Milan, Italy.
   [Georg, Dietmar] Med Univ Vienna, Dept Radiat Oncol, Div Med Radiat Phys, AKH Wien, Vienna, Austria.
   [Muren, Ludvig] Aarhus Univ Hosp, Danish Ctr Particle Therapy, Aarhus, Denmark.
   [Muren, Ludvig] Aarhus Univ, Aarhus, Denmark.
   [van Elmpt, Wouter] Maastricht Univ, GROW Sch Oncol & Dev Biol, Dept Radiat Oncol MAASTRO, Med Ctr, Maastricht, Netherlands.
   [Bortfeld, Thomas] Massachusetts Gen Hosp, Dept Radiat Oncol, Div Radiat Biophys, Boston, MA 02114 USA.
   [Bortfeld, Thomas] Harvard Med Sch, Boston, MA 02115 USA.
   [Jornet, Nuria] Hosp Santa Creu & Sant Pau, Serv Radiofis & Radioproteccio, Barcelona, Spain.
C3 Vita-Salute San Raffaele University; IRCCS Ospedale San Raffaele; University of Wisconsin System; University of Wisconsin Madison; University of Ljubljana; University of London; University College London; University College London Hospitals NHS Foundation Trust; National Physical Laboratory - UK; IRCCS European Institute of Oncology (IEO); Medical University of Vienna; University Hospital Vienna; Aarhus University; Aarhus University; Maastricht University; Harvard University; Massachusetts General Hospital; Harvard University; Harvard Medical School; Hospital of Santa Creu i Sant Pau
RP Fiorino, C (corresponding author), San Raffaele Inst, Med Phys, Via Olgettina 60, I-20132 Milan, Italy.
EM fiorino.claudio@hsr.it
CR Alber M, 2014, RADIOTHER ONCOL, V111, P354, DOI 10.1016/j.radonc.2014.04.016
   Apolle R, 2017, CLIN TRANSL RAD ONCO, V3, P1, DOI 10.1016/j.ctro.2017.01.006
   Atun R, 2015, LANCET ONCOL, V16, P1153, DOI 10.1016/S1470-2045(15)00222-3
   Atwood TF, 2018, INT J RADIAT ONCOL, V100, P21, DOI 10.1016/j.ijrobp.2017.08.026
   Baumann M, 2016, NAT REV CANCER, V16, P234, DOI 10.1038/nrc.2016.18
   Biau J, 2019, CANCER RADIOTHER, V23, P559, DOI 10.1016/j.canrad.2019.07.147
   Bortfeld T, 2011, BRIT J RADIOL, V84, P485, DOI 10.1259/bjr/86221320
   Bortfeld T, 2015, RADIOTHER ONCOL, V114, P285, DOI 10.1016/j.radonc.2015.02.003
   Burmeister JW, 2018, RADIAT RES, V190, P1, DOI 10.1667/RR15023.1
   Caudell JJ, 2017, LANCET ONCOL, V18, PE266, DOI 10.1016/S1470-2045(17)30252-8
   Chamber AF, 2015, PHYS OF CANC, V0, P0
   Chetty IJ, 2015, INT J RADIAT ONCOL, V93, P485, DOI 10.1016/j.ijrobp.2015.07.007
   Clark CH, 2019, PHYS IMAG RADIAT ONC, V11, P71, DOI 10.1016/j.phro.2019.09.003
   Contreras JA, 2019, J CLIN ONCOL, V37, P2548, DOI 10.1200/JCO.19.00186
   Deist TM, 2018, MED PHYS, V45, P3449, DOI 10.1002/mp.12967
   El Naqa I, 2018, INT J RADIAT ONCOL, V102, P1070, DOI 10.1016/j.ijrobp.2018.08.022
   El Naqa I, 2018, MED PHYS, V45, PE834, DOI 10.1002/mp.12811
   El Naqa I, 2017, PHYS MED BIOL, V62, PR179, DOI 10.1088/1361-6560/aa7c55
   El Naqa I, 2009, PHYS MED BIOL, V54, PS9, DOI 10.1088/0031-9155/54/18/S02
   Eudaldo T, 2004, RADIOTHER ONCOL, V70, P125, DOI 10.1016/j.radonc.2004.02.004
   European Commission, 2014, 16816803 EUR COMM, V0, P0
   Fiorino C, 2020, MOL ONCOL, V14, P1500, DOI 10.1002/1878-0261.12659
   Fiorino C, 2018, RADIOTHER ONCOL, V128, P564, DOI 10.1016/j.radonc.2018.06.019
   Fiorino C, 2015, RADIOTHER ONCOL, V117, P401, DOI 10.1016/j.radonc.2015.11.007
   Grassberger C, 2019, NAT REV CLIN ONCOL, V16, P729, DOI 10.1038/s41571-019-0238-9
   Gurney-Champion OJ, 2020, RADIOTHER ONCOL, V146, P66, DOI 10.1016/j.radonc.2020.01.026
   He JX, 2019, NAT MED, V25, P30, DOI 10.1038/s41591-018-0307-0
   Hong TS, 2012, RADIOTHER ONCOL, V103, P92, DOI 10.1016/j.radonc.2012.02.010
   Hosny A, 2018, PLOS MED, V15, P0, DOI 10.1371/journal.pmed.1002711
   Hounsell AR, 2019, CLIN ONCOL-UK, V31, P858, DOI 10.1016/j.clon.2019.07.005
   Jeong J, 2017, CLIN CANCER RES, V23, P5469, DOI 10.1158/1078-0432.CCR-16-3277
   Jeraj R, 2015, J NUCL MED, V56, P1752, DOI 10.2967/jnumed.114.141424
   Keevil SF, 2012, LANCET, V379, P1517, DOI 10.1016/S0140-6736(11)60282-1
   KUTCHER GJ, 1989, INT J RADIAT ONCOL, V16, P1623, DOI 10.1016/0360-3016(89)90972-3
   Lambin P, 2013, NAT REV CLIN ONCOL, V10, P27, DOI 10.1038/nrclinonc.2012.196
   Lievens Y, 2019, RADIOTHER ONCOL, V136, P86, DOI 10.1016/j.radonc.2019.03.031
   Lievens Y, 2017, RADIOTHER ONCOL, V125, P175, DOI 10.1016/j.radonc.2017.10.027
   Mak RH, 2019, JAMA ONCOL, V5, P654, DOI 10.1001/jamaoncol.2019.0159
   Malicki J, 2015, REP PRACT ONCOL RADI, V20, P161, DOI 10.1016/j.rpor.2015.01.001
   Mardor Y, 2003, J CLIN ONCOL, V21, P1094, DOI 10.1200/JCO.2003.05.069
   Marks LB, 2010, INT J RADIAT ONCOL, V76, PS10, DOI 10.1016/j.ijrobp.2009.07.1754
   McMahon SJ, 2019, PHYS MED BIOL, V64, P0, DOI 10.1088/1361-6560/aaf26a
   Michor F, 2011, NAT REV CANCER, V11, P657, DOI 10.1038/nrc3092
   Miller DD, 2019, NPJ DIGIT MED, V2, P0, DOI 10.1038/s41746-019-0138-5
   Nestle U, 2020, LANCET ONCOL, V0, P0
   Park JJH, 2019, TRIALS, V20, P0, DOI 10.1186/s13063-019-3664-1
   Pham TT, 2017, BRIT J RADIOL, V90, P0, DOI 10.1259/bjr.20151078
   Poortmans PM, 2015, NEW ENGL J MED, V373, P317, DOI 10.1056/NEJMoa1415369
   Pouryahya M, 2018, SCI REP-UK, V8, P0, DOI 10.1038/s41598-018-24679-3
   Pouymayou B, 2019, ACTA ONCOL, V58, P1519, DOI 10.1080/0284186X.2019.1643919
   Press G, 2016, CLEANING BIG DATA: MOST TIME-CONSUMING, V0, P0
   Punglia RS, 2007, NEW ENGL J MED, V356, P2399, DOI 10.1056/NEJMra065241
   Redman MW, 2015, SEMIN ONCOL, V42, P724, DOI 10.1053/j.seminoncol.2015.07.009
   Renfro LA, 2017, ANN ONCOL, V28, P34, DOI 10.1093/annonc/mdw413
   Roach M, 2018, LANCET ONCOL, V19, P1504, DOI 10.1016/S1470-2045(18)30528-X
   Sahiner B, 2019, MED PHYS, V46, Pe1, DOI 10.1002/mp.13264
   Shusharina N, 2020, RADIOTHER ONCOL, V146, P37, DOI 10.1016/j.radonc.2020.01.028
   Shusharina N, 2018, PHYS MED BIOL, V63, P0, DOI 10.1088/1361-6560/aacfb4
   Steenbakkers RJHM, 2005, RADIOTHER ONCOL, V77, P182, DOI 10.1016/j.radonc.2005.09.017
   Stupple A, 2019, NPJ DIGIT MED, V2, P0, DOI 10.1038/s41746-019-0079-z
   Szczepankiewicz F, 2015, NEUROIMAGE, V104, P241, DOI 10.1016/j.neuroimage.2014.09.057
   Tang XL, 2018, J APPL CLIN MED PHYS, V19, P6, DOI 10.1002/acm2.12244
   Tannenbaum A, 2019, OPER THEOR ADV APPL, V272, P343
   Thompson RF, 2018, RADIOTHER ONCOL, V129, P421, DOI 10.1016/j.radonc.2018.05.030
   Topol E, 2019, THE TOPOL REVIEW: PREPARING THE HEALTHCARE WORKFORCE TO DELIVER THE DIGITAL FUTURE., V0, P0
   Topol EJ, 2019, NAT MED, V25, P44, DOI 10.1038/s41591-018-0300-7
   Tseng HH, 2018, FRONT ONCOL, V8, P0, DOI 10.3389/fonc.2018.00266
   Valentinuzzi D, 2019, PHYS MED BIOL, V64, P0, DOI 10.1088/1361-6560/aaf96c
   van der Schaaf A, 2015, INT J RADIAT ONCOL, V91, P468, DOI 10.1016/j.ijrobp.2014.10.017
   Van Limbergen EJ, 2017, BRIT J RADIOL, V90, P0, DOI 10.1259/bjr.20170157
   White FM, 2019, CANCER RES, V79, P2107, DOI 10.1158/0008-5472.CAN-18-3937
   World Health Organization, 2020, WHO REP CANC 2020, V0, P0
   Xing L, 2018, MED PHYS, V45, P1791, DOI 10.1002/mp.12831
   Yovino S, 2013, CANCER INVEST, V31, P140, DOI 10.3109/07357907.2012.762780
NR 76
TC 30
Z9 30
U1 5
U2 17
PU ELSEVIER IRELAND LTD
PI CLARE
PA ELSEVIER HOUSE, BROOKVALE PLAZA, EAST PARK SHANNON, CO, CLARE, 00000, IRELAND
SN 0167-8140
EI 1879-0887
J9 RADIOTHER ONCOL
JI Radiother. Oncol.
PD DEC 15
PY 2020
VL 153
IS 
BP 7
EP 14
DI 10.1016/j.radonc.2020.10.001
PG 8
WC Oncology; Radiology, Nuclear Medicine & Medical Imaging
SC Oncology; Radiology, Nuclear Medicine & Medical Imaging
GA PH9OF
UT WOS:000600731700003
PM 33039425
DA 2024-03-01
ER

PT J
AU Chu, YP
   Li, J
   Zeng, ZP
   Huang, B
   Zhao, JJ
   Liu, Q
   Wu, HP
   Fu, JP
   Zhang, Y
   Zhang, YF
   Cai, JQ
   Zeng, FX
AF Chu, Yanpeng
   Li, Jie
   Zeng, Zhaoping
   Huang, Bin
   Zhao, Jiaojiao
   Liu, Qin
   Wu, Huaping
   Fu, Jiangping
   Zhang, Yin
   Zhang, Yefan
   Cai, Jianqiang
   Zeng, Fanxin
TI A Novel Model Based on CXCL8-Derived Radiomics for Prognosis Prediction in Colorectal Cancer
SO FRONTIERS IN ONCOLOGY
LA English
DT Article
DE colorectal cancer; CXCL8; transcriptomics; radiomics; prognosis
ID reduced clinical benefit; interleukin-8; expression; pathway; cells; cxcl8; axis
AB Introduction: Prognosis prediction is essential to improve therapeutic strategies and to achieve better clinical outcomes in colorectal cancer (CRC) patients. Radiomics based on high-throughput mining of quantitative medical imaging is an emerging field in recent years. However, the relationship among prognosis, radiomics features, and gene expression remains unknown. Methods: We retrospectively analyzed 141 patients (from study 1) diagnosed with CRC from February 2018 to October 2019 and randomly divided them into training (N = 99) and testing (N = 42) cohorts. Radiomics features in venous phase image were extracted from preoperative computed tomography (CT) images. Gene expression was detected by RNA-sequencing on tumor tissues. The least absolute shrinkage and selection operator (LASSO) regression model was used for selecting imaging features and building the radiomics model. A total of 45 CRC patients (study 2) with immunohistochemical (IHC) staining of CXCL8 diagnosed with CRC from January 2014 to October 2018 were included in the independent testing cohort. A clinical model was validated for prognosis prediction in prognostic testing cohort (163 CRC patients from 2014 to 2018, study 3). We performed a combined radiomics model that was composed of radiomics score, tumor stage, and CXCL8-derived radiomics model to make comparison with the clinical model. Results: In our study, we identified the CXCL8 as a hub gene in affecting prognosis, which is mainly through regulating cytokine-cytokine receptor interaction and neutrophil migration pathway. The radiomics model incorporated 12 radiomics features screened by LASSO according to CXCL8 expression in the training cohort and showed good performance in testing and IHC testing cohorts. Finally, the CXCL8-derived radiomics model combined with tumor stage performed high ability in predicting the prognosis of CRC patients in the prognostic testing cohort, with an area under the curve (AUC) of 0.774 [95% confidence interval (CI): 0.674-0.874]. Kaplan-Meier analysis of the overall survival probability in CRC patients stratified by combined model revealed that high-risk patients have a poor prognosis compared with low-risk patients (Log-rank P < 0.0001). Conclusion: We demonstrated that the radiomics model reflected by CXCL8 combined with tumor stage information is a reliable approach to predict the prognosis in CRC patients and has a potential ability in assisting clinical decision-making.
C1 [Chu, Yanpeng; Li, Jie; Zeng, Zhaoping; Zhao, Jiaojiao; Liu, Qin; Wu, Huaping; Zeng, Fanxin] Dazhou Cent Hosp, Dept Clin Res Ctr, Dazhou, Peoples R China.
   [Chu, Yanpeng] Peking Univ, Dept Cardiol, Hosp 1, Beijing, Peoples R China.
   [Huang, Bin] Nanchong Cent Hosp, Dept Gastrointestinal Surg, Nanchong, Peoples R China.
   [Fu, Jiangping; Zhang, Yin] Dazhou Cent Hosp, Dept Oncol, Dazhou, Peoples R China.
   [Zhang, Yefan; Cai, Jianqiang] Chinese Acad Med Sci & Peking Union Med Coll, Natl Canc Ctr, Dept Hepatobiliary Surg, Canc Hosp, Beijing, Peoples R China.
   [Zeng, Fanxin] Sichuan Univ Arts & Sci, Sch Med, Dazhou, Peoples R China.
C3 Peking University; North Sichuan Medical University; Chinese Academy of Medical Sciences - Peking Union Medical College; Cancer Institute & Hospital - CAMS; Peking Union Medical College; Sichuan University of Arts & Science
RP Zeng, FX (corresponding author), Dazhou Cent Hosp, Dept Clin Res Ctr, Dazhou, Peoples R China.; Zhang, YF; Cai, JQ (corresponding author), Chinese Acad Med Sci & Peking Union Med Coll, Natl Canc Ctr, Dept Hepatobiliary Surg, Canc Hosp, Beijing, Peoples R China.; Zeng, FX (corresponding author), Sichuan Univ Arts & Sci, Sch Med, Dazhou, Peoples R China.
EM yefanzhang@126.com; caijianqiang188@sina.com; zengfx@pku.edu.cn
FU National Natural Science Foundation of China [81902861]; Xinglin Scholars Scientific Research Project Fund of Chengdu University of Traditional Chinese Medicine [YYZX2019012]; Scientific and Technology Fund of Sichuan Health Planning Committee [17PJ028, 17ZD029]; Scientific and Technology Fund of Sichuan Medical Association [S16029]
CR Allegrini G, 2014, PHARMACOGENOMICS, V15, P1985, DOI 10.2217/PGS.14.140
   Arnold M, 2017, GUT, V66, P683, DOI 10.1136/gutjnl-2015-310912
   Asfaha S, 2013, GASTROENTEROLOGY, V144, P155, DOI 10.1053/j.gastro.2012.09.057
   Brody H, 2015, NATURE, V526, PS1, DOI 10.1038/526S1a
   Bruns N, 2019, UNFALLCHIRURG, V122, P662, DOI 10.1007/s00113-019-0654-4
   Chen L, 2015, CANCER RES, V75, P3832, DOI 10.1158/0008-5472.CAN-14-3690
   Cheng XS, 2014, CANCER LETT, V348, P77, DOI 10.1016/j.canlet.2014.03.008
   David JM, 2016, VACCINES-BASEL, V4, P0, DOI 10.3390/vaccines4030022
   Dercle L, 2020, JNCI-J NATL CANCER I, V112, P902, DOI 10.1093/jnci/djaa017
   Dohan A, 2020, GUT, V69, P531, DOI 10.1136/gutjnl-2018-316407
   Fernando RI, 2011, CANCER RES, V71, P5296, DOI 10.1158/0008-5472.CAN-11-0156
   Grossmann P, 2017, ELIFE, V6, P0, DOI 10.7554/eLife.23421
   Gui J, 2005, BIOINFORMATICS, V21, P3001, DOI 10.1093/bioinformatics/bti422
   Ha H, 2017, THERANOSTICS, V7, P1543, DOI 10.7150/thno.15625
   Huang YQ, 2016, J CLIN ONCOL, V34, P2157, DOI 10.1200/JCO.2015.65.9128
   Jemal A, 2011, CA-CANCER J CLIN, V61, P134, DOI 10.3322/caac.20115
   Katoh H, 2015, MEDIAT INFLAMM, V2015, P0, DOI 10.1155/2015/159269
   Li J, 2020, FRONT GENET, V10, P0, DOI 10.3389/fgene.2019.01360
   Liu HH, 2019, EUR RADIOL, V29, P4418, DOI 10.1007/s00330-018-5802-7
   Liu ZY, 2019, THERANOSTICS, V9, P1303, DOI 10.7150/thno.30309
   Ning Y, 2011, INT J CANCER, V128, P2038, DOI 10.1002/ijc.25562
   Ou D, 2017, ORAL ONCOL, V71, P150, DOI 10.1016/j.oraloncology.2017.06.015
   Park JE, 2020, RADIOLOGY, V294, P388, DOI 10.1148/radiol.2019190913
   Schalper KA, 2020, NAT MED, V26, P688, DOI 10.1038/s41591-020-0856-x
   Schinke C, 2015, BLOOD, V125, P3144, DOI 10.1182/blood-2015-01-621631
   Siegel RL, 2019, CA-CANCER J CLIN, V69, P7, DOI 10.3322/caac.21551
   Singh RK, 1999, MELANOMA RES, V9, P383, DOI 10.1097/00008390-199908000-00007
   Thawani R, 2018, LUNG CANCER, V115, P34, DOI 10.1016/j.lungcan.2017.10.015
   Valdora F, 2018, BREAST CANCER RES TR, V169, P217, DOI 10.1007/s10549-018-4675-4
   Xiao YC, 2015, CANCER LETT, V361, P22, DOI 10.1016/j.canlet.2015.02.021
   Yuen KC, 2020, NAT MED, V26, P693, DOI 10.1038/s41591-020-0860-1
NR 31
TC 11
Z9 12
U1 1
U2 12
PU FRONTIERS MEDIA SA
PI LAUSANNE
PA AVENUE DU TRIBUNAL FEDERAL 34, LAUSANNE, CH-1015, SWITZERLAND
SN 2234-943X
EI 
J9 FRONT ONCOL
JI Front. Oncol.
PD OCT 14
PY 2020
VL 10
IS 
BP 
EP 
DI 10.3389/fonc.2020.575422
PG 9
WC Oncology
SC Oncology
GA ON7DI
UT WOS:000586856300001
PM 33178604
DA 2024-03-01
ER

PT J
AU Lin, P
   Peng, YT
   Gao, RZ
   Wei, Y
   Li, XJ
   Huang, SN
   Fang, YY
   Wei, ZX
   Huang, ZG
   Yang, H
   Chen, G
AF Lin, Peng
   Peng, Yu-ting
   Gao, Rui-zhi
   Wei, Yan
   Li, Xiao-jiao
   Huang, Su-Ning
   Fang, Ye-Ying
   Wei, Zhu-Xin
   Huang, Zhi-Guang
   Yang, Hong
   Chen, Gang
TI Radiomic profiles in diffuse glioma reveal distinct subtypes with prognostic value
SO JOURNAL OF CANCER RESEARCH AND CLINICAL ONCOLOGY
LA English
DT Article; Early Access
DE Radiomics; Diffuse glioma; Tumor immune microenvironment; Survival estimation
ID idh mutation; grade; blockade; robust; classification; heterogeneity; glioblastoma; optimization; registration; information
AB Purpose To evaluate a radiomic approach for the stratification of diffuse gliomas with distinct prognosis and provide additional resolution of their clinicopathological and molecular characteristics. Methods For this retrospective study, a total of 704 radiomic features were extracted from the multi-channel MRI data of 166 diffuse gliomas. Survival-associated radiomic features were identified and submitted to distinguish glioma subtypes using consensus clustering. Multi-layered molecular data were used to observe the different clinical and molecular characteristics between radiomic subtypes. The relative profiles of an array of immune cell infiltrations were measured gene set variation analysis approach to explore differences in tumor immune microenvironment. Results A total of 6 categories, including 318 radiomic features were significantly correlated with the overall survival of glioma patients. Two subgroups with distinct prognosis were separated by consensus clustering of radiomic features that significantly associated with survival. Histological stage and molecular factors, including IDH status and MGMT promoter methylation status were significant differences between the two subtypes. Furthermore, gene functional enrichment analysis and immune infiltration pattern analysis also hinted that the inferior prognosis subtype may more response to immunotherapy. Conclusion A radiomic model derived from multi-parameter MRI of the gliomas was successful in the risk stratification of diffuse glioma patients. These data suggested that radiomics provided an alternative approach for survival estimation and may improve clinical decision-making.
C1 [Lin, Peng; Peng, Yu-ting; Gao, Rui-zhi; Yang, Hong] Guangxi Med Univ, Dept Ultrasound, Affiliated Hosp 1, 6 Shuangyong Rd, Nanning, Guangxi Zhuang, Peoples R China.
   [Wei, Yan; Huang, Zhi-Guang; Chen, Gang] Guangxi Med Univ, Dept Pathol, Affiliated Hosp 1, 6 Shuangyong Rd, Nanning, Guangxi Zhuang, Peoples R China.
   [Li, Xiao-jiao] Guangxi Med Univ, Dept PET CT, Affiliated Hosp 1, 6 Shuangyong Rd, Nanning, Guangxi Zhuang, Peoples R China.
   [Huang, Su-Ning] Guangxi Med Univ, Dept Radiotherapy, Canc Hosp, 71 Hedi Rd, Nanning, Guangxi Zhuang, Peoples R China.
   [Fang, Ye-Ying; Wei, Zhu-Xin] Guangxi Med Univ, Dept Radiotherapy, Affiliated Hosp 1, 6 Shuangyong Rd, Nanning, Guangxi Zhuang, Peoples R China.
C3 Guangxi Medical University; Guangxi Medical University; Guangxi Medical University; Guangxi Medical University; Guangxi Medical University
RP Chen, G (corresponding author), Guangxi Med Univ, Dept Pathol, Affiliated Hosp 1, 6 Shuangyong Rd, Nanning, Guangxi Zhuang, Peoples R China.
EM chen_gang_triones@163.com
FU Guangxi Degree and Postgraduate Education Reform and Development Research Projects, China [JGY2019050]; Guangxi Zhuang Autonomous Region Health and Family Planning Commission Self-financed Scientific Research Project [Z20180979]
CR Aerts HJWL, 2014, NAT COMMUN, V5, P0, DOI 10.1038/ncomms5006
   Agarwalla P, 2012, J IMMUNOTHER, V35, P385, DOI 10.1097/CJI.0b013e3182562d59
   Akkus Z, 2017, J DIGIT IMAGING, V30, P469, DOI 10.1007/s10278-017-9984-3
   Bakas S, 2017, SCI DATA, V4, P0, DOI 10.1038/sdata.2017.117
   Bakas Spyridon, 2016, BRAINLESION, V9556, P144, DOI 10.1007/978-3-319-30858-6_1
   Berghoff AS, 2017, NEURO-ONCOLOGY, V19, P1460, DOI 10.1093/neuonc/nox054
   Berghoff AS, 2015, NEURO-ONCOLOGY, V17, P1064, DOI 10.1093/neuonc/nou307
   Bi WL, 2019, CA-CANCER J CLIN, V69, P127, DOI 10.3322/caac.21552
   Binder H, 2019, ACTA NEUROPATHOL COM, V7, P0, DOI 10.1186/s40478-019-0704-8
   Brennan C, 2011, CURR NEUROL NEUROSCI, V11, P291, DOI 10.1007/s11910-011-0198-7
   Ceccarelli M, 2016, CELL, V164, P550, DOI 10.1016/j.cell.2015.12.028
   Clark K, 2013, J DIGIT IMAGING, V26, P1045, DOI 10.1007/s10278-013-9622-7
   Doshi J, 2013, ACAD RADIOL, V20, P1566, DOI 10.1016/j.acra.2013.09.010
   Eckel-Passow JE, 2015, NEW ENGL J MED, V372, P2499, DOI 10.1056/NEJMoa1407279
   Eder K, 2014, PATHOL ONCOL RES, V20, P777, DOI 10.1007/s12253-014-9833-3
   Fecci PE, 2007, CLIN CANCER RES, V13, P2158, DOI 10.1158/1078-0432.CCR-06-2070
   Ferlay J, 2019, INT J CANCER, V144, P1941, DOI 10.1002/ijc.31937
   Garber ST, 2016, NEURO-ONCOLOGY, V18, P1357, DOI 10.1093/neuonc/now132
   Gooya A, 2012, IEEE T MED IMAGING, V31, P1941, DOI 10.1109/TMI.2012.2210558
   Hänzelmann S, 2013, BMC BIOINFORMATICS, V14, P0, DOI 10.1186/1471-2105-14-7
   Hanahan D, 2011, CELL, V144, P646, DOI 10.1016/j.cell.2011.02.013
   Hartmann C, 2009, ACTA NEUROPATHOL, V118, P469, DOI 10.1007/s00401-009-0561-9
   Hastie TTR, 2019, IMPUTE IMPUTE IMPUTA, V0, P0
   Itakura H, 2015, SCI TRANSL MED, V7, P0, DOI 10.1126/scitranslmed.aaa7582
   Jemal A, 2011, CA-CANCER J CLIN, V61, P134, DOI 10.3322/caac.20115
   Jenkinson M, 2002, NEUROIMAGE, V17, P825, DOI 10.1006/nimg.2002.1132
   Jenkinson M, 2001, MED IMAGE ANAL, V5, P143, DOI 10.1016/S1361-8415(01)00036-6
   Kohanbash G, 2017, J CLIN INVEST, V127, P1425, DOI 10.1172/JCI90644
   Lambin P, 2017, NAT REV CLIN ONCOL, V14, P749, DOI 10.1038/nrclinonc.2017.141
   Lambin P, 2012, EUR J CANCER, V48, P441, DOI 10.1016/j.ejca.2011.11.036
   LIU J, 2018, CELL, V173, P0, DOI 10.1016/j.cell.2018.02.052
   Louis DN, 2016, ACTA NEUROPATHOL, V131, P803, DOI 10.1007/s00401-016-1545-1
   Mirzaei R, 2017, TRENDS IMMUNOL, V38, P104, DOI 10.1016/j.it.2016.11.005
   Nie D, 2019, SCI REP-UK, V9, P0, DOI 10.1038/s41598-018-37387-9
   Noushmehr Houtan, 2010, CANCER CELL, V17, P510, DOI 10.1016/j.ccr.2010.03.017
   Olar A, 2015, ACTA NEUROPATHOL, V129, P585, DOI 10.1007/s00401-015-1398-z
   Patel AP, 2014, SCIENCE, V344, P1396, DOI 10.1126/science.1254257
   Phillips HS, 2006, CANCER CELL, V9, P157, DOI 10.1016/j.ccr.2006.02.019
   Prasanna P, 2017, EUR RADIOL, V27, P4188, DOI 10.1007/s00330-016-4637-3
   Ritchie ME, 2015, NUCLEIC ACIDS RES, V43, P0, DOI 10.1093/nar/gkv007
   Smith SM, 2002, HUM BRAIN MAPP, V17, P143, DOI 10.1002/hbm.10062
   Smith SM, 1997, INT J COMPUT VISION, V23, P45, DOI 10.1023/A:1007963824710
   Sulman EP, 2011, BRAIN PATHOL, V21, P88, DOI 10.1111/j.1750-3639.2010.00456.x
   Tamborero D, 2018, CLIN CANCER RES, V24, P3717, DOI 10.1158/1078-0432.CCR-17-3509
   Tan Y, 2019, EUR RADIOL, V29, P3325, DOI 10.1007/s00330-019-06056-4
   van den Bent MJ, 2010, ACTA NEUROPATHOL, V120, P297, DOI 10.1007/s00401-010-0725-7
   Watanabe T, 2009, AM J PATHOL, V174, P1149, DOI 10.2353/ajpath.2009.080958
   Wen Patrick Y, 2017, CONTINUUM (MINNEAP MINN), V23, P1531, DOI 10.1212/CON.0000000000000536
   Wilkerson MD, 2010, BIOINFORMATICS, V26, P1572, DOI 10.1093/bioinformatics/btq170
   Wu S, 2019, J CANCER RES CLIN, V145, P543, DOI 10.1007/s00432-018-2787-1
   Yan W, 2012, NEURO-ONCOLOGY, V14, P1432, DOI 10.1093/neuonc/nos263
   Zhang X, 2018, J MAGN RESON IMAGING, V48, P916, DOI 10.1002/jmri.25960
NR 52
TC 15
Z9 16
U1 0
U2 10
PU SPRINGER
PI NEW YORK
PA ONE NEW YORK PLAZA, SUITE 4600, NEW YORK, NY, UNITED STATES
SN 0171-5216
EI 1432-1335
J9 J CANCER RES CLIN
JI J. Cancer Res. Clin. Oncol.
PD 2020 MAY
PY 2020
VL 146
IS 5
BP 1253
EP 1262
DI 10.1007/s00432-020-03153-6
EA FEB 2020
PG 10
WC Oncology
SC Oncology
GA LB8HJ
UT WOS:000516226400001
PM 32065261
DA 2024-03-01
ER

PT J
AU Shofty, B
   Artzi, M
   Shtrozberg, S
   Fanizzi, C
   DiMeco, F
   Haim, O
   Hason, SP
   Ram, Z
   Ben Bashat, D
   Grossman, R
AF Shofty, Ben
   Artzi, Moran
   Shtrozberg, Shai
   Fanizzi, Claudia
   DiMeco, Francesco
   Haim, Oz
   Hason, Shira Peleg
   Ram, Zvi
   Ben Bashat, Dafna
   Grossman, Rachel
TI Virtual biopsy using MRI radiomics for prediction of BRAF status in melanoma brain metastasis
SO SCIENTIFIC REPORTS
LA English
DT Article
ID malignant-melanoma; survival; mutation; heterogeneity; features; markers; tumor
AB Brain metastases are common in patients with advanced melanoma and constitute a major cause of morbidity and mortality. Between 40% and 60% of melanomas harbor BRAF mutations. Selective BRAF inhibitor therapy has yielded improvement in clinical outcome; however, genetic discordance between the primary lesion and the metastatic tumor has been shown to occur. Currently, the only way to characterize the genetic landscape of a brain metastasis is by tissue sampling, which carries risks and potential complications. The aim of this study was to investigate the use of radiomics analysis for non-invasive identification of BRAF mutation in patients with melanoma brain metastases, based on conventional magnetic resonance imaging (MRI) data. We applied a machine-learning method, based on MRI radiomics features for noninvasive characterization of the BRAF status of brain metastases from melanoma (BMM) and applied it to BMM patients from two tertiary neuro-oncological centers. All patients underwent surgical resection for BMM, and their BRAF mutation status was determined as part of their oncological work-up. Their routine preoperative MRI study was used for radiomics-based analysis in which 195 features were extracted and classified according to their BRAF status via a support vector machine. The BRAF status of 53 study patients, with 54 brain metastases (25 positive, 29 negative for BRAF mutation) was predicted with mean accuracy = 0.79 +/- 0.13, mean precision = 0.77 +/- 0.14, mean sensitivity = 0.72 +/- 0.20, mean specificity = 0.83 +/- 0.11 and with a 0.78 area under the receiver operating characteristic curve for positive BRAF mutation prediction. Radiomics-based noninvasive genetic characterization is feasible and should be further verified using large prospective cohorts.
C1 [Shofty, Ben; Haim, Oz; Ram, Zvi; Grossman, Rachel] Tel Aviv Univ, Tel Aviv Med Ctr, Dept Neurosurg, Tel Aviv, Israel.
   [Shofty, Ben; Artzi, Moran; Haim, Oz; Hason, Shira Peleg; Ram, Zvi; Ben Bashat, Dafna; Grossman, Rachel] Tel Aviv Univ, Sackler Fac Med, Tel Aviv, Israel.
   [Artzi, Moran; Ben Bashat, Dafna] Tel Aviv Univ, Tel Aviv Med Ctr, Sagol Brain Inst, Tel Aviv, Israel.
   [Artzi, Moran; Ben Bashat, Dafna] Tel Aviv Univ, Sagol Sch Neurosci, Tel Aviv, Israel.
   [Shtrozberg, Shai; Fanizzi, Claudia; DiMeco, Francesco] Fdn IRCCS Ist Neurol C Besta, Dept Neurosurg, Milan, Italy.
   [Hason, Shira Peleg] Tel Aviv Med Ctr & Sch Med, Div Oncol, Tel Aviv, Israel.
C3 Sackler Faculty of Medicine; Sackler Faculty of Medicine; Sackler Faculty of Medicine; Tel Aviv University; Fondazione IRCCS Istituto Neurologico Carlo Besta; Sackler Faculty of Medicine
RP Shofty, B (corresponding author), Tel Aviv Univ, Tel Aviv Med Ctr, Dept Neurosurg, Tel Aviv, Israel.; Shofty, B (corresponding author), Tel Aviv Univ, Sackler Fac Med, Tel Aviv, Israel.
EM shoftyben@gmail.com
CR Aerts HJWL, 2014, NAT COMMUN, V5, P0, DOI 10.1038/ncomms5006
   Ardakani NM, 2017, PIGM CELL MELANOMA R, V30, P233, DOI 10.1111/pcmr.12569
   Artzi M, 2019, J MAGN RESON IMAGING, V50, P519, DOI 10.1002/jmri.26643
   Artzi M, 2018, J MAGN RESON IMAGING, V48, P729, DOI 10.1002/jmri.25939
   Blumenthal DT, 2017, AM J NEURORADIOL, V38, P908, DOI 10.3174/ajnr.A5127
   Bordia R, 2017, J NEURO-ONCOL, V131, P341, DOI 10.1007/s11060-016-2305-8
   Brastianos PK, 2015, CANCER DISCOV, V5, P1164, DOI 10.1158/2159-8290.CD-15-0369
   Chamberlain MC, 2010, EXPERT REV NEUROTHER, V10, P563, DOI 10.1586/ERN.10.30
   Chen X, 2019, BMC NEUROL, V19, P0, DOI 10.1186/s12883-018-1216-z
   Chiarion-Sileni V, 2011, BRIT J CANCER, V104, P1816, DOI 10.1038/bjc.2011.178
   Cohen JV, 2016, PIGM CELL MELANOMA R, V29, P627, DOI 10.1111/pcmr.12538
   Davies H, 2002, NATURE, V417, P949, DOI 10.1038/nature00766
   Della Seta M, 2019, ACTA RADIOL, V60, P1496, DOI 10.1177/0284185119831692
   Dhomen N, 2009, CANCER CELL, V15, P294, DOI 10.1016/j.ccr.2009.02.022
   Ferlay J, 2015, INT J CANCER, V136, PE359, DOI 10.1002/ijc.29210
   Flaherty KT, 2012, NEW ENGL J MED, V367, P107, DOI 10.1056/NEJMoa1203421
   Forschner A, 2017, J CANCER RES CLIN, V143, P533, DOI 10.1007/s00432-016-2309-y
   Gillies RJ, 2016, RADIOLOGY, V278, P563, DOI 10.1148/radiol.2015151169
   Hadi I, 2020, RADIAT ONCOL, V15, P0, DOI 10.1186/s13014-020-1485-8
   Hannan EJ, 2017, MEDICINE, V96, P0, DOI 10.1097/MD.0000000000008404
   Heinzerling L, 2013, BRIT J CANCER, V109, P2833, DOI 10.1038/bjc.2013.622
   Jemal A, 2011, CA-CANCER J CLIN, V61, P134, DOI 10.3322/caac.20115
   Kickingereder P, 2018, SEMIN NEUROL, V38, P32, DOI 10.1055/s-0037-1618600
   Kickingereder P, 2016, RADIOLOGY, V280, P880, DOI 10.1148/radiol.2016160845
   Kniep HC, 2019, RADIOLOGY, V290, P479, DOI 10.1148/radiol.2018180946
   Lancaster JL, 2000, HUM BRAIN MAPP, V10, P120, DOI 10.1002/1097-0193(200007)10:3<120::AID-HBM30>3.0.CO;2-8
   Larkin J, 2014, NEW ENGL J MED, V371, P1867, DOI 10.1056/NEJMoa1408868
   Long GV, 2013, AM J SURG PATHOL, V37, P61, DOI 10.1097/PAS.0b013e31826485c0
   Luke JJ, 2017, NAT REV CLIN ONCOL, V14, P463, DOI 10.1038/nrclinonc.2017.43
   Maxwell R, 2017, INT J CANCER, V140, P2716, DOI 10.1002/ijc.30241
   Robert C, 2019, NEW ENGL J MED, V381, P626, DOI 10.1056/NEJMoa1904059
   Robert C, 2015, NEW ENGL J MED, V372, P30, DOI 10.1056/NEJMoa1412690
   Saroufim M, 2014, EXP MOL PATHOL, V97, P315, DOI 10.1016/j.yexmp.2014.09.008
   Shofty B, 2018, INT J COMPUT ASS RAD, V13, P563, DOI 10.1007/s11548-017-1691-5
   Sloot S, 2018, CANCER-AM CANCER SOC, V124, P297, DOI 10.1002/cncr.30946
   Trebeschi S, 2019, ANN ONCOL, V30, P998, DOI 10.1093/annonc/mdz108
   Valachis A, 2017, EUR J CANCER, V81, P106, DOI 10.1016/j.ejca.2017.05.015
   Zhou H, 2017, NEURO-ONCOLOGY, V19, P862, DOI 10.1093/neuonc/now256
NR 40
TC 24
Z9 27
U1 2
U2 9
PU NATURE PORTFOLIO
PI BERLIN
PA HEIDELBERGER PLATZ 3, BERLIN, 14197, GERMANY
SN 2045-2322
EI 
J9 SCI REP-UK
JI Sci Rep
PD APR 20
PY 2020
VL 10
IS 1
BP 
EP 
DI 10.1038/s41598-020-63821-y
PG 7
WC Multidisciplinary Sciences
SC Science & Technology - Other Topics
GA LT6DI
UT WOS:000537159000001
PM 32313236
DA 2024-03-01
ER

PT J
AU Iwatate, Y
   Hoshino, I
   Yokota, H
   Ishige, F
   Itami, M
   Mori, Y
   Chiba, S
   Arimitsu, H
   Yanagibashi, H
   Nagase, H
   Takayama, W
AF Iwatate, Yosuke
   Hoshino, Isamu
   Yokota, Hajime
   Ishige, Fumitaka
   Itami, Makiko
   Mori, Yasukuni
   Chiba, Satoshi
   Arimitsu, Hidehito
   Yanagibashi, Hiroo
   Nagase, Hiroki
   Takayama, Wataru
TI Radiogenomics for predicting p53 status, PD-L1 expression, and prognosis with machine learning in pancreatic cancer
SO BRITISH JOURNAL OF CANCER
LA English
DT Article; Early Access
ID colorectal-cancer; staining patterns; inhibits growth; tp53 mutations; mutant p53; immunohistochemistry; carcinoma; docetaxel; nivolumab; apoptosis
AB Background Radiogenomics is an emerging field that integrates "Radiomics" and "Genomics". In the current study, we aimed to predict the genetic information of pancreatic tumours in a simple, inexpensive, and non-invasive manner, using cancer imaging analysis and radiogenomics. We focused on p53 mutations, which are highly implicated in pancreatic ductal adenocarcinoma (PDAC), and PD-L1, a biomarker for immune checkpoint inhibitor-based therapies. Methods Overall, 107 patients diagnosed with PDAC were retrospectively examined. The relationship between p53 mutations as well as PD-L1 abnormal expression and clinicopathological factors was investigated using immunohistochemistry. Imaging features (IFs) were extracted from CT scans and were used to create prediction models of p53 and PD-L1 status. Results We found that p53 and PD-L1 are significant independent prognostic factors (P = 0.008, 0.013, respectively). The area under the curve for p53 and PD-L1 predictive models was 0.795 and 0.683, respectively. Radiogenomics-predicted p53 mutations were significantly associated with poor prognosis (P = 0.015), whereas the predicted abnormal expression of PD-L1 was not significant (P = 0.096). Conclusions Radiogenomics could predict p53 mutations and in turn the prognosis of PDAC patients. Hence, prediction of genetic information using radiogenomic analysis may aid in the development of precision medicine.
C1 [Iwatate, Yosuke; Ishige, Fumitaka; Chiba, Satoshi; Arimitsu, Hidehito; Yanagibashi, Hiroo; Takayama, Wataru] Chiba Canc Ctr, Div Hepatobiliary Pancreat Surg, Chuo Ku, 666-2 Nitona Cho, Chiba 2608717, Japan.
   [Hoshino, Isamu] Chiba Canc Ctr, Gastroenterol Surg, Chuo Ku, 666-2 Nitona Cho, Chiba 2608717, Japan.
   [Yokota, Hajime] Chiba Univ, Grad Sch Med, Dept Diagnost Radiol & Radiat Oncol, Chuo Ku, Inohana 1-8-1, Chiba 2608670, Japan.
   [Itami, Makiko] Chiba Canc Ctr, Div Clin Pathol, Chuo Ku, 666-2 Nitona Cho, Chiba 2608717, Japan.
   [Mori, Yasukuni] Chiba Univ, Fac Engn, Grad Sch Engn, Inage Ku, Yayoi Cho 1-33, Chiba 2638522, Japan.
   [Nagase, Hiroki] Chiba Canc Ctr, Chiba Canc Ctr Res Inst, Lab Canc Genet, Chuo Ku, 666-2 Nitonacho, Chiba 2608717, Japan.
C3 Chiba Cancer Center; Chiba Cancer Center; Chiba University; Chiba Cancer Center; Chiba University; Chiba Cancer Center
RP Hoshino, I (corresponding author), Chiba Canc Ctr, Gastroenterol Surg, Chuo Ku, 666-2 Nitona Cho, Chiba 2608717, Japan.
EM ihoshino@chiba-cc.jp
CR Alsner J, 2008, ACTA ONCOL, V47, P600, DOI 10.1080/02841860802047411
   Attiyeh MA, 2019, ABDOM RADIOL, V44, P3148, DOI 10.1007/s00261-019-02112-1
   Attiyeh MA, 2018, ANN SURG ONCOL, V25, P1034, DOI 10.1245/s10434-017-6323-3
   Borghaei H, 2015, NEW ENGL J MED, V373, P1627, DOI 10.1056/NEJMoa1507643
   Brahmer J, 2015, NEW ENGL J MED, V373, P123, DOI 10.1056/NEJMoa1504627
   Chen DS, 2013, IMMUNITY, V39, P1, DOI 10.1016/j.immuni.2013.07.012
   Eilaghi A, 2017, BMC MED IMAGING, V17, P0, DOI 10.1186/s12880-017-0209-5
   Feldser DM, 2010, NATURE, V468, P572, DOI 10.1038/nature09535
   Furukawa H, 2018, CANCER SCI, V109, P412, DOI 10.1111/cas.13454
   Gao HL, 2018, HEPATOB PANCREAT DIS, V17, P95, DOI 10.1016/j.hbpd.2018.03.007
   Hectors SJ, 2017, SCI REP-UK, V7, P0, DOI 10.1038/s41598-017-02706-z
   Herbst RS, 2014, NATURE, V515, P563, DOI 10.1038/nature14011
   Herskind C, 2016, CANCER LETT, V382, P95, DOI 10.1016/j.canlet.2016.02.035
   Hodgson A, 2017, HISTOPATHOLOGY, V71, P296, DOI 10.1111/his.13225
   Hutchings D, 2018, AM J SURG PATHOL, V42, P1556, DOI 10.1097/PAS.0000000000001148
   Ishige F, 2020, SCI REP-UK, V10, P0, DOI 10.1038/s41598-020-65695-6
   Kamisawa T, 2016, LANCET, V388, P73, DOI 10.1016/S0140-6736(16)00141-0
   Kaserer K, 2000, J PATHOL, V190, P450
   Kickingereder P, 2016, RADIOLOGY, V281, P907, DOI 10.1148/radiol.2016161382
   Köbel M, 2019, INT J GYNECOL PATHOL, V38, PS123, DOI 10.1097/PGP.0000000000000488
   LANE DP, 1992, NATURE, V358, P15, DOI 10.1038/358015a0
   Le DT, 2017, SCIENCE, V357, P409, DOI 10.1126/science.aan6733
   Li XL, 2015, ONCOTARGET, V6, P36689, DOI 10.18632/oncotarget.5385
   Liang YY, 2009, INT J ONCOL, V35, P1015, DOI 10.3892/ijo_00000416
   Muller PAJ, 2014, CANCER CELL, V25, P304, DOI 10.1016/j.ccr.2014.01.021
   Murnyák B, 2016, ONCOTARGET, V7, P64910, DOI 10.18632/oncotarget.11912
   Oshima M, 2013, ANN SURG, V258, P336, DOI 10.1097/SLA.0b013e3182827a65
   Reck M, 2016, NEW ENGL J MED, V375, P1823, DOI 10.1056/NEJMoa1606774
   Saha MN, 2013, MOL CANCER THER, V12, P2331, DOI 10.1158/1535-7163.MCT-12-1166
   Schlitter AM, 2017, SCI REP-UK, V7, P0, DOI 10.1038/srep41064
   Snyder A, 2014, NEW ENGL J MED, V371, P2189, DOI 10.1056/NEJMoa1406498
   Späth C, 2015, MINERVA CHIR, V70, P97
   Sun R, 2018, LANCET ONCOL, V19, P1180, DOI 10.1016/S1470-2045(18)30413-3
   Taguchi N, 2019, EUR J RADIOL, V118, P38, DOI 10.1016/j.ejrad.2019.06.028
   Teng MWL, 2015, CANCER RES, V75, P2139, DOI 10.1158/0008-5472.CAN-15-0255
   Thiem A, 2019, J EXP CLIN CANC RES, V38, P0, DOI 10.1186/s13046-019-1403-9
   van Griethuysen JJM, 2017, CANCER RES, V77, PE104, DOI 10.1158/0008-5472.CAN-17-0339
   Vennin C, 2019, NAT COMMUN, V10, P0, DOI 10.1038/s41467-019-10968-6
   Waddell N, 2015, NATURE, V518, P495, DOI 10.1038/nature14169
   Woodard GA, 2018, RADIOLOGY, V286, P60, DOI 10.1148/radiol.2017162333
   Yemelyanova A, 2011, MODERN PATHOL, V24, P1248, DOI 10.1038/modpathol.2011.85
   Zandi R, 2011, CLIN CANCER RES, V17, P2830, DOI 10.1158/1078-0432.CCR-10-3168
   Zhou M, 2018, RADIOLOGY, V286, P307, DOI 10.1148/radiol.2017161845
NR 43
TC 50
Z9 52
U1 2
U2 21
PU SPRINGERNATURE
PI LONDON
PA CAMPUS, 4 CRINAN ST, LONDON, N1 9XW, ENGLAND
SN 0007-0920
EI 1532-1827
J9 BRIT J CANCER
JI Br. J. Cancer
PD OCT 13
PY 2020
VL 123
IS 8
BP 1253
EP 1261
DI 10.1038/s41416-020-0997-1
EA JUL 2020
PG 9
WC Oncology
SC Oncology
GA OH6JV
UT WOS:000550601500001
PM 32690867
DA 2024-03-01
ER

PT J
AU Önner, H
   Abdulrezzak, Ü
   Tutus, A
AF Onner, Hasan
   Abdulrezzak, Ummuhan
   Tutus, Ahmet
TI Could the skewness and kurtosis texture parameters of lesions obtained from pretreatment Ga-68 DOTA-TATE PET/CT images predict receptor radionuclide therapy response in patients with gastroenteropancreatic neuroendocrine tumors?
SO NUCLEAR MEDICINE COMMUNICATIONS
LA English
DT Article
DE gastroenteropancreatic neuroendocrine tumors; peptide receptor radionuclide therapy; skewness and kurtosis; texture analysis
ID ga-68-dotatate pet/ct; heterogeneity; progression; radiomics; classification; prognosis; survival; cancer; index
AB Purpose In our study, tumor heterogeneity was evaluated using the parameters skewness and kurtosis on pretreatment Ga-68 DOTA-TATE PET/CT to assess therapy responses of lesions in patients with gastroenteropancreatic neuroendocrine tumors (GEP NETs) treated with peptide receptor radionuclide therapy (PRRT). Method We retrospectively studied the texture analysis with relatively simple first-order parameters skewness and kurtosis on pretreatment Ga-68 DOTA-TATE PET/CT from 22 patients (eight females, 14 males; with a mean age: 54 +/- 11 years) with GEP NETs who were treated with 2-6 therapy cycles of Lu-177 DOTA-TATE. A total of 326 lesions of 22 patients were evaluated in terms of treatment response by Ga-68 DOTA-TATE PET/CT examination performed before and after treatment. Receiver-operating characteristic (ROC) curves were generated to assess skewness and kurtosis to discriminate between responder and nonresponder lesions. Result A total of 326 lesions of 22 patients were evaluated and 137 lesions responded partially or completely to the treatment, 189 lesions did not respond to treatment, remained stable or progressed. The skewness and kurtosis values of the lesions which did not respond to the PRRT were significantly higher than those with response to PRRT treatment (P< 0.001 andP= 0.004, respectively). However, ROC curves provided a moderate area under the curve value for skewness and a relatively low value for kurtosis (0.619 and 0.518, respectively). Conclusion Texture analysis using skewness and kurtosis of the lesions on pretreatment Ga-68 DOTA-TATE PET/CT was able to predict their responsiveness to PRRT.
C1 [Onner, Hasan; Abdulrezzak, Ummuhan; Tutus, Ahmet] Erciyes Univ, Dept Nucl Med, TR-38030 Kayseri, Turkey.
C3 Erciyes University
RP Önner, H (corresponding author), Erciyes Univ, Dept Nucl Med, TR-38030 Kayseri, Turkey.
EM hasanonner_1988@hotmail.com
CR Bundschuh RA, 2014, J NUCL MED, V55, P891, DOI 10.2967/jnumed.113.127340
   Cives M, 2018, CA-CANCER J CLIN, V68, P471, DOI 10.3322/caac.21493
   Cives M, 2017, CURR ONCOL REP, V19, P0, DOI 10.1007/s11912-017-0567-8
   Crivelli P, 2018, BIOMED RES INT-UK, V2018, P0, DOI 10.1155/2018/6120703
   Dhall D, 2012, HUM PATHOL, V43, P489, DOI 10.1016/j.humpath.2011.06.011
   Frilling A, 2012, ENDOCR-RELAT CANCER, V19, PR163, DOI 10.1530/ERC-12-0024
   Gabriel M, 2009, J NUCL MED, V50, P1427, DOI 10.2967/jnumed.108.053421
   Hatt M, 2017, J NUCL MED, V58, P365, DOI 10.2967/jnumed.116.184655
   Hatt M, 2011, EUR J NUCL MED MOL I, V38, P1595, DOI 10.1007/s00259-011-1834-9
   Haug AR, 2010, J NUCL MED, V51, P1349, DOI 10.2967/jnumed.110.075002
   Hockel M, 1996, CANCER RES, V56, P4509
   Kim JY, 2017, ANN DIAGN PATHOL, V29, P11, DOI 10.1016/j.anndiagpath.2017.04.005
   Klimstra DS, 2010, PANCREAS, V39, P707, DOI 10.1097/MPA.0b013e3181ec124e
   Kratochwil C, 2015, MOL IMAGING BIOL, V17, P313, DOI 10.1007/s11307-014-0795-3
   Lambin P, 2012, EUR J CANCER, V48, P441, DOI 10.1016/j.ejca.2011.11.036
   Lin C, 2018, PHYS MED BIOL, V64, P025019
   Nakajo M, 2018, BRIT J RADIOL, V91, P0, DOI 10.1259/bjr.20170546
   Nioche C, 2018, CANCER RES, V78, P4786, DOI 10.1158/0008-5472.CAN-18-0125
   Parmar C, 2014, PLOS ONE, V9, P0, DOI 10.1371/journal.pone.0102107
   Pelosi G, 2014, J THORAC ONCOL, V9, P273, DOI 10.1097/JTO.0000000000000092
   Rindi GAR, 2010, WHO CLASSIFICATION T, V0, P13
   Shah MH, 2018, J NATL COMPR CANC NE, V16, P693, DOI 10.6004/jnccn.2018.0056
   Skoura E, 2016, J NUCL MED, V57, P34, DOI 10.2967/jnumed.115.166017
   Valdora F, 2018, BREAST CANCER RES TR, V169, P217, DOI 10.1007/s10549-018-4675-4
   Walter D, 2018, SCI REP-UK, V8, P0, DOI 10.1038/s41598-018-22115-0
   Werner RA, 2019, MOL IMAGING BIOL, V21, P582, DOI 10.1007/s11307-018-1252-5
   Werner RA, 2017, ONCOTARGET, V8, P7039, DOI 10.18632/oncotarget.12402
   Wetz C, 2017, MOL IMAGING BIOL, V19, P437, DOI 10.1007/s11307-016-1018-x
   Yang ZH, 2011, AM J SURG PATHOL, V35, P853, DOI 10.1097/PAS.0b013e31821a0696
   Yao JC, 2008, J CLIN ONCOL, V26, P3063, DOI 10.1200/JCO.2007.15.4377
   Yin ZY, 2019, J HEMATOL ONCOL, V12, P0, DOI 10.1186/s13045-019-0782-x
   YOUDEN WJ, 1950, BIOMETRICS, V6, P172, DOI 10.1002/1097-0142(1950)3:1<32::AID-CNCR2820030106>3.0.CO;2-3
NR 32
TC 24
Z9 25
U1 0
U2 2
PU LIPPINCOTT WILLIAMS & WILKINS
PI PHILADELPHIA
PA TWO COMMERCE SQ, 2001 MARKET ST, PHILADELPHIA, PA 19103 USA
SN 0143-3636
EI 1473-5628
J9 NUCL MED COMMUN
JI Nucl. Med. Commun.
PD OCT 15
PY 2020
VL 41
IS 10
BP 1034
EP 1039
DI 10.1097/MNM.0000000000001231
PG 6
WC Radiology, Nuclear Medicine & Medical Imaging
SC Radiology, Nuclear Medicine & Medical Imaging
GA NV4XV
UT WOS:000574327400006
PM 32516240
DA 2024-03-01
ER

PT J
AU Massi, MC
   Gasperoni, F
   Ieva, F
   Paganoni, AM
   Zunino, P
   Manzoni, A
   Franco, NR
   Veldeman, L
   Ost, P
   Fonteyne, V
   Talbot, CJ
   Rattay, T
   Webb, A
   Symonds, PR
   Johnson, K
   Lambrecht, M
   Haustermans, K
   De Meerleer, G
   de Ruysscher, D
   Vanneste, B
   Van Limbergen, E
   Choudhury, A
   Elliott, RM
   Sperk, E
   Herskind, C
   Veldwijk, MR
   Avuzzi, B
   Giandini, T
   Valdagni, R
   Cicchetti, A
   Azria, D
   Jacquet, MPF
   Rosenstein, BS
   Stock, RG
   Collado, K
   Vega, A
   Aguado-Barrera, ME
   Calvo, P
   Dunning, AM
   Fachal, L
   Kerns, SL
   Payne, D
   Chang-Claude, J
   Seibold, P
   West, CML
   Rancati, T
AF Massi, Michela Carlotta
   Gasperoni, Francesca
   Ieva, Francesca
   Paganoni, Anna Maria
   Zunino, Paolo
   Manzoni, Andrea
   Franco, Nicola Rares
   Veldeman, Liv
   Ost, Piet
   Fonteyne, Valerie
   Talbot, Christopher J.
   Rattay, Tim
   Webb, Adam
   Symonds, Paul R.
   Johnson, Kerstie
   Lambrecht, Maarten
   Haustermans, Karin
   De Meerleer, Gert
   de Ruysscher, Dirk
   Vanneste, Ben
   Van Limbergen, Evert
   Choudhury, Ananya
   Elliott, Rebecca M.
   Sperk, Elena
   Herskind, Carsten
   Veldwijk, Marlon R.
   Avuzzi, Barbara
   Giandini, Tommaso
   Valdagni, Riccardo
   Cicchetti, Alessandro
   Azria, David
   Jacquet, Marie-Pierre Farcy
   Rosenstein, Barry S.
   Stock, Richard G.
   Collado, Kayla
   Vega, Ana
   Aguado-Barrera, Miguel Elias
   Calvo, Patricia
   Dunning, Alison M.
   Fachal, Laura
   Kerns, Sarah L.
   Payne, Debbie
   Chang-Claude, Jenny
   Seibold, Petra
   West, Catharine M. L.
   Rancati, Tiziana
TI A Deep Learning Approach Validates Genetic Risk Factors for Late Toxicity After Prostate Cancer Radiotherapy in a REQUITE Multi-National Cohort
SO FRONTIERS IN ONCOLOGY
LA English
DT Article
DE prostate cancer; late toxicity; snps; deep learning; autoencoder; validation
ID genome-wide association; quality-of-life; radiation-therapy; radiogenomics; metaanalysis; consortium; biomarkers; selection; variants; design
AB Background: REQUITE (validating pREdictive models and biomarkers of radiotherapy toxicity to reduce side effects and improve QUalITy of lifE in cancer survivors) is an international prospective cohort study. The purpose of this project was to analyse a cohort of patients recruited into REQUITE using a deep learning algorithm to identify patient-specific features associated with the development of toxicity, and test the approach by attempting to validate previously published genetic risk factors. Methods: The study involved REQUITE prostate cancer patients treated with external beam radiotherapy who had complete 2-year follow-up. We used five separate late toxicity endpoints: >= grade 1 late rectal bleeding, >= grade 2 urinary frequency, >= grade 1 haematuria, >= grade 2 nocturia, >= grade 1 decreased urinary stream. Forty-three single nucleotide polymorphisms (SNPs) already reported in the literature to be associated with the toxicity endpoints were included in the analysis. No SNP had been studied before in the REQUITE cohort. Deep Sparse AutoEncoders (DSAE) were trained to recognize features (SNPs) identifying patients with no toxicity and tested on a different independent mixed population including patients without and with toxicity. Results: One thousand, four hundred and one patients were included, and toxicity rates were: rectal bleeding 11.7%, urinary frequency 4%, haematuria 5.5%, nocturia 7.8%, decreased urinary stream 17.1%. Twenty-four of the 43 SNPs that were associated with the toxicity endpoints were validated as identifying patients with toxicity. Twenty of the 24 SNPs were associated with the same toxicity endpoint as reported in the literature: 9 SNPs for urinary symptoms and 11 SNPs for overall toxicity. The other 4 SNPs were associated with a different endpoint. Conclusion: Deep learning algorithms can validate SNPs associated with toxicity after radiotherapy for prostate cancer. The method should be studied further to identify polygenic SNP risk signatures for radiotherapy toxicity. The signatures could then be included in integrated normal tissue complication probability models and tested for their ability to personalize radiotherapy treatment planning.
C1 [Massi, Michela Carlotta; Ieva, Francesca; Paganoni, Anna Maria; Zunino, Paolo; Manzoni, Andrea; Franco, Nicola Rares] Politecn Milan, Math Dept, Modelling & Sci Comp Lab, Milan, Italy.
   [Massi, Michela Carlotta; Ieva, Francesca; Paganoni, Anna Maria] Human Technopole, Ctr Anal Decis & Soc, Milan, Italy.
   [Gasperoni, Francesca] Univ Cambridge, Med Res Council, Biostat Unit, Cambridge, England.
   [Ieva, Francesca; Paganoni, Anna Maria] Univ Milano Bicocca, CHRP Natl Ctr Healthcare Res & Pharmacoepidemiol, Milan, Italy.
   [Veldeman, Liv; Ost, Piet; Fonteyne, Valerie] Univ Ghent, Dept Human Struct & Repair, Ghent, Belgium.
   [Veldeman, Liv; Ost, Piet; Fonteyne, Valerie] Ghent Univ Hosp, Dept Radiat Oncol, Ghent, Belgium.
   [Talbot, Christopher J.; Rattay, Tim; Webb, Adam; Symonds, Paul R.; Johnson, Kerstie] Univ Leicester, Leicester Canc Res Ctr, Dept Genet & Genome Biol, Leicester, Leics, England.
   [Lambrecht, Maarten; Haustermans, Karin; De Meerleer, Gert] Univ Hosp Leuven, Dept Radiat Oncol, Leuven, Belgium.
   [de Ruysscher, Dirk; Van Limbergen, Evert] Maastricht Univ, Med Ctr, Maastricht, Netherlands.
   [de Ruysscher, Dirk; Vanneste, Ben; Van Limbergen, Evert] GROW Inst Oncol & Dev Biol, Dept Radiat Oncol Maastro, Maastricht, Netherlands.
   [Choudhury, Ananya; Elliott, Rebecca M.; West, Catharine M. L.] Univ Manchester, Christie Hosp, Manchester Acad Hlth Sci Ctr, Translat Radiobiol Grp,Div Canc Sci, Manchester, Lancs, England.
   [Sperk, Elena; Herskind, Carsten; Veldwijk, Marlon R.] Heidelberg Univ, Univ Med Mannheim, Med Fac Mannheim, Dept Radiat Oncol, Mannheim, Germany.
   [Avuzzi, Barbara; Valdagni, Riccardo] Fdn IRCCS Ist Nazl Tumori, Dept Radiat Oncol 1, Milan, Italy.
   [Giandini, Tommaso] Fdn IRCCS Ist Nazl Tumori, Dept Med Phys, Milan, Italy.
   [Valdagni, Riccardo] Univ Milan, Dept Oncol & Haematooncol, Milan, Italy.
   [Valdagni, Riccardo; Cicchetti, Alessandro; Rancati, Tiziana] Fdn IRCCS Ist Nazl Tumori, Prostate Canc Program, Milan, Italy.
   [Azria, David] Univ Montpellier MUSE, Grant INCa Inserm DGOS 12553, Inserm U1194, Dept Radiat Oncol,Univ Federat Radiat Oncol,Montp, Montpellier, France.
   [Jacquet, Marie-Pierre Farcy] CHU Caremeau, Univ Federat Radiat Oncol, Dept Radiat Oncol, Nimes, France.
   [Rosenstein, Barry S.; Stock, Richard G.; Collado, Kayla] Icahn Sch Med Mt Sinai, Dept Radiat Oncol, New York, NY 10029 USA.
   [Rosenstein, Barry S.] Icahn Sch Med Mt Sinai, Dept Genet & Genom Sci, New York, NY 10029 USA.
   [Vega, Ana; Aguado-Barrera, Miguel Elias] Fdn Publ Galega Med Xenom, Grp Med Xenom USC, Santiago De Compostela, Spain.
   [Vega, Ana; Aguado-Barrera, Miguel Elias; Calvo, Patricia] Inst Invest Sanitaria Santiago de Compostela, Santiago De Compostela, Spain.
   [Vega, Ana] Biomed Network Rare Dis CIBERER, Madrid, Spain.
   [Calvo, Patricia] Complexo Hosp Univ Santiago, Dept Radiat Oncol, SERGAS, Santiago De Compostela, Spain.
   [Dunning, Alison M.; Fachal, Laura] Univ Cambridge, Ctr Canc Genet Epidemiol, Dept Oncol, Strangeways Res Labs, Cambridge, England.
   [Fachal, Laura] Wellcome Sanger Inst, Wellcome Genome Campus, Hinxton, England.
   [Kerns, Sarah L.] Univ Rochester, Med Ctr, Dept Radiat Oncol, New York, NY USA.
   [Kerns, Sarah L.] Univ Rochester, Med Ctr, Dept Surg, New York, NY USA.
   [Payne, Debbie] Univ Manchester, Ctr Integrated Genom Med Res CIGMR, Manchester, Lancs, England.
   [Chang-Claude, Jenny; Seibold, Petra] German Canc Res Ctr, Div Canc Epidemiol, Heidelberg, Germany.
   [Chang-Claude, Jenny] Univ Med Ctr Hamburg Eppendorf, Univ Canc Ctr Hamburg, Hamburg, Germany.
C3 Polytechnic University of Milan; Human Technopole; Centre for Analysis Decisions & Society - Human Technopole; UK Research & Innovation (UKRI); Medical Research Council UK (MRC); MRC Biostatistics Unit; University of Cambridge; University of Milano-Bicocca; Ghent University; Ghent University; Ghent University Hospital; University of Leicester; KU Leuven; University Hospital Leuven; Maastricht University; Maastricht University; University of Manchester; Christie NHS Foundation Trust; Christie Hospital; Ruprecht Karls University Heidelberg; Fondazione IRCCS Istituto Nazionale Tumori Milan; Fondazione IRCCS Istituto Nazionale Tumori Milan; University of Milan; Fondazione IRCCS Istituto Nazionale Tumori Milan; Universite de Montpellier; Institut National de la Sante et de la Recherche Medicale (Inserm); Universite de Montpellier; CHU de Nimes; Icahn School of Medicine at Mount Sinai; Icahn School of Medicine at Mount Sinai; Universidade de Santiago de Compostela; CIBER - Centro de Investigacion Biomedica en Red; CIBERER; Complexo Hospitalario Universitario de Santiago de Compostela; University of Cambridge; Wellcome Trust Sanger Institute; University of Rochester; University of Rochester; University of Manchester; Helmholtz Association; German Cancer Research Center (DKFZ); University of Hamburg; University Medical Center Hamburg-Eppendorf
RP Ieva, F (corresponding author), Politecn Milan, Math Dept, Modelling & Sci Comp Lab, Milan, Italy.; Ieva, F (corresponding author), Human Technopole, Ctr Anal Decis & Soc, Milan, Italy.; Ieva, F (corresponding author), Univ Milano Bicocca, CHRP Natl Ctr Healthcare Res & Pharmacoepidemiol, Milan, Italy.
EM francesca.ieva@polimi.it
FU European Union's Seventh Framework Programme for research, technological development and demonstration [601826]; MRC unit programme [MC_UU_00002/5]; NIHR Manchester Biomedical Research Center; European Union's Horizon 2020 Research and Innovation Programme under Marie Sklodowska-Curie grant [656144]; Fondazione Italo Monzino; AIRC IG [21479]; Spanish Instituto de Salud Carlos III (ISCIII) funding, an initiative of the Spanish Ministry of Economy and Innovation - European Regional Development FEDER Funds [INT15/00070, INT16/00154, INT17/00133, PI19/01424, PI16/00046, PI13/02030, PI10/00164]; Autonomous Government of Galicia (Consolidation and structuring program) [IN607B]; National Institute of Health Research (NIHR) Doctoral Research Fellowship [DRF 2014-07-079]; National Cancer Institute (NCI) [K07CA187546]; MRC [MC_UU_00002/5] Funding Source: UKRI; Marie Curie Actions (MSCA) [656144] Funding Source: Marie Curie Actions (MSCA)
CR Alipanahi B, 2015, NAT BIOTECHNOL, V33, P831, DOI 10.1038/nbt.3300
   Amos CI, 2017, CANCER EPIDEM BIOMAR, V26, P126, DOI 10.1158/1055-9965.EPI-16-0106
   Andreassen CN, 2016, RADIOTHER ONCOL, V121, P431, DOI 10.1016/j.radonc.2016.06.017
   Azria D, 2017, FRONT ONCOL, V7, P0, DOI 10.3389/fonc.2017.00083
   Barnett GC, 2014, RADIOTHER ONCOL, V111, P178, DOI 10.1016/j.radonc.2014.02.012
   Barnett GC, 2012, INT J RADIAT ONCOL, V82, P1065, DOI 10.1016/j.ijrobp.2011.03.015
   Barnett GC, 2012, LANCET ONCOL, V13, P65, DOI 10.1016/S1470-2045(11)70302-3
   Choi EPH, 2019, HEALTH QUAL LIFE OUT, V17, P0, DOI 10.1186/s12955-019-1251-5
   Cooperberg MR, 2015, JAMA-J AM MED ASSOC, V314, P80, DOI 10.1001/jama.2015.6036
   De Langhe S, 2014, RADIOTHER ONCOL, V112, P95, DOI 10.1016/j.radonc.2014.04.005
   De Ruysscher D, 2016, RADIOTHER ONCOL, V121, P440, DOI 10.1016/j.radonc.2016.11.003
   El Naqa I, 2017, PHYS MED BIOL, V62, PR179, DOI 10.1088/1361-6560/aa7c55
   Fachal L, 2014, NAT GENET, V46, P891, DOI 10.1038/ng.3020
   Farnell DJJ, 2010, RADIOTHER ONCOL, V97, P136, DOI 10.1016/j.radonc.2010.05.011
   Herskind C, 2016, CANCER LETT, V382, P95, DOI 10.1016/j.canlet.2016.02.035
   Hinton GE, 2006, SCIENCE, V313, P504, DOI 10.1126/science.1127647
   Huang SK, 2010, AM J PATHOL, V177, P2245, DOI 10.2353/ajpath.2010.100446
   Ioannidis JPA, 2006, AM J EPIDEMIOL, V164, P609, DOI 10.1093/aje/kwj259
   Kerns SL, 2020, JNCI-J NATL CANCER I, V112, P179, DOI 10.1093/jnci/djz075
   Kerns SL, 2016, EBIOMEDICINE, V10, P150, DOI 10.1016/j.ebiom.2016.07.022
   Kerns SL, 2014, FUTURE ONCOL, V10, P2391, DOI 10.2217/fon.14.173
   Kerns SL, 2013, RADIOTHER ONCOL, V107, P372, DOI 10.1016/j.radonc.2013.05.001
   Landoni V, 2016, PHYS MEDICA, V32, P521, DOI 10.1016/j.ejmp.2016.03.003
   Lee S, 2018, INT J RADIAT ONCOL, V101, P128, DOI 10.1016/j.ijrobp.2018.01.054
   Massi M, 2019, MINORITY CLASS FEATU, V0, P0
   Mayo Charles S, 2016, ADV RADIAT ONCOL, V1, P260, DOI 10.1016/j.adro.2016.10.001
   Michalopoulos Ioannis, 2012, BMC RES NOTES, V5, P265, DOI 10.1186/1756-0500-5-265
   Midgley AC, 2013, J BIOL CHEM, V288, P14824, DOI 10.1074/jbc.M113.451336
   Oh JH, 2017, SCI REP-UK, V7, P0, DOI 10.1038/srep43381
   Rancati T, 2017, TUMORI, V103, P395, DOI 10.5301/tj.5000681
   Seibold P, 2019, RADIOTHER ONCOL, V138, P59, DOI 10.1016/j.radonc.2019.04.034
   West C, 2014, CLIN ONCOL-UK, V26, P739, DOI 10.1016/j.clon.2014.09.008
   Xiong HY, 2015, SCIENCE, V347, P0, DOI 10.1126/science.1254806
   Yin LZ, 2013, NEUROCOMPUTING, V105, P3, DOI 10.1016/j.neucom.2012.04.039
   Zelefsky MJ, 2016, RADIOTHER ONCOL, V118, P85, DOI 10.1016/j.radonc.2015.11.035
NR 35
TC 14
Z9 14
U1 0
U2 5
PU FRONTIERS MEDIA SA
PI LAUSANNE
PA AVENUE DU TRIBUNAL FEDERAL 34, LAUSANNE, CH-1015, SWITZERLAND
SN 2234-943X
EI 
J9 FRONT ONCOL
JI Front. Oncol.
PD OCT 15
PY 2020
VL 10
IS 
BP 
EP 
DI 10.3389/fonc.2020.541281
PG 15
WC Oncology
SC Oncology
GA OK6HM
UT WOS:000584749200001
PM 33178576
DA 2024-03-01
ER

PT J
AU Oriuchi, N
   Sugawara, S
   Shiga, T
AF Oriuchi, Noboru
   Sugawara, Shigeyasu
   Shiga, Tohru
TI Positron Emission Tomography for Response Evaluation in Microenvironment-Targeted Anti-Cancer Therapy
SO BIOMEDICINES
LA English
DT Review
DE FDG-PET/CT; cancer stem cell; tumor microenvironment; immunotherapy; therapeutic evaluation; artificial intelligence; radiomics; theranostics
ID computer-aided detection; immune-related response; in-vivo tracking; epithelial-mesenchymal plasticity; circulating tumor-cells; cancer stem-cells; lung-cancer; drug-resistance; f-18-fdg pet; intratumor heterogeneity
AB Therapeutic response is evaluated using the diameter of tumors and quantitative parameters of 2-[F-18] fluoro-2-deoxy-d-glucose positron emission tomography (FDG-PET). Tumor response to molecular-targeted drugs and immune checkpoint inhibitors is different from conventional chemotherapy in terms of temporal metabolic alteration and morphological change after the therapy. Cancer stem cells, immunologically competent cells, and metabolism of cancer are considered targets of novel therapy. Accumulation of FDG reflects the glucose metabolism of cancer cells as well as immune cells in the tumor microenvironment, which differs among patients according to the individual immune function; however, FDG-PET could evaluate the viability of the tumor as a whole. On the other hand, specific imaging and cell tracking of cancer cell or immunological cell subsets does not elucidate tumor response in a complexed interaction in the tumor microenvironment. Considering tumor heterogeneity and individual variation in therapeutic response, a radiomics approach with quantitative features of multimodal images and deep learning algorithm with reference to pathologic and genetic data has the potential to improve response assessment for emerging cancer therapy.
C1 [Oriuchi, Noboru; Sugawara, Shigeyasu; Shiga, Tohru] Fukushima Med Univ, Adv Clin Res Ctr, Fukushima Global Med Sci Ctr, Fukushima 9601295, Japan.
   [Oriuchi, Noboru; Sugawara, Shigeyasu; Shiga, Tohru] Fukushima Med Univ Hosp, Dept Nucl Med, Fukushima 9601295, Japan.
C3 Fukushima Medical University; Fukushima Medical University
RP Oriuchi, N (corresponding author), Fukushima Med Univ, Adv Clin Res Ctr, Fukushima Global Med Sci Ctr, Fukushima 9601295, Japan.; Oriuchi, N (corresponding author), Fukushima Med Univ Hosp, Dept Nucl Med, Fukushima 9601295, Japan.
EM oriuchi@fmu.ac.jp; shige-s@fmu.ac.jp; tshiga@fmu.ac
FU JSPS KAKENHI [JP19H03605]
CR Abdel-Wahab N, 2018, ANN INTERN MED, V168, P121, DOI 10.7326/M17-2073
   Aerts HJWL, 2016, JAMA ONCOL, V2, P1636, DOI 10.1001/jamaoncol.2016.2631
   Aerts HJWL, 2014, NAT COMMUN, V5, P0, DOI 10.1038/ncomms5006
   Ahrens ET, 2013, NAT REV IMMUNOL, V13, P755, DOI 10.1038/nri3531
   Alix-Panabières C, 2017, J MOL MED, V95, P133, DOI 10.1007/s00109-016-1500-6
   Andersson H, 2009, J NUCL MED, V50, P1153, DOI 10.2967/jnumed.109.062604
   Arshad MA, 2019, EUR J NUCL MED MOL I, V46, P455, DOI 10.1007/s00259-018-4139-4
   Avanzo M, 2017, PHYS MEDICA, V38, P122, DOI 10.1016/j.ejmp.2017.05.071
   Bansal A, 2015, EJNMMI RES, V5, P0, DOI 10.1186/s13550-015-0098-y
   Betancur J, 2017, J NUCL MED, V58, P961, DOI 10.2967/jnumed.116.179911
   Blautzik J, 2019, EJNMMI RES, V9, P0, DOI 10.1186/s13550-019-0577-7
   Boellaard R, 2015, EUR J NUCL MED MOL I, V42, P328, DOI 10.1007/s00259-014-2961-x
   Broussas M, 2016, MOL CANCER THER, V15, P1890, DOI 10.1158/1535-7163.MCT-16-0041
   Brown JM, 2004, NAT REV CANCER, V4, P437, DOI 10.1038/nrc1367
   Burger IA, 2016, J NUCL MED, V57, P849, DOI 10.2967/jnumed.115.167684
   Burke BP, 2020, J NUCL MED, V61, P123, DOI 10.2967/jnumed.118.218008
   Cairns RA, 2016, NAT REV CANCER, V16, P613, DOI 10.1038/nrc.2016.100
   Cassetta L, 2019, CANCER CELL, V35, P588, DOI 10.1016/j.ccell.2019.02.009
   Chaffer CL, 2016, CANCER METAST REV, V35, P645, DOI 10.1007/s10555-016-9648-7
   Chan S, 2019, BRIT J RADIOL, V92, P0, DOI 10.1259/bjr.20180416
   Chen KY, 2016, CELL METAB, V24, P210, DOI 10.1016/j.cmet.2016.07.014
   Chen YC, 2015, HEPATOLOGY, V61, P1591, DOI 10.1002/hep.27665
   Chiou VL, 2015, J CLIN ONCOL, V33, P3541, DOI 10.1200/JCO.2015.61.6870
   Choy G, 2018, RADIOLOGY, V288, P318, DOI 10.1148/radiol.2018171820
   Crispin-Ortuzar M, 2018, RADIOTHER ONCOL, V127, P36, DOI 10.1016/j.radonc.2017.11.025
   Cruys B, 2016, NAT COMMUN, V7, P0, DOI 10.1038/ncomms12240
   DAlterio C, 2019, J EXP CLIN CANC RES, V38, P0, DOI 10.1186/s13046-019-1420-8
   Davidson SM, 2017, NAT MED, V23, P235, DOI 10.1038/nm.4256
   de Francesco EM, 2018, BIOCHEM J, V475, P1611, DOI 10.1042/BCJ20170164
   DeBerardinis RJ, 2020, NAT METAB, V2, P127, DOI 10.1038/s42255-020-0172-2
   DeBerardinis RJ, 2016, SCI ADV, V2, P0, DOI 10.1126/sciadv.1600200
   Desar IME, 2009, CANCER TREAT REV, V35, P309, DOI 10.1016/j.ctrv.2008.12.001
   Diehn M, 2008, P NATL ACAD SCI USA, V105, P5213, DOI 10.1073/pnas.0801279105
   Duda DG, 2011, CLIN CANCER RES, V17, P2074, DOI 10.1158/1078-0432.CCR-10-2636
   Eckert F, 2018, FRONT IMMUNOL, V9, P0, DOI 10.3389/fimmu.2018.03018
   Egler RA, 2016, J PHARMACOL PHARMACO, V7, P62, DOI 10.4103/0976-500X.184769
   Ehlerding EB, 2016, J NUCL MED, V57, P1487, DOI 10.2967/jnumed.116.177493
   Eisenhauer EA, 2009, EUR J CANCER, V45, P228, DOI 10.1016/j.ejca.2008.10.026
   Endoh H, 2021, INT J CLIN ONCOL, V26, P87, DOI 10.1007/s10147-020-01783-x
   Endoh H, 2021, CLIN LUNG CANCER, V22, P218, DOI 10.1016/j.cllc.2020.05.002
   England CG, 2017, J NUCL MED, V58, P162, DOI 10.2967/jnumed.116.177857
   Erickson BJ, 2017, RADIOGRAPHICS, V37, P505, DOI 10.1148/rg.2017160130
   Fenton JJ, 2011, J NATL CANCER I, V103, P1152, DOI 10.1093/jnci/djr206
   Fornacon-Wood I, 2020, LUNG CANCER, V146, P197, DOI 10.1016/j.lungcan.2020.05.028
   Francart ME, 2018, DEV DYNAM, V247, P432, DOI 10.1002/dvdy.24506
   Frank NY, 2010, J CLIN INVEST, V120, P41, DOI 10.1172/JCI41004
   Fung MKL, 2017, J HEMATOL ONCOL, V10, P0, DOI 10.1186/s13045-017-0509-9
   Gaedicke S, 2014, P NATL ACAD SCI USA, V111, PE692, DOI 10.1073/pnas.1314189111
   Galli F, 2015, J NUCL MED, V56, P1575, DOI 10.2967/jnumed.114.152918
   Gerlinger M, 2012, NEW ENGL J MED, V366, P883, DOI 10.1056/NEJMoa1113205
   Gnep K, 2017, J MAGN RESON IMAGING, V45, P103, DOI 10.1002/jmri.25335
   Griessinger CM, 2015, P NATL ACAD SCI USA, V112, P1161, DOI 10.1073/pnas.1418391112
   Grosse-Gehling P, 2013, J PATHOL, V229, P355, DOI 10.1002/path.4086
   Guler OC, 2018, BRIT J RADIOL, V91, P0, DOI 10.1259/bjr.20170552
   Guo F, 2016, ONCOGENE, V35, P816, DOI 10.1038/onc.2015.139
   Guo JY, 2016, GENE DEV, V30, P1704, DOI 10.1101/gad.283416.116
   Häfliger P, 2019, INT J MOL SCI, V20, P0, DOI 10.3390/ijms20102428
   Halabi SS, 2019, RADIOLOGY, V290, P498, DOI 10.1148/radiol.2018180736
   Hanahan D, 2000, CELL, V100, P57, DOI 10.1016/S0092-8674(00)81683-9
   Harada H, 2012, NAT COMMUN, V3, P0, DOI 10.1038/ncomms1786
   Hatt M, 2017, J NUCL MED, V58, P365, DOI 10.2967/jnumed.116.184655
   Hensley CT, 2016, CELL, V164, P681, DOI 10.1016/j.cell.2015.12.034
   Heskamp S, 2015, CANCER RES, V75, P2928, DOI 10.1158/0008-5472.CAN-14-3477
   Nguyen HA, 2018, CANCER RES, V78, P1549, DOI 10.1158/0008-5472.CAN-17-2106
   Higuchi T, 2019, ANN SURG ONCOL, V26, P2175, DOI 10.1245/s10434-019-07325-8
   Hofheinz F, 2017, J NUCL MED, V58, P1770, DOI 10.2967/jnumed.117.190736
   Hundshammer C, 2018, THERANOSTICS, V8, P4765, DOI 10.7150/thno.25162
   Im HJ, 2015, EUR J NUCL MED MOL I, V42, P241, DOI 10.1007/s00259-014-2903-7
   Jacobson O, 2009, BIOORGAN MED CHEM, V17, P1486, DOI 10.1016/j.bmc.2009.01.014
   Jager PL, 2001, J NUCL MED, V42, P579
   Janzer A, 2014, P NATL ACAD SCI USA, V111, P10574, DOI 10.1073/pnas.1409844111
   Ji ZG, 2010, J EXP CLIN CANC RES, V29, P0, DOI 10.1186/1756-9966-29-158
   Kaira K, 2007, CLIN CANCER RES, V13, P6369, DOI 10.1158/1078-0432.CCR-07-1294
   Kaira K, 2018, EUR J NUCL MED MOL I, V45, P56, DOI 10.1007/s00259-017-3806-1
   Kaira K, 2016, ANTICANCER RES, V36, P6481, DOI 10.21873/anticanres.11247
   Kaira K, 2010, J CLIN ONCOL, V28, P3746, DOI 10.1200/JCO.2009.27.4662
   Katheder NS, 2017, NATURE, V541, P417, DOI 10.1038/nature20815
   Kernstine KH, 2020, ANN THORAC SURG, V109, P1019, DOI 10.1016/j.athoracsur.2019.10.061
   Kickingereder P, 2016, CLIN CANCER RES, V22, P5765, DOI 10.1158/1078-0432.CCR-16-0702
   Kim YI, 2018, EJNMMI RES, V8, P0, DOI 10.1186/s13550-018-0357-9
   Kitagawa Y, 2003, EUR J NUCL MED MOL I, V30, P63, DOI 10.1007/s00259-002-0978-z
   Kolossváry M, 2019, EUR HEART J-CARD IMG, V20, P1250, DOI 10.1093/ehjci/jez033
   Krall AS, 2016, NAT COMMUN, V7, P0, DOI 10.1038/ncomms11457
   Kratochwil C, 2014, EUR J NUCL MED MOL I, V41, P2106, DOI 10.1007/s00259-014-2857-9
   Kratochwil C, 2016, J NUCL MED, V57, P1941, DOI 10.2967/jnumed.116.178673
   Kwak EL, 2010, NEW ENGL J MED, V363, P1693, DOI 10.1056/NEJMoa1006448
   LaGory EL, 2016, NAT CELL BIOL, V18, P356, DOI 10.1038/ncb3330
   Larimer BM, 2017, CANCER RES, V77, P2318, DOI 10.1158/0008-5472.CAN-16-3346
   Larimer BM, 2016, J NUCL MED, V57, P1607, DOI 10.2967/jnumed.116.173930
   Larson SM, 2015, NAT REV CANCER, V15, P347, DOI 10.1038/nrc3925
   Leone RD, 2020, NAT REV CANCER, V20, P516, DOI 10.1038/s41568-020-0273-y
   Li HL, 2020, FRONT ONCOL, V10, P0, DOI 10.3389/fonc.2020.00057
   Li JH, 2016, BIOMATERIALS, V76, P52, DOI 10.1016/j.biomaterials.2015.10.046
   LI M, 2014, BIOMED RES INT, V2014, P0, DOI 10.1155/2014/981261
   Liao D, 2007, CANCER METAST REV, V26, P281, DOI 10.1007/s10555-007-9066-y
   Liberti MV, 2016, TRENDS BIOCHEM SCI, V41, P211, DOI 10.1016/j.tibs.2015.12.001
   Liu DD, 2019, J GYNECOL ONCOL, V30, P0, DOI 10.3802/jgo.2019.30.e89
   Liu J, 2016, J MAGN RESON IMAGING, V44, P445, DOI 10.1002/jmri.25156
   Liu Y, 2016, CLIN LUNG CANCER, V17, P441, DOI 10.1016/j.cllc.2016.02.001
   Lodge MA, 2017, J NUCL MED, V58, P523, DOI 10.2967/jnumed.116.186353
   Lodge MA, 2012, J NUCL MED, V53, P1041, DOI 10.2967/jnumed.111.101733
   Lu HN, 2019, NAT COMMUN, V10, P0, DOI 10.1038/s41467-019-08718-9
   Madden SF, 2014, MOL CANCER, V13, P0, DOI 10.1186/1476-4598-13-241
   Markovic Svetomir N, 2018, ONCOTARGET, V9, P30268, DOI 10.18632/oncotarget.25666
   Mattonen SA, 2016, INT J RADIAT ONCOL, V94, P1121, DOI 10.1016/j.ijrobp.2015.12.369
   Maute RL, 2015, P NATL ACAD SCI USA, V112, PE6506, DOI 10.1073/pnas.1519623112
   Mayer AT, 2017, J NUCL MED, V58, P538, DOI 10.2967/jnumed.116.177659
   Mazières J, 2015, J CLIN ONCOL, V33, P992, DOI 10.1200/JCO.2014.58.3302
   MELDER RJ, 1993, CANCER RES, V53, P5867
   Meller B, 2004, EUR J NUCL MED MOL I, V31, P403, DOI 10.1007/s00259-003-1398-4
   Mezrich JL, 2015, J AM COLL RADIOL, V12, P572, DOI 10.1016/j.jacr.2014.10.025
   Milano A, 2011, REV RECENT CLIN TRIA, V6, P259, DOI 10.2174/157488711796575540
   Minamimoto R, 2019, EJNMMI RES, V9, P0, DOI 10.1186/s13550-019-0472-2
   Momcilovic M, 2019, NATURE, V575, P380, DOI 10.1038/s41586-019-1715-0
   Moran A, 2017, CLIN LUNG CANCER, V18, PE425, DOI 10.1016/j.cllc.2017.05.014
   Nagao A, 2019, INT J MOL SCI, V20, P0, DOI 10.3390/ijms20020238
   Natarajan A, 2017, MOL IMAGING BIOL, V19, P903, DOI 10.1007/s11307-017-1060-3
   Navarro P, 2016, CELL REP, V15, P2705, DOI 10.1016/j.celrep.2016.05.052
   Nie K, 2016, CLIN CANCER RES, V22, P5256, DOI 10.1158/1078-0432.CCR-15-2997
   Nioche C, 2018, CANCER RES, V78, P4786, DOI 10.1158/0008-5472.CAN-18-0125
   Nishino M, 2013, CLIN CANCER RES, V19, P3936, DOI 10.1158/1078-0432.CCR-13-0895
   Nishino M, 2012, AM J ROENTGENOL, V198, P737, DOI 10.2214/AJR.11.7483
   OConnor JPB, 2015, CLIN CANCER RES, V21, P249, DOI 10.1158/1078-0432.CCR-14-0990
   Oh M, 2009, NUCL MED BIOL, V36, P419, DOI 10.1016/j.nucmedbio.2009.01.016
   Oikonomou A, 2018, SCI REP-UK, V8, P0, DOI 10.1038/s41598-018-22357-y
   Okano N, 2020, INVEST NEW DRUG, V38, P1495, DOI 10.1007/s10637-020-00924-3
   Oriuchi N, 2006, CANCER SCI, V97, P1291, DOI 10.1111/j.1349-7006.2006.00341.x
   Oriuchi N, 2020, SCI REP-UK, V10, P0, DOI 10.1038/s41598-020-63557-9
   Orlhac F, 2017, J NUCL MED, V58, P387, DOI 10.2967/jnumed.116.181859
   Pantel K, 2016, ONCOGENE, V35, P1216, DOI 10.1038/onc.2015.192
   Park S, 2018, PLOS ONE, V13, P0, DOI 10.1371/journal.pone.0189766
   Parker C, 2018, JAMA ONCOL, V4, P1765, DOI 10.1001/jamaoncol.2018.4044
   Pastushenko I, 2018, NATURE, V556, P463, DOI 10.1038/s41586-018-0040-3
   Patel CH, 2019, NAT REV DRUG DISCOV, V18, P669, DOI 10.1038/s41573-019-0032-5
   Pathria P, 2019, TRENDS IMMUNOL, V40, P310, DOI 10.1016/j.it.2019.02.003
   Pauleit D, 2005, J NUCL MED, V46, P411
   Pavlova NN, 2016, CELL METAB, V23, P27, DOI 10.1016/j.cmet.2015.12.006
   Peled A, 2014, CLIN CANCER RES, V20, P469, DOI 10.1158/1078-0432.CCR-13-1302
   Pérez-Medina C, 2015, J NUCL MED, V56, P1272, DOI 10.2967/jnumed.115.158956
   Poschenrieder A, 2016, TOMOGRAPHY, V2, P85, DOI 10.18383/j.tom.2016.00130
   Prasetyanti PR, 2017, MOL CANCER, V16, P0, DOI 10.1186/s12943-017-0600-4
   Pyka T, 2016, EUR J NUCL MED MOL I, V43, P133, DOI 10.1007/s00259-015-3140-4
   Quillien V, 2001, CANCER IMMUNOL IMMUN, V50, P477, DOI 10.1007/s002620100224
   Rao VM, 2010, J AM COLL RADIOL, V7, P802, DOI 10.1016/j.jacr.2010.05.019
   Ritchie D, 2007, CANCER IMMUNOL IMMUN, V56, P155, DOI 10.1007/s00262-006-0181-3
   Sachpekidis C, 2016, CLIN NUCL MED, V41, P156, DOI 10.1097/RLU.0000000000001039
   Schniering J, 2019, FRONT IMMUNOL, V10, P0, DOI 10.3389/fimmu.2019.02724
   Schottelius M, 2017, THERANOSTICS, V7, P2350, DOI 10.7150/thno.19119
   Séhédic D, 2017, THERANOSTICS, V7, P4517, DOI 10.7150/thno.19403
   Seo JW, 2018, CLIN CANCER RES, V24, P4976, DOI 10.1158/1078-0432.CCR-18-0261
   Seymour L, 2017, LANCET ONCOL, V18, PE143, DOI 10.1016/S1470-2045(17)30074-8
   Shimizu K, 2020, MOL IMAGING BIOL, V22, P1078, DOI 10.1007/s11307-019-01456-w
   Singh A, 2010, ONCOGENE, V29, P4741, DOI 10.1038/onc.2010.215
   Singh P, 2020, STEM CELLS, V38, P849, DOI 10.1002/stem.3174
   Srinivas M, 2012, BIOMATERIALS, V33, P8830, DOI 10.1016/j.biomaterials.2012.08.048
   Sun R, 2018, LANCET ONCOL, V19, P1180, DOI 10.1016/S1470-2045(18)30413-3
   Sunaga N, 2008, LUNG CANCER, V59, P203, DOI 10.1016/j.lungcan.2007.08.012
   Suzuki S, 2014, BRIT J CANCER, V110, P1985, DOI 10.1038/bjc.2014.142
   Tanaka F, 2004, EUR J CARDIO-THORAC, V25, P1114, DOI 10.1016/j.ejcts.2004.03.001
   Tang L, 2020, EUR RADIOL, V30, P247, DOI 10.1007/s00330-019-06370-x
   Tavaré R, 2016, CANCER RES, V76, P73, DOI 10.1158/0008-5472.CAN-15-1707
   Tavaré R, 2015, J NUCL MED, V56, P1258, DOI 10.2967/jnumed.114.153338
   Tomiyoshi K, 1999, ANTI-CANCER DRUG, V10, P329, DOI 10.1097/00001813-199903000-00013
   Vag T, 2016, J NUCL MED, V57, P741, DOI 10.2967/jnumed.115.161034
   van Dijk LV, 2018, RADIOTHER ONCOL, V126, P89, DOI 10.1016/j.radonc.2017.08.024
   VAUPEL P, 1989, CANCER RES, V49, P6449
   Visvader JE, 2011, NATURE, V469, P314, DOI 10.1038/nature09781
   Wahl RL, 2009, J NUCL MED, V50, P122S, DOI 10.2967/jnumed.108.057307
   Wang HK, 2017, EJNMMI RES, V7, P0, DOI 10.1186/s13550-017-0260-9
   Wang MJ, 2015, MOL MED REP, V11, P4297, DOI 10.3892/mmr.2015.3291
   Warburg O, 1925, J CANCER RES CLIN, V9, P148, DOI 10.1158/jcr.1925.148
   Wei L, 2016, CANCER SCI, V107, P347, DOI 10.1111/cas.12878
   Weissleder R, 2014, NAT MATER, V13, P125, DOI 10.1038/nmat3780
   Wester HJ, 2015, THERANOSTICS, V5, P618, DOI 10.7150/thno.11251
   Wolchok JD, 2009, CLIN CANCER RES, V15, P7412, DOI 10.1158/1078-0432.CCR-09-1624
   Wu WM, 2016, FRONT ONCOL, V6, P0, DOI 10.3389/fonc.2016.00071
   Yoon HJ, 2015, MEDICINE, V94, P0, DOI 10.1097/MD.0000000000001753
   Yoshida GJ, 2017, J HEMATOL ONCOL, V10, P0, DOI 10.1186/s13045-017-0436-9
   Yoshii Y, 2010, NUCL MED BIOL, V37, P395, DOI 10.1016/j.nucmedbio.2009.12.011
   Young H, 1999, EUR J CANCER, V35, P1773, DOI 10.1016/S0959-8049(99)00229-4
   Zalutsky MR, 2008, J NUCL MED, V49, P30, DOI 10.2967/jnumed.107.046938
   Zeelen C, 2018, Q J NUCL MED MOL IM, V62, P56, DOI 10.23736/S1824-4785.17.03052-7
   Zeng Y, 2019, FASEB J, V33, P6596, DOI 10.1096/fj.201802067RR
   Zhang G, 2016, J CLIN INVEST, V126, P1834, DOI 10.1172/JCI82661
   Zheng JZ, 2011, MOL PHARMACEUT, V8, P823, DOI 10.1021/mp100433c
   Zheng YT, 2017, STEM CELLS INT, V2017, P0, DOI 10.1155/2017/2934149
   Zhu YT, 2015, SCI REP-UK, V5, P0, DOI 10.1038/srep17787
   Zinn PO, 2018, CLIN CANCER RES, V24, P6288, DOI 10.1158/1078-0432.CCR-17-3420
NR 188
TC 11
Z9 11
U1 1
U2 15
PU MDPI
PI BASEL
PA ST ALBAN-ANLAGE 66, CH-4052 BASEL, SWITZERLAND
SN 
EI 2227-9059
J9 BIOMEDICINES
JI Biomedicines
PD SEP 15
PY 2020
VL 8
IS 9
BP 
EP 
DI 10.3390/biomedicines8090371
PG 24
WC Biochemistry & Molecular Biology; Medicine, Research & Experimental; Pharmacology & Pharmacy
SC Biochemistry & Molecular Biology; Research & Experimental Medicine; Pharmacology & Pharmacy
GA OF6DJ
UT WOS:000581295500001
PM 32972006
DA 2024-03-01
ER

PT J
AU Sobanski, V
   Lescoat, A
   Launay, D
AF Sobanski, Vincent
   Lescoat, Alain
   Launay, David
TI Novel classifications for systemic sclerosis: challenging historical subsets to unlock new doors
SO CURRENT OPINION IN RHEUMATOLOGY
LA English
DT Review
DE classification; clinical heterogeneity; computational methods; high-throughput omics technologies; systemic sclerosis
ID scleroderma; cohort; americans; survival; exposure; criteria; african
AB Purpose of review Systemic sclerosis (SSc) is a severe rheumatic disease characterized by a considerable heterogeneity in clinical presentations and pathophysiological mechanisms. This variability has a substantial impact on morbidity and mortality and limits the generalizability of clinical trial results. This review aims to highlight recent studies that have proposed new innovative approaches to decipher this heterogeneity, in particular, by attempting to optimize disease classification. Recent findings The historical dichotomy limited/diffuse subsets based on cutaneous involvement has been challenged by studies highlighting an underestimated heterogeneity between these two subtypes and showing that presence of organ damage and autoantibody profiles markedly influenced survival beyond skin extension. Advanced computational methods using unsupervised machine learning analyses of clinical variables and/or high-throughput omics technologies, clinical variables trajectories modelling overtime or radiomics have provided significant insights on key pathogenic processes that could help defining new subgroups beyond the diffuse/limited subsets. We can anticipate that a future classification of SSc patients will integrate innovative approaches encompassing clinical phenotypes, variables trajectories, serological features and innovative omics molecular signatures. It nevertheless seems crucial to also pursue the implementation and standardization of readily available and easy to use tools that can be used in clinical practice.
C1 [Sobanski, Vincent; Launay, David] Univ Lille, Infinite Inst Translat Res Inflammat, U1286, Lille, France.
   [Sobanski, Vincent; Launay, David] Inserm, U1286, Lille, France.
   [Sobanski, Vincent; Launay, David] CHU Lille, Dept Med Interne & Immunol Clin, Ctr Reference Malad Autoimmunes System Rares Nord, Lille, France.
   [Sobanski, Vincent] CHU Lille, INCLUDE INtegrat Ctr, Lille Univ Hosp Data Explorat, Lille, France.
   [Sobanski, Vincent] Inst Univ France IUF, Paris, France.
   [Lescoat, Alain] Univ Rennes, CHU Rennes, Dept Internal Med & Clin Immunol, Rennes, France.
   [Lescoat, Alain] Univ Rennes, CHU Rennes, Inserm,EHESP, Irset Inst Rech Sante Environm & Travail,UMR S 10, Rennes, France.
C3 Universite de Lille; Institut National de la Sante et de la Recherche Medicale (Inserm); Universite de Lille; Universite de Lille; CHU Lille; Universite de Lille; CHU Lille; Institut Universitaire de France; Universite de Rennes; CHU Rennes; Universite de Rennes; Institut National de la Sante et de la Recherche Medicale (Inserm); CHU Rennes; Ecole des Hautes Etudes en Sante Publique (EHESP)
RP Sobanski, V (corresponding author), CHU Lille 2, 2 Ave Oscar Lambret, F-59000 Lille, France.
EM vincent.sobanski@univ-lille.fr
FU French government through the Programme Investissement d'Avenir [ULNE/ANR-16-IDEX-0004 ULNE]; Metropole Europeenne de Lille [INCLUDE/18C 0251, 18C 0944]
CR Aggarwal R, 2015, ARTHRIT CARE RES, V67, P891, DOI 10.1002/acr.22583
   Unknown -, 2017, LANCET, V390, P1624, DOI 10.1016/S0140-6736(17)32594-1
   Unknown -, 1980, ARTHRITIS RHEUM US, V0, P0
   Assassi S, 2015, ARTHRITIS RHEUMATOL, V67, P3016, DOI 10.1002/art.39289
   Avouac J, 2011, ANN RHEUM DIS, V70, P476, DOI 10.1136/ard.2010.136929
   Bhandari R, 2020, ARTHRITIS RHEUMATOL, V72, P1160, DOI 10.1002/art.41243
   Chakravarty EF, 2015, ARTHRITIS RES THER, V17, P0, DOI 10.1186/s13075-015-0669-3
   De Decker E, 2018, CLIN RHEUMATOL, V37, P1977, DOI 10.1007/s10067-018-4045-y
   Denton CP, 2017, LANCET, V390, P1685, DOI 10.1016/S0140-6736(17)30933-9
   Elhai M, 2016, ANN RHEUM DIS, V75, P163, DOI 10.1136/annrheumdis-2014-206386
   Ferri C, 2018, SEMIN ARTHRITIS RHEU, V48, P475, DOI 10.1016/j.semarthrit.2018.06.009
   Forestier A, 2020, SEMIN ARTHRITIS RHEU, V0, P0
   Franks JM, 2019, ARTHRITIS RHEUMATOL, V71, P1701, DOI 10.1002/art.40898
   Frantz C, 2020, AUTOIMMUN REV, V19, P0, DOI 10.1016/j.autrev.2019.102452
   Gordon JK, 2015, ARTHRITIS RES THER, V17, P0, DOI 10.1186/s13075-015-0721-3
   Gourh P, 2020, P NATL ACAD SCI USA, V117, P552, DOI 10.1073/pnas.1906593116
   Hinchcliff M, 2019, NAT REV RHEUMATOL, V15, P456, DOI 10.1038/s41584-019-0257-z
   Hinchcliff M, 2013, J INVEST DERMATOL, V133, P1979, DOI 10.1038/jid.2013.130
   Hughes M, 2020, AUTOIMMUN REV, V19, P0, DOI 10.1016/j.autrev.2020.102494
   Igusa T, 2018, ANN RHEUM DIS, V77, P1180, DOI 10.1136/annrheumdis-2018-212999
   Johnson ME, 2019, ARTHRITIS RES THER, V21, P0, DOI 10.1186/s13075-019-1816-z
   Johnson SR, 2018, SCAND J RHEUMATOL, V47, P62, DOI 10.1080/03009742.2017.1299793
   Khanna D, 2020, ARTHRITIS RHEUMATOL, V72, P125, DOI 10.1002/art.41055
   Kranenburg P, 2016, RHEUMATOLOGY, V55, P2001, DOI 10.1093/rheumatology/kew298
   Ledoult E, 2020, ARTHRITIS RES THER, V22, P0, DOI 10.1186/s13075-020-2113-6
   LeRoy EC, 2001, J RHEUMATOL, V28, P1573
   LEROY EC, 1988, J RHEUMATOL, V15, P202
   Lescoat A, 2019, LANCET RHEUMATOL, V1, PE257, DOI 10.1016/S2665-9913(19)30038-4
   Lescoat A, 2020, FRONT IMMUNOL, V11, P0, DOI 10.3389/fimmu.2020.00219
   Lescoat A, 2019, ARTHRIT CARE RES, V71, P694, DOI 10.1002/acr.23690
   Milano A, 2008, PLOS ONE, V3, P0, DOI 10.1371/journal.pone.0002696
   Moinzadeh P, 2020, J EUR ACAD DERMATOL, V34, PE236, DOI 10.1111/jdv.16198
   Moinzadeh P, 2015, ANN RHEUM DIS, V74, P730, DOI 10.1136/annrheumdis-2013-204487
   Moore DF, 2019, ARTHRIT CARE RES, V71, P1154, DOI 10.1002/acr.23861
   Morgan ND, 2019, ARTHRIT CARE RES, V71, P1151, DOI 10.1002/acr.23860
   Morse C, 2019, EUR RESPIR J, V54, P0, DOI 10.1183/13993003.02441-2018
   Murgia F, 2018, SCI REP-UK, V8, P0, DOI 10.1038/s41598-018-25992-7
   Nihtyanova SI, 2020, ARTHRITIS RHEUMATOL, V72, P465, DOI 10.1002/art.41153
   Nihtyanova SI, 2014, ARTHRITIS RHEUMATOL, V66, P1625, DOI 10.1002/art.38390
   Patterson KA, 2015, ARTHRITIS RHEUMATOL, V67, P3234, DOI 10.1002/art.39316
   Pendergrass SA, 2012, J INVEST DERMATOL, V132, P1363, DOI 10.1038/jid.2011.472
   Pope JE, 2020, LANCET RHEUMATOL, V2, PE185, DOI 10.1016/S2665-9913(20)30010-2
   Pope JE, 2015, J RHEUMATOL, V42, P11, DOI 10.3899/jrheum.141103
   RODNAN GP, 1962, JAMA-J AM MED ASSOC, V180, P665, DOI 10.1001/jama.1962.03050210027006
   Rubio-Rivas M, 2017, CLIN RHEUMATOL, V36, P569, DOI 10.1007/s10067-016-3533-1
   Schniering J, 2020, RESOLVING PHENOTYPIC, V0, P0, DOI DOI 10.1101/2020.06.09.20124800v1
   Smith V, 2020, AUTOIMMUN REV, V19, P0, DOI 10.1016/j.autrev.2020.102458
   Sobanski V, 2019, ARTHRITIS RHEUMATOL, V71, P1553, DOI 10.1002/art.40906
   Srivastava N, 2015, SEMIN ARTHRITIS RHEU, V45, P184, DOI 10.1016/j.semarthrit.2015.04.009
   Turner MT, 2020, AM J RESP CRIT CARE, V201, P378, DOI 10.1164/rccm.201905-1057LE
   Valenzi E, 2019, ANN RHEUM DIS, V78, P1379, DOI 10.1136/annrheumdis-2018-214865
   van den Hoogen F, 2013, ARTHRITIS RHEUM-US, V65, P2737, DOI 10.1002/art.38098
   Varga J, 2014, NAT REV RHEUMATOL, V10, P200, DOI 10.1038/nrrheum.2014.22
   Wells AU, 2018, EUR RESPIR J, V51, P0, DOI 10.1183/13993003.00692-2018
   Wild CP, 2005, CANCER EPIDEM BIOMAR, V14, P1847, DOI 10.1158/1055-9965.EPI-05-0456
NR 55
TC 11
Z9 11
U1 0
U2 4
PU LIPPINCOTT WILLIAMS & WILKINS
PI PHILADELPHIA
PA TWO COMMERCE SQ, 2001 MARKET ST, PHILADELPHIA, PA 19103 USA
SN 1040-8711
EI 1531-6963
J9 CURR OPIN RHEUMATOL
JI Curr. Opin. Rheumatol.
PD NOV 15
PY 2020
VL 32
IS 6
BP 463
EP 471
DI 10.1097/BOR.0000000000000747
PG 9
WC Rheumatology
SC Rheumatology
GA OP0VU
UT WOS:000587799900001
PM 32941248
DA 2024-03-01
ER

PT J
AU Sudre, CH
   Panovska-Griffiths, J
   Sanverdi, E
   Brandner, S
   Katsaros, VK
   Stranjalis, G
   Pizzini, FB
   Ghimenton, C
   Surlan-Popovic, K
   Avsenik, J
   Spampinato, MV
   Nigro, M
   Chatterjee, AR
   Attye, A
   Grand, S
   Krainik, A
   Anzalone, N
   Conte, GM
   Romeo, V
   Ugga, L
   Elefante, A
   Ciceri, EF
   Guadagno, E
   Kapsalaki, E
   Roettger, D
   Gonzalez, J
   Boutelier, T
   Cardoso, MJ
   Bisdas, S
AF Sudre, Carole H.
   Panovska-Griffiths, Jasmina
   Sanverdi, Eser
   Brandner, Sebastian
   Katsaros, Vasileios K.
   Stranjalis, George
   Pizzini, Francesca B.
   Ghimenton, Claudio
   Surlan-Popovic, Katarina
   Avsenik, Jernej
   Spampinato, Maria Vittoria
   Nigro, Mario
   Chatterjee, Arindam R.
   Attye, Arnaud
   Grand, Sylvie
   Krainik, Alexandre
   Anzalone, Nicoletta
   Conte, Gian Marco
   Romeo, Valeria
   Ugga, Lorenzo
   Elefante, Andrea
   Ciceri, Elisa Francesca
   Guadagno, Elia
   Kapsalaki, Eftychia
   Roettger, Diana
   Gonzalez, Javier
   Boutelier, Timothe
   Cardoso, M. Jorge
   Bisdas, Sotirios
TI Machine learning assisted DSC-MRI radiomics as a tool for glioma classification by grade and mutation status
SO BMC MEDICAL INFORMATICS AND DECISION MAKING
LA English
DT Article
DE Diagnostic machine learning; Glioma stratification; Isocitrate dehydrogenase; DSC-MRI
ID perfusion; glioblastoma; segmentation; performance; parameters; diffusion; model; idh1
AB Background Combining MRI techniques with machine learning methodology is rapidly gaining attention as a promising method for staging of brain gliomas. This study assesses the diagnostic value of such a framework applied to dynamic susceptibility contrast (DSC)-MRI in classifying treatment-naive gliomas from a multi-center patients into WHO grades II-IV and across their isocitrate dehydrogenase (IDH) mutation status. Methods Three hundred thirty-three patients from 6 tertiary centres, diagnosed histologically and molecularly with primary gliomas (IDH-mutant = 151 or IDH-wildtype = 182) were retrospectively identified. Raw DSC-MRI data was post-processed for normalised leakage-corrected relative cerebral blood volume (rCBV) maps. Shape, intensity distribution (histogram) and rotational invariant Haralick texture features over the tumour mask were extracted. Differences in extracted features across glioma grades and mutation status were tested using the Wilcoxon two-sample test. A random-forest algorithm was employed (2-fold cross-validation, 250 repeats) to predict grades or mutation status using the extracted features. Results Shape, distribution and texture features showed significant differences across mutation status. WHO grade II-III differentiation was mostly driven by shape features while texture and intensity feature were more relevant for the III-IV separation. Increased number of features became significant when differentiating grades further apart from one another. Gliomas were correctly stratified by mutation status in 71% and by grade in 53% of the cases (87% of the gliomas grades predicted with distance less than 1). Conclusions Despite large heterogeneity in the multi-center dataset, machine learning assisted DSC-MRI radiomics hold potential to address the inherent variability and presents a promising approach for non-invasive glioma molecular subtyping and grading.
C1 [Sudre, Carole H.; Cardoso, M. Jorge] Kings Coll London, Sch Biomed Engn & Imaging Sci, Dept Biomed Engn, London, England.
   [Sudre, Carole H.; Cardoso, M. Jorge] UCL, Dementia Res Ctr, Inst Neurol, London, England.
   [Sudre, Carole H.; Cardoso, M. Jorge] UCL, Dept Med Phys & Biomed Engn, London, England.
   [Panovska-Griffiths, Jasmina] UCL, Inst Epidemiol & Hlth Care, Dept Appl Hlth Res, London, England.
   [Panovska-Griffiths, Jasmina] UCL, Inst Global Hlth, London, England.
   [Panovska-Griffiths, Jasmina] Univ Oxford, Queens Coll, Oxford, England.
   [Sanverdi, Eser; Bisdas, Sotirios] Univ Coll London NHS Fdn Trust, Natl Hosp Neurol & Neurosurg, Dept Neuroradiol, London, England.
   [Brandner, Sebastian] UCL Queen Sq Inst Neurol, Div Neuropathol, London, England.
   [Katsaros, Vasileios K.] Gen Anticanc & Ontol Hosp Athens St Savvas, Dept Adv Imaging Modal, MRI Unit, Athens, Greece.
   [Katsaros, Vasileios K.; Stranjalis, George] Univ Athens, Gen Hosp Evangelismos, Med Sch, Dept Neurosurg, Athens, Greece.
   [Pizzini, Francesca B.] Verona Univ Hosp, Dept Diagnost & Pathol, Neuroradiol, Verona, Italy.
   [Ghimenton, Claudio; Ciceri, Elisa Francesca] Verona Univ Hosp, Dept Diagnost & Pathol, Neuropathol, Verona, Italy.
   [Surlan-Popovic, Katarina; Avsenik, Jernej] Univ Med Ctr, Dept Neuroradiol, Ljubljana, Slovenia.
   [Surlan-Popovic, Katarina; Avsenik, Jernej] Univ Ljubljana, Fac Med, Dept Radiol, Ljubljana, Slovenia.
   [Spampinato, Maria Vittoria; Nigro, Mario; Chatterjee, Arindam R.] Med Univ South Carolina, Dept Radiol & Radiol Sci, Charleston, SC 29425 USA.
   [Attye, Arnaud; Grand, Sylvie; Krainik, Alexandre] Univ Grenoble Alpes, Grenoble Inst Neurosci, INSERM, Grenoble, France.
   [Anzalone, Nicoletta; Conte, Gian Marco] Univ Vita Salute San Raffaele, San Raffaele Hosp, Dept Neuroradiol, Milan, Italy.
   [Romeo, Valeria; Ugga, Lorenzo; Elefante, Andrea; Ciceri, Elisa Francesca] Univ Naples Federico II, Dept Adv Biomed Sci, Diagnost Imaging Sect, Naples, Italy.
   [Guadagno, Elia] Univ Naples Federico II, Dept Adv Biomed Sci, Pathol Sect, Naples, Italy.
   [Kapsalaki, Eftychia] Univ Thessaly, Fac Med, Sch Hlth Sci, Dept Radiol, Larisa, Greece.
   [Roettger, Diana; Gonzalez, Javier] Image Anal Grp, London, England.
   [Boutelier, Timothe] Olea Med, La Ciotat, France.
   [Bisdas, Sotirios] UCL, Dept Brain Repair & Rehabil, Queen Sq Inst Neurol, London, England.
C3 University of London; King's College London; University of London; University College London; University of London; University College London; University of London; University College London; University of London; University College London; University of Oxford; University of London; University College London; UCL Medical School; University College London Hospitals NHS Foundation Trust; University of London; University College London; National & Kapodistrian University of Athens; University of Verona; Azienda Ospedaliera Universitaria Integrata Verona; University of Verona; Azienda Ospedaliera Universitaria Integrata Verona; University Medical Centre Ljubljana; University of Ljubljana; Medical University of South Carolina; Institut National de la Sante et de la Recherche Medicale (Inserm); Communaute Universite Grenoble Alpes; Universite Grenoble Alpes (UGA); Vita-Salute San Raffaele University; IRCCS Ospedale San Raffaele; University of Naples Federico II; University of Naples Federico II; University of Thessaly; University of London; University College London
RP Panovska-Griffiths, J (corresponding author), UCL, Inst Epidemiol & Hlth Care, Dept Appl Hlth Res, London, England.; Panovska-Griffiths, J (corresponding author), UCL, Inst Global Hlth, London, England.; Panovska-Griffiths, J (corresponding author), Univ Oxford, Queens Coll, Oxford, England.
EM j.panovska-griffiths@ucl.ac.uk
FU Alzheimer's Society Junior Fellowship [AS-JF-17-011]; Wellcome/EPSRC Centre for Medical Engineering [WT203148/Z/16/Z]; Wellcome Flagship Programme [WT213038/Z/18/Z]; National Institute for Health Research (NIHR) Applied Health Research and Care North Thames at Barts Health NHS Trust; National Institute for Health Research [BRC399/NS/RB/101410]; Department of Health's NIHR Biomedical Research Centre's funding scheme
CR Anzalone N, 2018, RADIOLOGY, V1703, P62
   Balss J, 2008, ACTA NEUROPATHOL, V116, P597, DOI 10.1007/s00401-008-0455-2
   Bisdas S, 2018, SCI REP-UK, V8, P0, DOI 10.1038/s41598-018-24438-4
   Boxerman JL, 2013, AM J NEURORADIOL, V34, P1364, DOI 10.3174/ajnr.A3477
   Boxerman JL, 1997, JMRI-J MAGN RESON IM, V7, P528, DOI 10.1002/jmri.1880070313
   Brandner S, 2015, NEUROPATH APPL NEURO, V41, P694, DOI 10.1111/nan.12246
   Breiman L, 2001, STAT SCI, V16, P199, DOI 10.1214/ss/1009213726
   Cardoso MJ, 2015, IEEE T MED IMAGING, V34, P1976, DOI 10.1109/TMI.2015.2418298
   Catalaa I, 2006, NMR BIOMED, V19, P463, DOI 10.1002/nbm.1059
   Chaddad A, 2014, 2014 INTERNATIONAL CONFERENCE ON CONTROL, V0, P605, DOI 10.1109/CoDIT.2014.6996964
   CHAMBERLAIN MC, 1988, NEUROLOGY, V38, P1371, DOI 10.1212/WNL.38.9.1371
   Chang P, 2018, AM J NEURORADIOL, V39, P1201, DOI 10.3174/ajnr.A5667
   Citak-Er F, 2018, COMPUT BIOL MED, V99, P154, DOI 10.1016/j.compbiomed.2018.06.009
   Conte GM, 2017, RADIOL MED, V122, P294, DOI 10.1007/s11547-016-0720-8
   Emblem KE, 2015, RADIOLOGY, V275, P228, DOI 10.1148/radiol.14140770
   Emblem KE, 2014, J MAGN RESON IMAGING, V40, P47, DOI 10.1002/jmri.24390
   Ertosun Mehmet Gunhan, 2015, AMIA ANNU SYMP PROC, V2015, P1899
   Falk A, 2014, NEURORADIOLOGY, V56, P1031, DOI 10.1007/s00234-014-1426-z
   Grossmann P, 2017, NEURO-ONCOLOGY, V19, P1688, DOI 10.1093/neuonc/nox092
   HARALICK RM, 1973, IEEE T SYST MAN CYB, VSMC3, P610, DOI 10.1109/TSMC.1973.4309314
   Hartmann C, 2009, ACTA NEUROPATHOL, V118, P469, DOI 10.1007/s00401-009-0561-9
   Hempel JM, 2018, J NEURORADIOLOGY, V45, P32, DOI 10.1016/j.neurad.2017.07.005
   Hu LS, 2015, AM J NEURORADIOL, V36, P2242, DOI 10.3174/ajnr.A4451
   Jaunmuktane Z, 2019, ACTA NEUROPATHOL COM, V7, P0, DOI 10.1186/s40478-019-0668-8
   Kelm ZS, 2015, J MED IMAGING, V2, P0, DOI 10.1117/1.JMI.2.2.026001
   Kickingereder P, 2016, CLIN CANCER RES, V22, P5765, DOI 10.1158/1078-0432.CCR-16-0702
   Kickingereder P, 2016, RADIOLOGY, V281, P907, DOI 10.1148/radiol.2016161382
   Kim H, 2013, PLOS ONE, V8, P0, DOI 10.1371/journal.pone.0063462
   Louis DN, 2016, ACTA NEUROPATHOL, V131, P803, DOI 10.1007/s00401-016-1545-1
   Louis DN, 2014, BRAIN PATHOL, V24, P429, DOI 10.1111/bpa.12171
   Lu CF, 2018, CLIN CANCER RES, V24, P4429, DOI 10.1158/1078-0432.CCR-17-3445
   McGarry SD, 2016, TOMOGRAPHY, V2, P223, DOI 10.18383/j.tom.2016.00250
   Modat M, 2014, J MED IMAGING, V1, P0, DOI 10.1117/1.JMI.1.2.024003
   Mouridsen K, 2006, NEUROIMAGE, V33, P570, DOI 10.1016/j.neuroimage.2006.06.015
   Rathore S, 2018, SCI REP-UK, V8, P0, DOI 10.1038/s41598-018-22739-2
   Ryu YJ, 2014, MED PHYS, V9, P[9
   Santarosa C, 2016, EUR J RADIOL, V85, P1147, DOI 10.1016/j.ejrad.2016.03.020
   Scott JN, 2002, NEUROLOGY, V59, P947, DOI 10.1212/WNL.59.6.947
   Shirahata M, 2018, ACTA NEUROPATHOL, V136, P153, DOI 10.1007/s00401-018-1849-4
   Welker K, 2015, AM J NEURORADIOL, V36, PE41, DOI 10.3174/ajnr.A4341
   Yang DL, 2015, MED PHYS, V42, P6725, DOI 10.1118/1.4934373
   Yang M, 2013, J CLIN INVEST, V123, P3652, DOI 10.1172/JCI67228
   Yushkevich PA, 2006, NEUROIMAGE, V31, P1116, DOI 10.1016/j.neuroimage.2006.01.015
   Zöllner FG, 2010, MAGN RESON MED, V64, P1230, DOI 10.1002/mrm.22495
NR 44
TC 31
Z9 33
U1 2
U2 15
PU BMC
PI LONDON
PA CAMPUS, 4 CRINAN ST, LONDON N1 9XW, ENGLAND
SN 
EI 1472-6947
J9 BMC MED INFORM DECIS
JI BMC Med. Inform. Decis. Mak.
PD JUL 6
PY 2020
VL 20
IS 1
BP 
EP 
DI 10.1186/s12911-020-01163-5
PG 14
WC Medical Informatics
SC Medical Informatics
GA ML0FM
UT WOS:000549153000001
PM 32631306
DA 2024-03-01
ER

PT J
AU Fan, LY
   Cao, Q
   Ding, XP
   Gao, DN
   Yang, QW
   Li, BH
AF Fan, Liyuan
   Cao, Qiang
   Ding, Xiuping
   Gao, Dongni
   Yang, Qiwei
   Li, Baosheng
TI Radiotranscriptomics signature-based predictive nomograms for radiotherapy response in patients with nonsmall cell lung cancer: Combination and association of CT features and serum miRNAs levels
SO CANCER MEDICINE
LA English
DT Article; Early Access
DE CT texture features; miRNAs; nomogram; nonsmall cell lung cancer; radiotherapy response
ID radiomics; radiogenomics; biomarkers; roles
AB Purpose We aimed to establish radiotranscriptomics signatures based on serum miRNA levels and computed tomography (CT) texture features and develop nomogram models for predicting radiotherapy response in patients with nonsmall cell lung cancer (NSCLC). Methods We first used established radioresistant NSCLC cell lines for miRNA selection. At the same time, patients (103 for training set and 71 for validation set) with NSCLC were enrolled. Their pretreatment contrast-enhanced CT texture features were extracted and their serum miRNA levels were obtained. Then, radiotranscriptomics feature selection was implemented with the least absolute shrinkage and selection operator (LASSO), and signatures were generated by logistic or Cox regression for objective response rate (ORR), overall survival (OS), and progression-free survival (PFS). Afterward, radiotranscriptomics signature-based nomograms were constructed and assessed for clinical use. Results Four miRNAs and 22 reproducible contrast-enhanced CT features were used for radiotranscriptomics feature selection and we generated ORR-, OS-, and PFS- related radiotranscriptomics signatures. In patients with NSCLC who received radiotherapy, the radiotranscriptomics signatures were independently associated with ORR, OS, and PFS in both the training (OR: 2.94, P < .001; HR: 2.90, P < .001; HR: 3.58, P = .001) and validation set (OR: 2.94, P = .026; HR: 2.14, P = .004; HR: 2.64, P = .016). We also obtained a satisfactory nomogram for ORR. The C-index values for the ORR nomogram were 0.86 [95% confidence interval (CI), 0.75 to 0.92] in the training set and 0.81 (95% CI, 0.69 to 0.89) in the validation set. The calibration-in-the-large and calibration slope performed well. Decision curve analysis indicated a satisfactory net benefit. Conclusions The radiotranscriptomics signature could be an independent biomarker for evaluating radiotherapeutic responses in patients with NSCLC. The radiotranscriptomics signature-based nomogram could be used to predict patients' ORR, which would represent progress in individualized medicine.
C1 [Fan, Liyuan; Gao, Dongni; Yang, Qiwei] Shandong Univ, Cheeloo Coll Med, 44 Wenhuaxi Rd, Jinan 250112, Shandong, Peoples R China.
   [Fan, Liyuan; Ding, Xiuping; Li, Baosheng] Shandong First Med Univ & Shandong Acad Med Sci, Shandong Canc Hosp & Inst, Dept Radiat Oncol, 440 Jiyan Rd, Jinan 250117, Shandong, Peoples R China.
   [Cao, Qiang] Southeast Univ, Sch Comp Sci & Engn, Nanjing, Jiangsu, Peoples R China.
C3 Shandong University; Shandong First Medical University & Shandong Academy of Medical Sciences; Southeast University - China
RP Li, BH (corresponding author), Shandong Univ, Cheeloo Coll Med, 44 Wenhuaxi Rd, Jinan 250112, Shandong, Peoples R China.; Li, BH (corresponding author), Shandong First Med Univ & Shandong Acad Med Sci, Shandong Canc Hosp & Inst, Dept Radiat Oncol, 440 Jiyan Rd, Jinan 250117, Shandong, Peoples R China.
EM baoshli1963@163.com
FU Taishan Scholar Construction Project [ts20120505]; National Key Research and Develop Program of China [2016YFC0105106]; Key Research and Development Program of Shandong Province of China [2016GSF201123, 2017CXZC1206]; National Natural Science Foundation of China [81530060, 81874224]; Academic promotion program of Shandong First Medical University [2019LJ004]
CR Alipoor SD, 2016, EUR J PHARMACOL, V791, P395, DOI 10.1016/j.ejphar.2016.09.015
   Backes C, 2016, MOL DIAGN THER, V20, P509, DOI 10.1007/s40291-016-0221-4
   Balachandran VP, 2015, LANCET ONCOL, V16, PE173, DOI 10.1016/S1470-2045(14)71116-7
   Bashir U, 2016, AM J ROENTGENOL, V207, P534, DOI 10.2214/AJR.15.15864
   Cozzi L, 2017, BMC CANCER, V17, P0, DOI 10.1186/s12885-017-3847-7
   Das AK, 2010, SEMIN RADIAT ONCOL, V20, P149, DOI 10.1016/j.semradonc.2010.01.002
   Ding JL, 2018, EUR J RADIOL, V103, P51, DOI 10.1016/j.ejrad.2018.04.013
   Eisenhauer EA, 2009, EUR J CANCER, V45, P228, DOI 10.1016/j.ejca.2008.10.026
   El Naqa I, 2017, PHYS MED BIOL, V62, PR179, DOI 10.1088/1361-6560/aa7c55
   Guerrisi A, 2020, CANCER MED-US, V9, P1603, DOI 10.1002/cam4.2709
   Huang YQ, 2016, J CLIN ONCOL, V34, P2157, DOI 10.1200/JCO.2015.65.9128
   Huang YQ, 2016, RADIOLOGY, V281, P947, DOI 10.1148/radiol.2016152234
   Hummel R, 2010, EUR J CANCER, V46, P298, DOI 10.1016/j.ejca.2009.10.027
   Jemal A, 2011, CA-CANCER J CLIN, V61, P134, DOI 10.3322/caac.20115
   Katrib Amal, 2016, QUANT BIOL, V4, P1, DOI 10.1007/s40484-016-0061-6
   Lambin P, 2012, EUR J CANCER, V48, P441, DOI 10.1016/j.ejca.2011.11.036
   Lockhart DJ, 2000, NATURE, V405, P827, DOI 10.1038/35015701
   Nie K, 2016, CLIN CANCER RES, V22, P5256, DOI 10.1158/1078-0432.CCR-15-2997
   Nioche C, 2018, CANCER RES, V78, P4786, DOI 10.1158/0008-5472.CAN-18-0125
   Peeken JC, 2017, STRAHLENTHER ONKOL, V193, P767, DOI 10.1007/s00066-017-1175-0
   SHROUT PE, 1979, PSYCHOL BULL, V86, P420, DOI 10.1037/0033-2909.86.2.420
   Sun YL, 2018, INT J RADIAT ONCOL, V100, P107, DOI 10.1016/j.ijrobp.2017.08.039
   Thawani R, 2018, LUNG CANCER, V115, P34, DOI 10.1016/j.lungcan.2017.10.015
   Wang XH, 2020, BRIT J CANCER, V122, P978, DOI 10.1038/s41416-019-0706-0
   Yao Q, 2019, CURR OPIN CHEM BIOL, V51, P11, DOI 10.1016/j.cbpa.2019.01.024
   Zhou M, 2018, RADIOLOGY, V286, P307, DOI 10.1148/radiol.2017161845
NR 26
TC 12
Z9 12
U1 2
U2 11
PU WILEY
PI HOBOKEN
PA 111 RIVER ST, HOBOKEN 07030-5774, NJ USA
SN 2045-7634
EI 
J9 CANCER MED-US
JI Cancer Med.
PD 2020 JUL
PY 2020
VL 9
IS 14
BP 5065
EP 5074
DI 10.1002/cam4.3115
EA MAY 2020
PG 10
WC Oncology
SC Oncology
GA ML5DU
UT WOS:000535488600001
PM 32458566
DA 2024-03-01
ER

PT J
AU Wijethilake, N
   Islam, M
   Ren, HL
AF Wijethilake, Navodini
   Islam, Mobarakol
   Ren, Hongliang
TI Radiogenomics model for overall survival prediction of glioblastoma
SO MEDICAL & BIOLOGICAL ENGINEERING & COMPUTING
LA English
DT Article; Early Access
DE Brain tumor segmentation; Glioblastoma; Survival prediction; Hypercolumn; Convolutional neural network (CNN); PixelNet
ID brain; identification; multiforme
AB Glioblastoma multiforme (GBM) is a very aggressive and infiltrative brain tumor with a high mortality rate. There are radiomic models with handcrafted features to estimate glioblastoma prognosis. In this work, we evaluate to what extent of combining genomic with radiomic features makes an impact on the prognosis of overall survival (OS) in patients with GBM. We apply a hypercolumn-based convolutional network to segment tumor regions from magnetic resonance images (MRI), extract radiomic features (geometric, shape, histogram), and fuse with gene expression profiling data to predict survival rate for each patient. Several state-of-the-art regression models such as linear regression, support vector machine, and neural network are exploited to conduct prognosis analysis. The Cancer Genome Atlas (TCGA) dataset of MRI and gene expression profiling is used in the study to observe the model performance in radiomic, genomic, and radiogenomic features. The results demonstrate that genomic data are correlated with the GBM OS prediction, and the radiogenomic model outperforms both radiomic and genomic models. We further illustrate the most significant genes, such as IL1B, KLHL4, ATP1A2, IQGAP2, and TMSL8, which contribute highly to prognosis analysis.
C1 [Wijethilake, Navodini; Islam, Mobarakol; Ren, Hongliang] Natl Univ Singapore, Dept Biomed Engn, Singapore, Singapore.
   [Wijethilake, Navodini] Univ Moratuwa, Dept Elect & Telecommun, Moratuwa, Sri Lanka.
   [Islam, Mobarakol] Natl Univ Singapore, NUS Grad Sch Integrat Sci & Engn NGS, Singapore, Singapore.
   [Ren, Hongliang] Chinese Univ Hong Kong, Hong Kong, Peoples R China.
C3 National University of Singapore; University Moratuwa; National University of Singapore; Chinese University of Hong Kong
RP Ren, HL (corresponding author), Natl Univ Singapore, Dept Biomed Engn, Singapore, Singapore.; Ren, HL (corresponding author), Chinese Univ Hong Kong, Hong Kong, Peoples R China.
EM ren@nus.edu.sg
FU Singapore Academic Research Fund [R-397-000-297-114]; NMRC Bedside and Bench [R-397-000-245-511]
CR Al-Olofi WA, 2018, CAIRO INT BIOM ENG, V0, PP114, DOI 10.1109/CIBEC.2018.8641820
   Alex V, 2017, INT MICCAI BRAINL WO, V0, P216
   Bai Y, 2014, EUR J MED RES, V19, P0, DOI 10.1186/s40001-014-0066-4
   Bakas S, 2017, CANCER IMAGING ARCH., V286, P0, DOI 10.7937/K9/TCIA.2017.KLXWJJ1Q
   Bakas S, 2017, SCI DATA, V4, P0, DOI 10.1038/sdata.2017.117
   Bansal A, 2017, ARXIV170206506, V0, P0
   Bauer S, 2013, PHYS MED BIOL, V58, PR97, DOI 10.1088/0031-9155/58/13/R97
   Cicek Ozgun, 2016, MICCAI, V0, P0, DOI DOI 10.1007/978-3-319-46723-8_49
   DeCarlo LT, 1997, PSYCHOL METHODS, V2, P292, DOI 10.1037/1082-989X.2.3.292
   Diehn M, 2008, P NATL ACAD SCI USA, V105, P5213, DOI 10.1073/pnas.0801279105
   Dolecek TA, 2012, NEURO-ONCOLOGY, V14, Pv1, DOI 10.1093/neuonc/nos218
   Ellingson BM, 2015, CURR NEUROL NEUROSCI, V15, P0, DOI 10.1007/s11910-014-0506-0
   Farag A, 2011, I S BIOMED IMAGING, V0, PP169, DOI 10.1109/ISBI.2011.5872380
   Gevaert O, 2014, RADIOLOGY, V273, P168, DOI 10.1148/radiol.14131731
   Guyon I, 2002, MACH LEARN, V46, P389, DOI 10.1023/A:1012487302797
   Hammoud MA, 1996, J NEURO-ONCOL, V27, P65, DOI 10.1007/BF00146086
   Islam M, 2019, LECT NOTES COMPUT SC, V11768, P412, DOI 10.1007/978-3-030-32254-0_46
   Islam M, 2018, LECT NOTES COMPUT SC, V10670, P298, DOI 10.1007/978-3-319-75238-9_26
   Jungo A, 2018, LECT NOTES COMPUT SC, V10670, P474, DOI 10.1007/978-3-319-75238-9_40
   Kim YW, 2013, NEURO-ONCOLOGY, V15, P829, DOI 10.1093/neuonc/not024
   Ko C, 2013, CAN J REMOTE SENS, V39, PS73, DOI 10.5589/m13-024
   Lacroix M, 2001, J NEUROSURG, V95, P190, DOI 10.3171/jns.2001.95.2.0190
   Lambin P, 2012, EUR J CANCER, V48, P441, DOI 10.1016/j.ejca.2011.11.036
   Long J, 2015, PROC CVPR IEEE, V0, PP3431, DOI 10.1109/CVPR.2015.7298965
   Menze Bjoern H, 2015, IEEE TRANS MED IMAGING, V34, P1993, DOI 10.1109/TMI.2014.2377694
   Nadeau C, 2015, IEEE T AUTOM SCI ENG, V12, P367, DOI 10.1109/TASE.2014.2343652
   Ohgaki H, 2005, ACTA NEUROPATHOL, V109, P93, DOI 10.1007/s00401-005-0991-y
   Osman AF, 2017, INT MICCAI BRAINL WO, V0, P435
   Paszke A, 2017, ICLR, V0, P0
   Pedregosa F, 2011, J MACH LEARN RES, V12, P2825
   Ren Hongliang, 2011, REP U S, V2011, P2083, DOI 10.1109/IROS.2011.6048583
   Ronneberger O, 2015, LECT NOTES COMPUT SC, V9351, P234, DOI 10.1007/978-3-319-24574-4_28
   Saffari SE, 2015, BMC MED IMAGING, V15, P0, DOI 10.1186/s12880-015-0083-y
   Shboul ZA, 2017, INT MICCAI BRAINL WO, V0, P0
   Simonyan K, 2015, ARXIV, V0, P0
   Srinivasan VB, 2018, 2018 IEEE INTERNATIONAL CONFERENCE ON ROBOTICS AND BIOMIMETICS (ROBIO), V0, PP1070, DOI 10.1109/ROBIO.2018.8664807
   Tarassishin L, 2014, PLOS ONE, V9, P0, DOI 10.1371/journal.pone.0103432
   THEILER J, 1990, J OPT SOC AM A, V7, P1055, DOI 10.1364/JOSAA.7.001055
   Verhaak RGW, 2010, CANCER CELL, V17, P98, DOI 10.1016/j.ccr.2009.12.020
   Yang DL, 2015, MED PHYS, V42, P6725, DOI 10.1118/1.4934373
NR 40
TC 19
Z9 19
U1 3
U2 17
PU SPRINGER HEIDELBERG
PI HEIDELBERG
PA TIERGARTENSTRASSE 17, D-69121 HEIDELBERG, GERMANY
SN 0140-0118
EI 1741-0444
J9 MED BIOL ENG COMPUT
JI Med. Biol. Eng. Comput.
PD 2020 AUG
PY 2020
VL 58
IS 8
BP 1767
EP 1777
DI 10.1007/s11517-020-02179-9
EA JUN 2020
PG 11
WC Computer Science, Interdisciplinary Applications; Engineering, Biomedical; Mathematical & Computational Biology; Medical Informatics
SC Computer Science; Engineering; Mathematical & Computational Biology; Medical Informatics
GA MH0BT
UT WOS:000537329700001
PM 32488372
DA 2024-03-01
ER

PT J
AU Yang, B
   Ji, HS
   Zhong, J
   Ma, L
   Zhong, J
   Dong, H
   Zhou, CS
   Duan, SF
   Zhu, CH
   Tian, JH
   Zhang, LJ
   Wang, F
   Zhu, H
   Lu, GM
AF Yang, Bin
   Ji, Hengshan
   Zhong, Jing
   Ma, Lu
   Zhong, Jian
   Dong, Hao
   Zhou, Changsheng
   Duan, Shaofeng
   Zhu, Chaohui
   Tian, Jiahe
   Zhang, Longjiang
   Wang, Feng
   Zhu, Hong
   Lu, Guangming
TI Value of <SUP>18</SUP>F-FDG PET/CT-Based Radiomics Nomogram to Predict Survival Outcomes and Guide Personalized Targeted Therapy in Lung Adenocarcinoma With EGFR Mutations
SO FRONTIERS IN ONCOLOGY
LA English
DT Article
DE lung adenocarcinoma; positron emission tomography; computed tomography; radiomics; nomogram; targeted therapy
ID positron-emission-tomography; prognostic value; stage-i; tnm classification; cancer; heterogeneity; validation; recurrence; proposals; features
AB Objectives To investigate the development and validation of a radiomics nomogram based on PET/CT for guiding personalized targeted therapy in patients with lung adenocarcinoma mutation(s) in the EGFR gene. Methods A cohort of 109 (77/32 in training/validation cohort) consecutive lung adenocarcinoma patients with an EGFR mutation was enrolled in this study. A total of 1672 radiomic features were extracted from PET and CT images, respectively. The least absolute shrinkage and selection operator (LASSO) Cox regression was used to select the radiomic features and construct the radiomics nomogram for the estimation of overall survival (OS), which was then assessed with respect to calibration and clinical usefulness. Patients with an EGFR mutation were divided into high- and low- risk groups according to their nomogram score. The treatment strategy for high- and low-risk groups was analyzed using Kaplan-Meier analysis and a log-rank test. Results The C-index of the radiomics nomogram for the prediction of OS in lung adenocarcinoma in patients with an EGFR mutation was 0.840 and 0.803 in the training and validation cohorts, respectively. Distant metastasis [(Hazard ratio, HR),1.80], metabolic tumor volume (MTV, HR, 1.62), and rad score (HR, 17.23) were the independent risk factors for patients with an EGFR mutation. The calibration curve showed that the predicted survival time was remarkably close to the actual time. Decision curve analysis demonstrated that the radiomics nomogram was clinically useful. Targeted therapy for patients with high-risk EGFR mutations attained a greater benefit than other therapies (p < 0.0001), whereas the prognoses of the two therapies were similar in the low-risk group (p = 0.85). Conclusions Development and validation of a radiomics nomogram based on PET/CT radiomic features combined with clinicopathological factors may guide targeted therapy for patients with lung adenocarcinoma with EGFR mutations. This is conducive to the advancement of precision medicine.
C1 [Yang, Bin; Zhong, Jing; Ma, Lu; Zhong, Jian; Zhou, Changsheng; Zhang, Longjiang; Lu, Guangming] Nanjing Univ, Affiliated Jinling Hosp, Med Sch, Dept Med Imaging, Nanjing, Peoples R China.
   [Ji, Hengshan; Zhu, Hong] Nanjing Univ, Affiliated Jinling Hosp, Med Sch, Dept Nucl Med, Nanjing, Peoples R China.
   [Dong, Hao] Xuzhou Med Univ, Coll Med Imaging, Xuzhou, Jiangsu, Peoples R China.
   [Duan, Shaofeng] GE Healthcare China, Inst Precis Med, Shanghai, Peoples R China.
   [Zhu, Chaohui] Peking Union Med Coll Hosp, Dept Nucl Med, Beijing, Peoples R China.
   [Tian, Jiahe] Chinese Peoples Liberat Army PLA Gen Hosp, Dept Nucl Med, Beijing, Peoples R China.
   [Wang, Feng] First Peoples Hosp Nanjing, Dept Nucl Med, Nanjing, Peoples R China.
C3 Nanjing University; Nanjing University; Xuzhou Medical University; General Electric; Chinese Academy of Medical Sciences - Peking Union Medical College; Peking Union Medical College Hospital
RP Lu, GM (corresponding author), Nanjing Univ, Affiliated Jinling Hosp, Med Sch, Dept Med Imaging, Nanjing, Peoples R China.; Zhu, H (corresponding author), Nanjing Univ, Affiliated Jinling Hosp, Med Sch, Dept Nucl Med, Nanjing, Peoples R China.
EM zh_zy@163.com; cjr.luguangming@vip.163.com
FU National Key Research and Development Program of China [2017YFC0113400]; Natural Science Foundation of Jiangsu Province [BK2011665]
CR Brawley OW, 2011, CA-CANCER J CLIN, V61, P67, DOI 10.3322/caac.20108
   Chansky K, 2009, J THORAC ONCOL, V4, P792, DOI 10.1097/JTO.0b013e3181a7716e
   Chun FKH, 2007, EUR UROL, V52, P436, DOI 10.1016/j.eururo.2006.08.039
   Curran WJ, 2011, J NATL CANCER I, V103, P1452, DOI 10.1093/jnci/djr325
   Desseroit MC, 2016, EUR J NUCL MED MOL I, V43, P1477, DOI 10.1007/s00259-016-3325-5
   Dou TH, 2018, PLOS ONE, V13, P0, DOI 10.1371/journal.pone.0206108
   Duan XY, 2015, BRAZ J MED BIOL RES, V48, P267, DOI 10.1590/1414-431X20144137
   Ferlay J, 2015, INT J CANCER, V136, PE359, DOI 10.1002/ijc.29210
   Goldstraw P, 2016, J THORAC ONCOL, V11, P39, DOI 10.1016/j.jtho.2015.09.009
   Goodgame B, 2008, J THORAC ONCOL, V3, P130, DOI 10.1097/JTO.0b013e318160c122
   Grootjans W, 2015, NAT REV CLIN ONCOL, V12, P395, DOI 10.1038/nrclinonc.2015.75
   Han DS, 2012, J CLIN ONCOL, V30, P3834, DOI 10.1200/JCO.2012.41.8343
   Hatt M, 2015, J NUCL MED, V56, P38, DOI 10.2967/jnumed.114.144055
   Higashi K, 2002, J NUCL MED, V43, P39
   Hoang JK, 2008, J CLIN ONCOL, V26, P1459, DOI 10.1200/JCO.2007.14.3628
   Huang YQ, 2016, J CLIN ONCOL, V34, P2157, DOI 10.1200/JCO.2015.65.9128
   Huang YQ, 2016, RADIOLOGY, V281, P947, DOI 10.1148/radiol.2016152234
   Hyun SH, 2014, EUR J NUCL MED MOL I, V41, P50, DOI 10.1007/s00259-013-2530-8
   Inal A, 2012, J BUON, V17, P724
   Kawaguchi T, 2010, J THORAC ONCOL, V5, P620, DOI 10.1097/JTO.0b013e3181d2dcd9
   Kim DH, 2015, CLIN NUCL MED, V40, P708, DOI 10.1097/RLU.0000000000000867
   Kim HR, 2009, EUR J CARDIO-THORAC, V35, P712, DOI 10.1016/j.ejcts.2008.12.030
   Kirienko M, 2018, EUR J NUCL MED MOL I, V45, P207, DOI 10.1007/s00259-017-3837-7
   Kirienko M, 2017, FRONT BIOSCI-LANDMRK, V22, P1713
   Lee J, 2018, INT J RADIAT ONCOL, V102, P1098, DOI 10.1016/j.ijrobp.2018.01.006
   Liang WH, 2015, J CLIN ONCOL, V33, P861, DOI 10.1200/JCO.2014.56.6661
   Liao SR, 2012, ACAD RADIOL, V19, P69, DOI 10.1016/j.acra.2011.08.020
   Molina JR, 2008, MAYO CLIN PROC, V83, P584, DOI 10.4065/83.5.584
   Oser MG, 2015, LANCET ONCOL, V16, PE165, DOI 10.1016/S1470-2045(14)71180-5
   Parkin DM, 2005, CA-CANCER J CLIN, V55, P74, DOI 10.3322/canjclin.55.2.74
   Sauerbrei W, 2007, STAT MED, V26, P5512, DOI 10.1002/sim.3148
   Sculier JP, 2008, J THORAC ONCOL, V3, P457, DOI 10.1097/JTO.0b013e31816de2b8
   Siegel RL, 2017, CA-CANCER J CLIN, V67, P7, DOI 10.3322/caac.21387
   Tixier F, 2014, J NUCL MED, V55, P1235, DOI 10.2967/jnumed.113.133389
   Valentini V, 2011, J CLIN ONCOL, V29, P3163, DOI 10.1200/JCO.2010.33.1595
   Wang LL, 2019, EUR RADIOL, V29, P2958, DOI 10.1007/s00330-018-5949-2
   Wels M, 2019, PROC SPIE, V10950, P0, DOI 10.1117/12.2511856
   Yang LF, 2019, EUR RADIOL, V29, P2196, DOI 10.1007/s00330-018-5770-y
   Zwanenburg A, 2020, RADIOLOGY, V295, P328, DOI 10.1148/radiol.2020191145
NR 39
TC 12
Z9 14
U1 0
U2 12
PU FRONTIERS MEDIA SA
PI LAUSANNE
PA AVENUE DU TRIBUNAL FEDERAL 34, LAUSANNE, CH-1015, SWITZERLAND
SN 2234-943X
EI 
J9 FRONT ONCOL
JI Front. Oncol.
PD NOV 11
PY 2020
VL 10
IS 
BP 
EP 
DI 10.3389/fonc.2020.567160
PG 11
WC Oncology
SC Oncology
GA OV0CO
UT WOS:000591889400001
PM 33262942
DA 2024-03-01
ER

PT J
AU Wang, W
   Cao, KM
   Jin, SM
   Zhu, XL
   Ding, JH
   Peng, WJ
AF Wang, Wei
   Cao, KaiMing
   Jin, ShengMing
   Zhu, XiaoLi
   Ding, JianHui
   Peng, WeiJun
TI Differentiation of renal cell carcinoma subtypes through MRI-based radiomics analysis
SO EUROPEAN RADIOLOGY
LA English
DT Article; Early Access
DE Renal cell carcinoma; Magnetic resonance imaging; Radiomics features; ROC curve
ID clear-cell; intratumor heterogeneity; cortical tumors; features; ct; enhancement; papillary; radiogenomics; evolution; rcc
AB Objectives To explore whether clear cell renal cell carcinoma (ccRCC), papillary renal cell carcinoma (pRCC), and chromophobe renal cell carcinoma (cRCC) can be distinguished using radiomics features extracted from magnetic resonance (MR) images. Methods Seventy-seven patients (ccRCC = 32, pRCC = 23, cRCC = 22) underwent MRI before surgery between May 2013 and August 2018 in this retrospective study. Thirty-nine radiomics features were extracted from tumor volumes on three sequences (T2WI, EN-T1WI CMP, and EN-T1WI NP). The Kruskal-Wallis test with Bonferonni correction and variance threshold were used for feature selection among the three RCC subtypes. ROC curves for the three subtypes were generated based on radiomics features. AUC, accuracy, sensitivity, and specificity for subtype differentiation are reported. Linear discriminant analysis (LDA) was used to assess the discriminative ability of these radiomics features. Results Significant radiomics features among the three subtypes were identified, and ROC curves achieved excellent AUCs for T2WI, EN-T1WI CMP, EN-T1WI NP, and combined three MR sequences (0.631, 0.790, 0.959, and 0.959 between ccRCC and cRCC; 0.688, 0.854, 0.909, and 0.955 between pRCC and cRCC; 0.747, 0.810, 0.814, and 0.890 between ccRCC and pRCC). In addition, LDA demonstrated the three RCC subtypes were correctly classified by radiomics analysis (66.2% for EN-T1WI CMP, 71.4% for EN-T1WI NP, 55.8% for T2WI, and 71.4% for the combined three MR sequences). Conclusions Radiomics analysis can be used to differentiate among ccRCC, pRCC, and cRCC based on radiomics features extracted from multiple-sequence MRI and may help diagnose and treat RCC patients in the future, while further study is still needed.
C1 [Wang, Wei; Ding, JianHui; Peng, WeiJun] Fudan Univ, Shanghai Canc Ctr FUSCC, Dept Radiol, 270 Dongan Rd, Shanghai 200032, Peoples R China.
   [Wang, Wei; Jin, ShengMing; Zhu, XiaoLi; Ding, JianHui; Peng, WeiJun] Fudan Univ, Shanghai Med Coll, Dept Oncol, 270 Dongan Rd, Shanghai 200032, Peoples R China.
   [Cao, KaiMing] Tongji Univ, Shanghai East Hosp, Sch Med, Dept Radiol, 150 Jimo Rd, Shanghai 200120, Peoples R China.
   [Jin, ShengMing] Fudan Univ, Shanghai Canc Ctr FUSCC, Dept Urol, 270 Dongan Rd, Shanghai 200032, Peoples R China.
   [Zhu, XiaoLi] Fudan Univ, Shanghai Canc Ctr FUSCC, Dept Pathol, 270 Dongan Rd, Shanghai 200032, Peoples R China.
C3 Fudan University; Fudan University; Tongji University; Fudan University; Fudan University
RP Wang, W (corresponding author), Fudan Univ, Shanghai Canc Ctr FUSCC, Dept Radiol, 270 Dongan Rd, Shanghai 200032, Peoples R China.; Wang, W (corresponding author), Fudan Univ, Shanghai Med Coll, Dept Oncol, 270 Dongan Rd, Shanghai 200032, Peoples R China.
EM weiwang318@163.com
CR Armstrong AJ, 2016, LANCET ONCOL, V17, P378, DOI 10.1016/S1470-2045(15)00515-X
   Braman NM, 2017, BREAST CANCER RES, V19, P0, DOI 10.1186/s13058-017-0846-1
   Chen F, 2015, SPRINGERPLUS, V4, P0, DOI 10.1186/s40064-015-0823-z
   Cheville JC, 2003, AM J SURG PATHOL, V27, P612, DOI 10.1097/00000478-200305000-00005
   Cohen HT, 2005, NEW ENGL J MED, V353, P2477, DOI 10.1056/NEJMra043172
   Deng Y, 2019, EUR RADIOL, V29, P6922, DOI 10.1007/s00330-019-06260-2
   Fernández-Pello S, 2017, EUR UROL, V71, P426, DOI 10.1016/j.eururo.2016.11.020
   Gerlinger M, 2014, NAT GENET, V46, P225, DOI 10.1038/ng.2891
   Gerlinger M, 2012, NEW ENGL J MED, V366, P883, DOI 10.1056/NEJMoa1113205
   Gore ME, 2011, BRIT J CANCER, V104, P399, DOI 10.1038/sj.bjc.6606084
   Goyal A, 2019, ABDOM RADIOL, V44, P3336, DOI 10.1007/s00261-019-02122-z
   Gulati S, 2014, EUR UROL, V66, P936, DOI 10.1016/j.eururo.2014.06.053
   Herts BR, 2002, AM J ROENTGENOL, V178, P367, DOI 10.2214/ajr.178.2.1780367
   Hoang UN, 2018, ABDOM RADIOL, V43, P3400, DOI 10.1007/s00261-018-1625-x
   Hoffmann NE, 2008, J UROLOGY, V179, P474, DOI 10.1016/j.juro.2007.09.036
   Karlo CA, 2014, RADIOLOGY, V270, P464, DOI 10.1148/radiol.13130663
   Kim SH, 2016, AM J ROENTGENOL, V206, PW21, DOI 10.2214/AJR.15.14666
   Kocak B, 2018, EUR J RADIOL, V107, P149, DOI 10.1016/j.ejrad.2018.08.014
   Lee-Felker SA, 2014, AM J ROENTGENOL, V203, PW516, DOI 10.2214/AJR.14.12460
   Leng S, 2017, ABDOM RADIOL, V42, P1485, DOI 10.1007/s00261-016-1014-2
   Li ZC, 2019, EUR RADIOL, V29, P3996, DOI 10.1007/s00330-018-5872-6
   Liu CL, 2019, J MAGN RESON IMAGING, V49, P131, DOI 10.1002/jmri.26224
   Meng J, 2018, SCI REP-UK, V8, P0, DOI 10.1038/s41598-018-29838-0
   Nie K, 2016, CLIN CANCER RES, V22, P5256, DOI 10.1158/1078-0432.CCR-15-2997
   Nie P, 2020, EUR RADIOL, V30, P1274, DOI 10.1007/s00330-019-06427-x
   Nioche C, 2018, CANCER RES, V78, P4786, DOI 10.1158/0008-5472.CAN-18-0125
   Ruppert-Kohlmayr AJ, 2004, AM J ROENTGENOL, V183, P1387, DOI 10.2214/ajr.183.5.1831387
   Sheir KZ, 2005, J UROLOGY, V174, P451, DOI 10.1097/01.ju.0000165341.08396.a9
   Shinagare AB, 2015, ABDOM IMAGING, V40, P1684, DOI 10.1007/s00261-015-0386-z
   Sun MRM, 2009, RADIOLOGY, V250, P793, DOI 10.1148/radiol.2503080995
   Truong LD, 2011, ARCH PATHOL LAB MED, V135, P92, DOI 10.1043/2010-0478-RAR.1
   Vargas HA, 2012, RADIOLOGY, V264, P779, DOI 10.1148/radiol.12110746
   Varghese BA, 2018, BRIT J RADIOL, V91, P0, DOI 10.1259/bjr.20170789
   Vendrami CL, 2018, AM J ROENTGENOL, V211, P1234, DOI 10.2214/AJR.17.19213
   Wang J, 2015, PLOS ONE, V10, P0, DOI 10.1371/journal.pone.0143308
   Wu QX, 2019, J MAGN RESON IMAGING, V49, P1141, DOI 10.1002/jmri.26301
   Xue LY, 2016, CLIN HEMORHEOL MICRO, V63, P361, DOI 10.3233/CH-152024
   Yang RM, 2020, EUR RADIOL, V30, P1254, DOI 10.1007/s00330-019-06384-5
   Young JR, 2017, AM J ROENTGENOL, V208, P812, DOI 10.2214/AJR.16.17152
   Young JR, 2013, RADIOLOGY, V267, P444, DOI 10.1148/radiol.13112617
   Zhang GMY, 2019, CLIN RADIOL, V74, P287, DOI 10.1016/j.crad.2018.11.009
   Zhang J, 2007, RADIOLOGY, V244, P494, DOI 10.1148/radiol.2442060927
NR 42
TC 36
Z9 42
U1 0
U2 21
PU SPRINGER
PI NEW YORK
PA ONE NEW YORK PLAZA, SUITE 4600, NEW YORK, NY, UNITED STATES
SN 0938-7994
EI 1432-1084
J9 EUR RADIOL
JI Eur. Radiol.
PD 2020 OCT
PY 2020
VL 30
IS 10
BP 5738
EP 5747
DI 10.1007/s00330-020-06896-5
EA MAY 2020
PG 10
WC Radiology, Nuclear Medicine & Medical Imaging
SC Radiology, Nuclear Medicine & Medical Imaging
GA NK5MN
UT WOS:000530201700003
PM 32367419
DA 2024-03-01
ER

PT J
AU Holbrook, MD
   Blocker, SJ
   Mowery, YM
   Badea, A
   Qi, Y
   Xu, ES
   Kirsch, DG
   Johnson, GA
   Badea, CT
AF Holbrook, M. D.
   Blocker, S. J.
   Mowery, Y. M.
   Badea, A.
   Qi, Y.
   Xu, E. S.
   Kirsch, D. G.
   Johnson, G. A.
   Badea, C. T.
TI MRI-Based Deep Learning Segmentation and Radiomics of Sarcoma in Mice
SO TOMOGRAPHY
LA English
DT Article
DE Radiomics; MRI; preclinical imaging; deep learning; segmentation
AB Small-animal imaging is an essential tool that provides noninvasive, longitudinal insight into novel cancer therapies. However, considerable variability in image analysis techniques can lead to inconsistent results. We have developed quantitative imaging for application in the preclinical arm of a coclinical trial by using a genetically engineered mouse model of soft tissue sarcoma. Magnetic resonance imaging (MRI) images were acquired 1 day before and 1 week after radiation therapy. After the second MRI, the primary tumor was surgically removed by amputating the tumor-bearing hind limb, and mice were followed for up to 6 months. An automatic analysis pipeline was used for multicontrast MRI data using a convolutional neural network for tumor segmentation followed by radiomics analysis. We then calculated radiomics features for the tumor, the peritumoral area, and the 2 combined. The first radiomics analysis focused on features most indicative of radiation therapy effects; the second radiomics analysis looked for features that might predict primary tumor recurrence. The segmentation results indicated that Dice scores were similar when using multicontrast versus single T2-weighted data (0.863 vs 0.861). One week post RT, larger tumor volumes were measured, and radiomics analysis showed greater heterogeneity. In the tumor and peritumoral area, radiomics features were predictive of primary tumor recurrence (AUC: 0.79). We have created an image processing pipeline for high-throughput, reduced-bias segmentation of multiparametric tumor MRI data and radiomics analysis, to better our understanding of preclinical imaging and the insights it provides when studying new cancer therapies.
C1 [Holbrook, M. D.; Blocker, S. J.; Badea, A.; Qi, Y.; Johnson, G. A.; Badea, C. T.] Duke Univ, Dept Radiol, Ctr In Vivo Microscopy, Med Ctr, Durham, NC 27710 USA.
   [Mowery, Y. M.; Xu, E. S.; Kirsch, D. G.] Duke Univ, Dept Radiat Oncol, Med Ctr, Durham, NC 27710 USA.
C3 Duke University; Duke University
RP Badea, CT (corresponding author), Duke Univ, Ctr In Vivo Microscopy, Bryan Res Bldg,Room 161F,311 Res Dr,DUMC Box 3302, Durham, NC 27710 USA.
EM cristian.badea@duke.edu
FU NIH NationalCancerInstitute [R01CA196667, U24CA220245]; NIH training grant from the National Institute of Biomedical Imaging and Bioengineering [T32EB001040]; NIHNationalCancerInstitute [R35CA197616]
CR Blocker SJ, 2019, PLOS ONE, V14, P0, DOI 10.1371/journal.pone.0207555
   Chen H, 2018, NEUROIMAGE, V170, P446, DOI 10.1016/j.neuroimage.2017.04.041
   Christ PF, 2017, ARXIV170205970CS, V0, P0
   Collewet G, 2004, MAGN RESON IMAGING, V22, P81, DOI 10.1016/j.mri.2003.09.001
   Cormier JN, 2004, CA-CANCER J CLIN, V54, P94, DOI 10.3322/canjclin.54.2.94
   Crowe EM, 2017, FRONT PSYCHOL, V8, P0, DOI 10.3389/fpsyg.2017.01628
   Dean J, 2015, OSDI, V0, P0
   Gardin I, 2019, CRIT REV ONCOL HEMAT, V138, P44, DOI 10.1016/j.critrevonc.2019.03.015
   Guo Z, 2019, IEEE T RADIAT PLASMA, V3, P162, DOI 10.1109/trpms.2018.2890359
   Havaei M, 2017, MED IMAGE ANAL, V35, P18, DOI 10.1016/j.media.2016.05.004
   JANSON S, 1981, OECOLOGIA, V49, P371, DOI 10.1007/BF00347601
   Kamnitsas K, 2017, MED IMAGE ANAL, V36, P61, DOI 10.1016/j.media.2016.10.004
   Kayalibay Baris, 2017, CNN BASED SEGMENTATI, V0, P0
   Larue RTHM, 2017, BRIT J RADIOL, V90, P0, DOI 10.1259/bjr.20160665
   Lee CL, 2019, JCI INSIGHT, V4, P0, DOI 10.1172/jci.insight.128698
   Park S, 2017, LECT NOTES COMPUT SC, V10112, P189, DOI 10.1007/978-3-319-54184-6_12
   Peng HC, 2005, IEEE T PATTERN ANAL, V27, P1226, DOI 10.1109/TPAMI.2005.159
   Ronneberger O, 2015, LECT NOTES COMPUT SC, V9351, P234, DOI 10.1007/978-3-319-24574-4_28
   Rubinstein RY, 2013, CROSS ENTROPY METHOD, V0, P316
   Salakhutdinov RR, 2012, ARXIV PREPRINT ARXIV, V0, P0
   Spraker MB, 2019, ADV RADIAT ONCOL, V4, P413, DOI 10.1016/j.adro.2019.02.003
   Tustison N, 2009, INSIGHT J, V9, P0
   van der Walt S, 2014, PEERJ, V2, P0, DOI 10.7717/peerj.453
   van Griethuysen JJM, 2017, CANCER RES, V77, PE104, DOI 10.1158/0008-5472.CAN-17-0339
   Vezhnevets V, 2005, P GRAPH, V0, PP150, DOI 10.1016/J.AJ0D0.2004.07.036
   Zhang LL, 2019, EBIOMEDICINE, V42, P270, DOI 10.1016/j.ebiom.2019.03.050
   Zhang WL, 2015, NEUROIMAGE, V108, P214, DOI 10.1016/j.neuroimage.2014.12.061
   Zhou T, 2019, ARRAY, V3, P0, DOI 10.1016/j.array.2019.100004
NR 28
TC 23
Z9 25
U1 0
U2 10
PU MDPI
PI BASEL
PA ST ALBAN-ANLAGE 66, CH-4052 BASEL, SWITZERLAND
SN 2379-1381
EI 2379-139X
J9 TOMOGRAPHY
JI Tomography
PD MAR 15
PY 2020
VL 6
IS 1
BP 23
EP 33
DI 10.18383/j.tom.2019.00021
PG 11
WC Radiology, Nuclear Medicine & Medical Imaging
SC Radiology, Nuclear Medicine & Medical Imaging
GA LD5VJ
UT WOS:000526097800004
PM 32280747
DA 2024-03-01
ER

PT J
AU Feng, QL
   Hu, Q
   Liu, Y
   Yang, T
   Yin, ZY
AF Feng, Qingliang
   Hu, Qiang
   Liu, Yan
   Yang, Tao
   Yin, Ziyi
TI Diagnosis of triple negative breast cancer based on radiomics signatures extracted from preoperative contrast-enhanced chest computed tomography
SO BMC CANCER
LA English
DT Article
DE Breast cancer; Triple negative breast cancer; Computed tomography; Radiomics; Molecular subtype; Prediction
ID molecular subtypes; images; metastasis; lesions
AB Background: To explore the diagnostic value of radiomics features of preoperative computed tomography (CT) for triple negative breast cancer (TNBC) for better treatment of patients with breast cancer. Methods: A total of 890 patients with breast cancer admitted to our hospital from June 2016 to January 2018 were analyzed. They were diagnosed by surgery and pathology to have mass and invasive breast cancer and had contrast-enhanced chest CT examination before operation. 300 patients were randomly selected for the study, including 100 TNBC and 200 non-TNBC (NTNBC) patients. Among them 180 were used in discovery group and 120 were used in validation group. The molecular subtypes of breast cancer in the patients were determined immunohistochemistrially. Radiomics features were extracted from three dimensional CT-images. The LASSO logistic method was used to select image features and calculate radiomics scores. Receiver operating characteristic (ROC) curve analysis was performed to evaluate the diagnostic value of radiomics scores for TNBC. Results: Five image features were found to be related to TNBC subtype (P < 0.001). These image features base-dradiomic signatures had good predictive values for TNBC with the areas under ROC curve (AUC) of 0.881 (95% CI: 0.781-0.921) in the discovery group and 0.851 (95% CI: 0.761-0.961) in the validation group, respectively. The sensitivities and specificities were 0.767, and 0.873 in the discovery group and 0.785 and 0.915 in the validation group. Conclusions: Radiomic signature based on preoperative CT is capable of distinguishing patients with TNBC and NTNBC. It adds additional value for conventional chest contrast-enhanced CT and helps plan the strategy for clinical treatment of the patients.
C1 [Feng, Qingliang; Hu, Qiang; Yang, Tao] Linyi Cent Hosp, Dept Radiol, Linyi, Shandong, Peoples R China.
   [Liu, Yan] Linyi Cent Hosp, Dept Healthcare, Linyi, Shandong, Peoples R China.
   [Yin, Ziyi] Capital Med Univ, Beijing Tiantan Hosp, Dept Surg, 119 South 4th Ring West Rd, Beijing 100070, Peoples R China.
C3 Capital Medical University
RP Yin, ZY (corresponding author), Capital Med Univ, Beijing Tiantan Hosp, Dept Surg, 119 South 4th Ring West Rd, Beijing 100070, Peoples R China.
EM a22121332@163.com
CR Abubakar M, 2019, NPJ BREAST CANCER, V5, P0, DOI 10.1038/s41523-019-0117-7
   Aerts HJWL, 2014, NAT COMMUN, V5, P0, DOI 10.1038/ncomms5006
   Agner SC, 2014, RADIOLOGY, V272, P91, DOI 10.1148/radiol.14121031
   Ahn SJ, 2016, EUR J RADIOL, V85, P1867, DOI 10.1016/j.ejrad.2016.08.014
   Akram M, 2017, BIOL RES, V50, P0, DOI 10.1186/s40659-017-0140-9
   Arvold ND, 2011, J CLIN ONCOL, V29, P3885, DOI 10.1200/JCO.2011.36.1105
   BERMAN CG, 1992, PRIMARY CARE, V19, P677
   Cheang MCU, 2008, CLIN CANCER RES, V14, P1368, DOI 10.1158/1078-0432.CCR-07-1658
   Coroller TP, 2015, RADIOTHER ONCOL, V114, P345, DOI 10.1016/j.radonc.2015.02.015
   Deasy JO, 2003, MED PHYS, V30, P979, DOI 10.1118/1.1568978
   Denkert C, 2017, LANCET, V389, P2430, DOI 10.1016/S0140-6736(16)32454-0
   El Naqa I, 2009, PATTERN RECOGN, V42, P1162, DOI 10.1016/j.patcog.2008.08.011
   Fontes-Sousa M, 2020, MOL MED, V26, P0, DOI 10.1186/s10020-020-0147-5
   Gillies RJ, 2016, RADIOLOGY, V278, P563, DOI 10.1148/radiol.2015151169
   Guo Y, 2018, CLIN BREAST CANCER, V18, PE335, DOI 10.1016/j.clbc.2017.08.002
   Han J, 2017, BREAST CANCER RES TR, V164, P41, DOI 10.1007/s10549-017-4234-4
   Harbeck N, 2019, NAT REV DIS PRIMERS, V5, P0, DOI 10.1038/s41572-019-0111-2
   Huang TM, 2005, ARTIF INTELL MED, V35, P185, DOI 10.1016/j.artmed.2005.01.006
   Jemal A, 2011, CA-CANCER J CLIN, V61, P134, DOI 10.3322/caac.20115
   Jiang YM, 2018, EBIOMEDICINE, V36, P171, DOI 10.1016/j.ebiom.2018.09.007
   Kahraman M, 2018, SCI REP-UK, V8, P0, DOI 10.1038/s41598-018-29917-2
   Kitajima K, 2016, EUR J RADIOL, V85, P593, DOI 10.1016/j.ejrad.2015.12.017
   Koo TK, 2016, J CHIROPR MED, V15, P155, DOI 10.1016/j.jcm.2016.02.012
   Kosok M, 2020, ISCIENCE, V23, P0, DOI 10.1016/j.isci.2020.100868
   Krug KB, 2017, ROFO-FORTSCHR RONTG, V189, P977, DOI 10.1055/s-0043-112749
   Lambin P, 2012, EUR J CANCER, V48, P441, DOI 10.1016/j.ejca.2011.11.036
   Liang CS, 2016, ONCOTARGET, V7, P31401, DOI 10.18632/oncotarget.8919
   Lin WC, 2011, KOREAN J RADIOL, V12, P44, DOI 10.3348/kjr.2011.12.1.44
   Ma WJ, 2019, ACAD RADIOL, V26, P196, DOI 10.1016/j.acra.2018.01.023
   Bonilla JAM, 2017, RADIOLOGIA-MADRID, V59, P368, DOI 10.1016/j.rx.2017.06.003
   Park JH, 2018, ESMO OPEN, V3, P0, DOI 10.1136/esmoopen-2018-000357
   Parmar C, 2014, PLOS ONE, V9, P0, DOI 10.1371/journal.pone.0102107
   Prat A, 2014, BRIT J CANCER, V111, P1532, DOI 10.1038/bjc.2014.444
   Prat A, 2015, BREAST, V24, PS26, DOI 10.1016/j.breast.2015.07.008
   Reis-Filho JS, 2008, HISTOPATHOLOGY, V52, P108, DOI 10.1111/j.1365-2559.2007.02889.x
   Tixier F, 2011, J NUCL MED, V52, P369, DOI 10.2967/jnumed.110.082404
   Torre LA, 2016, CANCER EPIDEM BIOMAR, V25, P16, DOI 10.1158/1055-9965.EPI-15-0578
   Valdora F, 2018, BREAST CANCER RES TR, V169, P217, DOI 10.1007/s10549-018-4675-4
   Wu J, 2017, J MAGN RESON IMAGING, V46, P1017, DOI 10.1002/jmri.25661
   Zhang JX, 2013, LANCET ONCOL, V14, P1295, DOI 10.1016/S1470-2045(13)70491-1
NR 40
TC 14
Z9 14
U1 1
U2 12
PU BMC
PI LONDON
PA CAMPUS, 4 CRINAN ST, LONDON N1 9XW, ENGLAND
SN 
EI 1471-2407
J9 BMC CANCER
JI BMC Cancer
PD JUN 22
PY 2020
VL 20
IS 1
BP 
EP 
DI 10.1186/s12885-020-07053-3
PG 8
WC Oncology
SC Oncology
GA MQ2IQ
UT WOS:000552721000003
PM 32571245
DA 2024-03-01
ER

PT J
AU Sun, J
   Xi, HY
   Shao, Q
   Liu, QH
AF Sun, Jie
   Xi, Hui-Yu
   Shao, Qing
   Liu, Qing-Huai
TI Biomarkers in retinoblastoma
SO INTERNATIONAL JOURNAL OF OPHTHALMOLOGY
LA English
DT Review
DE retinoblastoma; biomarkers; epigenetics; proteomics; radiogenomics
ID long noncoding rna; differentially expressed proteins; optic-nerve invasion; tumor-suppressor; mass-spectrometry; aqueous-humor; intraarterial chemotherapy; lactate-dehydrogenase; transcription factors; proteomic analysis
AB Retinoblastoma (RB) is the most common intraocular malignancy of childhood caused by inactivation of the Rb genes. The prognosis of RB is better with an earlier diagnosis. Many diagnostic approaches and appropriate clinical treatments have been developed to improve clinical outcomes. However, limitations exist when utilizing current methods. Recently, many studies have identified identify new RB biomarkers which can be used in diagnosis, as prognostic indicators and may contribute to understanding the pathogenesis of RB and help determine specific treatment strategies. This review focuses on recent advances in the discovery of RB biomarkers and discusses their clinical utility and challenges from areas such as epigenetics, proteomics and radiogenomics.
C1 [Sun, Jie; Xi, Hui-Yu; Shao, Qing; Liu, Qing-Huai] Nanjing Med Univ, Affiliated Hosp 1, Dept Ophthalmol, Nanjing 210029, Jiangsu, Peoples R China.
   [Xi, Hui-Yu] Xuzhou Med Univ, Xuzhou Eye Res Inst, Xuzhou Peoples Hosp 1, Dept Ophthalmol, Xuzhou 221002, Jiangsu, Peoples R China.
C3 Nanjing Medical University; Xuzhou Medical University
RP Shao, Q; Liu, QH (corresponding author), Nanjing Med Univ, Affiliated Hosp 1, Dept Ophthalmol, Nanjing 210029, Jiangsu, Peoples R China.
EM 13913862499@139.com; liuqh@njmu.edu.cn
FU National Natural Science Foundation of China [81672673]; National Key Research and Development Program of China [2017YFA0104101]
CR ABRAMSON DH, 1979, ARCH OPHTHALMOL-CHIC, V97, P870, DOI 10.1001/archopht.1979.01020010428004
   Aerts I, 2006, ORPHANET J RARE DIS, V1, P0, DOI 10.1186/1750-1172-1-31
   Aisen P, 1999, CURR OPIN CHEM BIOL, V3, P200, DOI 10.1016/S1367-5931(99)80033-7
   Andersen MH, 2007, CLIN CANCER RES, V13, P5991, DOI 10.1158/1078-0432.CCR-07-0686
   Andreassen CN, 2002, RADIOTHER ONCOL, V64, P131, DOI 10.1016/S0167-8140(02)00154-8
   Angi M, 2012, MEDIAT INFLAMM, V2012, P0, DOI 10.1155/2012/148039
   Antoneli CBG, 2011, J MED VIROL, V83, P115, DOI 10.1002/jmv.21925
   Barnoud T, 2019, J MOL CELL BIOL, V11, P578, DOI 10.1093/jmcb/mjz052
   Beta M, 2014, PLOS ONE, V9, P0, DOI 10.1371/journal.pone.0114800
   Beta M, 2013, BIOINFORM BIOL INSIG, V7, P21, DOI 10.4137/BBI.S10501
   Biel M, 2005, ANGEW CHEM INT EDIT, V44, P3186, DOI 10.1002/anie.200461346
   Bond GL, 2004, CELL, V119, P591, DOI 10.1016/j.cell.2004.11.022
   Bremner R, 2014, NATURE, V514, P312, DOI 10.1038/nature13748
   Busch M, 2017, INT J CANCER, V141, P549, DOI 10.1002/ijc.30768
   Cantone I, 2013, NAT STRUCT MOL BIOL, V20, P282, DOI 10.1038/nsmb.2489
   Cao Muqing, 2015, CILIA, V5, P4, DOI 10.1186/s13630-016-0027-3
   Cao QX, 2018, MEDICINE, V97, P0, DOI 10.1097/MD.0000000000013547
   Carvalho INSR, 2017, CANCER BIOMARK, V18, P313, DOI 10.3233/CBM-160248
   Chakraborty S, 2007, GENOMICS, V90, P344, DOI 10.1016/j.ygeno.2007.05.002
   Chen K, 2007, NAT REV GENET, V8, P93, DOI 10.1038/nrg1990
   Chen RX, 2015, SCI REP-UK, V5, P0, DOI 10.1038/srep13300
   Chen YJ, 2016, J GASTROEN HEPATOL, V31, P155, DOI 10.1111/jgh.13041
   Choy KW, 2005, NEOPLASIA, V7, P200, DOI 10.1593/neo.04565
   Choy KW, 2002, INVEST OPHTH VIS SCI, V43, P1344
   Conkrite K, 2011, GENE DEV, V25, P1734, DOI 10.1101/gad.17027411
   Crea F, 2014, CANCER METAST REV, V33, P1, DOI 10.1007/s10555-013-9455-3
   Dalgard CL, 2009, INVEST OPHTH VIS SCI, V50, P4542, DOI 10.1167/iovs.09-3520
   Danda R, 2018, PROTEOM CLIN APPL, V12, P0, DOI 10.1002/prca.201700101
   Danda R, 2016, CLIN PROTEOM, V13, P0, DOI 10.1186/s12014-016-9128-7
   Darwish H, 2007, ONCOGENE, V26, P4319, DOI 10.1038/sj.onc.1210195
   DAXECKER F, 1987, OPHTHALMIC PAED GEN, V8, P47, DOI 10.3109/13816818709028515
   de Graaf P, 2007, RADIOLOGY, V244, P273, DOI 10.1148/radiol.2441060456
   De Jong MC, 2016, RADIOLOGY, V279, P817, DOI 10.1148/radiol.2015151213
   Dimaras H, 2008, HUM MOL GENET, V17, P1363, DOI 10.1093/hmg/ddn024
   Dimaras H, 2015, NAT REV DIS PRIMERS, V1, P0, DOI 10.1038/nrdp.2015.21
   Ding Y, 2014, EXP EYE RES, V122, P1, DOI 10.1016/j.exer.2014.02.017
   Dittmer T, 2011, GENOME BIOL, V12, P0, DOI 10.1186/gb-2011-12-5-222
   Dorn GW, 2014, CIRC RES, V114, P1362, DOI 10.1161/CIRCRESAHA.114.303786
   Epistolato MC, 2011, J HUM GENET, V56, P685, DOI 10.1038/jhg.2011.82
   Esteller M, 2000, NEW ENGL J MED, V343, P1350, DOI 10.1056/NEJM200011093431901
   Esteller M, 2002, J NATL CANCER I, V94, P26
   FRIEND SH, 1986, NATURE, V323, P643, DOI 10.1038/323643a0
   Gao YL, 2016, TUMOR BIOL, V37, P1461, DOI 10.1007/s13277-015-4564-y
   Garcia JR, 2015, ARCH PATHOL LAB MED, V139, P1531, DOI 10.5858/arpa.2014-0262-OA
   Golabchi K, 2018, J CELL PHYSIOL, V233, P3016, DOI 10.1002/jcp.26070
   GREGER V, 1989, HUM GENET, V83, P155, DOI 10.1007/BF00286709
   Grosse-Kreul J, 2016, PLOS ONE, V11, P0, DOI 10.1371/journal.pone.0163025
   Gui F, 2016, CELL BIOL INT, V40, P1294, DOI 10.1002/cbin.10678
   Hahn SM, 2016, PEDIATR HEMAT ONCOL, V33, P74, DOI 10.3109/08880018.2015.1135363
   Hancox RA, 2009, BREAST CANCER RES, V11, P0, DOI 10.1186/bcr2251
   Hao FQ, 2018, BIOSCIENCE REP, V38, P0, DOI 10.1042/BSR20180384
   He H, 2018, CELL DEATH DIS, V9, P0, DOI 10.1038/s41419-017-0203-4
   Hill JJ, 2009, PROTEOME SCI, V7, P0, DOI 10.1186/1477-5956-7-2
   Hsieh AL, 2015, SEMIN CELL DEV BIOL, V43, P11, DOI 10.1016/j.semcdb.2015.08.003
   Hudson LE, 2018, AM J PATHOL, V188, P2328, DOI 10.1016/j.ajpath.2018.06.013
   Indovina P, 2015, ONCOTARGET, V6, P17873, DOI 10.18632/oncotarget.4286
   Indovina P, 2010, J CELL PHYSIOL, V223, P143, DOI 10.1002/jcp.22019
   Jansen RW, 2018, RADIOLOGY, V288, P506, DOI 10.1148/radiol.2018172000
   Jiang LB, 2008, HISTOL HISTOPATHOL, V23, P827, DOI 10.14670/HH-23.827
   Jo DH, 2014, ONCOTARGET, V5, P11513, DOI 10.18632/oncotarget.2546
   Jo DH, 2011, J PEDIAT HEMATOL ONC, V33, P529, DOI 10.1097/MPH.0b013e318228280a
   Kan GY, 2017, ONCOTARGET, V8, P39497, DOI 10.18632/oncotarget.17078
   Kandalam MM, 2012, MOL VIS, V18, P2279
   Kapatai G, 2013, BRIT J CANCER, V109, P512, DOI 10.1038/bjc.2013.283
   Keshavarzi M, 2017, J CELL BIOCHEM, V118, P4121, DOI 10.1002/jcb.26012
   Kivelä T, 2009, BRIT J OPHTHALMOL, V93, P1129, DOI 10.1136/bjo.2008.150292
   Knudsen ES, 2006, CURR MOL MED, V6, P749
   Koh CM, 2016, BIOESSAYS, V38, P266, DOI 10.1002/bies.201500134
   Kooi IE, 2015, EBIOMEDICINE, V2, P660, DOI 10.1016/j.ebiom.2015.06.022
   Kung JTY, 2013, GENETICS, V193, P651, DOI 10.1534/genetics.112.146704
   Laurie NA, 2006, NATURE, V444, P61, DOI 10.1038/nature05194
   Lei Q, 2014, ONCOL REP, V32, P261, DOI 10.3892/or.2014.3167
   Li JJ, 2017, ONCOL LETT, V13, P5021, DOI 10.3892/ol.2017.6083
   Li MY, 2016, GENET MOL RES, V15, P0, DOI 10.4238/gmr.15027259
   Li XH, 2016, BIOMED PHARMACOTHER, V82, P247, DOI 10.1016/j.biopha.2016.05.003
   Liu K, 2014, AUTOPHAGY, V10, P442, DOI 10.4161/auto.27418
   Liu KC, 2013, CELL SIGNAL, V25, P1264, DOI 10.1016/j.cellsig.2013.02.013
   Liu SS, 2014, BIOMED REP, V2, P424, DOI 10.3892/br.2014.246
   Livide G, 2012, PATHOL ONCOL RES, V18, P703, DOI 10.1007/s12253-012-9498-8
   Lodygin D, 2008, CELL CYCLE, V7, P2591, DOI 10.4161/cc.7.16.6533
   Lupien C, 2004, EXP EYE RES, V79, P423, DOI 10.1016/j.exer.2004.05.008
   Mabtum ED, 2013, ARQ BRAS OFTALMOL, V76, P247, DOI 10.1590/S0004-27492013000400013
   Mallikarjuna K, 2010, PROTEOM CLIN APPL, V4, P449, DOI 10.1002/prca.200900069
   Mao YW, 2004, CELL DEATH DIFFER, V11, P512, DOI 10.1038/sj.cdd.4401384
   MARKOWITZ S, 1995, SCIENCE, V268, P1336, DOI 10.1126/science.7761852
   Martin A, 2013, BIOCHEM BIOPH RES CO, V440, P599, DOI 10.1016/j.bbrc.2013.09.117
   McEvoy J, 2014, ONCOTARGET, V5, P438, DOI 10.18632/oncotarget.1686
   Mendoza PR, 2015, AM J OPHTHALMOL, V159, P764, DOI 10.1016/j.ajo.2014.12.014
   Montoya V, 2015, PLOS ONE, V10, P0, DOI 10.1371/journal.pone.0138366
   Mu GY, 2010, HUM PATHOL, V41, P493, DOI 10.1016/j.humpath.2009.08.022
   Naru J, 2017, J PROTEOMICS, V159, P77, DOI 10.1016/j.jprot.2017.02.006
   Naru J, 2016, TUMOR BIOL, V37, P13915, DOI 10.1007/s13277-016-5162-3
   Nittner D, 2012, NAT CELL BIOL, V14, P958, DOI 10.1038/ncb2556
   OHTANIFUJITA N, 1993, ONCOGENE, V8, P1063
   Patel DJ, 2013, ANNU REV BIOCHEM, V82, P81, DOI 10.1146/annurev-biochem-072711-165700
   Persaud SD, 2013, CELL SIGNAL, V25, P19, DOI 10.1016/j.cellsig.2012.09.002
   Philippeit C, 2014, CELL PHYSIOL BIOCHEM, V34, P1001, DOI 10.1159/000366316
   PIRO PA, 1978, ARCH OPHTHALMOL-CHIC, V96, P1823, DOI 10.1001/archopht.1978.03910060335007
   Polisetty RV, 2012, MOL CELL PROTEOMICS, V11, P0, DOI 10.1074/mcp.M111.013565
   Qu K, 2016, ONCOTARGET, V7, P33994, DOI 10.18632/oncotarget.9188
   Reis Adriana HO, 2012, FRONTIERS IN GENETICS, V3, P284, DOI 10.3389/fgene.2012.00284
   Rivera C, 2014, BBA-GENE REGUL MECH, V1839, P1433, DOI 10.1016/j.bbagrm.2014.03.009
   Robertson KD, 2005, NAT REV GENET, V6, P597, DOI 10.1038/nrg1655
   Ross PL, 2004, MOL CELL PROTEOMICS, V3, P1154, DOI 10.1074/mcp.M400129-MCP200
   Rushlow DE, 2013, LANCET ONCOL, V14, P327, DOI 10.1016/S1470-2045(13)70045-7
   Sarkar A, 2013, CELL STEM CELL, V12, P15, DOI 10.1016/j.stem.2012.12.007
   Shang WW, 2018, BIOCHEM BIOPH RES CO, V497, P1142, DOI 10.1016/j.bbrc.2017.01.134
   Shehata HH, 2010, CLIN BIOCHEM, V43, P362, DOI 10.1016/j.clinbiochem.2009.10.056
   Shehata HH, 2016, J AAPOS, V20, P444, DOI 10.1016/j.jaapos.2016.07.223
   Shen FM, 2014, J CANCER, V5, P804, DOI 10.7150/jca.10456
   Shields CL, 2015, J FR OPHTALMOL, V38, P542, DOI 10.1016/j.jfo.2015.03.004
   Shields CL, 2014, CURR OPIN OPHTHALMOL, V25, P374, DOI 10.1097/ICU.0000000000000091
   SHIELDS CL, 1994, CANCER, V73, P692, DOI 10.1002/1097-0142(19940201)73:3<692::AID-CNCR2820730331>3.0.CO;2-8
   de Carvalho INSR, 2016, MED ONCOL, V33, P0, DOI 10.1007/s12032-016-0766-4
   Singh MK, 2017, APPL IMMUNOHISTO M M, V25, P244, DOI 10.1097/PAI.0000000000000295
   Sreenivasan S, 2012, CURR EYE RES, V37, P421, DOI 10.3109/02713683.2011.647224
   Sun Z, 2015, INT J CLIN EXP PATHO, V8, P14521
   Tan S, 2008, PROTEOMICS, V8, P3924, DOI 10.1002/pmic.200800597
   Thériault BL, 2014, CLIN EXP OPHTHALMOL, V42, P33, DOI 10.1111/ceo.12132
   To KH, 2012, BMC CANCER, V12, P0, DOI 10.1186/1471-2407-12-69
   Tong BD, 2015, ONCOL LETT, V9, P1244, DOI 10.3892/ol.2015.2857
   Ulrich JN, 2008, CLIN EXP OPHTHALMOL, V36, P431, DOI 10.1111/j.1442-9071.2008.01793.x
   Venkatesan N, 2015, BIOINFORM BIOL INSIG, V9, P89, DOI 10.4137/BBI.S21742
   Vreeland AC, 2014, J BIOL CHEM, V289, P34065, DOI 10.1074/jbc.M114.604041
   Wang JW, 2014, FEBS J, V281, P1355, DOI 10.1111/febs.12659
   Wang JX, 2018, J CELL PHYSIOL, V233, P6986, DOI 10.1002/jcp.26621
   Wang LL, 2016, INT J OPHTHALMOL-CHI, V9, P1584, DOI 10.18240/ijo.2016.11.08
   Weise A, 2013, HISTOCHEM CELL BIOL, V139, P323, DOI 10.1007/s00418-012-1028-y
   Wiese S, 2007, PROTEOMICS, V7, P340, DOI 10.1002/pmic.200600422
   Wilting RH, 2012, DRUG RESIST UPDATE, V15, P21, DOI 10.1016/j.drup.2012.01.008
   Wu CC, 2003, NAT BIOTECHNOL, V21, P262, DOI 10.1038/nbt0303-262
   Wu XJ, 2015, FEBS LETT, V589, P645, DOI 10.1016/j.febslet.2015.01.030
   Xu XF, 2011, INT J ONCOL, V38, P1385, DOI 10.3892/ijo.2011.961
   Xu XLL, 2014, NATURE, V514, P385, DOI 10.1038/nature13813
   Xu XLL, 2009, CELL, V137, P1018, DOI 10.1016/j.cell.2009.03.051
   Yang Y, 2015, MOL VIS, V21, P1307
   Yu FH, 2019, CANCER EPIDEMIOL, V58, P153, DOI 10.1016/j.canep.2018.12.010
   Zhang AH, 2018, J CELL BIOCHEM, V119, P3497, DOI 10.1002/jcb.26521
   Zhang HX, 2017, BIOMED PHARMACOTHER, V87, P683, DOI 10.1016/j.biopha.2017.01.004
   Zhang JH, 2012, NATURE, V481, P329, DOI 10.1038/nature10733
   Zhang Y, 2017, INT CONF ADV CLOUD B, V0, PP39, DOI 10.1109/CBD.2017.15
   Zhang YT, 2016, CELL SIGNAL, V28, P850, DOI 10.1016/j.cellsig.2016.04.002
   Zhao JJ, 2009, CHILD NERV SYST, V25, P13, DOI 10.1007/s00381-008-0701-x
   Zheng L, 2002, ADV CANCER RES, V85, P13, DOI 10.1016/S0065-230X(02)85002-3
NR 144
TC 19
Z9 19
U1 1
U2 15
PU IJO PRESS
PI XI AN
PA NO 269 YOUYI EAST RD, XI AN, 710054, PEOPLES R CHINA
SN 2222-3959
EI 2227-4898
J9 INT J OPHTHALMOL-CHI
JI Int. J. Ophthalmol.
PD FEB 18
PY 2020
VL 13
IS 2
BP 325
EP 341
DI 10.18240/ijo.2020.02.18
PG 17
WC Ophthalmology
SC Ophthalmology
GA KM4QX
UT WOS:000514116900018
PM 32090044
DA 2024-03-01
ER

PT J
AU Lin, P
   Liu, WK
   Li, X
   Wan, D
   Qin, H
   Li, Q
   Chen, G
   He, Y
   Yang, H
AF Lin, P.
   Liu, W. K.
   Li, X.
   Wan, D.
   Qin, H.
   Li, Q.
   Chen, G.
   He, Y.
   Yang, H.
TI MRI-based radiogenomics analysis for predicting genetic alterations in oncogenic signalling pathways in invasive breast carcinoma
SO CLINICAL RADIOLOGY
LA English
DT Article
ID molecular subtype; pi3k/akt pathway; cancer; radiomics; information; activation; mek
AB AIM: To investigate the effect of radiomics in the assessment of alterations in canonical cancer pathways in breast cancer. MATERIALS AND METHODS: Eighty-eight biopsy-proven breast cancer cases were included in the present study. Radiomics features were extracted from T1-weighted sagittal dynamic contrast-enhanced magnetic resonance imaging (MRI) images. Radiomics signatures were developed to predict genetic alterations in the cell cycle, Myc, PI3K, RTK/RAS, and p53 signalling pathways by using hypothesis testing combined with least absolute shrinkage and selection operator (LASSO) regression analysis. The predictive powers of the models were examined by the area under the curve (AUC) of the receiver operating characteristic curve. RESULTS: A total of 5,234 radiomics features were obtained from MRI images based on the tumour region of interest. Hypothesis tests screened 250, 229, 156, 785, and 319 radiomics features that were differentially displayed between cell cycle, Myc, PI3K, RTK/RAS, and p53 alterations and no alteration status. According to the LASSO algorithm, 11, 12, 12, 15, and 13 features were identified for the construction of the radiomics signatures to predict cell cycle, Myc, PI3K, RTK/RAS, and p53 alterations, with AUC values of 0.933, 0.926, 0.956, 0.940, and 0.886, respectively. The cell cycle radiomics score correlated closely with the RTK/RAS and p53 radiomics scores. These signatures were also dysregulated in patients with different oestrogen receptor, progesterone receptor, and human epidermal growth factor receptor 2 statuses. CONCLUSION: MRI-based radiogenomics analysis exhibits excellent performance in predicting genetic pathways alterations, thus providing a novel approach for non-invasively obtaining genetic-level molecular characteristics of tumours. (C) 2020 The Royal College of Radiologists. Published by Elsevier Ltd. All rights reserved.
C1 [Lin, P.; Wan, D.; Qin, H.; Li, Q.; He, Y.; Yang, H.] Guangxi Med Univ, Affiliated Hosp 1, Dept Ultrasound, Nanning 530021, Guangxi Zhuang, Peoples R China.
   [Liu, W. K.] Fujian Med Univ, Affiliated Union Hosp, Dept Ultrasound, Fuzhou 350000, Fujian, Peoples R China.
   [Li, X.] GE Healthcare, Shanghai, Peoples R China.
   [Chen, G.] Guangxi Med Univ, Affiliated Hosp 1, Dept Pathol, Nanning 530021, Guangxi Zhuang, Peoples R China.
C3 Guangxi Medical University; Fujian Medical University; General Electric; Guangxi Medical University
RP Yang, H (corresponding author), Guangxi Med Univ, Affiliated Hosp 1, Dept Ultrasound, Nanning 530021, Guangxi Zhuang, Peoples R China.
EM yanghong@gxmu.edu.cn
CR André F, 2019, NEW ENGL J MED, V380, P1929, DOI 10.1056/NEJMoa1813904
   Barabutis N, 2018, EBIOMEDICINE, V37, P557, DOI 10.1016/j.ebiom.2018.10.034
   Bi WL, 2019, CA-CANCER J CLIN, V69, P127, DOI 10.3322/caac.21552
   Braman N, 2019, JAMA NETW OPEN, V2, P0, DOI 10.1001/jamanetworkopen.2019.2561
   Burnside ES, 2016, CANCER-AM CANCER SOC, V122, P748, DOI 10.1002/cncr.29791
   Bykov VJN, 2018, NAT REV CANCER, V18, P89, DOI 10.1038/nrc.2017.109
   Chen L, 2018, NAT COMMUN, V9, P0, DOI 10.1038/s41467-018-03867-9
   Chin L, 2008, NATURE, V455, P1061, DOI 10.1038/nature07385
   Clark K, 2013, J DIGIT IMAGING, V26, P1045, DOI 10.1007/s10278-013-9622-7
   Conway JR, 2017, BIOINFORMATICS, V33, P2938, DOI 10.1093/bioinformatics/btx364
   Garraway LA, 2013, CELL, V153, P17, DOI 10.1016/j.cell.2013.03.002
   Guo WT, 2015, J MED IMAGING, V2, P0, DOI 10.1117/1.JMI.2.4.041007
   Hanahan D, 2011, CELL, V144, P646, DOI 10.1016/j.cell.2011.02.013
   Hartmaier RJ, 2017, CANCER RES, V77, P2464, DOI 10.1158/0008-5472.CAN-16-2479
   Ibrahim A, 2019, SEMIN NUCL MED, V49, P438, DOI 10.1053/j.semnuclmed.2019.06.005
   Ingham M, 2017, J CLIN ONCOL, V35, P2949, DOI 10.1200/JCO.2016.69.0032
   Jemal A, 2011, CA-CANCER J CLIN, V61, P134, DOI 10.3322/caac.20115
   Kandoth C, 2013, NATURE, V502, P333, DOI 10.1038/nature12634
   Kerr D, 2016, SPRINGER MONOGR MATH, V0, PP1, DOI 10.1007/978-3-319-49847-8_1
   Lambin P, 2017, NAT REV CLIN ONCOL, V14, P749, DOI 10.1038/nrclinonc.2017.141
   Lambin P, 2012, EUR J CANCER, V48, P441, DOI 10.1016/j.ejca.2011.11.036
   Loi S, 2016, CLIN CANCER RES, V22, P1499, DOI 10.1158/1078-0432.CCR-15-1125
   Marino MA, 2020, MOL IMAGING BIOL, V22, P780, DOI 10.1007/s11307-019-01423-5
   Mayer IA, 2016, ANNU REV MED, V67, P11, DOI 10.1146/annurev-med-062913-051343
   Mazurowski MA, 2014, RADIOLOGY, V273, P365, DOI 10.1148/radiol.14132641
   Meurette O, 2018, CANCER CELL, V34, P536, DOI 10.1016/j.ccell.2018.07.009
   Mina M, 2017, CANCER CELL, V32, P155, DOI 10.1016/j.ccell.2017.06.010
   Moon WK, 2019, MAGN RESON IMAGING, V63, P60, DOI 10.1016/j.mri.2019.08.026
   Mullen PJ, 2016, NAT REV CANCER, V16, P718, DOI 10.1038/nrc.2016.76
   Natrajan R, 2013, CANCER RES, V73, P3483, DOI 10.1158/0008-5472.CAN-12-4717
   Nissan MH, 2014, CANCER RES, V74, P2340, DOI 10.1158/0008-5472.CAN-13-2625
   Park H, 2018, CLIN CANCER RES, V24, P4705, DOI 10.1158/1078-0432.CCR-17-3783
   Pinker K, 2018, RADIOLOGY, V287, P732, DOI 10.1148/radiol.2018172171
   Ruddy KJ, 2019, JAMA-J AM MED ASSOC, V321, P1716, DOI 10.1001/jama.2019.3927
   Sanchez-Vega F, 2018, CELL, V173, P321, DOI 10.1016/j.cell.2018.03.035
   Shan QY, 2019, CANCER IMAGING, V19, P0, DOI 10.1186/s40644-019-0197-5
   Sutton EJ, 2017, EUR RADIOL EXP, V1, P0, DOI 10.1186/s41747-017-0025-2
   Sutton EJ, 2016, J MAGN RESON IMAGING, V44, P122, DOI 10.1002/jmri.25119
   Tagliafico AS, 2019, EUR RADIOL EXP, V3, P0, DOI 10.1186/s41747-019-0117-2
   Tian H, 2015, CELL REP, V11, P33, DOI 10.1016/j.celrep.2015.03.007
   Tran WT, 2019, J MED IMAGING RADIAT, V50, PS32, DOI 10.1016/j.jmir.2019.07.010
   Vogelstein B, 2013, SCIENCE, V339, P1546, DOI 10.1126/science.1235122
   Waks AG, 2019, JAMA-J AM MED ASSOC, V321, P288, DOI 10.1001/jama.2018.19323
   Wellenstein MD, 2019, NATURE, V572, P538, DOI 10.1038/s41586-019-1450-6
   Whitfield JR, 2017, FRONT CELL DEV BIOL, V5, P0, DOI 10.3389/fcell.2017.00010
   Xiong QQ, 2020, CLIN TRANSL ONCOL, V22, P50, DOI 10.1007/s12094-019-02109-8
   Yang SX, 2016, CANCER TREAT REV, V45, P87, DOI 10.1016/j.ctrv.2016.03.004
   Yushkevich PA, 2006, NEUROIMAGE, V31, P1116, DOI 10.1016/j.neuroimage.2006.01.015
   Zhao N, 2018, J CLIN INVEST, V128, P1283, DOI 10.1172/JCI95873
   Zhu YT, 2015, SCI REP-UK, V5, P0, DOI 10.1038/srep17787
NR 50
TC 11
Z9 11
U1 2
U2 17
PU W B SAUNDERS CO LTD
PI LONDON
PA 32 JAMESTOWN RD, LONDON NW1 7BY, ENGLAND
SN 0009-9260
EI 1365-229X
J9 CLIN RADIOL
JI Clin. Radiol.
PD JUL 15
PY 2020
VL 75
IS 7
BP 
EP 
DI 10.1016/j.crad.2020.02.011
PG 11
WC Radiology, Nuclear Medicine & Medical Imaging
SC Radiology, Nuclear Medicine & Medical Imaging
GA LW4ZM
UT WOS:000539156100018
PM 32183997
DA 2024-03-01
ER

PT J
AU Wang, HJ
   Xu, XP
   Zhang, X
   Liu, Y
   Ouyang, LY
   Du, P
   Li, SR
   Tian, Q
   Ling, J
   Guo, Y
   Lu, HB
AF Wang, Huanjun
   Xu, Xiaopan
   Zhang, Xi
   Liu, Yang
   Ouyang, Longyuan
   Du, Peng
   Li, Shurong
   Tian, Qiang
   Ling, Jian
   Guo, Yan
   Lu, Hongbing
TI Elaboration of a multisequence MRI-based radiomics signature for the preoperative prediction of the muscle-invasive status of bladder cancer: a double-center study
SO EUROPEAN RADIOLOGY
LA English
DT Article; Early Access
DE MRI; Bladder cancer; Diffusion-weighted image; Apparent diffusion coefficient; Logistic regression algorithm
ID texture features; survival; recurrence; disease; areas; stage
AB Objectives To develop a multisequence MRI-based radiomics signature for the preoperative prediction of the muscle-invasive status of bladder cancer (BCa). Methods This retrospective study involved 106 eligible patients from two independent clinical centers. All patients underwent a preoperative 3.0 T MRI scan with T2-weighted image (T2WI) and multi-b-value diffusion-weighted image (DWI) sequences. In total, 1404 radiomics features were extracted from the largest region of the reported tumor locations on the T2WI, DWI, and corresponding apparent diffusion coefficient map (ADC) of each patient. A radiomics signature, namely the Radscore, was then generated using the recursive feature elimination approach and a logistic regression algorithm in a training cohort (n = 64). Its performance was then validated in an independent validation cohort (n = 42). The primary imaging and clinical factors in conjunction with the Radscore were used to determine whether the performance could be further improved. Results The Radscore, generated by 36 selected radiomics features, demonstrated a favorable ability to predict muscle-invasive BCa status in both the training (AUC 0.880) and validation (AUC 0.813) cohorts. Subsequently, integrating the two independent predictors (including the Radscore and MRI-determined tumor stalk) into a nomogram exhibited more favorable discriminatory performance, with the AUC improved to 0.924 and 0.877 in both cohorts, respectively. Conclusions The proposed multisequence MRI-based radiomics signature alone could be an effective tool for quantitative prediction of muscle-invasive status of BCa. Integrating the Radscore with MRI-determined tumor stalk could further improve the discriminatory power, realizing more accurate prediction of nonmuscle-invasive and muscle-invasive BCa.
C1 [Wang, Huanjun; Ouyang, Longyuan; Li, Shurong; Ling, Jian; Guo, Yan] Sun Yat Sen Univ, Affiliated Hosp 1, Dept Radiol, 58 Zhongshan Rd 2, Guangzhou, Guangdong, Peoples R China.
   [Xu, Xiaopan; Zhang, Xi; Liu, Yang; Du, Peng; Lu, Hongbing] Fourth Mil Med Univ, Sch Biomed Engn, Air Force Med Univ, 169 Changle West Rd, Xian 710032, Shaanxi, Peoples R China.
   [Tian, Qiang] Fourth Mil Med Univ, Tangdu Hosp, Dept Radiol, Air Force Med Univ, Xian, Shaanxi, Peoples R China.
C3 Sun Yat Sen University; Air Force Military Medical University; Air Force Military Medical University
RP Guo, Y (corresponding author), Sun Yat Sen Univ, Affiliated Hosp 1, Dept Radiol, 58 Zhongshan Rd 2, Guangzhou, Guangdong, Peoples R China.; Lu, HB (corresponding author), Fourth Mil Med Univ, Sch Biomed Engn, Air Force Med Univ, 169 Changle West Rd, Xian 710032, Shaanxi, Peoples R China.
EM dr.guoyan@163.com; luhb@fmmu.edu.cn
FU National Natural Science Foundation of China [81701747, 81871424, 81901698]; National Key Research and Development Program o f China [2017YFC0107400]; Military Science and Technology Foundation [BWS14C030]; Natural Science Foundation of Guangdong Province [2017A030313902]
CR AMADASUN M, 1989, IEEE T SYST MAN CYB, V19, P1264, DOI 10.1109/21.44046
   Babjuk M, 2017, EUR UROL, V71, P447, DOI 10.1016/j.eururo.2016.05.041
   Barchetti G, 2019, EUR RADIOL, V29, P5498, DOI 10.1007/s00330-019-06117-8
   DELONG ER, 1988, BIOMETRICS, V44, P837, DOI 10.2307/2531595
   Fehr D, 2015, P NATL ACAD SCI USA, V112, PE6265, DOI 10.1073/pnas.1505935112
   Gillies RJ, 2016, RADIOLOGY, V278, P563, DOI 10.1148/radiol.2015151169
   HUANG L, 2017, RADIOLOGY, V286, P0
   Huang YQ, 2016, J CLIN ONCOL, V34, P2157, DOI 10.1200/JCO.2015.65.9128
   Huang YQ, 2016, RADIOLOGY, V281, P947, DOI 10.1148/radiol.2016152234
   Jakse G, 2004, EUR UROL, V45, P539, DOI 10.1016/j.eururo.2003.12.016
   Jiang YM, 2018, THERANOSTICS, V8, P5915, DOI 10.7150/thno.28018
   Koshkin VS, 2018, TRANSL ANDROL UROL, V7, P504, DOI 10.21037/tau.2018.06.03
   Lambin P, 2017, NAT REV CLIN ONCOL, V14, P749, DOI 10.1038/nrclinonc.2017.141
   Li QH, 2017, SCI REP-UK, V7, P0, DOI 10.1038/s41598-017-14753-7
   Liu Y, 2017, AM J NEURORADIOL, V38, P1695, DOI 10.3174/ajnr.A5279
   Mari A, 2018, WORLD J UROL, V36, P157, DOI 10.1007/s00345-017-2115-4
   Panebianco V, 2019, EUR UROL, V76, P57, DOI 10.1016/j.eururo.2019.03.046
   Panebianco V, 2018, EUR UROL, V74, P294, DOI 10.1016/j.eururo.2018.04.029
   Sanli O, 2017, NAT REV DIS PRIMERS, V3, P0, DOI 10.1038/nrdp.2017.22
   Siegel RL, 2017, CA-CANCER J CLIN, V67, P7, DOI 10.3322/caac.21387
   Soukup V, 2018, EUR UROL FOCUS, V0, P0
   Sun X, 2014, IEEE SIGNAL PROC LET, V21, P1389, DOI 10.1109/LSP.2014.2337313
   Takeuchi M, 2009, RADIOLOGY, V251, P112, DOI 10.1148/radiol.2511080873
   Thibault G, 2014, IEEE T BIO-MED ENG, V61, P630, DOI 10.1109/TBME.2013.2284600
   Ueno Y, 2019, EUR UROL, V76, P54, DOI 10.1016/j.eururo.2019.03.012
   van Rhijn BWG, 2009, EUR UROL, V56, P430, DOI 10.1016/j.eururo.2009.06.028
   Wang HJ, 2016, AM J ROENTGENOL, V207, P797, DOI 10.2214/AJR.16.16283
   Wang HJ, 2019, RADIOLOGY, V291, P668, DOI 10.1148/radiol.2019182506
   Wang HJ, 2019, EUR RADIOL, V29, P6182, DOI 10.1007/s00330-019-06222-8
   Witjes JA, 2017, EUR UROL, V71, P462, DOI 10.1016/j.eururo.2016.06.020
   Woo S, 2017, EUR J RADIOL, V95, P46, DOI 10.1016/j.ejrad.2017.07.021
   Wu SX, 2018, EBIOMEDICINE, V34, P76, DOI 10.1016/j.ebiom.2018.07.029
   Wu SX, 2017, CLIN CANCER RES, V23, P6904, DOI 10.1158/1078-0432.CCR-17-1510
   Xu XP, 2019, J MAGN RESON IMAGING, V50, P1893, DOI 10.1002/jmri.26749
   Xu XP, 2019, J MAGN RESON IMAGING, V49, P1489, DOI 10.1002/jmri.26327
   Xu XP, 2017, ABDOM RADIOL, V42, P1896, DOI 10.1007/s00261-017-1079-6
   Xu XP, 2017, INT J COMPUT ASS RAD, V12, P645, DOI 10.1007/s11548-017-1522-8
   Yajima S, 2019, EUR RADIOL, V29, P3881, DOI 10.1007/s00330-019-06119-6
   Zhang L, 2019, EBIOMEDICINE, V40, P327, DOI 10.1016/j.ebiom.2019.01.013
   Zhang X, 2019, EUR RADIOL, V29, P5528, DOI 10.1007/s00330-019-06069-z
   Zhang X, 2017, J MAGN RESON IMAGING, V46, P1281, DOI 10.1002/jmri.25669
NR 41
TC 39
Z9 42
U1 3
U2 20
PU SPRINGER
PI NEW YORK
PA ONE NEW YORK PLAZA, SUITE 4600, NEW YORK, NY, UNITED STATES
SN 0938-7994
EI 1432-1084
J9 EUR RADIOL
JI Eur. Radiol.
PD 2020 SEP
PY 2020
VL 30
IS 9
BP 4816
EP 4827
DI 10.1007/s00330-020-06796-8
EA APR 2020
PG 12
WC Radiology, Nuclear Medicine & Medical Imaging
SC Radiology, Nuclear Medicine & Medical Imaging
GA NB4QD
UT WOS:000528094500001
PM 32318846
DA 2024-03-01
ER

PT J
AU Zhang, LY
   Giuste, F
   Vizcarra, JC
   Li, XJ
   Gutman, D
AF Zhang, Luyuan
   Giuste, Felipe
   Vizcarra, Juan C.
   Li, Xuejun
   Gutman, David
TI Radiomics Features Predict CIC Mutation Status in Lower Grade Glioma
SO FRONTIERS IN ONCOLOGY
LA English
DT Article
DE glioma; radiomics; MRI; CIC; prediction
ID classification; 1p/19q; oligodendrogliomas; heterogeneity; resection; platform; archive; images; fubp1
AB MRI in combination with genomic markers are critical in the management of gliomas. Radiomics and radiogenomics analysis facilitate the quantitative assessment of tumor properties which can be used to model both molecular subtype and predict disease progression. In this work, we report on the Drosophila gene capicua (CIC) mutation biomarker effects alongside radiomics features on the predictive ability of CIC mutation status in lower-grade gliomas (LGG). Genomic data of lower grade glioma (LGG) patients from The Cancer Genome Atlas (TCGA) (n=509) and corresponding MR images from TCIA (n=120) were utilized. Following tumor segmentation, radiomics features were extracted from T1, T2, T2 Flair, and T1 contrast enhanced (CE) images. Lasso feature reduction was used to obtain the most important MR image features and then logistic regression used to predict CIC mutation status. In our study, CIC mutation rarely occurred in Astrocytoma but has a high probability of occurrence in Oligodendroglioma. The presence of CIC mutation was found to be associated with better survival of glioma patients (p< 1e-4, HR: 0.2445), even with co-occurrence of IDH mutation and 1p/19q co-deletion (p=0.0362, HR: 0.3674). An eleven-feature model achieved glioma prediction accuracy of 94.2% (95% CI, 94.03-94.38%), a six-feature model achieved oligodendroglioma prediction accuracy of 92.3% (95% CI, 91.70-92.92%). MR imaging and its derived image of gliomas with CIC mutation appears more complex and non-uniform but are associated with lower malignancy. Our study identified CIC as a potential prognostic factor in glioma which has close associations with survival. MRI radiomic features could predict CIC mutation, and reflect less malignant manifestations such as milder necrosis and larger tumor volume in MRI and its derived images that could help clinical judgment.
C1 [Zhang, Luyuan; Li, Xuejun] Cent South Univ, Xiangya Hosp, Dept Neurosurg, Changsha, Peoples R China.
   [Zhang, Luyuan] Zhejiang Univ, Sch Med, Affiliated Hosp 1, Dept Neurosurg, Hangzhou, Peoples R China.
   [Giuste, Felipe; Vizcarra, Juan C.] Emory Univ, Georgia Inst Technol, Dept Biomed Engn, Atlanta, GA 30322 USA.
   [Gutman, David] Emory Univ, Dept Neurol, Atlanta, GA 30322 USA.
C3 Central South University; Zhejiang University; Emory University; University System of Georgia; Georgia Institute of Technology; Emory University
RP Gutman, D (corresponding author), Emory Univ, Dept Neurol, Atlanta, GA 30322 USA.
EM dgutman@emory.edu
FU DG lab at Emory University
CR Akkus Z, 2017, J DIGIT IMAGING, V30, P469, DOI 10.1007/s10278-017-9984-3
   Arita H, 2018, SCI REP-UK, V8, P0, DOI 10.1038/s41598-018-30273-4
   Bai HX, 2016, BRIT J RADIOL, V89, P0, DOI 10.1259/bjr.20151030
   Beiko J, 2014, NEURO-ONCOLOGY, V16, P81, DOI 10.1093/neuonc/not159
   Bush NAO, 2017, CURR ONCOL REP, V19, P0, DOI 10.1007/s11912-017-0585-6
   Cerami E, 2012, CANCER DISCOV, V2, P401, DOI 10.1158/2159-8290.CD-12-0095
   Chan AKY, 2014, MODERN PATHOL, V27, P332, DOI 10.1038/modpathol.2013.165
   Cho HH, 2017, IEEE ENG MED BIO, V0, PP3081, DOI 10.1109/EMBC.2017.8037508
   Clark K, 2013, J DIGIT IMAGING, V26, P1045, DOI 10.1007/s10278-013-9622-7
   Delgado-López PD, 2016, CLIN TRANSL ONCOL, V18, P1062, DOI 10.1007/s12094-016-1497-x
   Rodríguez JD, 2010, IEEE T PATTERN ANAL, V32, P569, DOI 10.1109/TPAMI.2009.187
   Gao JJ, 2013, SCI SIGNAL, V6, P0, DOI 10.1126/scisignal.2004088
   Gianola D, 2016, G3-GENES GENOM GENET, V6, P3107, DOI 10.1534/g3.116.033381
   Gillies RJ, 2016, RADIOLOGY, V278, P563, DOI 10.1148/radiol.2015151169
   Gleize V, 2015, ANN NEUROL, V78, P355, DOI 10.1002/ana.24443
   Grossmann P, 2017, ELIFE, V6, P0, DOI 10.7554/eLife.23421
   Gutman DA, 2017, CANCER RES, V77, PE75, DOI 10.1158/0008-5472.CAN-17-0629
   Haase S, 2018, EXPERT OPIN THER TAR, V22, P599, DOI 10.1080/14728222.2018.1487953
   Hua JP, 2005, BIOINFORMATICS, V21, P1509, DOI 10.1093/bioinformatics/bti171
   Jenkinson M, 2012, NEUROIMAGE, V62, P782, DOI 10.1016/j.neuroimage.2011.09.015
   Jiao YC, 2012, ONCOTARGET, V3, P709, DOI 10.18632/oncotarget.588
   Kani Y, 2019, J VET INTERN MED, V33, P1384, DOI 10.1111/jvim.15500
   Kawaguchi T, 2016, J NEURO-ONCOL, V129, P505, DOI 10.1007/s11060-016-2201-2
   Komotar RJ, 2012, NEUROSURGERY, V70, PN22, DOI 10.1227/01.neu.0000414948.56225.36
   Laddha SV, 2014, MOL CANCER RES, V12, P485, DOI 10.1158/1541-7786.MCR-13-0614
   Li ZC, 2018, CANCER MED-US, V7, P5999, DOI 10.1002/cam4.1863
   Louis DN, 2016, ACTA NEUROPATHOL, V131, P803, DOI 10.1007/s00401-016-1545-1
   Padul V, 2015, GENE CHROMOSOME CANC, V54, P725, DOI 10.1002/gcc.22283
   Park H, 2019, SCI REP-UK, V9, P0, DOI 10.1038/s41598-019-40364-5
   Reardon DA, 2015, NAT REV CLIN ONCOL, V12, P69, DOI 10.1038/nrclinonc.2014.223
   Reyes-Botero G, 2014, NEURO-ONCOLOGY, V16, P662, DOI 10.1093/neuonc/not235
   Rorden C, 2000, BEHAV NEUROL, V12, P191, DOI 10.1155/2000/421719
   Rui WT, 2018, J MAGN RESON IMAGING, V48, P74, DOI 10.1002/jmri.25896
   Shinohara RT, 2014, NEUROIMAGE-CLIN, V6, P9, DOI 10.1016/j.nicl.2014.08.008
   Shofty B, 2018, INT J COMPUT ASS RAD, V13, P563, DOI 10.1007/s11548-017-1691-5
   Smith SM, 2002, HUM BRAIN MAPP, V17, P143, DOI 10.1002/hbm.10062
   Song BW, 2014, INT J COMPUT ASS RAD, V9, P79, DOI 10.1007/s11548-013-0913-8
   Sonoda Y, 2015, BRAIN TUMOR PATHOL, V32, P99, DOI 10.1007/s10014-014-0211-3
   Sottoriva A, 2013, P NATL ACAD SCI USA, V110, P4009, DOI 10.1073/pnas.1219747110
   Tibshirani R, 1996, J ROY STAT SOC B, V58, P267, DOI 10.1111/j.2517-6161.1996.tb02080.x
   van Griethuysen JJM, 2017, CANCER RES, V77, PE104, DOI 10.1158/0008-5472.CAN-17-0339
   Van Meir EG, 2010, CA-CANCER J CLIN, V60, P166, DOI 10.3322/caac.20069
   Velazquez ER, 2015, SCI REP-UK, V5, P0, DOI 10.1038/srep16822
   Yamauchi T, 2018, BRAIN TUMOR PATHOL, V35, P148, DOI 10.1007/s10014-018-0321-4
   Yip S, 2012, J PATHOL, V226, P7, DOI 10.1002/path.2995
   Zhou H, 2017, NEURO-ONCOLOGY, V19, P862, DOI 10.1093/neuonc/now256
NR 46
TC 18
Z9 21
U1 1
U2 22
PU FRONTIERS MEDIA SA
PI LAUSANNE
PA AVENUE DU TRIBUNAL FEDERAL 34, LAUSANNE, CH-1015, SWITZERLAND
SN 2234-943X
EI 
J9 FRONT ONCOL
JI Front. Oncol.
PD JUN 26
PY 2020
VL 10
IS 
BP 
EP 
DI 10.3389/fonc.2020.00937
PG 16
WC Oncology
SC Oncology
GA MP1HR
UT WOS:000551963000001
PM 32676453
DA 2024-03-01
ER

PT J
AU Mühlberg, A
   Katzmann, A
   Heinemann, V
   Kärgel, R
   Wels, M
   Taubmann, O
   Lades, F
   Huber, T
   Maurus, S
   Holch, J
   Faivre, JB
   Sühling, M
   Nörenberg, D
   Rémy-Jardin, M
AF Muehlberg, Alexander
   Katzmann, Alexander
   Heinemann, Volker
   Kargel, Rainer
   Wels, Michael
   Taubmann, Oliver
   Lades, Felix
   Huber, Thomas
   Maurus, Stefan
   Holch, Julian
   Faivre, Jean-Baptiste
   Suehling, Michael
   Noerenberg, Dominik
   Remy-Jardin, Martine
TI The Technome - A Predictive Internal Calibration Approach for Quantitative Imaging Biomarker Research
SO SCIENTIFIC REPORTS
LA English
DT Article
ID ct; segmentation; lesions
AB The goal of radiomics is to convert medical images into a minable data space by extraction of quantitative imaging features for clinically relevant analyses, e.g. survival time prediction of a patient. One problem of radiomics from computed tomography is the impact of technical variation such as reconstruction kernel variation within a study. Additionally, what is often neglected is the impact of inter-patient technical variation, resulting from patient characteristics, even when scan and reconstruction parameters are constant. In our approach, measurements within 3D regions-of-interests (ROI) are calibrated by further ROIs such as air, adipose tissue, liver, etc. that are used as control regions (CR). Our goal is to derive general rules for an automated internal calibration that enhance prediction, based on the analysed features and a set of CRs. We define qualification criteria motivated by status-quo radiomics stability analysis techniques to only collect information from the CRs which is relevant given a respective task. These criteria are used in an optimisation to automatically derive a suitable internal calibration for prediction tasks based on the CRs. Our calibration enhanced the performance for centrilobular emphysema prediction in a COPD study and prediction of patients' one-year-survival in an oncological study.
C1 [Muehlberg, Alexander; Katzmann, Alexander; Kargel, Rainer; Wels, Michael; Taubmann, Oliver; Lades, Felix; Suehling, Michael] Siemens Healthineers, Dept CT R&D Image Analyt, D-91301 Forchheim, Germany.
   [Huber, Thomas; Maurus, Stefan; Noerenberg, Dominik] LMU, Dept Radiol, Univ Hosp Grosshadern, D-81377 Munich, Germany.
   [Heinemann, Volker; Holch, Julian] LMU, Dept Med Oncol, Univ Hosp Grosshadern, D-81377 Munich, Germany.
   [Heinemann, Volker; Holch, Julian] LMU, Comprehens Canc Ctr, Univ Hosp Grosshadern, D-81377 Munich, Germany.
   [Faivre, Jean-Baptiste; Remy-Jardin, Martine] CHRU, Dept Thorac Imaging, F-59037 Lille, France.
   [Faivre, Jean-Baptiste; Remy-Jardin, Martine] Univ Lille 2, Hosp Calmette, F-59037 Lille, France.
   [Katzmann, Alexander] Univ Technol, Neuroinformat & Cognit Robot Lab, D-98693 Ilmenau, Germany.
C3 Siemens AG; University of Munich; University of Munich; University of Munich; Universite de Lille; CHU Lille; Universite de Lille; CHU Lille; Technische Universitat Ilmenau
RP Mühlberg, A (corresponding author), Siemens Healthineers, Dept CT R&D Image Analyt, D-91301 Forchheim, Germany.
EM alexander-muehlberg@hotmail.com
FU German Federal Ministry of Education and Research as part of the PANTHER project [13GW0163A]
CR Aerts HJWL, 2014, NAT COMMUN, V5, P0, DOI 10.1038/ncomms5006
   Unknown -, 2009, 2009 WRI WORLD C, V0, P0, DOI DOI 10.1109/WCSE.2009.129
   Unknown -, 2018, INT J HYPERTHER, V0, P0, DOI DOI 10.1080/02656736.2018.1492028
   Baker M, 2016, NATURE, V533, P452, DOI 10.1038/533452a
   Barnes CP, 2011, P NATL ACAD SCI, V0, P0
   Belhumeur PN, 1997, IEEE T PATTERN ANAL, V19, P711, DOI 10.1109/34.598228
   Dedeurwaerder S, 2014, BRIEF BIOINFORM, V15, P929, DOI 10.1093/bib/bbt054
   Ding C, 2003, PROCEEDINGS OF THE 2003 IEEE BIOINFORMATICS CONFERENCE, V0, PP523, DOI 10.1109/CSB.2003.1227396
   Fortin JP, 2016, NEUROIMAGE, V132, P198, DOI 10.1016/j.neuroimage.2016.02.036
   Fortin JP, 2014, GENOME BIOL, V15, P0, DOI 10.1186/s13059-014-0503-2
   Ger RB, 2018, SCI REP-UK, V8, P0, DOI 10.1038/s41598-018-31509-z
   Hayashi M, 1999, AM J ROENTGENOL, V172, P969, DOI 10.2214/ajr.172.4.10587130
   Johnson WE, 2007, BIOSTATISTICS, V8, P118, DOI 10.1093/biostatistics/kxj037
   Kalender WA, 2000, COMPUTED TOMOGRAPHY, V0, P220
   KALENDER WA, 1995, EUR J RADIOL, V20, P83, DOI 10.1016/0720-048X(95)00631-Y
   Kalra MK, 2004, RADIOLOGY, V233, P649, DOI 10.1148/radiol.2333031150
   Katzmann A, 2018, INT C MED IM DEEP LE, V0, P0
   Keil S, 2009, INVEST RADIOL, V44, P82, DOI 10.1097/RLI.0b013e3181911ffa
   Kim H, 2016, PLOS ONE, V11, P0, DOI 10.1371/journal.pone.0164924
   Kuhnigk JM, 2006, IEEE T MED IMAGING, V25, P417, DOI 10.1109/TMI.2006.871547
   Larue RTHM, 2017, RADIOTHER ONCOL, V125, P147, DOI 10.1016/j.radonc.2017.07.023
   Leek JT, 2010, NAT REV GENET, V11, P733, DOI 10.1038/nrg2825
   Lu L, 2016, PLOS ONE, V11, P0, DOI 10.1371/journal.pone.0166550
   Martinez-Cantin R, 2014, J MACH LEARN RES, V15, P3735
   Moltz JH, 2009, IEEE J-STSP, V3, P122, DOI 10.1109/JSTSP.2008.2011107
   Muhlberg A, 2018, RADIOLOGY, V0, P0
   Mulshine JL, 2015, J AM COLL RADIOL, V12, P390, DOI 10.1016/j.jacr.2014.12.003
   Norenberg D, 2018, RSNA, V0, P0
   Orlhac F, 2019, RADIOLOGY, V291, P52, DOI 10.1148/radiol.2019182023
   Pedregosa F, 2011, MACHINE LEARNING RES, V12, P0
   Pelikan M, 1999, GECCO-99: PROCEEDINGS OF THE GENETIC AND EVOLUTIONARY COMPUTATION CONFERENCE, V0, P525
   Ramírez-Gallego S, 2017, INT J INTELL SYST, V32, P0, DOI 10.1002/int.21833
   Regan EA, 2010, COPD, V7, P32, DOI 10.3109/15412550903499522
   Remy-Jardin M, 2018, RSNA, V0, P0
   Seifert S, 2009, MED IMAGING 2009 IMA, V7259, P0
   Shafiq-ul-Hassan M, 2017, MED PHYS, V44, P1050, DOI 10.1002/mp.12123
   Tabachnick BG, 2007, USING MULTIVARIATE S, V0, P0
   van Griethuysen JJM, 2017, CANCER RES, V77, PE104, DOI 10.1158/0008-5472.CAN-17-0339
   Wels M, 2019, SPIE, V0, P0
   Yasaka K, 2017, MEDICINE, V96, P0, DOI 10.1097/MD.0000000000006993
   Zwanenburg A, 2016, ARXIV161207003, V0, P0
NR 41
TC 7
Z9 7
U1 0
U2 0
PU NATURE PORTFOLIO
PI BERLIN
PA HEIDELBERGER PLATZ 3, BERLIN, 14197, GERMANY
SN 2045-2322
EI 
J9 SCI REP-UK
JI Sci Rep
PD JAN 24
PY 2020
VL 10
IS 1
BP 
EP 
DI 10.1038/s41598-019-57325-7
PG 15
WC Multidisciplinary Sciences
SC Science & Technology - Other Topics
GA NB9WU
UT WOS:000560866100001
PM 31980635
DA 2024-03-01
ER

PT J
AU Quiaoit, K
   DiCenzo, D
   Fatima, K
   Bhardwaj, D
   Sannachi, L
   Gangeh, M
   Sadeghi-Naini, A
   Dasgupta, A
   Kolios, MC
   Trudeau, M
   Gandhi, S
   Eisen, A
   Wright, F
   Look-Hong, N
   Sahgal, A
   Stanisz, G
   Brezden, C
   Dinniwell, R
   Tran, WT
   Yang, W
   Curpen, B
   Czarnota, GJ
AF Quiaoit, Karina
   DiCenzo, Daniel
   Fatima, Kashuf
   Bhardwaj, Divya
   Sannachi, Lakshmanan
   Gangeh, Mehrdad
   Sadeghi-Naini, Ali
   Dasgupta, Archya
   Kolios, Michael C.
   Trudeau, Maureen
   Gandhi, Sonal
   Eisen, Andrea
   Wright, Frances
   Look-Hong, Nicole
   Sahgal, Arjun
   Stanisz, Greg
   Brezden, Christine
   Dinniwell, Robert
   Tran, William T.
   Yang, Wei
   Curpen, Belinda
   Czarnota, Gregory J.
TI Quantitative ultrasound radiomics for therapy response monitoring in patients with locally advanced breast cancer: Multi-institutional study results
SO PLOS ONE
LA English
DT Article
ID pathological complete response; backscatter coefficient measurements; tumor-cell death; neoadjuvant chemotherapy; early prediction; spectrum analysis; mri; apoptosis; features; quantification
AB Background Neoadjuvant chemotherapy (NAC) is the standard of care for patients with locally advanced breast cancer (LABC). The study was conducted to investigate the utility of quantitative ultrasound (QUS) carried out during NAC to predict the final tumour response in a multi-institutional setting. Methods Fifty-nine patients with LABC were enrolled from three institutions in North America (Sunnybrook Health Sciences Centre (Toronto, Canada), MD Anderson Cancer Centre (Texas, USA), and Princess Margaret Cancer Centre (Toronto, Canada)). QUS data were collected before starting NAC and subsequently at weeks 1 and 4 during chemotherapy. Spectral tumour parametric maps were generated, and textural features determined using grey-level co-occurrence matrices. Patients were divided into two groups based on their pathological outcomes following surgery: responders and non-responders. Machine learning algorithms using Fisher's linear discriminant (FLD),K-nearest neighbour (K-NN), and support vector machine (SVM-RBF) were used to generate response classification models. Results Thirty-six patients were classified as responders and twenty-three as non-responders. Among all the models, SVM-RBF had the highest accuracy of 81% at both weeks 1 and week 4 with area under curve (AUC) values of 0.87 each. The inclusion of week 1 and 4 features led to an improvement of the classifier models, with the accuracy and AUC from baseline features only being 76% and 0.68, respectively. Conclusion QUS data obtained during NAC reflect the ongoing treatment-related changes during chemotherapy and can lead to better classifier performances in predicting the ultimate pathologic response to treatment compared to baseline features alone.
C1 [Quiaoit, Karina; DiCenzo, Daniel; Fatima, Kashuf; Bhardwaj, Divya; Sannachi, Lakshmanan; Gangeh, Mehrdad; Sadeghi-Naini, Ali; Dasgupta, Archya; Sahgal, Arjun; Tran, William T.; Czarnota, Gregory J.] Sunnybrook Hlth Sci Ctr, Dept Radiat Oncol, Toronto, ON, Canada.
   [Quiaoit, Karina; DiCenzo, Daniel; Fatima, Kashuf; Bhardwaj, Divya; Sannachi, Lakshmanan; Gangeh, Mehrdad; Dasgupta, Archya; Sahgal, Arjun; Tran, William T.; Czarnota, Gregory J.] Univ Toronto, Dept Radiat Oncol, Toronto, ON, Canada.
   [Quiaoit, Karina; DiCenzo, Daniel; Fatima, Kashuf; Bhardwaj, Divya; Sannachi, Lakshmanan; Gangeh, Mehrdad; Sadeghi-Naini, Ali; Dasgupta, Archya; Sahgal, Arjun; Stanisz, Greg; Czarnota, Gregory J.] Sunnybrook Res Inst, Phys Sci, Toronto, ON, Canada.
   [Sadeghi-Naini, Ali; Stanisz, Greg; Czarnota, Gregory J.] Univ Toronto, Dept Med Biophys, Toronto, ON, Canada.
   [Sadeghi-Naini, Ali; Czarnota, Gregory J.] York Univ, Lassonde Sch Engn, Dept Elect Engn & Comp Sci, Toronto, ON, Canada.
   [Kolios, Michael C.; Czarnota, Gregory J.] Ryerson Univ, Dept Phys, Toronto, ON, Canada.
   [Trudeau, Maureen; Gandhi, Sonal; Eisen, Andrea] Sunnybrook Hlth Sci Ctr, Dept Med, Med Oncol, Toronto, ON, Canada.
   [Trudeau, Maureen; Gandhi, Sonal; Eisen, Andrea] Univ Toronto, Dept Med, Toronto, ON, Canada.
   [Wright, Frances; Look-Hong, Nicole] Sunnybrook Hlth Sci Ctr, Dept Surg, Surg Oncol, Toronto, ON, Canada.
   [Wright, Frances; Look-Hong, Nicole] Univ Toronto, Dept Surg, Toronto, ON, Canada.
   [Brezden, Christine] Univ Toronto, St Michaels Hosp, Dept Med Oncol, Toronto, ON, Canada.
   [Dinniwell, Robert] Univ Hlth Network, Princess Margaret Hosp, Dept Radiat Oncol, Toronto, ON, Canada.
   [Dinniwell, Robert] London Hlth Sci Ctr, Dept Radiat Oncol, London, ON, Canada.
   [Dinniwell, Robert] Western Univ, Schulich Sch Med & Dent, Dept Oncol, London, ON, Canada.
   [Tran, William T.] Sunnybrook Res Inst, Evaluat Clin Sci, Toronto, ON, Canada.
   [Yang, Wei] Univ Texas MD Anderson Canc Ctr, Dept Diagnost Radiol, Houston, TX 77030 USA.
   [Curpen, Belinda] Sunnybrook Hlth Sci Ctr, Dept Med Imaging, Toronto, ON, Canada.
   [Curpen, Belinda] Univ Toronto, Dept Med Imaging, Toronto, ON, Canada.
C3 University of Toronto; Sunnybrook Health Science Center; Sunnybrook Research Institute; University of Toronto; University of Toronto; Sunnybrook Research Institute; Sunnybrook Health Science Center; University of Toronto; York University - Canada; Toronto Metropolitan University; University of Toronto; Sunnybrook Research Institute; Sunnybrook Health Science Center; University of Toronto; University of Toronto; Sunnybrook Research Institute; Sunnybrook Health Science Center; University of Toronto; University of Toronto; Saint Michaels Hospital Toronto; University of Toronto; University Health Network Toronto; Princess Margaret Cancer Centre; London Health Sciences Centre; Western University (University of Western Ontario); University of Toronto; Sunnybrook Health Science Center; Sunnybrook Research Institute; University of Texas System; UTMD Anderson Cancer Center; University of Toronto; Sunnybrook Research Institute; Sunnybrook Health Science Center; University of Toronto
RP Czarnota, GJ (corresponding author), Sunnybrook Hlth Sci Ctr, Dept Radiat Oncol, Toronto, ON, Canada.; Czarnota, GJ (corresponding author), Univ Toronto, Dept Radiat Oncol, Toronto, ON, Canada.; Czarnota, GJ (corresponding author), Sunnybrook Res Inst, Phys Sci, Toronto, ON, Canada.; Czarnota, GJ (corresponding author), Univ Toronto, Dept Med Biophys, Toronto, ON, Canada.; Czarnota, GJ (corresponding author), York Univ, Lassonde Sch Engn, Dept Elect Engn & Comp Sci, Toronto, ON, Canada.; Czarnota, GJ (corresponding author), Ryerson Univ, Dept Phys, Toronto, ON, Canada.
EM gregory.czarnota@sunnybrook.ca
FU Terry Fox Foundation Program Project Grant from the Hecht Foundation [1083]; Canadian Institutes of Health Research (CIHR) [PJT 159759]
CR ANDERSON VC, 1950, J ACOUST SOC AM, V22, P426, DOI 10.1121/1.1906621
   Unknown -, 2010, IMAG. MED, V0, P0, DOI DOI 10.2217/IIM.09.34
   Banihashemi B, 2008, CANCER RES, V68, P8590, DOI 10.1158/0008-5472.CAN-08-0006
   Bierig SM, 2009, J DIAGN MED SONOG, V25, P138, DOI 10.1177/8756479309336240
   Buchholz TA, 2003, CANCER J, V9, P33, DOI 10.1097/00130404-200301000-00007
   Chatterjee A, 2017, GLAND SURG, V6, P119, DOI 10.21037/gs.2016.08.07
   Cortazar P, 2014, LANCET, V384, P164, DOI 10.1016/S0140-6736(13)62422-8
   Czarnota GJ, 1997, ULTRASOUND MED BIOL, V23, P961, DOI 10.1016/S0301-5629(97)00067-7
   Czarnota GJ, 1999, BRIT J CANCER, V81, P520, DOI 10.1038/sj.bjc.6690724
   Gangeh MJ, 2016, MED PHYS, V43, P6439, DOI 10.1118/1.4967265
   Goorts B, 2017, BREAST CANCER RES TR, V163, P83, DOI 10.1007/s10549-017-4155-2
   Guarneri V, 2006, J CLIN ONCOL, V24, P1037, DOI 10.1200/JCO.2005.02.6914
   HARALICK RM, 1973, IEEE T SYST MAN CYB, VSMC3, P610, DOI 10.1109/TSMC.1973.4309314
   INSANA MF, 1990, J ACOUST SOC AM, V87, P179, DOI 10.1121/1.399283
   INSANA MF, 1990, ULTRASONIC IMAGING, V12, P245, DOI 10.1016/0161-7346(90)90002-F
   Iwasa H, 2014, ONCOL REP, V31, P1555, DOI 10.3892/or.2014.3025
   Jain AK, 2000, IEEE T PATTERN ANAL, V22, P4, DOI 10.1109/34.824819
   Klimonda Z, 2019, SCI REP-UK, V9, P0, DOI 10.1038/s41598-019-44376-z
   Labyed Y, 2011, J ACOUST SOC AM, V129, P2316, DOI 10.1121/1.3559677
   Liao YY, 2011, MED PHYS, V38, P2198, DOI 10.1118/1.3566064
   Lin SC, 2015, CLIN GASTROENTEROL H, V13, P1337, DOI 10.1016/j.cgh.2014.11.027
   LIZZI FL, 1983, J ACOUST SOC AM, V73, P1366, DOI 10.1121/1.389241
   Lizzi FL, 1997, INT J IMAG SYST TECH, V8, P3, DOI 10.1002/(SICI)1098-1098(1997)8:1<3::AID-IMA2>3.0.CO;2-E
   LIZZI FL, 1987, IEEE T ULTRASON FERR, V34, P319, DOI 10.1109/T-UFFC.1987.26950
   Low JA, 2004, J CLIN ONCOL, V22, P4067, DOI 10.1200/JCO.2004.04.068
   Oelze ML, 2007, ULTRASON, V0, PP981, DOI 10.1109/ULTSYM.2007.250
   Oelze ML, 2006, ULTRASONIC IMAGING, V28, P83, DOI 10.1177/016173460602800202
   Oelze ML, 2004, IEEE T MED IMAGING, V23, P764, DOI 10.1109/TMI.2004.826953
   Oelze ML, 2002, J ACOUST SOC AM, V112, P1202, DOI 10.1121/1.1501278
   Partridge SC, 2017, J CLIN ONCOL, V35, P0, DOI 10.1200/JCO.2017.35.15_suppl.11520
   Pennisi A, 2016, BREAST CANCER-BASIC, V10, P103, DOI 10.4137/BCBCR.S33163
   Rohrbach D, 2017, J ACOUST SOC AM, V142, P2564
   Rosen EL, 2003, AM J ROENTGENOL, V181, P1275, DOI 10.2214/ajr.181.5.1811275
   Sadeghi-Naini A, 2017, SCI REP-UK, V7, P0, DOI 10.1038/s41598-017-13977-x
   Sadeghi-Naini A, 2014, ONCOTARGET, V5, P3497, DOI 10.18632/oncotarget.1950
   Sadeghi-Naini A, 2013, CLIN CANCER RES, V19, P2163, DOI 10.1158/1078-0432.CCR-12-2965
   Sadeghinaini A, 2017, SCI REP, V7, P1
   Saegusa-Beecroft E, 2013, J SURG RES, V183, P258, DOI 10.1016/j.jss.2012.12.017
   Sannachi L, 2020, ULTRASOUND MED BIOL, V46, P1142, DOI 10.1016/j.ultrasmedbio.2020.01.022
   Sannachi L, 2018, PLOS ONE, V13, P0, DOI 10.1371/journal.pone.0189634
   Sannachi L, 2015, MED IMAGE ANAL, V20, P224, DOI 10.1016/j.media.2014.11.009
   Schmitz AMT, 2017, PLOS ONE, V12, P0, DOI 10.1371/journal.pone.0176782
   Sharma U, 2009, NMR BIOMED, V22, P104, DOI 10.1002/nbm.1245
   Sistrom Christopher Lee, 2005, J AM COLL RADIOL, V2, P511, DOI 10.1016/j.jacr.2004.09.013
   Symmans WF, 2000, CLIN CANCER RES, V6, P4610
   Tadayyon H, 2017, SCI REP-UK, V7, P0, DOI 10.1038/srep45733
   Tadayyon H, 2016, ONCOTARGET, V7, P45094, DOI 10.18632/oncotarget.8862
   Tadayyon H, 2015, TRANSL ONCOL, V8, P463, DOI 10.1016/j.tranon.2015.11.001
   Tadayyon H, 2014, MED PHYS, V41, P0, DOI 10.1118/1.4852875
   Taggart LR, 2007, ULTRASOUND MED BIOL, V33, P389, DOI 10.1016/j.ultrasmedbio.2006.07.037
   Thibault G, 2017, TOMOGRAPHY, V3, P23, DOI 10.18383/j.tom.2016.00241
   Tran WT, 2017, BRIT J CANCER, V116, P1329, DOI 10.1038/bjc.2017.97
   Tran WT, 2016, ONCOTARGET, V7, P19762, DOI 10.18632/oncotarget.7844
   Tromberg BJ, 2016, CANCER RES, V76, P5933, DOI 10.1158/0008-5472.CAN-16-0346
   Tudorica A, 2016, TRANSL ONCOL, V9, P8, DOI 10.1016/j.tranon.2015.11.016
   von Minckwitz G, 2013, J CLIN ONCOL, V31, P3623, DOI 10.1200/JCO.2012.45.0940
   Wang Chun-Hao, 2014, WORLD J METHODOL, V4, P46, DOI 10.5662/wjm.v4.i2.46
   Wasser K, 2003, EUR RADIOL, V13, P80, DOI 10.1007/s00330-002-1654-1
   WEAR KA, 1994, IEEE T MED IMAGING, V13, P500, DOI 10.1109/42.310881
   WEAR KA, 1993, IEEE T ULTRASON FERR, V40, P50, DOI 10.1109/58.184998
   Webb AR, 2003, STAT PATTERN RECOGNI, V0, P0
   YAO LX, 1990, ULTRASONIC IMAGING, V12, P58, DOI 10.1016/0161-7346(90)90221-I
   Yeh E, 2005, AM J ROENTGENOL, V184, P868, DOI 10.2214/ajr.184.3.01840868
NR 63
TC 33
Z9 39
U1 0
U2 16
PU PUBLIC LIBRARY SCIENCE
PI SAN FRANCISCO
PA 1160 BATTERY STREET, STE 100, SAN FRANCISCO, CA 94111 USA
SN 1932-6203
EI 
J9 PLOS ONE
JI PLoS One
PD JUL 27
PY 2020
VL 15
IS 7
BP 
EP 
DI 10.1371/journal.pone.0236182
PG 19
WC Multidisciplinary Sciences
SC Science & Technology - Other Topics
GA MV9ND
UT WOS:000556674500015
PM 32716959
DA 2024-03-01
ER

PT J
AU Sunoqrot, MRS
   Selnæs, KM
   Sandsmark, E
   Nketiah, GA
   Zavala-Romero, O
   Stoyanova, R
   Bathen, TF
   Elschot, M
AF Sunoqrot, Mohammed R. S.
   Selnaes, Kirsten M.
   Sandsmark, Elise
   Nketiah, Gabriel A.
   Zavala-Romero, Olmo
   Stoyanova, Radka
   Bathen, Tone F.
   Elschot, Mattijs
TI A Quality Control System for Automated Prostate Segmentation on T2-Weighted MRI
SO DIAGNOSTICS
LA English
DT Article
DE prostate; segmentation; deep learning; radiomics; quality control; computer-aided detection and diagnosis; MRI; machine learning
ID textural features; agreement; ct
AB Computer-aided detection and diagnosis (CAD) systems have the potential to improve robustness and efficiency compared to traditional radiological reading of magnetic resonance imaging (MRI). Fully automated segmentation of the prostate is a crucial step of CAD for prostate cancer, but visual inspection is still required to detect poorly segmented cases. The aim of this work was therefore to establish a fully automated quality control (QC) system for prostate segmentation based on T2-weighted MRI. Four different deep learning-based segmentation methods were used to segment the prostate for 585 patients. First order, shape and textural radiomics features were extracted from the segmented prostate masks. A reference quality score (QS) was calculated for each automated segmentation in comparison to a manual segmentation. A least absolute shrinkage and selection operator (LASSO) was trained and optimized on a randomly assigned training dataset (N = 1756, 439 cases from each segmentation method) to build a generalizable linear regression model based on the radiomics features that best estimated the reference QS. Subsequently, the model was used to estimate the QSs for an independent testing dataset (N = 584, 146 cases from each segmentation method). The mean +/- standard deviation absolute error between the estimated and reference QSs was 5.47 +/- 6.33 on a scale from 0 to 100. In addition, we found a strong correlation between the estimated and reference QSs (rho = 0.70). In conclusion, we developed an automated QC system that may be helpful for evaluating the quality of automated prostate segmentations.
C1 [Sunoqrot, Mohammed R. S.; Selnaes, Kirsten M.; Nketiah, Gabriel A.; Bathen, Tone F.; Elschot, Mattijs] NTNU Norwegian Univ Sci & Technol, Dept Circulat & Med Imaging, N-7030 Trondheim, Norway.
   [Selnaes, Kirsten M.; Sandsmark, Elise; Nketiah, Gabriel A.; Bathen, Tone F.; Elschot, Mattijs] Trondheim Reg & Univ Hosp, Dept Radiol & Nucl Med, St Olavs Hosp, N-7030 Trondheim, Norway.
   [Zavala-Romero, Olmo; Stoyanova, Radka] Univ Miami, Dept Radiat Oncol, Miller Sch Med, Miami, FL 33136 USA.
   [Zavala-Romero, Olmo] Florida State Univ, Ctr Ocean Atmospher Predict Studies, Tallahassee, FL 32306 USA.
C3 Norwegian University of Science & Technology (NTNU); Norwegian University of Science & Technology (NTNU); University of Miami; State University System of Florida; Florida State University
RP Sunoqrot, MRS (corresponding author), NTNU Norwegian Univ Sci & Technol, Dept Circulat & Med Imaging, N-7030 Trondheim, Norway.
EM mohammed.sunogrot@ntnu.no; Kirsten.Margrete.Selnes@stolav.no; elise.sandsmark@stolav.no; gabriel.a.nketiah@ntnu.no; ozavala@coaps.fsu.edu; rstoyanova@med.miami.edu; tone.f.bathen@ntnu.no; mattijs.elschot@ntnu.no
FU Norwegian University of Science and Technology (NTNU) Biotechnology [81770928]; Research Council of Norway [295013]; Central Norway Regional Health Authority [90368401, 90265300]; Norwegian University of Science and Technology [90368401, 90265300]
CR AMADASUN M, 1989, IEEE T SYST MAN CYB, V19, P1264, DOI 10.1109/21.44046
   Unknown -, 2019, ARXIV PREPRINT ARXIV, V0, P0
   Armato SG, 2018, J MED IMAGING, V5, P0, DOI 10.1117/1.JMI.5.4.044501
   Barentsz JO, 2012, EUR RADIOL, V22, P746, DOI 10.1007/s00330-011-2377-y
   BLAND JM, 1986, LANCET, V1, P307, DOI 10.1016/s0140-6736(86)90837-8
   Chandra SS, 2012, IEEE T MED IMAGING, V31, P1955, DOI 10.1109/TMI.2012.2211377
   CHU A, 1990, PATTERN RECOGN LETT, V11, P415, DOI 10.1016/0167-8655(90)90112-F
   Friedman J, 2010, J STAT SOFTW, V33, P1, DOI 10.18637/jss.v033.i01
   Hambrock T, 2013, RADIOLOGY, V266, P521, DOI 10.1148/radiol.12111634
   HARALICK RM, 1973, IEEE T SYST MAN CYB, VSMC3, P610, DOI 10.1109/TSMC.1973.4309314
   Heimann T, 2009, IEEE T MED IMAGING, V28, P1251, DOI 10.1109/TMI.2009.2013851
   Jayadevan R, 2019, JOVE-J VIS EXP, V0, P0, DOI DOI 10.3791/59231
   Jemal A, 2011, CA-CANCER J CLIN, V61, P134, DOI 10.3322/caac.20115
   Klein S, 2008, MED PHYS, V35, P1407, DOI 10.1118/1.2842076
   Lemaître G, 2015, COMPUT BIOL MED, V60, P8, DOI 10.1016/j.compbiomed.2015.02.009
   Litjens G, 2014, IEEE T MED IMAGING, V33, P1083, DOI 10.1109/TMI.2014.2303821
   Litjens G, 2014, MED IMAGE ANAL, V18, P359, DOI 10.1016/j.media.2013.12.002
   Ma S, 2019, J MAGN RESON IMAGING, V50, P1914, DOI 10.1002/jmri.26777
   Milletari F, 2016, INT CONF 3D VISION, V0, PP565, DOI 10.1109/3DV.2016.79
   Min XD, 2019, EUR J RADIOL, V115, P16, DOI 10.1016/j.ejrad.2019.03.010
   Robinson R, 2019, J CARDIOVASC MAGN R, V21, P0, DOI 10.1186/s12968-019-0523-x
   Ronneberger O, 2015, LECT NOTES COMPUT SC, V9351, P234, DOI 10.1007/978-3-319-24574-4_28
   Roy AG, 2019, NEUROIMAGE, V195, P11, DOI 10.1016/j.neuroimage.2019.03.042
   Ruprecht O, 2012, EUR J RADIOL, V81, P456, DOI 10.1016/j.ejrad.2010.12.076
   Salembier C, 2018, RADIOTHER ONCOL, V127, P49, DOI 10.1016/j.radonc.2018.01.014
   Siegel R, 2014, CA-CANCER J CLIN, V64, P9, DOI 10.3322/caac.21208
   SUN CJ, 1983, COMPUT VISION GRAPH, V23, P341, DOI 10.1016/0734-189X(83)90032-4
   Sunoqrot MRS, 2021, MAGN RESON MATER PHY, V34, P309, DOI 10.1007/s10334-020-00871-3
   Thibault G, 2009, PATTERN RECOGNIT INF, V140, P145
   Tibshirani R, 1996, J ROY STAT SOC B, V58, P267, DOI 10.1111/j.2517-6161.1996.tb02080.x
   Tustison NJ, 2010, IEEE T MED IMAGING, V29, P1310, DOI 10.1109/TMI.2010.2046908
   Valindria VV, 2017, IEEE T MED IMAGING, V36, P1597, DOI 10.1109/TMI.2017.2665165
   van Griethuysen JJM, 2017, CANCER RES, V77, PE104, DOI 10.1158/0008-5472.CAN-17-0339
   Wang B, 2019, MED PHYS, V46, P1707, DOI 10.1002/mp.13416
   Wang SJ, 2014, BIOMED RES INT, V2014, P0, DOI 10.1155/2014/789561
   Weinreb JC, 2016, EUR UROL, V69, P16, DOI 10.1016/j.eururo.2015.08.052
   Xu LL, 2020, FRONT ONCOL, V10, P0, DOI 10.3389/fonc.2020.00940
   Yan K, 2019, COMPUT METH PROG BIO, V170, P11, DOI 10.1016/j.cmpb.2018.12.031
   Zavala-Romero O, 2020, STRAHLENTHER ONKOL, V196, P932, DOI 10.1007/s00066-020-01607-x
   Zeiler MD, 2014, LECT NOTES COMPUT SC, V8689, P818, DOI 10.1007/978-3-319-10590-1_53
NR 41
TC 16
Z9 17
U1 0
U2 8
PU MDPI
PI BASEL
PA ST ALBAN-ANLAGE 66, CH-4052 BASEL, SWITZERLAND
SN 
EI 2075-4418
J9 DIAGNOSTICS
JI Diagnostics
PD SEP 15
PY 2020
VL 10
IS 9
BP 
EP 
DI 10.3390/diagnostics10090714
PG 16
WC Medicine, General & Internal
SC General & Internal Medicine
GA OE9UE
UT WOS:000580865900001
PM 32961895
DA 2024-03-01
ER

PT J
AU Cao, JM
   Yang, JQ
   Ming, ZQ
   Wu, JL
   Yang, LQ
   Chen, TW
   Li, R
   Ou, J
   Zhang, XM
   Mu, QW
   Li, HJ
   Hu, JN
AF Cao, Jin-ming
   Yang, Jian-qiong
   Ming, Zhi-qiang
   Wu, Jia-long
   Yang, Li-qin
   Chen, Tian-wu
   Li, Rui
   Ou, Jing
   Zhang, Xiao-ming
   Mu, Qi-wen
   Li, Hong-jun
   Hu, Jiani
TI A radiomics model of liver CT to predict risk of hepatic encephalopathy secondary to hepatitis B related cirrhosis
SO EUROPEAN JOURNAL OF RADIOLOGY
LA English
DT Article
DE Hepatic encephalopathy; Liver cirrhosis; Hepatitis B; Computed tomography
ID genotype 4 role; diagnosis
AB Purpose: To build a radiomics model of liver contrast-enhanced computed tomography (CT) to predict hepatic encephalopathy secondary to Hepatitis B related cirrhosis. Materials and Methods: This study consisted of 304 consecutive patients with first-diagnosed hepatitis B related cirrhosis. 212 and 92 patients were randomly computer-generated into training and testing cohorts, among which 38 and 21 patients endured HE, respectively. 356 radiomics features of liver were extracted from portal venous-phase CT data, and 3 clinical features were collected from medical record. After data were standardized by Z-score, we used least absolute shrinkage and selection operator to choose useful radiomics features. Ultimately, three predictive models including a radiomics model, a clinical model and an integrated model of radiomics and clinical features were built by analysis of R-software. Predictive performance was tested by multivariable logistic regression, and evaluated by area under receiver-operating characteristic curve (AUC), and accuracy. Results: 19 radiomics features of liver CT were selected. The selected radiomics features and 3 relevant clinical features were applied to develop a radiomics model, a clinical model, and an integrated model of both radiomics and clinical features. The integrated model showed better performance than the radiomics model or clinical model to predict HE (AUC= 0.94 vs. 0.91 or 0.76, and 0.87 vs. 0.86 or 0.73; accuracy= 0.93 vs. 0.89 or 0.83, and 0.83 vs. 0.84 or 0.77) in the training and testing cohorts, respectively. Conclusion: The integrated model of radiomics and clinical features could well predict HE secondary to hepatitis B related cirrhosis.
C1 [Cao, Jin-ming; Yang, Jian-qiong; Ming, Zhi-qiang; Wu, Jia-long; Yang, Li-qin; Chen, Tian-wu; Li, Rui; Ou, Jing; Zhang, Xiao-ming] North Sichuan Med Coll, Affiliated Hosp, Sichuan Key Lab Med Imaging, 63 Wenhua Rd, Nanchong 637000, Sichuan, Peoples R China.
   [Cao, Jin-ming; Yang, Jian-qiong; Ming, Zhi-qiang; Wu, Jia-long; Yang, Li-qin; Chen, Tian-wu; Li, Rui; Ou, Jing; Zhang, Xiao-ming] North Sichuan Med Coll, Affiliated Hosp, Dept Radiol, 63 Wenhua Rd, Nanchong 637000, Sichuan, Peoples R China.
   [Cao, Jin-ming; Yang, Jian-qiong; Wu, Jia-long; Yang, Li-qin; Mu, Qi-wen] North Sichuan Med Coll, Nanchong Cent Hosp, Dept Radiol, Sch Clin Med 2, Nanchong 637000, Sichuan, Peoples R China.
   [Ming, Zhi-qiang] Zigong First Peoples Hosp, Dept Radiol, Zigong 643000, Sichuan, Peoples R China.
   [Li, Hong-jun] Capital Med Univ, Beijing YouAn Hosp, Dept Radiol, 8 XiTouTiao YouAnMenWai, Beijing 100069, Peoples R China.
   [Hu, Jiani] Wayne State Univ, Dept Radiol, Detroit, MI USA.
C3 North Sichuan Medical University; North Sichuan Medical University; North Sichuan Medical University; Capital Medical University; Wayne State University
RP Chen, TW (corresponding author), North Sichuan Med Coll, Affiliated Hosp, Sichuan Key Lab Med Imaging, 63 Wenhua Rd, Nanchong 637000, Sichuan, Peoples R China.; Chen, TW (corresponding author), North Sichuan Med Coll, Affiliated Hosp, Dept Radiol, 63 Wenhua Rd, Nanchong 637000, Sichuan, Peoples R China.; Li, HJ (corresponding author), Capital Med Univ, Beijing YouAn Hosp, Dept Radiol, 8 XiTouTiao YouAnMenWai, Beijing 100069, Peoples R China.
EM tianwuchen_nsmc@163.com; lihongjun00113@126.com
FU Key Project of National Natural Science Foundation of China [61936013]; Nanchong-University Cooperative Research Project [NSMC20170206]
CR Abdi H, 2010, ENCY RES DESIGN, V0, P935
   Acharya UR, 2018, J ZHEJIANG UNIV-SC B, V19, P6, DOI 10.1631/jzus.B1700260
   Amer Assoc Study Liver Dis, 2014, J HEPATOL, V61, P642, DOI 10.1016/j.jhep.2014.05.042
   Besheer T, 2018, TURK J GASTROENTEROL, V29, P299, DOI 10.5152/tjg.2018.17570
   Besheer T, 2017, J INTERF CYTOK RES, V37, P97, DOI 10.1089/jir.2016.0111
   Butterworth RF, 2019, DRUGS, V79, P17, DOI 10.1007/s40265-018-1017-0
   Chen CJ, 2018, GUT, V67, P595, DOI 10.1136/gutjnl-2017-315407
   Chen SQ, 2018, LANCET, V391, P1572, DOI 10.1016/S0140-6736(18)30499-9
   Chen TW, 2011, EUR J RADIOL, V80, P284, DOI 10.1016/j.ejrad.2010.07.006
   Domenicali M, 2014, HEPATOLOGY, V60, P1851, DOI 10.1002/hep.27322
   Ferenci P, 2002, HEPATOLOGY, V35, P716, DOI 10.1053/jhep.2002.31250
   Gillies RJ, 2016, RADIOLOGY, V278, P563, DOI 10.1148/radiol.2015151169
   Hou Z, 2018, J THORAC DIS, V10, P2256, DOI 10.21037/jtd.2018.03.123
   Liu J, 2007, LANCET, V369, P1582, DOI 10.1016/S0140-6736(07)60723-5
   Mirestean Camil Ciprian, 2019, MAEDICA (BUCUR), V14, P126, DOI 10.26574/maedica.2019.14.2.126
   Noh T, 2019, LASER SURG MED, V51, P790, DOI 10.1002/lsm.23111
   Peikert T, 2018, PLOS ONE, V13, P0, DOI 10.1371/journal.pone.0196910
   Peng J, 2018, DIAGN INTERV RADIOL, V24, P121, DOI 10.5152/dir.2018.17467
   Permuth JB, 2016, ONCOTARGET, V7, P85785, DOI 10.18632/oncotarget.11768
   Terrault NA, 2016, HEPATOLOGY, V63, P261, DOI 10.1002/hep.28156
   Wijdicks EFM, 2016, NEW ENGL J MED, V375, P1660, DOI 10.1056/NEJMra1600561
   Yang XG, 2018, J THORAC DIS, V10, PS807, DOI 10.21037/jtd.2018.03.126
   Zhang Lifei, 2015, MED PHYS, V42, P1341, DOI 10.1118/1.4908210
   Zhou HY, 2017, INT J CLIN EXP MED, V10, P9495
NR 24
TC 6
Z9 6
U1 1
U2 11
PU ELSEVIER IRELAND LTD
PI CLARE
PA ELSEVIER HOUSE, BROOKVALE PLAZA, EAST PARK SHANNON, CO, CLARE, 00000, IRELAND
SN 0720-048X
EI 1872-7727
J9 EUR J RADIOL
JI Eur. J. Radiol.
PD SEP 15
PY 2020
VL 130
IS 
BP 
EP 
DI 10.1016/j.ejrad.2020.109201
PG 7
WC Radiology, Nuclear Medicine & Medical Imaging
SC Radiology, Nuclear Medicine & Medical Imaging
GA NN4PS
UT WOS:000568772400006
PM 32738462
DA 2024-03-01
ER

PT J
AU Trivizakis, E
   Papadakis, GZ
   Souglakos, I
   Papanikolaou, N
   Koumakis, L
   Spandidos, DA
   Tsatsakis, A
   Karantanas, AH
   Marias, K
AF Trivizakis, Eleftherios
   Papadakis, Georgios Z.
   Souglakos, Ioannis
   Papanikolaou, Nikolaos
   Koumakis, Lefteris
   Spandidos, Demetrios A.
   Tsatsakis, Aristidis
   Karantanas, Apostolos H.
   Marias, Kostas
TI Artificial intelligence radiogenomics for advancing precision and effectiveness in oncologic care (Review)
SO INTERNATIONAL JOURNAL OF ONCOLOGY
LA English
DT Review
DE medical imaging; radiogenomics; artificial intelligence; deep learning; machine learning; precision medicine; oncology
ID convolutional neural-network; high-grade gliomas; cell lung-cancer; deep; radiomics
AB The new era of artificial intelligence (AI) has introduced revolutionary data-driven analysis paradigms that have led to significant advancements in information processing techniques in the context of clinical decision-support systems. These advances have created unprecedented momentum in computational medical imaging applications and have given rise to new precision medicine research areas. Radiogenomics is a novel research field focusing on establishing associations between radiological features and genomic or molecular expression in order to shed light on the underlying disease mechanisms and enhance diagnostic procedures towards personalized medicine. The aim of the current review was to elucidate recent advances in radiogenomics research, focusing on deep learning with emphasis on radiology and oncology applications. The main deep learning radiogenomics architectures, together with the clinical questions addressed, and the achieved genetic or molecular correlations are presented, while a performance comparison of the proposed methodologies is conducted. Finally, current limitations, potentially understudied topics and future research directions are discussed.
C1 [Trivizakis, Eleftherios; Papadakis, Georgios Z.; Papanikolaou, Nikolaos; Koumakis, Lefteris; Karantanas, Apostolos H.; Marias, Kostas] Fdn Res & Technol Hellas FORTH, Computat Biomed Lab CBML, 100 N Plastira St, Iraklion 70013, Greece.
   [Trivizakis, Eleftherios; Papadakis, Georgios Z.; Karantanas, Apostolos H.] Univ Crete, Dept Radiol, Sch Med, Iraklion 71003, Greece.
   [Souglakos, Ioannis] Univ Crete, Lab Translat Oncol, Sch Med, Iraklion 71003, Greece.
   [Souglakos, Ioannis] Univ Hosp Heraklion, Dept Med Oncol, Iraklion 71500, Greece.
   [Papanikolaou, Nikolaos] Champalimaud Fdn, Ctr Unknown, Computat Clin Imaging Grp, P-1400038 Lisbon, Portugal.
   [Spandidos, Demetrios A.] Univ Crete, Lab Clin Virol, Sch Med, Iraklion 71003, Greece.
   [Tsatsakis, Aristidis] Univ Crete, Lab Forens Sci & Toxicol, Sch Med, Iraklion 71003, Greece.
   [Marias, Kostas] Hellen Mediterranean Univ, Dept Elect & Comp Engn, Iraklion 71410, Greece.
C3 University of Crete; University of Crete; University Hospital of Heraklion; Fundacao Champalimaud; University of Crete; University of Crete; Hellenic Mediterranean University
RP Marias, K (corresponding author), Fdn Res & Technol Hellas FORTH, Computat Biomed Lab CBML, 100 N Plastira St, Iraklion 70013, Greece.
EM kmarias@ics.forth.gr
FU Stavros Niarchos Foundation
CR Afshar P, 2018, IEEE IMAGE PROC, V0, PP3129, DOI 10.1109/ICIP.2018.8451379
   Angus L, 2019, NAT GENET, V51, P1450, DOI 10.1038/s41588-019-0507-7
   Unknown -, 2017, P IEEE INT C COMPUTE, V0, P0
   Banerjee I, 2018, COMPUT MED IMAG GRAP, V65, P167, DOI 10.1016/j.compmedimag.2017.05.002
   Bibault JE, 2018, SCI REP-UK, V8, P0, DOI 10.1038/s41598-018-35359-7
   Bownes RJ, 2019, BREAST CANCER RES, V21, P0, DOI 10.1186/s13058-019-1159-3
   Cha KH, 2017, SCI REP-UK, V7, P0, DOI 10.1038/s41598-017-09315-w
   Cha KH, 2017, PROC SPIE, V10134, P0, DOI 10.1117/12.2254977
   Chang K, 2018, CLIN CANCER RES, V24, P1073, DOI 10.1158/1078-0432.CCR-17-2236
   Chang P, 2018, AM J NEURORADIOL, V39, P1201, DOI 10.3174/ajnr.A5667
   Chen WX, 2018, LECT NOTES COMPUT SC, V11046, P161, DOI 10.1007/978-3-030-00919-9_19
   Decuyper M, 2018, LECT NOTES COMPUT SC, V11072, P498, DOI 10.1007/978-3-030-00931-1_57
   El-Maouche D, 2016, J CLIN ENDOCR METAB, V101, P3575, DOI 10.1210/jc.2016-2052
   Fujishima H, 2017, PLOS ONE, V12, P0, DOI 10.1371/journal.pone.0188098
   Gevaert O, 2017, SCI REP-UK, V7, P0, DOI 10.1038/srep41674
   Gupta T, 2002, LANCET ONCOL, V3, P557, DOI 10.1016/S1470-2045(02)00853-7
   Ha R, 2019, J DIGIT IMAGING, V32, P276, DOI 10.1007/s10278-019-00179-2
   Huang G, 2017, PROC CVPR IEEE, V0, PP2261, DOI 10.1109/CVPR.2017.243
   Hussein S, 2017, IEEE T MED IMAGING, V36, P734, DOI 10.1109/TMI.2016.2636188
   Jansen Robin W, 2018, ONCOTARGET, V9, P20134, DOI 10.18632/oncotarget.24893
   Korfiatis P, 2017, J DIGIT IMAGING, V30, P622, DOI 10.1007/s10278-017-0009-z
   Lecun Y, 1998, P IEEE, V86, P2278, DOI 10.1109/5.726791
   Li ZJ, 2017, SCI REP-UK, V7, P0, DOI 10.1038/s41598-017-05848-2
   Liang S, 2018, GENES-BASEL, V9, P0, DOI 10.3390/genes9080382
   London AJ, 2019, HASTINGS CENT REP, V49, P15, DOI 10.1002/hast.973
   Molina JR, 2008, MAYO CLIN PROC, V83, P584, DOI 10.4065/83.5.584
   Newitt D, 1900, DOI 10.1186/S40644-018-0145-9, V0, P0
   Nitipir C, 2017, ONCOL LETT, V14, P7011, DOI 10.3892/ol.2017.7141
   Sabour S, 2017, P ADV NEUR INF PROC, V0, P3856
   Smedley NF, 2018, I S BIOMED IMAGING, V0, PP1529, DOI 10.1109/ISBI.2018.8363864
   Szegedy C, 2016, PROC CVPR IEEE, V0, PP2818, DOI 10.1109/CVPR.2016.308
   Trivizakis E, 2019, IEEE J BIOMED HEALTH, V23, P923, DOI 10.1109/JBHI.2018.2886276
   Wang S, 2019, EUR RESPIR J, V53, P0, DOI 10.1183/13993003.00986-2018
   Woodard GA, 2018, RADIOLOGY, V286, P60, DOI 10.1148/radiol.2017162333
   Yoon H, 2018, P 14 INT WORKSH BREA, V0, P75
   Ypsilantis PP, 2015, PLOS ONE, V10, P0, DOI 10.1371/journal.pone.0137036
   Yu DD, 2017, I S BIOMED IMAGING, V0, PP569, DOI 10.1109/ISBI.2017.7950585
   Zhou M, 2018, RADIOLOGY, V286, P307, DOI 10.1148/radiol.2017161845
   Zhou Y, 2018, PROC INT MICCAI BRAI, V0, P208
   Zhu Z, 2019, COMPUT BIOL MED, V115, P0, DOI 10.1016/j.compbiomed.2019.103498
   Zhu Z, 2019, COMPUT BIOL MED, V109, P85, DOI 10.1016/j.compbiomed.2019.04.018
NR 44
TC 37
Z9 37
U1 4
U2 28
PU SPANDIDOS PUBL LTD
PI ATHENS
PA POB 18179, ATHENS, 116 10, GREECE
SN 1019-6439
EI 1791-2423
J9 INT J ONCOL
JI Int. J. Oncol.
PD JUL 15
PY 2020
VL 57
IS 1
BP 43
EP 53
DI 10.3892/ijo.2020.5063
PG 11
WC Oncology
SC Oncology
GA ME9OB
UT WOS:000544982500003
PM 32467997
DA 2024-03-01
ER

PT J
AU Chen, JY
   Chen, Y
   Zheng, DC
   Pang, PP
   Lu, JP
   Zheng, X
AF Chen, Jiayou
   Chen, Ying
   Zheng, Dechun
   Pang, Peipei
   Lu, Jianping
   Zheng, Xiang
TI Pretreatment MR-Based Radiomics Signature as Potential Imaging Biomarker for Assessing the Expression of Topoisomerase II alpha (TOPO-IIα) in Rectal Cancer
SO JOURNAL OF MAGNETIC RESONANCE IMAGING
LA English
DT Article; Early Access
DE radiomics; DNA topoisomerases; magnetic resonance imaging; rectal cancer
ID prognosis
AB Background Rectal cancer (RC) is one of the most common cancers throughout the world. Chemotherapy or neoadjuvant chemotherapy play an important role in the treatment of advanced RC. Whether to add topoisomerase inhibitor to individualized chemotherapy is a puzzling question for clinicians. Purpose To investigate whether pretreatment MR-based radiomics signature can assess the expression of topoisomerase II alpha (TOPO-II alpha) in RC. Study Type Retrospective. Population In all, 122 patients with RC. Field Strength/Sequence: Pretreatment 3.0T; T2WI turbo spin echo (TSE) sequence. Assessment A training group (n = 85) and a test group (n = 37) with pathologically confirmed RC. Patients underwent TOPO-II alpha expression. A total of 180 radiomics features were extracted from oblique axial T2WI TSE images of the entire primary tumor. The least absolute shrinkage and selection operator (LASSO) regression model was used to reduce the dimension of the data and select the features. Statistical Tests The assessment models were established by multivariable logistic regression analysis. The performance of the model was assessed by the receiver operating characteristic (ROC) curve, nomogram, and calibration. Results The radiomics signature, which consisted of 10 selected optimal features, was significantly associated with TOPO-II alpha expression (P < 0.01 for both training and test groups). The area under the curve (AUC), the sensitivity, and the specificity for assessing TOPO-II alpha expression, were 0.859, 0.872, and 0.739, respectively, in the training group, while they were 0.762, 0.941, and 0.600 in the test group. The nomogram model of the radiomics signature (Rad-score) had good calibration. Calibration curves were plotted to assess the calibration of the radiomics nomogram that was accompanied with the Hosmer-Lemeshow test (P = 0.52). Data Conclusion The proposed pretreatment MR-based radiomics signature was associated with TOPO-II alpha expression. A radiomics nomogram might be helpful in the individualized assessment of TOPO-II alpha expression in patients with RC. Technical Efficacy: Stage 2 J. Magn. Reson. Imaging 2019.
C1 [Chen, Jiayou; Chen, Ying; Zheng, Dechun; Zheng, Xiang] Fujian Canc Hosp, Dept Radiol, Fuzhou 350014, Fujian, Peoples R China.
   [Chen, Jiayou; Chen, Ying; Zheng, Dechun; Lu, Jianping; Zheng, Xiang] Fujian Med Univ Canc Hosp, Fuzhou 350014, Fujian, Peoples R China.
   [Pang, Peipei] GE Healthcare China, Hangzhou, Zhejiang, Peoples R China.
   [Lu, Jianping] Fujian Canc Hosp, Dept Pathol, Fuzhou, Fujian, Peoples R China.
C3 General Electric
RP Chen, Y (corresponding author), Fujian Canc Hosp, Dept Radiol, Fuzhou 350014, Fujian, Peoples R China.; Chen, Y (corresponding author), Fujian Med Univ Canc Hosp, Fuzhou 350014, Fujian, Peoples R China.
EM cheyne09@163.com
CR Aerts HJWL, 2014, NAT COMMUN, V5, P0, DOI 10.1038/ncomms5006
   Bansal S, 2017, MED RES REV, V37, P404, DOI 10.1002/med.21417
   Boldrini L, 2019, RADIOL MED, V124, P145, DOI 10.1007/s11547-018-0951-y
   Chen SH, 2013, ANNU REV BIOCHEM, V82, P139, DOI 10.1146/annurev-biochem-061809-100002
   Cui YF, 2019, EUR RADIOL, V29, P1211, DOI 10.1007/s00330-018-5683-9
   Daumar P, 2014, EUR J MED CHEM, V86, P769, DOI 10.1016/j.ejmech.2014.09.019
   Elshimali Yahya I, 2018, J CANCER RES ONCOBIOL, V1, P0, DOI 10.31021/jcro.20181107
   Ferlay J, 2019, INT J CANCER, V144, P1941, DOI 10.1002/ijc.31937
   Gao XH, 2012, INT J COLORECTAL DIS, V27, P429, DOI 10.1007/s00384-011-1346-x
   Gillies RJ, 2010, CLIN RADIOL, V65, P517, DOI 10.1016/j.crad.2010.04.005
   Hong Y, 2012, NEUROSCI LETT, V518, P138, DOI 10.1016/j.neulet.2012.04.071
   Horvat N, 2018, RADIOL CLIN N AM, V56, P751, DOI 10.1016/j.rcl.2018.04.004
   Huang YQ, 2016, J CLIN ONCOL, V34, P2157, DOI 10.1200/JCO.2015.65.9128
   Ioannidis A, 2018, MOL CLIN ONCOL, V9, P135, DOI 10.3892/mco.2018.1658
   Keek SA, 2018, BRIT J RADIOL, V91, P0, DOI 10.1259/bjr.20170926
   Li H, 2008, J BIOL CHEM, V283, P6209, DOI 10.1074/jbc.M709007200
   Limkin EJ, 2017, ANN ONCOL, V28, P1191, DOI 10.1093/annonc/mdx034
   Ma B, 2017, INT J CANCER, V141, P1052, DOI 10.1002/ijc.30805
   Nitiss JL, 2009, NAT REV CANCER, V9, P327, DOI 10.1038/nrc2608
   Press MF, 2011, J CLIN ONCOL, V29, P859, DOI 10.1200/JCO.2009.27.5644
   Ramamoorthy M, 2012, NUCLEIC ACIDS RES, V40, P1621, DOI 10.1093/nar/gkr844
   Ren L, 2018, J CANCER, V9, P2082, DOI 10.7150/jca.23681
   Shagisultanova EI, 2004, CANCER LETT, V216, P221, DOI 10.1016/j.canlet.2004.06.011
   Sheng LM, 2011, HEPATO-GASTROENTEROL, V58, P359
   Sun R, 2018, LANCET ONCOL, V19, P1180, DOI 10.1016/S1470-2045(18)30413-3
   Tokiniwa H, 2012, BREAST CANCER-TOKYO, V19, P309, DOI 10.1007/s12282-011-0291-4
   Vos SM, 2011, NAT REV MOL CELL BIO, V12, P827, DOI 10.1038/nrm3228
   Wu SY, 2014, PLOS ONE, V9, P0, DOI 10.1371/journal.pone.0112220
   Yang Fa-da, 2010, NAN FANG YI KE DA XUE XUE BAO, V30, P1959
   Yang L, 2018, EUR RADIOL, V28, P2058, DOI 10.1007/s00330-017-5146-8
   Zhang H, 2019, ABDOM RADIOL, V44, P65, DOI 10.1007/s00261-018-1682-1
   Zheng FC, 2017, J ENVIRON PATHOL TOX, V36, P207, DOI 10.1615/JEnvironPatholToxicolOncol.2017018602
NR 32
TC 8
Z9 10
U1 0
U2 7
PU WILEY
PI HOBOKEN
PA 111 RIVER ST, HOBOKEN 07030-5774, NJ USA
SN 1053-1807
EI 1522-2586
J9 J MAGN RESON IMAGING
JI J. Magn. Reson. Imaging
PD 2020 JUN
PY 2020
VL 51
IS 6
BP 1881
EP 1889
DI 10.1002/jmri.26972
EA NOV 2019
PG 9
WC Radiology, Nuclear Medicine & Medical Imaging
SC Radiology, Nuclear Medicine & Medical Imaging
GA LN0TH
UT WOS:000493579200001
PM 31675149
DA 2024-03-01
ER

PT J
AU Ansquer, C
   Drui, D
   Mirallié, E
   Renaudin-Autain, K
   Denis, A
   Gimenez-Roqueplo, AP
   Leux, C
   Toulgoat, F
   Kraeber-Bodéré, F
   Carlier, T
AF Ansquer, Catherine
   Drui, Delphine
   Mirallie, Eric
   Renaudin-Autain, Karine
   Denis, Antoine
   Gimenez-Roqueplo, Anne-Paule
   Leux, Christophe
   Toulgoat, Frederique
   Kraeber-Bodere, Francoise
   Carlier, Thomas
TI Usefulness of FDG-PET/CT-Based Radiomics for the Characterization and Genetic Orientation of Pheochromocytomas Before Surgery
SO CANCERS
LA English
DT Article
DE pheochromocytoma; paraganglioma; 18FDG; PET; CT; radiomics; adrenal gland; germline mutation
ID cell lung-cancer; texture analysis; f-18-fdg uptake; paraganglioma; repeatability; guideline; features; society; impact; tumors
AB Simple Summary Around 40% of patients with pheochromocytomas (PHEO) carry a germline mutation. Early germline mutation identification is important for accurate treatment and follow-up in affected patients. The aim of our retrospective study was to assess the potential added value of FDG-PET/CT radiomics for the characterization of PHEO and their genetic orientation prior to surgery and genetic testing. We confirmed in an homogeneous population of 52 PHEO (49 patients) the usual avidity of these tumors for FDG (92%) and the impact of germline mutation on their phenotypic presentations with higher SUVmax observed in Cluster-1-related genes. Radiomics biomarkers provided valuable additional and independent information for discriminating genetically determined PHEO (Cluster-1 or Cluster-2-related genes) as well as sporadic forms. FDG-PET/CT is then useful for preoperative detection of PHEO, and when combined with texture features, provides evidences for a genetic predisposition. Purpose: To assess the potential added value of FDG-PET/CT radiomics for the characterization of pheochromocytomas (PHEO) and their genetic orientation prior to surgery and genetic testing. Methods: This retrospective monocentric study, included 49 patients (52 tumors) that underwent both FDG-PET/CT and MIBG scan before surgery. A germline mutation was secondarily identified in 13 patients in one of the genes related to Cluster 1 (n = 4) or Cluster 2 (n = 9). No mutation was identified in 32 patients and 4 did not have genetic testing. Correlation between several PET-based biomarkers, including SUVmax, metabolic tumor volume (MTV), total lesion glycolysis (TLG) and textural features, and biochemical and genetic features were analyzed. Results: Sensitivity of FDG-PET/CT alone was 92%, and 98% when combined to MIBG. The SUVmax was significantly higher for mutated tumors classified in Cluster 1 than in Cluster 2 (p = 0.002) or for tumors with no identified mutations (p = 0.04). MTV and TLG of the tumors with the most intense uptake discriminated mutated Cluster 2 from sporadic tumors, but not from Cluster 1 tumors. Textural features combined with MTV led to better differentiation between sporadic and mutated tumors (p < 0.05). Conclusion: FDG-PET/CT is useful for preoperative characterization of PHEO, and when combined with radiomics biomarkers, provides evidences for a genetic predisposition.
C1 [Ansquer, Catherine; Denis, Antoine; Kraeber-Bodere, Francoise; Carlier, Thomas] Univ Hosp Nantes, Nucl Med Dept, Pl Alexis Ricordeau, F-44093 Nantes, France.
   [Ansquer, Catherine; Kraeber-Bodere, Francoise; Carlier, Thomas] Univ Nantes, CRCINA, INSERM, CNRS, F-44007 Nantes, France.
   [Drui, Delphine] Univ Hosp Nantes, Endocrinol Dept, Blvd Jacques Monod, F-44092 Nantes, France.
   [Mirallie, Eric] Univ Hosp Nantes, Inst Malad Appareil Digestif IMAD, Digest & Endocrine Surg Dept CCDE, Pl Alexis Ricordeau, F-44093 Nantes, France.
   [Renaudin-Autain, Karine] Univ Hosp Nantes, Anatomopathol Dept, Pl Alexis Ricordeau, F-44093 Nantes, France.
   [Gimenez-Roqueplo, Anne-Paule] Hop Europeen Georges Pompidou, AP HP, Genet Dept, F-75015 Paris, France.
   [Gimenez-Roqueplo, Anne-Paule] Univ Paris, PARCC, INSERM, F-75015 Paris, France.
   [Leux, Christophe] Univ Hosp Nantes, Med Informat Dept, Pl Alexis Ricordeau, F-44093 Nantes, France.
   [Toulgoat, Frederique] Univ Hosp Nantes, Radiol Dept, Pl Alexis Ricordeau, F-44093 Nantes, France.
C3 Nantes Universite; CHU de Nantes; Institut National de la Sante et de la Recherche Medicale (Inserm); Centre National de la Recherche Scientifique (CNRS); Nantes Universite; Nantes Universite; CHU de Nantes; Nantes Universite; CHU de Nantes; Nantes Universite; CHU de Nantes; Assistance Publique Hopitaux Paris (APHP); Universite Paris Cite; Hopital Universitaire Cochin - APHP; Hopital Universitaire Saint-Louis - APHP; Hopital Universitaire Europeen Georges-Pompidou - APHP; Institut National de la Sante et de la Recherche Medicale (Inserm); Universite Paris Cite; Nantes Universite; CHU de Nantes; Nantes Universite; CHU de Nantes
RP Ansquer, C (corresponding author), Univ Hosp Nantes, Nucl Med Dept, Pl Alexis Ricordeau, F-44093 Nantes, France.; Ansquer, C (corresponding author), Univ Nantes, CRCINA, INSERM, CNRS, F-44007 Nantes, France.
EM catherine.ansquer@chu-nantes.fr; delphine.drui@chu-nantes.fr; eric.mirallie@chu-nantes.fr; karine.renaudin@chu-nantes.fr; a.denis@ch-rodez.fr; anne-paule.gimenez-roqueplo@aphp.fr; christophe.leux@chu-nantes.fr; frederique.toulgoat@chu-nantes.fr; francoise.bodere@chu-nantes.fr; thomas.carlier@chu-nantes.fr
FU French National Agency for Research called "Investissements d'Avenir" IRON Labex [ANR-11-LABX-0018-01]; SIRIC ILIAD [INCa-DGOS-Inserm_12558]
CR Amodru V, 2018, EUR J NUCL MED MOL I, V45, P278, DOI 10.1007/s00259-017-3833-y
   Ansquer C, 2010, EUR J NUCL MED MOL I, V37, P1669, DOI 10.1007/s00259-010-1471-8
   Bailly C, 2016, PLOS ONE, V11, P0, DOI 10.1371/journal.pone.0159984
   Ben Aim L, 2019, J MED GENET, V56, P513, DOI 10.1136/jmedgenet-2018-105714
   Blake MA, 2006, RADIOLOGY, V238, P970, DOI 10.1148/radiol.2383042164
   Bozkurt MF, 2017, EUR J NUCL MED MOL I, V44, P1588, DOI 10.1007/s00259-017-3728-y
   Desseroit MC, 2017, J NUCL MED, V58, P406, DOI 10.2967/jnumed.116.180919
   Eisenhofer Graeme, 2017, CLIN BIOCHEM REV, V38, P69
   Favier J, 2009, PLOS ONE, V4, P0, DOI 10.1371/journal.pone.0007094
   Gimenez-Roqueplo AP, 2013, J CLIN ENDOCR METAB, V98, PE162, DOI 10.1210/jc.2012-2975
   Hatt M, 2017, EUR J NUCL MED MOL I, V44, P151, DOI 10.1007/s00259-016-3427-0
   Lambin P, 2012, EUR J CANCER, V48, P441, DOI 10.1016/j.ejca.2011.11.036
   Lenders JWM, 2014, J CLIN ENDOCR METAB, V99, P1915, DOI 10.1210/jc.2014-1498
   Luster M, 2010, EUR J NUCL MED MOL I, V37, P484, DOI 10.1007/s00259-009-1294-7
   Mlika Mona, 2013, TUNIS MED, V91, P209
   Moreau A, 2017, NUCL MED COMMUN, V38, P771, DOI 10.1097/MNM.0000000000000708
   Nakajo M, 2017, ABDOM RADIOL, V42, P2882, DOI 10.1007/s00261-017-1207-3
   Plouin PF, 2016, EUR J ENDOCRINOL, V174, PG1, DOI 10.1530/EJE-16-0033
   Taïeb D, 2004, CLIN ENDOCRINOL, V61, P102, DOI 10.1111/j.1365-2265.2004.02077.x
   Taïeb D, 2019, EUR J NUCL MED MOL I, V46, P2112, DOI 10.1007/s00259-019-04398-1
   Taïeb D, 2009, J NUCL MED, V50, P711, DOI 10.2967/jnumed.108.060731
   Tessonnier L, 2013, WORLD J SURG, V37, P107, DOI 10.1007/s00268-012-1802-y
   Timmers HJLM, 2007, J CLIN ONCOL, V25, P2262, DOI 10.1200/JCO.2006.09.6297
   Timmers HJLM, 2012, J NATL CANCER I, V104, P700, DOI 10.1093/jnci/djs188
   Tiwari A, 2017, J MED IMAG RADIAT ON, V61, P745, DOI 10.1111/1754-9485.12620
   Toledo RA, 2017, NAT REV ENDOCRINOL, V13, P233, DOI 10.1038/nrendo.2016.185
   van Berkel A, 2014, CLIN ENDOCRINOL, V81, P329, DOI 10.1111/cen.12482
   van Berkel A, 2014, J NUCL MED, V55, P1253, DOI 10.2967/jnumed.114.137034
   van Velden FHP, 2016, MOL IMAGING BIOL, V18, P788, DOI 10.1007/s11307-016-0940-2
   Warfield SK, 2004, IEEE T MED IMAGING, V23, P903, DOI 10.1109/TMI.2004.828354
   Zhang GMY, 2017, ABDOM RADIOL, V42, P2305, DOI 10.1007/s00261-017-1118-3
   Zwanenburg A, 2020, RADIOLOGY, V295, P328, DOI 10.1148/radiol.2020191145
NR 32
TC 14
Z9 14
U1 0
U2 1
PU MDPI
PI BASEL
PA ST ALBAN-ANLAGE 66, CH-4052 BASEL, SWITZERLAND
SN 
EI 2072-6694
J9 CANCERS
JI Cancers
PD SEP 15
PY 2020
VL 12
IS 9
BP 
EP 
DI 10.3390/cancers12092424
PG 15
WC Oncology
SC Oncology
GA OF6VS
UT WOS:000581343200001
PM 32859070
DA 2024-03-01
ER

PT J
AU Martin-Gonzalez, P
   Crispin-Ortuzar, M
   Rundo, L
   Delgado-Ortet, M
   Reinius, M
   Beer, L
   Woitek, R
   Ursprung, S
   Addley, H
   Brenton, JD
   Markowetz, F
   Sala, E
AF Martin-Gonzalez, Paula
   Crispin-Ortuzar, Mireia
   Rundo, Leonardo
   Delgado-Ortet, Maria
   Reinius, Marika
   Beer, Lucian
   Woitek, Ramona
   Ursprung, Stephan
   Addley, Helen
   Brenton, James D.
   Markowetz, Florian
   Sala, Evis
TI Integrative radiogenomics for virtual biopsy and treatment monitoring in ovarian cancer
SO INSIGHTS INTO IMAGING
LA English
DT Review
DE Radiomics; Radiogenomics; Ovarian cancer; Tumour habitats; Virtual biopsies
ID relevant gene signatures; imaging phenotypes; intratumor heterogeneity; tumor heterogeneity; molecular subtypes; radiomics; expression; evolution; associations; sensitivity
AB BackgroundOvarian cancer survival rates have not changed in the last 20years. The majority of cases are High-grade serous ovarian carcinomas (HGSOCs), which are typically diagnosed at an advanced stage with multiple metastatic lesions. Taking biopsies of all sites of disease is infeasible, which challenges the implementation of stratification tools based on molecular profiling.Main bodyIn this review, we describe how these challenges might be overcome by integrating quantitative features extracted from medical imaging with the analysis of paired genomic profiles, a combined approach called radiogenomics, to generate virtual biopsies. Radiomic studies have been used to model different imaging phenotypes, and some radiomic signatures have been associated with paired molecular profiles to monitor spatiotemporal changes in the heterogeneity of tumours. We describe different strategies to integrate radiogenomic information in a global and local manner, the latter by targeted sampling of tumour habitats, defined as regions with distinct radiomic phenotypes.ConclusionLinking radiomics and biological correlates in a targeted manner could potentially improve the clinical management of ovarian cancer. Radiogenomic signatures could be used to monitor tumours during the course of therapy, offering additional information for clinical decision making. In summary, radiogenomics may pave the way to virtual biopsies and treatment monitoring tools for integrative tumour analysis.
C1 [Martin-Gonzalez, Paula; Crispin-Ortuzar, Mireia; Reinius, Marika; Addley, Helen; Brenton, James D.; Markowetz, Florian] Univ Cambridge, Canc Res UK Cambridge Inst, Cambridge CB2 0RE, England.
   [Martin-Gonzalez, Paula; Crispin-Ortuzar, Mireia; Rundo, Leonardo; Delgado-Ortet, Maria; Reinius, Marika; Beer, Lucian; Woitek, Ramona; Ursprung, Stephan; Brenton, James D.; Markowetz, Florian; Sala, Evis] Univ Cambridge, Canc Res UK Cambridge Ctr, Cambridge CB2 0RE, England.
   [Rundo, Leonardo; Delgado-Ortet, Maria; Beer, Lucian; Woitek, Ramona; Ursprung, Stephan; Addley, Helen; Sala, Evis] Univ Cambridge, Dept Radiol, Cambridge CB2 0QQ, England.
   [Beer, Lucian; Woitek, Ramona] Med Univ Vienna, Dept Biomed Imaging & Image Guided Therapy, A-1090 Vienna, Austria.
   [Addley, Helen] Cambridge Univ Hosp NHS Fdn Trust, Addenbrookes Hosp, Cambridge CB2 0QQ, England.
C3 Cancer Research UK; CRUK Cambridge Institute; University of Cambridge; CRUK Cambridge Institute; Cancer Research UK; University of Cambridge; University of Cambridge; Medical University of Vienna; Cambridge University Hospitals NHS Foundation Trust; Addenbrooke's Hospital; University of Cambridge
RP Sala, E (corresponding author), Univ Cambridge, Canc Res UK Cambridge Ctr, Cambridge CB2 0RE, England.; Sala, E (corresponding author), Univ Cambridge, Dept Radiol, Cambridge CB2 0QQ, England.
EM es220@medschl.cam.ac.uk
FU European Union's Horizon 2020 research and innovation programme under the Marie Sklodowska-Curie grant [766030]; Cancer Research UK Cambridge Institute [C14303/A17197]; Mark Foundation for Cancer Research; Cancer Research UK Cambridge Centre [C9685/A25177]; Marie Curie Actions (MSCA) [766030] Funding Source: Marie Curie Actions (MSCA)
CR Aerts HJWL, 2014, NAT COMMUN, V5, P0, DOI 10.1038/ncomms5006
   Alkema NG, 2016, DRUG RESIST UPDATE, V24, P55, DOI 10.1016/j.drup.2015.11.005
   Anderson ARA, 2006, CELL, V127, P905, DOI 10.1016/j.cell.2006.09.042
   Unknown -, 2017, NAT COMMUN, V0, P0, DOI DOI 10.1038/S41467-017-00962-1
   Apte AP, 2018, MED PHYS, V45, P3713, DOI 10.1002/mp.13046
   Ashraf AB, 2014, RADIOLOGY, V272, P374, DOI 10.1148/radiol.14131375
   Avanzo M, 2017, PHYS MEDICA, V38, P122, DOI 10.1016/j.ejmp.2017.05.071
   Beer L, 2020, EUR RADIOL, V0, P0, DOI DOI 10.17863/CAM.49644
   Bowtell DD, 2015, NAT REV CANCER, V15, P668, DOI 10.1038/nrc4019
   Brown R, 2008, CLIN CANCER RES, V14, P2357, DOI 10.1158/1078-0432.CCR-07-1964
   Buckler AJ, 2011, RADIOLOGY, V258, P906, DOI 10.1148/radiol.10100799
   Cancer Genome Atlas Research Network, 2011, NATURE, V474, P609, DOI 10.1038/nature10166
   Ciriello G, 2013, NAT GENET, V45, P1127, DOI 10.1038/ng.2762
   Colombo PE, 2014, CRIT REV ONCOL HEMAT, V89, P207, DOI 10.1016/j.critrevonc.2013.08.017
   Cottereau AS, 2016, CLIN CANCER RES, V22, P3801, DOI 10.1158/1078-0432.CCR-15-2825
   Crispin-Ortuzar M, 2019, 658831 BIORXIV, V0, P0, DOI DOI 10.1101/658831
   Cui Y, 2017, EUR RADIOL, V27, P3583, DOI 10.1007/s00330-017-4751-x
   Cunnea P, 2014, FRONT ONCOL, V4, P0, DOI 10.3389/fonc.2014.00081
   Dwivedi DK, 2018, UROLOGY, V112, P209, DOI 10.1016/j.urology.2017.08.056
   Etemadmoghadam D, 2009, CLIN CANCER RES, V15, P1417, DOI 10.1158/1078-0432.CCR-08-1564
   Fotopoulou C, 2017, EUR J OBSTET GYN R B, V213, P123, DOI 10.1016/j.ejogrb.2017.04.016
   Gatenby RA, 2013, RADIOLOGY, V269, P8, DOI 10.1148/radiol.13122697
   Gerlinger M, 2012, NEW ENGL J MED, V366, P883, DOI 10.1056/NEJMoa1113205
   Gillies RJ, 2016, RADIOLOGY, V278, P563, DOI 10.1148/radiol.2015151169
   Grossmann P, 2017, ELIFE, V6, P0, DOI 10.7554/eLife.23421
   HARALICK RM, 1973, IEEE T SYST MAN CYB, VSMC3, P610, DOI 10.1109/TSMC.1973.4309314
   Hoppe MM, 2018, JNCI-J NATL CANCER I, V110, P704, DOI 10.1093/jnci/djy085
   Hosny A, 2019, LANCET DIGIT HEALTH, V1, PE106, DOI 10.1016/S2589-7500(19)30062-7
   Hurrell SL, 2018, J MED IMAGING, V5, P0, DOI 10.1117/1.JMI.5.1.011004
   Hwang HC, 2005, ONCOGENE, V24, P2776, DOI 10.1038/sj.onc.1208613
   Hyman DM, 2012, CANCER-AM CANCER SOC, V118, P3703, DOI 10.1002/cncr.26655
   Jamal-Hanjani M, 2017, NEW ENGL J MED, V376, P2109, DOI 10.1056/NEJMoa1616288
   Kim S, 2018, NPJ PRECIS ONCOL, V2, P0, DOI 10.1038/s41698-018-0063-0
   Kitamura T, 2015, NAT REV IMMUNOL, V15, P73, DOI 10.1038/nri3789
   Kohn EC, 2017, AM SOC CLIN ONC ED B, V37, P443, DOI 10.14694/EDBK_174718
   Lambin P, 2017, NAT REV CLIN ONCOL, V14, P749, DOI 10.1038/nrclinonc.2017.141
   Lambin P, 2012, EUR J CANCER, V48, P441, DOI 10.1016/j.ejca.2011.11.036
   Larue RTHM, 2017, BRIT J RADIOL, V90, P0, DOI 10.1259/bjr.20160665
   Li YM, 2018, EUR RADIOL, V28, P356, DOI 10.1007/s00330-017-4964-z
   Lisio MA, 2019, INT J MOL SCI, V20, P0, DOI 10.3390/ijms20040952
   Liu J, 2012, CANCER GENET-NY, V205, P34, DOI 10.1016/j.cancergen.2012.01.008
   Lo Gullo R, 2020, INSIGHTS IMAGING, V11, P0, DOI 10.1186/s13244-019-0795-6
   Lu HN, 2019, NAT COMMUN, V10, P0, DOI 10.1038/s41467-019-08718-9
   Maley CC, 2017, NAT REV CANCER, V17, P605, DOI 10.1038/nrc.2017.69
   Mazurowski MA, 2015, J AM COLL RADIOL, V12, P862, DOI 10.1016/j.jacr.2015.04.019
   McGarry SD, 2019, TOMOGRAPHY, V5, P127, DOI 10.18383/j.tom.2018.00033
   McGarry SD, 2018, INT J RADIAT ONCOL, V101, P1179, DOI 10.1016/j.ijrobp.2018.04.044
   McPherson A, 2016, NAT GENET, V48, P758, DOI 10.1038/ng.3573
   Meyer M, 2019, RADIOLOGY, V293, P583, DOI 10.1148/radiol.2019190928
   Mishra S, 2016, MOL CELL BIOL, V36, P1050, DOI 10.1128/MCB.00652-15
   Montagnon E, 2020, INSIGHTS IMAGING, V11, P0, DOI 10.1186/s13244-019-0832-5
   Nougaret S, 2017, RADIOLOGY, V285, P472, DOI 10.1148/radiol.2017161697
   OConnor JPB, 2015, CLIN CANCER RES, V21, P249, DOI 10.1158/1078-0432.CCR-14-0990
   Papanikolaou N, 2020, CANCER IMAGING, V20, P0, DOI 10.1177/1077559520932665
   Parekh V, 2016, EXPERT REV PRECIS ME, V1, P207, DOI 10.1080/23808993.2016.1164013
   Parmar C, 2015, SCI REP-UK, V5, P0, DOI 10.1038/srep13087
   Pinker K, 2018, J MAGN RESON IMAGING, V47, P604, DOI 10.1002/jmri.25870
   Pokhriyal Ruchika, 2019, BIOMARK CANCER, V11, P1179299X19860815, DOI 10.1177/1179299X19860815
   Rizzo S, 2018, EUR RADIOL EXP, V2, P0
   Rizzo S, 2018, EUR RADIOL, V28, P4849, DOI 10.1007/s00330-018-5389-z
   Sala E, 2017, CLIN RADIOL, V72, P3, DOI 10.1016/j.crad.2016.09.013
   Salomon-Perzynski A, 2017, ARCH GYNECOL OBSTET, V295, P569, DOI 10.1007/s00404-017-4292-1
   Sanduleanu S, 2018, RADIOTHER ONCOL, V127, P349, DOI 10.1016/j.radonc.2018.03.033
   Segal E, 2007, NAT BIOTECHNOL, V25, P675, DOI 10.1038/nbt1306
   Stack MS, 2019, CANCERS, V11, P0, DOI 10.3390/cancers11010021
   Stoyanova R, 2016, ONCOTARGET, V7, P53362, DOI 10.18632/oncotarget.10523
   Tothill RW, 2008, CLIN CANCER RES, V14, P5198, DOI 10.1158/1078-0432.CCR-08-0196
   Traverso A, 2018, INT J RADIAT ONCOL, V102, P1143, DOI 10.1016/j.ijrobp.2018.05.053
   Trout AT, 2017, J CLIN PATHOL, V70, P984, DOI 10.1136/jclinpath-2016-204293
   Turkbey B, 2011, J UROLOGY, V186, P1818, DOI 10.1016/j.juro.2011.07.013
   Vargas HA, 2017, RADIOLOGY, V285, P482, DOI 10.1148/radiol.2017161870
   Vargas HA, 2017, EUR RADIOL, V27, P3991, DOI 10.1007/s00330-017-4779-y
   Vargas HA, 2015, RADIOLOGY, V274, P742, DOI 10.1148/radiol.14141477
   Vaughan S, 2011, NAT REV CANCER, V11, P719, DOI 10.1038/nrc3144
   Velazquez ER, 2017, CANCER RES, V77, P3922, DOI 10.1158/0008-5472.CAN-17-0122
   Verhaak RGW, 2013, J CLIN INVEST, V123, P517, DOI 10.1172/JCI65833
   Vial A, 2018, TRANSL CANCER RES, V7, P803, DOI 10.21037/tcr.2018.05.02
   Weigelt Britta, 2019, JCO PRECIS ONCOL, V3, P0, DOI 10.1200/PO.18.00410
   Weinstein JN, 2013, NAT GENET, V45, P1113, DOI 10.1038/ng.2764
   Wu J, 2017, J MAGN RESON IMAGING, V46, P1017, DOI 10.1002/jmri.25661
   Yamamoto S, 2016, RADIOLOGY, V280, P261, DOI 10.1148/radiol.2016160259
   Yang D, 2011, JAMA-J AM MED ASSOC, V306, P1557, DOI 10.1001/jama.2011.1456
   Yang JY, 2013, J CLIN INVEST, V123, P3740, DOI 10.1172/JCI68509
NR 83
TC 26
Z9 27
U1 3
U2 12
PU SPRINGER
PI NEW YORK
PA ONE NEW YORK PLAZA, SUITE 4600, NEW YORK, NY, UNITED STATES
SN 1869-4101
EI 
J9 INSIGHTS IMAGING
JI Insights Imaging
PD AUG 17
PY 2020
VL 11
IS 1
BP 
EP 
DI 10.1186/s13244-020-00895-2
PG 10
WC Radiology, Nuclear Medicine & Medical Imaging
SC Radiology, Nuclear Medicine & Medical Imaging
GA NG9CW
UT WOS:000564279200001
PM 32804260
DA 2024-03-01
ER

PT J
AU Veeraraghavan, H
   Friedman, CF
   DeLair, DF
   Nincevic, J
   Himoto, Y
   Bruni, SG
   Cappello, G
   Petkovska, I
   Nougaret, S
   Nikolovski, I
   Zehir, A
   Abu-Rustum, NR
   Aghajanian, C
   Zamarin, D
   Cadoo, KA
   Diaz, LA
   Leitao, MM
   Makker, V
   Soslow, RA
   Mueller, JJ
   Weigelt, B
   Lakhman, Y
AF Veeraraghavan, Harini
   Friedman, Claire F.
   DeLair, Deborah F.
   Nincevic, Josip
   Himoto, Yuki
   Bruni, Silvio G.
   Cappello, Giovanni
   Petkovska, Iva
   Nougaret, Stephanie
   Nikolovski, Ines
   Zehir, Ahmet
   Abu-Rustum, Nadeem R.
   Aghajanian, Carol
   Zamarin, Dmitriy
   Cadoo, Karen A.
   Diaz, Luis A., Jr.
   Leitao, Mario M., Jr.
   Makker, Vicky
   Soslow, Robert A.
   Mueller, Jennifer J.
   Weigelt, Britta
   Lakhman, Yulia
TI Machine learning-based prediction of microsatellite instability and high tumor mutation burden from contrast-enhanced computed tomography in endometrial cancers
SO SCIENTIFIC REPORTS
LA English
DT Article
ID phase-ii trial; regularization paths; carcinoma; classification; landscape; diagnosis; selection
AB To evaluate whether radiomic features from contrast-enhanced computed tomography (CE-CT) can identify DNA mismatch repair deficient (MMR-D) and/or tumor mutational burden-high (TMB-H) endometrial cancers (ECs). Patients who underwent targeted massively parallel sequencing of primary ECs between 2014 and 2018 and preoperative CE-CT were included (n=150). Molecular subtypes of EC were assigned using DNA polymerase epsilon (POLE) hotspot mutations and immunohistochemistry-based p53 and MMR protein expression. TMB was derived from sequencing, with >15.5 mutations-per-megabase as a cut-point to define TMB-H tumors. After radiomic feature extraction and selection, radiomic features and clinical variables were processed with the recursive feature elimination random forest classifier. Classification models constructed using the training dataset (n=105) were then validated on the holdout test dataset (n=45). Integrated radiomic-clinical classification distinguished MMR-D from copy number (CN)-low-like and CN-high-like ECs with an area under the receiver operating characteristic curve (AUROC) of 0.78 (95% CI 0.58-0.91). The model further differentiated TMB-H from TMB-low (TMB-L) tumors with an AUROC of 0.87 (95% CI 0.73-0.95). Peritumoral-rim radiomic features were most relevant to both classifications (p <= 0.044). Radiomic analysis achieved moderate accuracy in identifying MMR-D and TMB-H ECs directly from CE-CT. Radiomics may provide an adjunct tool to molecular profiling, especially given its potential advantage in the setting of intratumor heterogeneity.
C1 [Veeraraghavan, Harini] Mem Sloan Kettering Canc Ctr, Dept Med Phys, New York, NY 10021 USA.
   [Friedman, Claire F.; Aghajanian, Carol; Zamarin, Dmitriy; Cadoo, Karen A.; Diaz, Luis A., Jr.; Makker, Vicky] Mem Sloan Kettering Canc Ctr, Dept Med, 1275 York Ave, New York, NY 10021 USA.
   [DeLair, Deborah F.; Zehir, Ahmet; Soslow, Robert A.; Weigelt, Britta] Mem Sloan Kettering Canc Ctr, Dept Pathol, 1275 York Ave, New York, NY 10021 USA.
   [Nincevic, Josip; Himoto, Yuki; Bruni, Silvio G.; Cappello, Giovanni; Petkovska, Iva; Nougaret, Stephanie; Nikolovski, Ines; Lakhman, Yulia] Mem Sloan Kettering Canc Ctr, Dept Radiol, Body Imaging Serv, 1275 York Ave, New York, NY 10021 USA.
   [Abu-Rustum, Nadeem R.; Leitao, Mario M., Jr.; Mueller, Jennifer J.] Mem Sloan Kettering Canc Ctr, Dept Surg, Gynecol Serv, 1275 York Ave, New York, NY 10021 USA.
   [Friedman, Claire F.; Aghajanian, Carol; Zamarin, Dmitriy; Cadoo, Karen A.; Diaz, Luis A., Jr.; Makker, Vicky] Weill Cornell Med Coll, Dept Med, New York, NY USA.
   [DeLair, Deborah F.] NYU, Dept Pathol, Langone Med Ctr, 550 1St Ave, New York, NY 10016 USA.
   [Nincevic, Josip] Sisters Charity Hosp, Dept Radiol, Zagreb, Croatia.
   [Himoto, Yuki] Japanese Red Cross Wakayama Med Ctr, Dept Diagnost Radiol, Wakayama, Japan.
   [Bruni, Silvio G.] Trillium Hlth Partners, Dept Radiol, Mississauga, ON, Canada.
   [Cappello, Giovanni] FPO IRCCS, Dept Radiol, Candiolo Canc Inst, Turin, Italy.
   [Nougaret, Stephanie] INSERM U1194, Inst Canc Res Montpellier IRCM, Dept Radiol, Montpellier, France.
   [Nougaret, Stephanie] Univ Montpellier, Montpellier Canc Inst, Dept Radiol, Montpellier, France.
C3 Memorial Sloan Kettering Cancer Center; Memorial Sloan Kettering Cancer Center; Memorial Sloan Kettering Cancer Center; Memorial Sloan Kettering Cancer Center; Memorial Sloan Kettering Cancer Center; Cornell University; Weill Cornell Medicine; New York University; NYU Langone Medical Center; University of Toronto; Trillium Health Partners; IRCCS Fondazione del Piemonte per l'Oncologia; Universite de Montpellier; Institut National de la Sante et de la Recherche Medicale (Inserm); Universite de Montpellier
RP Lakhman, Y (corresponding author), Mem Sloan Kettering Canc Ctr, Dept Radiol, Body Imaging Serv, 1275 York Ave, New York, NY 10021 USA.
EM lakhmany@mskcc.org
FU National Cancer Institute Cancer Center Core Grant [P30 CA008748]; Uehara Memorial Foundation Postdoctoral Fellowship; Japan Society for the Promotion of Science Overseas Research Fellowship; Breast Cancer Research Foundation; Cycle for Survival; Stand Up to Cancer Grants
CR Apte AP, 2018, MED PHYS, V45, P3713, DOI 10.1002/mp.13046
   Ashley CW, 2019, GYNECOL ONCOL, V152, P11, DOI 10.1016/j.ygyno.2018.10.032
   Beig N, 2019, RADIOLOGY, V290, P783, DOI 10.1148/radiol.2018180910
   Bendifallah S, 2015, BRIT J CANCER, V112, P793, DOI 10.1038/bjc.2015.35
   Braman N, 2019, JAMA NETW OPEN, V2, P0, DOI 10.1001/jamanetworkopen.2019.2561
   Braman NM, 2017, BREAST CANCER RES, V19, P0, DOI 10.1186/s13058-017-0846-1
   Breiman L, 2001, MACHINE LEARNING, V45, P5, DOI 10.1023/A:1010933404324
   Chan TA, 2019, ANN ONCOL, V30, P44, DOI 10.1093/annonc/mdy495
   Cheng DT, 2015, J MOL DIAGN, V17, P251, DOI 10.1016/j.jmoldx.2014.12.006
   Colombo N, 2016, ANN ONCOL, V27, P16, DOI 10.1093/annonc/mdv484
   Covens AL, 2011, GYNECOL ONCOL, V120, P185, DOI 10.1016/j.ygyno.2010.10.015
   Deasy JO, 2003, MED PHYS, V30, P979, DOI 10.1118/1.1568978
   DeLair DF, 2017, J PATHOL, V243, P230, DOI 10.1002/path.4947
   DELONG ER, 1988, BIOMETRICS, V44, P837, DOI 10.2307/2531595
   Dou TH, 2018, PLOS ONE, V13, P0, DOI 10.1371/journal.pone.0206108
   Eriksson J, 2019, J CLIN MED, V8, P0, DOI 10.3390/jcm8040558
   Fehr D, 2015, P NATL ACAD SCI USA, V112, PE6265, DOI 10.1073/pnas.1505935112
   Fiorica JV, 2004, GYNECOL ONCOL, V92, P10, DOI 10.1016/j.ygyno.2003.11.008
   Friedman J, 2010, J STAT SOFTW, V33, P1, DOI 10.18637/jss.v033.i01
   Garg K, 2010, MODERN PATHOL, V23, P80, DOI 10.1038/modpathol.2009.153
   Garg K, 2009, AM J SURG PATHOL, V33, P925, DOI 10.1097/PAS.0b013e318197a046
   Getz G, 2013, NATURE, V497, P67, DOI 10.1038/nature12113
   Gevaert O, 2014, RADIOLOGY, V273, P168, DOI 10.1148/radiol.14131731
   Gilks CB, 2013, AM J SURG PATHOL, V37, P874, DOI 10.1097/PAS.0b013e31827f576a
   Gillies RJ, 2016, RADIOLOGY, V278, P563, DOI 10.1148/radiol.2015151169
   Grossmann P, 2017, ELIFE, V6, P0, DOI 10.7554/eLife.23421
   Himoto Yuki, 2019, JCO PRECIS ONCOL, V3, P0, DOI 10.1200/PO.19.00038
   HOLM S, 1979, SCAND J STAT, V6, P65
   Hosny A, 2018, NAT REV CANCER, V18, P500, DOI 10.1038/s41568-018-0016-5
   Jorgensen JT, 2016, TRENDS CANCER, V2, P706, DOI 10.1016/j.trecan.2016.10.013
   Kather JN, 2019, NAT MED, V25, P1054, DOI 10.1038/s41591-019-0462-y
   Khorrami M, 2019, LUNG CANCER, V135, P1, DOI 10.1016/j.lungcan.2019.06.020
   Koh WJ, 2018, J NATL COMPR CANC NE, V16, P170, DOI 10.6004/jnccn.2018.0006
   Le DT, 2015, NEW ENGL J MED, V372, P2509, DOI 10.1056/NEJMoa1500596
   Makker V, 2019, ONCOLOGY-NY, V33, P239
   Makker Vicky, 2017, GYNECOL ONCOL RES PRACT, V4, P19, DOI 10.1186/s40661-017-0056-7
   Marabelle A, 2020, J CLIN ONCOL, V38, P1, DOI 10.1200/JCO.19.02105
   Marcus L, 2019, CLIN CANCER RES, V25, P3753, DOI 10.1158/1078-0432.CCR-18-4070
   Murali R, 2018, J NATL COMPR CANC NE, V16, P201, DOI 10.6004/jnccn.2017.7066
   Murali R, 2014, LANCET ONCOL, V15, PE268, DOI 10.1016/S1470-2045(13)70591-6
   Narayanan S, 2019, SCI REP-UK, V9, P0, DOI 10.1038/s41598-019-49878-4
   Pakish JB, 2017, CLIN CANCER RES, V23, P4473, DOI 10.1158/1078-0432.CCR-16-2655
   Pecorelli S, 2009, INT J GYNECOL OBSTET, V105, P103, DOI 10.1016/j.ijgo.2009.02.012
   Peng HC, 2005, IEEE T PATTERN ANAL, V27, P1226, DOI 10.1109/TPAMI.2005.159
   Pernicka JSG, 2019, ABDOM RADIOL, V44, P3755, DOI 10.1007/s00261-019-02117-w
   Prasanna P, 2017, EUR RADIOL, V27, P4188, DOI 10.1007/s00330-016-4637-3
   R Core Team, 2021, R LANG ENV STAT COMP, V0, P0
   Siegel RL, 2017, CA-CANCER J CLIN, V67, P7, DOI 10.3322/caac.21387
   Simon N, 2011, J STAT SOFTW, V39, P1
   Singh N, 2019, INT J GYNECOL PATHOL, V38, PS93, DOI 10.1097/PGP.0000000000000524
   Soslow RA, 2010, SEMIN DIAGN PATHOL, V27, P261, DOI 10.1053/j.semdp.2010.09.003
   Sun R, 2018, LANCET ONCOL, V19, P1180, DOI 10.1016/S1470-2045(18)30413-3
   Sutton EJ, 2016, J MAGN RESON IMAGING, V44, P122, DOI 10.1002/jmri.25119
   Ta RM, 2018, GYNECOL ONCOL, V151, P401, DOI 10.1016/j.ygyno.2018.10.012
   Talhouk A, 2015, BRIT J CANCER, V113, P299, DOI 10.1038/bjc.2015.190
   THIGPEN JT, 1989, GYNECOL ONCOL, V33, P68, DOI 10.1016/0090-8258(89)90605-7
   THIGPEN JT, 1979, CANCER TREAT REP, V63, P21
   Trebeschi S, 2019, ANN ONCOL, V30, P998, DOI 10.1093/annonc/mdz108
   Wang F, 2019, JAMA ONCOL, V5, P1504, DOI 10.1001/jamaoncol.2019.2963
   Wang XX, 2019, THORAC CANCER, V10, P1904, DOI 10.1111/1759-7714.13163
   Xu X, 2019, J HEPATOL, V70, P1133, DOI 10.1016/j.jhep.2019.02.023
   Yoo TS, 2002, STUD HEALTH TECHNOL, V85, P586
   Yushkevich PA, 2006, NEUROIMAGE, V31, P1116, DOI 10.1016/j.neuroimage.2006.01.015
   Zehir A, 2017, NAT MED, V23, P703, DOI 10.1038/nm.4333
   Zhou M, 2018, RADIOLOGY, V286, P307, DOI 10.1148/radiol.2017161845
   Zwanenburg A, 2020, RADIOLOGY, V295, P328, DOI 10.1148/radiol.2020191145
NR 66
TC 33
Z9 33
U1 2
U2 9
PU NATURE PORTFOLIO
PI BERLIN
PA HEIDELBERGER PLATZ 3, BERLIN, 14197, GERMANY
SN 2045-2322
EI 
J9 SCI REP-UK
JI Sci Rep
PD OCT 20
PY 2020
VL 10
IS 1
BP 
EP 
DI 10.1038/s41598-020-72475-9
PG 10
WC Multidisciplinary Sciences
SC Science & Technology - Other Topics
GA OL3JG
UT WOS:000585236900028
PM 33082371
DA 2024-03-01
ER

PT J
AU Lue, KH
   Wu, YF
   Liu, SH
   Hsieh, TC
   Chuang, KS
   Lin, HH
   Chen, YH
AF Lue, Kun-Han
   Wu, Yi-Feng
   Liu, Shu-Hsin
   Hsieh, Tsung-Cheng
   Chuang, Keh-Shih
   Lin, Hsin-Hon
   Chen, Yu -Hung
TI Intratumor Heterogeneity Assessed by <SUP>18</SUP>F-FDG PET/CT Predicts Treatment Response and Survival Outcomes in Patients with Hodgkin Lymphoma
SO ACADEMIC RADIOLOGY
LA English
DT Article
DE F-18-FDG PET/CT; Radiomics; Prediction; Prognosis; Hodgkin lymphoma
ID metabolic tumor volume; prognostic value; lung-cancer; radiomics; features; criteria; radiogenomics; images
AB Rationale and Objectives: Radiomic analysis of F-18-fluorodeoxyglucose positron emission tomography/computed tomography (F-18-FDG PET/CT) images enables the extraction of quantitative information of intratumour heterogeneity. This study investigated whether the baseline F-18-FDG PET/CT radiomics can predict treatment response and survival outcomes in patients with Hodgkin lymphoma (HL). Materials and Methods: Thirty-five patients diagnosed with HL who underwent F-18-FDG PET/CT scans before and during chemotherapy were retrospectively enrolled in this investigation. For each patient, we extracted 709 radiomic features from pretreatment PET/CT images. Clinical variables (age, gender, B symptoms, bulky tumor, and disease stage) and radiomic signatures (intensity, texture, and wavelet) were analyzed according to response to therapy, progression-free survival (PFS), and overall survival (OS). Receiver operating characteristic curve, logistic regression, and Cox proportional hazards model were used to examine potential predictive and prognostic factors. Results: High-intensity run emphasis (HIR) of PET and run-length nonuniformity (RLNU) of CT extracted from gray-level run-length matrix (GLRM) in high-frequency wavelets were independent predictive factors for the treatment response (odds ratio [OR] = 36.4, p = 0.014; OR = 30.4, p = 0.020). Intensity nonuniformity (INU) of PET and wavelet short run emphasis (SRE) of CT from GLRM and Ann Arbor stage were independently related to PFS (hazard ratio [HR] = 9.29, p = 0.023; HR = 18.40, p = 0.012; HR = 7.46, p = 0.049). Zone-size nonuniformity (ZSNU) of PET from gray-level size zone matrix (GLSZM) was independently associated with OS (HR = 41.02, p = 0.001). Based on these factors, a prognostic stratification model was devised for the risk stratification of patients. The proposed model allowed the identification of four risk groups for PFS and OS (p < 0.001 and p < 0.001). Conclusion: HIR_GLRMPET and RLNU_GLRMCT in high-frequency wavelets serve as independent predictive factors for treatment response. ZSNU_GLSZMPET, INU_GLRMPET, and wavelet SRE_GLRMCT serve as independent prognostic factors for survival outcomes. The present study proposes a prognostic stratification model that may be clinically beneficial in guiding risk-adapted treatment strategies for patients with HL.
C1 [Lue, Kun-Han; Liu, Shu-Hsin; Chen, Yu -Hung] Buddhist Tzu Chi Med Fdn, Hualien Tzu Chi Hosp, Dept Nucl Med, 707,Sect 3,Chung Yang Rd, Hualien 97002, Taiwan.
   [Lue, Kun-Han; Chuang, Keh-Shih; Lin, Hsin-Hon] Natl Tsing Hua Univ, Dept Biomed Engn & Environm Sci, Hsinchu, Taiwan.
   [Wu, Yi-Feng] Buddhist Tzu Chi Med Fdn, Hualien Tzu Chi Hosp, Dept Hematol & Oncol, Hualien, Taiwan.
   [Liu, Shu-Hsin] Tzu Chi Univ Sci & Technol, Dept Med Imaging & Radiol Sci, Hualien, Taiwan.
   [Hsieh, Tsung-Cheng] Tzu Chi Univ, Inst Med Sci, Hualien, Taiwan.
   [Lin, Hsin-Hon] Chang Gung Mem Hosp, Dept Radiat Oncol, Taoyuan, Taiwan.
   [Lin, Hsin-Hon] Chang Gung Univ, Chang Gung Mem Hosp, Inst Radiol Res, Med Phys Res Ctr, 259 Wenhua 1st Rd, Taoyuan 33302, Taiwan.
C3 Buddhist Tzu Chi General Hospital; Hualien Tzu Chi Hospital; National Tsing Hua University; Buddhist Tzu Chi General Hospital; Hualien Tzu Chi Hospital; Tzu Chi University of Science & Technology; Tzu Chi University; Chang Gung Memorial Hospital; Chang Gung Memorial Hospital; Chang Gung University
RP Lin, HH (corresponding author), Natl Tsing Hua Univ, Dept Biomed Engn & Environm Sci, Hsinchu, Taiwan.; Lin, HH (corresponding author), Chang Gung Mem Hosp, Dept Radiat Oncol, Taoyuan, Taiwan.; Lin, HH (corresponding author), Chang Gung Univ, Chang Gung Mem Hosp, Inst Radiol Res, Med Phys Res Ctr, 259 Wenhua 1st Rd, Taoyuan 33302, Taiwan.
EM hh.lin@mx.nthu.edu.tw
CR Aerts HJWL, 2014, NAT COMMUN, V5, P0, DOI 10.1038/ncomms5006
   Akhtari M, 2018, BLOOD, V131, P84, DOI 10.1182/blood-2017-04-773838
   Ansell SM, 2018, AM J HEMATOL, V93, P704, DOI 10.1002/ajh.25071
   Antunovic L, 2019, EUR J NUCL MED MOL I, V46, P1468, DOI 10.1007/s00259-019-04313-8
   Baiocco S, 2019, EUR J NUCL MED MOL I, V46, P1478, DOI 10.1007/s00259-019-04306-7
   Barnes JA, 2011, ANN ONCOL, V22, P910, DOI 10.1093/annonc/mdq549
   Beukinga RJ, 2018, RADIOLOGY, V287, P983, DOI 10.1148/radiol.2018172229
   Boellaard R, 2015, EUR J NUCL MED MOL I, V42, P328, DOI 10.1007/s00259-014-2961-x
   Borchmann P, 2017, LANCET ONCOL, V18, P454, DOI 10.1016/S1470-2045(17)30103-1
   Cheng NM, 2019, CLIN NUCL MED, V44, P351, DOI 10.1097/RLU.0000000000002530
   Cheng NM, 2015, EUR J NUCL MED MOL I, V42, P419, DOI 10.1007/s00259-014-2933-1
   Cheson BD, 2007, J CLIN ONCOL, V25, P579, DOI 10.1200/JCO.2006.09.2403
   Cook GJR, 2018, INT J RADIAT ONCOL, V102, P1083, DOI 10.1016/j.ijrobp.2017.12.268
   Cottereau AS, 2018, BLOOD, V131, P1456, DOI 10.1182/blood-2017-07-795476
   Desseroit MC, 2017, J NUCL MED, V58, P406, DOI 10.2967/jnumed.116.180919
   Fang YHD, 2014, BIOMED RES INT, V2014, P0, DOI 10.1155/2014/248505
   Gallamini A, 2014, HAEMATOLOGICA, V99, P1107, DOI 10.3324/haematol.2013.103218
   Giannini V, 2019, EUR J NUCL MED MOL I, V46, P878, DOI 10.1007/s00259-018-4250-6
   Gillies RJ, 2016, RADIOLOGY, V278, P563, DOI 10.1148/radiol.2015151169
   Guo BP, 2019, PLOS ONE, V14, P0, DOI 10.1371/journal.pone.0210224
   Hanahan D, 2011, CELL, V144, P646, DOI 10.1016/j.cell.2011.02.013
   Ilyas H, 2018, EUR J NUCL MED MOL I, V45, P1142, DOI 10.1007/s00259-018-3953-z
   Kanoun S, 2018, CANCERS, V10, P0, DOI 10.3390/cancers10050145
   Kanoun S, 2015, PLOS ONE, V10, P0, DOI 10.1371/journal.pone.0140830
   Kasamon YL, 2011, ADV HEMATOL, V2011, P0
   Kirienko M, 2018, EUR J NUCL MED MOL I, V45, P207, DOI 10.1007/s00259-017-3837-7
   Kostakoglu L, 2018, SEMIN NUCL MED, V48, P50, DOI 10.1053/j.semnuclmed.2017.09.005
   Lambin P, 2017, NAT REV CLIN ONCOL, V14, P749, DOI 10.1038/nrclinonc.2017.141
   Lambin P, 2012, EUR J CANCER, V48, P441, DOI 10.1016/j.ejca.2011.11.036
   Lee H, 2019, CLIN NUCL MED, V44, P21, DOI 10.1097/RLU.0000000000002348
   Lucia F, 2019, EUR J NUCL MED MOL I, V46, P864, DOI 10.1007/s00259-018-4231-9
   Lucia F, 2018, EUR J NUCL MED MOL I, V45, P768, DOI 10.1007/s00259-017-3898-7
   McDonald KA, 2019, ANN SURG ONCOL, V26, P2191, DOI 10.1245/s10434-019-07338-3
   McGranahan N, 2017, CELL, V168, P613, DOI 10.1016/j.cell.2017.01.018
   Mettler J, 2019, J NUCL MED, V60, P207, DOI 10.2967/jnumed.118.210047
   Milgrom SA, 2019, SCI REP-UK, V9, P0, DOI 10.1038/s41598-018-37197-z
   Moskowitz AJ, 2017, BLOOD, V130, P2196, DOI 10.1182/blood-2017-06-788877
   Orlhac F, 2018, J NUCL MED, V59, P1321, DOI 10.2967/jnumed.117.199935
   Soufi M, 2018, MED PHYS, V45, P5116, DOI 10.1002/mp.13202
   Stanta G, 2018, FRONT MED-LAUSANNE, V5, P0, DOI 10.3389/fmed.2018.00085
   Thawani R, 2018, LUNG CANCER, V115, P34, DOI 10.1016/j.lungcan.2017.10.015
   Thomas RK, 2002, ANN ONCOL, V13, P147, DOI 10.1093/annonc/mdf652
   Wahl RL, 2009, J NUCL MED, V50, P122S, DOI 10.2967/jnumed.108.057307
   Wu J, 2018, J RADIAT RES, V59, PI25, DOI 10.1093/jrr/rrx102
   Xiong JF, 2018, SCI REP-UK, V8, P0, DOI 10.1038/s41598-018-28243-x
   Yan JH, 2015, J NUCL MED, V56, P1667, DOI 10.2967/jnumed.115.156927
   Zinzani PL, 2012, EUR J NUCL MED MOL I, V39, P4, DOI 10.1007/s00259-011-1916-8
NR 49
TC 27
Z9 27
U1 0
U2 7
PU ELSEVIER SCIENCE INC
PI NEW YORK
PA STE 800, 230 PARK AVE, NEW YORK, NY 10169 USA
SN 1076-6332
EI 1878-4046
J9 ACAD RADIOL
JI Acad. Radiol.
PD AUG 15
PY 2020
VL 27
IS 8
BP 183
EP 192
DI 10.1016/j.acra.2019.10.015
PG 10
WC Radiology, Nuclear Medicine & Medical Imaging
SC Radiology, Nuclear Medicine & Medical Imaging
GA MM5SK
UT WOS:000550216100002
PM 31761665
DA 2024-03-01
ER

PT J
AU Mikhail, AS
   Mauda-Havakuk, M
   Partanen, A
   Karanian, JW
   Pritchard, WF
   Wood, BJ
AF Mikhail, Andrew S.
   Mauda-Havakuk, Michal
   Partanen, Ari
   Karanian, John W.
   Pritchard, William F.
   Wood, Bradford J.
TI Liver-specific 3D sectioning molds for correlating <i>in vivo</i> CT and MRI with tumor histopathology in woodchucks (<i>Marmota monax</i>)
SO PLOS ONE
LA English
DT Article
ID prostatectomy specimens; tissue-shrinkage; resonance; radiomics; validation; fixation
AB Purpose To evaluate the spatial registration and correlation of liver and tumor histopathology sections with corresponding in vivo CT and MRI using 3D, liver-specific cutting molds in a woodchuck (Marmota monax) hepatic tumor model. Methods Five woodchucks chronically infected with woodchuck hepatitis virus following inoculation at birth and with confirmed hepatic tumors were imaged by contrast enhanced CT or MRI. Virtual 3D liver or tumor models were generated by segmentation of in vivo CT or MR imaging. A specimen-specific cavity was created inside a block containing cutting slots aligned with an imaging plane using computer-aided design software, and the final cutting molds were fabricated using a 3D printer. Livers were resected two days after initial imaging, fixed with formalin or left unfixed, inserted into the 3D molds, and cut into parallel pieces by passing a sharp blade through the parallel slots in the mold. Histopathology sections were acquired and their spatial overlap with in vivo image slices was quantified using the Dice similarity coefficient (DSC). Results Imaging of the woodchucks revealed heterogeneous hepatic tumors of varying size, number, and location. Specimen-specific 3D molds provided accurate co-localization of histopathology of whole livers, liver lobes, and pedunculated tumors with in vivo CT and MR imaging, with or without tissue fixation. Visual inspection of histopathology sections and corresponding in vivo image slices revealed spatial registration of analogous pathologic features. The mean DSC for all specimens was 0.83+/-0.05. Conclusion Use of specimen-specific 3D molds for en bloc liver dissection provided strong spatial overlap and feature correspondence between in vivo image slices and histopathology sections.
C1 [Mikhail, Andrew S.; Mauda-Havakuk, Michal; Partanen, Ari; Karanian, John W.; Pritchard, William F.; Wood, Bradford J.] NIH, Ctr Intervent Oncol Radiol & Imaging Sci, Clin Ctr, Bldg 10, Bethesda, MD 20892 USA.
C3 National Institutes of Health (NIH) - USA; NIH Clinical Center (CC)
RP Mikhail, AS (corresponding author), NIH, Ctr Intervent Oncol Radiol & Imaging Sci, Clin Ctr, Bldg 10, Bethesda, MD 20892 USA.
EM andrew.mikhail@nih.gov
FU Center for Interventional Oncology in the Intramural Research Program of the National Institutes of Health (NIH) by intramural NIH Grants [NIH Z01 1ZID, BC011242, CL040015]; Intramural Program of the National Institute for Biomedical Imaging and Bioengineering; NATIONAL CANCER INSTITUTE [ZIDBC011242] Funding Source: NIH RePORTER
CR Absinta M, 2014, J NEUROPATH EXP NEUR, V73, P780, DOI 10.1097/NEN.0000000000000096
   Chernyak V, 2018, RADIOLOGY, V289, P816, DOI 10.1148/radiol.2018181494
   Costa DN, 2017, INVEST RADIOL, V52, P507, DOI 10.1097/RLI.0000000000000372
   Drew B, 2010, J MAGN RESON IMAGING, V32, P992, DOI 10.1002/jmri.22303
   Dwivedi DK, 2018, UROLOGY, V112, P209, DOI 10.1016/j.urology.2017.08.056
   Gillies RJ, 2016, RADIOLOGY, V278, P563, DOI 10.1148/radiol.2015151169
   Harmon SA, 2019, DIAGN INTERV RADIOL, V25, P183, DOI 10.5152/dir.2019.19125
   Jackson ASN, 2009, BRIT J RADIOL, V82, P148, DOI 10.1259/bjr/89518905
   Jhavar SG, 2005, J CLIN PATHOL, V58, P504, DOI 10.1136/jcp.2004.021808
   Jonmarker S, 2006, VIRCHOWS ARCH, V449, P297, DOI 10.1007/s00428-006-0259-5
   Kwak JT, 2016, INT J COMPUT ASS RAD, V11, P657, DOI 10.1007/s11548-015-1287-x
   Lambin P, 2017, NAT REV CLIN ONCOL, V14, P749, DOI 10.1038/nrclinonc.2017.141
   Liu ZY, 2019, THERANOSTICS, V9, P1303, DOI 10.7150/thno.30309
   Mikhail AS, 2018, RADIOLOGY, V289, P396, DOI 10.1148/radiol.2018172571
   Orczyk C, 2012, PROC SPIE, V8316, P0, DOI 10.1117/12.911369
   Partanen A, 2013, BJU INT, V112, P508, DOI 10.1111/bju.12126
   Piert M, 2018, EJNMMI RES, V8, P0, DOI 10.1186/s13550-018-0377-5
   POPPER H, 1987, P NATL ACAD SCI USA, V84, P866, DOI 10.1073/pnas.84.3.866
   Priester A, 2017, J UROLOGY, V197, P320, DOI 10.1016/j.juro.2016.07.084
   Schned AR, 1996, AM J SURG PATHOL, V20, P1501, DOI 10.1097/00000478-199612000-00009
   Shah V, 2009, REV SCI INSTRUM, V80, P0, DOI 10.1063/1.3242697
   Siegel RL, 2019, CA-CANCER J CLIN, V69, P7, DOI 10.3322/caac.21551
   Tennant BC, 2004, GASTROENTEROLOGY, V127, PS283, DOI 10.1053/j.gastro.2004.09.043
   Tran T, 2015, J CANCER, V6, P759, DOI 10.7150/jca.12094
   Trivedi H, 2012, UROLOGY, V79, P233, DOI 10.1016/j.urology.2011.10.002
   Trout AT, 2017, J CLIN PATHOL, V70, P984, DOI 10.1136/jclinpath-2016-204293
   Turkbey B, 2011, J UROLOGY, V186, P1818, DOI 10.1016/j.juro.2011.07.013
   Wu HH, 2019, J MAGN RESON IMAGING, V49, P270, DOI 10.1002/jmri.26189
   Zou KH, 2004, ACAD RADIOL, V11, P178, DOI 10.1016/S1076-6332(03)00671-8
NR 29
TC 6
Z9 7
U1 1
U2 5
PU PUBLIC LIBRARY SCIENCE
PI SAN FRANCISCO
PA 1160 BATTERY STREET, STE 100, SAN FRANCISCO, CA 94111 USA
SN 1932-6203
EI 
J9 PLOS ONE
JI PLoS One
PD MAR 26
PY 2020
VL 15
IS 3
BP 
EP 
DI 10.1371/journal.pone.0230794
PG 13
WC Multidisciplinary Sciences
SC Science & Technology - Other Topics
GA LR8GI
UT WOS:000535934200061
PM 32214365
DA 2024-03-01
ER

PT J
AU Su, X
   Sun, H
   Chen, N
   Roberts, N
   Yang, X
   Wang, W
   Li, J
   Huang, X
   Gong, Q
   Yue, Q
AF Su, X.
   Sun, H.
   Chen, N.
   Roberts, N.
   Yang, X.
   Wang, W.
   Li, J.
   Huang, X.
   Gong, Q.
   Yue, Q.
TI A radiomics-clinical nomogram for preoperative prediction of IDH1 mutation in primary glioblastoma multiforme
SO CLINICAL RADIOLOGY
LA English
DT Article
ID brain-tumor segmentation; central-nervous-system; features; survival; mri; signature
AB AIM: To develop and validate an individualised radiomics-clinical nomogram for the pre-diction of the isocitrate dehydrogenase 1 (IDH1) mutation status in primary glioblastoma multiforme (GBM) based on radiomics features and clinical variables. MATERIALS AND METHODS: In a retrospective study, preoperative magnetic resonance imaging (MRI) images were obtained of 122 patients with primary glioblastoma (development cohort = 101; validation cohort = 21). Radiomics features were extracted from total tumour based on the post-contrast high-resolution three-dimensional (3D) T1-weighted MRI images. Radiomics features were selected by using a least absolute shrinkage and selection operator (LASSO) binomial regression model with nested cross-validation. Then, a radiomics-clinical nomogram was constructed by combining relevant radiomics features and clinical variables and subsequently tested by using the independent validation cohort. RESULTS: A total of 105 features were quantified on the 3D MRI images of each patient, and eight were selected to construct the radiomics model for predicting IDH1 mutation status. The mean classification accuracy and mean K value achieved with the model were 88.413% and 0.70110.08, respectively. The radiomics-clinical nomogram, which combines eight radiomics features and three clinical variables (patient age, sex and tumour location), demonstrated good discrimination (C-index 0.934 [95% CI, 0.874 to 0.994]; F1 score 0.78) and performed well with the validation cohort (C-index 0.963 [95% CI, 0.957 to 0.969]; F1 score 0.91; AUC 0.956). CONCLUSIONS: A radiomics-clinical nomogram was developed and proved to be valuable in the non-invasive, individualised prediction of the IDH1 mutation status in patients with pri-mary GBM. The nomogram can be applied using clinical conditions to facilitate preoperative patient evaluation. (c) 2020 The Royal College of Radiologists. Published by Elsevier Ltd. All rights reserved.
C1 [Su, X.; Sun, H.; Wang, W.; Huang, X.; Gong, Q.] Sichuan Univ, West China Hosp, Dept Radiol, Huaxi MRI Res Ctr HMRRC, Chengdu 610041, Peoples R China.
   [Chen, N.] Sichuan Univ, West China Hosp, Dept Pathol, Chengdu, Peoples R China.
   [Roberts, N.] Univ Edinburgh, Queens Med Res Inst QMRI, Sch Clin Sci, Edinburgh Imaging, Edinburgh, Midlothian, Scotland.
   [Yang, X.; Yue, Q.] Sichuan Univ, West China Hosp, Dept Radiol, 37 GuoXue Xiang, Chengdu 610041, Sichuan, Peoples R China.
   [Li, J.] Sichuan Univ, West China Hosp, Ctr Gerontol & Geriatr, Chengdu 610041, Sichuan, Peoples R China.
   [Su, X.; Yue, Q.] Sichuan Univ, West China Hosp, Huaxi Glioma Ctr, Chengdu, Peoples R China.
C3 Sichuan University; Sichuan University; University of Edinburgh; Sichuan University; Sichuan University; Sichuan University
RP Gong, Q (corresponding author), Sichuan Univ, West China Hosp, Dept Radiol, Huaxi MRI Res Ctr HMRRC, Chengdu 610041, Peoples R China.; Yue, Q (corresponding author), Sichuan Univ, West China Hosp, Dept Radiol, 37 GuoXue Xiang, Chengdu 610041, Sichuan, Peoples R China.
EM qiyonggong@hmrrc.org.cn; scu_yq@163.com
FU Sichuan Provincial Foundation of Science and Technology [2019YFS0428, 2018SZ0175]; Foundation of the National Clinical Research Center for Geriatrics [Z2018A07]
CR Abrol Srishti, 2017, TOP MAGN RESON IMAGING, V26, P43, DOI 10.1097/RMR.0000000000000117
   Avanzo M, 2017, PHYS MEDICA, V38, P122, DOI 10.1016/j.ejmp.2017.05.071
   Carrillo JA, 2012, AM J NEURORADIOL, V33, P1349, DOI 10.3174/ajnr.A2950
   Chang K, 2018, CLIN CANCER RES, V24, P1073, DOI 10.1158/1078-0432.CCR-17-2236
   Chen X, 2015, CLIN IMAG, V39, P775, DOI 10.1016/j.clinimag.2015.04.003
   Coroller TP, 2015, RADIOTHER ONCOL, V114, P345, DOI 10.1016/j.radonc.2015.02.015
   Ekert K, 2019, EUR J RADIOL, V116, P98, DOI 10.1016/j.ejrad.2019.04.018
   Ellingson BM, 2015, CURR NEUROL NEUROSCI, V15, P0, DOI 10.1007/s11910-014-0506-0
   Gönen M, 2005, BIOMETRIKA, V92, P965, DOI 10.1093/biomet/92.4.965
   Goutte C, 2005, LECT NOTES COMPUT SC, V3408, P345
   Gui J, 2005, BIOINFORMATICS, V21, P3001, DOI 10.1093/bioinformatics/bti422
   Han YQ, 2018, J NEURO-ONCOL, V140, P297, DOI 10.1007/s11060-018-2953-y
   He L, 2016, SCI REP-UK, V6, P0, DOI 10.1038/srep34921
   Huang YQ, 2016, J CLIN ONCOL, V34, P2157, DOI 10.1200/JCO.2015.65.9128
   Huang YQ, 2016, RADIOLOGY, V281, P947, DOI 10.1148/radiol.2016152234
   Ingrisch M, 2017, INVEST RADIOL, V52, P360, DOI 10.1097/RLI.0000000000000349
   Jenkinson M, 2012, NEUROIMAGE, V62, P782, DOI 10.1016/j.neuroimage.2011.09.015
   Kidd EA, 2012, GYNECOL ONCOL, V127, P136, DOI 10.1016/j.ygyno.2012.06.027
   Lao JW, 2017, SCI REP-UK, V7, P0, DOI 10.1038/s41598-017-10649-8
   Lee MH, 2019, WORLD NEUROSURG, V125, PE688, DOI 10.1016/j.wneu.2019.01.157
   Louis DN, 2016, ACTA NEUROPATHOL, V131, P803, DOI 10.1007/s00401-016-1545-1
   Menze Bjoern H, 2015, IEEE TRANS MED IMAGING, V34, P1993, DOI 10.1109/TMI.2014.2377694
   Metellus P, 2010, ACTA NEUROPATHOL, V120, P719, DOI 10.1007/s00401-010-0777-8
   Militello C, 2015, INT J IMAG SYST TECH, V25, P213, DOI 10.1002/ima.22139
   Nobusawa S, 2009, CLIN CANCER RES, V15, P6002, DOI 10.1158/1078-0432.CCR-09-0715
   Ohgaki H, 2013, CLIN CANCER RES, V19, P764, DOI 10.1158/1078-0432.CCR-12-3002
   Ostrom QT, 2015, NEURO-ONCOLOGY, V16, P1, DOI 10.1093/neuonc/nox158
   Parmar C, 2014, PLOS ONE, V9, P0, DOI 10.1371/journal.pone.0102107
   Parsons DW, 2008, SCIENCE, V321, P1807, DOI 10.1126/science.1164382
   Pereira S, 2016, IEEE T MED IMAGING, V35, P1240, DOI 10.1109/TMI.2016.2538465
   Qi ST, 2014, ONCOL LETT, V7, P1895, DOI 10.3892/ol.2014.2013
   Ren Y, 2019, J MAGN RESON IMAGING, V49, P808, DOI 10.1002/jmri.26240
   Ross Phillip L, 2002, SEMIN UROL ONCOL, V20, P82, DOI 10.1053/suro.2002.32490
   Shi WY, 2019, J THORAC DIS, V11, P2274, DOI 10.21037/jtd.2019.06.22
   Tibshirani R, 2012, J R STAT SOC B, V74, P245, DOI 10.1111/j.1467-9868.2011.01004.x
   Turkalp Z, 2014, JAMA NEUROL, V71, P1319, DOI 10.1001/jamaneurol.2014.1205
   van Griethuysen JJM, 2017, CANCER RES, V77, PE104, DOI 10.1158/0008-5472.CAN-17-0339
   Wang K, 2016, NEURO-ONCOLOGY, V18, P589, DOI 10.1093/neuonc/nov239
   Wu S, 2019, J CANCER RES CLIN, V145, P543, DOI 10.1007/s00432-018-2787-1
   Yu JH, 2017, EUR RADIOL, V27, P3509, DOI 10.1007/s00330-016-4653-3
   Zhang B, 2017, CLIN CANCER RES, V23, P4259, DOI 10.1158/1078-0432.CCR-16-2910
   Zhang BQ, 2017, NEURO-ONCOLOGY, V19, P109, DOI 10.1093/neuonc/now121
   Zhao BS, 2016, SCI REP-UK, V6, P0, DOI 10.1038/srep23428
   Zwanenburg A, 2016, ARXIV161207003, V0, P0
NR 44
TC 8
Z9 9
U1 1
U2 15
PU W B SAUNDERS CO LTD
PI LONDON
PA 32 JAMESTOWN RD, LONDON NW1 7BY, ENGLAND
SN 0009-9260
EI 1365-229X
J9 CLIN RADIOL
JI Clin. Radiol.
PD DEC 15
PY 2020
VL 75
IS 12
BP 
EP 
DI 10.1016/j.crad.2020.07.036
PG 9
WC Radiology, Nuclear Medicine & Medical Imaging
SC Radiology, Nuclear Medicine & Medical Imaging
GA OR7CZ
UT WOS:000589626700020
PM 32921406
DA 2024-03-01
ER

PT J
AU Damilakis, E
   Mavroudis, D
   Sfakianaki, M
   Souglakos, J
AF Damilakis, Emmanouil
   Mavroudis, Dimitrios
   Sfakianaki, Maria
   Souglakos, John
TI Immunotherapy in Metastatic Colorectal Cancer: Could the Latest Developments Hold the Key to Improving Patient Survival?
SO CANCERS
LA English
DT Review
DE metastatic colorectal cancer; immunotherapy; immune checkpoint inhibitors; biomarkers
ID microsatellite instability detection; tumor heterogeneity; molecular subtypes; pd-1 blockade; immune; nivolumab; immunohistochemistry; neoantigens; sensitivity; landscape
AB Immunotherapy has considerably increased the number of anticancer agents in many tumor types including metastatic colorectal cancer (mCRC). Anti-PD-1 (programmed death 1) and cytotoxic T-lymphocyte-associated antigen 4 (CTLA-4) immune checkpoint inhibitors (ICI) have been shown to benefit the mCRC patients with mismatch repair deficiency (dMMR) or high microsatellite instability (MSI-H). However, ICI is not effective in mismatch repair proficient (pMMR) colorectal tumors, which constitute a large population of patients. Several clinical trials evaluating the efficacy of immunotherapy combined with chemotherapy, radiation therapy, or other agents are currently ongoing to extend the benefit of immunotherapy to pMMR mCRC cases. In dMMR patients, MSI testing through immunohistochemistry and/or polymerase chain reaction can be used to identify patients that will benefit from immunotherapy. Next-generation sequencing has the ability to detect MSI-H using a low amount of nucleic acids and its application in clinical practice is currently being explored. Preliminary data suggest that radiomics is capable of discriminating MSI from microsatellite stable mCRC and may play a role as an imaging biomarker in the future. Tumor mutational burden, neoantigen burden, tumor-infiltrating lymphocytes, immunoscore, and gastrointestinal microbiome are promising biomarkers that require further investigation and validation.
C1 [Damilakis, Emmanouil; Mavroudis, Dimitrios; Souglakos, John] Univ Crete, Sch Med, Dept Med Oncol, Iraklion 71003, Greece.
   [Mavroudis, Dimitrios; Sfakianaki, Maria; Souglakos, John] Univ Crete, Sch Med, Lab Translat Oncol, Iraklion 71003, Greece.
C3 University of Crete; University of Crete
RP Damilakis, E (corresponding author), Univ Crete, Sch Med, Dept Med Oncol, Iraklion 71003, Greece.
EM manos.damilakis@gmail.com; mavroudis@uoc.gr; mimasf19@gmail.com; johnsougl@gmail.com
CR Aerts HJWL, 1900, DOI 10.7937/K9/TCIA.2015.PF0M9REI, V0, P0
   Aerts HJWL, 2014, NAT COMMUN, V5, P0, DOI 10.1038/ncomms5006
   Ahamadi M, 2017, CPT-PHARMACOMET SYST, V6, P49, DOI 10.1002/psp4.12139
   Unknown -, 2017, ANN ONCOL, V0, P0
   Bajaj G, 2017, CPT-PHARMACOMET SYST, V6, P58, DOI 10.1002/psp4.12143
   Baretti M, 2018, PHARMACOL THERAPEUT, V189, P45, DOI 10.1016/j.pharmthera.2018.04.004
   Baudrin LG, 2018, FRONT ONCOL, V8, P0, DOI 10.3389/fonc.2018.00621
   Beaulieu JF, 2020, CANCERS, V12, P0, DOI 10.3390/cancers12020416
   Becht E, 2016, CLIN CANCER RES, V22, P4057, DOI 10.1158/1078-0432.CCR-15-2879
   Behjati S, 2013, ARCH DIS CHILDHOOD-E, V98, P236, DOI 10.1136/archdischild-2013-304340
   Bittoni A, 2018, JOURNAL OF CANCER METASTASIS AND TREATMENT, V4, P55, DOI 10.20517/2394-4722.2018.37
   Brahmer JR, 2018, J CLIN ONCOL, V36, P1714, DOI 10.1200/JCO.2017.77.6385
   Ciardiello D, 2019, CANCER TREAT REV, V76, P22, DOI 10.1016/j.ctrv.2019.04.003
   Clark K, 2013, J DIGIT IMAGING, V26, P1045, DOI 10.1007/s10278-013-9622-7
   De Smedt L, 2015, BRIT J CANCER, V113, P500, DOI 10.1038/bjc.2015.213
   Decazes P, 2020, CANCERS, V12, P0, DOI 10.3390/cancers12020371
   Demaria S, 2004, INT J RADIAT ONCOL, V58, P862, DOI 10.1016/j.ijrobp.2003.09.012
   Fan SX, 2019, ACAD RADIOL, V26, P1633, DOI 10.1016/j.acra.2019.02.009
   Galon J, 2012, J TRANSL MED, V10, P0, DOI 10.1186/1479-5876-10-1
   Gao L, 2019, FRONT PHARMACOL, V10, P0, DOI 10.3389/fphar.2019.01173
   Götz M, 2019, RADIOTHER ONCOL, V131, P108, DOI 10.1016/j.radonc.2018.11.021
   Grady WM, 2014, TOXICOL PATHOL, V42, P124, DOI 10.1177/0192623313505155
   Grothey A, 2018, ANN ONCOL, V29, P0
   Guinney J, 2015, NAT MED, V21, P1350, DOI 10.1038/nm.3967
   Holch JW, 2017, VISC MED, V33, P70, DOI 10.1159/000454687
   Hu WX, 2019, CELL COMMUN SIGNAL, V17, P0, DOI 10.1186/s12964-019-0397-4
   Johnson DB, 2016, CANCER IMMUNOL RES, V4, P959, DOI 10.1158/2326-6066.CIR-16-0143
   Kabiljo J, 2020, CANCERS, V12, P0, DOI 10.3390/cancers12010079
   Kautto EA, 2017, ONCOTARGET, V8, P7452, DOI 10.18632/oncotarget.13918
   Kim SJ, 2019, ABDOM RADIOL, V44, P1703, DOI 10.1007/s00261-018-01891-3
   Koncina E, 2020, CANCERS, V12, P0, DOI 10.3390/cancers12020319
   Le DT, 2015, NEW ENGL J MED, V372, P2509, DOI 10.1056/NEJMoa1500596
   Le DT, 2020, J CLIN ONCOL, V38, P11, DOI 10.1200/JCO.19.02107
   Le Gallo M, 2017, ADV EXP MED BIOL, V943, P119, DOI 10.1007/978-3-319-43139-0_5
   Lenz HJ, 2019, J CLIN ONCOL, V37, P0, DOI 10.1200/JCO.2019.37.15_suppl.3521
   Levy SE, 2016, ANNU REV GENOM HUM G, V17, P95, DOI 10.1146/annurev-genom-083115-022413
   Li MM, 2017, J MOL DIAGN, V19, P4, DOI 10.1016/j.jmoldx.2016.10.002
   Li XL, 2018, J HEMATOL ONCOL, V11, P0, DOI 10.1186/s13045-018-0578-4
   Lubner MG, 2015, ABDOM IMAGING, V40, P2331, DOI 10.1007/s00261-015-0438-4
   Markman JL, 2015, J GASTROINTEST ONCOL, V6, P208, DOI 10.3978/j.issn.2078-6891.2014.077
   Markowitz SD, 2009, NEW ENGL J MED, V361, P2449, DOI 10.1056/NEJMra0804588
   Martins F, 2019, NAT REV CLIN ONCOL, V16, P563, DOI 10.1038/s41571-019-0218-0
   McGranahan N, 2016, SCIENCE, V351, P1463, DOI 10.1126/science.aaf1490
   MOLE RH, 1953, BRIT J RADIOL, V26, P234, DOI 10.1259/0007-1285-26-305-234
   Nioche C, 2018, CANCER RES, V78, P4786, DOI 10.1158/0008-5472.CAN-18-0125
   Niu BF, 2014, BIOINFORMATICS, V30, P1015, DOI 10.1093/bioinformatics/btt755
   Overman MJ, 2018, J CLIN ONCOL, V36, P773, DOI 10.1200/JCO.2017.76.9901
   Overman MJ, 2017, LANCET ONCOL, V18, P1182, DOI 10.1016/S1470-2045(17)30422-9
   Pagès F, 2018, LANCET, V391, P2128, DOI 10.1016/S0140-6736(18)30789-X
   Panda A, 2017, JCO PRECIS ONCOL, V1, P0, DOI 10.1200/PO.17.00146
   Pandey P, 2018, CELL SYST, V7, P201, DOI 10.1016/j.cels.2018.05.021
   Parkhurst MR, 2019, CANCER DISCOV, V9, P1022, DOI 10.1158/2159-8290.CD-18-1494
   Pernicka JSG, 2019, ABDOM RADIOL, V44, P3755, DOI 10.1007/s00261-019-02117-w
   Petrelli F, 2019, ANTICANCER RES, V39, P6431, DOI 10.21873/anticanres.13857
   Picardo SL, 2020, CANCERS, V12, P0, DOI 10.3390/cancers12010038
   Puzanov I, 2017, J IMMUNOTHER CANCER, V5, P0, DOI 10.1186/s40425-017-0300-z
   Rico GT, 2018, EXPERT OPIN BIOL TH, V18, P449, DOI 10.1080/14712598.2018.1444024
   Rizvi NA, 2015, SCIENCE, V348, P124, DOI 10.1126/science.aaa1348
   Rodriguez-Salas N, 2017, CRIT REV ONCOL HEMAT, V109, P9, DOI 10.1016/j.critrevonc.2016.11.007
   RodriguezBigas MA, 1997, J NATL CANCER I, V89, P1758, DOI 10.1093/jnci/89.23.1758
   Roelands J, 2017, INT J MOL SCI, V18, P0, DOI 10.3390/ijms18102229
   Salipante SJ, 2014, CLIN CHEM, V60, P1192, DOI 10.1373/clinchem.2014.223677
   Samstein RM, 2019, NAT GENET, V51, P202, DOI 10.1038/s41588-018-0312-8
   Schrock AB, 2019, ANN ONCOL, V30, P1096, DOI 10.1093/annonc/mdz134
   Schumacher TN, 2015, SCIENCE, V348, P69, DOI 10.1126/science.aaa4971
   Shia J, 2008, J MOL DIAGN, V10, P293, DOI 10.2353/jmoldx.2008.080031
   Shulman K, 2018, JCO PRECIS ONCOL, V2, P1, DOI 10.1200/PO.17.00253
   Silva VSE, 2019, ANN TRANSL MED, V7, P0, DOI 10.21037/atm.2019.09.124
   Sivan A, 2015, SCIENCE, V350, P1084, DOI 10.1126/science.aac4255
   Smyrk TC, 2001, CANCER, V91, P2417, DOI 10.1002/1097-0142(20010615)91:12<2417::AID-CNCR1276>3.3.CO;2-L
   Stein A, 2018, P AN M AM SOC CLIN, V36, P3561, DOI 10.1200/JCO.2018.36.15_suppl.3561
   Stevanovic S, 2017, SCIENCE, V356, P200, DOI 10.1126/science.aak9510
   Svrcek M, 2019, B CANCER, V106, P119, DOI 10.1016/j.bulcan.2018.12.008
   Tsang AHF, 2014, WORLD J GASTROENTERO, V20, P3847, DOI 10.3748/wjg.v20.i14.3847
   Turano M, 2019, CANCERS, V11, P0, DOI 10.3390/cancers11121932
   Twyman-Saint Victor C, 2015, NATURE, V520, P373, DOI 10.1038/nature14292
   Vétizou M, 2015, SCIENCE, V350, P1079, DOI 10.1126/science.aad1329
   Wang BY, 2019, WORLD J SURG ONCOL, V17, P0, DOI 10.1186/s12957-019-1706-5
   Weichselbaum RR, 2017, NAT REV CLIN ONCOL, V14, P365, DOI 10.1038/nrclinonc.2016.211
   Wu JJ, 2019, FRONT ONCOL, V9, P0, DOI 10.3389/fonc.2019.01250
   Wu JJ, 2019, EUR RADIOL, V29, P3782, DOI 10.1007/s00330-019-06144-5
   Xu SY, 2020, CANCERS, V12, P0, DOI 10.3390/cancers12020372
   Yang L, 2018, EUR RADIOL, V28, P2058, DOI 10.1007/s00330-017-5146-8
   Yip SSF, 2016, PHYS MED BIOL, V61, PR150, DOI 10.1088/0031-9155/61/13/R150
   Yohe S, 2017, ARCH PATHOL LAB MED, V141, P1544, DOI 10.5858/arpa.2016-0501-RA
   Zacharakis N, 2018, NAT MED, V24, P724, DOI 10.1038/s41591-018-0040-8
   Zhang Lifei, 2015, MED PHYS, V42, P1341, DOI 10.1118/1.4908210
   Zhang LY, 2008, J MOL DIAGN, V10, P301, DOI 10.2353/jmoldx.2008.080062
   Zhu LZ, 2018, J MOL DIAGN, V20, P225, DOI 10.1016/j.jmoldx.2017.11.007
NR 89
TC 20
Z9 21
U1 0
U2 3
PU MDPI
PI BASEL
PA ST ALBAN-ANLAGE 66, CH-4052 BASEL, SWITZERLAND
SN 
EI 2072-6694
J9 CANCERS
JI Cancers
PD APR 15
PY 2020
VL 12
IS 4
BP 
EP 
DI 10.3390/cancers12040889
PG 19
WC Oncology
SC Oncology
GA LR3IP
UT WOS:000535587400118
PM 32268531
DA 2024-03-01
ER

PT J
AU Sun, XJ
   Pang, PP
   Lou, L
   Feng, Q
   Ding, ZX
   Zhou, J
AF Sun, Xiaojun
   Pang, Peipei
   Lou, Lin
   Feng, Qi
   Ding, Zhongxiang
   Zhou, Jian
TI Radiomic prediction models for the level of Ki-67 and p53 in glioma
SO JOURNAL OF INTERNATIONAL MEDICAL RESEARCH
LA English
DT Article
DE Radiomics; glioma; cell proliferation; Ki-67 antigen; tumour suppressor protein p53; magnetic resonance imaging
ID glioblastoma; expression; classification; population; cells; prognosis; features; system; tumors; brain
AB Objective To identify glioma radiomic features associated with proliferation-related Ki-67 antigen and cellular tumour antigen p53 levels, common immunohistochemical markers for differentiating benign from malignant tumours, and to generate radiomic prediction models. Methods Patients with glioma, who were scanned before therapy using standard brain magnetic resonance imaging (MRI) protocols on T1 and T2 weighted imaging, were included. For each patient, regions-of-interest (ROI) were drawn based on tumour and peritumoral areas (5/10/15/20 mm), and features were identified using feature calculations, and used to create and assess logistic regression models for Ki-67 and p53 levels. Results A total of 92 patients were included. The best area under the curve (AUC) for the Ki-67 model was 0.773 for T2 weighted imaging in solid glioma (sensitivity, 0.818; specificity, 0.833), followed by a less reliable AUC of 0.773 (sensitivity, 0.727; specificity 0.667) in 20-mm peritumoral areas. The highest AUC for the p53 model was 0.709 (sensitivity, 1; specificity, 0.4) for T2 weighted imaging in 10-mm peritumoral areas. Conclusion Using T2-weighted imaging, the prediction model for Ki-67 level in solid glioma tissue was better than the p53 model. The 20-mm and 10-mm peritumoral areas in the Ki-67 and p53 model, respectively, showed predictive effects, suggesting value in further research into areas without conventional MRI features.
C1 [Sun, Xiaojun] Hangzhou Med Coll, Zhejiang Prov Peoples Hosp, Dept Radiol, Peoples Hosp, Hangzhou, Peoples R China.
   [Pang, Peipei] GE Healthcare, Dept Life Sci, Hangzhou, Peoples R China.
   [Lou, Lin] Hangzhou Med Coll, Dept Neurosurg, Zhejiang Prov Peoples Hosp, Peoples Hosp, Hangzhou, Zhejiang, Peoples R China.
   [Feng, Qi; Ding, Zhongxiang; Zhou, Jian] Zhejiang Univ, Affiliated Hangzhou Peoples Hosp 1, Dept Radiol, Sch Med, Hangzhou, Peoples R China.
   [Ding, Zhongxiang] Zhejiang Univ, Affiliated Hangzhou Peoples Hosp 1, Dept Radiol,Sch Med, Translat Med Res Ctr,Key Lab Clin Canc Pharmacol, Hangzhou, Peoples R China.
C3 Hangzhou Medical College; Zhejiang Provincial People's Hospital; General Electric; Hangzhou Medical College; Zhejiang Provincial People's Hospital; Zhejiang University; Zhejiang University
RP Zhou, J (corresponding author), Zhejiang Univ, Hangzhou Peoples Hosp 1, Sch Med, Floor 1,Bldg 1,261 Huansha Rd, Hangzhou 310006, Zhejiang, Peoples R China.
EM zj118065@163.com
FU National Natural Science Foundation of China [81871337]
CR Blystad I, 2017, PLOS ONE, V12, P0, DOI 10.1371/journal.pone.0177135
   Cahill DP, 2015, J NEURO-ONCOL, V125, P531, DOI 10.1007/s11060-015-1909-8
   Cai Jinquan, 2016, ONCOSCIENCE, V3, P258, DOI 10.18632/oncoscience.317
   Cai JQ, 2014, ONCOTARGET, V5, P2551, DOI 10.18632/oncotarget.1838
   Chaddad A, 2019, FRONT ONCOL, V9, P0, DOI 10.3389/fonc.2019.00374
   Chen FY, 2014, MOL CANCER RES, V12, P742, DOI 10.1158/1541-7786.MCR-13-0531
   Chen J, 2012, NATURE, V488, P522, DOI 10.1038/nature11287
   Gevaert O, 2014, RADIOLOGY, V273, P168, DOI 10.1148/radiol.14131731
   Gui J, 2005, BIOINFORMATICS, V21, P3001, DOI 10.1093/bioinformatics/bti422
   Hui XH, 2013, ONCOL LETT, V6, P130, DOI 10.3892/ol.2013.1317
   Hur H, 2014, DIS COLON RECTUM, V57, P592, DOI 10.1097/DCR.0000000000000109
   Itakura H, 2015, SCI TRANSL MED, V7, P0, DOI 10.1126/scitranslmed.aaa7582
   Jin YL, 2016, NEUROCHEM RES, V41, P1723, DOI 10.1007/s11064-016-1888-y
   Kickingereder P, 2016, RADIOLOGY, V280, P880, DOI 10.1148/radiol.2016160845
   Kong Doo-Sik, 2018, ONCOTARGET, V9, P6336, DOI 10.18632/oncotarget.23975
   Li YM, 2018, NEUROIMAGE-CLIN, V17, P306, DOI 10.1016/j.nicl.2017.10.030
   Lin ZX, 2013, CHIN J CANCER, V32, P49, DOI 10.5732/cjc.012.10242
   Louis DN, 2016, ACTA NEUROPATHOL, V131, P803, DOI 10.1007/s00401-016-1545-1
   Louis DN, 2001, AM J PATHOL, V159, P779, DOI 10.1016/S0002-9440(10)61750-6
   Mangiola A, 2008, CANCER-AM CANCER SOC, V113, P841, DOI 10.1002/cncr.23624
   Neiman OH, 2013, ISR MED ASSOC J, V15, P103
   Qu DW, 2014, EUR REV MED PHARMACO, V18, P516
   Ruiz-Ontanon P, 2013, STEM CELLS, V31, P1075, DOI 10.1002/stem.1349
   Su CL, 2019, EUR RADIOL, V29, P1986, DOI 10.1007/s00330-018-5704-8
   Takano S, 2016, BRAIN TUMOR PATHOL, V33, P107, DOI 10.1007/s10014-016-0260-x
   Wang PF, 2016, ONCOTARGET, V7, P31393, DOI 10.18632/oncotarget.8918
   Yamahara T, 2010, BRAIN TUMOR PATHOL, V27, P81, DOI 10.1007/s10014-010-0275-7
   Yang WB, 2018, MOL MED REP, V17, P7807, DOI 10.3892/mmr.2018.8796
   Zhang B, 2017, CLIN CANCER RES, V23, P4259, DOI 10.1158/1078-0432.CCR-16-2910
   Zhang X, 2013, CURR MED CHEM, V20, P1974, DOI 10.2174/0929867311320150004
NR 30
TC 15
Z9 15
U1 0
U2 15
PU SAGE PUBLICATIONS LTD
PI LONDON
PA 1 OLIVERS YARD, 55 CITY ROAD, LONDON EC1Y 1SP, ENGLAND
SN 0300-0605
EI 1473-2300
J9 J INT MED RES
JI J. Int. Med. Res.
PD MAY 15
PY 2020
VL 48
IS 5
BP 
EP 
DI 10.1177/0300060520914466
PG 11
WC Medicine, Research & Experimental; Pharmacology & Pharmacy
SC Research & Experimental Medicine; Pharmacology & Pharmacy
GA LT1IT
UT WOS:000536829000001
PM 32431205
DA 2024-03-01
ER

PT J
AU Li, X
   Gao, F
   Li, F
   Han, XX
   Shao, SH
   Yao, MH
   Li, CX
   Zheng, J
   Wu, R
   Du, LF
AF Li, Xin
   Gao, Feng
   Li, Fan
   Han, Xiao-Xia
   Shao, Si-Hui
   Yao, Ming-Hua
   Li, Chun-Xiao
   Zheng, Jun
   Wu, Rong
   Du, Lian-Fang
TI Qualitative analysis of contrast-enhanced ultrasound in the diagnosis of small, TR3-5 benign and malignant thyroid nodules measuring ≤1 cm
SO BRITISH JOURNAL OF RADIOLOGY
LA English
DT Article
ID lymph-node metastasis; breast-cancer; preoperative prediction; radiomics nomogram; axillary nodes; of-life; mri; ultrasonography; dissection; biopsy
AB Objective: To evaluate the performance of contrast-enhanced ultrasound in the diagnosis of small, solid, TR3-5 benign and malignant thyroid nodules (<= 1 cm).Methods: From January 2016 to March 2018, 185 thyroid nodules from 154 patients who underwent contrast enhanced ultrasound (CEUS) and fine-needle aspiration or thyroidectomy in Shanghai General Hospital were included. The chi 2 test was used to compare the CEUS characteristics of benign and malignant thyroid nodules, and the CEUS features of malignant nodules assigned scores. The total score of the CEUS features and the scores of the above nodules were evaluated according to the latest 2017 version of the Thyroid Imaging Reporting and Data System (TI-RADS). The diagnostic performance of the two were compared based on the receiver operating characteristic curves generated for benign and malignant thyroid nodules.Results: The degree, enhancement patterns, boundary, shape, and homogeneity of enhancement in thyroid small solid nodules were significantly different (p ＜0.05). No significant differences were seen between benign and malignant thyroid nodules regarding completeness of enhancement and size of enhanced lesions (p ＞0.05). The sensitivity, specificity, accuracy, positive predictive value, and negative predictive value of the TI-RADS classification TR5 in diagnosis of malignant nodules were 90.10%, 55.95%, 74.59%, 72.22%, and 82.46%, respectively (area under the curve [AUC]=0.738; 95% confidence interval[CI], 0.663-0.813). The sensitivity, specificity, accuracy, positive predictive value, and negative predictive value of the total score of CEUS qualitative analysis indicators were 86.13%, 89.29%, 87.57%, 90.63%, and 84.27% respectively (AUC = 0.916; 95% CI, 0.871-0.961).Conclusion: CEUS qualitative analysis is superior to TI-RADS in evaluating the diagnostic performance of small, solid thyroid nodules. Qualitative analysis of CEUS has a significantly higher specificity for diagnosis of malignant thyroid nodules than TI-RADS.Advances in knowledge: The 2017 version of TI-RADS has recently suggested the malignant stratification of thyroid nodules by ultrasound. In this paper we applied this system and CEUS to evaluate 185 nodules and compare the results with pathological findings to access the diagnostic performance.
C1 [Li, Xin; Gao, Feng; Li, Fan; Han, Xiao-Xia; Shao, Si-Hui; Yao, Ming-Hua; Li, Chun-Xiao; Wu, Rong; Du, Lian-Fang] Shanghai Jiao Tong Univ, Sch Med, Shanghai Gen Hosp, Dept Ultrasound, Shanghai 200080, Peoples R China.
   [Zheng, Jun] Shanghai Jiao Tong Univ, Sch Med, Shanghai Gen Hosp, Dept Pathol, Shanghai 200080, Peoples R China.
C3 Shanghai Jiao Tong University; Shanghai Jiao Tong University
RP Wu, R; Du, LF (corresponding author), Shanghai Jiao Tong Univ, Sch Med, Shanghai Gen Hosp, Dept Ultrasound, Shanghai 200080, Peoples R China.
EM lixin198404@163.com; gaofeng19870115@163.com; medicineli@163.com; Xiaoxiahan_sono@163.com; sihui_shao@163.com; yaominghua115@163.com; lcx198910@126.com; 18796553666@163.com; wurong7111@163.com; lianfang_du@126.com
CR AKAIKE H, 1974, IEEE T AUTOMAT CONTR, VAC19, P716, DOI 10.1109/TAC.1974.1100705
   An YS, 2014, NUKLEARMED-NUCL MED, V53, P89, DOI 10.3413/Nukmed-0605-13-06
   Atahan IL, 2008, ACTA ONCOL, V47, P232, DOI 10.1080/02841860701678761
   Chai RM, 2019, J MAGN RESON IMAGING, V50, P1125, DOI 10.1002/jmri.26701
   Chen WJ, 2018, NPJ PRECIS ONCOL, V2, P0, DOI 10.1038/s41698-018-0047-0
   Cui XY, 2019, SCI REP-UK, V9, P0, DOI 10.1038/s41598-019-38502-0
   FISHER B, 1983, CANCER-AM CANCER SOC, V52, P1551, DOI 10.1002/1097-0142(19831101)52:9<1551::AID-CNCR2820520902>3.0.CO;2-3
   Fleissig A, 2006, BREAST CANCER RES TR, V95, P279, DOI 10.1007/s10549-005-9025-7
   Goldhirsch A, 2013, ANN ONCOL, V24, P2206, DOI 10.1093/annonc/mdt303
   Han L, 2019, EUR RADIOL, V29, P3820, DOI 10.1007/s00330-018-5981-2
   Huang YQ, 2016, J CLIN ONCOL, V34, P2157, DOI 10.1200/JCO.2015.65.9128
   Kootstra J, 2008, ANN SURG ONCOL, V15, P2533, DOI 10.1245/s10434-008-9996-9
   Lambin P, 2012, EUR J CANCER, V48, P441, DOI 10.1016/j.ejca.2011.11.036
   Rack B, 2003, BREAST CANCER RES TR, V82, P83, DOI 10.1023/B:BREA.0000003955.73738.9e
   Valente SA, 2012, ANN SURG ONCOL, V19, P1825, DOI 10.1245/s10434-011-2200-7
   van Nijnattena TJA, 2016, EUR J RADIOL, V85, P2288, DOI 10.1016/j.ejrad.2016.10.030
   Wang T, 2019, EUR J RADIOL, V114, P128, DOI 10.1016/j.ejrad.2019.01.003
   Wang Y, 2020, EUR RADIOL, V30, P976, DOI 10.1007/s00330-019-06398-z
   Wernicke AG, 2011, BREAST CANCER RES TR, V125, P893, DOI 10.1007/s10549-010-1167-6
   Wu SX, 2017, CLIN CANCER RES, V23, P6904, DOI 10.1158/1078-0432.CCR-17-1510
   Xiao ML, 2020, J MAGN RESON IMAGING, V52, P885, DOI 10.1002/jmri.27101
   Yang JB, 2019, SCI REP-UK, V9, P0, DOI 10.1038/s41598-019-40831-z
   Yang XG, 2018, J THORAC DIS, V10, PS807, DOI 10.21037/jtd.2018.03.126
   Yu FH, 2019, EUR J RADIOL, V119, P0, DOI 10.1016/j.ejrad.2019.108658
NR 24
TC 0
Z9 0
U1 0
U2 0
PU BRITISH INST RADIOLOGY
PI LONDON
PA 48-50 ST JOHN ST, LONDON, ENGLAND
SN 0007-1285
EI 1748-880X
J9 BRIT J RADIOL
JI Br. J. Radiol.
PD JUL 1
PY 2020
VL 93
IS 1111
BP 
EP 
DI 10.1259/bjr.20190923
PG 8
WC Radiology, Nuclear Medicine & Medical Imaging
SC Radiology, Nuclear Medicine & Medical Imaging
GA VN4SC
UT WOS:001150734400019
DA 2024-03-01
ER

PT J
AU Witt, JS
   Rosenberg, SA
   Bassetti, MF
AF Witt, Jacob S.
   Rosenberg, Stephen A.
   Bassetti, Michael F.
TI MRI-guided adaptive radiotherapy for liver tumours: visualising the future
SO LANCET ONCOLOGY
LA English
DT Review
ID body radiation-therapy; metastatic colorectal-cancer; whole-brain radiotherapy; hepatocellular-carcinoma; hepatic resection; gene-expression; ablative radiotherapy; surgical resection; clinical-outcm; rectal-cancer
AB MRI-guided radiotherapy is a novel and rapidly evolving technology that might enhance the risk-benefit ratio. Through direct visualisation of the tumour and the nearby healthy tissues, the radiation oncologist can deliver highly accurate treatment even to mobile targets. Each individual treatment can be customised to changing anatomy, potentially reducing the risk of radiation-related toxicities while simultaneously increasing the dose delivered to the tumour. MRI-guided radiotherapy offers a new tool for the radiation oncologist, and creates an opportunity to achieve durable local control of liver tumours that might not otherwise be possible. Future work will allow us to expand the population eligible for curative-intent radiotherapy, optimise and customise radiation doses to specific tumours, and hopefully create opportunities for improving outcomes through machine learning and radiomics-based approaches. This Review outlines the current and future applications for MRI-guided radiotherapy with respect to metastatic and primary liver cancers.
C1 [Witt, Jacob S.; Bassetti, Michael F.] Univ Wisconsin, Dept Human Oncol, Madison, WI 53792 USA.
   [Rosenberg, Stephen A.] H Lee Moffitt Canc Ctr & Res Inst, Dept Radiat Oncol, Tampa, FL USA.
C3 University of Wisconsin System; University of Wisconsin Madison; H Lee Moffitt Cancer Center & Research Institute
RP Bassetti, MF (corresponding author), Univ Wisconsin, Dept Human Oncol, Madison, WI 53792 USA.
EM bassetti@humonc.wisc.edu
CR Abdalla EK, 2004, ANN SURG, V239, P818, DOI 10.1097/01.sla.0000128305.90650.71
   Ahmed KA, 2018, J THORAC ONCOL, V13, P1121, DOI 10.1016/j.jtho.2018.04.027
   Ahmed KA, 2016, INT J RADIAT ONCOL, V95, P1399, DOI 10.1016/j.ijrobp.2016.03.050
   Aoyama H, 2015, JAMA ONCOL, V1, P457, DOI 10.1001/jamaoncol.2015.1145
   Ball D, 2019, LANCET ONCOL, V20, P494, DOI 10.1016/S1470-2045(18)30896-9
   Barney BM, 2012, AM J CLIN ONCOL-CANC, V35, P537, DOI 10.1097/COC.0b013e31821f876a
   Ben-Josef E, 2005, J CLIN ONCOL, V23, P8739, DOI 10.1200/JCO.2005.01.5354
   Brown PD, 2016, JAMA-J AM MED ASSOC, V316, P401, DOI 10.1001/jama.2016.9839
   Chang DT, 2011, CANCER-AM CANCER SOC, V117, P4060, DOI 10.1002/cncr.25997
   Chang YCCN, 2017, SCI REP-UK, V7, P0, DOI 10.1038/s41598-017-09932-5
   Culleton S, 2014, RADIOTHER ONCOL, V111, P412, DOI 10.1016/j.radonc.2014.05.002
   Cummings LC, 2007, CANCER, V109, P718, DOI 10.1002/cncr.22448
   Diehn M, 2008, P NATL ACAD SCI USA, V105, P5213, DOI 10.1073/pnas.0801279105
   Elhammali A, 2015, RADIAT ONCOL, V10, P0, DOI 10.1186/s13014-015-0489-2
   EMAMI B, 1991, INT J RADIAT ONCOL, V21, P109, DOI 10.1016/0360-3016(91)90171-Y
   Eriguchi T, 2013, INT J RADIAT ONCOL, V85, P1006, DOI 10.1016/j.ijrobp.2012.09.012
   Fong Y, 1999, ANN SURG, V230, P309, DOI 10.1097/00000658-199909000-00004
   Furman MJ, 2013, PRACT RADIAT ONCOL, V3, P40, DOI 10.1016/j.prro.2012.03.005
   Green OL, 2019, SEMIN RADIAT ONCOL, V29, P219, DOI 10.1016/j.semradonc.2019.02.004
   Halle C, 2012, CANCER RES, V72, P5285, DOI 10.1158/0008-5472.CAN-12-1085
   Hectors SJ, 2019, J UROLOGY, V202, P498, DOI 10.1097/JU.0000000000000272
   Henke LE, 2018, INT J RADIAT ONCOL, V102, PS129, DOI 10.1016/j.ijrobp.2018.06.321
   Henke L, 2018, RADIOTHER ONCOL, V126, P519, DOI 10.1016/j.radonc.2017.11.032
   Hong TS, 2017, JNCI-J NATL CANCER I, V109, P0, DOI 10.1093/jnci/djx031
   Hong TS, 2016, J CLIN ONCOL, V34, P460, DOI 10.1200/JCO.2015.64.2710
   Ibragimov B, 2018, MED PHYS, V45, P4763, DOI 10.1002/mp.13122
   Kickingereder P, 2019, LANCET ONCOL, V20, P728, DOI 10.1016/S1470-2045(19)30098-1
   Kocher M, 2011, J CLIN ONCOL, V29, P134, DOI 10.1200/JCO.2010.30.1655
   Lamb JM, 2017, J APPL CLIN MED PHYS, V18, P163, DOI 10.1002/acm2.12088
   Lasley FD, 2015, PRACT RADIAT ONCOL, V5, PE443, DOI 10.1016/j.prro.2015.02.007
   Lee MT, 2009, J CLIN ONCOL, V27, P1585, DOI 10.1200/JCO.2008.20.0600
   Li H, 2016, RADIOLOGY, V281, P382, DOI 10.1148/radiol.2016152110
   Li Q, 2017, RADIAT ONCOL, V12, P0, DOI 10.1186/s13014-017-0892-y
   Lou B, 2019, LANCET DIGIT HEALTH, V1, PE136, DOI 10.1016/S2589-7500(19)30058-5
   Miften M, 2021, INT J RADIAT ONCOL, V110, P196, DOI 10.1016/j.ijrobp.2017.12.290
   Mittauer K, 2018, CUREUS J MED SCIENCE, V10, P0, DOI 10.7759/cureus.2422
   Miura T, 2015, AM J SURG, V210, P561, DOI 10.1016/j.amjsurg.2015.03.027
   Morelli JN, 2011, RADIOGRAPHICS, V31, P849, DOI 10.1148/rg.313105115
   Naeini KM, 2013, NEURO-ONCOLOGY, V15, P626, DOI 10.1093/neuonc/not008
   Nordlinger B, 1996, CANCER, V77, P1254, DOI 10.1002/(SICI)1097-0142(19960401)77:7<1254::AID-CNCR5>3.3.CO;2-R
   Pan CC, 2010, INT J RADIAT ONCOL, V76, PS94, DOI 10.1016/j.ijrobp.2009.06.092
   Rahnemai-Azar AA, 2018, J CLIN TRANSL HEPATO, V6, P97, DOI 10.14218/JCTH.2017.00060
   Rosenberg SA, 2019, ADV RADIAT ONCOL, V4, P142, DOI 10.1016/j.adro.2018.08.005
   Rudra S, 2019, CANCER MED-US, V8, P2123, DOI 10.1002/cam4.2100
   Rule W, 2011, ANN SURG ONCOL, V18, P1081, DOI 10.1245/s10434-010-1405-5
   RUSSELL AH, 1993, INT J RADIAT ONCOL, V27, P117, DOI 10.1016/0360-3016(93)90428-X
   Rusthoven KE, 2009, J CLIN ONCOL, V27, P1572, DOI 10.1200/JCO.2008.19.6329
   Scott JG, 2017, LANCET ONCOL, V18, P202, DOI 10.1016/S1470-2045(16)30648-9
   Shin YR, 2016, ANTICANCER RES, V36, P4799, DOI 10.21873/anticanres.11039
   Son SH, 2010, INT J RADIAT ONCOL, V78, P1073, DOI 10.1016/j.ijrobp.2009.09.009
   Stephen RM, 2015, MAGN RESON IMAGING, V33, P1267, DOI 10.1016/j.mri.2015.08.006
   Takahashi S, 2014, HEPATOL RES, V44, PE273, DOI 10.1111/hepr.12241
   Tao R, 2016, J CLIN ONCOL, V34, P219, DOI 10.1200/JCO.2015.61.3778
   Tepper JE, 2003, J CLIN ONCOL, V21, P3623, DOI 10.1200/JCO.2003.03.018
   Timmerman R, 2010, JAMA-J AM MED ASSOC, V303, P1070, DOI 10.1001/jama.2010.261
   Timmerman RD, 2018, JAMA ONCOL, V4, P1263, DOI 10.1001/jamaoncol.2018.1251
   Tomlinson JS, 2007, J CLIN ONCOL, V25, P4575, DOI 10.1200/JCO.2007.11.0833
   Vauthey JN, 2000, SURGERY, V127, P512, DOI 10.1067/msy.2000.105294
   Velec M, 2017, INT J RADIAT ONCOL, V97, P939, DOI 10.1016/j.ijrobp.2017.01.221
   Wojcieszynski AP, 2016, RADIOTHER ONCOL, V118, P416, DOI 10.1016/j.radonc.2015.10.024
   Wojcieszynski AP, 2015, AM SOC RAD ONC 57 AN, V0, P0
NR 61
TC 71
Z9 72
U1 1
U2 28
PU ELSEVIER SCIENCE INC
PI NEW YORK
PA STE 800, 230 PARK AVE, NEW YORK, NY 10169 USA
SN 1470-2045
EI 1474-5488
J9 LANCET ONCOL
JI Lancet Oncol.
PD FEB 15
PY 2020
VL 21
IS 2
BP E74
EP E82
DI 
PG 9
WC Oncology
SC Oncology
GA KH2MN
UT WOS:000510481800014
PM 32007208
DA 2024-03-01
ER

PT J
AU Liu, SH
   Liu, SL
   Zhang, CY
   Yu, HL
   Liu, XJ
   Hu, YB
   Xu, WJ
   Tang, XY
   Fu, Q
AF Liu, Shihe
   Liu, Shunli
   Zhang, Chuanyu
   Yu, Hualong
   Liu, Xuejun
   Hu, Yabin
   Xu, Wenjian
   Tang, Xiaoyan
   Fu, Qing
TI Exploratory Study of a CT Radiomics Model for the Classification of Small Cell Lung Cancer and Non-small-Cell Lung Cancer
SO FRONTIERS IN ONCOLOGY
LA English
DT Article
DE quantitative imaging; lung cancer histology; tomography; X ray; radiomics; classification
ID transbronchial needle aspiration; world-health-organization; diagnosis; management; smoking; images; biopsy
AB Background:Radiomics can quantify tumor phenotypic characteristics non-invasively by applying feature algorithms to medical imaging data. In this study, we investigated the association between radiomics features and the tumor histological subtypes, and we aimed to establish a nomogram for the classification of small cell lung cancer (SCLC) and non-small-cell lung cancer (NSCLC). Methods:This was a retrospective single center study. In total, 468 cases including 202 patients with SCLC and 266 patients with NSCLC were enrolled in our study, and were randomly divided into a training set (n= 327) and a validation set (n= 141) in a 7:3 ratio. The clinical data of the patients, including age, sex, smoking history, tumor maximum diameter, clinical stage, and serum tumor markers, were collected. All patients underwent enhanced computed tomography (CT) scans, and all lesions were pathologically confirmed. A radiomics signature was generated from the training set using the least absolute shrinkage and selection operator algorithm. Independent risk factors were identified by multivariate logistic regression analysis, and a radiomics nomogram based on the radiomics signature and clinical features was constructed. The capability of the nomogram was evaluated in the training set and validated in the validation set. Results:Fourteen of 396 radiomics parameters were screened as important factors for establishing the radiomics model. The radiomics signature performed well in differentiating SCLC and NSCLC, with an area under the curve (AUC) of 0.86 (95% CI: 0.82-0.90) in the training set and 0.82 (95% CI: 0.75-0.89) in the validation set. The radiomics nomogram had better predictive performance [AUC = 0.94 (95% CI: 0.90-0.98) in the validation set] than the clinical model [AUC = 0.86 (95% CI: 0.80-0.93)] and the radiomics signature [AUC = 0.82 (95% CI: 0.75-0.89)], and the accuracy was 86.2% (95% CI: 0.79-0.92) in the validation set. Conclusion:The enhanced CT radiomics signature performed well in the classification of SCLC and NSCLC. The nomogram based on the radiomics signature and clinical factors has better diagnostic performance for the classification of SCLC and NSCLC than the simple application of the radiomics signature.
C1 [Liu, Shihe; Liu, Shunli; Zhang, Chuanyu; Yu, Hualong; Liu, Xuejun; Hu, Yabin; Xu, Wenjian; Tang, Xiaoyan] Qingdao Univ, Affiliated Hosp, Dept Radiol, Qingdao, Peoples R China.
   [Fu, Qing] Qingdao Univ, Affiliated Hosp, Dept Ultrasound, Qingdao, Peoples R China.
C3 Qingdao University; Qingdao University
RP Fu, Q (corresponding author), Qingdao Univ, Affiliated Hosp, Dept Ultrasound, Qingdao, Peoples R China.
EM xiaoqing619@163.com
CR Aerts HJWL, 2016, SCI REP-UK, V6, P0, DOI 10.1038/srep33860
   Aerts M, 2014, NAT COMMUN, V5, P0, DOI 10.1038/ncomms4789
   Aktas AR, 2015, DIAGN INTERV RADIOL, V21, P0, DOI 10.5152/dir.2014.140140
   Ardizzoni A, 2004, ONCOLOGIST, V9, P4, DOI 10.1634/theoncologist.9-90006-4
   Basu S, 2011, IEEE SYS MAN CYBERN, V0, PP1306, DOI 10.1109/ICSMC.2011.6083840
   Cornfield J, 2009, INT J EPIDEMIOL, V38, P1175, DOI 10.1093/ije/dyp289
   Coroller TP, 2015, RADIOTHER ONCOL, V114, P345, DOI 10.1016/j.radonc.2015.02.015
   Cufer T, 2013, EUR J CANCER, V49, P1216, DOI 10.1016/j.ejca.2012.11.021
   Dieter U, 2011, LUNG CANC, V33, PS25, DOI 10.1016/S0169-5002(01)00299-9
   E LN, 2019, J COMPUT ASSIST TOMO, V43, P300, DOI 10.1097/RCT.0000000000000836
   E LN, 2019, ACAD RADIOL, V26, P1245, DOI 10.1016/j.acra.2018.10.013
   El Naqa I, 2014, CLIN TRANSL IMAGING, V2, P305, DOI 10.1007/s40336-014-0063-1
   Ferlay J, 2015, INT J CANCER, V136, PE359, DOI 10.1002/ijc.29210
   Ferreira JR, 2018, COMPUT METH PROG BIO, V159, P23, DOI 10.1016/j.cmpb.2018.02.015
   Gillies RJ, 2016, RADIOLOGY, V278, P563, DOI 10.1148/radiol.2015151169
   Guimaraes MD, 2014, CLINICS, V69, P335, DOI 10.6061/clinics/2014(05)07
   Hosny A, 2018, PLOS MED, V15, P0, DOI 10.1371/journal.pmed.1002711
   Howington JA, 2013, CHEST, V143, PE278, DOI 10.1378/chest.12-2359
   Huang YQ, 2016, J CLIN ONCOL, V34, P2157, DOI 10.1200/JCO.2015.65.9128
   Kakinuma R, 2003, JAPANESE J LUNG CANC, V43, P1001, DOI 10.2482/haigan.43.1001
   Kebbe J, 2017, J THORAC DIS, V9, PS996, DOI 10.21037/jtd.2017.06.39
   Khan MF, 2008, EUR RADIOL, V18, P1356, DOI 10.1007/s00330-008-0893-1
   Kido S, 2002, J COMPUT ASSIST TOMO, V26, P573, DOI 10.1097/01.RCT.0000029045.35986.9F
   Kim H, 2015, INVEST RADIOL, V50, P571, DOI 10.1097/RLI.0000000000000152
   Lambin P, 2012, EUR J CANCER, V48, P441, DOI 10.1016/j.ejca.2011.11.036
   Manegold C, 2014, ADV MED SCI-POLAND, V59, P308, DOI 10.1016/j.advms.2014.08.008
   McGuire S, 2014, ADV NUTR, V5, P456, DOI 10.3945/an.114.006171
   Morabia A, 2010, INT J EPIDEMIOL, V39, P1676, DOI 10.1093/ije/dyp353
   ROSADODECHRISTENSON ML, 1994, RADIOGRAPHICS, V14, P429, DOI 10.1148/radiographics.14.2.8190965
   Sharafkhaneh A, 2003, CHEST, V124, P2131, DOI 10.1378/chest.124.6.2131
   Solèr M, 2003, RESPIRATION, V70, P572, DOI 10.1159/000075200
   Travis WD, 2015, J THORAC ONCOL, V10, P1240, DOI 10.1097/JTO.0000000000000663
   Waller DA, 2001, LUNG CANCER-J IASLC, V34, PS133, DOI 10.1016/S0169-5002(01)00357-9
   Wu CC, 2011, AM J ROENTGENOL, V196, PW678, DOI 10.2214/AJR.10.4659
   Wu F, 2018, ACAD RADIOL, V25, P1398, DOI 10.1016/j.acra.2018.04.017
   Wu WM, 2016, FRONT ONCOL, V6, P0, DOI 10.3389/fonc.2016.00071
   Zhu XZ, 2018, EUR RADIOL, V28, P2772, DOI 10.1007/s00330-017-5221-1
NR 38
TC 25
Z9 28
U1 1
U2 10
PU FRONTIERS MEDIA SA
PI LAUSANNE
PA AVENUE DU TRIBUNAL FEDERAL 34, LAUSANNE, CH-1015, SWITZERLAND
SN 2234-943X
EI 
J9 FRONT ONCOL
JI Front. Oncol.
PD SEP 4
PY 2020
VL 10
IS 
BP 
EP 
DI 10.3389/fonc.2020.01268
PG 11
WC Oncology
SC Oncology
GA NV8NW
UT WOS:000574572000001
PM 33014770
DA 2024-03-01
ER

PT J
AU Wang, H
   van der Velden, BHM
   Chan, HSM
   Loo, CE
   Viergever, MA
   Gilhuijs, KGA
AF Wang, Hui
   van der Velden, Bas H. M.
   Chan, Hui Shan M.
   Loo, Claudette E.
   Viergever, Max A.
   Gilhuijs, Kenneth G. A.
TI Synchronous Breast Cancer: Phenotypic Similarities on MRI
SO JOURNAL OF MAGNETIC RESONANCE IMAGING
LA English
DT Article; Early Access
DE synchronous breast cancer; imaging phenotype; DCE-MRI
ID carcinoma; foci; radiogenomics; lesions; extent; risk
AB Background Previous studies have shown discrepancies between index and synchronous breast cancer in histology and molecular phenotype. It is yet unknown whether this observation also applies to the MRI phenotype. Purpose To investigate whether the appearance of breast cancer on MRI (i.e. phenotype) is different from that of additional breast cancer (i.e. synchronous cancer), and whether such a difference, if it exists, is associated with prognosis. Study Type Retrospective. Population In all, 464 consecutive patients with early-stage ER+/HER2- breast cancer were included; 34/464 (7.3%) had 44 synchronous cancers in total (34 ipsilateral, 10 contralateral). Sequence 1.5T, contrast-enhanced T-1-weighted. Assessment We assessed imaging phenotype using 50 quantitative features from each cancer and applied principal component analysis (PCA) to identify independent properties. The degree of phenotype difference was assessed. An association between phenotype differences and prognosis in terms of the Nottingham Prognostic Index (NPI) and PREDICT score were analyzed. Statistical Tests PCA; Wilcoxon rank sum test; Benjamini-Hochberg to control the false discovery rate. Results PCA identified eight components in patients with ipsilateral synchronous cancer. Six out of eight were significantly different between index and synchronous cancer. These components represented features describing texture (three components, P < 0.001, P < 0.001, P = 0.004), size (P < 0.001), smoothness (P < 0.001), and kinetics (P = 0.004). Phenotype differences in terms of the six components were split in tertiles. Larger phenotype differences in size, kinetics, and texture were associated with significantly worse prognosis in terms of NPI (P = 0.019, P = 0.045, P = 0.014), but not for the PREDICT score (P = 0.109, P = 0.479, P = 0.109). PCA identified six components in patients with contralateral synchronous cancer. None were significantly different from the index cancer (P = 0.178, P = 0.178, P = 0.178, P = 0.326, P = 0.739, P = 0.423). Data Conclusion The MRI phenotype of ER+/HER2- breast cancer was different from that of ipsilateral synchronous cancer and a large phenotype difference was associated with worse prognosis. No significant difference was found for synchronous contralateral cancer. Technical Efficacy: Stage 4 J. Magn. Reson. Imaging 2019.
C1 [Wang, Hui; van der Velden, Bas H. M.; Chan, Hui Shan M.; Viergever, Max A.; Gilhuijs, Kenneth G. A.] Univ Med Ctr Utrecht, Image Sci Inst, Utrecht, Netherlands.
   [Loo, Claudette E.] Antoni van Leeuwenhoek Hosp, Netherlands Canc Inst, Dept Radiol, Amsterdam, Netherlands.
C3 Utrecht University; Utrecht University Medical Center; Netherlands Cancer Institute
RP Wang, H (corresponding author), Heidelberglaan 100, NL-3584 CX Umc Utrecht, Netherlands.
EM k.g.a.gilhuijs@umcutrecht.nl
CR Alderliesten T, 2007, INVEST RADIOL, V42, P42, DOI 10.1097/01.rli.0000248849.99014.7e
   Bedrosian I, 2003, CANCER-AM CANCER SOC, V98, P468, DOI 10.1002/cncr.11490
   BLOOM HJG, 1957, BRIT J CANCER, V11, P359, DOI 10.1038/bjc.1957.43
   Boros M, 2012, PATHOL RES PRACT, V208, P604, DOI 10.1016/j.prp.2012.07.005
   Buggi F, 2012, ANN ONCOL, V23, P2042, DOI 10.1093/annonc/mdr570
   Candido dos Reis FJ, 2017, BREAST CANCER RES, V191, P1
   Chatelain F, 2016, EAS PUBLICATIONS, V78-79, P163, DOI 10.1051/eas/1678008
   Choi Y, 2012, HUM PATHOL, V43, P48, DOI 10.1016/j.humpath.2010.08.026
   Desmedt C, 2015, J PATHOL, V236, P457, DOI 10.1002/path.4540
   Dmitriev ID, 2013, PHYS MED BIOL, V58, P1221, DOI 10.1088/0031-9155/58/4/1221
   GALEA MH, 1992, BREAST CANCER RES TR, V22, P207, DOI 10.1007/BF01840834
   Garimellal V, 2007, ACTA ONCOL, V46, P204, DOI 10.1080/02841860600897884
   Gilhuijs KGA, 1998, MED PHYS, V25, P1647, DOI 10.1118/1.598345
   Gilhuijs KGA, 2002, RADIOLOGY, V225, P907, DOI 10.1148/radiol.2253011582
   Gillies RJ, 2016, RADIOLOGY, V278, P563, DOI 10.1148/radiol.2015151169
   Grimm LJ, 2016, J MAGN RESON IMAGING, V43, P1269, DOI 10.1002/jmri.25116
   HARALICK RM, 1973, IEEE T SYST MAN CYB, VSMC3, P610, DOI 10.1109/TSMC.1973.4309314
   Hellerstein Joseph M, 2008, QUANTITATIVE DATA CL, V0, P42
   Heye T, 2013, RADIOLOGY, V266, P812, DOI 10.1148/radiol.12120255
   Houssami N, 2008, J CLIN ONCOL, V26, P3248, DOI 10.1200/JCO.2007.15.2108
   Jain S, 2009, PATHOLOGY, V41, P57, DOI 10.1080/00313020802563502
   Kollias J, 2004, BREAST CANCER RES TR, V85, P255, DOI 10.1023/B:BREA.0000025421.00599.b7
   Li H, 2016, RADIOLOGY, V281, P382, DOI 10.1148/radiol.2016152110
   LP Coelho, 2013, J OPEN RES STW, V0, P1
   LUNDY J, 1987, J SURG ONCOL, V35, P24, DOI 10.1002/jso.2930350106
   Mazurowski MA, 2015, J AM COLL RADIOL, V12, P862, DOI 10.1016/j.jacr.2015.04.019
   Middleton LP, 2002, CANCER-AM CANCER SOC, V94, P1910, DOI 10.1002/cncr.10452
   Navale P, 2019, ARCH PATHOL LAB MED, V143, P190, DOI 10.5858/arpa.2017-0494-OA
   Newman LA, 2001, CANCER-AM CANCER SOC, V91, P1845, DOI 10.1002/1097-0142(20010515)91:10<1845::AID-CNCR1205>3.0.CO;2-Z
   Pekar G, 2014, CANCER-AM CANCER SOC, V120, P26, DOI 10.1002/cncr.28375
   Rose W, 2010, WILEY INTERDISCIP RE, V24, P433
   Srigley JR, 2010, ARCH PATHOL LAB MED, V1344, P1
   Tot T, 2011, HUM PATHOL, V42, P1761, DOI 10.1016/j.humpath.2011.02.002
   Tot T, 2011, ANN SURG ONCOL, V18, P1671, DOI 10.1245/s10434-010-1480-7
   Turnbull L, 2010, LANCET, V375, P563, DOI 10.1016/S0140-6736(09)62070-5
NR 35
TC 4
Z9 4
U1 0
U2 0
PU WILEY
PI HOBOKEN
PA 111 RIVER ST, HOBOKEN 07030-5774, NJ USA
SN 1053-1807
EI 1522-2586
J9 J MAGN RESON IMAGING
JI J. Magn. Reson. Imaging
PD 2020 JUN
PY 2020
VL 51
IS 6
BP 1858
EP 1867
DI 10.1002/jmri.27026
EA DEC 2019
PG 10
WC Radiology, Nuclear Medicine & Medical Imaging
SC Radiology, Nuclear Medicine & Medical Imaging
GA LN0TH
UT WOS:000503250300001
PM 31854487
DA 2024-03-01
ER

PT J
AU Lohmann, P
   Bousabarah, K
   Hoevels, M
   Treuer, H
AF Lohmann, Philipp
   Bousabarah, Khaled
   Hoevels, Mauritius
   Treuer, Harald
TI Radiomics in radiation oncology-basics, methods, and limitations
SO STRAHLENTHERAPIE UND ONKOLOGIE
LA English
DT Review; Early Access
DE Artificial intelligence; Machine learning; Deep learning; Textural features; Radiotherapy; Multiparametric positron emission tomography; magnetic resonance imaging (PET; MRI)
ID normalization techniques; brain metastases; segmentation; images; features
AB Over the past years, the quantity and complexity of imaging data available for the clinical management of patients with solid tumors has increased substantially. Without the support of methods from the field of artificial intelligence (AI) and machine learning, a complete evaluation of the available image information is hardly feasible in clinical routine. Especially in radiotherapy planning, manual detection and segmentation of lesions is laborious, time consuming, and shows significant variability among observers. Here, AI already offers techniques to support radiation oncologists, whereby ultimately, the productivity and the quality are increased, potentially leading to an improved patient outcome. Besides detection and segmentation of lesions, AI allows the extraction of a vast number of quantitative imaging features from structural or functional imaging data that are typically not accessible by means of human perception. These features can be used alone or in combination with other clinical parameters to generate mathematical models that allow, for example, prediction of the response to radiotherapy. Within the large field of AI, radiomics is the subdiscipline that deals with the extraction of quantitative image features as well as the generation of predictive or prognostic mathematical models. This review gives an overview of the basics, methods, and limitations of radiomics, with a focus on patients with brain tumors treated by radiation therapy.
C1 [Lohmann, Philipp] Res Ctr Juelich, Inst Neurosci & Med 4, Wilhelm Johnen Str, D-52428 Julich, Germany.
   [Lohmann, Philipp; Bousabarah, Khaled; Hoevels, Mauritius; Treuer, Harald] Univ Hosp Cologne, Fac Med, Dept Stereotaxy & Funct Neurosurg, Ctr Neurosurg, Kerpener Str 62, D-50937 Cologne, Germany.
C3 Helmholtz Association; Research Center Julich; University of Cologne
RP Lohmann, P (corresponding author), Res Ctr Juelich, Inst Neurosci & Med 4, Wilhelm Johnen Str, D-52428 Julich, Germany.; Lohmann, P (corresponding author), Univ Hosp Cologne, Fac Med, Dept Stereotaxy & Funct Neurosurg, Ctr Neurosurg, Kerpener Str 62, D-50937 Cologne, Germany.
EM p.lohmann@fz-juelich.de
FU Deutsche Forschungsgemeinschaft (DFG) [428090865]
CR Abadi M, 2016, PROCEEDINGS OF OSDI16: 12TH USENIX SYMPOSIUM ON OPERATING SYSTEMS DESIGN AND IMPLEMENTATION, V0, P265
   Aerts HJWL, 2014, NAT COMMUN, V5, P0, DOI 10.1038/ncomms5006
   Avanzo M, 2020, MED PHYS, V47, PE185, DOI 10.1002/mp.13678
   Back M, 2020, STRAHLENTHER ONKOL, V196, P31, DOI 10.1007/s00066-019-01467-0
   Baessler B, 2019, INVEST RADIOL, V54, P221, DOI 10.1097/RLI.0000000000000530
   Bodensohn R, 2020, STRAHLENTHER ONKOL, V196, P70, DOI 10.1007/s00066-019-01521-x
   Bousabarah K, 2020, RADIAT ONCOL, V15, P0, DOI 10.1186/s13014-020-01514-6
   Cha YJ, 2018, ANTICANCER RES, V38, P5437, DOI 10.21873/anticanres.12875
   Charron O, 2018, COMPUT BIOL MED, V95, P43, DOI 10.1016/j.compbiomed.2018.02.004
   Deng W, 2019, J MED SYST, V43, P0, DOI 10.1007/s10916-019-1289-2
   Ellingson BM, 2012, J MAGN RESON IMAGING, V35, P1472, DOI 10.1002/jmri.23600
   Gillies RJ, 2016, RADIOLOGY, V278, P563, DOI 10.1148/radiol.2015151169
   Grovik E, 2020, J MAGN RESON IMAGING, V51, P175, DOI 10.1002/jmri.26766
   Gulli A, 2017, DEEP LEARNING KERAS, V0, P0
   HARALICK RM, 1973, IEEE T SYST MAN CYB, VSMC3, P610, DOI 10.1109/TSMC.1973.4309314
   Khalvati F, 2018, BMC MED IMAGING, V18, P0, DOI 10.1186/s12880-018-0258-4
   Krizhevsky A, 2017, COMMUN ACM, V60, P84, DOI 10.1145/3065386
   Kuhn M, 2013, APPL PREDICTIVE MODE, V0, P0, DOI DOI 10.1007/978-1-4614-6849-3
   Kumar V, 2012, MAGN RESON IMAGING, V30, P1234, DOI 10.1016/j.mri.2012.06.010
   Lambin P, 2017, NAT REV CLIN ONCOL, V14, P749, DOI 10.1038/nrclinonc.2017.141
   Lambin P, 2012, EUR J CANCER, V48, P441, DOI 10.1016/j.ejca.2011.11.036
   Lohmann P, 2020, FRONT NEUROL, V11, P0, DOI 10.3389/fneur.2020.00001
   Lohmann P, 2018, NEUROIMAGE-CLIN, V20, P537, DOI 10.1016/j.nicl.2018.08.024
   Luo Y, 2019, IEEE T RADIAT PLASMA, V3, P232, DOI 10.1109/TRPMS.2018.2832609
   Nguyen Anh, 2019, EXPLAINABLE AI: INTERPRETING, V0, P55
   Nioche C, 2018, CANCER RES, V78, P4786, DOI 10.1158/0008-5472.CAN-18-0125
   Parekh V, 2016, EXPERT REV PRECIS ME, V1, P207, DOI 10.1080/23808993.2016.1164013
   Paszke A, 2019, NEURAL INFORM PROCES, V0, P0
   Pope WB, 2018, Q J NUCL MED MOL IM, V62, P239, DOI 10.23736/S1824-4785.18.03086-8
   Popp Ilinca, 2019, TOP MAGN RESON IMAGING, V28, P63, DOI 10.1097/RMR.0000000000000198
   Prasanna P, 2019, J MED IMAGING, V6, P0, DOI 10.1117/1.JMI.6.2.024005
   Rizzo Stefania, 2018, EUR RADIOL EXP, V2, P36, DOI 10.1186/s41747-018-0068-z
   Selvapandian A, 2018, COMPUT METH PROG BIO, V166, P33, DOI 10.1016/j.cmpb.2018.09.006
   Shinohara RT, 2014, NEUROIMAGE-CLIN, V6, P9, DOI 10.1016/j.nicl.2014.08.008
   Soltaninejad M, 2018, COMPUT METH PROG BIO, V157, P69, DOI 10.1016/j.cmpb.2018.01.003
   Straube C, 2017, STRAHLENTHER ONKOL, V193, P897, DOI 10.1007/s00066-017-1161-6
   Szczypinski PM, 2009, COMPUT METH PROG BIO, V94, P66, DOI 10.1016/j.cmpb.2008.08.005
   Tan C, 2018, SURVEY DEEP TRANSFER, V0, P0
   Traverso A, 2018, INT J RADIAT ONCOL, V102, P1143, DOI 10.1016/j.ijrobp.2018.05.053
   van Griethuysen JJM, 2017, CANCER RES, V77, PE104, DOI 10.1158/0008-5472.CAN-17-0339
   Villanueva-Meyer JE, 2017, NEUROSURGERY, V81, P397, DOI 10.1093/neuros/nyx103
   Xu D-H, 2004, C PROEED 4 IASTED IN, V0, P0
   Zhang XW, 2020, STRAHLENTHER ONKOL, V196, P913, DOI 10.1007/s00066-020-01584-1
   Zhang YC, 2017, SCI REP-UK, V7, P0, DOI 10.1038/srep46349
   Zhou M, 2018, AM J NEURORADIOL, V39, P208, DOI 10.3174/ajnr.A5391
   Zwanenburg A, 2020, RADIOLOGY, V295, P328, DOI 10.1148/radiol.2020191145
   Zwanenburg A, 2019, EUR J NUCL MED MOL I, V46, P2638, DOI 10.1007/s00259-019-04391-8
NR 47
TC 39
Z9 43
U1 1
U2 13
PU SPRINGER HEIDELBERG
PI HEIDELBERG
PA TIERGARTENSTRASSE 17, D-69121 HEIDELBERG, GERMANY
SN 0179-7158
EI 1439-099X
J9 STRAHLENTHER ONKOL
JI Strahlenther. Onkol.
PD 2020 OCT
PY 2020
VL 196
IS 10
BP 848
EP 855
DI 10.1007/s00066-020-01663-3
EA JUL 2020
PG 8
WC Oncology; Radiology, Nuclear Medicine & Medical Imaging
SC Oncology; Radiology, Nuclear Medicine & Medical Imaging
GA NP3UY
UT WOS:000546839700001
PM 32647917
DA 2024-03-01
ER

PT J
AU Gao, YM
   Heller, SL
AF Gao, Yiming
   Heller, Samantha L.
TI Abbreviated and Ultrafast Breast MRI in Clinical Practice
SO RADIOGRAPHICS
LA English
DT Article
ID contrast-enhanced mri; high-risk; digital mammography; tumor angiogenesis; lesion detection; average risk; cancer; women; protocol; tomosynthesis
AB Abbreviated and ultrafast breast MRI are emerging techniques that are now entering clinical practice and reflect an increasing understanding of breast cancer heterogeneity. These techniques may represent potential answers to shortcomings of mammographic screening, providing an opportunity to curb interval cancers, maximize diagnostic accuracy, and minimize overdiagnosis. Targeting more aggressive tumor subtypes may play a role in evidence-based de-escalation of breast cancer management, and abbreviated techniques have proved promising in early noninferiority studies. Functional characterization of tumors at MRI also has the potential for noninvasive tumor subtyping based on radiomics and radiogenomics and may ultimately streamline increasingly individualized breast cancer care. The purpose of this article is to describe techniques of abbreviated and ultrafast breast MRI, recognize their pros and cons, and discuss clinical applications and implications. The goals are to define terminology, consider diagnostic parameters, and emphasize key concepts. As these novel techniques enter clinical care and continue to evolve, it is essential that the radiologist understands the rationale and limitations behind these approaches and how and why interpretation may differ from that of conventional MRI. (C) RSNA, 2020
C1 [Gao, Yiming; Heller, Samantha L.] NYU, Dept Radiol, Sch Med, 160 E 34th St, New York, NY 10016 USA.
C3 New York University
RP Gao, YM (corresponding author), NYU, Dept Radiol, Sch Med, 160 E 34th St, New York, NY 10016 USA.
EM yiming.gao@nyulangone.org
CR Abe H, 2016, AM J ROENTGENOL, V207, P1159, DOI 10.2214/AJR.15.15957
   Bakker MF, 2019, NEW ENGL J MED, V381, P2091, DOI 10.1056/NEJMoa1903986
   Berg WA, 2012, JAMA-J AM MED ASSOC, V307, P1394, DOI 10.1001/jama.2012.388
   Borthakur A, 2019, J AM COLL RADIOL, V16, P1046, DOI 10.1016/j.jacr.2019.01.004
   Burnside ES, 2018, RADIOLOGY, V288, P47, DOI 10.1148/radiol.2018171539
   Chen SQ, 2017, ACAD RADIOL, V24, P316, DOI 10.1016/j.acra.2016.10.003
   Ciatto S, 2013, LANCET ONCOL, V14, P583, DOI 10.1016/S1470-2045(13)70134-7
   Comstock CE, 2020, JAMA-J AM MED ASSOC, V323, P746, DOI 10.1001/jama.2020.0572
   Dalmis MU, 2019, INVEST RADIOL, V54, P325, DOI 10.1097/RLI.0000000000000544
   Dhakal HP, 2008, CLIN CANCER RES, V14, P2341, DOI 10.1158/1078-0432.CCR-07-4214
   Dialani V, 2019, BREAST J, V25, P604, DOI 10.1111/tbj.13297
   Do WS, 2019, AM J SURG, V217, P843, DOI 10.1016/j.amjsurg.2019.02.021
   FOX SB, 1994, BREAST CANCER RES TR, V29, P109, DOI 10.1007/BF00666186
   Friedewald SM, 2014, JAMA-J AM MED ASSOC, V311, P2499, DOI 10.1001/jama.2014.6095
   Ganesan S, 2006, BRIT J RADIOL, V79, P843, DOI 10.1259/bjr/69395941
   Grimm LJ, 2015, ACAD RADIOL, V22, P1157, DOI 10.1016/j.acra.2015.06.004
   Grubstein A, 2010, EUR J RADIOL, V75, PE9, DOI 10.1016/j.ejrad.2009.10.020
   Hansen S, 2000, CLIN CANCER RES, V6, P139
   Harvey SC, 2016, J AM COLL RADIOL, V13, P374, DOI 10.1016/j.jacr.2015.08.015
   Heacock L, 2016, EUR J RADIOL, V85, P815, DOI 10.1016/j.ejrad.2016.01.005
   Honda M, 2020, J MAGN RESON IMAGING, V51, P164, DOI 10.1002/jmri.26838
   Houssami N, 2017, NPJ BREAST CANCER, V3, P0, DOI 10.1038/s41523-017-0014-x
   Kanbayashi C, 2019, J CLIN ONCOL, V37, P0, DOI 10.1200/JCO.2019.37.15_suppl.TPS603
   Kanda T, 2016, JPN J RADIOL, V34, P3, DOI 10.1007/s11604-015-0503-5
   Kim JY, 2017, AM J ROENTGENOL, V209, P1411, DOI 10.2214/AJR.17.18195
   Kriege M, 2004, NEW ENGL J MED, V351, P427, DOI 10.1056/NEJMoa031759
   Kuhl C, 2010, J CLIN ONCOL, V28, P1450, DOI 10.1200/JCO.2009.23.0839
   Kuhl CK, 2018, BREAST CANCER RES, V20, P0, DOI 10.1186/s13058-018-0937-7
   Kuhl CK, 2017, RADIOLOGY, V283, P361, DOI 10.1148/radiol.2016161444
   Kuhl CK, 2014, J CLIN ONCOL, V32, P2304, DOI 10.1200/JCO.2013.52.5386
   Luiten JD, 2017, BREAST CANCER RES TR, V166, P307, DOI 10.1007/s10549-017-4412-4
   Mahfouz AE, 2001, EUR RADIOL, V11, P965, DOI 10.1007/s003300000668
   Mango VL, 2019, J MAGN RESON IMAGING, V49, PE216, DOI 10.1002/jmri.26334
   Mango VL, 2015, EUR J RADIOL, V84, P65, DOI 10.1016/j.ejrad.2014.10.004
   Mann RM, 2019, CURR BREAST CANCER R, V11, P9, DOI 10.1007/s12609-019-0300-8
   Mann RM, 2014, INVEST RADIOL, V49, P579, DOI 10.1097/RLI.0000000000000057
   Marquina Martinez D, 2019, RADIOLOGIA MADR, V0, P0
   McKinney SM, 2020, NATURE, V577, P89, DOI 10.1038/s41586-019-1799-6
   Melsaether A, 2017, J MAGN RESON IMAGING, V45, P74, DOI 10.1002/jmri.25338
   Monticciolo DL, 2018, J AM COLL RADIOL, V15, P408, DOI 10.1016/j.jacr.2017.11.034
   Moran MS, 2014, J CLIN ONCOL, V32, P1507, DOI 10.1200/JCO.2013.53.3935
   Morrow M, 2017, JAMA ONCOL, V3, P1352, DOI 10.1001/jamaoncol.2017.0774
   Moschetta M, 2016, CLIN BREAST CANCER, V16, P207, DOI 10.1016/j.clbc.2016.02.008
   Mus RD, 2017, EUR J RADIOL, V89, P90, DOI 10.1016/j.ejrad.2017.01.020
   Onishi N, 2018, J MAGN RESON IMAGING, V47, P97, DOI 10.1002/jmri.25747
   Panigrahi B, 2017, ACAD RADIOL, V24, P1132, DOI 10.1016/j.acra.2017.03.014
   Park KW, 2020, BR J RADIOL, V93, P0
   Petrillo A, 2017, BREAST CANCER RES TR, V164, P401, DOI 10.1007/s10549-017-4264-y
   Podo F, 2016, CLIN CANCER RES, V22, P895, DOI 10.1158/1078-0432.CCR-15-0459
   Rafferty EA, 2016, JAMA-J AM MED ASSOC, V315, P1784, DOI 10.1001/jama.2016.1708
   Rahbar H, 2013, J MAGN RESON IMAGING, V37, P778, DOI 10.1002/jmri.23834
   Riedl CC, 2015, J CLIN ONCOL, V33, P1128, DOI 10.1200/JCO.2014.56.8626
   Romeo V, 2017, ACAD RADIOL, V24, P1387, DOI 10.1016/j.acra.2017.04.011
   Sardanelli F, 2007, EUR RADIOL, V17, P873, DOI 10.1007/s00330-006-0389-9
   Saslow D, 2007, CA-CANCER J CLIN, V57, P75, DOI 10.3322/canjclin.57.2.75
   Schaeffer ML, 2019, AM SOC CLIN ONCOL, V37, P1557
   Schrading S, 2008, RADIOLOGY, V246, P58, DOI 10.1148/radiol.2461062173
   Siegel RL, 2019, CA-CANCER J CLIN, V69, P7, DOI 10.3322/caac.21551
   Skaane P, 2013, RADIOLOGY, V267, P47, DOI 10.1148/radiol.12121373
   Sparano JA, 2019, NEW ENGL J MED, V380, P2395, DOI 10.1056/NEJMoa1904819
   Strigel RM, 2017, ACAD RADIOL, V24, P411, DOI 10.1016/j.acra.2016.10.014
   Sung JS, 2016, RADIOLOGY, V280, P716, DOI 10.1148/radiol.2016151419
   Tabár L, 2011, RADIOLOGY, V260, P658, DOI 10.1148/radiol.11110469
   Tsao J, 2010, J MAGN RESON IMAGING, V32, P252, DOI 10.1002/jmri.22239
   van Zelst JCM, 2018, INVEST RADIOL, V53, P579, DOI 10.1097/RLI.0000000000000494
   Veltman J, 2008, EUR RADIOL, V18, P1123, DOI 10.1007/s00330-008-0870-8
   von Euler-Chelpin M, 2019, BREAST CANCER RES, V21, P0, DOI 10.1186/s13058-019-1203-3
   Vreemann S, 2018, RADIOLOGY, V286, P443, DOI 10.1148/radiol.2017170458
   Wang SL, 2019, LANCET ONCOL, V20, P352, DOI 10.1016/S1470-2045(18)30813-1
   Warner E, 2001, J CLIN ONCOL, V19, P3524, DOI 10.1200/JCO.2001.19.15.3524
   WEIDNER N, 1991, NEW ENGL J MED, V324, P1, DOI 10.1056/NEJM199101033240101
NR 72
TC 38
Z9 40
U1 0
U2 11
PU RADIOLOGICAL SOC NORTH AMERICA (RSNA)
PI OAK BROOK
PA 820 JORIE BLVD, SUITE 200, OAK BROOK, ILLINOIS, UNITED STATES
SN 0271-5333
EI 
J9 RADIOGRAPHICS
JI Radiographics
PD OCT 15
PY 2020
VL 40
IS 6
BP 1507
EP 1527
DI 10.1148/rg.2020200006
PG 21
WC Radiology, Nuclear Medicine & Medical Imaging
SC Radiology, Nuclear Medicine & Medical Imaging
GA NZ5NL
UT WOS:000577150700002
PM 32946321
DA 2024-03-01
ER

PT J
AU Wong, CW
   Chaudhry, A
AF Wong, Chi Wah
   Chaudhry, Ammar
TI Radiogenomics of lung cancer
SO JOURNAL OF THORACIC DISEASE
LA English
DT Review
DE Machine learning (ML); artificial intelligence (AI); radiomics; radiogenomics; lung cancer
ID radiomics; prediction; image; variability; biomarkers; features
AB Machine learning (ML) and artificial intelligence (AI) are aiding in improving sensitivity and specificity of diagnostic imaging. The rapid adoption of these advanced ML algorithms is transforming imaging analysis; taking us from noninvasive detection of pathology to noninvasive precise diagnosis of the pathology by identifying whether detected abnormality is a secondary to infection, inflammation and/or neoplasm. This is led to the emergence of "Radiobiogenomics"; referring to the concept of identifying biologic (genomic, proteomic) alterations in the detected lesion. Radiobiogenomic involves image segmentation, feature extraction, and ML model to predict underlying tumor genotype and clinical outcomes. Lung cancer is the most common cause of cancer related death worldwide. There are several histologic subtypes of lung cancer, e.g., small cell lung cancer (SCLC), non-small cell lung cancer (NSCLC) (adenocarcinoma, squamous cell carcinoma). These variable histologic subtypes not only appear different at microscopic level, but these also differ at genetic and transcription level. This intrinsic heterogeneity reveals itself as different morphologic appearances on diagnostic imaging, such as CT, PET/CT and MRI. Traditional evaluation of imaging findings of lung cancer is limited to morphologic characteristics, such as lesion size, margins, density. Radiomics takes image analysis a step further by looking at imaging phenotype with higher order statistics in efforts to quantify intralesional heterogeneity. "This heterogeneity, in turn, can be potentially used to extract intralesional genomic and proteomic data. This review aims to highlight novel concepts in MI. and Al and their potential applications in identifying radiobiogenomics of lung cancer.
C1 [Wong, Chi Wah; Chaudhry, Ammar] City Hope Natl Med Ctr, Dept Appl AI & Data Sci, 1500 E Duarte Rd, Duarte, CA 91010 USA.
   [Wong, Chi Wah] City Hope Natl Med Ctr, Dept Diagnost & Intervent Radiol, 1500 E Duarte Rd, Duarte, CA 91010 USA.
C3 City of Hope; City of Hope
RP Chaudhry, A (corresponding author), 1500 E Duarte Rd, Duarte, CA 91010 USA.
EM achaudhry@coh.org
FU NCI NIH HHS [K12 CA001727] Funding Source: Medline
CR Aerts HJWL, 2016, JAMA ONCOL, V2, P1636, DOI 10.1001/jamaoncol.2016.2631
   Aerts HJWL, 2014, NAT COMMUN, V5, P0, DOI 10.1038/ncomms5006
   Ardila D, 2019, NAT MED, V25, P954, DOI 10.1038/s41591-019-0447-x
   Avati A, 2018, BMC MED INFORM DECIS, V18, P0, DOI 10.1186/s12911-018-0677-8
   Berenguer R, 2018, RADIOLOGY, V288, P407, DOI 10.1148/radiol.2018172361
   Blei DM, 2017, P NATL ACAD SCI USA, V114, P8689, DOI 10.1073/pnas.1702076114
   Caramella C, 2018, MED PHYS, V45, P1529, DOI 10.1002/mp.12809
   Coudray N, 2018, NAT MED, V24, P1559, DOI 10.1038/s41591-018-0177-5
   Dinapoli N, 2015, IEEE ENG MED BIO, V0, PP771, DOI 10.1109/EMBC.2015.7318476
   Emaminejad N, 2016, IEEE T BIO-MED ENG, V63, P1034, DOI 10.1109/TBME.2015.2477688
   Faes L, 2019, LANCET DIGIT HEALTH, V1, PE232, DOI 10.1016/S2589-7500(19)30108-6
   Forghani R, 2019, COMPUT STRUCT BIOTEC, V17, P995, DOI 10.1016/j.csbj.2019.07.001
   Gillies RJ, 2016, RADIOLOGY, V278, P563, DOI 10.1148/radiol.2015151169
   Götz M, 2019, RADIOTHER ONCOL, V131, P108, DOI 10.1016/j.radonc.2018.11.021
   Gu QB, 2019, EUR J RADIOL, V118, P32, DOI 10.1016/j.ejrad.2019.06.025
   Guyon I, 2003, JOURNAL OF MACHINE LEARNING RESEARCH, V3, P1157, DOI 10.1162/153244303322753616
   Hung H, 2010, CAN J STAT, V38, P8
   Jia TY, 2019, EUR RADIOL, V29, P4742, DOI 10.1007/s00330-019-06024-y
   Jordan MI, 2015, SCIENCE, V349, P255, DOI 10.1126/science.aaa8415
   Kang J, 2018, FRONT ONCOL, V8, P0, DOI 10.3389/fonc.2018.00228
   Kumar V, 2012, MAGN RESON IMAGING, V30, P1234, DOI 10.1016/j.mri.2012.06.010
   Lakshmanaprabu SK, 2019, FUTURE GENER COMP SY, V92, P374, DOI 10.1016/j.future.2018.10.009
   Lambin P, 2016, CANCERDATA, V0, P0
   Lambin P, 2017, NAT REV CLIN ONCOL, V14, P749, DOI 10.1038/nrclinonc.2017.141
   Langlotz CP, 2019, RADIOLOGY, V291, P781, DOI 10.1148/radiol.2019190613
   Lee G, 2017, EUR J RADIOL, V86, P297, DOI 10.1016/j.ejrad.2016.09.005
   Liang ZG, 2019, BRIT J RADIOL, V92, P0, DOI 10.1259/bjr.20190271
   Mackin D, 2017, PLOS ONE, V12, P0, DOI 10.1371/journal.pone.0178524
   Mackin D, 2015, INVEST RADIOL, V50, P757, DOI 10.1097/RLI.0000000000000180
   Mesirov JP, 2010, SCIENCE, V327, P415, DOI 10.1126/science.1179653
   Nair VS, 2012, CANCER RES, V72, P3725, DOI 10.1158/0008-5472.CAN-11-3943
   Nioche C, 2018, CANCER RES, V78, P4786, DOI 10.1158/0008-5472.CAN-18-0125
   Orlhac F, 2019, RADIOLOGY, V291, P52, DOI 10.1148/radiol.2019182023
   Orlhac F, 2018, J NUCL MED, V59, P1321, DOI 10.2967/jnumed.117.199935
   Parekh V, 2016, EXPERT REV PRECIS ME, V1, P207, DOI 10.1080/23808993.2016.1164013
   Peng HC, 2005, IEEE T PATTERN ANAL, V27, P1226, DOI 10.1109/TPAMI.2005.159
   Peng RD, 2011, SCIENCE, V334, P1226, DOI 10.1126/science.1213847
   Pfaehler E, 2019, PLOS ONE, V14, P0, DOI 10.1371/journal.pone.0212223
   Pölsterl S, 2015, LECT NOTES ARTIF INT, V9285, P243, DOI 10.1007/978-3-319-23525-7_15
   Polsterl S, 2016, F1000RES, V5, P0, DOI 10.12688/f1000research.8231.3
   Ravì D, 2017, IEEE J BIOMED HEALTH, V21, P4, DOI 10.1109/JBHI.2016.2636665
   Rudie JD, 2019, RADIOLOGY, V290, P607, DOI 10.1148/radiol.2018181928
   Saeys Y, 2007, BIOINFORMATICS, V23, P2507, DOI 10.1093/bioinformatics/btm344
   Saito T, 2015, PLOS ONE, V10, P0, DOI 10.1371/journal.pone.0118432
   Scalco E, 2017, BRIT J RADIOL, V90, P0, DOI 10.1259/bjr.20160642
   Shafiq-ul-Hassan M, 2018, SCI REP-UK, V8, P0, DOI 10.1038/s41598-018-28895-9
   Shafiq-ul-Hassan M, 2017, MED PHYS, V44, P1050, DOI 10.1002/mp.12123
   Shi LT, 2018, TECHNOL CANCER RES T, V17, P0, DOI 10.1177/1533033818782788
   Tu WT, 2019, LUNG CANCER, V132, P28, DOI 10.1016/j.lungcan.2019.03.025
   Uno H, 2007, J AM STAT ASSOC, V102, P527, DOI 10.1198/016214507000000149
   van Griethuysen JJM, 2017, CANCER RES, V77, PE104, DOI 10.1158/0008-5472.CAN-17-0339
   Xu YW, 2019, CLIN CANCER RES, V25, P3266, DOI 10.1158/1078-0432.CCR-18-2495
   Yamamoto S, 2014, RADIOLOGY, V272, P568, DOI 10.1148/radiol.14140789
   Zhao BS, 2016, SCI REP-UK, V6, P0, DOI 10.1038/srep23428
   Zhao BS, 2014, TRANSL ONCOL, V7, P88, DOI 10.1593/tlo.13865
   Zhou M, 2018, RADIOLOGY, V286, P307, DOI 10.1148/radiol.2017161845
NR 56
TC 18
Z9 19
U1 2
U2 15
PU AME PUBL CO
PI SHATIN
PA FLAT-RM C 16F, KINGS WING PLAZA 1, NO 3 KWAN ST, SHATIN, HONG KONG 00000, PEOPLES R CHINA
SN 2072-1439
EI 2077-6624
J9 J THORAC DIS
JI J. Thorac. Dis.
PD SEP 15
PY 2020
VL 12
IS 9
BP 5104
EP 5109
DI 10.21037/jtd-2019-pitd-10
PG 6
WC Respiratory System
SC Respiratory System
GA NZ9WU
UT WOS:000577450200059
PM 33145087
DA 2024-03-01
ER

PT J
AU Zhao, GH
   Bai, J
   Wang, PP
   Yang, G
   Shi, L
   Tao, YC
   Lin, YS
   Cheng, JL
AF Zhao, Guohua
   Bai, Jie
   Wang, Pei Pei
   Yang, Guan
   Shi, Lei
   Tao, Yongcai
   Lin, Yusong
   Cheng, Jingliang
TI HS-GS: A Method for Multicenter MR Image Standardization
SO IEEE ACCESS
LA English
DT Article
DE Standardization; Medical diagnostic imaging; Histograms; Magnetic resonance imaging; Brightness; Diseases; Data standardization; histogram specification; grid search; MRI; radiomics
ID enhancement; brightness; algorithm; models
AB The access to and sharing of medical image data is essential to accelerate the research progress of complex diseases and sudden disease outbreaks. Multicenter image data is collected from different medical institutions, and the contrast and brightness of the images are significantly different, making it difficult to use the images directly. Herein, we introduce a standardized method based on magnetic resonance imaging, referred to as Histogram specification-grid search (HS-GS), which is mainly used to eliminate differences in image contrast and brightness. A Gaussian probability density function with adjustable parameters is used to generate the cumulative distribution function, and the transfer function required for the HS mapping is constructed to obtain standardized image sets based on the controllable parameters. The image sets are used to perform the GS task of radiomics classification to find the optimal controllable parameter combination and classification results, and then obtain the optimal standardized image sets. We used HS-GS to test and verify the predictive ability of the standardized mixed image sets for glioma grading, and compared it with existing methods. The experiments indicate that the standardized image sets generated by the HS-GS algorithm retain excellent stability after mixing and also show excellent classification performance. This novel image set standardization technique has proven to be a promising solution for integration into medical expert systems.
C1 [Zhao, Guohua; Tao, Yongcai] Zhengzhou Univ, Sch Informat Engn, Zhengzhou 450000, Peoples R China.
   [Zhao, Guohua; Bai, Jie; Wang, Pei Pei; Cheng, Jingliang] Zhengzhou Univ, Affiliated Hosp, Dept Magnet Resonance Imaging, Zhengzhou 450004, Peoples R China.
   [Zhao, Guohua; Lin, Yusong] Zhengzhou Univ, Collaborat Innovat Ctr Internet Healthcare, Zhengzhou 450052, Peoples R China.
   [Yang, Guan] Zhongyuan Univ Technol, Sch Comp Sci, Zhengzhou 450007, Peoples R China.
   [Shi, Lei; Lin, Yusong] Zhengzhou Univ, Sch Software, Zhengzhou 450002, Peoples R China.
   [Lin, Yusong] Zhengzhou Univ, Hanwei IoT Inst, Zhengzhou 450002, Peoples R China.
C3 Zhengzhou University; Zhengzhou University; Zhengzhou University; Zhongyuan University of Technology; Zhengzhou University; Zhengzhou University
RP Cheng, JL (corresponding author), Zhengzhou Univ, Affiliated Hosp, Dept Magnet Resonance Imaging, Zhengzhou 450004, Peoples R China.; Lin, YS (corresponding author), Zhengzhou Univ, Collaborat Innovat Ctr Internet Healthcare, Zhengzhou 450052, Peoples R China.; Lin, YS (corresponding author), Zhengzhou Univ, Sch Software, Zhengzhou 450002, Peoples R China.; Lin, YS (corresponding author), Zhengzhou Univ, Hanwei IoT Inst, Zhengzhou 450002, Peoples R China.
EM yslin@ha.edu.cn; fccchengjl@zzu.edu.cn
FU National Natural Science Foundation of China [81772009]; Scienti~c and Technological Research Project of Henan Province [182102310162]
CR Bagci U, 2010, PATTERN RECOGN LETT, V31, P315, DOI 10.1016/j.patrec.2009.09.010
   Bakas S, 2017, SCI DATA, V4, P0, DOI 10.1038/sdata.2017.117
   Berenguer R, 2018, RADIOLOGY, V288, P407, DOI 10.1148/radiol.2018172361
   Celik T, 2012, PATTERN RECOGN, V45, P3810, DOI 10.1016/j.patcog.2012.03.019
   Chen X, 2019, J HEALTHC ENG, V2019, P0, DOI 10.1155/2019/9414937
   Coltuc D, 2006, IEEE T IMAGE PROCESS, V15, P1143, DOI 10.1109/TIP.2005.864170
   Conzalez RC, 2001, DIGIAL IMAGE PROCESS, V0, P0
   Draa A, 2014, SWARM EVOL COMPUT, V16, P69, DOI 10.1016/j.swevo.2014.01.003
   Drozdzal M, 2018, MED IMAGE ANAL, V44, P1, DOI 10.1016/j.media.2017.11.005
   Fernandez JJ, 2020, BIOINFORMATICS, V36, P3947, DOI 10.1093/bioinformatics/btaa218
   Fetit AE, 2018, NMR BIOMED, V31, P0, DOI 10.1002/nbm.3781
   Gillies RJ, 2016, RADIOLOGY, V278, P563, DOI 10.1148/radiol.2015151169
   Huang YQ, 2016, J CLIN ONCOL, V34, P2157, DOI 10.1200/JCO.2015.65.9128
   Jiang LC, 2018, SYMMETRY-BASEL, V10, P0, DOI 10.3390/sym10100491
   Jiang XH, 2018, BMC NEUROL, V18, P0, DOI 10.1186/s12883-018-1022-7
   Jie B, 2018, MED IMAGE ANAL, V47, P81, DOI 10.1016/j.media.2018.03.013
   Li LF, 2019, EUR J RADIOL, V118, P81, DOI 10.1016/j.ejrad.2019.07.006
   Lin CS, 2018, APPL SCI-BASEL, V8, P0, DOI 10.3390/app8091542
   Liu CW, 2019, REMOTE SENS-BASEL, V11, P0, DOI 10.3390/rs11070849
   Liu J, 2018, IEEE T BIO-MED ENG, V65, P1943, DOI 10.1109/TBME.2018.2845706
   Menze BH, 2015, IEEE T MED IMAGING, V34, P1993, DOI 10.1109/TMI.2014.2377694
   Muneer KVA, 2019, J MED SYST, V43, P0, DOI 10.1007/s10916-019-1228-2
   Nikolova M, 2014, IEEE T IMAGE PROCESS, V23, P5274, DOI 10.1109/TIP.2014.2364119
   Parmar C, 2018, CLIN CANCER RES, V24, P3492, DOI 10.1158/1078-0432.CCR-18-0385
   Rauschecker AM, 2020, RADIOLOGY, V295, P626, DOI 10.1148/radiol.2020190283
   Roy R, 2020, COMPUT BIOL MED, V120, P0, DOI 10.1016/j.compbiomed.2020.103746
   Rudie JD, 2019, RADIOLOGY, V290, P607, DOI 10.1148/radiol.2018181928
   Rundo L, 2019, EXPERT SYST APPL, V119, P387, DOI 10.1016/j.eswa.2018.11.013
   Sourbron SP, 2013, NMR BIOMED, V26, P1004, DOI 10.1002/nbm.2940
   Sun CC, 2005, IEEE T CONSUM ELECTR, V51, P1300
   Sun X, 2010, IEEE ACCESS, V7, P31946
   Upadhaya T, 2019, IEEE T RADIAT PLASMA, V3, P192, DOI 10.1109/TRPMS.2018.2878934
   van Griethuysen JJM, 2017, CANCER RES, V77, PE104, DOI 10.1158/0008-5472.CAN-17-0339
   Wang C, 2008, IET IMAGE PROCESS, V2, P249, DOI 10.1049/iet-ipr:20070198
   Xiao B, 2018, NEUROCOMPUTING, V275, P2798, DOI 10.1016/j.neucom.2017.11.057
   Yang Y, 2018, FRONT NEUROSCI-SWITZ, V12, P0, DOI 10.3389/fnins.2018.00804
   Young LK, 2019, INVEST RADIOL, V54, P169, DOI 10.1097/RLI.0000000000000526
   Zhang HL, 2020, IEEE T CLOUD COMPUT, V8, P518, DOI 10.1109/TCC.2015.2462361
   Zhang JP, 2018, IEEE J BIOMED HEALTH, V22, P1521, DOI 10.1109/JBHI.2017.2775662
NR 39
TC 1
Z9 1
U1 4
U2 10
PU IEEE-INST ELECTRICAL ELECTRONICS ENGINEERS INC
PI PISCATAWAY
PA 445 HOES LANE, PISCATAWAY, NJ 08855-4141 USA
SN 2169-3536
EI 
J9 IEEE ACCESS
JI IEEE Access
PD JUN 15
PY 2020
VL 8
IS 
BP 158512
EP 158522
DI 10.1109/ACCESS.2020.3020369
PG 11
WC Computer Science, Information Systems; Engineering, Electrical & Electronic; Telecommunications
SC Computer Science; Engineering; Telecommunications
GA NN4BH
UT WOS:000568734200001
DA 2024-03-01
ER

PT J
AU Pang, HZ
   Yu, ZY
   Li, RY
   Yang, HG
   Fan, GG
AF Pang, Huize
   Yu, Ziyang
   Li, Renyuan
   Yang, Huaguang
   Fan, Guoguang
TI MRI-Based Radiomics of Basal Nuclei in Differentiating Idiopathic Parkinson's Disease From Parkinsonian Variants of Multiple System Atrophy: A Susceptibility-Weighted Imaging Study
SO FRONTIERS IN AGING NEUROSCIENCE
LA English
DT Article
DE idiopathic Parkinson&#8217; s disease; multiple system atrophy; radiomics; support vector machine; susceptibility weighted imaging
ID dorsolateral nigral hyperintensity; putaminal hypointensity; iron deposition; diagnosis; classification; biomarkers; pathway; sign
AB Objectives To investigate the value of MRI-based radiomic model based on the radiomic features of different basal nuclei in differentiating idiopathic Parkinson's disease (IPD) from Parkinsonian variants of multiple system atrophy (MSA-P). Methods Radiomics was applied to the 3T susceptibility- weighted imaging (SWI) from 102 MSA-P patients and 83 IPD patients (allocated to a training and a testing cohort, 7:3 ratio). The substantia nigra (SN), caudate nucleus (CN), putamen (PUT), globus pallidus (GP), red nucleus (RN), and subthalamic nucleus (STN) were manually segmented, and 396 features were extracted. After feature selection, support vector machine (SVM) was generated, and its predictive performance was calculated in both the training and testing cohorts using the area under receiver operating characteristic curve (AUC). Results Seven radiomic features were selected from the PUT, by which the SVM classifier achieved the best diagnostic performance with an AUC of 0.867 in the training cohort and an AUC of 0.862 in the testing cohort. Furthermore, the combined model, which incorporating part III of the Parkinson's Disease Rating Scale (UPDRSIII) scores into radiomic features of the PUT, further improved the diagnostic performance. However, radiomic features extracted from RN, SN, GP, CN, and STN had moderate to poor diagnostic performance, with AUC values that ranged from 0.610 to 0.788 in the training cohort and 0.583 to 0.766 in the testing cohort. Conclusion Radiomic features derived from the PUT had optimal value in differentiating IPD from MSA-P. A combined radiomic model, which contained radiomic features of the PUT and UPDRSIII scores, further improved performance and may represent a promising tool for distinguishing between IPD and MSA-P.
C1 [Pang, Huize; Yang, Huaguang; Fan, Guoguang] China Med Univ, Affiliated Hosp 1, Dept Radiol, Shenyang, Peoples R China.
   [Yu, Ziyang] Xiamen Univ, Sch Med, Xiamen, Peoples R China.
   [Li, Renyuan] Zhejiang Univ, Sch Med, Interdisciplinary Inst Neurosci & Technol, Hangzhou, Peoples R China.
   [Li, Renyuan] Zhejiang Univ, Sch Med, Affiliated Sir Run Run Shaw Hosp, Hangzhou, Peoples R China.
C3 China Medical University; Xiamen University; Zhejiang University; Zhejiang University
RP Fan, GG (corresponding author), China Med Univ, Affiliated Hosp 1, Dept Radiol, Shenyang, Peoples R China.
EM fanguog@sina.com
FU National Natural Science Foundation of China [82071909]
CR Bae YJ, 2016, MOVEMENT DISORD, V31, P684, DOI 10.1002/mds.26584
   Barbagallo G, 2016, MOVEMENT DISORD, V31, P325, DOI 10.1002/mds.26471
   Castillo-Barnes D, 2018, FRONT NEUROINFORM, V12, P0, DOI 10.3389/fninf.2018.00053
   Chen QQ, 2019, BMC NEUROSCI, V20, P0, DOI 10.1186/s12868-019-0505-9
   Chen YC, 2020, J NEUROL SCI, V411, P0, DOI 10.1016/j.jns.2020.116721
   Cheng ZH, 2019, FRONT AGING NEUROSCI, V11, P0, DOI 10.3389/fnagi.2019.00167
   Dickson DW, 2012, CSH PERSPECT MED, V2, P0, DOI 10.1101/cshperspect.a009258
   Feng Q, 2018, FRONT NEUROL, V9, P0, DOI 10.3389/fneur.2018.00618;618
   Gilman S, 2008, NEUROLOGY, V70, PA229, DOI 10.1212/01.wnl.0000324625.00404.15
   Gupta D, 2010, NEURORADIOLOGY, V52, P1087, DOI 10.1007/s00234-010-0677-6
   Han YH, 2013, J NEUROL SCI, V325, P29, DOI 10.1016/j.jns.2012.11.009
   Hare DJ, 2017, NPJ PARKINSONS DIS, V3, P0, DOI 10.1038/s41531-016-0004-y
   Hikishima K, 2015, RADIOLOGY, V275, P430, DOI 10.1148/radiol.14140601
   HUGHES AJ, 1992, J NEUROL NEUROSUR PS, V55, P181, DOI 10.1136/jnnp.55.3.181
   Krismer F, 2019, MOVEMENT DISORD, V34, P1041, DOI 10.1002/mds.27669
   Lee JH, 2019, FRONT NEUROL, V10, P0, DOI 10.3389/fneur.2019.00074
   LEE MJ, 2019, FRONT NEUROL, V0, P0
   Lee SH, 2017, PARKINSONISM RELAT D, V45, P28, DOI 10.1016/j.parkreldis.2017.09.020
   Liu CL, 2015, J MAGN RESON IMAGING, V42, P23, DOI 10.1002/jmri.24768
   Mahlknecht P, 2017, MOVEMENT DISORD, V32, P619, DOI 10.1002/mds.26932
   Mazzucchi S, 2019, NEUROIMAGE-CLIN, V24, P0, DOI 10.1016/j.nicl.2019.101999
   Meijer FJA, 2016, POL J RADIOL, V81, P363, DOI 10.12659/PJR.897090
   Metman LV, 2004, MOVEMENT DISORD, V19, P1079, DOI 10.1002/mds.20101
   Park H, 2018, CLIN CANCER RES, V24, P4705, DOI 10.1158/1078-0432.CCR-17-3783
   Peeraully T, 2014, SEMIN NEUROL, V34, P174, DOI 10.1055/s-0034-1381737
   Péran P, 2018, MOVEMENT DISORD, V33, P600, DOI 10.1002/mds.27307
   Ramli N, 2015, CLIN RADIOL, V70, P555, DOI 10.1016/j.crad.2015.01.005
   Reiter E, 2015, MOVEMENT DISORD, V30, P1068, DOI 10.1002/mds.26171
   Shahmaei V, 2019, EUR J RADIOL OPEN, V6, P169, DOI 10.1016/j.ejro.2019.04.005
   Sjöström H, 2017, PARKINSONISM RELAT D, V44, P51, DOI 10.1016/j.parkreldis.2017.08.029
   Sugiyama A, 2015, J NEUROL SCI, V349, P174, DOI 10.1016/j.jns.2015.01.013
   Wang N, 2017, PSYCHIAT RES-NEUROIM, V269, P73, DOI 10.1016/j.pscychresns.2017.09.002
   Wang N, 2017, EUR RADIOL, V27, P3174, DOI 10.1007/s00330-017-4743-x
NR 33
TC 15
Z9 17
U1 2
U2 13
PU FRONTIERS MEDIA SA
PI LAUSANNE
PA AVENUE DU TRIBUNAL FEDERAL 34, LAUSANNE, CH-1015, SWITZERLAND
SN 1663-4365
EI 
J9 FRONT AGING NEUROSCI
JI Front. Aging Neurosci.
PD NOV 12
PY 2020
VL 12
IS 
BP 
EP 
DI 10.3389/fnagi.2020.587250
PG 8
WC Geriatrics & Gerontology; Neurosciences
SC Geriatrics & Gerontology; Neurosciences & Neurology
GA OV4QZ
UT WOS:000592197900001
PM 33281598
DA 2024-03-01
ER

PT J
AU Lo Gullo, R
   Daimiel, I
   Morris, EA
   Pinker, K
AF Lo Gullo, Roberto
   Daimiel, Isaac
   Morris, Elizabeth A.
   Pinker, Katja
TI Combining molecular and imaging metrics in cancer: radiogenomics
SO INSIGHTS INTO IMAGING
LA English
DT Review
DE Radiomics; Radiogenomics; Molecular profiling; Precision medicine
ID apparent diffusion-coefficient; renal-cell-carcinoma; growth-factor receptor; relevant gene signatures; serous ovarian-cancer; breast-cancer; prostate-cancer; texture analysis; hepatocellular-carcinoma; glioblastoma-multiforme
AB Background Radiogenomics is the extension of radiomics through the combination of genetic and radiomic data. Because genetic testing remains expensive, invasive, and time-consuming, and thus unavailable for all patients, radiogenomics may play an important role in providing accurate imaging surrogates which are correlated with genetic expression, thereby serving as a substitute for genetic testing. Main body In this article, we define the meaning of radiogenomics and the difference between radiomics and radiogenomics. We provide an up-to-date review of the radiomics and radiogenomics literature in oncology, focusing on breast, brain, gynecological, liver, kidney, prostate and lung malignancies. We also discuss the current challenges to radiogenomics analysis. Conclusion Radiomics and radiogenomics are promising to increase precision in diagnosis, assessment of prognosis, and prediction of treatment response, providing valuable information for patient care throughout the course of the disease, given that this information is easily obtainable with imaging. Larger prospective studies and standardization will be needed to define relevant imaging biomarkers before they can be implemented into the clinical workflow.
C1 [Lo Gullo, Roberto; Daimiel, Isaac; Morris, Elizabeth A.; Pinker, Katja] Mem Sloan Kettering Canc Ctr, Breast Imaging Serv, Dept Radiol, 300 E 66th St, New York, NY 10065 USA.
   [Pinker, Katja] Med Univ Vienna, Dept Biomed Imaging & Image Guided Therapy Mol &, Waehringer Guertel 18-20, A-1090 Vienna, Austria.
C3 Memorial Sloan Kettering Cancer Center; Medical University of Vienna
RP Lo Gullo, R (corresponding author), Mem Sloan Kettering Canc Ctr, Breast Imaging Serv, Dept Radiol, 300 E 66th St, New York, NY 10065 USA.
EM logullor@mskcc.org
FU NIH/NCI Cancer Center Support Grant [P30 CA008748]; Breast Cancer Research Foundation; Susan G. Komen; Spanish Foundation Alfonso Martin Escudero; European School of Radiology; Jubilaumsfonds of the Austrian National Bank; 2020 Research and Innovation Framework Programme PHC-11-2015 [667211-2]; H2020-FETOPEN-2018-2019-2020-01 [828978]
CR Aherne EA, 2018, ABDOM RADIOL, V43, P2665, DOI 10.1007/s00261-018-1505-4
   Alessandrino F, 2019, ABDOM RADIOL, V44, P1990, DOI 10.1007/s00261-018-1624-y
   Andersen EKF, 2013, RADIOTHER ONCOL, V107, P117, DOI 10.1016/j.radonc.2012.11.007
   Ashraf AB, 2014, RADIOLOGY, V272, P374, DOI 10.1148/radiol.14131375
   Bai HX, 2016, BRIT J RADIOL, V89, P0, DOI 10.1259/bjr.20151030
   Banerjee S, 2015, HEPATOLOGY, V62, P792, DOI 10.1002/hep.27877
   Barajas RF, 2010, RADIOLOGY, V254, P564, DOI 10.1148/radiol.09090663
   Bates A, 2017, EUR RADIOL, V27, P5290, DOI 10.1007/s00330-017-4877-x
   Bigos KL, 2010, NEUROIMAGE, V53, P804, DOI 10.1016/j.neuroimage.2010.01.035
   Brugarolas J, 2014, J CLIN ONCOL, V32, P1968, DOI 10.1200/JCO.2012.45.2003
   Cen DZ, 2019, EUR RADIOL, V29, P5415, DOI 10.1007/s00330-019-06049-3
   Chandarana H, 2011, AM J ROENTGENOL, V196, P1083, DOI 10.2214/AJR.10.4720
   Chen FF, 2017, ONCOTARGET, V8, P101042, DOI 10.18632/oncotarget.13205
   Chen X, 2002, MOL BIOL CELL, V13, P1929, DOI 10.1091/mbc.02-02-0023
   Chin L, 2008, NATURE, V455, P1061, DOI 10.1038/nature07385
   Colen RR, 2015, RADIOLOGY, V275, P215, DOI 10.1148/radiol.14141800
   Colen RR, 2014, BMC MED GENOMICS, V7, P0, DOI 10.1186/1755-8794-7-30
   Creighton CJ, 2013, NATURE, V499, P43, DOI 10.1038/nature12222
   DAmico AV, 1998, JAMA-J AM MED ASSOC, V280, P969, DOI 10.1001/jama.280.11.969
   Dalgliesh GL, 2010, NATURE, V463, P360, DOI 10.1038/nature08672
   Dialani V, 2016, RADIOLOGY, V280, P370, DOI 10.1148/radiol.2016151149
   Diehn M, 2008, P NATL ACAD SCI USA, V105, P5213, DOI 10.1073/pnas.0801279105
   Duns G, 2010, CANCER RES, V70, P4287, DOI 10.1158/0008-5472.CAN-10-0120
   El Naqa I, 2018, MED PHYS, V45, P4325, DOI 10.1002/mp.13035
   Elias SG, 2014, CANCER EPIDEM BIOMAR, V23, P1464, DOI 10.1158/1055-9965.EPI-13-1170
   ESR, 2015, INSIGHTS IMAGING, V6, P141, DOI 10.1007/s13244-015-0394-0
   Etemadmoghadam D, 2009, CLIN CANCER RES, V15, P1417, DOI 10.1158/1078-0432.CCR-08-1564
   Evelönn EA, 2016, TUMOR BIOL, V37, P10219, DOI 10.1007/s13277-016-4893-5
   Fernandez-Navarro P, 2015, INT J CANCER, V136, P2427, DOI 10.1002/ijc.29299
   Fisel P, 2013, CLIN CANCER RES, V19, P5170, DOI 10.1158/1078-0432.CCR-13-1180
   Forbes SA, 2017, NUCLEIC ACIDS RES, V45, PD777, DOI 10.1093/nar/gkw1121
   Fujita N, 2017, EUR RADIOL, V27, P498, DOI 10.1007/s00330-016-4386-3
   Galletti G, 2017, CANCER TREAT REV, V57, P16, DOI 10.1016/j.ctrv.2017.04.008
   Gerber David E, 2014, AM SOC CLIN ONCOL EDUC BOOK, V0, PPE353, DOI 10.14694/EdBook_AM.2014.34.e353
[truncated: 3,037,747 more chars]
