# Supplementary material for: Research Trends and Evolution in Radiogenomics (2005-2023): Bibliometric Analysis
Source: Interact J Med Res. 2024 Jul 9;13:e51347. doi: 10.2196/51347 (PMC11267093; doi:10.2196/51347)
Supplement: Multimedia Appendix 1 [file ijmr_v13i1e51347_app1.zip › download2021u607.txt]

PT J
AU Liu, Y
   Wu, MH
   Zhang, YW
   Luo, YH
   He, S
   Wang, YN
   Chen, F
   Liu, YL
   Yang, Q
   Li, YY
   Wei, H
   Zhang, H
   Jin, CW
   Lu, NA
   Li, WH
   Wang, SC
   Guo, Y
   Ye, ZX
AF Liu, Ying
   Wu, Minghao
   Zhang, Yuwei
   Luo, Yahong
   He, Shuai
   Wang, Yina
   Chen, Feng
   Liu, Yulin
   Yang, Qian
   Li, Yanying
   Wei, Hong
   Zhang, Hong
   Jin, Chenwang
   Lu, Nian
   Li, Wanhu
   Wang, Sicong
   Guo, Yan
   Ye, Zhaoxiang
TI Imaging Biomarkers to Predict and Evaluate the Effectiveness of Immunotherapy in Advanced Non-Small-Cell Lung Cancer
SO FRONTIERS IN ONCOLOGY
LA English
DT Article
DE immunotherapy; non-small-cell lung cancer; imaging biomarkers; response prediction; radiomics; Delta-radiomics
AB Objective We aimed to identify imaging biomarkers to assess predictive capacity of radiomics nomogram regarding treatment response status (responder/non-responder) in patients with advanced NSCLC undergoing anti-PD1 immunotherapy. Methods 197 eligible patients with histologically confirmed NSCLC were retrospectively enrolled from nine hospitals. We carried out a radiomics characterization from target lesions (TL) approach and largest target lesion (LL) approach on baseline and first follow-up (TP1) CT imaging data. Delta-radiomics feature was calculated as the relative net change in radiomics feature between baseline and TP1. Minimum Redundancy Maximum Relevance (mRMR) and Least Absolute Shrinkage and Selection Operator (LASSO) logistic regression were applied for feature selection and radiomics signature construction. Results Radiomics signature at baseline did not show significant predictive value regarding response status for LL approach (P = 0.10), nor in terms of TL approach (P = 0.27). A combined Delta-radiomics nomogram incorporating Delta-radiomics signature with clinical factor of distant metastasis for target lesions had satisfactory performance in distinguishing responders from non-responders with AUCs of 0.83 (95% CI: 0.75-0.91) and 0.81 (95% CI: 0.68-0.95) in the training and test sets respectively, which was comparable with that from LL approach (P = 0.92, P = 0.97). Among a subset of those patients with available pretreatment PD-L1 expression status (n = 66), models that incorporating Delta-radiomics features showed superior predictive accuracy than that of PD-L1 expression status alone (P <0.001). Conclusion Early response assessment using combined Delta-radiomics nomograms have potential advantages to identify patients that were more likely to benefit from immunotherapy, and help oncologists modify treatments tailored individually to each patient under therapy.
C1 [Liu, Ying; Wu, Minghao; Zhang, Yuwei; Ye, Zhaoxiang] Tianjin Med Univ Canc Inst & Hosp, Dept Radiol, Key Lab Canc Prevent & Therapy, Natl Clin Res Ctr Canc,Tianjins Clin Res Ctr Canc, Tianjin, Tianjin, Peoples R China.
   [Luo, Yahong; He, Shuai] China Med Univ, Liaoning Canc Hosp & Inst, Dept Med Imaging, Canc Hosp, Shenyang, Peoples R China.
   [Wang, Yina] Zhejiang Univ, Affiliated Hosp 1, Dept Med Oncol, Sch Med, Hangzhou, Peoples R China.
   [Chen, Feng] Zhejiang Univ, Affiliated Hosp 1, Dept Radiol, Sch Med, Hangzhou, Peoples R China.
   [Liu, Yulin; Yang, Qian] Huazhong Univ Sci & Technol, Hubei Canc Hosp, Dept Radiol, Tongji Med Coll, Wuhan, Peoples R China.
   [Li, Yanying] Sichuan Univ, West China Hosp, Dept Thorac Oncol, Canc Ctr, Chengdu, Peoples R China.
   [Wei, Hong] Sichuan Univ, West China Hosp, Dept Radiol, Chengdu, Peoples R China.
   [Zhang, Hong] Tianjin Chest Hosp, Dept Radiol, Tianjin, Peoples R China.
   [Jin, Chenwang] Xi An Jiao Tong Univ, Dept Radiol, Affiliated Hosp 1, Xian, Peoples R China.
   [Lu, Nian] Sun Yat Sen Univ, Dept Radiol, State Key Lab Oncol Southern China, Canc Ctr, Guangzhou, Peoples R China.
   [Li, Wanhu] Shandong First Med Univ & Shandong Acad Med Sci, Shandong Canc Hosp & Inst, Dept Med Imaging, Jinan, Peoples R China.
   [Wang, Sicong; Guo, Yan] GE Healthcare China, Prognost Diag, Beijing, Peoples R China.
C3 Tianjin Medical University; China Medical University; Zhejiang University; Zhejiang University; Huazhong University of Science & Technology; Sichuan University; Sichuan University; Xi'an Jiaotong University; State Key Lab Oncology South China; Sun Yat Sen University; Shandong First Medical University & Shandong Academy of Medical Sciences; General Electric
RP Ye, ZX (corresponding author), Tianjin Med Univ Canc Inst & Hosp, Dept Radiol, Key Lab Canc Prevent & Therapy, Natl Clin Res Ctr Canc,Tianjins Clin Res Ctr Canc, Tianjin, Tianjin, Peoples R China.
EM zye@tmu.edu.cn
FU National Natural Science Foundation of China [81974277]; Demonstrative Research Platform of Clinical Evaluation Technology for New Anticancer Drugs [2018ZX09201015]
CR Bera Kaustav, 2018, AM SOC CLIN ONCOL EDUC BOOK, V38, P1008, DOI 10.1200/EDBK_199747
   Borghaei H, 2015, NEW ENGL J MED, V373, P1627, DOI 10.1056/NEJMoa1507643
   Brahmer J, 2015, NEW ENGL J MED, V373, P123, DOI 10.1056/NEJMoa1504627
   Cherezov D, 2018, CANCER MED-US, V7, P6340, DOI 10.1002/cam4.1852
   Crombé A, 2019, J MAGN RESON IMAGING, V50, P497, DOI 10.1002/jmri.26589
   DELONG ER, 1988, BIOMETRICS, V44, P837, DOI 10.2307/2531595
   Eisenhauer EA, 2009, EUR J CANCER, V45, P228, DOI 10.1016/j.ejca.2008.10.026
   Ettinger DS, 2019, J NATL COMPR CANC NE, V17, P1464, DOI 10.6004/jnccn.2019.0059
   Fujimoto D, 2019, J THORAC ONCOL, V14, P468, DOI 10.1016/j.jtho.2018.10.167
   Garon EB, 2019, J CLIN ONCOL, V37, P2518, DOI 10.1200/JCO.19.00934
   Garon EB, 2015, NEW ENGL J MED, V372, P2018, DOI 10.1056/NEJMoa1501824
   Gillies RJ, 2016, RADIOLOGY, V278, P563, DOI 10.1148/radiol.2015151169
   He BX, 2020, J IMMUNOTHER CANCER, V8, P0, DOI 10.1136/jitc-2020-000550
   Heeke S, 2018, TRANSL LUNG CANCER R, V7, P631, DOI 10.21037/tlcr.2018.08.04
   Hellmann MD, 2018, NEW ENGL J MED, V378, P2093, DOI 10.1056/NEJMoa1801946
   Herbst RS, 2016, LANCET, V387, P1540, DOI 10.1016/S0140-6736(15)01281-7
   Herbst RS, 2014, NATURE, V515, P563, DOI 10.1038/nature14011
   Horn L, 2017, J CLIN ONCOL, V35, P3924, DOI 10.1200/JCO.2017.74.3062
   Hou TC, 2019, ONCOTARGETS THER, V12, P6439, DOI 10.2147/OTT.S205803
   Humbert O, 2020, EUR J NUCL MED MOL I, V47, P1158, DOI 10.1007/s00259-019-04573-4
   Jeon SH, 2019, RADIAT ONCOL, V14, P0, DOI 10.1186/s13014-019-1246-8
   Jin Y, 2019, J THORAC DIS, V11, P4591, DOI 10.21037/jtd.2019.10.80
   Kantoff PW, 2010, NEW ENGL J MED, V363, P411, DOI 10.1056/NEJMoa1001294
   Khalil DN, 2016, NAT REV CLIN ONCOL, V13, P273, DOI 10.1038/nrclinonc.2016.25
   Khorrami M, 2020, CANCER IMMUNOL RES, V8, P108, DOI 10.1158/2326-6066.CIR-19-0476
   Lantuejoul S, 2020, J THORAC ONCOL, V15, P499, DOI 10.1016/j.jtho.2019.12.107
   Leigh NB, 2019, LANCET RESP MED, V7, P347, DOI 10.1016/S2213-2600(18)30500-9
   Lin P, 2020, CANCER IMAGING, V20, P0, DOI 10.1186/s40644-019-0283-8
   Mu W, 2020, EUR J NUCL MED MOL I, V47, P1168, DOI 10.1007/s00259-019-04625-9
   Nasief H, 2020, FRONT ONCOL, V9, P0, DOI 10.3389/fonc.2019.01464
   Nishino M, 2019, RADIOLOGY, V290, P9, DOI 10.1148/radiol.2018181349
   Persigehl T, 2020, CANCER IMAGING, V20, P0, DOI 10.1186/s40644-019-0281-x
   Planchard D, 2018, ANN ONCOL, V29, P192, DOI 10.1093/annonc/mdy275
   Rizvi NA, 2015, SCIENCE, V348, P124, DOI 10.1126/science.aaa1348
   Robert C, 2015, NEW ENGL J MED, V372, P2521, DOI 10.1056/NEJMoa1503093
   Schwartz LH, 2016, EUR J CANCER, V62, P132, DOI 10.1016/j.ejca.2016.03.081
   Seymour L, 2017, LANCET ONCOL, V18, PE143, DOI 10.1016/S1470-2045(17)30074-8
   Solinas C, 2017, CRIT REV ONCOL HEMAT, V120, P13, DOI 10.1016/j.critrevonc.2017.09.017
   Song P, 2019, THORAC CANCER, V10, P587, DOI 10.1111/1759-7714.13010
   Sun R, 2018, LANCET ONCOL, V19, P1180, DOI 10.1016/S1470-2045(18)30413-3
   Tazdait M, 2018, EUR J CANCER, V88, P38, DOI 10.1016/j.ejca.2017.10.017
   Tian PW, 2021, THERANOSTICS, V11, P2098, DOI 10.7150/thno.48027
   Trebeschi S, 2019, ANN ONCOL, V30, P998, DOI 10.1093/annonc/mdz108
   Tunali I, 2019, LUNG CANCER, V129, P75, DOI 10.1016/j.lungcan.2019.01.010
   Wang GX, 2017, RADIOGRAPHICS, V37, P2132, DOI 10.1148/rg.2017170085
   Yip SSF, 2017, SCI REP-UK, V7, P0, DOI 10.1038/s41598-017-02425-5
   Yoon J, 2020, THORAC CANCER, V11, P993, DOI 10.1111/1759-7714.13352
NR 47
TC 33
Z9 34
U1 4
U2 29
PU FRONTIERS MEDIA SA
PI LAUSANNE
PA AVENUE DU TRIBUNAL FEDERAL 34, LAUSANNE, CH-1015, SWITZERLAND
SN 2234-943X
EI 
J9 FRONT ONCOL
JI Front. Oncol.
PD MAR 19
PY 2021
VL 11
IS 
BP 
EP 
DI 10.3389/fonc.2021.657615
PG 11
WC Oncology
SC Oncology
GA RH0NF
UT WOS:000635924400001
PM 33816314
DA 2024-03-01
ER

PT J
AU Sundar, LKS
   Muzik, O
   Buvat, I
   Bidaut, L
   Beyer, T
AF Sundar, Lalith Kumar Shiyam
   Muzik, Otto
   Buvat, Irene
   Bidaut, Luc
   Beyer, Thomas
TI Potentials and caveats of AI in hybrid imaging
SO METHODS
LA English
DT Article; Early Access
DE Hybrid imaging; Artificial intelligence; Deep learning; Machine learning; Radiomics
ID metal artifact reduction; generative adversarial networks; convolutional neural-networks; stroke lesion segmentation; f-18-fdg pet/ct images; low-dose ct; x-ray ct; attenuation correction; radiomics analysis; lung-cancer
AB State-of-the-art patient management frequently mandates the investigation of both anatomy and physiology of the patients. Hybrid imaging modalities such as the PET/MRI, PET/CT and SPECT/CT have the ability to provide both structural and functional information of the investigated tissues in a single examination. With the introduction of such advanced hardware fusion, new problems arise such as the exceedingly large amount of multi modality data that requires novel approaches of how to extract a maximum of clinical information from large sets of multi-dimensional imaging data. Artificial intelligence (AI) has emerged as one of the leading technologies that has shown promise in facilitating highly integrative analysis of multi-parametric data. Specifically, the usefulness of AI algorithms in the medical imaging field has been heavily investigated in the realms of (1) image acquisition and reconstruction, (2) post-processing and (3) data mining and modelling. Here, we aim to provide an overview of the challenges encountered in hybrid imaging and discuss how AI algorithms can facilitate potential solutions. In addition, we highlight the pitfalls and challenges in using advanced AI algorithms in the context of hybrid imaging and provide suggestions for building robust AI solutions that enable reproducible and transparent research.
C1 [Sundar, Lalith Kumar Shiyam; Beyer, Thomas] Med Univ Vienna, Ctr Med Phys & Biomed Engn, QIMP Team, Vienna, Austria.
   [Muzik, Otto] Wayne State Univ, Detroit, MI 48202 USA.
   [Buvat, Irene] Inst Curie, Lab Imagerie Translat Oncol, Orsay, France.
   [Bidaut, Luc] Univ Lincoln, Coll Sci, Lincoln, England.
C3 Medical University of Vienna; Wayne State University; UNICANCER; Universite PSL; Institut Curie; University of Lincoln
RP Beyer, T (corresponding author), Med Univ Vienna, Ctr Med Phys & Biomed Engn, Quantitat Imaging & Med Phys QIMP Team, Vienna, Austria.
EM thomas.beyer@meduniwien.ac.at
CR Abadi M, 2016, PROCEEDINGS OF OSDI16: 12TH USENIX SYMPOSIUM ON OPERATING SYSTEMS DESIGN AND IMPLEMENTATION, V0, P265
   AlBadawy EA, 2018, MED PHYS, V45, P1150, DOI 10.1002/mp.12752
   Antun V, 2020, P NATL ACAD SCI USA, V117, P30088, DOI 10.1073/pnas.1907377117
   Antunes J, 2016, TRANSL ONCOL, V9, P155, DOI 10.1016/j.tranon.2016.01.008
   Arabi H, 2019, IEEE NUCL SCI CONF R, V0, P0, DOI DOI 10.1109/nss/mic42101.2019.9059660
   Arabi H, 2019, EUR J NUCL MED MOL I, V46, P2746, DOI 10.1007/s00259-019-04380-x
   Arcas BAy, 2016, COMMUNICATION EFFICE, V0, P0
   Aydin OU, 2020, NEUROLOGY, V0, P0, DOI DOI 10.1101/2020.04.08.20057570
   Badawi RD, 2019, J NUCL MED, V60, P299, DOI 10.2967/jnumed.119.226498
   Bakas S, 2017, SCI DATA, V4, P0, DOI 10.1038/sdata.2017.117
   Bal M, 2006, MED PHYS, V33, P2852, DOI 10.1118/1.2218062
   Baltas D, 2019, ONE SHORT LEARNING D, V0, P0
   Arrieta AB, 2020, INFORM FUSION, V58, P82, DOI 10.1016/j.inffus.2019.12.012
   Berg E, 2018, PHYS MED BIOL, V63, P0, DOI 10.1088/1361-6560/aa9dc5
   Berkovich Y, 2018, 2018 IEEE NUCL SCI S, V0, P1
   Bianconi F, 2020, APPL SCI-BASEL, V10, P0, DOI 10.3390/app10051718
   Bizzego A, 2019, 2019 16TH IEEE INTERNATIONAL CONFERENCE ON COMPUTATIONAL INTELLIGENCE IN BIOINFORMATICS AND COMPUTATIONAL BIOLOGY - CIBCB 2019, V0, PP19, DOI 10.1109/cibcb.2019.8791473
   Blankespoor SC, 1996, IEEE T NUCL SCI, V43, P2263, DOI 10.1109/23.531891
   Bobo MF, 2018, PROC SPIE, V10574, P0, DOI 10.1117/12.2293751
   Bogowicz M, 2017, ACTA ONCOL, V56, P1531, DOI 10.1080/0284186X.2017.1346382
   Boots B, 2017, ONE SHORT LEARNING S, V0, P0
   Bruckstein AM, 2009, SIAM REV, V51, P34, DOI 10.1137/060657704
   Bucerius J, 2016, EUR J NUCL MED MOL I, V43, P780, DOI 10.1007/s00259-015-3259-3
   Burger C, 2002, EUR J NUCL MED MOL I, V29, P922, DOI 10.1007/s00259-002-0796-3
   Buvat I, 2019, J NUCL MED, V60, P1543, DOI 10.2967/jnumed.119.235325
   Cal-Gonzalez J, 2018, J NUCL CARDIOL, V25, P1742, DOI 10.1007/s12350-017-0778-2
   Carney J, 2003, IEEE NUCL SCI CONF R, V0, P1443
   Catana C, 2012, J NUCL MED, V53, P1916, DOI 10.2967/jnumed.112.105346
   Cates J, 2003, ITK SOFTWARE GUIDE, V0, P0
   Chaurasia V, 2013, DATA MINING APPROACH, V0, P56
   Chen F, 2018, RADIOLOGY, V289, P366, DOI 10.1148/radiol.2018180445
   Chen KT, 2019, RADIOLOGY, V290, P649, DOI 10.1148/radiol.2018180940
   Cherry SR, 2018, J NUCL MED, V59, P3, DOI 10.2967/jnumed.116.184028
   Choi H, 2016, J NEUROSCI METH, V274, P146, DOI 10.1016/j.jneumeth.2016.10.007
   Christensen AN, 2014, PET CT ATLAS QUALITY, V0, P10
   Cui J, 2018, 2018 IEEE INTERNATIONAL CONFERENCE ON SIGNAL PROCESSING, V0, P1
   Cui SG, 2018, J HEALTHC ENG, V2018, P0, DOI 10.1155/2018/4940593
   Czernin Johannes, 2013, CURR RADIOL REP, V1, P177
   da Costa-Luis CO, 2017, IEEE NUCL SCI CONF R, V0, P0
   Dietze MMA, 2019, EJNMMI PHYS, V6, P0, DOI 10.1186/s40658-019-0252-0
   Dissaux G, 2020, J NUCL MED, V61, P814, DOI 10.2967/jnumed.119.228106
   Dolz J, 2020, SEMISUPERVISED FEW S, V0, P0
   Dolz J, 2019, LECT NOTES COMPUT SC, V11383, P271, DOI 10.1007/978-3-030-11723-8_27
   Dong C, 2016, IEEE T PATTERN ANAL, V38, P295, DOI 10.1109/TPAMI.2015.2439281
   Elhamiasl M, 2020, PHYS MED BIOL, V65, P0, DOI 10.1088/1361-6560/ab8953
   Erickson BJ, 2019, ARTIFICIAL INTELLIGE, V0, PP39, DOI 10.1007/978-3-319-94878-2
   Erlandsson K, 2012, PHYS MED BIOL, V57, PR119, DOI 10.1088/0031-9155/57/21/R119
   Ghani MU, 2018, ELECT IMAGING, V2018, P0
   Ghani MU, 2020, IEEE T COMPUT IMAG, V6, P181, DOI 10.1109/TCI.2019.2937221
   Gibson E, 2018, IEEE T MED IMAGING, V37, P1822, DOI 10.1109/TMI.2018.2806309
   Gibson E, 2018, COMPUT METH PROG BIO, V158, P113, DOI 10.1016/j.cmpb.2018.01.025
   Gong K, 2020, P IEEE, V108, P51, DOI 10.1109/JPROC.2019.2936809
   Gong K, 2019, IEEE T RADIAT PLASMA, V3, P153, DOI 10.1109/TRPMS.2018.2877644
   Gong K, 2019, IEEE T MED IMAGING, V38, P675, DOI 10.1109/TMI.2018.2869871
   Gong K, 2018, PHYS MED BIOL, V63, P0, DOI 10.1088/1361-6560/aac763
   Gong Y, 2020, I S BIOMED IMAGING, V0, P0, DOI DOI 10.1109/isbiworkshops50223.2020.9153450
   Goodfellow IJ, 2014, ADV NEUR IN, V27, P2672, DOI 10.1145/3422622
   Haider SP, 2020, EUR J NUCL MED MOL I, V47, P2978, DOI 10.1007/s00259-020-04839-2
   Han X, 2017, MED PHYS, V44, P1408, DOI 10.1002/mp.12155
   Hatt M, 2019, J NUCL MED, V60, P38S, DOI 10.2967/jnumed.118.220582
   Havaei M, 2017, MED IMAGE ANAL, V35, P18, DOI 10.1016/j.media.2016.05.004
   Hofmann Matthias, 2009, EUR J NUCL MED MOL IMAGING, V36 Suppl 1, PS93, DOI 10.1007/s00259-008-1007-7
   Hong X, 2018, IEEE T MED IMAGING, V37, P2322, DOI 10.1109/TMI.2018.2830381
   Hoseini F, 2019, J DIGIT IMAGING, V32, P105, DOI 10.1007/s10278-018-0107-6
   Hu X, 2019, OTHERS PRELIMINARY E, V0, P0
   Hu ZL, 2020, PHYS MED BIOL, V65, P0, DOI 10.1088/1361-6560/aba5e9
   Huang X, 2018, BIOMED ENG ONLINE, V17, P0, DOI 10.1186/s12938-018-0609-y
   Hwang D, 2019, J NUCL MED, V60, P1183, DOI 10.2967/jnumed.118.219493
   Hwang D, 2018, J NUCL MED, V59, P1624, DOI 10.2967/jnumed.117.202317
   Isola P, 2017, PROC CVPR IEEE, V0, PP5967, DOI 10.1109/CVPR.2017.632
   Jia Wu, 2019, JOURNAL OF ELECTRONIC SCIENCE AND TECHNOLOGY, V17, P26, DOI 10.11989/JEST.1674-862X.80904120
   Jia YQ, 2014, PROCEEDINGS OF THE 2014 ACM CONFERENCE ON MULTIMEDIA (MM14), V0, PP675, DOI 10.1145/2647868.2654889
   Jin CB, 2019, SENSORS-BASEL, V19, P0, DOI 10.3390/s19102361
   Jochimsen TH, 2016, EJNMMI PHYS, V3, P0, DOI 10.1186/s40658-016-0139-2
   Kamal H, 2018, FRONT NEUROL, V9, P0, DOI 10.3389/fneur.2018.00945
   Kang E, 2019, MED PHYS, V46, P550, DOI 10.1002/mp.13284
   Kang E, 2018, IEEE T MED IMAGING, V37, P1358, DOI 10.1109/TMI.2018.2823756
   Kaplan S, 2019, J DIGIT IMAGING, V32, P773, DOI 10.1007/s10278-018-0150-3
   Keller Sune H, 2014, EJNMMI PHYS, V1, PA36, DOI 10.1186/2197-7364-1-S1-A36
   Khalighi MM, 2018, J CEREBR BLOOD F MET, V38, P126, DOI 10.1177/0271678X17691784
   Kim HP, 2017, MACHINE-LEARNING-BASED NONLINEAR DECOMPOSITION OF CT IMAGES FOR METAL ARTIFACT REDUCTION, V0, P0
   Kim H, 2020, SCI REP-UK, V10, P0, DOI 10.1038/s41598-020-63285-0
   Kim K, 2018, IEEE T MED IMAGING, V37, P1478, DOI 10.1109/TMI.2018.2832613
   Kirienko M, 2018, CONTRAST MEDIA MOL I, V0, P0, DOI DOI 10.1155/2018/1382309
   Kirienko M, 2018, EUR J NUCL MED MOL I, V45, P1649, DOI 10.1007/s00259-018-3987-2
   Kluyver T, 2016, POSITIONING AND POWER IN ACADEMIC PUBLISHING: PLAYERS, V0, P87, DOI 10.3233/978-1-61499-649-1-87
   LACROIX KJ, 1994, IEEE T NUCL SCI, V41, P2793, DOI 10.1109/23.340649
   Ladefoged CN, 2017, NEUROIMAGE, V147, P346, DOI 10.1016/j.neuroimage.2016.12.010
   Ladefoged CN, 2015, PHYS MED BIOL, V60, P8047, DOI 10.1088/0031-9155/60/20/8047
   Ladefoged CN, 2019, FRONT NEUROSCI-SWITZ, V12, P0, DOI 10.3389/fnins.2018.01005
   Lake B, 2011, P ANN M COGN SCI SOC, V0, P0
   Lambin P, 2012, EUR J CANCER, V48, P441, DOI 10.1016/j.ejca.2011.11.036
   Lapuschkin S, 2019, OPENING MACHINE LEAR, V0, P0
   Lapuschkin S, 2019, NAT COMMUN, V10, P0, DOI 10.1038/s41467-019-08987-4
   Lapuschkin S, 2016, PROC CVPR IEEE, V0, PP2912, DOI 10.1109/CVPR.2016.318
   Laukamp KR, 2019, EUR RADIOL, V29, P124, DOI 10.1007/s00330-018-5595-8
   Ledig C, 2017, PROC CVPR IEEE, V0, PP105, DOI 10.1109/CVPR.2017.19
   Lee JW, 2018, NUCL MED MOLEC IMAG, V52, P170, DOI 10.1007/s13139-017-0500-y
   Lei Y, 2021, PROC SPIE, V11313, P0, DOI 10.1117/12.2548461
   Lemmens C, 2009, IEEE T MED IMAGING, V28, P250, DOI 10.1109/TMI.2008.929103
   Leynes AP, 2018, J NUCL MED, V59, P852, DOI 10.2967/jnumed.117.198051
   Li FF, 2006, IEEE T PATTERN ANAL, V28, P594, DOI 10.1109/TPAMI.2006.79
   Li H, 2017, LEARNING LEARN QUICK, V0, P0
   Li Q, 2017, MED IMAGE SEGMENTATI, V0, P0
   Li XF, 2019, FRONT ONCOL, V9, P0, DOI 10.3389/fonc.2019.01062
   Littman ML, 2019, INDIVIDUAL PREDICTIO, V0, P0
   Liu CC, 2019, PHYS MED BIOL, V64, P0, DOI 10.1088/1361-6560/ab0dc0
   Liu F, 2018, RADIOLOGY, V286, P676, DOI 10.1148/radiol.2017170700
   Liu ZY, 2018, IEEE ACCESS, V6, P57006, DOI 10.1109/ACCESS.2018.2872939
   Livne M, 2019, FRONT NEUROSCI-SWITZ, V13, P0, DOI 10.3389/fnins.2019.00097
   Lohmann P, 2020, FRONT NEUROL, V11, P0, DOI 10.3389/fneur.2020.00001
   Lohmann P, 2018, NEUROIMAGE-CLIN, V20, P537, DOI 10.1016/j.nicl.2018.08.024
   Lu WZ, 2019, PHYS MED BIOL, V64, P0, DOI 10.1088/1361-6560/ab3242
   Lucia F, 2019, EUR J NUCL MED MOL I, V46, P864, DOI 10.1007/s00259-018-4231-9
   Lundervold AS, 2019, Z MED PHYS, V29, P102, DOI 10.1016/j.zemedi.2018.11.002
   Lustig M, 2007, MAGN RESON MED, V58, P1182, DOI 10.1002/mrm.21391
   Lv WB, 2019, MOL IMAGING BIOL, V21, P954, DOI 10.1007/s11307-018-01304-3
   Mardani M, 2019, IEEE T MED IMAGING, V38, P167, DOI 10.1109/TMI.2018.2858752
   Meng YM, 2019, CANCER MANAG RES, V11, P10851, DOI 10.2147/CMAR.S232473
   Menze BH, 2015, IEEE T MED IMAGING, V34, P1993, DOI 10.1109/TMI.2014.2377694
   Meyer E, 2010, MED PHYS, V37, P5482, DOI 10.1118/1.3484090
   Ming X, 2019, SCI REP-UK, V9, P0, DOI 10.1038/s41598-019-46985-0
   Mo XK, 2020, EUR RADIOL, V30, P833, DOI 10.1007/s00330-019-06452-w
   Mok GSP, 2019, LOW DOSE SPECT IMAG, V0, P0
   Montavon G, 2018, DIGIT SIGNAL PROCESS, V73, P1, DOI 10.1016/j.dsp.2017.10.011
   Mu W, 2020, EUR J NUCL MED MOL I, V47, P1168, DOI 10.1007/s00259-019-04625-9
   Nardone V, 2020, ONCOL LETT, V19, P1559, DOI 10.3892/ol.2019.11220
   Nie Dong, 2017, MED IMAGE COMPUT COMPUT ASSIST INTERV, V10435, P417, DOI 10.1007/978-3-319-66179-7_48
   Oda Masahiro, 2016, MEDICAL IMAGE COMPUTING AND COMPUTER-ASSISTED INTERVENTION - MICCAI 2016. 19TH INTERNATIONAL CONFERENCE. PROCEEDINGS: LNCS 9901, V0, PP556, DOI 10.1007/978-3-319-46723-8_64
   Oikonomou A, 2018, SCI REP-UK, V8, P0, DOI 10.1038/s41598-018-22357-y
   Orlhac F, 2019, RADIOLOGY, V291, P52, DOI 10.1148/radiol.2019182023
   Ouyang JH, 2019, MED PHYS, V46, P3555, DOI 10.1002/mp.13626
   Paszke A, 2019, ADV NEUR IN, V32, P0
   Peng H, 2019, CLIN CANCER RES, V25, P4271, DOI 10.1158/1078-0432.CCR-18-3065
   Perkuhn M, 2018, INVEST RADIOL, V53, P647, DOI 10.1097/RLI.0000000000000484
   Pfungst O, 1965, CONTRIBUTION EXPT AN, V0, P0
   Phellan R, 2017, LECT NOTES COMPUT SC, V10552, P39, DOI 10.1007/978-3-319-67534-3_5
   Pozaruk A, 2021, EUR J NUCL MED MOL I, V48, P9, DOI 10.1007/s00259-020-04816-9
   Praveen GB, 2018, COMPUT BIOL MED, V99, P38, DOI 10.1016/j.compbiomed.2018.05.027
   Prell D, 2009, PHYS MED BIOL, V54, P6575, DOI 10.1088/0031-9155/54/21/009
   Qian H, 2017, IEEE NUCL SCI CONF R, V0, P0
   Qin C, 2019, IEEE T MED IMAGING, V38, P280, DOI 10.1109/TMI.2018.2863670
   Rahmim A, 2017, NEUROIMAGE-CLIN, V16, P539, DOI 10.1016/j.nicl.2017.08.021
   Rajchl M, 2017, STATE ART REFERNCE I, V0, P0
   Ramon AJ, 2018, 2018 IEEE NUCLEAR SCIENCE SYMPOSIUM AND MEDICAL IMAGING CONFERENCE PROCEEDINGS (NSS/MIC), V0, P1
   Ramon AJ, 2020, IEEE T MED IMAGING, V39, P2893, DOI 10.1109/TMI.2020.2979940
   Randles BM, 2017, P 2017 ACM IEEE JOIN, V0, PP1, DOI 10.1109/JCDL.2017.7991618
   Rausch I, 2022, J NUCL CARDIOL, V29, P492, DOI 10.1007/s12350-020-02257-3
   Ravishankar S, 2011, IEEE T MED IMAGING, V30, P1028, DOI 10.1109/TMI.2010.2090538
   Rischka L, 2020, J NUCL MED, V0, P0
   Ronneberger O, 2015, PROC INT C MED IMAGE, V0, P234
   Sanaat A, 2020, J NUCL MED, V61, P1388, DOI 10.2967/jnumed.119.239327
   Santoro A, 2016, ONE SHORT LEARNING M, V0, P0
   Sari H, 2017, J CEREBR BLOOD F MET, V37, P1398, DOI 10.1177/0271678X16656197
   Schaefferkoetter J, 2019, MED PHYS, V46, P2638, DOI 10.1002/mp.13517
   Schaefferkoetter JD, 2015, PHYS MED BIOL, V60, P5543, DOI 10.1088/0031-9155/60/14/5543
   Schlemper J, 2018, IEEE T MED IMAGING, V37, P491, DOI 10.1109/TMI.2017.2760978
   Schneider M, 2018, DEEPVESSELNET VESS, V0, P0
   Schramm G, 2019, MICROBIOLOGYOPEN, V1, P0
   Schramowski P, 2020, NAT MACH INTELL, V2, P476, DOI 10.1038/s42256-020-0212-3
   Snell Jake, 2017, ADV NEURAL INFORM PR, V0, P4080
   Solari EL, 2019, OTHERS PRELIMINARY E, V0, P0
   Spuhler KD, 2019, J NUCL MED, V60, P555, DOI 10.2967/jnumed.118.214320
   Sundar LKS, 2019, J CEREBR BLOOD F MET, V39, P1516, DOI 10.1177/0271678X18776820
   Sundar LKS, 2020, J NUCL MED, V61, P276, DOI 10.2967/jnumed.119.229567
   Tong T, 2015, MED IMAGE ANAL, V23, P92, DOI 10.1016/j.media.2015.04.015
   Torrado-Carvajal A, 2019, J NUCL MED, V60, P429, DOI 10.2967/jnumed.118.209288
   Townsend DW, 2008, SEMIN ULTRASOUND CT, V29, P232, DOI 10.1053/j.sult.2008.05.006
   Umutlu L, 2020, ROFO-FORTSCHR RONTG, V192, P754, DOI 10.1055/a-1100-0127
   van Timmeren JE, 2019, PLOS ONE, V14, P0, DOI 10.1371/journal.pone.0217536
   Vinyals Oriol, 2016, ARXIV160604080, V0, P0
   Visvikis D, 2019, EUR J NUCL MED MOL I, V46, P2630, DOI 10.1007/s00259-019-04373-w
   Wagenknecht G, 2013, MAGN RESON MATER PHY, V26, P99, DOI 10.1007/s10334-012-0353-4
   Wang G, 1999, MICROSC MICROANAL, V5, P58, DOI 10.1017/S1431927699000057
   Wang G, 1996, IEEE T MED IMAGING, V15, P657, DOI 10.1109/42.538943
   Wang G, 2016, LOW DOSE CT VIA DEEP, V0, P0
   Wang G, 2013, PHYS MED BIOL, V58, PR161, DOI 10.1088/0031-9155/58/16/R161
   Wang J, 2013, MED PHYS, V40, P0, DOI 10.1118/1.4812424
   Wang SS, 2016, I S BIOMED IMAGING, V0, PP514, DOI 10.1109/ISBI.2016.7493320
   Wang Y, 2018, NEUROIMAGE, V174, P550, DOI 10.1016/j.neuroimage.2018.03.045
   Wang ZH, 2019, LECT NOTES COMPUT SC, V11769, P121, DOI 10.1007/978-3-030-32226-7_14
   Watson CC, 1996, COMP IMAG VIS, V4, P255
   Watson CC, 2000, IEEE T NUCL SCI, V47, P1587, DOI 10.1109/23.873020
   Weston AD, 2019, RADIOLOGY, V290, P669, DOI 10.1148/radiol.2018181432
   Whiteley W, 2020, J MED IMAGING, V7, P0, DOI 10.1117/1.JMI.7.3.032503
   Winzeck S, 2018, FRONT NEUROL, V9, P0, DOI 10.3389/fneur.2018.00679
   Wolterink Jelmer M, 2017, SIMULATION AND SYNTHESIS IN MEDICAL IMAGING. SECOND INTERNATIONAL WORKSHOP, V0, P14, DOI 10.1007/978-3-319-68127-6_2
   Wolterink JM, 2017, IEEE T MED IMAGING, V36, P2536, DOI 10.1109/TMI.2017.2708987
   Wu J, 2019, NEUROSYMBOLIC CONCEP, V0, P0
   Xia T, 2014, MED PHYS, V41, P0, DOI 10.1118/1.4828838
   Xiang HW, 2020, EUR J NUCL MED MOL I, V47, P2956, DOI 10.1007/s00259-020-04840-9
   Xiang L, 2017, NEUROCOMPUTING, V267, P406, DOI 10.1016/j.neucom.2017.06.048
   Xiao YW, 2018, COMPUT METH PROG BIO, V153, P1, DOI 10.1016/j.cmpb.2017.09.005
   Xu J, 2017, LOW DOSE PET RECONST, V0, P0
   Yang B, 2018, J NUCL MED, V59, P0
   Yang B, 2018, IEEE T MED IMAGING, V37, P1297, DOI 10.1109/TMI.2018.2803681
   Yang G, 2018, IEEE T MED IMAGING, V37, P1310, DOI 10.1109/TMI.2017.2785879
   Yang QS, 2018, IEEE T MED IMAGING, V37, P1348, DOI 10.1109/TMI.2018.2827462
   Yang W, 2019, FULLY AUTOMATED MULT, V0, P0
   Yang XG, 2018, SCI REP-UK, V8, P0, DOI 10.1038/s41598-018-19426-7
   Yang Y, 2016, ADV NEUR IN, V29, P0
   Yi K, 2018, NEURAL SYMBOLIC VQA, V0, P0
   Zaharchuk G, 2019, EUR J NUCL MED MOL I, V46, P2700, DOI 10.1007/s00259-019-04374-9
   Zhang K, 2017, IEEE T IMAGE PROCESS, V26, P3142, DOI 10.1109/TIP.2017.2662206
   Zhang RZ, 2018, IEEE T MED IMAGING, V37, P2149, DOI 10.1109/TMI.2018.2821244
   Zhang RX, 2018, ADV NEUR IN, V31, P0
   Zhang XM, 2011, MED PHYS, V38, P701, DOI 10.1118/1.3533711
   Zhang XZ, 2020, P NATL ACAD SCI USA, V117, P2265, DOI 10.1073/pnas.1917379117
   Zhang XZ, 2020, J NUCL MED, V61, P285, DOI 10.2967/jnumed.119.230565
   Zhang Y, 2013, INT SOC OPTICS PHOTO, V0, P0
   Zhang Y, 2016, A PYTHON FRAMEWORK FOR FAST COMPUTATION OF MATHEMATICAL EXPRESSIONS, V0, P0
   Zhang YB, 2018, IEEE T MED IMAGING, V37, P1370, DOI 10.1109/TMI.2018.2823083
   Zhang YB, 2010, IEEE NUCL SCI CONF R, V0, PP2630, DOI 10.1109/NSSMIC.2010.5874266
   Zhong ZS, 2019, MED PHYS, V46, P619, DOI 10.1002/mp.13331
   Zhou L, 2020, MED IMAGE ANAL, V65, P0, DOI 10.1016/j.media.2020.101770
   Zhu B, 2018, NATURE, V555, P487, DOI 10.1038/nature25988
   Zhu JY, 2017, IEEE I CONF COMP VIS, V0, PP2242, DOI 10.1109/ICCV.2017.244
   Zwanenburg A, 2020, RADIOLOGY, V295, P328, DOI 10.1148/radiol.2020191145
   Zwanenburg A, 2019, EUR J NUCL MED MOL I, V46, P2638, DOI 10.1007/s00259-019-04391-8
NR 220
TC 10
Z9 10
U1 5
U2 19
PU ACADEMIC PRESS INC ELSEVIER SCIENCE
PI SAN DIEGO
PA 525 B ST, STE 1900, SAN DIEGO, CA 92101-4495 USA
SN 1046-2023
EI 1095-9130
J9 METHODS
JI Methods
PD 2021 APR
PY 2021
VL 188
IS 
BP 4
EP 19
DI 10.1016/j.ymeth.2020.10.004
EA MAR 2021
PG 16
WC Biochemical Research Methods; Biochemistry & Molecular Biology
SC Biochemistry & Molecular Biology
GA QW2YT
UT WOS:000628521200001
PM 33068741
DA 2024-03-01
ER

PT J
AU de Causans, A
   Carre, A
   Roux, A
   Tauziède-Espariat, A
   Ammari, S
   Dezamis, E
   Dhermain, F
   Reuze, S
   Deutsch, E
   Oppenheim, C
   Varlet, P
   Pallud, J
   Edjlali, M
   Robert, C
AF de Causans, Alix
   Carre, Alexandre
   Roux, Alexandre
   Tauziede-Espariat, Arnault
   Ammari, Samy
   Dezamis, Edouard
   Dhermain, Frederic
   Reuze, Sylvain
   Deutsch, Eric
   Oppenheim, Catherine
   Varlet, Pascale
   Pallud, Johan
   Edjlali, Myriam
   Robert, Charlotte
TI Development of a Machine Learning Classifier Based on Radiomic Features Extracted From Post-Contrast 3D T1-Weighted MR Images to Distinguish Glioblastoma From Solitary Brain Metastasis
SO FRONTIERS IN ONCOLOGY
LA English
DT Article
DE radiomics; machine learning; glioblastoma; brain metastasis; diagnostic decision support system
ID magnetic-resonance spectroscopy; cerebral gliomas; tumor; differentiation; system
AB Objectives To differentiate Glioblastomas (GBM) and Brain Metastases (BM) using a radiomic features-based Machine Learning (ML) classifier trained from post-contrast three-dimensional T1-weighted (post-contrast 3DT1) MR imaging, and compare its performance in medical diagnosis versus human experts, on a testing cohort. Methods We enrolled 143 patients (71 GBM and 72 BM) in a retrospective bicentric study from January 2010 to May 2019 to train the classifier. Post-contrast 3DT1 MR images were performed on a 3-Tesla MR unit and 100 radiomic features were extracted. Selection and optimization of the Machine Learning (ML) classifier was performed using a nested cross-validation. Sensitivity, specificity, balanced accuracy, and area under the receiver operating characteristic curve (AUC) were calculated as performance metrics. The model final performance was cross-validated, then evaluated on a test set of 37 patients, and compared to human blind reading using a McNemar's test. Results The ML classifier had a mean [95% confidence interval] sensitivity of 85% [77; 94], a specificity of 87% [78; 97], a balanced accuracy of 86% [80; 92], and an AUC of 92% [87; 97] with cross-validation. Sensitivity, specificity, balanced accuracy and AUC were equal to 75, 86, 80 and 85% on the test set. Sphericity 3D radiomic index highlighted the highest coefficient in the logistic regression model. There were no statistical significant differences observed between the performance of the classifier and the experts' blinded examination. Conclusions The proposed diagnostic support system based on radiomic features extracted from post-contrast 3DT1 MR images helps in differentiating solitary BM from GBM with high diagnosis performance and generalizability.
C1 [de Causans, Alix; Oppenheim, Catherine; Edjlali, Myriam] Hop St Anne, GHU Paris Psychiat & Neurosci, Neuroradiol Dept, Paris, France.
   [de Causans, Alix; Roux, Alexandre; Tauziede-Espariat, Arnault; Dezamis, Edouard; Oppenheim, Catherine; Varlet, Pascale; Pallud, Johan; Edjlali, Myriam] Univ Paris, Paris, France.
   [de Causans, Alix; Roux, Alexandre; Tauziede-Espariat, Arnault; Dezamis, Edouard; Oppenheim, Catherine; Pallud, Johan; Edjlali, Myriam] INSERM, Inst Psychiat & Neurosci, IMA Brain, UMR1266, Paris, France.
   [Carre, Alexandre; Dhermain, Frederic; Reuze, Sylvain; Deutsch, Eric; Robert, Charlotte] Univ Paris Saclay, INSERM, Radiothe Mole Innovat Therapeut, UMR1030, Gustave Roussy Canc Campus, Villejuif, France.
   [Carre, Alexandre; Dhermain, Frederic; Reuze, Sylvain; Deutsch, Eric; Robert, Charlotte] Univ Paris Saclay, Gustave Roussy, Dept Radiotherapie, Villejuif, France.
   [Roux, Alexandre; Dezamis, Edouard; Pallud, Johan] Hop St Anne, Serv Neurochirurg, GHU Paris Psychiat & Neurosci, Paris, France.
   [Tauziede-Espariat, Arnault] Hop St Anne, GHU Paris Psychiat & Neurosci, Serv Neuropathol, Paris, France.
   [Ammari, Samy] Univ Paris Saclay, Gustave Roussy, Dept Radiol, Villejuif, France.
   [Ammari, Samy] Univ Paris Saclay, CNRS, INSERM, CEA,BioMaps,UMR1281, Orsay, France.
C3 Universite Paris Cite; GHU PARIS Psychiatrie Neurosciences; Universite Paris Cite; Universite Paris Cite; Institut National de la Sante et de la Recherche Medicale (Inserm); Universite Paris Saclay; UNICANCER; Gustave Roussy; Institut National de la Sante et de la Recherche Medicale (Inserm); UNICANCER; Gustave Roussy; Universite Paris Saclay; Universite Paris Cite; GHU PARIS Psychiatrie Neurosciences; Universite Paris Cite; GHU PARIS Psychiatrie Neurosciences; UNICANCER; Gustave Roussy; Universite Paris Saclay; Centre National de la Recherche Scientifique (CNRS); Universite Paris Saclay; CEA; Institut National de la Sante et de la Recherche Medicale (Inserm)
RP Robert, C (corresponding author), Univ Paris Saclay, INSERM, Radiothe Mole Innovat Therapeut, UMR1030, Gustave Roussy Canc Campus, Villejuif, France.; Robert, C (corresponding author), Univ Paris Saclay, Gustave Roussy, Dept Radiotherapie, Villejuif, France.
EM ch.robert@gustaveroussy.fr
FU ITMO PhysiCancer; Fondation pour la Recherche Medicale (FRM) [DIC20161236437]; Amazon Web Services (AWS)
CR Achrol AS, 2019, NAT REV DIS PRIMERS, V5, P0, DOI 10.1038/s41572-018-0055-y
   Aerts HJWL, 2016, JAMA ONCOL, V2, P1636, DOI 10.1001/jamaoncol.2016.2631
   Artzi M, 2019, J MAGN RESON IMAGING, V50, P519, DOI 10.1002/jmri.26643
   Avants BB, 2011, NEUROIMAGE, V54, P2033, DOI 10.1016/j.neuroimage.2010.09.025
   Bae S, 2020, SCI REP-UK, V10, P0, DOI 10.1038/s41598-020-68980-6
   Bakas S, 2018, ARXIV PREPRINT ARXIV, V0, P0
   Benzakoun J, 2020, CANCER RADIOTHER, V24, P453, DOI 10.1016/j.canrad.2020.03.005
   Blasel S, 2010, ACTA NEUROCHIR, V152, P1893, DOI 10.1007/s00701-010-0774-7
   Carré A, 2020, SCI REP-UK, V10, P0, DOI 10.1038/s41598-020-69298-z
   Chen CY, 2019, FRONT ONCOL, V9, P0, DOI 10.3389/fonc.2019.00806
   DAUMASDUPORT C, 1983, J NEURORADIOLOGY, V10, P51
   Duron L, 2019, PLOS ONE, V14, P0, DOI 10.1371/journal.pone.0213459
   Galanaud D, 2006, J RADIOL, V87, P822, DOI 10.1016/S0221-0363(06)74090-2
   Gillies RJ, 2010, CLIN RADIOL, V65, P517, DOI 10.1016/j.crad.2010.04.005
   Gillies RJ, 2016, RADIOLOGY, V278, P563, DOI 10.1148/radiol.2015151169
   Hajianfar G, 2019, WORLD NEUROSURG, V132, PE140, DOI 10.1016/j.wneu.2019.08.232
   Henry T, 2021, LECT NOTES COMPUT SC, V12658, P327, DOI 10.1007/978-3-030-72084-1_30
   Holzinger A, 2019, WIRES DATA MIN KNOWL, V9, P0, DOI 10.1002/widm.1312
   Kickingereder P, 2018, NEURO-ONCOLOGY, V20, P848, DOI 10.1093/neuonc/nox188
   Kotrotsou A, 2016, MAGN RESON IMAGING C, V24, P719, DOI 10.1016/j.mric.2016.06.006
   Kuo MD, 2014, RADIOLOGY, V270, P320, DOI 10.1148/radiol.13132195
   Lambin P, 2017, NAT REV CLIN ONCOL, V14, P749, DOI 10.1038/nrclinonc.2017.141
   Lambin P, 2012, EUR J CANCER, V48, P441, DOI 10.1016/j.ejca.2011.11.036
   Lemke Denise M, 2004, J INFUS NURS, V27, P263, DOI 10.1097/00129804-200407000-00012
   Limkin EJ, 2017, ANN ONCOL, V28, P1191, DOI 10.1093/annonc/mdx034
   Lin L, 2016, ONCOTARGET, V7, P69051, DOI 10.18632/oncotarget.12053
   Lin XL, 2015, J CLIN ONCOL, V33, P3475, DOI 10.1200/JCO.2015.60.9503
   Lohmann P, 2021, METHODS, V188, P112, DOI 10.1016/j.ymeth.2020.06.003
   Louis DN, 2016, ACTA NEUROPATHOL, V131, P803, DOI 10.1007/s00401-016-1545-1
   Mouthuy N, 2012, J NEURORADIOLOGY, V39, P301, DOI 10.1016/j.neurad.2011.11.002
   Nguyen LN, 1998, CANCER, V83, P2181, DOI 10.1002/(SICI)1097-0142(19981115)83:10<2181::AID-CNCR17>3.0.CO;2-J
   Nicolasjilwan M, 2015, J NEURORADIOLOGY, V42, P212, DOI 10.1016/j.neurad.2014.02.006
   Orlhac F, 2021, EUR RADIOL, V31, P2272, DOI 10.1007/s00330-020-07284-9
   Ostrom QT, 2015, NEURO-ONCOLOGY, V16, P1, DOI 10.1093/neuonc/nox158
   Park JE, 2020, KOREAN J RADIOL, V21, P1126, DOI 10.3348/kjr.2019.0847
   Pedregosa F, 2018, ARXIV12010490 CS, V0, P0
   Petrella JR, 2000, AM J ROENTGENOL, V175, P207, DOI 10.2214/ajr.175.1.1750207
   Qian ZH, 2019, CANCER LETT, V451, P128, DOI 10.1016/j.canlet.2019.02.054
   Reuzé S, 2018, INT J RADIAT ONCOL, V102, P1117, DOI 10.1016/j.ijrobp.2018.05.022
   Rudà R, 2001, J NEUROL, V248, P394, DOI 10.1007/s004150170180
   Server A, 2010, ACTA RADIOL, V51, P316, DOI 10.3109/02841850903482901
   Shboul ZA, 2020, SCI REP-UK, V10, P0, DOI 10.1038/s41598-020-60550-0
   Smith SM, 2002, HUM BRAIN MAPP, V17, P143, DOI 10.1002/hbm.10062
   Suh CH, 2018, EUR RADIOL, V28, P3819, DOI 10.1007/s00330-018-5335-0
   Tixier F, 2019, MED PHYS, V46, P3582, DOI 10.1002/mp.13624
   Tsolaki E, 2013, INT J COMPUT ASS RAD, V8, P751, DOI 10.1007/s11548-012-0808-0
   Tsougos I, 2012, CANCER IMAGING, V12, P423, DOI 10.1102/1470-7330.2012.0038
   Tustison NJ, 2010, IEEE T MED IMAGING, V29, P1310, DOI 10.1109/TMI.2010.2046908
   van Griethuysen JJM, 2017, CANCER RES, V77, PE104, DOI 10.1158/0008-5472.CAN-17-0339
   Weller M, 2017, LANCET ONCOL, V18, PE315, DOI 10.1016/S1470-2045(17)30194-8
   Zwanenburg A, 2020, RADIOLOGY, V295, P328, DOI 10.1148/radiol.2020191145
NR 51
TC 15
Z9 15
U1 1
U2 6
PU FRONTIERS MEDIA SA
PI LAUSANNE
PA AVENUE DU TRIBUNAL FEDERAL 34, LAUSANNE, CH-1015, SWITZERLAND
SN 2234-943X
EI 
J9 FRONT ONCOL
JI Front. Oncol.
PD JUL 13
PY 2021
VL 11
IS 
BP 
EP 
DI 10.3389/fonc.2021.638262
PG 11
WC Oncology
SC Oncology
GA TR6YF
UT WOS:000679107600001
PM 34327133
DA 2024-03-01
ER

PT J
AU Cuocolo, R
   Stanzione, A
   Castaldo, A
   De Lucia, DR
   Imbriaco, M
AF Cuocolo, Renato
   Stanzione, Arnaldo
   Castaldo, Anna
   De Lucia, Davide Raffaele
   Imbriaco, Massimo
TI Quality control and whole-gland, zonal and lesion annotations for the PROSTATEx challenge public dataset
SO EUROPEAN JOURNAL OF RADIOLOGY
LA English
DT Article; Early Access
DE Radiomics; Machine learning; Public imaging dataset; Segmentation; Prostate MRI
AB Purpose: Radiomic features are promising quantitative parameters that can be extracted from medical images and employed to build machine learning predictive models. However, generalizability is a key concern, encouraging the use of public image datasets. We performed a quality assessment of the PROSTATEx training dataset and provide publicly available lesion, whole-gland, and zonal anatomy segmentation masks. Method: Two radiology residents and two experienced board-certified radiologists reviewed the 204 prostate MRI scans (330 lesions) included in the training dataset. The quality of provided lesion coordinate was scored using the following scale: 0 = perfectly centered, 1 = within lesion, 2 = within the prostate without lesion, 3 = outside the prostate. All clearly detectable lesions were segmented individually slice-by-slice on T2-weighted and apparent diffusion coefficient images. With the same methodology, volumes of interest including the whole gland, transition, and peripheral zones were annotated. Results: Of the 330 available lesion identifiers, 3 were duplicates (1%). From the remaining, 218 received score = 0, 74 score = 1, 31 score = 2 and 4 score = 3. Overall, 299 lesions were verified and segmented. Independently of lesion coordinate score and other issues (e.g., lesion coordinates falling outside DICOM images, artifacts etc.), the whole prostate gland and zonal anatomy were also manually annotated for all cases. Conclusion: While several issues were encountered evaluating the original PROSTATEx dataset, the improved quality and availability of lesion, whole-gland and zonal segmentations will increase its potential utility as a common benchmark in prostate MRI radiomics.
C1 [Cuocolo, Renato] Univ Naples Federico II, Dept Clin Med & Surg, Naples, Italy.
   [Cuocolo, Renato] Univ Naples Federico II, Dept Elect Engn & Informat Technol, Lab Augmented Real Hlth Monitoring, ARHeMLab, Naples, Italy.
   [Stanzione, Arnaldo; Castaldo, Anna; De Lucia, Davide Raffaele; Imbriaco, Massimo] Univ Naples Federico II, Dept Adv Biomed Sci, Via S Pansini 5, I-80131 Naples, Italy.
C3 University of Naples Federico II; University of Naples Federico II; University of Naples Federico II
RP Stanzione, A (corresponding author), Univ Naples Federico II, Dept Adv Biomed Sci, Via S Pansini 5, I-80131 Naples, Italy.
EM arnaldo.stanzione@unina.it
CR Armato SG, 2018, J MED IMAGING, V5, P0, DOI 10.1117/1.JMI.5.4.044501
   Bluemke DA, 2018, RADIOLOGY, V289, P579, DOI 10.1148/radiol.2018184021
   Burn PR, 2019, CLIN RADIOL, V74, P0, DOI 10.1016/j.crad.2019.03.026
   Clark K, 2013, J DIGIT IMAGING, V26, P1045, DOI 10.1007/s10278-013-9622-7
   Cuocolo R, 2020, EUR RADIOL, V30, P6877, DOI 10.1007/s00330-020-07027-w
   Cuocolo R, 2020, CANCER LETT, V481, P55, DOI 10.1016/j.canlet.2020.03.032
   Cuocolo R, 2019, EUR J RADIOL, V120, P0, DOI 10.1016/j.ejrad.2019.108662
   Deng J, 2009, PROC CVPR IEEE, V0, PP248, DOI 10.1109/CVPRW.2009.5206848
   Elhalawani H, 2018, FRONT ONCOL, V8, P0, DOI 10.3389/fonc.2018.00294
   Esses SJ, 2018, ACAD RADIOL, V25, P188, DOI 10.1016/j.acra.2017.08.013
   Giganti F, 2019, AM J ROENTGENOL, V213, P384, DOI 10.2214/AJR.18.20796
   Kalendralis P, 2019, MED PHYS, V46, P1512, DOI 10.1002/mp.13385
   Lambin P, 2017, NAT REV CLIN ONCOL, V14, P749, DOI 10.1038/nrclinonc.2017.141
   Litjens G, 2014, IEEE T MED IMAGING, V33, P1083, DOI 10.1109/TMI.2014.2303821
   Oakden-Rayner L, 2020, ACAD RADIOL, V27, P106, DOI 10.1016/j.acra.2019.10.006
   Rizzo Stefania, 2018, EUR RADIOL EXP, V2, P36, DOI 10.1186/s41747-018-0068-z
   Stanzione A, 2020, EUR J RADIOL, V129, P0, DOI 10.1016/j.ejrad.2020.109095
   Turkbey B, 2019, EUR UROL, V76, P340, DOI 10.1016/j.eururo.2019.02.033
   Varghese BA, 2019, AM J ROENTGENOL, V212, P520, DOI 10.2214/AJR.18.20624
NR 19
TC 29
Z9 29
U1 1
U2 14
PU ELSEVIER IRELAND LTD
PI CLARE
PA ELSEVIER HOUSE, BROOKVALE PLAZA, EAST PARK SHANNON, CO, CLARE, 00000, IRELAND
SN 0720-048X
EI 1872-7727
J9 EUR J RADIOL
JI Eur. J. Radiol.
PD 2021 MAY
PY 2021
VL 138
IS 
BP 
EP 
DI 10.1016/j.ejrad.2021.109647
EA MAR 2021
PG 5
WC Radiology, Nuclear Medicine & Medical Imaging
SC Radiology, Nuclear Medicine & Medical Imaging
GA RN5QR
UT WOS:000640406600003
PM 33721767
DA 2024-03-01
ER

PT J
AU Balagurunathan, Y
   Beers, A
   Mcnitt-Gray, M
   Hadjiiski, L
   Napel, S
   Goldgof, D
   Perez, G
   Arbelaez, P
   Mehrtash, A
   Kapur, T
   Yang, E
   Moon, JW
   Perez, GB
   Delgado-Gonzalo, R
   Farhangi, MM
   Amini, AA
   Ni, RK
   Feng, X
   Bagari, A
   Vaidhya, K
   Veasey, B
   Safta, W
   Frigui, H
   Enguehard, J
   Gholipour, A
   Castillo, LS
   Daza, LA
   Pinsky, P
   Kalpathy-Cramer, J
   Farahani, K
AF Balagurunathan, Yoganand
   Beers, Andrew
   Mcnitt-Gray, Michael
   Hadjiiski, Lubomir
   Napel, Sandy
   Goldgof, Dmitry
   Perez, Gustavo
   Arbelaez, Pablo
   Mehrtash, Alireza
   Kapur, Tina
   Yang, Ehwa
   Moon, Jung Won
   Perez, Gabriel Bernardino
   Delgado-Gonzalo, Ricard
   Farhangi, M. Mehdi
   Amini, Amir A.
   Ni, Renkun
   Feng, Xue
   Bagari, Aditya
   Vaidhya, Kiran
   Veasey, Benjamin
   Safta, Wiem
   Frigui, Hichem
   Enguehard, Joseph
   Gholipour, Ali
   Castillo, Laura Silvana
   Daza, Laura Alexandra
   Pinsky, Paul
   Kalpathy-Cramer, Jayashree
   Farahani, Keyvan
TI Lung Nodule Malignancy Prediction in Sequential CT Scans: Summary of ISBI 2018 Challenge
SO IEEE TRANSACTIONS ON MEDICAL IMAGING
LA English
DT Article
DE Training; Lung; Deep learning; Lung cancer; Computed tomography; Biomedical imaging; Pathology; Lung cancer; nodules challenge; ISBI 2018; indeterminate pulmonary nodules; cancer detection in longitudinal CT; NLST; computed comography; deep learning methods in lung CT
ID small pulmonary nodules; screening trial; base-line; cancer; segmentation; probability; radiomics; features; volume; combination
AB Lung cancer is by far the leading cause of cancer death in the US. Recent studies have demonstrated the effectiveness of screening using low dose CT (LDCT) in reducing lung cancer related mortality. While lung nodules are detected with a high rate of sensitivity, this exam has a low specificity rate and it is still difficult to separate benign and malignant lesions. The ISBI 2018 Lung Nodule Malignancy Prediction Challenge, developed by a team from the Quantitative Imaging Network of the National Cancer Institute, was focused on the prediction of lung nodule malignancy from two sequential LDCT screening exams using automated (non-manual) algorithms. We curated a cohort of 100 subjects who participated in the National Lung Screening Trial and had established pathological diagnoses. Data from 30 subjects were randomly selected for training and the remaining was used for testing. Participants were evaluated based on the area under the receiver operating characteristic curve (AUC) of nodule-wise malignancy scores generated by their algorithms on the test set. The challenge had 17 participants, with 11 teams submitting reports with method description, mandated by the challenge rules. Participants used quantitative methods, resulting in a reporting test AUC ranging from 0.698 to 0.913. The top five contestants used deep learning approaches, reporting an AUC between 0.87 - 0.91. The team's predictor did not achieve significant differences from each other nor from a volume change estimate (p =.05 with Bonferroni-Holm's correction).
C1 [Balagurunathan, Yoganand] H Lee Moffitt Canc Ctr & Res Inst, Dept Machine Learning, MCC & Res Inst, Tampa, FL 33612 USA.
   [Beers, Andrew; Kalpathy-Cramer, Jayashree] Massachusetts Gen Hosp MGH, Boston, MA 02114 USA.
   [Mcnitt-Gray, Michael] Univ Calif Los Angeles, David Geffen Sch Med, Thorac Imaging Sect, Los Angeles, CA 90095 USA.
   [Hadjiiski, Lubomir] Univ Michigan UMICH, Dept Radiol, Ann Arbor, MI 48109 USA.
   [Napel, Sandy] Stanford Univ SU, Sch Med, Dept Radiol, Stanford, CA 94305 USA.
   [Goldgof, Dmitry] Univ South Florida USF, Dept Comp Sci, Tampa, FL 33620 USA.
   [Perez, Gustavo; Arbelaez, Pablo] Univ Los Andes, Biomed Comp Vis Lab BCV, Bogota 111711, Colombia.
   [Mehrtash, Alireza] Univ British Columbia, Dept Elect & Comp Engn, Robot & Control Lab RCL, Vancouver, BC V6T 1Z4, Canada.
   [Mehrtash, Alireza] Brigham & Womens Faulkner Hosp, Dept Radiol, Surg Planning Lab SPL, Boston, MA 02130 USA.
   [Kapur, Tina] Brigham & Womens Faulkner Hosp, Depart Ment Radiol, Surg Planning Lab SPL, Boston, MA 02130 USA.
   [Yang, Ehwa] Sungkyunkwan Univ, Sch Med, Seoul 06351, South Korea.
   [Moon, Jung Won] Human Med Imaging & Intervent Ctr, Seoul 06524, South Korea.
   [Perez, Gabriel Bernardino] Univ Pompeu Fabra, Dept Informat & Commun Technol, Physense, Barcelona 08002, Spain.
   [Delgado-Gonzalo, Ricard] Ctr Suisse Elect & Microtech, CH-2002 Neuchatel, Switzerland.
   [Farhangi, M. Mehdi; Amini, Amir A.; Veasey, Benjamin] Univ Louisville, Med Imaging Lab, Louisville, KY 40292 USA.
   [Farhangi, M. Mehdi; Safta, Wiem; Frigui, Hichem] Univ Louisville, Dept Comp Engn & Comp Sci, Louisville, KY 40292 USA.
   [Amini, Amir A.; Veasey, Benjamin] Univ Louisville, Dept Elect & Comp Engn, Louisville, KY 40292 USA.
   [Ni, Renkun; Feng, Xue] Springbok Inc, Charlottesville, VA 22903 USA.
   [Feng, Xue] Univ Virginia, Dept Biomed Engn, Charlottesville, VA 22903 USA.
   [Bagari, Aditya; Vaidhya, Kiran] Predible Hlth Inc, Bengaluru 560029, India.
   [Enguehard, Joseph; Gholipour, Ali] Boston Childrens Hosp, Dept Radiol, Boston, MA 02115 USA.
   [Enguehard, Joseph; Gholipour, Ali] Harvard Med Sch, Boston, MA 02115 USA.
   [Castillo, Laura Silvana; Daza, Laura Alexandra] Univ Los Andes, Dept Biomed Engn, Bogota 110111, Colombia.
   [Pinsky, Paul] Div Canc Prevent, Bethesda, MD 20892 USA.
   [Farahani, Keyvan] NCI, Ctr Biomed Informat & Informat Technol, Bethesda, MD 20892 USA.
C3 H Lee Moffitt Cancer Center & Research Institute; Harvard University; Massachusetts General Hospital; University of California System; University of California Los Angeles; University of California Los Angeles Medical Center; David Geffen School of Medicine at UCLA; State University System of Florida; University of South Florida; Universidad de los Andes (Colombia); University of British Columbia; Sungkyunkwan University (SKKU); Pompeu Fabra University; Swiss Center for Electronics & Microtechnology (CSEM); University of Louisville; University of Louisville; University of Louisville; University of Virginia; Harvard University; Boston Children's Hospital; Harvard University; Harvard Medical School; Universidad de los Andes (Colombia); National Institutes of Health (NIH) - USA; NIH National Cancer Institute (NCI)
RP Balagurunathan, Y (corresponding author), H Lee Moffitt Canc Ctr & Res Inst, Dept Machine Learning, MCC & Res Inst, Tampa, FL 33612 USA.; Farahani, K (corresponding author), NCI, Ctr Biomed Informat & Informat Technol, Bethesda, MD 20892 USA.
CR Aberle DR, 2011, NEW ENGL J MED, V365, P395, DOI 10.1056/NEJMoa1102873
   Aerts HJWL, 2014, NAT COMMUN, V5, P0, DOI 10.1038/ncomms5006
   Alilou M, 2017, MED PHYS, V44, P3556, DOI 10.1002/mp.12208
   Unknown -, 2019, PREL STUD ETH ART IN, V0, P0
   Ardila D, 2019, NAT MED, V25, P954, DOI 10.1038/s41591-019-0447-x
   Armato SG, 2016, J MED IMAGING, V3, P0, DOI 10.1117/1.JMI.3.4.044506
   Armato SG, 2015, J MED IMAGING, V2, P0, DOI 10.1117/1.JMI.2.2.020103
   Armato SG, 2011, MED PHYS, V38, P915, DOI 10.1118/1.3528204
   Balagurunathan Y, 2021, PHYS MEDICA, V83, P72, DOI 10.1016/j.ejmp.2021.02.024
   Balagurunathan Y, 2019, SCI REP-UK, V9, P0, DOI 10.1038/s41598-019-44562-z
   Balagurunathan Y, 2018, MED PHYS, V45, P1093, DOI 10.1002/mp.12766
   Beig N, 2019, RADIOLOGY, V290, P783, DOI 10.1148/radiol.2018180910
   Benjamens S, 2020, NPJ DIGIT MED, V3, P0, DOI 10.1038/s41746-020-00324-0
   Bernard O, 2018, IEEE T MED IMAGING, V37, P2514, DOI 10.1109/TMI.2018.2837502
   CodaLab, 2021, OP SOURC FRAM RUNN C, V0, P0
   Coroller TP, 2017, J THORAC ONCOL, V12, P467, DOI 10.1016/j.jtho.2016.11.2226
   de Koning HJ, 2020, NEW ENGL J MED, V382, P503, DOI 10.1056/NEJMoa1911793
   DELONG ER, 1988, BIOMETRICS, V44, P837, DOI 10.2307/2531595
   Devaraj A, 2017, RADIOLOGY, V284, P630, DOI 10.1148/radiol.2017151022
   DSB, 2017, DAT SCI BOWL, V0, P0
   Eisenhauer EA, 2009, EUR J CANCER, V45, P228, DOI 10.1016/j.ejca.2008.10.026
   Emerson P, 2013, SOC CHOICE WELFARE, V40, P353, DOI 10.1007/s00355-011-0603-9
   FDGuidelines, 2021, CLIN DECISION SUPPOR, V0, P0
   Gatsonis CA, 2011, RADIOLOGY, V258, P243, DOI 10.1148/radiol.10091808
   Gould MK, 2013, CHEST, V143, PE93, DOI 10.1378/chest.12-2351
   Govindan R, 2015, NEW ENGL J MED, V372, P1760, DOI 10.1056/NEJMe1500181
   Gu QB, 2019, EUR J RADIOL, V118, P32, DOI 10.1016/j.ejrad.2019.06.025
   Han DW, 2017, TRANSL LUNG CANCER R, V6, P52, DOI 10.21037/tlcr.2017.01.05
   He KM, 2016, PROC CVPR IEEE, V0, PP770, DOI 10.1109/CVPR.2016.90
   Henschke CI, 2012, RADIOLOGY, V263, P578, DOI 10.1148/radiol.12102489
   Hesamian MH, 2019, J DIGIT IMAGING, V32, P582, DOI 10.1007/s10278-019-00227-x
   Hirsch FR, 2017, LANCET, V389, P299, DOI 10.1016/S0140-6736(16)30958-8
   Hosny A, 2018, PLOS MED, V15, P0, DOI 10.1371/journal.pmed.1002711
   Hosny A, 2018, NAT REV CANCER, V18, P500, DOI 10.1038/s41568-018-0016-5
   Hsieh CP, 2019, IEEE WRK SIG PRO SYS, V0, PP330, DOI 10.1109/SiPS47522.2019.9020321
   Huang G, 2017, PROC CVPR IEEE, V0, PP4700, DOI 10.1109/CVPR.2017.243
   Jaffee EM, 2017, LANCET ONCOL, V18, PE653, DOI 10.1016/S1470-2045(17)30698-8
   Jaremko JL, 2019, CAN ASSOC RADIOL J, V70, P107, DOI 10.1016/j.carj.2019.03.001
   Kalpathy-Cramer J, 2016, TOMOGRAPHY, V2, P430, DOI 10.18383/j.tom.2016.00235
   KALPATHYCRAMER J, 2016, J DIGIT IMAGING, V29, P1
   Kim H, 2014, DIAGN INTERV RADIOL, V20, P47, DOI 10.5152/dir.2013.13223
   Larici AR, 2017, EUR RESPIR REV, V26, P0, DOI 10.1183/16000617.0025-2017
   Li Q, 2018, CLIN LUNG CANCER, V19, P148, DOI 10.1016/j.cllc.2017.10.002
   LIANG M, 2017, AM J ROENTGENOL, V1, P1
   Liu Y, 2018, RADIOLOGY, V286, P298, DOI 10.1148/radiol.2017161458
   Liu Y, 2017, CLIN CANCER RES, V23, P1442, DOI 10.1158/1078-0432.CCR-15-3102
   Lo P, 2012, IEEE T MED IMAGING, V31, P2093, DOI 10.1109/TMI.2012.2209674
   Maier-Hein L, 2018, NAT COMMUN, V9, P0, DOI 10.1038/s41467-018-07619-7
   Marcus PM, 2011, CONTEMP CLIN TRIALS, V32, P834, DOI 10.1016/j.cct.2011.07.003
   McWilliams A, 2013, NEW ENGL J MED, V369, P910, DOI 10.1056/NEJMoa1214726
   Mets OM, 2016, EUR RADIOL, V26, P3840, DOI 10.1007/s00330-016-4249-y
   Metz Charles E, 2006, J AM COLL RADIOL, V3, P413, DOI 10.1016/j.jacr.2006.02.021
   Miller DD, 2018, AM J MED, V131, P129, DOI 10.1016/j.amjmed.2017.10.035
   Moyer VA, 2014, ANN INTERN MED, V160, P330, DOI 10.7326/M13-2771
   Nagpal K, 2020, JAMA ONCOL, V6, P1372, DOI 10.1001/jamaoncol.2020.2485
   Park A, 2019, JAMA NETW OPEN, V2, P0, DOI 10.1001/jamanetworkopen.2019.5600
   Paul R, 2020, COMPUT BIOL MED, V122, P0, DOI 10.1016/j.compbiomed.2020.103882
   Paul R, 2016, TOMOGRAPHY, V2, P388, DOI 10.18383/j.tom.2016.00211
   Perez G, 2020, MED BIOL ENG COMPUT, V58, P1803, DOI 10.1007/s11517-020-02197-7
   Petkovska I, 2007, ACAD RADIOL, V14, P476, DOI 10.1016/j.acra.2007.01.008
   Powers David MW, 2020, ARXIV201016061, V0, P0
   Rudyanto RD, 2014, MED IMAGE ANAL, V18, P1217, DOI 10.1016/j.media.2014.07.003
   Sánchez M, 2018, J THORAC DIS, V10, PS2611, DOI 10.21037/jtd.2018.05.86
   Schabath MB, 2016, PLOS ONE, V11, P0, DOI 10.1371/journal.pone.0159880
   Schultz EM, 2008, THORAX, V63, P335, DOI 10.1136/thx.2007.084731
   Setio AAA, 2017, MED IMAGE ANAL, V42, P1, DOI 10.1016/j.media.2017.06.015
   Siegel RL, 2017, CA-CANCER J CLIN, V67, P7, DOI 10.3322/caac.21387
   Castillo LS, 2018, LECT NOTES COMPUT SC, V10670, P332, DOI 10.1007/978-3-319-75238-9_29
   Simonyan K, 2014, P 3 INT C LEARNING R, V0, P0, DOI DOI 10.1016/J.INFSOF.2008.09.005
   Sreekumari A, 2019, AM J NEURORADIOL, V40, P217, DOI 10.3174/ajnr.A5926
   Strassburger K, 2008, STAT MED, V27, P4914, DOI 10.1002/sim.3338
   STRAUSS GM, 1993, CHEST, V103, P0
   van Ginneken B, 2010, MED IMAGE ANAL, V14, P707, DOI 10.1016/j.media.2010.05.005
   van Griethuysen JJM, 2017, CANCER RES, V77, PE104, DOI 10.1158/0008-5472.CAN-17-0339
   Veasey B, 2020, I S BIOMED IMAGING, V0, PP1870, DOI 10.1109/isbi45749.2020.9098486
   Veasey BP, 2020, IEEE OPEN J ENG MED, V1, P257, DOI 10.1109/OJEMB.2020.3023614
   Walter JE, 2016, LANCET ONCOL, V17, P907, DOI 10.1016/S1470-2045(16)30069-9
   Wood DE, 2015, J NATL COMPR CANC NE, V13, P23, DOI 10.6004/jnccn.2015.0006
   Wu E, 2021, NAT MED, V27, P582, DOI 10.1038/s41591-021-01312-x
   Xie SN, 2017, PROC CVPR IEEE, V0, PP5987, DOI 10.1109/CVPR.2017.634
   Yankelevitz DF, 2015, RADIOLOGY, V277, P555, DOI 10.1148/radiol.2015142554
   Yankelevitz DF, 2000, RADIOLOGY, V217, P251, DOI 10.1148/radiology.217.1.r00oc33251
   Zhang C, 2019, ONCOLOGIST, V24, P1159, DOI 10.1634/theoncologist.2018-0908
   Zhao YR, 2014, ACTA RADIOL, V55, P691, DOI 10.1177/0284185113508177
NR 87
TC 5
Z9 5
U1 3
U2 25
PU IEEE-INST ELECTRICAL ELECTRONICS ENGINEERS INC
PI PISCATAWAY
PA 445 HOES LANE, PISCATAWAY, NJ 08855-4141 USA
SN 0278-0062
EI 1558-254X
J9 IEEE T MED IMAGING
JI IEEE Trans. Med. Imaging
PD DEC 15
PY 2021
VL 40
IS 12
BP 3748
EP 3761
DI 10.1109/TMI.2021.3097665
PG 14
WC Computer Science, Interdisciplinary Applications; Engineering, Biomedical; Engineering, Electrical & Electronic; Imaging Science & Photographic Technology; Radiology, Nuclear Medicine & Medical Imaging
SC Computer Science; Engineering; Imaging Science & Photographic Technology; Radiology, Nuclear Medicine & Medical Imaging
GA XG1HV
UT WOS:000724511900043
PM 34264825
DA 2024-03-01
ER

PT J
AU Wang, CD
   Xu, XY
   Shao, J
   Zhou, K
   Zhao, KF
   He, YQ
   Li, JW
   Guo, JX
   Yi, Z
   Li, WM
AF Wang, Chengdi
   Xu, Xiuyuan
   Shao, Jun
   Zhou, Kai
   Zhao, Kefu
   He, Yanqi
   Li, Jingwei
   Guo, Jixiang
   Yi, Zhang
   Li, Weimin
TI Deep Learning to Predict EGFR Mutation and PD-L1 Expression Status in Non-Small-Cell Lung Cancer on Computed Tomography Images
SO JOURNAL OF ONCOLOGY
LA English
DT Article
ID imaging phenotypes
AB Objective. The detection of epidermal growth factor receptor (EGFR) mutation and programmed death ligand-1 (PD-L1) expression status is crucial to determine the treatment strategies for patients with non-small-cell lung cancer (NSCLC). Recently, the rapid development of radiomics including but not limited to deep learning techniques has indicated the potential role of medical images in the diagnosis and treatment of diseases. Methods. Eligible patients diagnosed/treated at the West China Hospital of Sichuan University from January 2013 to April 2019 were identified retrospectively. The preoperative CT images were obtained, as well as the gene status regarding EGFR mutation and PD-L1 expression. Tumor region of interest (ROI) was delineated manually by experienced respiratory specialists. We used 3D convolutional neural network (CNN) with ROI information as input to construct a classification model and established a prognostic model combining deep learning features and clinical features to stratify survival risk of lung cancer patients. Results. The whole cohort (N = 1262) was divided into a training set (N = 882, 70%), validation set (N = 125, 10%), and test set (N = 255, 20%). We used a 3D convolutional neural network (CNN) to construct a prediction model, with AUCs of 0.96 (95% CI: 0.94-0.98), 0.80 (95% CI: 0.72-0.88), and 0.73 (95% CI: 0.63-0.83) in the training, validation, and test cohorts, respectively. The combined prognostic model showed a good performance on survival prediction in NSCLC patients (C-index: 0.71). Conclusion. In this study, a noninvasive and effective model was proposed to predict EGFR mutation and PD-L1 expression status as a clinical decision support tool. Additionally, the combination of deep learning features with clinical features demonstrated great stratification capabilities in the prognostic model. Our team would continue to explore the application of imaging markers for treatment selection of lung cancer patients.
C1 [Wang, Chengdi; Shao, Jun; He, Yanqi; Li, Jingwei; Li, Weimin] Sichuan Univ, West China Hosp, West China Med Sch, Dept Resp & Crit Care Med, Chengdu, Peoples R China.
   [Xu, Xiuyuan; Zhou, Kai; Zhao, Kefu; Guo, Jixiang; Yi, Zhang] Sichuan Univ, Coll Comp Sci, Machine Intelligence Lab, Chengdu, Peoples R China.
C3 Sichuan University; Sichuan University
RP Li, WM (corresponding author), Sichuan Univ, West China Hosp, West China Med Sch, Dept Resp & Crit Care Med, Chengdu, Peoples R China.; Yi, Z (corresponding author), Sichuan Univ, Coll Comp Sci, Machine Intelligence Lab, Chengdu, Peoples R China.
EM zhangyi@scu.edu.cn; weimi003@scu.edu.cn
FU National Natural Science Foundation of China [91859203, 81871890]; Science and Technology Project of Sichuan [2020YFG0473]; Chinese Postdoctoral Science Foundation [2021M692309]; Postdoctoral Program of Sichuan University [2021SCU12018]; Postdoctoral Program of West China Hospital, Sichuan University [2020HXBH084]
CR Aberle DR, 2011, NEW ENGL J MED, V365, P395, DOI 10.1056/NEJMoa1102873
   Aerts HJWL, 2016, JAMA ONCOL, V2, P1636, DOI 10.1001/jamaoncol.2016.2631
   Aerts HJWL, 2014, NAT COMMUN, V5, P0, DOI 10.1038/ncomms5006
   Unknown -, 2017, BIORXIV, V0, P0
   Arbour KC, 2021, CANCER DISCOV, V11, P59, DOI 10.1158/2159-8290.CD-20-0419
   Ardila D, 2019, NAT MED, V25, P954, DOI 10.1038/s41591-019-0447-x
   Bejnordi BE, 2017, JAMA-J AM MED ASSOC, V318, P2199, DOI 10.1001/jama.2017.14585
   de Koning HJ, 2020, NEW ENGL J MED, V382, P503, DOI 10.1056/NEJMoa1911793
   Dong RF, 2021, PHARMACOL RES, V167, P0, DOI 10.1016/j.phrs.2021.105583
   Gao GH, 2012, INT J CANCER, V131, PE822, DOI 10.1002/ijc.27396
   Herbst RS, 2016, LANCET, V387, P1540, DOI 10.1016/S0140-6736(15)01281-7
   Hsu PC, 2019, INT J MOL SCI, V20, P0, DOI 10.3390/ijms20153821
   Huynh E, 2020, NAT REV CLIN ONCOL, V17, P771, DOI 10.1038/s41571-020-0417-8
   Kataoka H, 2020, WOULD MEGA-SCALE DATASETS FURTHER ENHANCE SPATIOTEMPORAL 3D CNNS?, V1, P4968
   Kather JN, 2019, NAT MED, V25, P1054, DOI 10.1038/s41591-019-0462-y
   Liao F, 2017, IEEE T NEURAL NETWOR, V30, P0
   Lu MT, 2020, ANN INTERN MED, V173, P704, DOI 10.7326/M20-1868
   Memmott RM, 2021, J THORAC ONCOL, V16, P1086, DOI 10.1016/j.jtho.2021.03.017
   Mu W, 2020, NAT COMMUN, V11, P0, DOI 10.1038/s41467-020-19116-x
   Reck M, 2016, NEW ENGL J MED, V375, P1823, DOI 10.1056/NEJMoa1606774
   Sauerbrei W, 2007, STAT MED, V26, P5512, DOI 10.1002/sim.3148
   Song ZB, 2021, EUR J NUCL MED MOL I, V48, P361, DOI 10.1007/s00259-020-04986-6
   Soria JC, 2015, LANCET ONCOL, V16, P990, DOI 10.1016/S1470-2045(15)00121-7
   Sung H, 2021, CA-CANCER J CLIN, V71, P209, DOI 10.3322/caac.21660
   Tian PW, 2021, THERANOSTICS, V11, P2098, DOI 10.7150/thno.48027
   Velazquez ER, 2017, CANCER RES, V77, P3922, DOI 10.1158/0008-5472.CAN-17-0122
   Wang S, 2019, EUR RESPIR J, V53, P0, DOI 10.1183/13993003.00986-2018
   Xiong JF, 2018, BRIT J RADIOL, V91, P0, DOI 10.1259/bjr.20180334
   Xu XY, 2020, MED IMAGE ANAL, V65, P0, DOI 10.1016/j.media.2020.101772
   Xu XY, 2020, KNOWL-BASED SYST, V189, P0, DOI 10.1016/j.knosys.2019.105128
   Yang Y, 2021, AM J TRANSL RES, V13, P743
   Zhang BH, 2021, FRONT ONCOL, V10, P0, DOI 10.3389/fonc.2020.598721
   Zhang K, 2020, CELL, V181, P1423, DOI 10.1016/j.cell.2020.04.045
   Zhao W, 2019, CANCER MED-US, V8, P3532, DOI 10.1002/cam4.2233
   Zhou M, 2018, RADIOLOGY, V286, P307, DOI 10.1148/radiol.2017161845
   Zhou YJ, 2020, PRECIS CLIN MED, V3, P214, DOI 10.1093/pcmedi/pbaa028
   Zhu Y, 2020, ANN TRANSL MED, V8, P0, DOI 10.21037/atm-19-4690
NR 37
TC 13
Z9 15
U1 8
U2 24
PU HINDAWI LTD
PI LONDON
PA ADAM HOUSE, 3RD FLR, 1 FITZROY SQ, LONDON, W1T 5HF, ENGLAND
SN 1687-8450
EI 1687-8469
J9 J ONCOL
JI J. Oncol.
PD DEC 31
PY 2021
VL 2021
IS 
BP 
EP 
DI 10.1155/2021/5499385
PG 11
WC Oncology
SC Oncology
GA 1Z3FQ
UT WOS:000808714600001
PM 35003258
DA 2024-03-01
ER

PT J
AU Choi, Y
   Nam, Y
   Jang, J
   Shin, NY
   Lee, YS
   Ahn, KJ
   Kim, BS
   Park, JS
   Jeon, SS
   Hong, YG
AF Choi, Yangsean
   Nam, Yoonho
   Jang, Jinhee
   Shin, Na-Young
   Lee, Youn Soo
   Ahn, Kook-Jin
   Kim, Bum-soo
   Park, Jae-Sung
   Jeon, Sin-soo
   Hong, Yong Gil
TI Radiomics may increase the prognostic value for survival in glioblastoma patients when combined with conventional clinical and genetic prognostic models
SO EUROPEAN RADIOLOGY
LA English
DT Article; Early Access
DE Glioblastoma; Prognosis; Isocitrate dehydrogenase; Multiparametric magnetic resonance imaging
ID brain; mri; predictors; system
AB Objectives To evaluate the additional prognostic value of multiparametric MR-based radiomics in patients with glioblastoma when combined with conventional clinical and genetic prognostic factors. Methods In this single-center study, patients diagnosed with glioblastoma between October 2007 and December 2019 were retrospectively screened and grouped into training and test sets with a 7:3 distribution. Segmentations of glioblastoma using multiparametric MRI were performed automatically via a convolutional-neural network. Prognostic factors in the clinical model included age, sex, type of surgery/post-operative treatment, and tumor location; those in the genetic model included statuses of isocitrate dehydrogenase-1 mutation and O-6-methylguanine-DNA-methyltransferase promoter methylation. Univariate and multivariate Cox proportional hazards analyses were performed for overall survival (OS) and progression-free survival (PFS). Integrated time-dependent area under the curve (iAUC) for survival was calculated and compared between prognostic models via the bootstrapping method (performances were validated with prediction error curves). Results Overall, 120 patients were included (training set, 85; test set, 35). The mean OS and PFS were 25.5 and 18.6 months, respectively. The prognostic performances of multivariate models improved when radiomics was added to the clinical model (iAUC: OS, 0.62 to 0.73; PFS, 0.58 to 0.66), genetic model (iAUC: OS, 0.59 to 0.67; PFS, 0.59 to 0.65), and combined model (iAUC: OS, 0.65 to 0.73; PFS, 0.62 to 0.67). In the test set, the combined model (clinical, genetic, and radiomics) demonstrated robust validation for risk prediction of OS and PFS. Conclusions Radiomics increased the prognostic value when combined with conventional clinical and genetic prognostic models for OS and PFS in glioblastoma patients.
C1 [Choi, Yangsean; Jang, Jinhee; Shin, Na-Young; Ahn, Kook-Jin; Kim, Bum-soo] Catholic Univ Korea, Coll Med, Dept Radiol, Seoul St Marys Hosp, Seoul, South Korea.
   [Nam, Yoonho] Hankuk Univ Foreign Studies, Div Biomed Engn, Yongin, Gyeonggi Do, South Korea.
   [Lee, Youn Soo] Catholic Univ Korea, Dept Hosp Pathol, Coll Med, Seoul St Marys Hosp, Seoul, South Korea.
   [Park, Jae-Sung; Jeon, Sin-soo; Hong, Yong Gil] Catholic Univ Korea, Coll Med, Dept Neurosurg, Seoul St Marys Hosp, Seoul, South Korea.
C3 Catholic University of Korea; Seoul St. Mary's Hospital; Hankuk University Foreign Studies; Catholic University of Korea; Seoul St. Mary's Hospital; Seoul St. Mary's Hospital; Catholic University of Korea
RP Ahn, KJ (corresponding author), Catholic Univ Korea, Coll Med, Dept Radiol, Seoul St Marys Hosp, Seoul, South Korea.; Nam, Y (corresponding author), Hankuk Univ Foreign Studies, Div Biomed Engn, Yongin, Gyeonggi Do, South Korea.
EM yhnam83@gmail.com; ahn-kj@catholic.ac.kr
FU Basic Science Research Program through the National Research Foundation of Korea (NRF) - Ministry of Education [NRF-2017R1D1A1B03030772]; Research Fund of Seoul St. Mary's Hospital, The Catholic University of Korea
CR Bae S, 2018, RADIOLOGY, V289, P797, DOI 10.1148/radiol.2018180200
   Bakas S, 2018, ARXIV PREPRINT ARXIV, V0, P0
   Bauer S, 2013, INSIGHT J, V0, P0, DOI DOI 10.5281/ZENODO.811812
   Bauer S, 2013, PHYS MED BIOL, V58, PR97, DOI 10.1088/0031-9155/58/13/R97
   Blanche P, 2013, STAT MED, V32, P5381, DOI 10.1002/sim.5958
   Carrillo JA, 2012, AM J NEURORADIOL, V33, P1349, DOI 10.3174/ajnr.A2950
   Contal C, 1999, COMPUT STAT DATA AN, V30, P253, DOI 10.1016/S0167-9473(98)00096-6
   Dubbink HJ, 2009, NEUROLOGY, V73, P1792, DOI 10.1212/WNL.0b013e3181c34ace
   Fedorov A, 2012, MAGN RESON IMAGING, V30, P1323, DOI 10.1016/j.mri.2012.05.001
   Gillies RJ, 2016, RADIOLOGY, V278, P563, DOI 10.1148/radiol.2015151169
   Gutman DA, 2013, RADIOLOGY, V267, P560, DOI 10.1148/radiol.13120118
   Ingrisch M, 2017, INVEST RADIOL, V52, P360, DOI 10.1097/RLI.0000000000000349
   Johnson H, 2007, INSIGHT J, V57, P1, DOI 10.54294/HMB052
   Kamnitsas K, 2017, MED IMAGE ANAL, V36, P61, DOI 10.1016/j.media.2016.10.004
   Kickingereder P, 2018, NEURO-ONCOLOGY, V20, P848, DOI 10.1093/neuonc/nox188
   Kickingereder P, 2016, RADIOLOGY, V280, P880, DOI 10.1148/radiol.2016160845
   Krex D, 2007, BRAIN, V130, P2596, DOI 10.1093/brain/awm204
   Lamborn KR, 2004, NEURO-ONCOLOGY, V6, P227, DOI 10.1215/S1152851703000620
   Menze Bjoern H, 2015, IEEE TRANS MED IMAGING, V34, P1993, DOI 10.1109/TMI.2014.2377694
   Ostrom QT, 2015, NEURO-ONCOLOGY, V16, P1, DOI 10.1093/neuonc/nox158
   Pereira S, 2016, IEEE T MED IMAGING, V35, P1240, DOI 10.1109/TMI.2016.2538465
   Pessina F, 2017, J NEURO-ONCOL, V135, P129, DOI 10.1007/s11060-017-2559-9
   Pope WB, 2005, AM J NEURORADIOL, V26, P2466
   Porz N, 2014, PLOS ONE, V9, P0, DOI 10.1371/journal.pone.0096873
   Prasanna P, 2017, EUR RADIOL, V27, P4188, DOI 10.1007/s00330-016-4637-3
   Sauerbrei W, 2007, STAT MED, V26, P5512, DOI 10.1002/sim.3148
   Shinohara RT, 2014, NEUROIMAGE-CLIN, V6, P9, DOI 10.1016/j.nicl.2014.08.008
   Stupp R, 2009, LANCET ONCOL, V10, P459, DOI 10.1016/S1470-2045(09)70025-7
   Thakkar JP, 2014, CANCER EPIDEM BIOMAR, V23, P1985, DOI 10.1158/1055-9965.EPI-14-0275
   Tustison N, 2009, INSIGHT J, V9, P0
   van Griethuysen JJM, 2017, CANCER RES, V77, PE104, DOI 10.1158/0008-5472.CAN-17-0339
   Xia J, 2020, HUM BRAIN MAPP, V41, P95, DOI 10.1002/hbm.24789
   Zhang B, 2017, CLIN CANCER RES, V23, P4259, DOI 10.1158/1078-0432.CCR-16-2910
NR 33
TC 23
Z9 23
U1 0
U2 10
PU SPRINGER
PI NEW YORK
PA ONE NEW YORK PLAZA, SUITE 4600, NEW YORK, NY, UNITED STATES
SN 0938-7994
EI 1432-1084
J9 EUR RADIOL
JI Eur. Radiol.
PD 2021 APR
PY 2021
VL 31
IS 4
BP 2084
EP 2093
DI 10.1007/s00330-020-07335-1
EA OCT 2020
PG 10
WC Radiology, Nuclear Medicine & Medical Imaging
SC Radiology, Nuclear Medicine & Medical Imaging
GA QZ5LU
UT WOS:000574731500001
PM 33006658
DA 2024-03-01
ER

PT J
AU Xiao, F
   Sun, RQ
   Sun, WB
   Xu, D
   Lan, L
   Li, H
   Liu, H
   Xu, HB
AF Xiao, Feng
   Sun, Rongqing
   Sun, Wenbo
   Xu, Dan
   Lan, Lan
   Li, Huan
   Liu, Huan
   Xu, Haibo
TI Radiomics analysis of chest CT to predict the overall survival for the severe patients of COVID-19 pneumonia
SO PHYSICS IN MEDICINE AND BIOLOGY
LA English
DT Article
DE radiomics; overall survival prediction; severe COVID-19 pneumonia
ID diagnosis; features; wuhan
AB Personalized assessment and treatment of severe patients with COVID-19 pneumonia have greatly affected the prognosis and survival of these patients. This study aimed to develop the radiomics models as the potential biomarkers to estimate the overall survival (OS) for the COVID-19 severe patients. A total of 74 COVID-19 severe patients were enrolled in this study, and 30 of them died during the follow-up period. First, the clinical risk factors of the patients were analyzed. Then, two radiomics signatures were constructed based on two segmented volumes of interest of whole lung area and lesion area. Two combination models were built depend on whether the clinic risk factors were used and/or whether two radiomics signatures were combined. Kaplan-Meier analysis were performed for validating two radiomics signatures and C-index was used to evaluated the predictive performance of all radiomics signatures and combination models. Finally, a radiomics nomogram combining radiomics signatures with clinical risk factors was developed for predicting personalized OS, and then assessed with respect to the calibration curve. Three clinical risk factors were found, included age, malignancy and highest temperature that influence OS. Both two radiomics signatures could effectively stratify the risk of OS in COVID-19 severe patients. The predictive performance of the combination model with two radiomics signatures was better than that only one radiomics signature was used, and became better when three clinical risk factors were interpolated. Calibration curves showed good agreement in both 15 d survival and 30 d survival between the estimation with the constructed nomogram and actual observation. Both two constructed radiomics signatures can act as the potential biomarkers for risk stratification of OS in COVID-19 severe patients. The radiomics+clinical nomogram generated might serve as a potential tool to guide personalized treatment and care for these patients.
C1 [Xiao, Feng; Sun, Rongqing; Sun, Wenbo; Xu, Dan; Lan, Lan; Li, Huan; Xu, Haibo] Wuhan Univ, Dept Radiol, Zhongnan Hosp, Wuhan 430071, Hubei, Peoples R China.
   [Liu, Huan] GE Healthcare, Shanghai 201203, Peoples R China.
C3 Wuhan University; General Electric
RP Xu, HB (corresponding author), Wuhan Univ, Dept Radiol, Zhongnan Hosp, Wuhan 430071, Hubei, Peoples R China.
EM xuhaibo1120@hotmail.com
FU National Key R&D Program of China [2017YFC0108800]; Applied Basic Frontier Research Foundation of Wuhan Science and Technology Bureau [2020020601012238]; Improvement Project for Theranostic ability on Difficulty miscellaneous disease (Tumor); Fundamental Research Funds for the Central Universities [2042020kfxg11]
CR Aerts HJWL, 2014, NAT COMMUN, V5, P0, DOI 10.1038/ncomms5006
   Unknown -, 2020, J COASTAL RES, V0, P0, DOI DOI 10.2112/JCR-SI109-001.1
   Chung MS, 2020, EUR RADIOL, V30, P2182, DOI 10.1148/radiol.2020200230
   Fang X, 2020, EUR RADIOL, V30, P6888, DOI 10.1007/s00330-020-07032-z
   Feng Y, 2020, AM J RESP CRIT CARE, V201, P1380, DOI 10.1164/rccm.202002-0445OC
   George B, 2014, J NUCL CARDIOL, V21, P686, DOI 10.1007/s12350-014-9908-2
   Gillies RJ, 2016, RADIOLOGY, V278, P563, DOI 10.1148/radiol.2015151169
   Guan W, 2019, CLIN CHARACTERISTICS, V0, P0
   Gui J, 2005, BIOINFORMATICS, V21, P3001, DOI 10.1093/bioinformatics/bti422
   Holshue ML, 2020, NEW ENGL J MED, V382, P929, DOI 10.1056/NEJMoa2001191
   Huang YQ, 2016, J CLIN ONCOL, V34, P2157, DOI 10.1200/JCO.2015.65.9128
   Huang YQ, 2016, RADIOLOGY, V281, P947, DOI 10.1148/radiol.2016152234
   International Council of Nurses, 2021, ICN COVID19 UPD REP, V0, P0
   Kattan MW, 2003, J NATL CANCER I, V95, P634, DOI 10.1093/jnci/95.9.634
   Kluge S, 2020, MED KLIN-INTENSIVMED, V115, P175, DOI 10.1007/s10405-020-00359-w
   Lee EYP, 2020, LANCET INFECT DIS, V20, P384, DOI 10.1016/S1473-3099(20)30134-1
   Li KW, 2020, EUR RADIOL, V30, P4407, DOI 10.1007/s00330-020-06817-6
   Li L, 2020, RADIOLOGY, V296, PE65, DOI 10.1148/radiol.2020200905
   Li XM, 2020, J TRANSL MED, V18, P0, DOI 10.1186/s12967-020-02324-w
   Li X, 2020, INT J INFECT DIS, V94, P128, DOI 10.1016/j.ijid.2020.03.053
   Liu KC, 2020, EUR J RADIOL, V126, P0, DOI 10.1016/j.ejrad.2020.108941
   Lyu PJ, 2020, INVEST RADIOL, V55, P412, DOI 10.1097/RLI.0000000000000689
   Moons KGM, 2015, ANN INTERN MED, V162, PW1, DOI 10.7326/M14-0698
   Pan F, 2020, RADIOLOGY, V295, P715, DOI 10.1148/radiol.2020200370
   Qin L, 2020, EUR RADIOL, V30, P6797, DOI 10.1007/s00330-020-07022-1
   Shen C, 2020, J PHARM ANAL, V10, P123, DOI 10.1016/j.jpha.2020.03.004
   Shi HS, 2020, LANCET INFECT DIS, V20, P425, DOI 10.1016/S1473-3099(20)30086-4
   Shu J, 2018, EUR J RADIOL, V109, P8, DOI 10.1016/j.ejrad.2018.10.005
   Tagarro A, 2021, JAMA PEDIATR, V175, P316, DOI 10.1001/jamapediatrics.2020.1346
   Tibshirani R, 1997, STAT MED, V16, P385, DOI 10.1002/(SICI)1097-0258(19970228)16:4<385::AID-SIM380>3.0.CO;2-3
   Wang YS, 2020, J MED VIROL, V92, P538, DOI 10.1002/jmv.25721
   World Health Organization, 2020, CLIN MAN COVID 19 IN, V0, P0
   Xu X, 2019, J HEPATOL, V70, P1133, DOI 10.1016/j.jhep.2019.02.023
   Yan YX, 2020, INT J ENV RES PUB HE, V17, P0, DOI 10.3390/ijerph17072323
   Zhou F, 2020, LANCET, V395, P1054, DOI 10.1016/S0140-6736(20)30566-3
NR 35
TC 7
Z9 7
U1 1
U2 20
PU IOP Publishing Ltd
PI BRISTOL
PA TEMPLE CIRCUS, TEMPLE WAY, BRISTOL BS1 6BE, ENGLAND
SN 0031-9155
EI 1361-6560
J9 PHYS MED BIOL
JI Phys. Med. Biol.
PD MAY 21
PY 2021
VL 66
IS 10
BP 
EP 
DI 10.1088/1361-6560/abf717
PG 11
WC Engineering, Biomedical; Radiology, Nuclear Medicine & Medical Imaging
SC Engineering; Radiology, Nuclear Medicine & Medical Imaging
GA SA1YP
UT WOS:000649097000001
PM 33845467
DA 2024-03-01
ER

PT J
AU Tran, WT
   Sadeghi-Naini, A
   Lu, F
   Gandhi, S
   Meti, N
   Brackstone, M
   Rakovitch, E
   Curpen, B
AF Tran, William T.
   Sadeghi-Naini, Ali
   Lu, Fang-, I
   Gandhi, Sonal
   Meti, Nicholas
   Brackstone, Muriel
   Rakovitch, Eileen
   Curpen, Belinda
TI Computational Radiology in Breast Cancer Screening and Diagnosis Using Artificial Intelligence
SO CANADIAN ASSOCIATION OF RADIOLOGISTS JOURNAL-JOURNAL DE L ASSOCIATION CANADIENNE DES RADIOLOGISTES
LA English
DT Article
DE artificial intelligence; breast imaging; computational radiology; machine learning; deep neural networks; radiomics; intelligent imaging
ID density
AB Breast cancer screening has been shown to significantly reduce mortality in women. The increased utilization of screening examinations has led to growing demands for rapid and accurate diagnostic reporting. In modern breast imaging centers, full-field digital mammography (FFDM) has replaced traditional analog mammography, and this has opened new opportunities for developing computational frameworks to automate detection and diagnosis. Artificial intelligence (AI), and its subdomain of deep learning, is showing promising results and improvements on diagnostic accuracy, compared to previous computer-based methods, known as computer-aided detection and diagnosis. In this commentary, we review the current status of computational radiology, with a focus on deep neural networks used in breast cancer screening and diagnosis. Recent studies are developing a new generation of computer-aided detection and diagnosis systems, as well as leveraging AI-driven tools to efficiently interpret digital mammograms, and breast tomosynthesis imaging. The use of AI in computational radiology necessitates transparency and rigorous testing. However, the overall impact of AI to radiology workflows will potentially yield more efficient and standardized processes as well as improve the level of care to patients with high diagnostic accuracy.
C1 [Tran, William T.; Sadeghi-Naini, Ali; Rakovitch, Eileen] Sunnybrook Hlth Sci Ctr, Dept Radiat Oncol, 2075 Bayview Ave,TB 97, Toronto, ON M4N 3M5, Canada.
   [Tran, William T.; Rakovitch, Eileen] Univ Toronto, Dept Radiat Oncol, Toronto, ON, Canada.
   [Sadeghi-Naini, Ali] York Univ, Lassonde Sch Engn, Dept Elect Engn & Comp Sci, Toronto, ON, Canada.
   [Lu, Fang-, I] Sunnybrook Hlth Sci Ctr, Dept Lab Med & Mol Diagnost, Toronto, ON, Canada.
   [Gandhi, Sonal; Meti, Nicholas] Sunnybrook Hlth Sci Ctr, Div Med Oncol, Toronto, ON, Canada.
   [Gandhi, Sonal] Univ Toronto, Dept Med, Toronto, ON, Canada.
   [Brackstone, Muriel] London Hlth Sci Ctr, Dept Surg Oncol, London, ON, Canada.
   [Curpen, Belinda] Sunnybrook Hlth Sci Ctr, Div Breast Imaging, Toronto, ON, Canada.
   [Curpen, Belinda] Univ Toronto, Dept Med Imaging, Toronto, ON, Canada.
C3 University of Toronto; Sunnybrook Research Institute; Sunnybrook Health Science Center; University of Toronto; York University - Canada; University of Toronto; Sunnybrook Research Institute; Sunnybrook Health Science Center; University of Toronto; Sunnybrook Health Science Center; Sunnybrook Research Institute; University of Toronto; London Health Sciences Centre; University of Toronto; Sunnybrook Research Institute; Sunnybrook Health Science Center; University of Toronto
RP Tran, WT (corresponding author), Sunnybrook Hlth Sci Ctr, Dept Radiat Oncol, 2075 Bayview Ave,TB 97, Toronto, ON M4N 3M5, Canada.
EM william.tran@sunnybrook.ca
FU Tri-Council New Frontiers in Research Fund; Terry Research Institute; Women's Health Golf Classic Fund; Natural Sciences and Engineering Research Council of Canada; Terry Fox Research Institute
CR Allen B, 2019, J AM COLL RADIOL, V16, P1179, DOI 10.1016/j.jacr.2019.04.014
   Anwar SM, 2018, J MED SYST, V42, P0, DOI 10.1007/s10916-018-1088-1
   Banks E, 2006, BREAST CANCER RES, V8, P0, DOI 10.1186/bcr1364
   Birnbaum JK, 2018, LANCET GLOB HEALTH, V6, PE885, DOI 10.1016/s2214-109x(18)30257-2
   Carney PA, 2003, ANN INTERN MED, V138, P168, DOI 10.7326/0003-4819-138-3-200302040-00008
   Cole EB, 2014, AM J ROENTGENOL, V203, P909, DOI 10.2214/AJR.12.10187
   Dhanoa D, 2013, J AM COLL RADIOL, V10, P764, DOI 10.1016/j.jacr.2013.04.001
   Dheeba J, 2014, J BIOMED INFORM, V49, P45, DOI 10.1016/j.jbi.2014.01.010
   Ekpo EU, 2016, AM J ROENTGENOL, V206, P1119, DOI 10.2214/AJR.15.15049
   Fan M, 2019, METHODS, V166, P103, DOI 10.1016/j.ymeth.2019.02.010
   Ferlay J, 2019, INT J CANCER, V144, P1941, DOI 10.1002/ijc.31937
   Fuchsjäger M, 2019, EUR RADIOL, V29, P4822, DOI 10.1007/s00330-019-06286-6
   Fujioka T, 2019, JPN J RADIOL, V37, P466, DOI 10.1007/s11604-019-00831-5
   Gao YM, 2019, AM J ROENTGENOL, V212, P300, DOI 10.2214/AJR.18.20392
   Geras KJ, 2019, RADIOLOGY, V293, P246, DOI 10.1148/radiol.2019182627
   Houssami N, 2019, EXPERT REV MED DEVIC, V16, P351, DOI 10.1080/17434440.2019.1610387
   Jemal A, 2011, CA-CANCER J CLIN, V61, P134, DOI 10.3322/caac.20115
   Kiser KJ, 2019, JOURNAL OF MEDICAL ARTIFICIAL INTELLIGENCE, V2, P9, DOI 10.21037/JMAI.2019.04.02
   Kohli A, 2018, J AM COLL RADIOL, V15, P535, DOI 10.1016/j.jacr.2017.12.029
   Komura D, 2018, COMPUT STRUCT BIOTEC, V16, P34, DOI 10.1016/j.csbj.2018.01.001
   Kopans DB, 2014, AM J ROENTGENOL, V202, P299, DOI 10.2214/AJR.13.11520
   Kuhl C, 2010, J CLIN ONCOL, V28, P1450, DOI 10.1200/JCO.2009.23.0839
   Lauby-Secretan B, 2015, NEW ENGL J MED, V372, P2353, DOI 10.1056/NEJMsr1504363
   Lehman CD, 2015, JAMA INTERN MED, V175, P1828, DOI 10.1001/jamainternmed.2015.5231
   Li JJ, 2015, SPRINGERPLUS, V4, P0, DOI 10.1186/s40064-015-1394-8
   Mahase E, 2020, BMJ-BRIT MED J, V368, P0, DOI 10.1136/bmj.m16
   Marmot MG, 2013, BRIT J CANCER, V108, P2205, DOI 10.1038/bjc.2013.177
   McKinney SM, 2020, NATURE, V577, P89, DOI 10.1038/s41586-019-1799-6
   Pattacini P, 2018, RADIOLOGY, V288, P375, DOI 10.1148/radiol.2018172119
   Ren SQ, 2015, ADV NEUR IN, V28, P0, DOI 10.1109/TPAMI.2016.2577031
   Ribli D, 2018, SCI REP-UK, V8, P0, DOI 10.1038/s41598-018-22437-z
   Rodriguez-Ruiz A, 2019, EUR RADIOL, V29, P4825, DOI 10.1007/s00330-019-06186-9
   Rodriguez-Ruiz A, 2019, JNCI-J NATL CANCER I, V111, P916, DOI 10.1093/jnci/djy222
   Rodriguez-Ruiz A, 2019, RADIOLOGY, V290, P305, DOI 10.1148/radiol.2018181371
   Ronneberger O, 2015, LECT NOTES COMPUT SC, V9351, P234, DOI 10.1007/978-3-319-24574-4_28
   Rose SL, 2013, AM J ROENTGENOL, V200, P1401, DOI 10.2214/AJR.12.9672
   Rubin DL, 2019, J AM COLL RADIOL, V16, P1309, DOI 10.1016/j.jacr.2019.05.036
   Rusk N, 2016, NAT METHODS, V13, P35, DOI 10.1038/nmeth.3707
   Sechopoulos I, 2020, BREAST, V49, P254, DOI 10.1016/j.breast.2019.12.014
   Smith-Bindman R, 2008, AM J ROENTGENOL, V190, P526, DOI 10.2214/AJR.07.2500
   Tan YJ, 2017, 2017 INT C ROB AUT S, V0, PP1, DOI 10.1109/ICORAS.2017.8308076
   Théberge I, 2014, JNCI-J NATL CANCER I, V106, P0, DOI 10.1093/jnci/djt461
   Wang SJ, 2012, MED IMAGE ANAL, V16, P933, DOI 10.1016/j.media.2012.02.005
   Weber RJP, 2016, BREAST CANCER RES TR, V158, P471, DOI 10.1007/s10549-016-3882-0
   West E, 2019, AM J ROENTGENOL, V213, P1204, DOI 10.2214/AJR.19.21346
   Yala A, 2019, RADIOLOGY, V293, P38, DOI 10.1148/radiol.2019182908
   Yousefi M, 2018, COMPUT BIOL MED, V96, P283, DOI 10.1016/j.compbiomed.2018.04.004
NR 47
TC 22
Z9 25
U1 11
U2 39
PU SAGE PUBLICATIONS INC
PI THOUSAND OAKS
PA 2455 TELLER RD, THOUSAND OAKS, CA 91320 USA
SN 0846-5371
EI 1488-2361
J9 CAN ASSOC RADIOL J
JI Can. Assoc. Radiol. J.-J. Assoc. Can. Radiol.
PD FEB 15
PY 2021
VL 72
IS 1
BP 98
EP 108
DI 10.1177/0846537120949974
PG 11
WC Radiology, Nuclear Medicine & Medical Imaging
SC Radiology, Nuclear Medicine & Medical Imaging
GA QA4KF
UT WOS:000613413200012
PM 32865001
DA 2024-03-01
ER

PT J
AU Bernatowicz, K
   Grussu, F
   Ligero, M
   Garcia, A
   Delgado, E
   Perez-Lopez, R
AF Bernatowicz, Kinga
   Grussu, Francesco
   Ligero, Marta
   Garcia, Alonso
   Delgado, Eric
   Perez-Lopez, Raquel
TI Robust imaging habitat computation using voxel-wise radiomics features
SO SCIENTIFIC REPORTS
LA English
DT Article
ID correlation-coefficient; heterogeneity
AB Tumor heterogeneity has been postulated as a hallmark of treatment resistance and a cure constraint in cancer patients. Conventional quantitative medical imaging (radiomics) can be extended to computing voxel-wise features and aggregating tumor subregions with similar radiological phenotypes (imaging habitats) to elucidate the distribution of tumor heterogeneity within and among tumors. Despite the promising applications of imaging habitats, they may be affected by variability of radiomics features, preventing comparison and generalization of imaging habitats techniques. We performed a comprehensive repeatability and reproducibility analysis of voxel-wise radiomics features in more than 500 lung cancer patients with computed tomography (CT) images and demonstrated the effect of voxel-wise radiomics variability on imaging habitats computation in 30 lung cancer patients with test-retest images. Repeatable voxel-wise features characterized texture heterogeneity and were reproducible regardless of the applied feature extraction parameters. Imaging habitats computed using robust radiomics features were more stable than those computed using all features in test-retest CTs from the same patient. Nine voxel-wise radiomics features (joint energy, joint entropy, sum entropy, maximum probability, difference entropy, Imc1, Imc2, Idn and Idmn) were repeatable and reproducible. This supports their application for computing imaging habitats in lung tumors towards the discovery of previously unseen tumor heterogeneity and the development of novel non-invasive imaging biomarkers for precision medicine.
C1 [Bernatowicz, Kinga; Grussu, Francesco; Ligero, Marta; Garcia, Alonso; Delgado, Eric; Perez-Lopez, Raquel] Vall dHebron Inst Oncol VHIO, Radiom Grp, Barcelona 08035, Spain.
   [Perez-Lopez, Raquel] Vall dHebron Univ Hosp, Radiol Dept, Barcelona 08035, Spain.
C3 Vall d'Hebron Institut d'Oncologia (VHIO); Hospital Universitari Vall d'Hebron
RP Bernatowicz, K (corresponding author), Vall dHebron Inst Oncol VHIO, Radiom Grp, Barcelona 08035, Spain.
EM kbernatowicz@vhio.net
FU Banco Bilbao Vizcaya Argentaria; Fundacio La Caixa; CRIS Foundation Talent Award [TALENT19-05]; Instituto de Salud Carlos III-Investigacion en Salud [PI18/01395]; Prostate Cancer Foundation Young Investigator Award; MSCA COFUND Beatriu de Pinos Grant [2019BP/00182]; PERIS Grant-PIS Program
CR Balagurunathan Y, 2014, J DIGIT IMAGING, V27, P805, DOI 10.1007/s10278-014-9716-x
   BARTKO JJ, 1966, PSYCHOL REP, V19, P3, DOI 10.2466/pr0.1966.19.1.3
   Beer L, 2021, EUR RADIOL, V31, P3765, DOI 10.1007/s00330-020-07560-8
   Cherezov D, 2019, SCI REP-UK, V9, P0, DOI 10.1038/s41598-019-38831-0
   Gerlinger M, 2012, NEW ENGL J MED, V366, P883, DOI 10.1056/NEJMoa1113205
   Gillies RJ, 2016, RADIOLOGY, V278, P563, DOI 10.1148/radiol.2015151169
   Lambin P, 2017, NAT REV CLIN ONCOL, V14, P749, DOI 10.1038/nrclinonc.2017.141
   Li XR, 2016, J NEUROSCI METH, V264, P47, DOI 10.1016/j.jneumeth.2016.03.001
   Liao JJZ, 2000, PDA J PHARM SCI TECH, V54, P23
   Ligero M, 2021, RADIOLOGY, V299, P109, DOI 10.1148/radiol.2021200928
   Ligero M, 2021, EUR RADIOL, V31, P1460, DOI 10.1007/s00330-020-07174-0
   LIN LI, 1989, BIOMETRICS, V45, P255, DOI 10.2307/2532051
   Low DA, 1998, MED PHYS, V25, P656, DOI 10.1118/1.598248
   Napel S, 2018, CANCER-AM CANCER SOC, V124, P4633, DOI 10.1002/cncr.31630
   Shrestha A, 2019, IEEE ACCESS, V7, P53040, DOI 10.1109/ACCESS.2019.2912200
   Tomaszewski MR, 2021, RADIOLOGY, V298, P505, DOI 10.1148/radiol.2021202553
   Traverso A, 2018, INT J RADIAT ONCOL, V102, P1143, DOI 10.1016/j.ijrobp.2018.05.053
   Trebeschi S, 2019, ANN ONCOL, V30, P998, DOI 10.1093/annonc/mdz108
   van Griethuysen JJM, 2017, CANCER RES, V77, PE104, DOI 10.1158/0008-5472.CAN-17-0339
   Vargas HA, 2017, EUR RADIOL, V27, P3991, DOI 10.1007/s00330-017-4779-y
   Wang Z, 2004, IEEE T IMAGE PROCESS, V13, P600, DOI 10.1109/TIP.2003.819861
   Williams JB, 2020, NAT COMMUN, V11, P0, DOI 10.1038/s41467-020-14290-4
   Winiecki J, 2011, REP PRACT ONCOL RADI, V16, P1, DOI 10.1016/j.rpor.2010.11.001
   Yaniv Z, 2018, J DIGIT IMAGING, V31, P290, DOI 10.1007/s10278-017-0037-8
   Zervantonakis IK, 2020, P NATL ACAD SCI USA, V117, P16500, DOI 10.1073/pnas.2000648117
   Zhao BS, 2016, SCI REP-UK, V6, P0, DOI 10.1038/srep23428
   Zwanenburg A, 2020, RADIOLOGY, V295, P328, DOI 10.1148/radiol.2020191145
   Zwanenburg A, 2019, SCI REP-UK, V9, P0, DOI 10.1038/s41598-018-36938-4
NR 28
TC 8
Z9 8
U1 1
U2 12
PU NATURE PORTFOLIO
PI BERLIN
PA HEIDELBERGER PLATZ 3, BERLIN, 14197, GERMANY
SN 2045-2322
EI 
J9 SCI REP-UK
JI Sci Rep
PD OCT 11
PY 2021
VL 11
IS 1
BP 
EP 
DI 10.1038/s41598-021-99701-2
PG 8
WC Multidisciplinary Sciences
SC Science & Technology - Other Topics
GA WF6EU
UT WOS:000706395800035
PM 34635786
DA 2024-03-01
ER

PT J
AU Cai, D
   Duan, X
   Wang, W
   Huang, ZP
   Zhu, QQ
   Zhong, ME
   Lv, MY
   Li, CH
   Kou, WB
   Wu, XJ
   Gao, F
AF Cai, Du
   Duan, Xin
   Wang, Wei
   Huang, Ze-Ping
   Zhu, Qiqi
   Zhong, Min-Er
   Lv, Min-Yi
   Li, Cheng-Hang
   Kou, Wei-Bin
   Wu, Xiao-Jian
   Gao, Feng
TI A Metabolism-Related Radiomics Signature for Predicting the Prognosis of Colorectal Cancer
SO FRONTIERS IN MOLECULAR BIOSCIENCES
LA English
DT Article
DE radiomics; colorectal cancer; prognosis; nomogram; metabolism
ID survival
AB Background: Radiomics refers to the extraction of a large amount of image information from medical images, which can provide decision support for clinicians. In this study, we developed and validated a radiomics-based nomogram to predict the prognosis of colorectal cancer (CRC). Methods: A total of 381 patients with colorectal cancer (primary cohort: n = 242; validation cohort: n = 139) were enrolled and radiomic features were extracted from the vein phase of preoperative computed tomography (CT). The radiomics score was generated by using the least absolute shrinkage and selection operator algorithm (LASSO). A nomogram was constructed by combining the radiomics score with clinicopathological risk factors for predicting the prognosis of CRC patients. The performance of the nomogram was evaluated by the calibration curve, receiver operating characteristic (ROC) curve and C-index statistics. Functional analysis and correlation analysis were used to explore the underlying association between radiomic feature and the gene-expression patterns. Results: Five radiomic features were selected to calculate the radiomics score by using the LASSO regression model. The Kaplan-Meier analysis showed that radiomics score was significantly associated with disease-free survival (DFS) [primary cohort: hazard ratio (HR): 5.65, 95% CI: 2.26-14.13, P < 0.001; validation cohort: HR: 8.49, 95% CI: 2.05-35.17, P < 0.001]. Multivariable analysis confirmed the independent prognostic value of radiomics score (primary cohort: HR: 5.35, 95% CI: 2.14-13.39, P < 0.001; validation cohort: HR: 5.19, 95% CI: 1.22-22.00, P = 0.026). We incorporated radiomics signature with the TNM stage to build a nomogram, which performed better than TNM stage alone. The C-index of the nomogram achieved 0.74 (0.69-0.80) in the primary cohort and 0.82 (0.77-0.87) in the validation cohort. Functional analysis and correlation analysis found that the radiomic signatures were mainly associated with metabolism related pathways. Conclusions: The radiomics score derived from the preoperative CT image was an independent prognostic factor and could be a complement to the current staging strategies of colorectal cancer.
C1 [Cai, Du; Duan, Xin; Huang, Ze-Ping; Zhu, Qiqi; Zhong, Min-Er; Lv, Min-Yi; Li, Cheng-Hang; Kou, Wei-Bin; Wu, Xiao-Jian; Gao, Feng] Sun Yat Sen Univ, Dept Colorectal Surg, Affiliated Hosp 6, Guangzhou, Peoples R China.
   [Cai, Du; Duan, Xin; Huang, Ze-Ping; Zhu, Qiqi; Zhong, Min-Er; Lv, Min-Yi; Li, Cheng-Hang; Kou, Wei-Bin; Wu, Xiao-Jian; Gao, Feng] Guangdong Inst Gastroenterol, Supported Natl Key Clin Discipline, Guangdong Prov Key Lab Colorectal & Pelv Floor Di, Guangzhou, Peoples R China.
   [Wang, Wei] Huzhou Matern & Child Hlth Care Hosp, Dept Gynecol, Huzhou, Peoples R China.
C3 Sun Yat Sen University
RP Wu, XJ; Gao, F (corresponding author), Sun Yat Sen Univ, Dept Colorectal Surg, Affiliated Hosp 6, Guangzhou, Peoples R China.; Wu, XJ; Gao, F (corresponding author), Guangdong Inst Gastroenterol, Supported Natl Key Clin Discipline, Guangdong Prov Key Lab Colorectal & Pelv Floor Di, Guangzhou, Peoples R China.
EM wuxjian@mail.sysu.edu.cn; gaof57@mail.sysu.edu.cn
FU National Natural Science Foundation of China [82002221, 81972212]; Fundamental Research Funds for the Central Universities [20ykpy05]; Sun Yat-sen University 100 Top Talent Scholars Program-China [P20190217202203617]; Natural Science Foundation of Guangdong Province, China [2019A1515010063]
CR Aerts HJWL, 2014, NAT COMMUN, V5, P0, DOI 10.1038/ncomms5006
   Farhidzadeh H, 2016, MED IMAGING 2016 COM, V0, P0
   Friedman J, 2010, J STAT SOFTW, V33, P1, DOI 10.18637/jss.v033.i01
   Gao F, 2019, ONCOGENESIS, V8, P0, DOI 10.1038/s41389-019-0157-8
   Gao X, 2019, NATURE, V572, P397, DOI 10.1038/s41586-019-1437-3
   Gordon L, 2019, JAMA SURG, V154, P1064, DOI 10.1001/jamasurg.2019.2821
   Harrell FE, 2015, SPRINGER SER STAT, V0, P0, DOI DOI 10.1007/978-3-319-19425-7
   Heagerty PJ, 2000, BIOMETRICS, V56, P337, DOI 10.1111/j.0006-341X.2000.00337.x
   Huang YQ, 2016, J CLIN ONCOL, V34, P2157, DOI 10.1200/JCO.2015.65.9128
   Huang YQ, 2016, RADIOLOGY, V281, P947, DOI 10.1148/radiol.2016152234
   Kandimalla R, 2019, GASTROENTEROLOGY, V156, P2338, DOI 10.1053/j.gastro.2019.02.027
   Kandimalla R, 2018, CLIN CANCER RES, V24, P3867, DOI 10.1158/1078-0432.CCR-17-3236
   Kather JN, 2019, PLOS MED, V16, P0, DOI 10.1371/journal.pmed.1002730
   Kim JE, 2015, ABDOM IMAGING, V40, P1, DOI 10.1007/s00261-014-0176-z
   Kumar V, 2012, MAGN RESON IMAGING, V30, P1234, DOI 10.1016/j.mri.2012.06.010
   La Vecchia S, 2020, SEMIN CELL DEV BIOL, V98, P63, DOI 10.1016/j.semcdb.2019.05.018
   Lambin P, 2017, NAT REV CLIN ONCOL, V14, P749, DOI 10.1038/nrclinonc.2017.141
   Liang CS, 2016, ONCOTARGET, V7, P31401, DOI 10.18632/oncotarget.8919
   Limkin EJ, 2017, ANN ONCOL, V28, P1191, DOI 10.1093/annonc/mdx034
   Liu ZY, 2020, NAT COMMUN, V11, P0, DOI 10.1038/s41467-020-18162-9
   Liu ZY, 2017, CLIN CANCER RES, V23, P7253, DOI 10.1158/1078-0432.CCR-17-1038
   Lu MT, 2020, ANN INTERN MED, V173, P704, DOI 10.7326/M20-1868
   Moghimi-Dehkordi B, 2012, WORLD J GASTRO ONCOL, V4, P71, DOI 10.4251/wjgo.v4.i4.71
   Satoh K, 2017, P NATL ACAD SCI USA, V114, PE7697, DOI 10.1073/pnas.1710366114
   Segal E, 2007, NAT BIOTECHNOL, V25, P675, DOI 10.1038/nbt1306
   Siegel RL, 2017, CA-CANCER J CLIN, V67, P7, DOI 10.3322/caac.21387
   Skrede OJ, 2020, LANCET, V395, P350, DOI 10.1016/S0140-6736(19)32998-8
   Tang JY, 2019, NAT COMMUN, V10, P0, DOI 10.1038/s41467-019-11447-8
   van Griethuysen JJM, 2017, CANCER RES, V77, PE104, DOI 10.1158/0008-5472.CAN-17-0339
   Walther A, 2009, NAT REV CANCER, V9, P489, DOI 10.1038/nrc2645
NR 30
TC 11
Z9 11
U1 2
U2 19
PU FRONTIERS MEDIA SA
PI LAUSANNE
PA AVENUE DU TRIBUNAL FEDERAL 34, LAUSANNE, CH-1015, SWITZERLAND
SN 
EI 2296-889X
J9 FRONT MOL BIOSCI
JI Front. Mol. Biosci.
PD JAN 7
PY 2021
VL 7
IS 
BP 
EP 
DI 10.3389/fmolb.2020.613918
PG 9
WC Biochemistry & Molecular Biology
SC Biochemistry & Molecular Biology
GA PU2II
UT WOS:000609129300001
PM 33490106
DA 2024-03-01
ER

PT J
AU Decuyper, M
   Bonte, S
   Deblaere, K
   Van Holen, R
AF Decuyper, Milan
   Bonte, Stijn
   Deblaere, Karel
   Van Holen, Roel
TI Automated MRI based pipeline for segmentation and prediction of grade, IDH mutation and 1p19q co-deletion in glioma
SO COMPUTERIZED MEDICAL IMAGING AND GRAPHICS
LA English
DT Article; Early Access
DE Glioma; Segmentation; Deep learning; MRI; Molecular markers
ID tert promoter mutations; survival; diffuse; enhancement; association; radiomics; location; 1p/19q
AB In the WHO glioma classification guidelines grade (glioblastoma versus lower-grade glioma), IDH mutation and 1p/19q co-deletion status play a central role as they are important markers for prognosis and optimal therapy planning. Currently, diagnosis requires invasive surgical procedures. Therefore, we propose an automatic segmentation and classification pipeline based on routinely acquired pre-operative MRI (T1, T1 postcontrast, T2 and/or FLAIR). A 3D U-Net was designed for segmentation and trained on the BraTS 2019 training dataset. After segmentation, the 3D tumor region of interest is extracted from the MRI and fed into a CNN to simultaneously predict grade, IDH mutation and 1p19q co-deletion. Multi-task learning allowed to handle missing labels and train one network on a large dataset of 628 patients, collected from The Cancer Imaging Archive and BraTS databases. Additionally, the network was validated on an independent dataset of 110 patients retrospectively acquired at the Ghent University Hospital (GUH). Segmentation performance calculated on the BraTS validation set shows an average whole tumor dice score of 90% and increased robustness to missing image modalities by randomly excluding input MRI during training. Classification area under the curve scores are 93%, 94% and 82% on the TCIA test data and 94%, 86% and 87% on the GUH data for grade, IDH and 1p19q status respectively. We developed a fast, automatic pipeline to segment glioma and accurately predict important (molecular) markers based on pre-therapy MRI.
C1 [Decuyper, Milan; Bonte, Stijn; Van Holen, Roel] Univ Ghent, Med Image & Signal Proc MEDISIP, Ghent, Belgium.
   [Deblaere, Karel] Ghent Univ Hosp, Dept Radiol, Ghent, Belgium.
C3 Ghent University; Ghent University; Ghent University Hospital
RP Decuyper, M (corresponding author), Campus UZ,IBiTech Entrance 36,C Heymanslaan 10, B-9000 Ghent, Belgium.
EM milan.decuyper@ugent.be
FU Ghent University Special Research Fund (BOF) [01N04817]
CR Arita H, 2018, SCI REP-UK, V8, P0, DOI 10.1038/s41598-018-30273-4
   Bakas S, 2018, ABS18110 CORR, V0, P0
   Bakas S, 2019, MICCAI BRATS 2019 LE, V0, P0
   Bakas S, 2017, SCI DATA, V4, P0, DOI 10.1038/sdata.2017.117
   Brat DJ, 2015, NEW ENGL J MED, V372, P2481, DOI 10.1056/NEJMoa1402121
   Carrillo JA, 2012, AM J NEURORADIOL, V33, P1349, DOI 10.3174/ajnr.A2950
   Caruana R, 1997, MACH LEARN, V28, P41, DOI 10.1023/A:1007379606734
   Ceccarelli M, 2016, CELL, V164, P550, DOI 10.1016/j.cell.2015.12.028
   Chang K, 2018, CLIN CANCER RES, V24, P1073, DOI 10.1158/1078-0432.CCR-17-2236
   Chang P, 2018, AM J NEURORADIOL, V39, P1201, DOI 10.3174/ajnr.A5667
   Choi KS, 2019, NEURO-ONCOLOGY, V21, P1197, DOI 10.1093/neuonc/noz095
   Clark K, 2013, J DIGIT IMAGING, V26, P1045, DOI 10.1007/s10278-013-9622-7
   Eckel-Passow JE, 2015, NEW ENGL J MED, V372, P2499, DOI 10.1056/NEJMoa1407279
   Erickson B, 2017, CANC IMAGING ARCH, V0, P0, DOI DOI 10.7937/K9/TCIA.2017.DWEHTZ9V
   Hsieh KLC, 2017, COMPUT METH PROG BIO, V139, P31, DOI 10.1016/j.cmpb.2016.10.021
   Isensee F, 2019, LECT NOTES COMPUT SC, V11384, P234, DOI 10.1007/978-3-030-11726-9_21
   Jackson RJ, 2001, NEURO-ONCOLOGY, V3, P193, DOI 10.1093/neuonc/3.3.193
   Jansen NL, 2012, EUR J NUCL MED MOL I, V39, P1021, DOI 10.1007/s00259-012-2109-9
   Johnson DR, 2017, AM J NEURORADIOL, V38, P678, DOI 10.3174/ajnr.A5070
   Kaiming He, 2016, 2016 IEEE CONFERENCE ON COMPUTER VISION AND PATTERN RECOGNITION (CVPR), V0, PP770, DOI 10.1109/CVPR.2016.90
   Khalid L, 2012, AM J NEURORADIOL, V33, P852, DOI 10.3174/ajnr.A2895
   Kim D, 2019, FRONT COMPUT NEUROSC, V13, P0, DOI 10.3389/fncom.2019.00052
   Law M, 2003, AM J NEURORADIOL, V24, P1989
   Louis DN, 2016, ACTA NEUROPATHOL, V131, P803, DOI 10.1007/s00401-016-1545-1
   Menze Bjoern H, 2015, IEEE TRANS MED IMAGING, V34, P1993, DOI 10.1109/TMI.2014.2377694
   Myronenko A, 2019, LECT NOTES COMPUT SC, V11384, P311, DOI 10.1007/978-3-030-11726-9_28
   Ostrom QT, 2018, NEURO-ONCOLOGY, V20, P1, DOI 10.1093/neuonc/noy131
   Pallud J, 2009, NEURO-ONCOLOGY, V11, P176, DOI 10.1215/15228517-2008-066
   Pedano N, 2016, CANC GENOME ATLAS LO, V0, P0, DOI DOI 10.7937/K9/TCIA.2016.L4LTD3TK
   Qi ST, 2014, ONCOL LETT, V7, P1895, DOI 10.3892/ol.2014.2013
   Reuss DE, 2015, ACTA NEUROPATHOL, V129, P133, DOI 10.1007/s00401-014-1370-3
   Scarpace L, 2016, CANC IMAGING ARCH, V11, P1, DOI 10.7937/K9/TCIA.2016.RNYFUYE9
   Skogen K, 2016, EUR J RADIOL, V85, P824, DOI 10.1016/j.ejrad.2016.01.013
   Sonoda Y, 2015, BRAIN TUMOR PATHOL, V32, P99, DOI 10.1007/s10014-014-0211-3
   UAKKUS Z, 2017, J DIGIT IMAGING, V30, P469, DOI 10.1007/S10278-017-9984-3
   Weller M, 2017, LANCET ONCOL, V18, PE315, DOI 10.1016/S1470-2045(17)30194-8
   Wijnenga MMJ, 2017, J NEURO-ONCOL, V133, P137, DOI 10.1007/s11060-017-2418-8
   Yan H, 2009, NEW ENGL J MED, V360, P765, DOI 10.1056/NEJMoa0808710
   Yang Y, 2018, FRONT NEUROSCI-SWITZ, V12, P0, DOI 10.3389/fnins.2018.00804
   Yu JH, 2017, EUR RADIOL, V27, P3509, DOI 10.1007/s00330-016-4653-3
   Zhang BQ, 2017, NEURO-ONCOLOGY, V19, P109, DOI 10.1093/neuonc/now121
   Zhou H, 2019, J NEURO-ONCOL, V142, P299, DOI 10.1007/s11060-019-03096-0
NR 42
TC 28
Z9 30
U1 4
U2 21
PU PERGAMON-ELSEVIER SCIENCE LTD
PI OXFORD
PA THE BOULEVARD, LANGFORD LANE, KIDLINGTON, OXFORD OX5 1GB, ENGLAND
SN 0895-6111
EI 1879-0771
J9 COMPUT MED IMAG GRAP
JI Comput. Med. Imaging Graph.
PD 2021 MAR
PY 2021
VL 88
IS 
BP 
EP 
DI 10.1016/j.compmedimag.2020.101831
EA JAN 2021
PG 9
WC Engineering, Biomedical; Radiology, Nuclear Medicine & Medical Imaging
SC Engineering; Radiology, Nuclear Medicine & Medical Imaging
GA QP4TP
UT WOS:000623829500007
PM 33482430
DA 2024-03-01
ER

PT J
AU Yousefi, B
   Kawakita, S
   Amini, A
   Akbari, H
   Advani, SM
   Akhloufi, M
   Maldague, XPV
   Ahadian, S
AF Yousefi, Bardia
   Kawakita, Satoru
   Amini, Arya
   Akbari, Hamed
   Advani, Shailesh M.
   Akhloufi, Moulay
   Maldague, Xavier P., V
   Ahadian, Samad
TI Impartially Validated Multiple Deep-Chain Models to Detect COVID-19 in Chest X-ray Using Latent Space Radiomics
SO JOURNAL OF CLINICAL MEDICINE
LA English
DT Article
DE COVID-19 detection; deep convolutional autoencoder (ConvAE); 2D U-Net model; imaging biomarker; deep-learning features; deep latent space radiomics; chest X-ray imaging
ID features
AB The COVID-19 pandemic continues to spread globally at a rapid pace, and its rapid detection remains a challenge due to its rapid infectivity and limited testing availability. One of the simply available imaging modalities in clinical routine involves chest X-ray (CXR), which is often used for diagnostic purposes. Here, we proposed a computer-aided detection of COVID-19 in CXR imaging using deep and conventional radiomic features. First, we used a 2D U-Net model to segment the lung lobes. Then, we extracted deep latent space radiomics by applying deep convolutional autoencoder (ConvAE) with internal dense layers to extract low-dimensional deep radiomics. We used Johnson-Lindenstrauss (JL) lemma, Laplacian scoring (LS), and principal component analysis (PCA) to reduce dimensionality in conventional radiomics. The generated low-dimensional deep and conventional radiomics were integrated to classify COVID-19 from pneumonia and healthy patients. We used 704 CXR images for training the entire model (i.e., U-Net, ConvAE, and feature selection in conventional radiomics). Afterward, we independently validated the whole system using a study cohort of 1597 cases. We trained and tested a random forest model for detecting COVID-19 cases through multivariate binary-class and multiclass classification. The maximal (full multivariate) model using a combination of the two radiomic groups yields performance in classification cross-validated accuracy of 72.6% (69.4-74.4%) for multiclass and 89.6% (88.4-90.7%) for binary-class classification.
C1 [Yousefi, Bardia; Maldague, Xavier P., V] Laval Univ, Dept Elect & Comp Engn, Quebec City, PQ G1V 0A6, Canada.
   [Kawakita, Satoru; Advani, Shailesh M.; Ahadian, Samad] Terasaki Inst Biomed Innovat, Los Angeles, CA 90024 USA.
   [Amini, Arya] City Hope Comprehens Canc Ctr, Dept Radiat Oncol, Duarte, CA 91010 USA.
   [Akbari, Hamed] Univ Penn, Dept Radiol, Philadelphia, PA 19104 USA.
   [Akhloufi, Moulay] Univ Moncton, Dept Comp Sci, Percept Robot & Intelligent Machines PRIME Res Gr, New Brunswick, NB E1A 3E9, Canada.
C3 Laval University; City of Hope; University of Pennsylvania; University of Moncton
RP Yousefi, B; Maldague, XPV (corresponding author), Laval Univ, Dept Elect & Comp Engn, Quebec City, PQ G1V 0A6, Canada.; Ahadian, S (corresponding author), Terasaki Inst Biomed Innovat, Los Angeles, CA 90024 USA.
EM Bardia.Yousefid@ulaval.ca; skawakita@terasaki.org; aamini@coh.org; AkbariHA@upenn.edu; sadvani@terasaki.org; moulay.akhloufi@umoncton.ca; Xavier.Maldague@gel.ulaval.ca; sahadian@terasaki.org
CR Abadi M, 2016, ACM SIGPLAN NOTICES, V51, P1, DOI 10.1145/3022670.2976746
   Aghdam HH, 2017, GUIDE CONVOLUTIONAL, V0, P0
   Ai T, 2020, RADIOLOGY, V296, PE32, DOI 10.1148/radiol.2020200642
   Unknown -, 2020, COR DIS 2019 COVID 1, V0, P0
   Unknown -, 2013, CONVOLUTIONAL NEURAL, V0, P0
   Apostolopoulos ID, 2020, PHYS ENG SCI MED, V43, P635, DOI 10.1007/s13246-020-00865-4
   Basu S, 2020, 2020 IEEE SYMPOSIUM SERIES ON COMPUTATIONAL INTELLIGENCE (SSCI), V0, PP2521, DOI 10.1109/SSCI47803.2020.9308571
   Bernheim A, 2020, RADIOLOGY, V20, P0, DOI 10.1148/radiol.2020200463
   Bullock J, 2020, ARXIV2020200311336, V0, P0
   Candemir S, 2014, IEEE T MED IMAGING, V33, P577, DOI 10.1109/TMI.2013.2290491
   Cao CS, 2020, ANGEW CHEM INT EDIT, V59, P8586, DOI 10.1002/anie.201914596
   Cavallari GB, 2018, SIBGRAPI, V0, PP440, DOI 10.1109/SIBGRAPI.2018.00063
   Chen Jun, 1900, P2020, V0, P0, DOI DOI 10.1101/2020.02.25.20021568
   Chowdhury NK, 2020, HEALTH INF SCI SYST, V8, P0, DOI 10.1007/s13755-020-00119-3
   Ciresan DC, 2011, P 22 INT JOINT C ART, Vtwo, P1237, DOI 10.5591/978-1-57735-516-8/IJCAI11-210
   Cohen JP, 2020, ARXIV2020200611988, V0, P0
   Cohen JP, 2020, ARXIV2020200311597, V0, P0
   Cohen JP, 2020, ARXIV, V0, P0
   Cohen JP, 2020, CUREUS J MED SCIENCE, V12, P0, DOI 10.7759/cureus.9448
   Dasgupta Sanjoy, 1999, ELEMENTARY PROOF JOH, V0, P0
   DICE LR, 1945, ECOLOGY, V26, P297, DOI 10.2307/1932409
   El-Din HE, 2020, ARXIV2020200311055, V0, P0
   Fang X, 2020, EUR RADIOL, V30, P6888, DOI 10.1007/s00330-020-07032-z
   Fang YC, 2020, RADIOLOGY, V296, PE115, DOI 10.1148/radiol.2020200432
   Ghoshal B, 2020, ARXIV2020200310769, V0, P0
   Gonzalez FJ, 2018, ARXIV2018180801346, V0, P0
   Gozes O, 2020, ARXIV PREPRINT ARXIV, V0, P0
   Gunraj H, 2020, ARXIV2020200905383, V0, P0
   Han FF, 2015, J DIGIT IMAGING, V28, P99, DOI 10.1007/s10278-014-9718-8
   He KM, 2016, PROC CVPR IEEE, V0, PP770, DOI 10.1109/CVPR.2016.90
   He X, 2005, ADVANCES IN NEURAL INFORMATION PROCESSING SYSTEMS, V0, PP507, DOI 10.1007/978-3-642-33506-8_11
   Heidari M, 2020, INT J MED INFORM, V144, P0, DOI 10.1016/j.ijmedinf.2020.104284
   Hinrichs JB, 2020, COVID 19 IMAGE REPOS, V0, P0
   Homayounieh F, 2020, RADIOL-CARDIOTHORAC, V2, P0, DOI 10.1148/ryct.2020200322
   Huang L, 2020, RADIOL-CARDIOTHORAC, V2, P0, DOI 10.1148/ryct.2020200075
   Jaeger S, 2014, IEEE T MED IMAGING, V33, P233, DOI 10.1109/TMI.2013.2284099
   Johnson WB, 1984, CONTEMPORARY MATHEMATICS, V26, P189, DOI 10.1090/CONM/026/737400
   Kanne JP, 2020, RADIOLOGY, V295, P16, DOI 10.1148/radiol.2020200241
   Khan AI, 2020, COMPUT METH PROG BIO, V196, P0, DOI 10.1016/j.cmpb.2020.105581
   Kingma DP, 2014, INT C LEARN REPR, V0, PPARXIV:1412.6980, DOI 10.48550/arXiv.1412.6980
   Krizhevsky Alex, 2017, COMMUNICATIONS OF THE ACM, V60, P84, DOI 10.1145/3065386
   LeCun Yann, 1900, CONVOLUTIONAL NEURAL NETWORKS, V0, P0
   Li L, 2020, RADIOLOGY, V296, PE65, DOI 10.1148/radiol.2020200905
   Malhi A, 2004, IEEE T INSTRUM MEAS, V53, P1517, DOI 10.1109/TIM.2004.834070
   McCloskey B, 2020, EPIDEMIOL INFECT, V148, P0, DOI 10.1017/S0950268820000254
   Milletari F, 2016, INT CONF 3D VISION, V0, PP565, DOI 10.1109/3DV.2016.79
   Minaee S, 2020, MED IMAGE ANAL, V65, P0, DOI 10.1016/j.media.2020.101794
   Murphy KP, 2012, MACHINE LEARNING: A PROBABILISTIC PERSPECTIVE, V0, P1
   Narin A, 2021, PATTERN ANAL APPL, V24, P1207, DOI 10.1007/s10044-021-00984-y
   Oh Y, 2020, IEEE T MED IMAGING, V39, P2688, DOI 10.1109/TMI.2020.2993291
   Ozturk T, 2020, COMPUT BIOL MED, V121, P0, DOI 10.1016/j.compbiomed.2020.103792
   Ponti MA, 2017, SIBGRAPI, V0, PP17, DOI 10.1109/SIBGRAPI-T.2017.12
   Qi X, 2020, MACHINE LEARNING BAS, V0, P0, DOI DOI 10.1101/2020.02.29.20029603
   Rahimzadeh Mohammad, 2020, INFORM MED UNLOCKED, V19, P100360, DOI 10.1016/j.imu.2020.100360
   Ronneberger O, 2015, LECT NOTES COMPUT SC, V9351, P234, DOI 10.1007/978-3-319-24574-4_28
   RUMELHART DE, 1986, NATURE, V323, P533, DOI 10.1038/323533a0
   Salem S, 2020, GLOB MID EAST, V0, PP1, DOI 10.1017/9781108868969
   Selvan R, 2020, ARXIV2020200510052, V0, P0
   Sethy PK, 2020, INT J MATH ENG MANAG, V5, P643, DOI 10.33889/IJMEMS.2020.5.4.052
   Shan F, 2020, ARXIV2020200304655, V0, P0
   Shi F, 2021, IEEE REV BIOMED ENG, V14, P4, DOI 10.1109/RBME.2020.2987975
   Shin HC, 2013, IEEE T PATTERN ANAL, V35, P1930, DOI 10.1109/TPAMI.2012.277
   Signoroni A, 2020, ARXIV2020200604603, V0, P0
   Simonyan K, 2015, ARXIV, V0, P0
   Sorensen T, 1948, BIOLOGISKE SKRIFTER, V4, P1, DOI 10.1234/12345678
   Szegedy C, 2015, PROC CVPR IEEE, V0, PP1, DOI 10.1109/CVPR.2015.7298594
   Tartaglione E, 2020, INT J ENV RES PUB HE, V17, P0, DOI 10.3390/ijerph17186933
   van Griethuysen JJM, 2017, CANCER RES, V77, PE104, DOI 10.1158/0008-5472.CAN-17-0339
   Wang B, 2021, APPL SOFT COMPUT, V98, P0, DOI 10.1016/j.asoc.2020.106897
   Wang DD, 2020, PLOS ONE, V15, P0, DOI 10.1371/journal.pone.0242535
   Wang LD, 2020, SCI REP-UK, V10, P0, DOI 10.1038/s41598-020-76550-z
   Wang YB, 2017, PROC CVPR IEEE, V0, PP2097, DOI 10.1109/CVPR.2017.226
   Wilson R, 2017, TRANSL LUNG CANCER R, V6, P86, DOI 10.21037/tlcr.2017.01.04
   Wong HYF, 2020, RADIOLOGY, V296, PE72, DOI 10.1148/radiol.2020201160
   World Health Organization, 2020, OV PUBL HLTH SOC MEA, V0, P0
   Xie XZ, 2020, RADIOLOGY, V296, PE41, DOI 10.1148/radiol.2020200343
   Yoo SH, 2020, FRONT MED-LAUSANNE, V7, P0, DOI 10.3389/fmed.2020.00427
   Yousefi B, 2020, BIOSENSORS-BASEL, V10, P0, DOI 10.3390/bios10110164
   Zeiler, 2012, ARXIVCS12125701, V0, P0, DOI DOI 10.48550/ARXIV.1212.5701
   Zhang J, 2020, ARXIV2020200312338, V0, P0
   Zheng CM, 2021, IEEE T MULTIMEDIA, V23, P2520, DOI 10.1109/TMM.2020.3013398
NR 83
TC 6
Z9 6
U1 0
U2 8
PU MDPI
PI BASEL
PA ST ALBAN-ANLAGE 66, CH-4052 BASEL, SWITZERLAND
SN 
EI 2077-0383
J9 J CLIN MED
JI J. Clin. Med.
PD JUL 15
PY 2021
VL 10
IS 14
BP 
EP 
DI 10.3390/jcm10143100
PG 21
WC Medicine, General & Internal
SC General & Internal Medicine
GA TO0KY
UT WOS:000676613500001
PM 34300266
DA 2024-03-01
ER

PT J
AU Xiao, Z
   Yao, S
   Wang, ZM
   Zhu, DM
   Bie, YN
   Zhang, SZ
   Chen, WL
AF Xiao, Zheng
   Yao, Shun
   Wang, Zong-ming
   Zhu, Di-min
   Bie, Ya-nan
   Zhang, Shi-zhong
   Chen, Wen-li
TI Multiparametric MRI Features Predict the SYP Gene Expression in Low-Grade Glioma Patients: A Machine Learning-Based Radiomics Analysis
SO FRONTIERS IN ONCOLOGY
LA English
DT Article
DE synaptophysin (SYP); MRI radiomics model; convolutional neural network; glioma; machine learning
ID diagnosis; tumor
AB Purpose Synaptophysin (SYP) gene expression levels correlate with the survival rate of glioma patients. This study aimed to explore the feasibility of applying a multiparametric magnetic resonance imaging (MRI) radiomics model composed of a convolutional neural network to predict the SYP gene expression in patients with glioma. Method Using the TCGA database, we examined 614 patients diagnosed with glioma. First, the relationship between the SYP gene expression level and outcome of survival rate was investigated using partial correlation analysis. Then, 7266 patches were extracted from each of the 108 low-grade glioma patients who had available multiparametric MRI scans, which included preoperative T1-weighted images (T1WI), T2-weighted images (T2WI), and contrast-enhanced T1WI images in the TCIA database. Finally, a radiomics features-based model was built using a convolutional neural network (ConvNet), which can perform autonomous learning classification using a ROC curve, accuracy, recall rate, sensitivity, and specificity as evaluation indicators. Results The expression level of SYP decreased with the increase in the tumor grade. With regard to grade II, grade III, and general patients, those with higher SYP expression levels had better survival rates. However, the SYP expression level did not show any significant association with the outcome in Level IV patients. Conclusion Our multiparametric MRI radiomics model constructed using ConvNet showed good performance in predicting the SYP gene expression level and prognosis in low-grade glioma patients.
C1 [Xiao, Zheng; Zhang, Shi-zhong] Southern Med Univ, Zhujiang Hosp, Dept Neurosurg, Guangzhou, Peoples R China.
   [Yao, Shun; Wang, Zong-ming; Zhu, Di-min; Chen, Wen-li] Sun Yat Sen Univ, Affiliated Hosp 1, Dept Neurosurg, Ctr Pituitary Tumor Surg, Guangzhou, Peoples R China.
   [Yao, Shun] Harvard Med Sch, Brigham & Womens Hosp, Dept Neurosurg, Ctr Skull Base Surg, Boston, MA 02115 USA.
   [Bie, Ya-nan] Guangdong Pharmaceut Univ, Sch Life Sci & Biopharmaceut, Guangzhou, Peoples R China.
C3 Southern Medical University - China; Sun Yat Sen University; Harvard University; Harvard Medical School; Brigham & Women's Hospital; Guangdong Pharmaceutical University
RP Zhang, SZ (corresponding author), Southern Med Univ, Zhujiang Hosp, Dept Neurosurg, Guangzhou, Peoples R China.; Chen, WL (corresponding author), Sun Yat Sen Univ, Affiliated Hosp 1, Dept Neurosurg, Ctr Pituitary Tumor Surg, Guangzhou, Peoples R China.; Bie, YN (corresponding author), Guangdong Pharmaceut Univ, Sch Life Sci & Biopharmaceut, Guangzhou, Peoples R China.
EM bieyanan0624@outlook.com; shizhong_zh@163.com; chenwenli@mail.sysu.edu.cn
FU Guangdong Medical Research Foundation [A2018245]; Natural Science Foundation of Guangdong province [2018A0303130333]; Medical Scientific Research Foundation of Guangdong Province, China [A2020449]; Chinese Postdoctoral Science Foundation [2019M663271]; Guangdong Enterprise Science and Technology Commissioner Project [GDKTP2020041900]
CR Barthel FP, 2019, NATURE, V576, P112, DOI 10.1038/s41586-019-1775-1
   Binder ZA, 2018, CANCER CELL, V34, P163, DOI 10.1016/j.ccell.2018.06.006
   Brat DJ, 2015, NEW ENGL J MED, V372, P2481, DOI 10.1056/NEJMoa1402121
   Buckner J, 2017, NAT REV NEUROL, V13, P340, DOI 10.1038/nrneurol.2017.54
   Caudell JJ, 2017, LANCET ONCOL, V18, PE266, DOI 10.1016/S1470-2045(17)30252-8
   Fangusaro J, 2020, LANCET ONCOL, V21, PE305, DOI 10.1016/S1470-2045(20)30064-4
   Hill RM, 2015, CANCER CELL, V27, P72, DOI 10.1016/j.ccell.2014.11.002
   Hu J, 2021, THERANOSTICS, V11, P3089, DOI 10.7150/thno.53649
   Lambin P, 2017, NAT REV CLIN ONCOL, V14, P749, DOI 10.1038/nrclinonc.2017.141
   Liu Q, 2020, FRONT IMMUNOL, V11, P0, DOI 10.3389/fimmu.2020.558757
   Maros ME, 2020, NAT PROTOC, V15, P479, DOI 10.1038/s41596-019-0251-6
   Molinaro AM, 2020, JAMA ONCOL, V6, P495, DOI 10.1001/jamaoncol.2019.6143
   Molinaro AM, 2019, NAT REV NEUROL, V15, P405, DOI 10.1038/s41582-019-0220-2
   Norton I, 2017, CANCER RES, V77, PE101, DOI 10.1158/0008-5472.CAN-17-0332
   Pietsch T, 2014, ACTA NEUROPATHOL, V128, P137, DOI 10.1007/s00401-014-1276-0
   Qi ST, 2014, ONCOL LETT, V7, P1895, DOI 10.3892/ol.2014.2013
   Rodriguez FJ, 2012, ACTA NEUROPATHOL, V124, P627, DOI 10.1007/s00401-012-1037-x
   Rusu P, 2019, CELL STEM CELL, V25, P241, DOI 10.1016/j.stem.2019.06.004
   Ryall S, 2020, CANCER CELL, V37, P569, DOI 10.1016/j.ccell.2020.03.011
   Sturm D, 2017, J CLIN ONCOL, V35, P2370, DOI 10.1200/JCO.2017.73.0242
   van den Bent MJ, 2017, J CLIN ONCOL, V35, P2394, DOI 10.1200/JCO.2017.72.6737
   Verburg N, 2020, NEURO-ONCOLOGY, V22, P412, DOI 10.1093/neuonc/noz180
   Weller M, 2017, LANCET ONCOL, V18, PE315, DOI 10.1016/S1470-2045(17)30194-8
   Wen PY, 2016, NAT REV NEUROL, V12, P69, DOI 10.1038/nrneurol.2015.242
   Zachariah MA, 2018, NEURO-ONCOLOGY, V20, P1155, DOI 10.1093/neuonc/noy074
NR 25
TC 9
Z9 10
U1 0
U2 13
PU FRONTIERS MEDIA SA
PI LAUSANNE
PA AVENUE DU TRIBUNAL FEDERAL 34, LAUSANNE, CH-1015, SWITZERLAND
SN 2234-943X
EI 
J9 FRONT ONCOL
JI Front. Oncol.
PD MAY 31
PY 2021
VL 11
IS 
BP 
EP 
DI 10.3389/fonc.2021.663451
PG 9
WC Oncology
SC Oncology
GA SR6XX
UT WOS:000661186800001
PM 34136394
DA 2024-03-01
ER

PT J
AU Chen, ST
   Jiang, LR
   Zheng, XY
   Shao, JL
   Wang, T
   Zhang, EC
   Gao, F
   Wang, X
   Zheng, JH
AF Chen, Siteng
   Jiang, Liren
   Zheng, Xinyi
   Shao, Jialiang
   Wang, Tao
   Zhang, Encheng
   Gao, Feng
   Wang, Xiang
   Zheng, Junhua
TI Clinical use of machine learning-based pathomics signature for diagnosis and survival prediction of bladder cancer
SO CANCER SCIENCE
LA English
DT Article; Early Access
DE bladder cancer; diagnosis; machine learning; pathomics; prognosis
ID regularization paths; neural-networks; image-analysis; radiomics; model
AB Traditional histopathology performed by pathologists by the naked eye is insufficient for accurate and efficient diagnosis of bladder cancer (BCa). We collected 643 H&E-stained BCa images from Shanghai General Hospital and The Cancer Genome Atlas (TCGA). We constructed and cross-verified automatic diagnosis and prognosis models by performing a machine learning algorithm based on pathomics data. Our study indicated that high diagnostic efficiency of the machine learning-based diagnosis model was observed in patients with BCa, with area under the curve (AUC) values of 96.3%, 89.2%, and 94.1% in the training cohort, test cohort, and external validation cohort, respectively. Our diagnosis model also performed well in distinguishing patients with BCa from patients with glandular cystitis, with an AUC value of 93.4% in the General cohort. Significant differences were found in overall survival in TCGA cohort (hazard ratio (HR) = 2.09, 95% confidence interval (CI): 1.56-2.81, P < .0001) and the General cohort (HR = 5.32, 95% CI: 2.95-9.59, P < .0001) comparing patients with BCa of high risk vs low risk stratified by risk score, which was proved to be an independent prognostic factor for BCa. The integration nomogram based on our risk score and clinicopathologic characters displayed higher prediction accuracy than current tumor stage/grade systems, with AUC values of 77.7%, 83.8%, and 81.3% for 1-, 3-, and 5-y overall survival prediction of patients with BCa. However, prospective studies are still needed for further verifications.
C1 [Chen, Siteng; Shao, Jialiang; Wang, Tao; Zhang, Encheng; Wang, Xiang; Zheng, Junhua] Shanghai Jiao Tong Univ, Shanghai Gen Hosp, Sch Med, Dept Urol, 100 Haining Rd, Shanghai 200080, Peoples R China.
   [Jiang, Liren; Gao, Feng] Shanghai Jiao Tong Univ, Shanghai Gen Hosp, Sch Med, Dept Pathol, 100 Haining Rd, Shanghai 200080, Peoples R China.
   [Zheng, Xinyi] Fudan Univ, Huashan Hosp, Dept Pharm, Shanghai, Peoples R China.
C3 Shanghai Jiao Tong University; Shanghai Jiao Tong University; Fudan University
RP Wang, X; Zheng, JH (corresponding author), Shanghai Jiao Tong Univ, Shanghai Gen Hosp, Sch Med, Dept Urol, 100 Haining Rd, Shanghai 200080, Peoples R China.; Gao, F (corresponding author), Shanghai Jiao Tong Univ, Shanghai Gen Hosp, Sch Med, Dept Pathol, 100 Haining Rd, Shanghai 200080, Peoples R China.
EM feng.gao@shgh.cn; seanw_hs@163.com; zhengjh0471@sina.com
FU National Natural Science Foundation of China [81972393, 81772705]
CR Bejnordi BE, 2017, JAMA-J AM MED ASSOC, V318, P2199, DOI 10.1001/jama.2017.14585
   Brinker TJ, 2019, EUR J CANCER, V119, P11, DOI 10.1016/j.ejca.2019.05.023
   Cao R, 2020, THERANOSTICS, V10, P11080, DOI 10.7150/thno.49864
   Carpenter AE, 2006, GENOME BIOL, V7, P0, DOI 10.1186/gb-2006-7-10-r100
   Flaig TW, 2018, J NATL COMPR CANC NE, V16, P1041, DOI 10.6004/jnccn.2018.0072
   Friedman J, 2010, J STAT SOFTW, V33, P1, DOI 10.18637/jss.v033.i01
   Gillies RJ, 2016, RADIOLOGY, V278, P563, DOI 10.1148/radiol.2015151169
   Humphrey PA, 2016, EUR UROL, V70, P106, DOI 10.1016/j.eururo.2016.02.028
   Jiang YM, 2021, ANN SURG, V274, PE1153, DOI 10.1097/SLA.0000000000003778
   Kamentsky L, 2011, BIOINFORMATICS, V27, P1179, DOI 10.1093/bioinformatics/btr095
   Khosravi P, 2018, EBIOMEDICINE, V27, P317, DOI 10.1016/j.ebiom.2017.12.026
   Kickingereder P, 2019, LANCET ONCOL, V20, P728, DOI 10.1016/S1470-2045(19)30098-1
   Lambin P, 2017, NAT REV CLIN ONCOL, V14, P749, DOI 10.1038/nrclinonc.2017.141
   Lambin P, 2012, EUR J CANCER, V48, P441, DOI 10.1016/j.ejca.2011.11.036
   Liu XX, 2020, NAT MED, V26, P1364, DOI 10.1038/s41591-020-1034-x
   Madabhushi A, 2016, MED IMAGE ANAL, V33, P170, DOI 10.1016/j.media.2016.06.037
   Rivera SC, 2020, LANCET DIGIT HEALTH, V2, PE549, DOI 10.1038/s41591-020-1037-7
   Siegel RL, 2020, CA-CANCER J CLIN, V70, P7, DOI 10.3322/caac.21590
   Simon N, 2011, J STAT SOFTW, V39, P1
   Wu SX, 2018, EBIOMEDICINE, V34, P76, DOI 10.1016/j.ebiom.2018.07.029
   Wu SX, 2017, CLIN CANCER RES, V23, P6904, DOI 10.1158/1078-0432.CCR-17-1510
   Yu KH, 2016, NAT COMMUN, V7, P0, DOI 10.1038/ncomms12474
NR 22
TC 17
Z9 18
U1 11
U2 29
PU WILEY
PI HOBOKEN
PA 111 RIVER ST, HOBOKEN 07030-5774, NJ USA
SN 1347-9032
EI 1349-7006
J9 CANCER SCI
JI Cancer Sci.
PD 2021 JUL
PY 2021
VL 112
IS 7
BP 2905
EP 2914
DI 10.1111/cas.14927
EA MAY 2021
PG 10
WC Oncology
SC Oncology
GA TD5HC
UT WOS:000647139400001
PM 33931925
DA 2024-03-01
ER

PT J
AU Zhao, SJ
   Hou, DH
   Zheng, XM
   Song, W
   Liu, XQ
   Wang, SC
   Zhou, LN
   Tao, XL
   Lv, L
   Sun, Q
   Jin, YJ
   Ding, LM
   Mao, L
   Wu, N
AF Zhao, Shijun
   Hou, Donghui
   Zheng, Xiaomin
   Song, Wei
   Liu, Xiaoqing
   Wang, Sicong
   Zhou, Lina
   Tao, Xiuli
   Lv, Lv
   Sun, Qi
   Jin, Yujing
   Ding, Lieming
   Mao, Li
   Wu, Ning
TI MRI radiomic signature predicts intracranial progression-free survival in patients with brain metastases of ALK-positive non-small cell lung cancer
SO TRANSLATIONAL LUNG CANCER RESEARCH
LA English
DT Article
DE Anaplastic lymphoma Kinase-positive non-small cell lung cancer (ALK-NSCLC); brain metastases; intracranial progression-free survival (intracranial PFS); magnetic resonance imaging radiomic signature (MRI radiomic signature); targeted therapy
ID features; chemotherapy; crizotinib; biomarker; images
AB Background: Intracranial progression is considered an important cause of treatment failure in anaplastic lymphoma kinase (ALK)-positive non-small cell lung cancer (NSCLC) patients. Recent advances in targeted therapy and radiomics have generated considerable interest for the exploration of prognostic imaging biomarkers to predict the clinical course. Here, we developed a magnetic resonance imaging (MRI) radiomic signature that can stratify survival and intracranial progression. Methods: We analyzed 87 brain metastatic lesions in 24 ALK-positive NSCLC patients undergoing ALK-inhibitor ensartinib therapy and divided them into training (n=61) and validation (n=26) sets. Radiomic features were extracted and screened from contrast-enhanced MR images. Combined with these selected features, the Rad-score was calculated with multivariate logistic regression. The predictive model and Rad-score performance were assessed in the training set and validated in the validation set; decision curve analysis was performed with the combined training and validation sets to estimate Rad-score's patient-stratification ability. Results: The prediction model constructed with nine selected radiomic features could predict intracranial progression within 51 weeks (AUC =0.84 and 0.85 in the training and validation sets, respectively), while clinical and regular MRI characteristics were independent of progression (P>0.05). The decision-curve analysis showed that the radiomic prediction model was clinically useful. The Kaplan-Meier analysis showed that the progression-free survival (PFS) difference between the high- and low-risk groups distinguished by the Rad-score was significant (P=0.017). Conclusions: Radiomics may provide prognostic information and improve pretreatment risk stratification in ALK-positive NSCLC patients with brain metastases undergoing ensartinib treatment, allowing followup and treatment to be tailored to the patient's individual risk profile.
C1 [Zhao, Shijun; Hou, Donghui; Zhou, Lina; Wu, Ning] Chinese Acad Med Sci & Peking Union Med Coll, Natl Clin Res Ctr Canc, Canc Hosp, Natl Canc Ctr,Dept Diagnost Radiol, 17 Panjiayuan Nanli, Beijing 10021, Peoples R China.
   [Zheng, Xiaomin] Tsinghua Univ, Chui Yang Liu Hosp, Dept Endocrinol, Beijing, Peoples R China.
   [Song, Wei] Peking Union Med Coll, Chinese Acad Med Sci, Peking Union Med Coll Hosp, Dept Radiol, Beijing, Peoples R China.
   [Liu, Xiaoqing] Chinese Peoples Liberat Army Gen Hosp, Med Ctr 5, Dept Pulm Oncol, Beijing, Peoples R China.
   [Wang, Sicong] GE Healthcare, Life Sci, Beijing, Peoples R China.
   [Tao, Xiuli; Lv, Lv; Jin, Yujing; Wu, Ning] Chinese Acad Med Sci & Peking Union Med Coll, Natl Clin Res Ctr Canc, Canc Hosp, Natl Canc Ctr,PET CT Ctr, 17 Panjiayuan Nanli, Beijing 10021, Peoples R China.
   [Sun, Qi] Harbin Med Univ, Canc Hosp, Dept Radiol, Harbin, Peoples R China.
   [Ding, Lieming; Mao, Li] Betta Pharmaceut Co Ltd, Hangzhou, Peoples R China.
C3 Chinese Academy of Medical Sciences - Peking Union Medical College; Cancer Institute & Hospital - CAMS; Peking Union Medical College; Tsinghua University; Chinese Academy of Medical Sciences - Peking Union Medical College; Peking Union Medical College; Peking Union Medical College Hospital; Chinese People's Liberation Army General Hospital; Fifth Medical Center of Chinese PLA General Hospital; General Electric; Chinese Academy of Medical Sciences - Peking Union Medical College; Peking Union Medical College; Cancer Institute & Hospital - CAMS; Harbin Medical University
RP Wu, N (corresponding author), Chinese Acad Med Sci & Peking Union Med Coll, Natl Clin Res Ctr Canc, Canc Hosp, Natl Canc Ctr,Dept Diagnost Radiol, 17 Panjiayuan Nanli, Beijing 10021, Peoples R China.; Wu, N (corresponding author), Chinese Acad Med Sci & Peking Union Med Coll, Natl Clin Res Ctr Canc, Canc Hosp, Natl Canc Ctr,PET CT Ctr, 17 Panjiayuan Nanli, Beijing 10021, Peoples R China.
EM cjr.wuning@vip.163.com
FU National Key R&D Program of China [2017YFC1308700]; Chinese Academy of Medical Sciences Initiative for Innovative Medicine Program [2017-I2M-1-005]
CR Aerts HJWL, 2014, NAT COMMUN, V5, P0, DOI 10.1038/ncomms5006
   Unknown -, 2018, CA-CANCER J CLIN, V0, P0, DOI DOI 10.3322/caac.21551
   Bhatia A, 2019, NEURO-ONCOLOGY, V21, P1578, DOI 10.1093/neuonc/noz141
   Bulens P, 2020, RADIOTHER ONCOL, V142, P246, DOI 10.1016/j.radonc.2019.07.033
   Burrell RA, 2013, NATURE, V501, P338, DOI 10.1038/nature12625
   Camp RL, 2004, CLIN CANCER RES, V10, P7252, DOI 10.1158/1078-0432.CCR-04-0713
   Campbell PJ, 2010, NATURE, V467, P1109, DOI 10.1038/nature09460
   Castellanos EH, 2016, ONCOLOGIST, V21, P755, DOI 10.1634/theoncologist.2015-0396
   Costa DB, 2015, J CLIN ONCOL, V33, P1881, DOI 10.1200/JCO.2014.59.0539
   Costa DB, 2011, J CLIN ONCOL, V29, PE443, DOI 10.1200/JCO.2010.34.1313
   Delmonte A, 2019, TRANSL LUNG CANCER R, V8, PS280, DOI 10.21037/tlcr.2019.09.14
   Ding C, 2003, PROCEEDINGS OF THE 2003 IEEE BIOINFORMATICS CONFERENCE, V0, PP523, DOI 10.1109/CSB.2003.1227396
   Eisenhauer EA, 2009, EUR J CANCER, V45, P228, DOI 10.1016/j.ejca.2008.10.026
   Fried DV, 2014, INT J RADIAT ONCOL, V90, P834, DOI 10.1016/j.ijrobp.2014.07.020
   Gallego Perez-Larraya Jaime, 2014, HANDB CLIN NEUROL, V121, P1143, DOI 10.1016/B978-0-7020-4088-7.00077-8
   Gillies RJ, 2016, RADIOLOGY, V278, P563, DOI 10.1148/radiol.2015151169
   Goh V, 2011, RADIOLOGY, V261, P165, DOI 10.1148/radiol.11110264
   Grossmann P, 2017, NEURO-ONCOLOGY, V19, P1688, DOI 10.1093/neuonc/nox092
   Horn L, 2018, CLIN CANCER RES, V24, P2771, DOI 10.1158/1078-0432.CCR-17-2398
   Huang L, 2019, CLIN LUNG CANCER, V20, PE638, DOI 10.1016/j.cllc.2019.05.005
   Huang YQ, 2016, RADIOLOGY, V281, P947, DOI 10.1148/radiol.2016152234
   Jeong J, 2019, QUANT IMAG MED SURG, V9, P1201, DOI 10.21037/qims.2019.07.01
   Johung KL, 2016, J CLIN ONCOL, V34, P123, DOI 10.1200/JCO.2015.62.0138
   Kim DW, 2017, J CLIN ONCOL, V35, P2490, DOI 10.1200/JCO.2016.71.5904
   Kniep HC, 2019, RADIOLOGY, V290, P479, DOI 10.1148/radiol.2018180946
   Kwak EL, 2010, NEW ENGL J MED, V363, P1693, DOI 10.1056/NEJMoa1006448
   Lambin P, 2012, EUR J CANCER, V48, P441, DOI 10.1016/j.ejca.2011.11.036
   Ma WJ, 2016, J HEMATOL ONCOL, V9, P0, DOI 10.1186/s13045-016-0277-y
   Malapelle U, 2013, CANCER CYTOPATHOL, V121, P552, DOI 10.1002/cncy.21322
   Marsilje TH, 2013, J MED CHEM, V56, P5675, DOI 10.1021/jm400402q
   Mauguen A, 2013, LANCET ONCOL, V14, P619, DOI 10.1016/S1470-2045(13)70158-X
   Nardone V, 2020, MED ONCOL, V37, P0, DOI 10.1007/s12032-020-01359-9
   Shaw AT, 2017, LANCET ONCOL, V18, P1590, DOI 10.1016/S1470-2045(17)30680-0
   Shaw AT, 2013, NEW ENGL J MED, V368, P2385, DOI 10.1056/NEJMoa1214886
   Soda M, 2007, NATURE, V448, P561, DOI 10.1038/nature05945
   Tibshirani R, 1996, J ROY STAT SOC B, V58, P267, DOI 10.1111/j.2517-6161.1996.tb02080.x
   Trebeschi S, 2019, ANN ONCOL, V30, P998, DOI 10.1093/annonc/mdz108
   Wang HS, 2019, CANCER-AM CANCER SOC, V125, P3535, DOI 10.1002/cncr.32372
   Yang YP, 2020, LANCET RESP MED, V8, P45, DOI 10.1016/S2213-2600(19)30252-8
   Yu W, 2018, INT J RADIAT ONCOL, V102, P1090, DOI 10.1016/j.ijrobp.2017.10.046
   Zhang ZJ, 2018, EUR RADIOL, V28, P2255, DOI 10.1007/s00330-017-5154-8
NR 42
TC 15
Z9 15
U1 1
U2 5
PU AME PUBL CO
PI SHATIN
PA FLAT-RM C 16F, KINGS WING PLAZA 1, NO 3 KWAN ST, SHATIN, HONG KONG 00000, PEOPLES R CHINA
SN 2218-6751
EI 2226-4477
J9 TRANSL LUNG CANCER R
JI Transl. Lung Cancer Res.
PD JAN 15
PY 2021
VL 10
IS 1
BP 
EP 
DI 10.21037/tlcr-20-361
PG 17
WC Oncology; Respiratory System
SC Oncology; Respiratory System
GA QE3OJ
UT WOS:000616118200013
PM 33569319
DA 2024-03-01
ER

PT J
AU Umutlu, L
   Kirchner, J
   Bruckmann, NM
   Morawitz, J
   Antoch, G
   Ingenwerth, M
   Bittner, AK
   Hoffmann, O
   Haubold, J
   Grueneisen, J
   Quick, HH
   Rischpler, C
   Herrmann, K
   Gibbs, P
   Pinker-Domenig, K
AF Umutlu, Lale
   Kirchner, Julian
   Bruckmann, Nils Martin
   Morawitz, Janna
   Antoch, Gerald
   Ingenwerth, Marc
   Bittner, Ann-Kathrin
   Hoffmann, Oliver
   Haubold, Johannes
   Grueneisen, Johannes
   Quick, Harald H.
   Rischpler, Christoph
   Herrmann, Ken
   Gibbs, Peter
   Pinker-Domenig, Katja
TI Multiparametric Integrated <SUP>18</SUP>F-FDG PET/MRI-Based Radiomics for Breast Cancer Phenotyping and Tumor Decoding
SO CANCERS
LA English
DT Article
DE multiparametric F-18-FDG PET; MRI; radiomics; breast cancer; radiomics-based phenotyping and tumor decoding
ID support vector machines; subtypes; mri; chemosensitivity; implementation; prediction; regression; signatures; therapy; images
AB Simple Summary Breast cancer is considered the leading cancer type and main cause of cancer death in women. In this study, we assess simultaneous F-18-FDG PET/MRI of the breast as a platform for comprehensive radiomics analysis for breast cancer subtype. The radiomics-based analysis comprised prediction of molecular subtype, hormone receptor status, proliferation rate and lymphonodular and distant metastatic spread. Our results demonstrated high accuracy for multiparametric MRI alone as well as F-18-FDG PET/MRI as an imaging platform for high-quality non-invasive tissue characterization. Background: This study investigated the performance of simultaneous F-18-FDG PET/MRI of the breast as a platform for comprehensive radiomics analysis for breast cancer subtype analysis, hormone receptor status, proliferation rate and lymphonodular and distant metastatic spread. Methods: One hundred and twenty-four patients underwent simultaneous F-18-FDG PET/MRI. Breast tumors were segmented and radiomic features were extracted utilizing CERR software following the IBSI guidelines. LASSO regression was employed to select the most important radiomics features prior to model development. Five-fold cross validation was then utilized alongside support vector machines, resulting in predictive models for various combinations of imaging data series. Results: The highest AUC and accuracy for differentiation between luminal A and B was achieved by all MR sequences (AUC 0.98; accuracy 97.3). The best results in AUC for prediction of hormone receptor status and proliferation rate were found based on all MR and PET data (ER AUC 0.87, PR AUC 0.88, Ki-67 AUC 0.997). PET provided the best determination of grading (AUC 0.71), while all MR and PET analyses yielded the best results for lymphonodular and distant metastatic spread (0.81 and 0.99, respectively). Conclusion: F-18-FDG PET/MRI enables comprehensive high-quality radiomics analysis for breast cancer phenotyping and tumor decoding, utilizing the perks of simultaneously acquired morphologic, functional and metabolic data.
C1 [Umutlu, Lale; Haubold, Johannes; Grueneisen, Johannes] Univ Duisburg Essen, Univ Hosp Essen, Dept Diagnost & Intervent Radiol & Neuroradiol, D-45147 Essen, Germany.
   [Umutlu, Lale; Gibbs, Peter; Pinker-Domenig, Katja] Mem Sloan Kettering Canc Ctr, Dept Radiol, New York, NY 10065 USA.
   [Kirchner, Julian; Bruckmann, Nils Martin; Morawitz, Janna; Antoch, Gerald] Univ Dusseldorf, Med Fac, Dept Diagnost & Intervent Radiol, D-40225 Dusseldorf, Germany.
   [Ingenwerth, Marc] Univ Duisburg Essen, Univ Hosp Essen, West German Canc Ctr, Inst Pathol, D-45147 Essen, Germany.
   [Ingenwerth, Marc] German Canc Consortium DKTK Essen, D-45147 Essen, Germany.
   [Bittner, Ann-Kathrin; Hoffmann, Oliver] Univ Duisburg Essen, Univ Hosp Essen, Dept Gynecol & Obstet, D-45147 Essen, Germany.
   [Quick, Harald H.] Univ Duisburg Essen, Erwin L Hahn Inst Magnet Resonance Imaging, D-45141 Essen, Germany.
   [Quick, Harald H.] Univ Duisburg Essen, Univ Hosp Essen, High Field & Hybrid MR Imaging, D-45147 Essen, Germany.
   [Rischpler, Christoph; Herrmann, Ken] Univ Duisburg Essen, Univ Hosp Essen, Dept Nucl Med, D-45147 Essen, Germany.
C3 University of Duisburg Essen; Memorial Sloan Kettering Cancer Center; Heinrich Heine University Dusseldorf; University of Duisburg Essen; University of Duisburg Essen; University of Duisburg Essen; University of Duisburg Essen; University of Duisburg Essen
RP Umutlu, L (corresponding author), Univ Duisburg Essen, Univ Hosp Essen, Dept Diagnost & Intervent Radiol & Neuroradiol, D-45147 Essen, Germany.; Umutlu, L (corresponding author), Mem Sloan Kettering Canc Ctr, Dept Radiol, New York, NY 10065 USA.
EM lale.umutlu@uk-essen.de; Julian.Kirchner@med.uni-duesseldorf.de; Nils-Martin.Bruckmann@med.uni-duesseldorf.de; Janna.Morawitz@med.uni-uesseldorf.deduesseldorf.de; antoch@med.uni-duesseldorf.de; Marc.Ingenwerth@uk-essen.de; ann-kathrin.bittner@uk-essen.de; Oliver.Hoffmann@uk-essen.de; Johannes.Haubold@uk-essen.de; Johannes.grueneisen@uk-essen.de; Harald.Quick@uk-essen.de; christoph.rischpler@uk-essen.de; ken.herrmann@uk-essen.de; gibbsp@mskcc.org; pinkerdk@mskcc.org
FU Deutsche Forschungsgemeinschaft (DFG), the German Research Foundation [BU3075/2-1, KI2434/1-2]; NIH/NCI Cancer Center Support Grant [P30 CA008748]; Breast Cancer Research Foundation
CR Apte AP, 2018, MED PHYS, V45, P3713, DOI 10.1002/mp.13046
   Bitencourt AGV, 2020, EBIOMEDICINE, V61, P0, DOI 10.1016/j.ebiom.2020.103042
   Burges CJC, 1998, DATA MIN KNOWL DISC, V2, P121, DOI 10.1023/A:1009715923555
   Carey LA, 2006, JAMA-J AM MED ASSOC, V295, P2492, DOI 10.1001/jama.295.21.2492
   Dai XF, 2016, J CANCER, V7, P1281, DOI 10.7150/jca.13141
   Demircioglu A, 2020, PLOS ONE, V15, P0, DOI 10.1371/journal.pone.0234871
   Dowsett M, 2011, JNCI-J NATL CANCER I, V103, P1656, DOI 10.1093/jnci/djr393
   ELSTON CW, 1991, HISTOPATHOLOGY, V19, P403, DOI 10.1111/j.1365-2559.1991.tb00229.x
   Fan M, 2020, IEEE J BIOMED HEALTH, V24, P1632, DOI 10.1109/JBHI.2019.2956351
   Ferlay J, 2013, EUR J CANCER, V49, P1374, DOI 10.1016/j.ejca.2012.12.027
   Ferrari A, 2011, PEDIATR BLOOD CANCER, V57, P943, DOI 10.1002/pbc.23252
   Gelezhe PB, 2020, AM J NUCL MED MOLEC, V10, P279
   Gillies RJ, 2016, RADIOLOGY, V278, P563, DOI 10.1148/radiol.2015151169
   He HB, 2008, IEEE IJCNN, V0, PP1322, DOI 10.1109/IJCNN.2008.4633969
   Huang SY, 2018, NPJ BREAST CANCER, V4, P0, DOI 10.1038/s41523-018-0078-2
   Khangura S, 2012, SYST REV, V1, P0, DOI 10.1186/2046-4053-1-10
   Kirchner J, 2018, EUR J NUCL MED MOL I, V45, P2328, DOI 10.1007/s00259-018-4102-4
   Krajnc D, 2021, CANCERS, V13, P0, DOI 10.3390/cancers13061249
   Lambin P, 2012, EUR J CANCER, V48, P441, DOI 10.1016/j.ejca.2011.11.036
   Leithner D, 2020, J CLIN MED, V9, P0, DOI 10.3390/jcm9061853
   Leithner D, 2019, BREAST CANCER RES, V21, P0, DOI 10.1186/s13058-019-1187-z
   Leithner D, 2020, MOL IMAGING BIOL, V22, P453, DOI 10.1007/s11307-019-01383-w
   Li H, 2016, NPJ BREAST CANCER, V2, P0, DOI 10.1038/npjbcancer.2016.12
   Limkin EJ, 2017, ANN ONCOL, V28, P1191, DOI 10.1093/annonc/mdx034
   Lo Gullo R, 2021, BREAST CANCER RES TR, V187, P535, DOI 10.1007/s10549-020-06074-7
   McNeish DM, 2015, MULTIVAR BEHAV RES, V50, P0, DOI 10.1080/00273171.2015.1036965
   Newman LA, 2003, ANN SURG ONCOL, V10, P734, DOI 10.1245/ASO.2003.03.081
   Oehmigen M, 2016, MED PHYS, V43, P4808, DOI 10.1118/1.4959546
   Pal M, 2005, INT J REMOTE SENS, V26, P1007, DOI 10.1080/01431160512331314083
   Pisco AO, 2015, BRIT J CANCER, V112, P1725, DOI 10.1038/bjc.2015.146
   Schiano C, 2019, CANCERS, V11, P0, DOI 10.3390/cancers11101444
   Son J, 2020, SCI REP-UK, V10, P0, DOI 10.1038/s41598-020-78681-9
   Sorlie T, 2004, EUR J CANCER, V40, P2667, DOI 10.1016/j.ejca.2004.08.021
   Takahashi Y, 2020, ANTICANCER RES, V40, P4419, DOI 10.21873/anticanres.14447
   Tibshirani R, 1996, J ROY STAT SOC B, V58, P267, DOI 10.1111/j.2517-6161.1996.tb02080.x
   Valdora F, 2018, BREAST CANCER RES TR, V169, P217, DOI 10.1007/s10549-018-4675-4
   Whitworth P, 2017, ANN SURG ONCOL, V24, P669, DOI 10.1245/s10434-016-5600-x
   Whitworth P, 2014, ANN SURG ONCOL, V21, P3261, DOI 10.1245/s10434-014-3908-y
   Wolff AC, 2018, J CLIN ONCOL, V36, P2105, DOI 10.1200/JCO.2018.77.8738
NR 39
TC 31
Z9 32
U1 1
U2 8
PU MDPI
PI BASEL
PA ST ALBAN-ANLAGE 66, CH-4052 BASEL, SWITZERLAND
SN 
EI 2072-6694
J9 CANCERS
JI Cancers
PD JUN 15
PY 2021
VL 13
IS 12
BP 
EP 
DI 10.3390/cancers13122928
PG 13
WC Oncology
SC Oncology
GA SY6MK
UT WOS:000665999500001
PM 34208197
DA 2024-03-01
ER

PT J
AU Brancato, V
   Garbino, N
   Mannelli, L
   Aiello, M
   Salvatore, M
   Franzese, M
   Cavaliere, C
AF Brancato, Valentina
   Garbino, Nunzia
   Mannelli, Lorenzo
   Aiello, Marco
   Salvatore, Marco
   Franzese, Monica
   Cavaliere, Carlo
TI Impact of radiogenomics in esophageal cancer on clinical outcomes: A pilot study
SO WORLD JOURNAL OF GASTROENTEROLOGY
LA English
DT Article
DE Esophageal cancer; Radiogenomics; Computed tomography; Radiomics; MicroRNAs; N6-methyladenosine
ID treatment response; texture analysis; gene-expression; ct; radiomics; prediction; carcinoma; identification; information; validation
AB BACKGROUND Esophageal cancer (ESCA) is the sixth most common malignancy in the world, and its incidence is rapidly increasing. Recently, several microRNAs (miRNAs) and messenger RNA (mRNA) targets were evaluated as potential biomarkers and regulators of epigenetic mechanisms involved in early diagnosis. In addition, computed tomography (CT) radiomic studies on ESCA improved the early stage identification and the prediction of response to treatment. Radiogenomics provides clinically useful prognostic predictions by linking molecular characteristics such as gene mutations and gene expression patterns of malignant tumors with medical images and could provide more opportunities in the management of patients with ESCA. AIM To explore the combination of CT radiomic features and molecular targets associated with clinical outcomes for characterization of ESCA patients. METHODS Of 15 patients with diagnosed ESCA were included in this study and their CT imaging and transcriptomic data were extracted from The Cancer Imaging Archive and gene expression data from The Cancer Genome Atlas, respectively. Cancer stage, history of significant alcohol consumption and body mass index (BMI) were considered as clinical outcomes. Radiomic analysis was performed on CT images acquired after injection of contrast medium. In total, 1302 radiomics features were extracted from three-dimensional regions of interest by using PyRadiomics. Feature selection was performed using a correlation filter based on Spearman's correlation (rho) and Wilcoxon-rank sum test respect to clinical outcomes. Radiogenomic analysis involved. analysis between radiomic features associated with clinical outcomes and transcriptomic signatures consisting of eight N6-methyladenosine RNA methylation regulators and five up-regulated miRNA. The significance level was set at P < 0.05. RESULTS Of 25, five and 29 radiomic features survived after feature selection, considering stage, alcohol history and BMI as clinical outcomes, respectively. Radiogenomic analysis with stage as clinical outcome revealed that six of the eight mRNA regulators and two of the five up-regulated miRNA were significantly correlated with ten and three of the 25 selected radiomic features, respectively (-0.61 < rho < -0.60 and 0.53 < rho < 0.69, P < 0.05). Assuming alcohol history as clinical outcome, no correlation was found between the five selected radiomic features and mRNA regulators, while a significant correlation was found between one radiomic feature and three up-regulated miRNAs (rho = -0.56, rho = -0.64 and rho = 0.61, P < 0.05). Radiogenomic analysis with BMI as clinical outcome revealed that four mRNA regulators and one up-regulated miRNA were significantly correlated with 10 and two radiomic features, respectively (-0.67 < rho < -0.54 and 0.53 < rho < 0.71, P < 0.05). CONCLUSION Our study revealed interesting relationships between the expression of eight N6-methyladenosine RNA regulators, as well as five up-regulated miRNAs, and CT radiomic features associated with clinical outcomes of ESCA patients.
C1 [Brancato, Valentina; Garbino, Nunzia; Mannelli, Lorenzo; Aiello, Marco; Salvatore, Marco; Franzese, Monica; Cavaliere, Carlo] IRCCS SDN, Via E Giantt, I-80143 Naples, Italy.
C3 IRCCS Istituto di Ricerca Diagnostica e Nucleare (SDN)
RP Mannelli, L (corresponding author), IRCCS SDN, Via E Giantt, I-80143 Naples, Italy.
EM mannellilorenzo@yahoo.it
CR Ahmad, 1994, SEMIN RADIAT ONCOL, V4, P202, DOI 10.1016/S1053-4296(05)80068-2
   Ansari MH, 2016, TUMOR BIOL, V37, P3097, DOI 10.1007/s13277-015-3987-9
   Berger MF, 2018, NAT REV CLIN ONCOL, V15, P353, DOI 10.1038/s41571-018-0002-6
   Berry MF, 2014, J THORAC DIS, V6, PS289, DOI 10.3978/j.issn.2072-1439.2014.03.11
   Brancato V, 2021, SCI REP-UK, V11, P0, DOI 10.1038/s41598-020-80749-5
   Clark K, 2013, J DIGIT IMAGING, V26, P1045, DOI 10.1007/s10278-013-9622-7
   Dong J, 2017, BEST PRACT RES CL GA, V31, P509, DOI 10.1016/j.bpg.2017.09.002
   Efron B, 1997, J AM STAT ASSOC, V92, P548, DOI 10.2307/2965703
   EFRON B, 1979, ANN STAT, V7, P1, DOI 10.1214/aos/1176344552
   Elsherif SB, 2020, J THORAC DIS, V12, P5159, DOI 10.21037/jtd.2019.08.15
   Ganeshan B, 2012, CLIN RADIOL, V67, P157, DOI 10.1016/j.crad.2011.08.012
   Gillies RJ, 2016, RADIOLOGY, V278, P563, DOI 10.1148/radiol.2015151169
   Guo W, 2009, CURR GENOMICS, V10, P534, DOI 10.2174/138920209789503888
   Hoshino I, 2020, SCI REP-UK, V10, P0, DOI 10.1038/s41598-020-59500-7
   Hou TC, 2019, THER RADIOL ONCOL, V3, P28, DOI 10.21037/tro.2019.07.03
   Hou ZE, 2018, QUANT IMAG MED SURG, V8, P410, DOI 10.21037/qims.2018.05.01
   Hu YH, 2021, RADIOTHER ONCOL, V154, P6, DOI 10.1016/j.radonc.2020.09.014
   Hu YH, 2020, JAMA NETW OPEN, V3, P0, DOI 10.1001/jamanetworkopen.2020.15927
   Hyman DM, 2017, CELL, V168, P584, DOI 10.1016/j.cell.2016.12.015
   Jemal A, 2011, CA-CANCER J CLIN, V61, P134, DOI 10.3322/caac.20115
   Jin XC, 2019, EUR RADIOL, V29, P6080, DOI 10.1007/s00330-019-06193-w
   Klaassen R, 2018, PLOS ONE, V13, P0, DOI 10.1371/journal.pone.0207362
   Lambin P, 2012, EUR J CANCER, V48, P441, DOI 10.1016/j.ejca.2011.11.036
   Lan Q, 2019, CANCER RES, V79, P1285, DOI 10.1158/0008-5472.CAN-18-2965
   Larue RTHM, 2018, ACTA ONCOL, V57, P1475, DOI 10.1080/0284186X.2018.1486039
   Liu S, 2017, J THORAC DIS, V9, P4724, DOI 10.21037/jtd.2017.06.46
   Liu XS, 2020, J CANCER, V11, P4851, DOI 10.7150/jca.44754
   Long E, 2014, THER ADV GASTROENTER, V7, P247, DOI 10.1177/1756283X14538689
   Lucchesi FR, 2016, **DATA OBJECT**, V0, P0, DOI DOI 10.7937/K9/TCIA.2016.VPTNRGFY
   Ma S, 2019, J HEMATOL ONCOL, V12, P0, DOI 10.1186/s13045-019-0805-7
   MILSOM JW, 1992, J SURG RES, V53, P464, DOI 10.1016/0022-4804(92)90091-D
   Napier KJ, 2014, WORLD J GASTRO ONCOL, V6, P112, DOI 10.4251/wjgo.v6.i5.112
   Peng Q, 2016, ONCOL LETT, V11, P3231, DOI 10.3892/ol.2016.4401
   Piazzese C, 2019, PLOS ONE, V14, P0, DOI 10.1371/journal.pone.0225550
   Prabhu A, 2014, AM J GASTROENTEROL, V109, P821, DOI 10.1038/ajg.2014.71
   Qattan A, 2021, GENES-BASEL, V12, P0, DOI 10.3390/genes12040549
   Qiu QT, 2020, FRONT ONCOL, V10, P0, DOI 10.3389/fonc.2020.01398
   Rizzo Stefania, 2018, EUR RADIOL EXP, V2, P36, DOI 10.1186/s41747-018-0068-z
   Roffo G, 2018, ARXIV160701327V5, V0, P0
   Sah BR, 2019, ABDOM RADIOL, V44, P2048, DOI 10.1007/s00261-018-1724-8
   Sahiner B, 2008, MED PHYS, V35, P1559, DOI 10.1118/1.2868757
   Stánitz É, 2015, ANTICANCER RES, V35, P1091
   Sultan R, 2016, J PAK MED ASSOC, V66, P90
   Tirumani H, 2015, CAN ASSOC RADIOL J, V66, P130, DOI 10.1016/j.carj.2014.08.006
   Turati F, 2013, ANN ONCOL, V24, P609, DOI 10.1093/annonc/mds244
   Umeoka S, 2006, RADIOLOGY, V239, P777, DOI 10.1148/radiol.2393050222
   Vallières M, 2015, PHYS MED BIOL, V60, P5471, DOI 10.1088/0031-9155/60/14/5471
   van Rossum PSN, 2016, TRANSL CANCER RES, V5, P410, DOI 10.21037/tcr.2016.06.19
   Vergara JR, 2014, NEURAL COMPUT APPL, V24, P175, DOI 10.1007/s00521-013-1368-0
   Visser E, 2017, ONCOTARGET, V8, P5566, DOI 10.18632/oncotarget.13328
   Wu L, 2018, CHINESE J CANCER RES, V30, P396, DOI 10.21147/j.issn.1000-9604.2018.04.02
   Wu R, 2021, CANCER CELL INT, V21, P0, DOI 10.1186/s12935-021-01826-x
   Xu LC, 2020, CANCER MANAG RES, V12, P5385, DOI 10.2147/CMAR.S254870
   Yang H, 2020, BMC CANCER, V20, P0, DOI 10.1186/s12885-020-06901-6
   Yang ZN, 2019, J RADIAT RES, V60, P538, DOI 10.1093/jrr/rrz027
   Zaffalon M, 2014, ARXIV14081487V1, V0, P0
   Zeng JH, 2017, ONCOTARGET, V8, P35681, DOI 10.18632/oncotarget.16051
   Zhang B, 2020, FRONT GENET, V11, P0, DOI 10.3389/fgene.2020.604597
   Zhao HY, 2021, FRONT CELL DEV BIOL, V9, P0, DOI 10.3389/fcell.2021.650023
   Zwanenburg A, 2020, RADIOLOGY, V295, P328, DOI 10.1148/radiol.2020191145
NR 60
TC 4
Z9 4
U1 0
U2 3
PU BAISHIDENG PUBLISHING GROUP INC
PI PLEASANTON
PA 7041 Koll Center Parkway, Suite 160, PLEASANTON, CA, UNITED STATES
SN 1007-9327
EI 2219-2840
J9 WORLD J GASTROENTERO
JI World J. Gastroenterol.
PD SEP 28
PY 2021
VL 27
IS 36
BP 6110
EP 6127
DI 10.3748/wjg.v27.i36.6110
PG 18
WC Gastroenterology & Hepatology
SC Gastroenterology & Hepatology
GA YU6SY
UT WOS:000752171400009
PM 34629823
DA 2024-03-01
ER

PT J
AU Jiang, ZK
   Dong, YJ
   Yang, LK
   Lv, YH
   Dong, S
   Yuan, SH
   Li, DW
   Liu, LH
AF Jiang, Zekun
   Dong, Yinjun
   Yang, Linke
   Lv, Yunhong
   Dong, Shuai
   Yuan, Shuanghu
   Li, Dengwang
   Liu, Liheng
TI CT-Based Hand-crafted Radiomic Signatures Can Predict PD-L1 Expression Levels in Non-small Cell Lung Cancer: a Two-Center Study
SO JOURNAL OF DIGITAL IMAGING
LA English
DT Article; Early Access
DE Non-small cell lung cancer; Programmed cell death 1 protein; Radiomics; Machine learning; CT
ID egfr mutation status; imaging phenotypes; features; images; nivolumab
AB Here, we used pre-treatment CT images to develop and evaluate a radiomic signature that can predict the expression of programmed death ligand 1 (PD-L1) in non-small cell lung cancer (NSCLC). We then verified its predictive performance by cross-referencing its results with clinical characteristics. This two-center retrospective analysis included 125 patients with histologically confirmed NSCLC. A total of 1287 hand-crafted radiomic features were observed from manually determined tumor regions. Valuable features were then selected with a ridge regression-based recursive feature elimination approach. Machine learning-based prediction models were then built from this and compared each other. The final radiomic signature was built using logistic regression in the primary cohort, and then tested in a validation cohort. Finally, we compared the efficacy of the radiomic signature to the clinical model and the radiomic-clinical nomogram. Among the 125 patients, 89 were classified as having PD-L1 positive expression. However, there was no significant difference in PD-L1 expression levels determined by clinical characteristics (P = 0.109-0.955). Upon selecting 9 radiomic features, we found that the logistic regression-based prediction model performed the best (AUC = 0.96, P < 0.001). In the external cohort, our radiomic signature showed an AUC of 0.85, which outperformed both the clinical model (AUC = 0.38, P < 0.001) and the radiomics-nomogram model (AUC = 0.61, P < 0.001). Our CT-based hand-crafted radiomic signature model can effectively predict PD-L1 expression levels, providing a noninvasive means of better understanding PD-L1 expression in patients with NSCLC.
C1 [Jiang, Zekun; Li, Dengwang] Shandong Normal Univ, Shandong Key Lab Med Phys & Image Proc, Shandong Inst Ind Technol Hlth Sci & Precis Med, Sch Phys & Elect, Jinan 250358, Shandong, Peoples R China.
   [Dong, Yinjun; Yang, Linke; Dong, Shuai; Yuan, Shuanghu] Shandong First Med Univ & Shandong Acad Med Sci, Shandong Canc Hosp & Inst, Jinan 250117, Shandong, Peoples R China.
   [Dong, Yinjun] Liaocheng Peoples Hosp, Liaocheng 252002, Shandong, Peoples R China.
   [Dong, Yinjun] Shandong Univ, Jinan 250117, Shandong, Peoples R China.
   [Lv, Yunhong] Xingtai Univ, Dept Math & Informat Technol, Xingtai 054001, Hebei, Peoples R China.
   [Lv, Yunhong] Univ Windsor, Dept Math & Stat, Windsor, ON N9B 3P4, Canada.
   [Liu, Liheng] Fudan Univ, Zhongshan Hosp, Dept Radiol, Shanghai 200032, Peoples R China.
C3 Shandong Normal University; Shandong First Medical University & Shandong Academy of Medical Sciences; Shandong University; Xingtai University; University of Windsor; Fudan University
RP Li, DW (corresponding author), Shandong Normal Univ, Shandong Key Lab Med Phys & Image Proc, Shandong Inst Ind Technol Hlth Sci & Precis Med, Sch Phys & Elect, Jinan 250358, Shandong, Peoples R China.; Yuan, SH (corresponding author), Shandong First Med Univ & Shandong Acad Med Sci, Shandong Canc Hosp & Inst, Jinan 250117, Shandong, Peoples R China.; Liu, LH (corresponding author), Fudan Univ, Zhongshan Hosp, Dept Radiol, Shanghai 200032, Peoples R China.
EM yuanshuanghu@sina.com; dengwang@sdnu.edu.cn; llh9821@163.com
FU National Natural Science Foundation of China [NSFC61971271, NSFC81701656, NSFC81172133, NSFC81372413]; Taishan Scholars Project of Shandong Province [Tsqn20161023]; Primary Research and Development Plan of Shandong Province [2018GGX101018, 2019QYTPY020]; Special Fund for Scientific Research in the Public Interest [201402011]; Projects of Medical and Health Technology Development Program in Shandong Province [2014WS0058]; Outstanding Youth Natural Science Foundation of Shandong Province [JQ201423]
CR Aerts HJWL, 2014, NAT COMMUN, V5, P0, DOI 10.1038/ncomms5006
   Avanzo M, 2017, PHYS MEDICA, V38, P122, DOI 10.1016/j.ejmp.2017.05.071
   Basu S, 2011, EUR J NUCL MED MOL I, V38, P987, DOI 10.1007/s00259-011-1787-z
   Borghaei H, 2015, NEW ENGL J MED, V373, P1627, DOI 10.1056/NEJMoa1507643
   Brown JR, 2014, LAB INVEST, V94, P98, DOI 10.1038/labinvest.2013.128
   Chalkidou A, 2015, PLOS ONE, V10, P0, DOI 10.1371/journal.pone.0124165
   Chinese Anti-Cancer Association, 2020, CHIN J LUNG CANC, V23, P733, DOI 10.3779/j.issn.1009-3419.2020.101.43
   Diehn M, 2008, P NATL ACAD SCI USA, V105, P5213, DOI 10.1073/pnas.0801279105
   Fornacon-Wood I, 2020, LUNG CANCER, V146, P197, DOI 10.1016/j.lungcan.2020.05.028
   Gettinger SN, 2015, J CLIN ONCOL, V33, P2004, DOI 10.1200/JCO.2014.58.3708
   Gillies RJ, 2016, RADIOLOGY, V278, P563, DOI 10.1148/radiol.2015151169
   Girard N, 2012, EUR RESPIR J, V39, P366, DOI 10.1183/09031936.00010111
   Herbst RS, 2016, LANCET, V387, P1540, DOI 10.1016/S0140-6736(15)01281-7
   Hong D, 2020, FRONT ONCOL, V10, P0, DOI 10.3389/fonc.2020.00028
   Huang YQ, 2016, J CLIN ONCOL, V34, P2157, DOI 10.1200/JCO.2015.65.9128
   Itakura H, 2015, SCI TRANSL MED, V7, P0, DOI 10.1126/scitranslmed.aaa7582
   Kermany DS, 2018, CELL, V172, P1122, DOI 10.1016/j.cell.2018.02.010
   Kim H, 2019, J PATHOL TRANSL MED, V53, P199, DOI 10.4132/jptm.2019.04.24
   Lambin P, 2017, NAT REV CLIN ONCOL, V14, P749, DOI 10.1038/nrclinonc.2017.141
   Lambin P, 2012, EUR J CANCER, V48, P441, DOI 10.1016/j.ejca.2011.11.036
   Li YM, 2018, EUR RADIOL, V28, P356, DOI 10.1007/s00330-017-4964-z
   Liu Y, 2016, CLIN LUNG CANCER, V17, P441, DOI 10.1016/j.cllc.2016.02.001
   Loughran CF, 2011, BRIT J RADIOL, V84, P869, DOI 10.1259/bjr/77245199
   Rutman AM, 2009, EUR J RADIOL, V70, P232, DOI 10.1016/j.ejrad.2009.01.050
   Sacher AG, 2016, JAMA ONCOL, V2, P313, DOI 10.1001/jamaoncol.2015.4482
   Song JD, 2018, CLIN CANCER RES, V24, P3583, DOI 10.1158/1078-0432.CCR-17-2507
   Sun ZQ, 2020, J X-RAY SCI TECHNOL, V28, P449, DOI 10.3233/XST-200642
   Tu WT, 2019, LUNG CANCER, V132, P28, DOI 10.1016/j.lungcan.2019.03.025
   Vallières M, 2015, PHYS MED BIOL, V60, P5471, DOI 10.1088/0031-9155/60/14/5471
   Velazquez ER, 2017, CANCER RES, V77, P3922, DOI 10.1158/0008-5472.CAN-17-0122
   Wang J, 2017, EUR RADIOL, V27, P4082, DOI 10.1007/s00330-017-4800-5
   Yip SSF, 2016, PHYS MED BIOL, V61, PR150, DOI 10.1088/0031-9155/61/13/R150
   Yoon HJ, 2015, MEDICINE, V94, P0, DOI 10.1097/MD.0000000000001753
   Yoon J, 2020, THORAC CANCER, V11, P993, DOI 10.1111/1759-7714.13352
   Zhou M, 2018, RADIOLOGY, V286, P307, DOI 10.1148/radiol.2017161845
   Zwanenburg A, 2020, RADIOLOGY, V295, P328, DOI 10.1148/radiol.2020191145
NR 36
TC 14
Z9 14
U1 2
U2 14
PU SPRINGER
PI NEW YORK
PA ONE NEW YORK PLAZA, SUITE 4600, NEW YORK, NY, UNITED STATES
SN 0897-1889
EI 1618-727X
J9 J DIGIT IMAGING
JI J. Digit. Imaging
PD 2021 OCT
PY 2021
VL 34
IS 5
BP 1073
EP 1085
DI 10.1007/s10278-021-00484-9
EA JUL 2021
PG 13
WC Radiology, Nuclear Medicine & Medical Imaging
SC Radiology, Nuclear Medicine & Medical Imaging
GA WO6US
UT WOS:000679264400006
PM 34327623
DA 2024-03-01
ER

PT J
AU Cysouw, MCF
   Jansen, BHE
   van de Brug, T
   Oprea-Lager, DE
   Pfaehler, E
   de Vries, BM
   van Moorselaar, RJA
   Hoekstra, OS
   Vis, AN
   Boellaard, R
AF Cysouw, Matthijs C. F.
   Jansen, Bernard H. E.
   van de Brug, Tim
   Oprea-Lager, Daniela E.
   Pfaehler, Elisabeth
   de Vries, Bart M.
   van Moorselaar, Reindert J. A.
   Hoekstra, Otto S.
   Vis, Andre N.
   Boellaard, Ronald
TI Machine learning-based analysis of [<SUP>18</SUP>F]DCFPyL PET radiomics for risk stratification in primary prostate cancer
SO EUROPEAN JOURNAL OF NUCLEAR MEDICINE AND MOLECULAR IMAGING
LA English
DT Article; Early Access
DE Machine learning; Prostate cancer; PSMA PET-CT; Radiomics
ID extended pelvic lymphadenectomy; radical prostatectomy; expression; heterogeneity; complications; prediction; guidelines; glutamate; features; tests
AB Purpose Quantitative prostate-specific membrane antigen (PSMA) PET analysis may provide for non-invasive and objective risk stratification of primary prostate cancer (PCa) patients. We determined the ability of machine learning-based analysis of quantitative [F-18]DCFPyL PET metrics to predict metastatic disease or high-risk pathological tumor features. Methods In a prospective cohort study, 76 patients with intermediate- to high-risk PCa scheduled for robot-assisted radical prostatectomy with extended pelvic lymph node dissection underwent pre-operative [F-18]DCFPyL PET-CT. Primary tumors were delineated using 50-70% peak isocontour thresholds on images with and without partial-volume correction (PVC). Four hundred and eighty standardized radiomic features were extracted per tumor. Random forest models were trained to predict lymph node involvement (LNI), presence of any metastasis, Gleason score >= 8, and presence of extracapsular extension (ECE). For comparison, models were also trained using standard PET features (SUVs, volume, total PSMA uptake). Model performance was validated using 50 times repeated 5-fold cross-validation yielding the mean receiver-operator characteristic curve AUC. Results The radiomics-based machine learning models predicted LNI (AUC 0.86 +/- 0.15,p < 0.01), nodal or distant metastasis (AUC 0.86 +/- 0.14,p < 0.01), Gleason score (0.81 +/- 0.16,p < 0.01), and ECE (0.76 +/- 0.12,p < 0.01). The highest AUCs reached using standard PET metrics were lower than those of radiomics-based models. For LNI and metastasis prediction, PVC and a higher delineation threshold improved model stability. Machine learning pre-processing methods had a minor impact on model performance. Conclusion Machine learning-based analysis of quantitative [F-18]DCFPyL PET metrics can predict LNI and high-risk pathological tumor features in primary PCa patients. These findings indicate that PSMA expression detected on PET is related to both primary tumor histopathology and metastatic tendency. Multicenter external validation is needed to determine the benefits of using radiomics versus standard PET metrics in clinical practice.
C1 [Cysouw, Matthijs C. F.; Jansen, Bernard H. E.; Oprea-Lager, Daniela E.; de Vries, Bart M.; Hoekstra, Otto S.; Boellaard, Ronald] Vrije Univ Amsterdam, Canc Ctr Amsterdam, Dept Radiol & Nucl Med, Amsterdam UMC, De Boelelaan 1117, Amsterdam, Netherlands.
   [Jansen, Bernard H. E.; van Moorselaar, Reindert J. A.; Vis, Andre N.] Vrije Univ Amsterdam, Canc Ctr Amsterdam, Dept Urol, Amsterdam UMC, De Boelelaan 1117, Amsterdam, Netherlands.
   [van de Brug, Tim] Vrije Univ Amsterdam, Dept Epidemiol & Biostat, Amsterdam UMC, De Boelelaan 1117, Amsterdam, Netherlands.
   [Pfaehler, Elisabeth] Univ Groningen, Med Imaging Ctr, Dept Nucl Med & Mol Imaging, Groningen, Netherlands.
C3 Vrije Universiteit Amsterdam; Vrije Universiteit Amsterdam; Vrije Universiteit Amsterdam; University of Groningen
RP Cysouw, MCF (corresponding author), Vrije Univ Amsterdam, Canc Ctr Amsterdam, Dept Radiol & Nucl Med, Amsterdam UMC, De Boelelaan 1117, Amsterdam, Netherlands.
EM m.cysouw@amsterdamumc.nl
CR Bader P, 2003, J UROLOGY, V169, P849, DOI 10.1097/01.ju.0000049032.38743.c7
   Boellaard R, 2015, EUR J NUCL MED MOL I, V42, P328, DOI 10.1007/s00259-014-2961-x
   Bravaccini S, 2018, SCI REP-UK, V8, P0, DOI 10.1038/s41598-018-22594-1
   Breiman L, 2001, MACHINE LEARNING, V45, P5, DOI 10.1023/A:1010933404324
   Briganti A, 2006, EUR UROL, V50, P1006, DOI 10.1016/j.eururo.2006.08.015
   Brooks FJ, 2014, J NUCL MED, V55, P37, DOI 10.2967/jnumed.112.116715
   Chawla NV, 2002, J ARTIF INTELL RES, V16, P321, DOI 10.1613/jair.953
   Cook GJR, 2018, INT J RADIAT ONCOL, V102, P1083, DOI 10.1016/j.ijrobp.2017.12.268
   Cysouw MCF, 2016, J NUCL MED, V57, P1642, DOI 10.2967/jnumed.116.173831
   Danneman D, 2017, BJU INT, V119, P50, DOI 10.1111/bju.13458
   De Bernardi E, 2018, EJNMMI RES, V8, P0, DOI 10.1186/s13550-018-0441-1
   DELONG ER, 1988, BIOMETRICS, V44, P837, DOI 10.2307/2531595
   Dietterich TG, 1998, NEURAL COMPUT, V10, P1895, DOI 10.1162/089976698300017197
   Ferraro DA, 2020, EUR J NUCL MED MOL I, V47, P147, DOI 10.1007/s00259-019-04511-4
   Hatt M, 2017, EUR J NUCL MED MOL I, V44, P151, DOI 10.1007/s00259-016-3427-0
   Hatt M, 2015, J NUCL MED, V56, P38, DOI 10.2967/jnumed.114.144055
   Hatt M, 2013, EUR J NUCL MED MOL I, V40, P1662, DOI 10.1007/s00259-013-2486-8
   Heidenreich A, 2002, J UROLOGY, V167, P1681, DOI 10.1016/S0022-5347(05)65177-4
   Hupe MC, 2018, FRONT ONCOL, V8, P0, DOI 10.3389/fonc.2018.00623
   ISRAELI RS, 1994, CANCER RES, V54, P1807
   Kaalep A, 2018, EUR J NUCL MED MOL I, V45, P1344, DOI 10.1007/s00259-018-3977-4
   Kaittanis C, 2018, J EXP MED, V215, P159, DOI 10.1084/jem.20171052
   Kesch C, 2018, SCI REP-UK, V8, P0, DOI 10.1038/s41598-018-35058-3
   Koo TK, 2016, J CHIROPR MED, V15, P155, DOI 10.1016/j.jcm.2016.02.012
   Lambin P, 2012, EUR J CANCER, V48, P441, DOI 10.1016/j.ejca.2011.11.036
   Li KX, 2018, EUR J RADIOL, V106, P160, DOI 10.1016/j.ejrad.2018.07.024
   Mottet N, 2017, EUR UROL, V71, P618, DOI 10.1016/j.eururo.2016.08.003
   Murphy AH, 1973, JOURNAL OF APPLIED METEOROLOGY, V12, P595, DOI 10.1175/1520-0450(1973)012<0595:ANVPOT>2.0.CO;2
   Musch M, 2008, J UROLOGY, V179, P923, DOI 10.1016/j.juro.2007.10.072
   Ojala M, 2010, J MACH LEARN RES, V11, P1833
   Palamiuc L, 2018, J EXP MED, V215, P17, DOI 10.1084/jem.20172050
   Paschalis A, 2019, EUR UROL, V76, P469, DOI 10.1016/j.eururo.2019.06.030
   Pedregosa F, 2011, J MACH LEARN RES, V12, P2825
   Pfaehler E, 2020, J NUCL MED, V61, P469, DOI 10.2967/jnumed.119.229724
   Pfaehler E, 2019, PLOS ONE, V14, P0, DOI 10.1371/journal.pone.0212223
   Prasad V, 2016, MOL IMAGING BIOL, V18, P428, DOI 10.1007/s11307-016-0945-x
   Ross JS, 2003, CLIN CANCER RES, V9, P6357
   van de Wiel MA, 2009, BIOSTATISTICS, V10, P550, DOI 10.1093/biostatistics/kxp011
   Woythal N, 2018, J NUCL MED, V59, P238, DOI 10.2967/jnumed.117.195172
   Zamboglou C, 2019, THERANOSTICS, V9, P2595, DOI 10.7150/thno.32376
   Zwanenburg A, 2019, EUR J NUCL MED MOL I, V46, P2638, DOI 10.1007/s00259-019-04391-8
NR 42
TC 67
Z9 69
U1 0
U2 13
PU SPRINGER
PI NEW YORK
PA ONE NEW YORK PLAZA, SUITE 4600, NEW YORK, NY, UNITED STATES
SN 1619-7070
EI 1619-7089
J9 EUR J NUCL MED MOL I
JI Eur. J. Nucl. Med. Mol. Imaging
PD 2021 FEB
PY 2021
VL 48
IS 2
BP 340
EP 349
DI 10.1007/s00259-020-04971-z
EA JUL 2020
PG 10
WC Radiology, Nuclear Medicine & Medical Imaging
SC Radiology, Nuclear Medicine & Medical Imaging
GA PY3QX
UT WOS:000554343300001
PM 32737518
DA 2024-03-01
ER

PT J
AU Davey, MG
   Davey, MS
   Boland, MR
   Ryan, EJ
   Lowery, AJ
   Kerin, MJ
AF Davey, Matthew G.
   Davey, Martin S.
   Boland, Michael R.
   Ryan, Eanna J.
   Lowery, Aoife J.
   Kerin, Michael J.
TI Radiomic differentiation of breast cancer molecular subtypes using pre-operative breast imaging - A systematic review and meta-analysis
SO EUROPEAN JOURNAL OF RADIOLOGY
LA English
DT Review; Early Access
DE Breast cancer; Molecular subtypes; Radiomics; Personalised medicine
ID background parenchymal enhancement; treatment decisions; features; mri; bridge
AB Introduction: Breast cancer has four distinct molecular subtypes which are discriminated using gene expression profiling following biopsy. Radiogenomics is an emerging field which utilises diagnostic imaging to reveal genomic properties of disease. We aimed to perform a systematic review of the current literature to evaluate the value radiomics in differentiating breast cancers into their molecular subtypes using diagnostic imaging. Methods: A systematic review was performed as per PRISMA guidelines. Studies assessing radiomic tumour analysis in differentiating breast cancer molecular subtypes were included. Quality was assessed using the radiomics quality score (RQS). Diagnostic sensitivity and specificity of radiomic analyses were included for meta-analysis; Study specific sensitivity and specificity were retrieved and summary ROC analysis were performed to compile pooled sensitivities and specificities. Results: Forty-one studies were included. Overall, there were 10,090 female patients (mean age of 47.6 + 11.7 years, range: 21 - 93) and molecular subtype was reported in 7,693 of cases, with Luminal A (LABC), Luminal B (LBBC), Human Epidermal Growth Factor Receptor-2 overexpressing (HER2+), and Triple Negative (TNBC) breast cancers representing 51.3%, 19.9%, 12.3% and 16.3% of tumour respectively. Seven studies provided radiomic analysis to determine molecular subtypes using mammography to differentiate TNBC vs. others (sensitivity: 0.82, specificity: 0.79). Thirty-five studies reported on radiomic analysis of magnetic resonance imaging (MRI); LABC versus others (sensitivity:0.78, specificity: 0.83), HER2+ versus others (sensitivity:0.87, specificity: 0.88), and LBBC versus TNBC (sensitivity: 0.79, specificity: 0.88) respectively. Conclusion: Radiomic tumour assessment of contemporary breast imaging provide a novel option in determining breast cancer molecular subtypes. However, amelioration of such techniques are required and genetic expression assessment will remain the gold standard.
C1 [Davey, Matthew G.; Davey, Martin S.; Boland, Michael R.; Ryan, Eanna J.; Lowery, Aoife J.; Kerin, Michael J.] Natl Univ Ireland, Lambe Inst Translat Res, Galway H91 YR91, Ireland.
RP Davey, MG (corresponding author), Natl Univ Ireland, Lambe Inst Translat Res, Galway H91 YR91, Ireland.
EM m.davey7@nuigalway.ie
CR Administration USFaD, 2009, MAMMOGRAPHY QUALITY, V0, P0
   Angus L, 2019, NAT GENET, V51, P1450, DOI 10.1038/s41588-019-0507-7
   Berardi VL, 2003, IEEE T NEURAL NETWOR, V14, P668, DOI 10.1109/TNN.2003.810601
   Bitencourt A, 2021, EUR J RADIOL, V142, P0, DOI 10.1016/j.ejrad.2021.109882
   Cardoso F, 2016, NEW ENGL J MED, V375, P717, DOI 10.1056/NEJMoa1602253
   Castaldo R, 2020, CANCERS, V12, P0, DOI 10.3390/cancers12020518
   Chen JH, 2018, MAGN RESON IMAGING, V53, P34, DOI 10.1016/j.mri.2018.06.019
   Choi Y, 2017, PLOS ONE, V12, P0, DOI 10.1371/journal.pone.0177903
   Choudhery S, 2022, ACAD RADIOL, V29, PS145, DOI 10.1016/j.acra.2020.10.020
   Davey MG, 2021, BREAST, V58, P113, DOI 10.1016/j.breast.2021.04.010
   Davey MG, 2021, SURG ONCOL, V37, P0, DOI 10.1016/j.suronc.2021.101531
   Davey MG, 2021, EUR J CANCER, V154, P209, DOI 10.1016/j.ejca.2021.06.032
   Davey MG, 2021, BREAST, V59, P67, DOI 10.1016/j.breast.2021.06.005
   Davey MG, 2021, BREAST J, V27, P521, DOI 10.1111/tbj.14217
   Davey MG, 2020, IRISH J MED SCI, V189, P1195, DOI 10.1007/s11845-020-02229-z
   Davey MG, 1900, V5, V0, P0
   Demircioglu A, 2020, PLOS ONE, V15, P0, DOI 10.1371/journal.pone.0234871
   Dilorenzo G, 2019, EUR J RADIOL, V113, P148, DOI 10.1016/j.ejrad.2019.02.018
   Fan M, 2019, EUR RADIOL, V29, P4456, DOI 10.1007/s00330-018-5891-3
   Fan M, 2017, PLOS ONE, V12, P0, DOI 10.1371/journal.pone.0171683
   Feng QL, 2020, BMC CANCER, V20, P0, DOI 10.1186/s12885-020-07053-3
   Fisher B, 2004, JNCI-J NATL CANCER I, V96, P1823, DOI 10.1093/jnci/djh338
   Ghoncheh Mahshid, 2016, ASIAN PAC J CANCER PREV, V17, P43
   Goldhirsch A, 2013, ANN ONCOL, V24, P2206, DOI 10.1093/annonc/mdt303
   Ha R, 2019, J DIGIT IMAGING, V32, P276, DOI 10.1007/s10278-019-00179-2
   Ha R, 2018, CLIN IMAG, V51, P307, DOI 10.1016/j.clinimag.2018.05.008
   Hu Y, 2019, ONCOL LETT, V18, P4056, DOI 10.3892/ol.2019.10746
   Kim MY, 2015, CLIN RADIOL, V70, P706, DOI 10.1016/j.crad.2015.02.017
   Koçak B, 2019, DIAGN INTERV RADIOL, V25, P485, DOI 10.5152/dir.2019.19321
   Lambin P, 2017, NAT REV CLIN ONCOL, V14, P749, DOI 10.1038/nrclinonc.2017.141
   Leeflang MMG, 2013, SYST REV, V2, P0, DOI 10.1186/2046-4053-2-82
   Leithner D, 2020, J CLIN MED, V9, P0, DOI 10.3390/jcm9061853
   Leithner D, 2019, BREAST CANCER RES, V21, P0, DOI 10.1186/s13058-019-1187-z
   Leithner D, 2020, MOL IMAGING BIOL, V22, P453, DOI 10.1007/s11307-019-01383-w
   Li H, 2016, NPJ BREAST CANCER, V2, P0, DOI 10.1038/npjbcancer.2016.12
   Li JW, 2018, SCI REP-UK, V8, P0, DOI 10.1038/s41598-018-27222-6
   Li QM, 2019, PROC SPIE, V10950, P0, DOI 10.1117/12.2512056
   Li W, 2019, COMPUT MATH METHOD M, V2019, P0, DOI 10.1155/2019/6978650
   Li X, 2016, EUR RADIOL, V0, P0
   Luo HB, 2020, ACAD RADIOL, V27, PE35, DOI 10.1016/j.acra.2019.05.002
   [马文娟 Ma Wenjuan], 2018, 中华放射学杂志 CHINESE JOURNAL OF RADIOLOGY, V52, P842
   Ma WJ, 2019, ACAD RADIOL, V26, P196, DOI 10.1016/j.acra.2018.01.023
   Marino MA, 2020, DIAGNOSTICS, V10, P0, DOI 10.3390/diagnostics10070492
   McVeigh TP, 2017, BREAST CANCER-TARGET, V9, P393, DOI 10.2147/BCTT.S109847
   Moher D, 2009, PHYS THER, V89, P873, DOI 10.1093/ptj/89.9.873
   Monti S, 2018, CONTRAST MEDIA MOL I, V0, P0, DOI DOI 10.1155/2018/5076269
   Morrow M, 2017, BREAST, V34, PS1, DOI 10.1016/j.breast.2017.06.018
   Mousavi SA, 2019, PLOS ONE, V14, P0, DOI 10.1371/journal.pone.0208701
   Net JM, 2019, CURR PROBL DIAGN RAD, V48, P467, DOI 10.1067/j.cpradiol.2018.08.003
   Ni M, 2020, BMC CANCER, V20, P0, DOI 10.1186/s12885-020-07557-y
   Onishi N, 2020, BREAST CANCER RES, V22, P0, DOI 10.1186/s13058-020-01292-9
   Plesca M, 2016, J MED LIFE, V9, P183
   Pollack JR, 2002, P NATL ACAD SCI USA, V99, P12963, DOI 10.1073/pnas.162471999
   Polyak K, 2007, J CLIN INVEST, V117, P3155, DOI 10.1172/JCI33295
   Porter AJ, 2014, J MED IMAG RADIAT ON, V58, P1, DOI 10.1111/1754-9485.12080
   Son J, 2020, SCI REP-UK, V10, P0, DOI 10.1038/s41598-020-78681-9
   Sun XR, 2018, J COMPUT ASSIST TOMO, V42, P531, DOI 10.1097/RCT.0000000000000738
   van Timmeren JE, 2020, INSIGHTS IMAGING, V11, P0, DOI 10.1186/s13244-020-00887-2
   Wang HY, 2020, CANCER MED-US, V9, P6173, DOI 10.1002/cam4.3305
   Wang J, 2015, PLOS ONE, V10, P0, DOI 10.1371/journal.pone.0143308
   Wang QL, 2021, CLIN IMAG, V72, P136, DOI 10.1016/j.clinimag.2020.11.024
   Whitney HM, 2019, J MED IMAGING, V6, P0, DOI 10.1117/1.JMI.6.3.031408
   Wu J, 2017, J MAGN RESON IMAGING, V46, P1017, DOI 10.1002/jmri.25661
   Wu MX, 2019, EUR J RADIOL, V114, P175, DOI 10.1016/j.ejrad.2019.03.015
   [吴佩琪 Wu Peiqi], 2018, 中华放射学杂志 CHINESE JOURNAL OF RADIOLOGY, V52, P338
   Xie TW, 2019, FRONT ONCOL, V9, P0, DOI 10.3389/fonc.2019.00505
   Yamashita R, 2018, INSIGHTS IMAGING, V9, P611, DOI 10.1007/s13244-018-0639-9
   Yuen S, 2020, BREAST CANCER-TOKYO, V27, P1029, DOI 10.1007/s12282-020-01105-z
   Zhang YJ, 2013, GLAND SURG, V2, P15, DOI 10.3978/j.issn.2227-684X.2013.02.01
   Zhang Y, 2021, EUR RADIOL, V31, P2559, DOI 10.1007/s00330-020-07274-x
   Zhu Z, 2019, COMPUT BIOL MED, V109, P85, DOI 10.1016/j.compbiomed.2019.04.018
NR 71
TC 18
Z9 18
U1 4
U2 24
PU ELSEVIER IRELAND LTD
PI CLARE
PA ELSEVIER HOUSE, BROOKVALE PLAZA, EAST PARK SHANNON, CO, CLARE, 00000, IRELAND
SN 0720-048X
EI 1872-7727
J9 EUR J RADIOL
JI Eur. J. Radiol.
PD 2021 NOV
PY 2021
VL 144
IS 
BP 
EP 
DI 10.1016/j.ejrad.2021.109996
EA OCT 2021
PG 10
WC Radiology, Nuclear Medicine & Medical Imaging
SC Radiology, Nuclear Medicine & Medical Imaging
GA WK8WP
UT WOS:000710001600010
PM 34624649
DA 2024-03-01
ER

PT J
AU Lv, X
   Chen, MJ
   Kong, CL
   Shu, GF
   Meng, MM
   Ye, WC
   Cheng, SM
   Zheng, LY
   Fang, SJ
   Chen, CM
   Wu, FZ
   Weng, QY
   Tu, JF
   Zhao, ZW
   Ji, JS
AF Lv, Xiuling
   Chen, Minjiang
   Kong, Chunli
   Shu, Gaofeng
   Meng, Miaomiao
   Ye, Weichuan
   Cheng, Shimiao
   Zheng, Liyun
   Fang, Shiji
   Chen, Chunmiao
   Wu, Fazong
   Weng, Qiaoyou
   Tu, Jianfei
   Zhao, Zhongwei
   Ji, Jiansong
TI Construction of a novel radiomics nomogram for the prediction of aggressive intrasegmental recurrence of HCC after radiofrequency ablation
SO EUROPEAN JOURNAL OF RADIOLOGY
LA English
DT Article; Early Access
DE Aggressive intrasegmental recurrence; Radiofrequency ablation; Hepatocellular carcinoma; Magnetic resonance imaging; Radiomics nomogram
ID hepatocellular-carcinoma; preoperative prediction; potential biomarker; management; signature; resection
AB Objectives: To construct a precise prediction model of preoperative magnetic resonance imaging (MRI)-based nomogram for aggressive intrasegmental recurrence (AIR) of hepatocellular carcinoma (HCC) patients treated with radiofrequency ablation (RFA). .Methods: Among 891 patients with HCC treated by RFA, 22 patients with AIR and 36 patients without AIR (nonAIR) were finally enrolled in our study, and each patient was followed up for more than 6 months to determine the occurrence of AIR. The laboratory indicators and MRI features were compared and assessed. Preoperative contrast-enhanced T1-weighted images (CE-T1WI) were used for radiomics analysis. The selected clinical indicators and texture features were finally screened out to generate the novel prediction nomogram. Results: Tumor shape, ADC Value, DWI signal intensity and Delta SI were selected as the independent factors of AIR by univariate and multivariate logistic regression analysis. Meanwhile, two radiomics features were selected from 396 candidate features by LASSO (P < 0.05), which were further used to calculate the Rad-score. The selected clinical factors were further integrated with the Rad-score to construct the predictive model, and the AUCs were 0.941 (95% CI: 0.876-1.000) and 0.818 (95% CI: 0.576-1.000) in the training (15 AIR and 25 nonAIR) and validation cohorts (7 AIR and 11 non-AIR), respectively. The AIR predictive model was further converted into a novel radiomics nomogram, and decision curve analysis showed good agreement. .Conclusions: The predictive nomogram integrated with clinical factors and CE-T1WI -based radiomics signature could accurately predict the occurrence of AIR after RFA, which could greatly help individualized evaluation before treatment.
C1 [Lv, Xiuling; Chen, Minjiang; Kong, Chunli; Shu, Gaofeng; Meng, Miaomiao; Ye, Weichuan; Cheng, Shimiao; Zheng, Liyun; Fang, Shiji; Chen, Chunmiao; Wu, Fazong; Weng, Qiaoyou; Tu, Jianfei; Zhao, Zhongwei; Ji, Jiansong] Zhejiang Univ, Wenzhou Med Univ, Lishui Hosp, Affiliated Hosp 1,Key Lab Imaging Diag & Minimall, Lishui 323000, Peoples R China.
   [Lv, Xiuling; Chen, Minjiang; Kong, Chunli; Shu, Gaofeng; Meng, Miaomiao; Ye, Weichuan; Zheng, Liyun; Fang, Shiji; Chen, Chunmiao; Wu, Fazong; Weng, Qiaoyou; Tu, Jianfei; Zhao, Zhongwei; Ji, Jiansong] Lishui Cent Hosp Zhejiang Prov, Dept Radiol, Lishui 323000, Peoples R China.
C3 Wenzhou Medical University; Zhejiang University
RP Ji, JS (corresponding author), Wenzhou Med Univ, Zhejiang Univ, Affiliated Lishui Hosp, Affiliated Hosp 1,Dept Radiol,Cent Hosp Zhejiang, Lishui 323000, Peoples R China.
EM jijiansong@zju.edu.cn
FU National Key Research and Development projects intergovernmental cooperation in science and technology of China [2018YFE0126900]; Key projects jointly built by provincial and ministry of the National Health Commission [WKJZJ-1932]; Public Welfare Technology Research Projects of Zhejiang Province [LGD19H160002, LGF19H180009]; Research and Development projects of Lishui City [2019ZDYF17, 2019ZDYF09]
CR Au JS, 2015, GUT LIVER, V9, P437, DOI 10.5009/gnl15022
   Ayuso C, 2018, EUR J RADIOL, V101, P72, DOI 10.1016/j.ejrad.2018.01.025
   Cha SY, 2020, CARDIOVASC INTER RAD, V43, P434, DOI 10.1007/s00270-019-02394-4
   Erstad DJ, 2017, J HEPATOCELL CARCINO, V4, P81, DOI 10.2147/JHC.S107370
   Fang Y, 2014, J GASTROEN HEPATOL, V29, P193, DOI 10.1111/jgh.12441
   Feng ST, 2019, EUR RADIOL, V29, P4648, DOI 10.1007/s00330-018-5935-8
   Forner A, 2018, LANCET, V391, P1301, DOI 10.1016/S0140-6736(18)30010-2
   Galle PR, 2017, J HEPATOL, V67, P173, DOI 10.1016/j.jhep.2017.03.007
   Hu XH, 2020, BRIT J RADIOL, V93, P0, DOI 10.1259/bjr.20190762
   Huang YQ, 2016, J CLIN ONCOL, V34, P2157, DOI 10.1200/JCO.2015.65.9128
   Huang YQ, 2016, RADIOLOGY, V281, P947, DOI 10.1148/radiol.2016152234
   Iima M, 2016, RADIOLOGY, V278, P13, DOI 10.1148/radiol.2015150244
   Jeong DY, 2020, KOREAN J RADIOL, V21, P1077, DOI 10.3348/kjr.2019.0910
   Ji GW, 2019, RADIOLOGY, V290, P90, DOI 10.1148/radiol.2018181408
   Kang TW, 2018, WORLD J GASTROENTERO, V24, P5331, DOI 10.3748/wjg.v24.i47.5331
   Kang TW, 2017, CLIN MOL HEPATOL, V23, P95, DOI 10.3350/cmh.2017.0006
   Kang TW, 2015, RADIOLOGY, V276, P274, DOI 10.1148/radiol.15141215
   Kele PG, 2010, WORLD J GASTROENTERO, V16, P1567, DOI 10.3748/wjg.v16.i13.1567
   Kim R, 2019, EUR RADIOL, V29, P654, DOI 10.1007/s00330-018-5617-6
   Kotoh K, 2005, LIVER INT, V25, P542, DOI 10.1111/j.1478-3231.2005.01051.x
   Lambin P, 2017, NAT REV CLIN ONCOL, V14, P749, DOI 10.1038/nrclinonc.2017.141
   Langenbach MC, 2019, EUR RADIOL, V29, P2677, DOI 10.1007/s00330-019-6000-y
   Lee HY, 2013, EUR RADIOL, V23, P190, DOI 10.1007/s00330-012-2561-8
   Liu PH, 2016, ANN SURG, V263, P538, DOI 10.1097/SLA.0000000000001178
   Mori Y, 2009, HEPATOL INT, V3, P509, DOI 10.1007/s12072-009-9131-4
   Ng KKC, 2017, BRIT J SURG, V104, P1775, DOI 10.1002/bjs.10677
   Raman SS, 2010, J COMPUT ASSIST TOMO, V34, P163, DOI 10.1097/RCT.0b013e3181c89d87
   Rich NE, 2017, J ONCOL PRACT, V13, P356, DOI 10.1200/JOP.2017.022996
   Sah BR, 2019, ABDOM RADIOL, V44, P2048, DOI 10.1007/s00261-018-1724-8
   Song KD, 2016, AM J ROENTGENOL, V207, P1122, DOI 10.2214/AJR.16.16080
   Thawani R, 2018, LUNG CANCER, V115, P34, DOI 10.1016/j.lungcan.2017.10.015
   Vansonnenberg E, 2019, RADIOLOGY, V293, P716, DOI 10.1148/radiol.2019192151
   Vitale A, 2017, J HEPATOL, V66, P412, DOI 10.1016/j.jhep.2016.09.012
   Wakabayashi T, 2019, HEPATOL INT, V13, P546, DOI 10.1007/s12072-019-09973-0
   Weng Q, 2019, CLIN RADIOL, V74, P933, DOI 10.1016/j.crad.2019.07.026
   Wu SX, 2017, CLIN CANCER RES, V23, P6904, DOI 10.1158/1078-0432.CCR-17-1510
   Yamada S, 2014, ANN SURG ONCOL, V21, P436, DOI 10.1245/s10434-014-3575-z
   Yang L, 2019, LIVER CANCER, V8, P373, DOI 10.1159/000494099
   Zheng BH, 2018, BMC CANCER, V18, P0, DOI 10.1186/s12885-018-5024-z
   Zhou J, 2020, LIVER CANCER, V9, P682, DOI 10.1159/000509424
   Zhou Y, 2017, ABDOM RADIOL, V42, P1695, DOI 10.1007/s00261-017-1072-0
NR 41
TC 6
Z9 9
U1 0
U2 8
PU ELSEVIER IRELAND LTD
PI CLARE
PA ELSEVIER HOUSE, BROOKVALE PLAZA, EAST PARK SHANNON, CO, CLARE, 00000, IRELAND
SN 0720-048X
EI 1872-7727
J9 EUR J RADIOL
JI Eur. J. Radiol.
PD 2021 NOV
PY 2021
VL 144
IS 
BP 
EP 
DI 10.1016/j.ejrad.2021.109955
EA SEP 2021
PG 10
WC Radiology, Nuclear Medicine & Medical Imaging
SC Radiology, Nuclear Medicine & Medical Imaging
GA WD5PU
UT WOS:000704993100015
PM 34600237
DA 2024-03-01
ER

PT J
AU Wang, L
   Gao, ZH
   Li, CM
   Sun, LC
   Li, JN
   Yu, JM
   Meng, X
AF Wang, Lu
   Gao, Zhenhua
   Li, Chengming
   Sun, Liangchao
   Li, Jianing
   Yu, Jinming
   Meng, Xue
TI Computed Tomography-Based Delta-Radiomics Analysis for Discriminating Radiation Pneumonitis in Patients With Esophageal Cancer After Radiation Therapy
SO INTERNATIONAL JOURNAL OF RADIATION ONCOLOGY BIOLOGY PHYSICS
LA English
DT Article; Early Access
ID cell lung-cancer; predict treatment response; dosimetric factors; pulmonary-function; texture analysis; radiotherapy; chemoradiotherapy; features; impact; volume
AB Purpose: Our purpose was to construct a computed tomography (CT)-based delta-radiomics nomogram and corresponding risk classification system for individualized and accurate estimation of severe acute radiation pneumonitis (SARP) in patients with esophageal cancer (EC) after radiation therapy. Methods and Materials: Four hundred patients with EC were enrolled from 2 independent institutions and were divided into the training (n = 200) and validation (n = 200) cohorts. Eight hundred fifty radiomics features of lung were extracted from treatment planning images, including the positioning CT before radiation therapy (CT1) and the resetting CT after receiving 40 to 45 Gy (CT2). The longitudinal net changes in radiomics features from CT1 to CT2 were calculated and defined as deltaradiomics features. Least absolute shrinkage and selection operator algorithm was performed to features selection and deltaradiomics signature building. Integrating the signature with multidimensional clinicopathologic, dosimetric, and hematological predictors of SARP, a novel CT-based delta-radiomics nomogram was established according to multivariate analysis. The clinical application values of nomogram were both evaluated in the training and validation cohorts by concordance index, calibration curves, and decision curve analysis. Recursive partitioning analysis was used to generate a risk classification system. Results: The delta-radiomics signature consisting of 24 features was significantly associated with SARP status (P < .001). Incorporating it with other high-risk factors, Subjective Global Assessment score, pulmonary fibrosis score, mean lung dose, and systemic immune inflammation index, the developed delta-radiomics nomogram showed increased improvement in SARP discrimination accuracy with concordance index of 0.975 and 0.921 in the training and validation cohorts, respectively. Calibration curves and decision curve analysis confirmed the satisfactory clinical feasibility and utility of nomogram. The risk classification system displayed excellent performance on identifying SARP occurrence (P < .001). Conclusions: The delta-radiomics nomogram and risk classification system as low-cost and noninvasive means exhibited superior predictive accuracy and provided individualized probability of SARP stratification for patients with EC. (C) 2021 Elsevier Inc. All rights reserved.
C1 [Wang, Lu; Yu, Jinming] Shandong Univ, Cheeloo Coll Med, Jinan, Peoples R China.
   [Wang, Lu; Gao, Zhenhua; Li, Chengming; Sun, Liangchao; Li, Jianing; Yu, Jinming; Meng, Xue] Shandong First Med Univ & Shandong Acad Med Sci, Shandong Canc Hosp & Inst, Dept Radiat Oncol, Jinan, Peoples R China.
C3 Shandong University; Shandong First Medical University & Shandong Academy of Medical Sciences
RP Meng, X (corresponding author), Shandong First Med Univ & Shandong Acad Med Sci, Shandong Canc Hosp & Inst, Dept Radiat Oncol, Jinan, Peoples R China.
EM mengxuesdzl@163.com
FU National Natural Science Foundation of China [81972864]; Science and Technology Support Plan for Youth Innovation Teams of Universities in Shandong Province [2019KJL001]; Science and Technology Plan of Jinan [201907113]; Academic Promotion Plan of Shandong First Medical University [2019RC002]
CR Aerts HJWL, 2014, NAT COMMUN, V5, P0, DOI 10.1038/ncomms5006
   Anthony GJ, 2017, MED PHYS, V44, P3686, DOI 10.1002/mp.12282
   Arpin D, 2005, J CLIN ONCOL, V23, P8748, DOI 10.1200/JCO.2005.01.7145
   Asakura H, 2010, RADIOTHER ONCOL, V95, P240, DOI 10.1016/j.radonc.2010.02.006
   Basler L, 2020, CLIN CANCER RES, V26, P4414, DOI 10.1158/1078-0432.CCR-20-0020
   Bibault JE, 2020, CANCER RADIOTHER, V24, P403, DOI 10.1016/j.canrad.2020.01.011
   Bledsoe TJ, 2017, CLIN CHEST MED, V38, P201, DOI 10.1016/j.ccm.2016.12.004
   Boonyawan K, 2018, INT J RADIAT ONCOL, V101, P919, DOI 10.1016/j.ijrobp.2018.04.012
   Cao Q, 2020, RADIOTHER ONCOL, V146, P9, DOI 10.1016/j.radonc.2020.01.027
   Castillo R, 2015, RADIOLOGY, V275, P822, DOI 10.1148/radiol.14140457
   Cho WK, 2019, RADIOTHER ONCOL, V133, P87, DOI 10.1016/j.radonc.2019.01.005
   Cohen RJ, 2010, DIS ESOPHAGUS, V23, P473, DOI 10.1111/j.1442-2050.2009.01037.x
   Cunliffe A, 2015, INT J RADIAT ONCOL, V91, P1048, DOI 10.1016/j.ijrobp.2014.11.030
   Dehing-Oberije C, 2009, RADIOTHER ONCOL, V91, P421, DOI 10.1016/j.radonc.2008.12.002
   Foley KG, 2019, RADIOTHER ONCOL, V133, P205, DOI 10.1016/j.radonc.2018.10.033
   Ghobadi G, 2012, INT J RADIAT ONCOL, V84, PE639, DOI 10.1016/j.ijrobp.2012.07.2362
   Gillies RJ, 2016, RADIOLOGY, V278, P563, DOI 10.1148/radiol.2015151169
   Glick D, 2018, CLIN LUNG CANCER, V19, PE219, DOI 10.1016/j.cllc.2017.06.021
   Hatt M, 2013, EUR J NUCL MED MOL I, V40, P1662, DOI 10.1007/s00259-013-2486-8
   Hou Z, 2017, ONCOTARGET, V8, P104444, DOI 10.18632/oncotarget.22304
   Jemal A, 2011, CA-CANCER J CLIN, V61, P134, DOI 10.3322/caac.20115
   Jin XC, 2019, EUR RADIOL, V29, P6080, DOI 10.1007/s00330-019-06193-w
   Krafft SP, 2018, MED PHYS, V45, P5317, DOI 10.1002/mp.13150
   Lambin P, 2017, NAT REV CLIN ONCOL, V14, P749, DOI 10.1038/nrclinonc.2017.141
   Lan KQ, 2020, RADIOTHER ONCOL, V149, P228, DOI 10.1016/j.radonc.2020.05.036
   Larue RTHM, 2018, ACTA ONCOL, V57, P1475, DOI 10.1080/0284186X.2018.1486039
   Lee YH, 2018, CLIN RESPIR J, V12, P1264, DOI 10.1111/crj.12660
   Liang B, 2019, FRONT ONCOL, V9, P0, DOI 10.3389/fonc.2019.00269
   Liu S, 2017, J THORAC DIS, V9, P4724, DOI 10.21037/jtd.2017.06.46
   Ma L, 2018, CLIN LUNG CANCER, V19, PE211, DOI 10.1016/j.cllc.2017.09.001
   Marks LB, 2010, INT J RADIAT ONCOL, V76, PS70, DOI 10.1016/j.ijrobp.2009.06.091
   Mayerhoefer ME, 2020, J NUCL MED, V61, P488, DOI 10.2967/jnumed.118.222893
   Mehta V, 2005, INT J RADIAT ONCOL, V63, P5, DOI 10.1016/j.ijrobp.2005.03.047
   Moran A, 2017, CLIN LUNG CANCER, V18, PE425, DOI 10.1016/j.cllc.2017.05.014
   Nakajo M, 2017, EUR J NUCL MED MOL I, V44, P206, DOI 10.1007/s00259-016-3506-2
   Palma DA, 2013, INT J RADIAT ONCOL, V85, P444, DOI 10.1016/j.ijrobp.2012.04.043
   Riley RD, 2019, STAT MED, V38, P1276, DOI 10.1002/sim.7992
   Seppenwoolde Y, 2004, INT J RADIAT ONCOL, V60, P748, DOI 10.1016/j.ijrobp.2004.04.037
   Song CH, 2010, INT J RADIAT ONCOL, V78, P651, DOI 10.1016/j.ijrobp.2009.08.068
   Tonison JJ, 2019, SCI REP-UK, V9, P0, DOI 10.1038/s41598-018-38414-5
   Tucker SL, 2014, ACTA ONCOL, V53, P590, DOI 10.3109/0284186X.2013.831185
   van Luijk P, 2007, INT J RADIAT ONCOL, V69, P552, DOI 10.1016/j.ijrobp.2007.05.065
   Vogelius IR, 2012, ACTA ONCOL, V51, P975, DOI 10.3109/0284186X.2012.718093
   Wang JZ, 2015, RADIOTHER ONCOL, V114, P201, DOI 10.1016/j.radonc.2014.12.010
   Wang L, 2019, INT J RADIAT ONCOL, V105, P1074, DOI 10.1016/j.ijrobp.2019.08.024
   Wu L, 2020, FRONT ONCOL, V9, P0, DOI 10.3389/fonc.2019.01548
   Wu L, 2018, CHINESE J CANCER RES, V30, P396, DOI 10.21147/j.issn.1000-9604.2018.04.02
   Xie CY, 2019, EBIOMEDICINE, V44, P289, DOI 10.1016/j.ebiom.2019.05.023
   Yip C, 2014, RADIOLOGY, V270, P141, DOI 10.1148/radiol.13122869
   Yorke ED, 2005, INT J RADIAT ONCOL, V63, P672, DOI 10.1016/j.ijrobp.2005.03.026
   Yuan XL, 2009, J CLIN ONCOL, V27, P3370, DOI 10.1200/JCO.2008.20.6763
   Zhang X, 2019, EUR RADIOL, V29, P5528, DOI 10.1007/s00330-019-06069-z
NR 52
TC 19
Z9 21
U1 4
U2 27
PU ELSEVIER SCIENCE INC
PI NEW YORK
PA STE 800, 230 PARK AVE, NEW YORK, NY 10169 USA
SN 0360-3016
EI 1879-355X
J9 INT J RADIAT ONCOL
JI Int. J. Radiat. Oncol. Biol. Phys.
PD OCT 1
PY 2021
VL 111
IS 2
BP 443
EP 455
DI 10.1016/j.ijrobp.2021.04.047
EA AUG 2021
PG 13
WC Oncology; Radiology, Nuclear Medicine & Medical Imaging
SC Oncology; Radiology, Nuclear Medicine & Medical Imaging
GA UZ0BG
UT WOS:000701877700019
PM 33974887
DA 2024-03-01
ER

PT J
AU Chiappa, V
   Interlenghi, M
   Salvatore, C
   Bertolina, F
   Bogani, G
   Ditto, A
   Martinelli, F
   Castiglioni, I
   Raspagliesi, F
AF Chiappa, V
   Interlenghi, M.
   Salvatore, C.
   Bertolina, F.
   Bogani, G.
   Ditto, A.
   Martinelli, F.
   Castiglioni, I
   Raspagliesi, F.
TI Using rADioMIcs and machine learning with ultrasonography for the differential diagnosis of myometRiAL tumors (the ADMIRAL pilot study). Radiomics and differential diagnosis of myometrial tumors
SO GYNECOLOGIC ONCOLOGY
LA English
DT Article; Early Access
DE Radiomics; Ultrasound; Uterine sarcoma; Artificial intelligence; Predictive model
ID uterine sarcoma; sonographic features; consensus opinion; morcellation; leiomyosarcoma; hysterectomy; radiogenomics; definitions; ultrasound; describe
AB Objective. To develop and evaluate the performance of a radiomics and machine learning model applied to ultrasound (US) images in predicting the risk of malignancy of a uterine mesenchymal lesion. Methods. Single-center retrospective evaluation of consecutive patients who underwent surgery for a malignant uterine mesenchymal lesion (sarcoma) and a control group of patients operated on for a benign uterine mesenchymal lesion (myoma). Radiomics was applied to US preoperative images according to the International Biomarker Standardization Initiative guidelines to create, validate and test a classification model for the differential diagnosis of myometrial tumors. The TRACE4 radiomic platform was used thus obtaining a full-automatic radiomic workflow. Definitive histology was considered as gold standard. Accuracy, sensitivity, specificity, AUC and standard deviation of the created classification model were defined. Results. A total of 70 women with uterine mesenchymal lesions were recruited (20 with histological diagnosis of sarcoma and 50 myomas). Three hundred and nineteen radiomics IBSI-compliant features were extracted and 308 radiomics features were found stable. Different machine learning classifiers were created and the best classification system showed Accuracy 0.85 +/- 0.01, Sensitivity 0.80 +/- 0.01, Specificity 0.87 +/- 0.01, AUC 0.86 +/- 0.03. Conclusions. Radiomics applied to US images shows a great potential in differential diagnosis of mesenchymal tumors, thus representing an interesting decision support tool for the gynecologist oncologist in an area often characterized by uncertainty. (c) 2021 Elsevier Inc. All rights reserved.
C1 [Chiappa, V; Bertolina, F.; Bogani, G.; Ditto, A.; Martinelli, F.; Raspagliesi, F.] Fdn IRCCS Ist Nazl Tumori Milano, Gynecol Oncol, Milan, Italy.
   [Interlenghi, M.; Salvatore, C.] DeepTrace Technol SRL, Milan, Italy.
   [Castiglioni, I] Univ Milano Bicocca, Dipartimemo Fis G Occhialini, Milan, Italy.
C3 Fondazione IRCCS Istituto Nazionale Tumori Milan; University of Milano-Bicocca
RP Chiappa, V (corresponding author), Fdn IRCCS Ist Nazl Tuinori, Dept Gynecol Oncol, Via Venezian 1, I-20133 Milan, Italy.
EM valentina.chiappa@istitutotumori.mi.it
CR Aerts HJWL, 2014, NAT COMMUN, V5, P0, DOI 10.1038/ncomms5006
   Bogani G, 2016, CRIT REV ONCOL HEMAT, V98, P302, DOI 10.1016/j.critrevonc.2015.11.015
   Bogani G, 2015, GYNECOL ONCOL, V137, P167, DOI 10.1016/j.ygyno.2014.11.011
   DAngelo E, 2010, GYNECOL ONCOL, V116, P131, DOI 10.1016/j.ygyno.2009.09.023
   Dueholm M, 2006, BEST PRACT RES CL OB, V20, P569, DOI 10.1016/j.bpobgyn.2006.01.005
   Exacoustos C, 2007, J CLIN ULTRASOUND, V35, P449, DOI 10.1002/jcu.20386
   George S, 2014, CANCER-AM CANCER SOC, V120, P3154, DOI 10.1002/cncr.28844
   Goff BA, 2014, LANCET ONCOL, V15, PE148, DOI 10.1016/S1470-2045(14)70075-0
   Hagemann IS, 2011, INT J GYNECOL PATHOL, V30, P476, DOI 10.1097/PGP.0b013e3182107ecf
   Hajian-Tilaki K, 2014, J BIOMED INFORM, V48, P193, DOI 10.1016/j.jbi.2014.02.013
   Hampton T, 2014, JAMA-J AM MED ASSOC, V312, P588, DOI 10.1001/jama.2014.10041
   Hu HT, 2019, EUR RADIOL, V29, P2890, DOI 10.1007/s00330-018-5797-0
   KLIEWER MA, 1995, RADIOLOGY, V196, P99, DOI 10.1148/radiology.196.1.7784598
   Kumbhare D, 2020, J ULTRASOUND, V23, P23, DOI 10.1007/s40477-018-0330-5
   Leger S, 2016, IMAGE BIOMARKER STANDARDISATION INITIATIVE" DEC, V0, P0, DOI DOI 10.1148/RADIOL.2020191145
   Lieng M, 2015, J MINIM INVAS GYN, V22, P410, DOI 10.1016/j.jmig.2014.10.022
   Ludovisi M, 2019, ULTRASOUND OBST GYN, V54, P676, DOI 10.1002/uog.20270
   MAJOR FJ, 1993, CANCER-AM CANCER SOC, V71, P1702, DOI 10.1002/cncr.2820710440
   Mazurowski MA, 2015, J AM COLL RADIOL, V12, P862, DOI 10.1016/j.jacr.2015.04.019
   Nougaret S, 2019, CURR ONCOL REP, V21, P0, DOI 10.1007/s11912-019-0815-1
   Park JY, 2011, GYNECOL ONCOL, V122, P255, DOI 10.1016/j.ygyno.2011.04.021
   Prat J, 2014, WORLD HEALTH ORGANIZATION CLASSIFICATION OF TUMOURS OF FEMALE REPRODUCTIVE ORGANS, V0, P154
   Prat J, 2009, INT J GYNECOL OBSTET, V104, P177, DOI 10.1016/j.ijgo.2008.12.008
   Pritts EA, 2015, J MINIM INVAS GYN, V22, P26, DOI 10.1016/j.jmig.2014.08.781
   Senapati S, 2015, AM J OBSTET GYNECOL, V212, P18, DOI 10.1016/j.ajog.2014.07.046
   Timmerman D, 2000, ULTRASOUND OBST GYN, V16, P500, DOI 10.1046/j.1469-0705.2000.00287.x
   Ton R, 2015, J MINIM INVAS GYN, V22, P564, DOI 10.1016/j.jmig.2015.01.017
   van den Bosch T, 2015, ULTRASOUND OBST GYN, V46, P284, DOI 10.1002/uog.14806
   Wasserstein RL, 2016, AM STAT, V70, P129
   Wen KC, 2016, TAIWAN J OBSTET GYNE, V55, P463, DOI 10.1016/j.tjog.2016.04.033
   Wright JD, 2014, JAMA-J AM MED ASSOC, V312, P1253, DOI 10.1001/jama.2014.9005
   Xie HH, 2019, EUR J RADIOL, V115, P39, DOI 10.1016/j.ejrad.2019.04.004
   Yao Z, 2018, BMC CANCER, V18, P0, DOI 10.1186/s12885-018-5003-4
   Yeh AC, 2019, CANCER IMAGING, V19, P0, DOI 10.1186/s40644-019-0233-5
NR 35
TC 15
Z9 15
U1 4
U2 7
PU ACADEMIC PRESS INC ELSEVIER SCIENCE
PI SAN DIEGO
PA 525 B ST, STE 1900, SAN DIEGO, CA 92101-4495 USA
SN 0090-8258
EI 1095-6859
J9 GYNECOL ONCOL
JI Gynecol. Oncol.
PD 2021 JUN
PY 2021
VL 161
IS 3
BP 838
EP 844
DI 10.1016/j.ygyno.2021.04.004
EA MAY 2021
PG 7
WC Oncology; Obstetrics & Gynecology
SC Oncology; Obstetrics & Gynecology
GA SI2UI
UT WOS:000654681200030
PM 33867144
DA 2024-03-01
ER

PT J
AU Gao, Y
   Mao, YT
   Lu, SH
   Tan, L
   Li, G
   Chen, J
   Huang, DH
   Zhang, X
   Qiu, YZ
   Liu, Y
AF Gao, Yan
   Mao, Yitao
   Lu, Shanhong
   Tan, Lei
   Li, Guo
   Chen, Juan
   Huang, Donghai
   Zhang, Xin
   Qiu, Yuanzheng
   Liu, Yong
TI Magnetic resonance imaging-based radiogenomics analysis for predicting prognosis and gene expression profile in advanced nasopharyngeal carcinoma
SO HEAD AND NECK-JOURNAL FOR THE SCIENCES AND SPECIALTIES OF THE HEAD AND NECK
LA English
DT Article; Early Access
DE genomics; nasopharyngeal carcinoma; prediction model; prognosis; radiomics
ID intensity-modulated radiotherapy; radiomics; survival; mutations; features; stage
AB Background To establish a radiomics nomogram for survival prediction and determine if genomic data were related to radiomics signature in advanced nasopharyngeal carcinoma (NPC). Methods Radiomics features were extracted from contrast-enhanced T1-weighted images (CE-T1WI) in 316 patients. A progression-free survival (PFS) nomogram was developed and validated by the combination of the radiomics signature and clinicopathologic factors. Whole transcriptomics sequencing was performed in pretreatment tumor samples; correlation of gene expression and radiomics signature was further investigated. Results A 24-feature-combined radiomics signature was highly correlated with PFS; its integration with clinical predictors showed good prediction performance in the training and the validation cohort (C-index: 0.80 and 0.73). A significant correlation was observed between certain gene expression and Rad-score, especially the mRNA expression of CDKL2, PLIN5, and SPAG1. Conclusion As a noninvasive method, the MRI-based radiomics signature might enable the pretreatment prediction of prognosis and gene expressions profile in advanced NPC.
C1 [Gao, Yan; Lu, Shanhong; Li, Guo; Chen, Juan; Huang, Donghai; Zhang, Xin; Qiu, Yuanzheng; Liu, Yong] Cent South Univ, Xiangya Hosp, Dept Otolaryngol Head & Neck Surg, 87 Xiangya Rd, Changsha 410008, Hunan, Peoples R China.
   [Gao, Yan; Lu, Shanhong; Li, Guo; Chen, Juan; Huang, Donghai; Zhang, Xin; Qiu, Yuanzheng; Liu, Yong] Otolaryngol Major Dis Res Key Lab Hunan Prov, Changsha, Peoples R China.
   [Gao, Yan; Lu, Shanhong; Li, Guo; Chen, Juan; Huang, Donghai; Zhang, Xin; Qiu, Yuanzheng; Liu, Yong] Clin Res Ctr Pharyngolaryngeal Dis & Voice Disord, Changsha, Peoples R China.
   [Mao, Yitao] Cent South Univ, Xiangya Hosp, Dept Radiol, Changsha, Peoples R China.
   [Tan, Lei] Hunan Univ Technol & Business, Coll Comp & Informat Engn, Changsha, Peoples R China.
   [Qiu, Yuanzheng; Liu, Yong] Xiangya Hosp, Natl Clin Res Ctr Geriatr Disorders, Changsha, Peoples R China.
C3 Central South University; Central South University; Hunan University of Technology & Business; Central South University
RP Qiu, YZ; Liu, Y (corresponding author), Cent South Univ, Xiangya Hosp, Dept Otolaryngol Head & Neck Surg, 87 Xiangya Rd, Changsha 410008, Hunan, Peoples R China.
EM xyqyz@csu.edu.cn; liuyongent@csu.edu.cn
FU Huxiang Young Talent Project [2018RS3024]; National Key Research and Development Program of China [2020YFC1316900, 2020YFC1316901]; National Natural Science Foundation of China [82073009, 81974424, 81874133, 81773243, 81772903]; Natural Science Foundation of Hunan Province [2019JJ40481, 2019JJ50944]
CR Asimakopoulou A, 2019, CANCERS, V11, P0, DOI 10.3390/cancers11030385
   Au KH, 2018, ORAL ONCOL, V77, P16, DOI 10.1016/j.oraloncology.2017.12.004
   Avanzo M, 2017, PHYS MEDICA, V38, P122, DOI 10.1016/j.ejmp.2017.05.071
   Bologna M, 2020, CANCERS, V12, P0, DOI 10.3390/cancers12102958
   Chen YP, 2020, CELL RES, V30, P1024, DOI 10.1038/s41422-020-0374-x
   Chen YP, 2019, LANCET, V394, P64, DOI 10.1016/S0140-6736(19)30956-0
   Di Stefano AL, 2020, NEURO-ONCOLOGY, V22, P1614, DOI 10.1093/neuonc/noaa121
   Feng XP, 2010, CANCER RES, V70, P3450, DOI 10.1158/0008-5472.CAN-09-4099
   Haider Stefan P, 2020, CANCERS HEAD NECK, V5, P6, DOI 10.1186/s41199-020-00053-7
   HARRELL FE, 1982, JAMA-J AM MED ASSOC, V247, P2543, DOI 10.1001/jama.247.18.2543
   Lin DC, 2014, NAT GENET, V46, P866, DOI 10.1038/ng.3006
   Mayerhoefer ME, 2020, J NUCL MED, V61, P488, DOI 10.2967/jnumed.118.222893
   Ming X, 2019, SCI REP-UK, V9, P0, DOI 10.1038/s41598-019-46985-0
   Ouyang FS, 2017, ONCOTARGET, V8, P74869, DOI 10.18632/oncotarget.20423
   Pan JJ, 2016, CANCER-AM CANCER SOC, V122, P3307, DOI 10.1002/cncr.30198
   Rizzo S, 2016, EUR RADIOL, V26, P32, DOI 10.1007/s00330-015-3814-0
   Sanduleanu S, 2018, RADIOTHER ONCOL, V127, P349, DOI 10.1016/j.radonc.2018.03.033
   Shao Q, 2020, BIOMED RES INT-UK, V2020, P0, DOI 10.1155/2020/1712723
   Shen HS, 2020, FRONT ONCOL, V10, P0, DOI 10.3389/fonc.2020.00618
   Shui L, 2021, FRONT ONCOL, V10, P0, DOI 10.3389/fonc.2020.570465
   Sollini M, 2019, EUR J NUCL MED MOL I, V46, P2656, DOI 10.1007/s00259-019-04372-x
   van Griethuysen JJM, 2017, CANCER RES, V77, PE104, DOI 10.1158/0008-5472.CAN-17-0339
   Verduin M, 2021, CANCERS, V13, P0, DOI 10.3390/cancers13040722
   Wang H, 2016, CLIN LUNG CANCER, V17, P271, DOI 10.1016/j.cllc.2015.11.002
   Wang Y, 2021, CELL SIGNAL, V77, P0, DOI 10.1016/j.cellsig.2020.109808
   Yang KX, 2019, ORAL ONCOL, V98, P85, DOI 10.1016/j.oraloncology.2019.09.022
   Yang XL, 2018, BMC CANCER, V18, P0, DOI 10.1186/s12885-018-4419-1
   Yip C, 2014, RADIOLOGY, V270, P141, DOI 10.1148/radiol.13122869
   Zeng L, 2015, ONCOTARGET, V6, P39373, DOI 10.18632/oncotarget.5781
   Zhang B, 2017, CLIN CANCER RES, V23, P4259, DOI 10.1158/1078-0432.CCR-16-2910
   Zhang MW, 2016, MEDICINE, V95, P0, DOI 10.1097/MD.0000000000004494
   Zhang ST, 2020, CANCER SCI, V111, P356, DOI 10.1111/cas.14259
   Zhao LN, 2020, EUR RADIOL, V30, P537, DOI 10.1007/s00330-019-06211-x
   Zhou Y, 2021, EUR J NUCL MED MOL I, V48, P2904, DOI 10.1007/s00259-021-05220-7
NR 34
TC 8
Z9 8
U1 3
U2 16
PU WILEY
PI HOBOKEN
PA 111 RIVER ST, HOBOKEN 07030-5774, NJ USA
SN 1043-3074
EI 1097-0347
J9 HEAD NECK-J SCI SPEC
JI Head Neck-J. Sci. Spec. Head Neck
PD 2021 DEC
PY 2021
VL 43
IS 12
BP 3730
EP 3742
DI 10.1002/hed.26867
EA SEP 2021
PG 13
WC Otorhinolaryngology; Surgery
SC Otorhinolaryngology; Surgery
GA WX1KI
UT WOS:000695236000001
PM 34516714
DA 2024-03-01
ER

PT J
AU Agazzi, GM
   Ravanelli, M
   Roca, E
   Medicina, D
   Balzarini, P
   Pessina, C
   Vermi, W
   Berruti, A
   Maroldi, R
   Farina, D
AF Agazzi, Giorgio Maria
   Ravanelli, Marco
   Roca, Elisa
   Medicina, Daniela
   Balzarini, Piera
   Pessina, Carlotta
   Vermi, William
   Berruti, Alfredo
   Maroldi, Roberto
   Farina, Davide
TI CT texture analysis for prediction of EGFR mutational status and ALK rearrangement in patients with non-small cell lung cancer
SO RADIOLOGIA MEDICA
LA English
DT Article; Early Access
DE Non-small cell lung cancer; Anaplastic lymphoma kinase; Epidermal growth factor; Radiomics; Texture analysis; Computed tomography
ID radiomic features; adenocarcinoma; heterogeneity; aspiration; biopsy
AB Purpose To develop a CT texture-based model able to predict epidermal growth factor receptor (EGFR)-mutated, anaplastic lymphoma kinase (ALK)-rearranged lung adenocarcinomas and distinguish them from wild-type tumors on pre-treatment CT scans. Materials and methods Texture analysis was performed using proprietary software TexRAD (TexRAD Ltd, Cambridge, UK) on pre-treatment contrast-enhanced CT scans of 84 patients with metastatic primary lung adenocarcinoma. Textural features were quantified using the filtration-histogram approach with different spatial scale filters on a single 5-mm-thick central slice considered representative of the whole tumor. In order to deal with class imbalance regarding mutational status percentages in our population, the dataset was optimized using the synthetic minority over-sampling technique (SMOTE) and correlations with textural features were investigated using a generalized boosted regression model (GBM) with a nested cross-validation approach (performance averaged over 1000 resampling episodes). Results ALK rearrangements, EGFR mutations and wild-type tumors were observed in 19, 28 and 37 patients, respectively, in the original dataset. The balanced dataset was composed of 171 observations. Among the 29 original texture variables, 17 were employed for model building. Skewness on unfiltered images and on fine texture was the most important features. EGFR-mutated tumors showed the highest skewness while ALK-rearranged tumors had the lowest values with wild-type tumors showing intermediate values. The average accuracy of the model calculated on the independent nested validation set was 81.76% (95% CI 81.45-82.06). Conclusion Texture analysis, in particular skewness values, could be promising for noninvasive characterization of lung adenocarcinoma with respect to EGFR and ALK mutations.
C1 [Agazzi, Giorgio Maria; Ravanelli, Marco; Pessina, Carlotta; Maroldi, Roberto; Farina, Davide] Univ Brescia, Dept Radiol, Piazzale Spedali Civili 1, I-25123 Brescia, Italy.
   [Roca, Elisa; Berruti, Alfredo] Univ Brescia, Dept Oncol, Piazzale Spedali Civili 1, I-25123 Brescia, Italy.
   [Medicina, Daniela; Balzarini, Piera; Vermi, William] Univ Brescia, Dept Mol & Translat Med, Piazzale Spedali Civili 1, I-25123 Brescia, Italy.
C3 University of Brescia; Hospital Spedali Civili Brescia; Hospital Spedali Civili Brescia; University of Brescia; University of Brescia; Hospital Spedali Civili Brescia
RP Pessina, C (corresponding author), Univ Brescia, Dept Radiol, Piazzale Spedali Civili 1, I-25123 Brescia, Italy.
EM giorgiomaria.agazzi@gmail.com; marcoravanelli@hotmail.it; elisa.roca@unibs.it; dax.medicina@gmail.com; piera.balzarini@unibs.it; c.pessina@unibs.it; william.vermi@unibs.it; alfredo.berruti@unibs.it; roberto.maroldi@unibs.it; davide.farina@unibs.it
CR Barlesi F, 2016, LANCET, V387, P1415, DOI 10.1016/S0140-6736(16)00004-0
   Blagus R, 2013, BMC BIOINFORMATICS, V14, P0, DOI 10.1186/1471-2105-14-106
   Cai WJ, 2015, J CLIN ONCOL, V33, P3701, DOI 10.1200/JCO.2014.58.8293
   Choi YR, 2013, KOREAN J INTERN MED, V28, P660, DOI 10.3904/kjim.2013.28.6.660
   Digumarthy SR, 2019, MEDICINE, V98, P0, DOI 10.1097/MD.0000000000013963
   Fitzmaurice C, 2017, JAMA ONCOL, V3, P524, DOI 10.1001/jamaoncol.2016.5688
   Hanna N, 2017, J CLIN ONCOL, V35, P3484, DOI 10.1200/JCO.2017.74.6065
   Hofman P, 2017, CANCERS, V9, P0, DOI 10.3390/cancers9080106
   Kobayashi Y, 2016, CANCER SCI, V107, P1179, DOI 10.1111/cas.12996
   Kwak EL, 2010, NEW ENGL J MED, V363, P1693, DOI 10.1056/NEJMoa1006448
   Lian WS, 2017, ONCOL LETT, V13, P3415, DOI 10.3892/ol.2017.5921
   Lin CC, 2015, EXPERT REV MOL DIAGN, V15, P1427, DOI 10.1586/14737159.2015.1094379
   Lin JJ, 2017, CANCER DISCOV, V7, P137, DOI 10.1158/2159-8290.CD-16-1123
   Liu Y, 2016, CLIN LUNG CANCER, V17, P441, DOI 10.1016/j.cllc.2016.02.001
   Marino F, 2015, PLOS ONE, V10, P0, DOI 10.1371/journal.pone.0124565
   Martin V, 2015, J THORAC ONCOL, V10, P595, DOI 10.1097/JTO.0000000000000444
   Mei DD, 2018, CANCER IMAGING, V18, P0, DOI 10.1186/s40644-018-0184-2
   Miles KA, 2013, CANCER IMAGING, V13, P400, DOI 10.1102/1470-7330.2013.9045
   Nagahashi M, 2018, J SURG RES, V230, P181, DOI 10.1016/j.jss.2018.07.007
   Nair JKR, 2020, CAN ASSOC RADIOL J, V0, P0
   Ng F, 2013, EUR J RADIOL, V82, P342, DOI 10.1016/j.ejrad.2012.10.023
   Novello S, 2016, ANN ONCOL, V27, Pv1, DOI 10.1093/annonc/mdw326
   Peng HC, 2005, IEEE T PATTERN ANAL, V27, P1226, DOI 10.1109/TPAMI.2005.159
   R Core Team, 2021, R LANG ENV STAT COMP, V0, P0
   Ravanelli M, 2018, EUR J RADIOL, V109, P130, DOI 10.1016/j.ejrad.2018.10.016
   Rosell R, 2012, LANCET ONCOL, V13, P239, DOI 10.1016/S1470-2045(11)70393-X
   Shafiq-ul-Hassan M, 2017, MED PHYS, V44, P1050, DOI 10.1002/mp.12123
   Weiss GJ, 2014, PLOS ONE, V9, P0, DOI 10.1371/journal.pone.0100244
   YOON HJ, 1900, V94, V0, P1753
NR 30
TC 46
Z9 48
U1 0
U2 7
PU SPRINGER-VERLAG ITALIA SRL
PI MILAN
PA VIA DECEMBRIO, 28, MILAN, 20137, ITALY
SN 0033-8362
EI 1826-6983
J9 RADIOL MED
JI Radiol. Med.
PD 2021 JUN
PY 2021
VL 126
IS 6
BP 786
EP 794
DI 10.1007/s11547-020-01323-7
EA JAN 2021
PG 9
WC Radiology, Nuclear Medicine & Medical Imaging
SC Radiology, Nuclear Medicine & Medical Imaging
GA SI8XF
UT WOS:000612950200001
PM 33512651
DA 2024-03-01
ER

PT J
AU Hoivik, EA
   Hodneland, E
   Dybvik, JA
   Wagner-Larsen, KS
   Fasmer, KE
   Berg, HF
   Halle, MK
   Haldorsen, IS
   Krakstad, C
AF Hoivik, Erling A.
   Hodneland, Erlend
   Dybvik, Julie A.
   Wagner-Larsen, Kari S.
   Fasmer, Kristine E.
   Berg, Hege F.
   Halle, Mari K.
   Haldorsen, Ingfrid S.
   Krakstad, Camilla
TI A radiogenomics application for prognostic profiling of endometrial cancer
SO COMMUNICATIONS BIOLOGY
LA English
DT Article
ID preoperative risk stratification; radiomics; platform; alpha; model
AB Prognostication is critical for accurate diagnosis and tailored treatment in endometrial cancer (EC). We employed radiogenomics to integrate preoperative magnetic resonance imaging (MRI, n = 487 patients) with histologic-, transcriptomic- and molecular biomarkers (n = 550 patients) aiming to identify aggressive tumor features in a study including 866 EC patients. Whole-volume tumor radiomic profiling from manually (radiologists) segmented tumors (n = 138 patients) yielded clusters identifying patients with high-risk histological features and poor survival. Radiomic profiling by a fully automated machine learning (ML)-based tumor segmentation algorithm (n = 336 patients) reproduced the same radiomic prognostic groups. From these radiomic risk-groups, an 11-gene high-risk signature was defined, and its prognostic role was reproduced in orthologous validation cohorts (n = 554 patients) and aligned with The Cancer Genome Atlas (TCGA) molecular class with poor survival (copy-number-high/p53-altered). We conclude that MRI-based integrated radiogenomics profiling provides refined tumor characterization that may aid in prognostication and guide future treatment strategies in EC. Hoivik, Hodneland and colleagues employ convoluted neural networks alongside radiogenomic biomarkers to profile endometrial tumors. They identify an 11-gene high-risk signature validated with retrospective patient data.
C1 [Hoivik, Erling A.; Berg, Hege F.; Halle, Mari K.; Krakstad, Camilla] Univ Bergen, Ctr Canc Biomarkers, Dept Clin Sci, Bergen, Norway.
   [Hoivik, Erling A.; Berg, Hege F.; Halle, Mari K.; Krakstad, Camilla] Haukeland Hosp, Dept Obstet & Gynecol, Bergen, Norway.
   [Hoivik, Erling A.; Hodneland, Erlend; Dybvik, Julie A.; Wagner-Larsen, Kari S.; Fasmer, Kristine E.; Haldorsen, Ingfrid S.] Haukeland Hosp, Mohn Med Imaging & Visualizat Ctr MMIV, Dept Radiol, Bergen, Norway.
   [Hoivik, Erling A.; Hodneland, Erlend; Dybvik, Julie A.; Wagner-Larsen, Kari S.; Fasmer, Kristine E.; Haldorsen, Ingfrid S.] Univ Bergen, Dept Clin Med, Sect Radiol, Bergen, Norway.
C3 University of Bergen; University of Bergen; Haukeland University Hospital; University of Bergen; Haukeland University Hospital; University of Bergen
RP Hoivik, EA; Krakstad, C (corresponding author), Univ Bergen, Ctr Canc Biomarkers, Dept Clin Sci, Bergen, Norway.; Hoivik, EA; Krakstad, C (corresponding author), Haukeland Hosp, Dept Obstet & Gynecol, Bergen, Norway.; Hoivik, EA; Haldorsen, IS (corresponding author), Haukeland Hosp, Mohn Med Imaging & Visualizat Ctr MMIV, Dept Radiol, Bergen, Norway.; Hoivik, EA; Haldorsen, IS (corresponding author), Univ Bergen, Dept Clin Med, Sect Radiol, Bergen, Norway.
EM Erling.Hoivik@uib.no; Ingfrid.Haldorsen@uib.no; Camilla.Krakstad@uib.no
FU Norwegian Research Council [311350, 273280]; Helse Vest [F-10221, F-12542]; Trond Mohn Foundation [BFS2018TMT06]; Norwegian Cancer Society; University of Bergen
CR Aerts HJWL, 2014, NAT COMMUN, V5, P0, DOI 10.1038/ncomms5006
   Ao X, 2020, EXP THER MED, V20, P385, DOI 10.3892/etm.2020.8705
   Berg HF, 2021, COMMUN MED-LONDON, V1, P0, DOI 10.1038/s43856-021-00019-x
   Cerami E, 2012, CANCER DISCOV, V2, P401, DOI 10.1158/2159-8290.CD-12-0095
   Chen JY, 2021, J CANCER, V12, P726, DOI 10.7150/jca.50872
   Chen XJ, 2020, EUR RADIOL, V30, P4985, DOI 10.1007/s00330-020-06870-1
   Cicek Ozgun, 2016, MEDICAL IMAGE COMPUTING AND COMPUTER-ASSISTED INTERVENTION - MICCAI 2016. 19TH INTERNATIONAL CONFERENCE. PROCEEDINGS: LNCS 9901, V0, PP424, DOI 10.1007/978-3-319-46723-8_49
   Colombo N, 2016, ANN ONCOL, V27, P16, DOI 10.1093/annonc/mdv484
   Cox RW, 2004, NEUROIMAGE, V22, P0
   Dale AM, 1999, NEUROIMAGE, V9, P179, DOI 10.1006/nimg.1998.0395
   De Bernardi E, 2018, EJNMMI RES, V8, P0, DOI 10.1186/s13550-018-0441-1
   Dong HC, 2020, INT J ENV RES PUB HE, V17, P0, DOI 10.3390/ijerph17165993
   Engerud H, 2020, GYNECOL ONCOL, V157, P260, DOI 10.1016/j.ygyno.2020.01.020
   Expert Panel on GYN and OB Imaging, 2020, J AM COLL RADIOL, V17, PS472, DOI 10.1016/j.jacr.2020.09.001
   Fan M, 2020, NAT COMMUN, V11, P0, DOI 10.1038/s41467-020-18703-2
   Fasmer KE, 2021, J MAGN RESON IMAGING, V53, P928, DOI 10.1002/jmri.27444
   Gao JJ, 2013, SCI SIGNAL, V6, P0, DOI 10.1126/scisignal.2004088
   Getz G, 2013, NATURE, V497, P67, DOI 10.1038/nature12113
   Guo SQ, 2018, ONCOTARGET, V9, P680, DOI 10.18632/oncotarget.23090
   Haldorsen IS, 2016, CURR ONCOL REP, V18, P0, DOI 10.1007/s11912-016-0506-0
   Hance MW, 2012, J BIOL CHEM, V287, P0, DOI 10.1074/jbc.M112.389015
   Hodneland E, 2021, SCI REP-UK, V11, P0, DOI 10.1038/s41598-020-80068-9
   Jacob H, 2021, J CLIN MED, V10, P0, DOI 10.3390/jcm10030538
   Jiang GJ, 2019, THERANOSTICS, V9, P6501, DOI 10.7150/thno.34874
   Kong ZR, 2019, CANCER IMAGING, V19, P0, DOI 10.1186/s40644-019-0246-0
   Kusonmano K, 2018, PLOS ONE, V13, P0, DOI 10.1371/journal.pone.0206665
   Lambin P, 2017, NAT REV CLIN ONCOL, V14, P749, DOI 10.1038/nrclinonc.2017.141
   León-Castillo A, 2020, J PATHOL, V250, P323, DOI 10.1002/path.5372
   Li J, 2020, ONCOL LETT, V20, P0, DOI 10.3892/ol.2020.12118
   Liao HY, 2021, CLIN BIOCHEM, V92, P9, DOI 10.1016/j.clinbiochem.2021.03.003
   Lin YG, 2015, ONCOGENE, V34, P5418, DOI 10.1038/onc.2015.4
   Lloyd SP, 1957, TECHNICAL REPORT RR-5497, V0, P0
   Lo Gullo R, 2020, INSIGHTS IMAGING, V11, P0, DOI 10.1186/s13244-019-0795-6
   Lu HN, 2019, NAT COMMUN, V10, P0, DOI 10.1038/s41467-019-08718-9
   Lu KH, 2020, NEW ENGL J MED, V383, P2053, DOI 10.1056/NEJMra1514010
   Marnitz S, 2020, CANCERS, V12, P0, DOI 10.3390/cancers12092577
   Moussa AM, 2021, CURR ONCOL REP, V23, P0, DOI 10.1007/s11912-020-00994-9
   Oliphant TE, 2007, COMPUT SCI ENG, V9, P10, DOI 10.1109/MCSE.2007.58
   Raulf N, 2018, EUR J CANCER, V102, P52, DOI 10.1016/j.ejca.2018.07.123
   Shiri I, 2020, MOL IMAGING BIOL, V22, P1132, DOI 10.1007/s11307-020-01487-8
   Subramanian A, 2017, CELL, V171, P1437, DOI 10.1016/j.cell.2017.10.049
   Sung H, 2021, CA-CANCER J CLIN, V71, P209, DOI 10.3322/caac.21660
   Talhouk A, 2017, CANCER-AM CANCER SOC, V123, P802, DOI 10.1002/cncr.30496
   Tangen IL, 2016, ONCOTARGET, V7, P49289, DOI 10.18632/oncotarget.10334
   Tangen IL, 2014, EUR J CANCER, V50, P3003, DOI 10.1016/j.ejca.2014.09.003
   Teng YC, 2013, J OBSTET GYNAECOL RE, V39, P317, DOI 10.1111/j.1447-0756.2012.01970.x
   Thakur VS, 2019, ONCOGENE, V38, P6794, DOI 10.1038/s41388-019-0917-0
   Ueno Y, 2017, RADIOLOGY, V284, P748, DOI 10.1148/radiol.2017161950
   van der Walt S, 2014, PEERJ, V2, P0, DOI 10.7717/peerj.453
   van Griethuysen JJM, 2017, CANCER RES, V77, PE104, DOI 10.1158/0008-5472.CAN-17-0339
   Veeraraghavan H, 2020, SCI REP-UK, V10, P0, DOI 10.1038/s41598-020-72475-9
   Wik E, 2013, CLIN CANCER RES, V19, P1094, DOI 10.1158/1078-0432.CCR-12-3039
   Wischhusen J, 2020, FRONT IMMUNOL, V11, P0, DOI 10.3389/fimmu.2020.00951
   Woolrich MW, 2009, NEUROIMAGE, V45, PS173, DOI 10.1016/j.neuroimage.2008.10.055
   Xu XJ, 2019, FRONT ONCOL, V9, P0, DOI 10.3389/fonc.2019.01007
   Yan BC, 2021, EUR RADIOL, V31, P411, DOI 10.1007/s00330-020-07099-8
   Yan BC, 2020, J MAGN RESON IMAGING, V52, P1872, DOI 10.1002/jmri.27289
   Ytre-Hauge S, 2021, CLIN RADIOL, V76, P0, DOI 10.1016/j.crad.2020.07.037
   Ytre-Hauge S, 2018, J MAGN RESON IMAGING, V48, P1637, DOI 10.1002/jmri.26184
   Ytre-Hauge S, 2015, INT J GYNECOL CANCER, V25, P459, DOI 10.1097/IGC.0000000000000367
   Zhang Y, 2013, PLOS ONE, V8, P0, DOI 10.1371/journal.pone.0080071
   Zhang ZW, 2014, MOL MED, V20, P17, DOI 10.2119/molmed.2013.00102
   Zhou HY, 2020, ONCOL LETT, V20, P0, DOI 10.3892/ol.2020.11885
NR 63
TC 14
Z9 16
U1 0
U2 14
PU NATURE PORTFOLIO
PI BERLIN
PA HEIDELBERGER PLATZ 3, BERLIN, 14197, GERMANY
SN 
EI 2399-3642
J9 COMMUN BIOL
JI Commun. Biol.
PD DEC 6
PY 2021
VL 4
IS 1
BP 
EP 
DI 10.1038/s42003-021-02894-5
PG 12
WC Biology; Multidisciplinary Sciences
SC Life Sciences & Biomedicine - Other Topics; Science & Technology - Other Topics
GA XK3GI
UT WOS:000727357800001
PM 34873276
DA 2024-03-01
ER

PT J
AU Peng, H
   Huo, JH
   Li, B
   Cui, YY
   Zhang, H
   Zhang, L
   Ma, L
AF Peng, Hong
   Huo, Jiaohua
   Li, Bo
   Cui, Yuanyuan
   Zhang, Hao
   Zhang, Liang
   Ma, Lin
TI Predicting Isocitrate Dehydrogenase (IDH) Mutation Status in Gliomas Using Multiparameter MRI Radiomics Features
SO JOURNAL OF MAGNETIC RESONANCE IMAGING
LA English
DT Article; Early Access
DE multiparametric MRI; glioma; IDH; support vector machine
ID grade; classification; survival; system
AB Background Accurate and noninvasive detection of isocitrate dehydrogenase (IDH, including IDH1 and IDH2) status is clinically meaningful for molecular stratification of glioma, but remains challenging. Purpose To establish a model for classifying IDH status in gliomas based on multiparametric MRI. Study Type Retrospective, radiomics. Population In all, 105 consecutive cases of grade II-IV glioma with 50 IDH1 or IDH2 mutant (IDHm) and 55 IDH wildtype (IDHw) were separated into a training cohort (n = 73) and a test cohort (n = 32). Field Strength/Sequence Contrast-enhanced T-1-weighted (CE-T1W), T-2-weighted (T2W), and arterial spin labeling (ASL) images were acquired at 3.0T. Assessment Two doctors manually labeled the volume of interest (VOI) on CE-T1W, then T2W and ASL were coregistered to CE-T1W. A total of 851 radiomics features were extracted on each VOI of three sequences. From the training cohort, all radiomics features with age and gender were processed by the Mann-Whitney U-test, Pearson test, and least absolute shrinkage and selection operator to obtain optimal feature groups to train support vector machine models. The accuracy and area under curve (AUC) of all models for classifying the IDH status were calculated on the test cohort. Two subtasks were performed to verify the efficiency of texture features and the Pearson test in IDH status classification, respectively. Statistical Tests The permutation test with Bonferroni correction; chi-square test. Results The accuracy and AUC of the classifier, which combines the features of all three sequences, achieved 0.823 and 0.770 (P < 0.05), respectively. The best model established by texture features only had an AUC of 0.819 and an accuracy of 0.761. The best model established without the Pearson test got an AUC of 0.747 and an accuracy of 0.719. Data Conclusion IDH genotypes of glioma can be identified by radiomics features from multiparameter MRI. The Pearson test improved the performance of the IDH classification models. Level of Evidence 4 Technical Efficacy Stage 1
C1 [Peng, Hong; Cui, Yuanyuan; Zhang, Hao; Ma, Lin] Med Sch Chinese PLA, 28 Fuxing Rd, Beijing 100853, Peoples R China.
   [Peng, Hong; Cui, Yuanyuan; Zhang, Hao; Ma, Lin] Chinese Peoples Liberat Army Gen Hosp, Med Ctr 1, Dept Radiol, 28 Fuxing Rd, Beijing 100853, Peoples R China.
   [Huo, Jiaohua; Zhang, Liang] Xidian Univ, Sch Comp Sci & Engn, Xian 710065, Shaanxi, Peoples R China.
   [Li, Bo] Xiangtan Cent Hosp, Dept Radiol, Xiangtan, Peoples R China.
C3 Chinese People's Liberation Army General Hospital; Chinese People's Liberation Army General Hospital; Xidian University
RP Ma, L (corresponding author), Med Sch Chinese PLA, 28 Fuxing Rd, Beijing 100853, Peoples R China.; Ma, L (corresponding author), Chinese Peoples Liberat Army Gen Hosp, Med Ctr 1, Dept Radiol, 28 Fuxing Rd, Beijing 100853, Peoples R China.; Zhang, L (corresponding author), Xidian Univ, Sch Comp Sci & Engn, Xian 710065, Shaanxi, Peoples R China.
EM liangzhang@xidian.edu.cn; cjr.malin@vip.163.com
CR Bangalore Yogananda CG, 2020, NEURO-ONCOLOGY, V22, P402
   DeAngelis LM, 2001, NEW ENGL J MED, V344, P114, DOI 10.1056/NEJM200101113440207
   Golland P, 2003, LECT NOTES COMPUT SC, V2732, P330
   Han L, 2019, EUR J RADIOL, V112, P169, DOI 10.1016/j.ejrad.2019.01.025
   Hong EK, 2018, EUR RADIOL, V28, P4350, DOI 10.1007/s00330-018-5400-8
   Kim D, 2019, FRONT COMPUT NEUROSC, V13, P0, DOI 10.3389/fncom.2019.00052
   Kim M, 2020, EUR RADIOL, V30, P2142, DOI 10.1007/s00330-019-06548-3
   Labreche K, 2018, ACTA NEUROPATHOL, V135, P743, DOI 10.1007/s00401-018-1825-z
   Lee MK, 2020, EUR RADIOL, V30, P844, DOI 10.1007/s00330-019-06395-2
   Li YM, 2018, EUR RADIOL, V28, P2960, DOI 10.1007/s00330-017-5267-0
   Liu X, 2019, AGING-US, V11, P673, DOI 10.18632/aging.101769
   Liu ZY, 2019, ACAD RADIOL, V26, P1062, DOI 10.1016/j.acra.2018.09.022
   Louis DN, 2016, ACTA NEUROPATHOL, V131, P803, DOI 10.1007/s00401-016-1545-1
   Lu CF, 2018, CLIN CANCER RES, V24, P4429, DOI 10.1158/1078-0432.CCR-17-3445
   Lu H T, 2019, ZHONGHUA YI XUE ZA ZHI, V99, P3105, DOI 10.3760/cma.j.issn.0376-2491.2019.39.013
   Matsui Y, 2020, J NEURO-ONCOL, V146, P321, DOI 10.1007/s11060-019-03376-9
   Minniti G, 2014, J NEURO-ONCOL, V118, P377, DOI 10.1007/s11060-014-1443-0
   Neuhuser M, 2011, INT ENCY STAT SCI, V0, P1649
   Olar A, 2015, ACTA NEUROPATHOL, V129, P585, DOI 10.1007/s00401-015-1398-z
   Park YW, 2018, AM J NEURORADIOL, V39, P693, DOI 10.3174/ajnr.A5569
   RODGERS JL, 1988, AM STAT, V42, P59, DOI 10.2307/2685263
   Sanai N, 2012, J NEUROSURG, V116, P1182, DOI 10.3171/2012.2.JNS111228
   Shibahara I, 2015, NEURO-ONCOLOGY, V17, P136, DOI 10.1093/neuonc/nou112
   Sudre CH, 2020, BMC MED INFORM DECIS, V20, P0, DOI 10.1186/s12911-020-01163-5
   Suh CH, 2019, EUR RADIOL, V29, P745, DOI 10.1007/s00330-018-5608-7
   Tan Y, 2019, EUR RADIOL, V29, P3325, DOI 10.1007/s00330-019-06056-4
   Tibshirani R, 1996, J ROY STAT SOC B, V58, P267, DOI 10.1111/j.2517-6161.1996.tb02080.x
   van Griethuysen JJM, 2017, CANCER RES, V77, PE104, DOI 10.1158/0008-5472.CAN-17-0339
   Virtanen P, 2020, NAT METHODS, V17, P261, DOI 10.1038/s41592-019-0686-2
   Walker D G, 2001, AUSTRALAS RADIOL, V45, P472
   Wen PY, 2008, NEW ENGL J MED, V359, P492, DOI 10.1056/NEJMra0708126
   Xing Z, 2019, ACTA RADIOL, V60, P1663, DOI 10.1177/0284185119842288
   Yamashita K, 2016, AM J NEURORADIOL, V37, P58, DOI 10.3174/ajnr.A4491
   Yan R, 2018, J MAGN RESON IMAGING, V49, P808
   Yoo RE, 2020, EUR RADIOL, V30, P1202, DOI 10.1007/s00330-019-06379-2
   Yu JH, 2017, EUR RADIOL, V27, P3509, DOI 10.1007/s00330-016-4653-3
   Zhang X, 2018, J MAGN RESON IMAGING, V48, P916, DOI 10.1002/jmri.25960
NR 37
TC 26
Z9 26
U1 1
U2 20
PU WILEY
PI HOBOKEN
PA 111 RIVER ST, HOBOKEN 07030-5774, NJ USA
SN 1053-1807
EI 1522-2586
J9 J MAGN RESON IMAGING
JI J. Magn. Reson. Imaging
PD 2021 MAY
PY 2021
VL 53
IS 5
BP 1399
EP 1407
DI 10.1002/jmri.27434
EA NOV 2020
PG 9
WC Radiology, Nuclear Medicine & Medical Imaging
SC Radiology, Nuclear Medicine & Medical Imaging
GA RM3YL
UT WOS:000588451900001
PM 33179832
DA 2024-03-01
ER

PT J
AU Lee, M
   Wei, SZ
   Anaokar, J
   Uzzo, R
   Kutikov, A
AF Lee, Matthew
   Wei, Shuanzeng
   Anaokar, Jordan
   Uzzo, Robert
   Kutikov, Alexander
TI Kidney cancer management 3.0: can artificial intelligence make us better?
SO CURRENT OPINION IN UROLOGY
LA English
DT Review
DE artificial intelligence; deep learning; machine learning; renal cell carcinoma
ID renal-cell-carcinoma; deep-learning-model; ct texture analysis; clear-cell; neural-networks; radiomics; grade; mass; differentiation; predict
AB Purpose of review Artificial intelligence holds tremendous potential for disrupting clinical medicine. Here we review the current role of artificial intelligence in the kidney cancer space. Recent findings Machine learning and deep learning algorithms have been developed using information extracted from radiomic, histopathologic, and genomic datasets of patients with renal masses. Although artificial intelligence applications in medicine are still in their infancy, they already hold immediate promise to improve accuracy of renal mass characterization, grade, and prognostication. As algorithms become more robust and generalizable, artificial intelligence is poised to significantly disrupt kidney cancer care.
C1 [Lee, Matthew; Uzzo, Robert; Kutikov, Alexander] Fox Chase Canc Ctr, Div Urol Oncol, 333 Coffman Ave, Philadelphia, PA 19111 USA.
   [Wei, Shuanzeng] Fox Chase Canc Ctr, Dept Pathol, Philadelphia, PA 19111 USA.
   [Anaokar, Jordan] Fox Chase Canc Ctr, Dept Diagnost Imaging, Philadelphia, PA 19111 USA.
C3 Fox Chase Cancer Center; Fox Chase Cancer Center; Fox Chase Cancer Center
RP Lee, M (corresponding author), Fox Chase Canc Ctr, Div Urol Oncol, 333 Coffman Ave, Philadelphia, PA 19111 USA.
EM matthewlee019@gmail.com
CR Baghdadi A, 2020, BJU INT, V125, P553, DOI 10.1111/bju.14985
   Bektas CT, 2019, EUR RADIOL, V29, P1153, DOI 10.1007/s00330-018-5698-2
   Brennan K, 2020, JCO PRECIS ONCOL, V4, P1141, DOI 10.1200/PO.20.00015
   Campbell S, 2017, J UROLOGY, V198, P520, DOI 10.1016/j.juro.2017.04.100
   Checcucci E, 2020, MINERVA UROL NEFROL, V72, P49, DOI 10.23736/S0393-2249.19.03613-0
   Chen J, 2019, BJU INT, V0, P0
   Cheng J, 2020, NAT COMMUN, V11, P0, DOI 10.1038/s41467-020-15671-5
   Coy H, 2019, ABDOM RADIOL, V44, P2009, DOI 10.1007/s00261-019-01929-0
   Cui EM, 2020, EUR RADIOL, V30, P2912, DOI 10.1007/s00330-019-06601-1
   Divgi CR, 2013, J CLIN ONCOL, V31, P187, DOI 10.1200/JCO.2011.41.2445
   Eraslan G, 2019, NAT REV GENET, V20, P389, DOI 10.1038/s41576-019-0122-6
   Erdim C, 2020, ACAD RADIOL, V27, P1422, DOI 10.1016/j.acra.2019.12.015
   Feng Z, 2020, FRONT ONCOL, V10, P0, DOI 10.3389/fonc.2020.00279
   Feng ZC, 2018, EUR RADIOL, V28, P1625, DOI 10.1007/s00330-017-5118-z
   Fenstermaker M, 2020, UROLOGY, V144, P152, DOI 10.1016/j.urology.2020.05.094
   Haji-Momenian S, 2020, ABDOM RADIOL, V45, P789, DOI 10.1007/s00261-019-02336-1
   Han S, 2019, J DIGIT IMAGING, V32, P638, DOI 10.1007/s10278-019-00230-2
   He XP, 2020, ACAD RADIOL, V27, P157, DOI 10.1016/j.acra.2019.05.004
   He ZY, 2020, SCI REP-UK, V10, P0, DOI 10.1038/s41598-020-57670-y
   Holdbrook DA, 2018, JCO CLIN CANCER INFO, V2, P0, DOI 10.1200/CCI.17.00100
   Khene ZE, 2021, WORLD J UROL, V39, P3707, DOI 10.1007/s00345-020-03334-5
   Khoshdeli M, 2018, IEEE ENG MED BIO, V0, PP620, DOI 10.1109/EMBC.2018.8512357
   Kim JH, 2019, JAMA SURG, V154, P225, DOI 10.1001/jamasurg.2018.4602
   Kocak B, 2019, AM J ROENTGENOL, V212, PW55, DOI 10.2214/AJR.18.20443
   Kocak B, 2020, ACTA RADIOL, V61, P856, DOI 10.1177/0284185119881742
   Kocak B, 2019, AM J ROENTGENOL, V212, PW132, DOI 10.2214/AJR.18.20742
   Kocak B, 2018, EUR J RADIOL, V107, P149, DOI 10.1016/j.ejrad.2018.08.014
   Kutikov A, 2006, UROLOGY, V68, P737, DOI 10.1016/j.urology.2006.04.011
   Kutikov A, 2016, EUR UROL, V70, P403, DOI 10.1016/j.eururo.2016.04.001
   Kutikov A, 2011, EUR UROL, V60, P241, DOI 10.1016/j.eururo.2011.03.029
   Lambin P, 2017, NAT REV CLIN ONCOL, V14, P749, DOI 10.1038/nrclinonc.2017.141
   Lee H, 2018, MED PHYS, V45, P1550, DOI 10.1002/mp.12828
   Li P, 2018, MEDICINE, V97, P0, DOI 10.1097/MD.0000000000011839
   Li Q, 2020, J MAGN RESON IMAGING, V52, P1557, DOI 10.1002/jmri.27182
   Li YJ, 2020, ABDOM RADIOL, V45, P3193, DOI 10.1007/s00261-019-02269-9
   Li ZC, 2019, EUR RADIOL, V29, P3996, DOI 10.1007/s00330-018-5872-6
   Lin F, 2020, EUR J RADIOL, V129, P0, DOI 10.1016/j.ejrad.2020.109079
   Lin F, 2019, ABDOM RADIOL, V44, P2528, DOI 10.1007/s00261-019-01992-7
   Ljungberg B, 2020, EAU ANN C AMST 2020, V0, P0
   Lubner MG, 2020, RADIOL CLIN N AM, V58, P995, DOI 10.1016/j.rcl.2020.06.001
   Nazari M, 2020, RADIOL MED, V125, P754, DOI 10.1007/s11547-020-01169-z
   Oberai A, 2020, BRIT J RADIOL, V93, P0, DOI 10.1259/bjr.20200002
   Pedersen M, 2020, EUR J RADIOL, V133, P0, DOI 10.1016/j.ejrad.2020.109343
   Purkayastha S, 2020, SCI REP-UK, V10, P0, DOI 10.1038/s41598-020-76132-z
   Said D, 2020, ABDOM RADIOL, V45, P2840, DOI 10.1007/s00261-020-02540-4
   Schuettfort VM, 2020, CURR OPIN UROL, V30, P823, DOI 10.1097/MOU.0000000000000813
   Shu J, 2019, EUR J RADIOL, V121, P0, DOI 10.1016/j.ejrad.2019.108738
   Shuch B, 2015, EUR UROL, V67, P85, DOI 10.1016/j.eururo.2014.04.029
   Singh NP, 2020, MOL GENET GENOMICS, V295, P807, DOI 10.1007/s00438-020-01664-y
   Singh NP, 2018, COMPUT BIOL MED, V100, P92, DOI 10.1016/j.compbiomed.2018.06.030
   Smaldone MC, 2017, MED CARE, V55, P398, DOI 10.1097/MLR.0000000000000657
   Stanzione A, 2020, J DIGIT IMAGING, V33, P879, DOI 10.1007/s10278-020-00336-y
   Sun XQ, 2019, MEDICINE, V98, P0, DOI 10.1097/MD.0000000000015022
   Sun XY, 2020, AM J ROENTGENOL, V214, PW44, DOI 10.2214/AJR.19.21617
   Tabibu S, 2019, SCI REP-UK, V9, P0, DOI 10.1038/s41598-019-46718-3
   Tang W, 2020, BIOSCIENCE REPORTS, V40, P0
   Tegmark M, 2017, LIFE 3 0 BEING HUMA, V0, P0
   Tian K, 2019, PLOS ONE, V14, P0, DOI 10.1371/journal.pone.0222641
   Uhlig J, 2020, CANCERS, V12, P0, DOI 10.3390/cancers12103010
   Uhlig J, 2020, MEDICINE, V99, P0, DOI 10.1097/MD.0000000000019725
   Vendrami CL, 2020, ABDOM RADIOL, V45, P2797, DOI 10.1007/s00261-020-02637-w
   Yang RM, 2020, EUR RADIOL, V30, P1254, DOI 10.1007/s00330-019-06384-5
   Zhang GMY, 2019, CLIN RADIOL, V74, P287, DOI 10.1016/j.crad.2018.11.009
NR 63
TC 9
Z9 9
U1 2
U2 27
PU LIPPINCOTT WILLIAMS & WILKINS
PI PHILADELPHIA
PA TWO COMMERCE SQ, 2001 MARKET ST, PHILADELPHIA, PA 19103 USA
SN 0963-0643
EI 1473-6586
J9 CURR OPIN UROL
JI Curr. Opin. Urol.
PD JUL 15
PY 2021
VL 31
IS 4
BP 409
EP 415
DI 10.1097/MOU.0000000000000881
PG 7
WC Urology & Nephrology
SC Urology & Nephrology
GA SS8VR
UT WOS:000662031400019
PM 33882560
DA 2024-03-01
ER

PT J
AU Huang, YH
   Wei, LH
   Hu, YL
   Shao, N
   Lin, YY
   He, SF
   Shi, HJ
   Zhang, XL
   Lin, Y
AF Huang, Yuhong
   Wei, Lihong
   Hu, Yalan
   Shao, Nan
   Lin, Yingyu
   He, Shaofu
   Shi, Huijuan
   Zhang, Xiaoling
   Lin, Ying
TI Multi-Parametric MRI-Based Radiomics Models for Predicting Molecular Subtype and Androgen Receptor Expression in Breast Cancer
SO FRONTIERS IN ONCOLOGY
LA English
DT Article
DE breast cancer; radiomics; molecular subtype; androgen receptor; magnetic resonance imaging; machine learning
ID heterogeneity; strategy; features; target
AB Objective To investigate whether radiomics features extracted from multi-parametric MRI combining machine learning approach can predict molecular subtype and androgen receptor (AR) expression of breast cancer in a non-invasive way. Materials and Methods Patients diagnosed with clinical T2-4 stage breast cancer from March 2016 to July 2020 were retrospectively enrolled. The molecular subtypes and AR expression in pre-treatment biopsy specimens were assessed. A total of 4,198 radiomics features were extracted from the pre-biopsy multi-parametric MRI (including dynamic contrast-enhancement T1-weighted images, fat-suppressed T2-weighted images, and apparent diffusion coefficient map) of each patient. We applied several feature selection strategies including the least absolute shrinkage and selection operator (LASSO), and recursive feature elimination (RFE), the maximum relevance minimum redundancy (mRMR), Boruta and Pearson correlation analysis, to select the most optimal features. We then built 120 diagnostic models using distinct classification algorithms and feature sets divided by MRI sequences and selection strategies to predict molecular subtype and AR expression of breast cancer in the testing dataset of leave-one-out cross-validation (LOOCV). The performances of binary classification models were assessed via the area under the receiver operating characteristic curve (AUC), accuracy, sensitivity, specificity, positive predictive value (PPV), and negative predictive value (NPV). And the performances of multiclass classification models were assessed via AUC, overall accuracy, precision, recall rate, and F1-score. Results A total of 162 patients (mean age, 46.91 +/- 10.08 years) were enrolled in this study; 30 were low-AR expression and 132 were high-AR expression. HR+/HER2- cancers were diagnosed in 56 cases (34.6%), HER2+ cancers in 81 cases (50.0%), and TNBC in 25 patients (15.4%). There was no significant difference in clinicopathologic characteristics between low-AR and high-AR groups (P > 0.05), except the menopausal status, ER, PR, HER2, and Ki-67 index (P = 0.043, <0.001, <0.001, 0.015, and 0.006, respectively). No significant difference in clinicopathologic characteristics was observed among three molecular subtypes except the AR status and Ki-67 (P = <0.001 and 0.012, respectively). The Multilayer Perceptron (MLP) showed the best performance in discriminating AR expression, with an AUC of 0.907 and an accuracy of 85.8% in the testing dataset. The highest performances were obtained for discriminating TNBC vs. non-TNBC (AUC: 0.965, accuracy: 92.6%), HER2+ vs. HER2- (AUC: 0.840, accuracy: 79.0%), and HR+/HER2- vs. others (AUC: 0.860, accuracy: 82.1%) using MLP as well. The micro-AUC of MLP multiclass classification model was 0.896, and the overall accuracy was 0.735. Conclusions Multi-parametric MRI-based radiomics combining with machine learning approaches provide a promising method to predict the molecular subtype and AR expression of breast cancer non-invasively.
C1 [Huang, Yuhong; Hu, Yalan; Shao, Nan; Lin, Ying] Sun Yat Sen Univ, Affiliated Hosp 1, Breast Dis Ctr, Guangzhou, Peoples R China.
   [Wei, Lihong; Shi, Huijuan] Sun Yat Sen Univ, Affiliated Hosp 1, Dept Pathol, Guangzhou, Peoples R China.
   [Lin, Yingyu; He, Shaofu; Zhang, Xiaoling] Sun Yat Sen Univ, Affiliated Hosp 1, Dept Radiol, Guangzhou, Peoples R China.
C3 Sun Yat Sen University; Sun Yat Sen University; Sun Yat Sen University
RP Lin, Y (corresponding author), Sun Yat Sen Univ, Affiliated Hosp 1, Breast Dis Ctr, Guangzhou, Peoples R China.; Zhang, XL (corresponding author), Sun Yat Sen Univ, Affiliated Hosp 1, Dept Radiol, Guangzhou, Peoples R China.
EM zhxiaol6@mail.sysu.edu.cn; linying3@mail.sysu.edu.cn
FU Sun Yat-Sen University Clinical Research 5010 Program [2016007]
CR Akashi M, 2020, BREAST CANCER RES TR, V184, P277, DOI 10.1007/s10549-020-05855-4
   Aleskandarany MA, 2016, BREAST CANCER RES TR, V159, P215, DOI 10.1007/s10549-016-3934-5
   Baltzer P, 2020, EUR RADIOL, V30, P1436, DOI 10.1007/s00330-019-06510-3
   Berg WA, 2012, JAMA-J AM MED ASSOC, V307, P1394, DOI 10.1001/jama.2012.388
   Bickelhaupt S, 2017, J MAGN RESON IMAGING, V46, P604, DOI 10.1002/jmri.25606
   Bozovic-Spasojevic I, 2017, CLIN CANCER RES, V23, P2702, DOI 10.1158/1078-0432.CCR-16-0979
   Chang RF, 2016, MAGN RESON IMAGING, V34, P809, DOI 10.1016/j.mri.2016.03.001
   Chaudhury B, 2015, J MAGN RESON IMAGING, V42, P1421, DOI 10.1002/jmri.24921
   Chen SJ, 2020, FRONT ONCOL, V10, P0, DOI 10.3389/fonc.2020.01410
   Clarke R, 2015, MOL CELL ENDOCRINOL, V418, P220, DOI 10.1016/j.mce.2015.09.035
   Di Leone A, 2021, EUR REV MED PHARMACO, V25, P1910, DOI 10.26355/eurrev_202102_25087
   Dieci MV, 2018, SEMIN CANCER BIOL, V52, P16, DOI 10.1016/j.semcancer.2017.10.003
   Duffy MJ, 2018, BREAST CANCER RES TR, V170, P213, DOI 10.1007/s10549-018-4753-7
   Fan M, 2019, EUR RADIOL, V29, P4456, DOI 10.1007/s00330-018-5891-3
   Fan M, 2018, J MAGN RESON IMAGING, V48, P237, DOI 10.1002/jmri.25921
   Gatenby RA, 2013, RADIOLOGY, V269, P8, DOI 10.1148/radiol.13122697
   Geady C, 2020, PHYS MEDICA, V72, P142, DOI 10.1016/j.ejmp.2020.03.018
   Gerratana L, 2018, CANCER TREAT REV, V68, P102, DOI 10.1016/j.ctrv.2018.06.005
   Goldhirsch A, 2011, ANN ONCOL, V22, P1736, DOI 10.1093/annonc/mdr304
   Gonzalez-Ericsson PI, 2020, J PATHOL, V250, P667, DOI 10.1002/path.5406
   Gucalp A, 2013, CLIN CANCER RES, V19, P5505, DOI 10.1158/1078-0432.CCR-12-3327
   Ha R, 2019, J DIGIT IMAGING, V32, P276, DOI 10.1007/s10278-019-00179-2
   Hwang KT, 2020, J CLIN MED, V9, P0, DOI 10.3390/jcm9041083
   Iima M, 2020, J MAGN RESON IMAGING, V52, P70, DOI 10.1002/jmri.26908
   Jahan N, 2021, MOL CELL ENDOCRINOL, V531, P0, DOI 10.1016/j.mce.2021.111324
   Jemal A, 2011, CA-CANCER J CLIN, V61, P134, DOI 10.3322/caac.20115
   Jiang M, 2021, EUR RADIOL, V31, P3673, DOI 10.1007/s00330-020-07544-8
   Kato F, 2016, EUR J RADIOL, V85, P96, DOI 10.1016/j.ejrad.2015.10.018
   Kayadibi Y, 2022, ACAD RADIOL, V29, PS116, DOI 10.1016/j.acra.2021.02.001
   Kensler KH, 2019, JNCI-J NATL CANCER I, V111, P700, DOI 10.1093/jnci/djy173
   Koboldt DC, 2012, NATURE, V490, P61, DOI 10.1038/nature11412
   Kraby MR, 2018, BREAST CANCER RES TR, V172, P283, DOI 10.1007/s10549-018-4904-x
   La Forgia D, 2020, DIAGNOSTICS, V10, P0, DOI 10.3390/diagnostics10090708
   Lee JY, 2022, EUR RADIOL, V32, P650, DOI 10.1007/s00330-021-08146-8
   Lehrer Michael, 2017, ONCOSCIENCE, V4, P57, DOI 10.18632/oncoscience.353
   Leithner D, 2020, J CLIN MED, V9, P0, DOI 10.3390/jcm9061853
   Leithner D, 2020, MOL IMAGING BIOL, V22, P453, DOI 10.1007/s11307-019-01383-w
   Mansouri H, 2020, CANCERS, V12, P0, DOI 10.3390/cancers12051244
   Maximiano S, 2016, BIODRUGS, V30, P75, DOI 10.1007/s40259-016-0162-9
   Mayer IA, 2014, CLIN CANCER RES, V20, P782, DOI 10.1158/1078-0432.CCR-13-0583
   Montemezzi S, 2018, EUR J RADIOL, V108, P120, DOI 10.1016/j.ejrad.2018.09.024
   Ni M, 2020, BMC CANCER, V20, P0, DOI 10.1186/s12885-020-07557-y
   Peng HC, 2005, IEEE T PATTERN ANAL, V27, P1226, DOI 10.1109/TPAMI.2005.159
   Pietri E, 2016, ENDOCR-RELAT CANCER, V23, PR485, DOI 10.1530/ERC-16-0190
   Rohani N, 2020, FRONT GENET, V11, P0, DOI 10.3389/fgene.2020.553587
   Rohanizadegan M, 2018, CANCER GENET-NY, V228, P159, DOI 10.1016/j.cancergen.2018.02.002
   Speiser JL, 2019, EXPERT SYST APPL, V134, P93, DOI 10.1016/j.eswa.2019.05.028
   Tomaszewski MR, 2021, RADIOLOGY, V298, P505, DOI 10.1148/radiol.2021202553
   Tomaszewski MR, 2021, NMR BIOMED, V34, P0, DOI 10.1002/nbm.4454
   Umutlu L, 2021, CANCERS, V13, P0, DOI 10.3390/cancers13122928
   Vasiliou SK, 2019, CRIT REV CL LAB SCI, V56, P200, DOI 10.1080/10408363.2019.1575643
   Vera-Badillo FE, 2014, JNCI-J NATL CANCER I, V106, P0, DOI 10.1093/jnci/djt319
   Waks Adrienne G, 2019, JAMA, V321, P288, DOI 10.1001/jama.2018.19323
   Witzel I, 2019, BRIT J CANCER, V121, P1009, DOI 10.1038/s41416-019-0630-3
   Wu JD, 2021, J PERS MED, V11, P0, DOI 10.3390/jpm11020061
   Xie TW, 2019, EUR RADIOL, V29, P2535, DOI 10.1007/s00330-018-5804-5
   Yamaguchi K, 2015, BREAST CANCER-TOKYO, V22, P496, DOI 10.1007/s12282-013-0512-0
   Yamamoto S, 2015, RADIOLOGY, V275, P384, DOI 10.1148/radiol.15142698
   Youk JH, 2012, EUR RADIOL, V22, P1724, DOI 10.1007/s00330-012-2425-2
   Young JA, 2021, CANCER J, V27, P50, DOI 10.1097/PPO.0000000000000495
NR 60
TC 31
Z9 34
U1 11
U2 29
PU FRONTIERS MEDIA SA
PI LAUSANNE
PA AVENUE DU TRIBUNAL FEDERAL 34, LAUSANNE, CH-1015, SWITZERLAND
SN 2234-943X
EI 
J9 FRONT ONCOL
JI Front. Oncol.
PD AUG 18
PY 2021
VL 11
IS 
BP 
EP 
DI 10.3389/fonc.2021.706733
PG 18
WC Oncology
SC Oncology
GA UM8SG
UT WOS:000693595000001
PM 34490107
DA 2024-03-01
ER

PT J
AU He, L
   Li, ZH
   Chen, X
   Huang, YQ
   Yan, LX
   Liang, CH
   Liu, ZY
AF He, Lan
   Li, Zhenhui
   Chen, Xin
   Huang, Yanqi
   Yan, Lixu
   Liang, Changhong
   Liu, Zaiyi
TI A radiomics prognostic scoring system for predicting progression-free survival in patients with stage IV non-small cell lung cancer treated with platinum-based chemotherapy
SO CHINESE JOURNAL OF CANCER RESEARCH
LA English
DT Article
DE Non-small cell lung cancer; radiomics; prognostic scoring system; progression-free survival; platinum-based chemotherapy
ID linear-models; biomarker; heterogeneity; radiotherapy; regression; diagnosis; disease
AB Objective: To develop and validate a radiomics prognostic scoring system (RPSS) for prediction of progression-free survival (PFS) in patients with stage IV non-small cell lung cancer (NSCLC) treated with platinum-based chemotherapy. Methods: In this retrospective study, four independent cohorts of stage IV NSCLC patients treated with platinum-based chemotherapy were included for model construction and validation (Discovery: n=159; Internal validation: n=156; External validation: n=81, Mutation validation: n=64). First, a total of 1,182 three-dimensional radiomics features were extracted from pre-treatment computed tomography (CT) images of each patient. Then, a radiomics signature was constructed using the least absolute shrinkage and selection operator method (LASSO) penalized Cox regression analysis. Finally, an individualized prognostic scoring system incorporating radiomics signature and clinicopathologic risk factors was proposed for PFS prediction. Results: The established radiomics signature consisting of 16 features showed good discrimination for classifying patients with high-risk and low-risk progression to chemotherapy in all cohorts (All P<0.05). On the multivariable analysis, independent factors for PFS were radiomics signature, performance status (PS), and N stage, which were all selected into construction of RPSS. The RPSS showed significant prognostic performance for predicting PFS in discovery [C-index: 0.772, 95% confidence interval (95% CI): 0.765-0.779], internal validation (C-index: 0.738, 95% CI: 0.730-0.746), external validation (C-index: 0.750, 95% CI: 0.734-0.765), and mutation validation (C-index: 0.739, 95% CI: 0.720-0.758). Decision curve analysis revealed that RPSS significantly outperformed the clinicopathologic-based model in terms of clinical usefulness (All P<0.05). Conclusions: This study established a radiomics prognostic scoring system as RPSS that can be conveniently used to achieve individualized prediction of PFS probability for stage IV NSCLC patients treated with platinum-based chemotherapy, which holds promise for guiding personalized pre-therapy of stage IV NSCLC.
C1 [He, Lan; Li, Zhenhui; Huang, Yanqi; Liang, Changhong; Liu, Zaiyi] Guangdong Acad Med Sci, Guangdong Prov Peoples Hosp, Dept Radiol, 106 Zhongshan Er Rd, Guangzhou 510080, Peoples R China.
   [Li, Zhenhui] Kunming Med Univ, Yunnan Canc Hosp, Yunnan Canc Ctr, Affiliated Hosp 3,Dept Radiol, Kunming 650118, Yunnan, Peoples R China.
   [Chen, Xin] South China Univ Technol, Sch Med, Guangzhou Peoples Hosp 1, Dept Radiol, Guangzhou 510120, Peoples R China.
   [Huang, Yanqi] Southern Med Univ, Sch Clin Med 2, Guangzhou 510515, Peoples R China.
   [Yan, Lixu] Guangdong Acad Med Sci, Guangdong Prov Peoples Hosp, Dept Pathol, Guangzhou 510080, Peoples R China.
C3 Guangdong Academy of Medical Sciences & Guangdong General Hospital; Southern Medical University - China; Kunming Medical University; South China University of Technology; Southern Medical University - China; Southern Medical University - China; Guangdong Academy of Medical Sciences & Guangdong General Hospital
RP Liang, CH; Liu, ZY (corresponding author), Guangdong Acad Med Sci, Guangdong Prov Peoples Hosp, Dept Radiol, 106 Zhongshan Er Rd, Guangzhou 510080, Peoples R China.
EM liangchanghong@gdph.org.cn; zyliu@163.com
FU National Key Research and Development Plan of China [2017YFC1309100]; National Science Fund for Distinguished Young Scholars [81925023]; National Natural Scientific Foundation of China [81771912, 81901910, 82072090, 82001986]
CR Acharya UR, 2011, IEEE T INF TECHNOL B, V15, P449, DOI 10.1109/TITB.2011.2119322
   Unknown -, 2017, J CLIN ONCOL, V35, P3484
   Bortolotto C, 2021, EXPERT REV ANTICANC, V21, P257, DOI 10.1080/14737140.2021.1852935
   Buyske S, 2000, J AM STAT ASSOC, V95, P249, DOI 10.2307/2669542
   Caudell JJ, 2017, LANCET ONCOL, V18, PE266, DOI 10.1016/S1470-2045(17)30252-8
   Collins GS, 2015, J CLIN EPIDEMIOL, V68, P112, DOI 10.1016/j.jclinepi.2014.11.010
   de Jong EEC, 2017, EUR J NUCL MED MOL I, V44, P8, DOI 10.1007/s00259-016-3498-y
   Edge SB, 2010, AJCC CANCER STAGING MANUAL, V0, P0
   Fisher R, 2013, BRIT J CANCER, V108, P479, DOI 10.1038/bjc.2012.581
   Fitzgerald M, 2015, JAMA-J AM MED ASSOC, V313, P409, DOI 10.1001/jama.2015.37
   Friedman J, 2010, J STAT SOFTW, V33, P1, DOI 10.18637/jss.v033.i01
   Gerlinger M, 2012, NEW ENGL J MED, V366, P883, DOI 10.1056/NEJMoa1113205
   Giovannetti E, 2012, PHARMACOGENOMICS, V13, P1073, DOI 10.2217/PGS.12.91
   Hanna N, 1900, V603, V0, P0
   Harrell FE, 2015, SPRINGER SER STAT, V0, P0, DOI DOI 10.1007/978-3-319-19425-7
   Harrell FE, 1996, STAT MED, V15, P361, DOI 10.1002/(SICI)1097-0258(19960229)15:4<361::AID-SIM168>3.0.CO;2-4
   Heagerty PJ, 2005, BIOMETRICS, V61, P92, DOI 10.1111/j.0006-341X.2005.030814.x
   Huang YQ, 2016, J CLIN ONCOL, V34, P2157, DOI 10.1200/JCO.2015.65.9128
   Huang YQ, 2016, RADIOLOGY, V281, P947, DOI 10.1148/radiol.2016152234
   Huitzil-Melendez FD, 2010, J CLIN ONCOL, V28, P2889, DOI 10.1200/JCO.2009.25.9895
   Jemal A, 2011, CA-CANCER J CLIN, V61, P134, DOI 10.3322/caac.20115
   Kerr KF, 2016, J CLIN ONCOL, V34, P2534, DOI 10.1200/JCO.2015.65.5654
   Khorrami M, 2019, RADIOL-ARTIF INTELL, V1, P0, DOI 10.1148/ryai.2019180012
   Lambin P, 2012, EUR J CANCER, V48, P441, DOI 10.1016/j.ejca.2011.11.036
   Lancia A, 2019, ANN TRANSL MED, V7, P0, DOI 10.21037/atm.2019.07.02
   Lee SM, 2017, J CLIN ONCOL, V35, P402, DOI 10.1200/JCO.2016.68.1841
   Marusyk A, 2012, NAT REV CANCER, V12, P323, DOI 10.1038/nrc3261
   Mauguen A, 2013, LANCET ONCOL, V14, P619, DOI 10.1016/S1470-2045(13)70158-X
   Papadaki C, 2014, BRIT J CANCER, V111, P1757, DOI 10.1038/bjc.2014.492
   Pepe MS, 2014, JNCI-J NATL CANCER I, V106, P0, DOI 10.1093/jnci/dju041
   Pilkington G, 2015, THORAX, V70, P359, DOI 10.1136/thoraxjnl-2014-205914
   Segal E, 2007, NAT BIOTECHNOL, V25, P675, DOI 10.1038/nbt1306
   Siegel RL, 2017, CA-CANCER J CLIN, V67, P7, DOI 10.3322/caac.21387
   Song JD, 2018, CLIN CANCER RES, V24, P3583, DOI 10.1158/1078-0432.CCR-17-2507
   Steyerberg EW, 2010, EPIDEMIOLOGY, V21, P128, DOI 10.1097/EDE.0b013e3181c30fb2
   Tangri N, 2011, JAMA-J AM MED ASSOC, V305, P1553, DOI 10.1001/jama.2011.451
   ten Haaf K, 2017, PLOS MED, V14, P0, DOI 10.1371/journal.pmed.1002277
   Thawani R, 2018, LUNG CANCER, V115, P34, DOI 10.1016/j.lungcan.2017.10.015
   Tibshirani R, 1996, J ROY STAT SOC B, V58, P267, DOI 10.1111/j.2517-6161.1996.tb02080.x
   Verma V, 2017, JNCI-J NATL CANCER I, V0, P109
   Yin JY, 2016, CANCER LETT, V377, P65, DOI 10.1016/j.canlet.2016.04.029
   Zhang Q, 2014, CANCER CHEMOTH PHARM, V74, P839, DOI 10.1007/s00280-014-2513-x
   Zwanenburg A, 2020, RADIOLOGY, V295, P328, DOI 10.1148/radiol.2020191145
NR 43
TC 7
Z9 7
U1 2
U2 9
PU CHINESE JOURNAL CANCER RESEARCH CO
PI BEIJING
PA LTD PEKING U CANCER HOSP & INST, NO 52, FUCHENG RD, HAIDIAN, BEIJING, 100142, PEOPLES R CHINA
SN 1000-9604
EI 1993-0631
J9 CHINESE J CANCER RES
JI Chin. J. Cancer Res.
PD OCT 15
PY 2021
VL 33
IS 5
BP 592
EP +
DI 10.21147/j.issn.1000-9604.2021.05.06
PG 23
WC Oncology
SC Oncology
GA WR8RM
UT WOS:000714762200006
PM 34815633
DA 2024-03-01
ER

PT J
AU Choe, J
   Lee, SM
   Kim, W
   Do, KH
   Kim, S
   Choi, S
   Seo, JB
AF Choe, Jooae
   Lee, Sang Min
   Kim, Wooil
   Do, Kyung-Hyun
   Kim, Seonok
   Choi, Sehoon
   Seo, Joon Beom
TI CT radiomics-based prediction of anaplastic lymphoma kinase and epidermal growth factor receptor mutations in lung adenocarcinoma
SO EUROPEAN JOURNAL OF RADIOLOGY
LA English
DT Article; Early Access
DE Lung cancer; Adenocarcinoma; Radiomics
ID imaging phenotypes; egfr; alk; features; pattern
AB Purpose: To develop and validate a CT-based radiomic model to simultaneously diagnose anaplastic lymphoma kinase (ALK) rearrangements and epidermal growth factor receptor (EGFR) mutation status of lung adenocarcinoma and to assess whether peritumoural radiomic features add value in the prediction of mutation status. Methods: 503 patients with pathologically proven lung adenocarcinoma containing information on the mutation status were retrospectively included. Intratumoural and peritumoural radiomic features of the primary lesion were extracted from CT. We proposed two-level stepwise binary radiomics-based classification models to diagnose ALK (step1) and EGFR mutation status (step2). The performance of proposed models and added value of peritumoural radiomic features were evaluated by using the areas under receiver operating characteristic curves (AUC) and Obuchowski index in the development and validation sets. Results: Regarding the prediction of ALK rearrangement, the diagnostic performance of the intratumoural radiomic model showed the AUC of 0.77 and 0.68 for the development and validation sets, respectively. As for EGFR mutation, the diagnostic performance of the intratumoural radiomic model showed the AUCs of 0.64 and 0.62 for the development and validation sets, respectively. The radiomics added value to the model based on clinical features (development set [radiomics + clinical model vs. clinical model]: Obuchowski index, 0.76 vs. 0.66, p < 0.001; validation set: 0.69 vs. 0.61, p = 0.075). Adding peritumoural features resulted in no improvement in terms of model performance. Conclusion: The CT radiomics-based model allowed the simultaneous prediction of the presence of ALK and EGFR mutations while adding value to the clinical features.
C1 [Choe, Jooae; Lee, Sang Min; Do, Kyung-Hyun; Seo, Joon Beom] Univ Ulsan, Coll Med, Asan Med Ctr, Dept Radiol, 88 Olympic Ro 43 Gil, Seoul 138736, South Korea.
   [Choe, Jooae; Lee, Sang Min; Do, Kyung-Hyun; Seo, Joon Beom] Univ Ulsan, Coll Med, Asan Med Ctr, Res Inst Radiol, 88 Olympic Ro 43 Gil, Seoul 138736, South Korea.
   [Kim, Wooil] Univ Virginia Hlth Syst, Dept Radiol & Med Imaging, Charlottesville, VA USA.
   [Kim, Seonok] Univ Ulsan, Coll Med, Asan Med Ctr, Dept Med Stat, Seoul, South Korea.
   [Choi, Sehoon] Univ Ulsan, Coll Med, Asan Med Ctr, Dept Cardiothorac Surg, Seoul, South Korea.
C3 University of Ulsan; Asan Medical Center; University of Ulsan; Asan Medical Center; University of Virginia; University of Ulsan; Asan Medical Center; University of Ulsan; Asan Medical Center
RP Lee, SM (corresponding author), Univ Ulsan, Coll Med, Asan Med Ctr, Dept Radiol, 88 Olympic Ro 43 Gil, Seoul 138736, South Korea.; Lee, SM (corresponding author), Univ Ulsan, Coll Med, Asan Med Ctr, Res Inst Radiol, 88 Olympic Ro 43 Gil, Seoul 138736, South Korea.
EM sangmin.lee.md@gmail.com
FU Basic Science Research Program through the National Research Foundation of Korea (NRF) - Ministry of Science, ICT & Future Planning, South Korea [NRF-2016R1A2B1016355]
CR Aerts HJWL, 2014, NAT COMMUN, V5, P0, DOI 10.1038/ncomms5006
   Beig N, 2019, RADIOLOGY, V290, P783, DOI 10.1148/radiol.2018180910
   Breiman L, 2001, MACH. LEARN., V45, P5, DOI 10.1023/A:1010933404324
   Calvayrac O, 2017, EUR RESPIR J, V49, P0, DOI 10.1183/13993003.01734-2016
   Choe J, 2019, RADIOLOGY, V292, P365, DOI 10.1148/radiol.2019181960
   Gainor JF, 2013, CLIN CANCER RES, V19, P4273, DOI 10.1158/1078-0432.CCR-13-0318
   Gevaert O, 2017, SCI REP-UK, V7, P0, DOI 10.1038/srep41674
   Horvat N, 2018, RADIOLOGY, V287, P833, DOI 10.1148/radiol.2018172300
   Hwang HJ, 2021, KOREAN J RADIOL, V22, P281, DOI 10.3348/kjr.2020.0603
   Kadota K, 2015, J THORAC ONCOL, V10, P806, DOI 10.1097/JTO.0000000000000486
   Lambin P, 2017, NAT REV CLIN ONCOL, V14, P749, DOI 10.1038/nrclinonc.2017.141
   Lee G, 2017, EUR J RADIOL, V86, P297, DOI 10.1016/j.ejrad.2016.09.005
   Liu Y, 2016, CLIN LUNG CANCER, V17, P441, DOI 10.1016/j.cllc.2016.02.001
   Liu Y, 2016, RADIOLOGY, V280, P271, DOI 10.1148/radiol.2016151455
   Mitchell MW, 2011, OPEN J STAT, V1, P205, DOI 10.4236/ojs.2011.13024
   Pan YJ, 2014, LUNG CANCER, V84, P121, DOI 10.1016/j.lungcan.2014.02.007
   Park JE, 2020, RADIOLOGY, V294, P388, DOI 10.1148/radiol.2019190913
   Pinheiro G, 2020, SCI REP-UK, V10, P0, DOI 10.1038/s41598-020-60202-3
   Remon J, 2019, J THORAC ONCOL, V14, P1134, DOI 10.1016/j.jtho.2019.03.022
   Song L, 2020, FRONT ONCOL, V10, P0, DOI 10.3389/fonc.2020.00369
   Van Calster B, 2012, EUR J EPIDEMIOL, V27, P761, DOI 10.1007/s10654-012-9733-3
   Velazquez ER, 2017, CANCER RES, V77, P3922, DOI 10.1158/0008-5472.CAN-17-0122
   Wang S, 2019, EUR RESPIR J, V53, P0, DOI 10.1183/13993003.00986-2018
   Wang X, 2019, EUR RADIOL, V29, P6049, DOI 10.1007/s00330-019-06084-0
   Yamamoto S, 2014, RADIOLOGY, V272, P568, DOI 10.1148/radiol.14140789
   Yip SSF, 2017, SCI REP-UK, V7, P0, DOI 10.1038/s41598-017-02425-5
   Yoon HJ, 2015, MEDICINE, V94, P0, DOI 10.1097/MD.0000000000001753
   Zhou M, 2018, RADIOLOGY, V286, P307, DOI 10.1148/radiol.2017161845
NR 28
TC 10
Z9 11
U1 3
U2 14
PU ELSEVIER IRELAND LTD
PI CLARE
PA ELSEVIER HOUSE, BROOKVALE PLAZA, EAST PARK SHANNON, CO, CLARE, 00000, IRELAND
SN 0720-048X
EI 1872-7727
J9 EUR J RADIOL
JI Eur. J. Radiol.
PD 2021 JUN
PY 2021
VL 139
IS 
BP 
EP 
DI 10.1016/j.ejrad.2021.109710
EA APR 2021
PG 9
WC Radiology, Nuclear Medicine & Medical Imaging
SC Radiology, Nuclear Medicine & Medical Imaging
GA SU4XE
UT WOS:000663141600009
PM 33862316
DA 2024-03-01
ER

PT J
AU Mbugua, SN
   Njenga, LW
   Odhiambo, RA
   Wandiga, SO
   Onani, MO
AF Mbugua, Simon N.
   Njenga, Lydia W.
   Odhiambo, Ruth A.
   Wandiga, Shem O.
   Onani, Martin O.
TI Beyond DNA-targeting in Cancer Chemotherapy. Emerging Frontiers - A Review
SO CURRENT TOPICS IN MEDICINAL CHEMISTRY
LA English
DT Review
DE Cancer; Immunotherapy; Liposomes; Gene therapy; Exosomes; Tumour ablation
ID solid lipid nanoparticles; ablative radiation-therapy; drug-delivery system; cell lung-cancer; gene-therapy; combination therapy; radiofrequency ablation; tumor; immunotherapy; carriers
AB Modern anti-cancer drugs target DNA specifically for rapid division of malignant cells. One downside of this approach is that they also target other rapidly dividing healthy cells, such as those involved in hair growth leading to serious toxic side effects and hair loss. Therefore, it would be better to develop novel agents that address cellular signaling mechanisms unique to cancerous cells, and new research is now focussing on such approaches. Although the classical chemotherapy area involving DNA as the set target continues to produce important findings, nevertheless, a distinctly discernible emerging trend is the divergence from the cisplatin operation model that uses the metal as the primary active center of the drug. Many successful anti-cancer drugs present arc associated with elevated toxicity levels. Cancers also develop immunity against most therapies and the area of cancer research can, therefore, be seen as an area with a high unaddressed need. Hence, ongoing work into cancer pathogenesis is important to create accurate preclinical tests that can contribute to the development of innovative drugs to manage and treat cancer. Some of the emergent frontiers utilizing different approaches include nanoparticles delivery, use of quantum dots, metal complexes, tumor ablation, magnetic hypothermia and hyperthermia by use of Superparamagnetic Iron oxide Nanostructures, pathomics and radiomics, laser surgery and exosomes. This review summarizes these new approaches in good detail, giving critical views with necessary comparisons. It also delves into what they carry for the future, including their advantages and disadvantages.
C1 [Mbugua, Simon N.; Njenga, Lydia W.; Odhiambo, Ruth A.; Wandiga, Shem O.] Univ Nairobi, Dept Chem, POB 30197-00100, Nairobi, Kenya.
   [Onani, Martin O.] Univ Western Cape, Dept Chem, Organometall & Nanomat, Private Bag X17, ZA-7535 Bellville, South Africa.
C3 University of Nairobi; University of the Western Cape
RP Onani, MO (corresponding author), Univ Western Cape, Dept Chem, Organometall & Nanomat, Private Bag X17, ZA-7535 Bellville, South Africa.
EM monani@uwc.ac.za
FU International Science Program, ISP under the KEN -01 project; National Research Foundation NRF, South Africa [CSUR160323161066]
CR Abd El-Razek SE, 2020, J MOL STRUCT, V1203, P0, DOI 10.1016/j.molstruc.2019.127381
   Ahmed KS, 2019, J DRUG TARGET, V27, P742, DOI 10.1080/1061186X.2018.1527337
   Akter M, 2018, J ADV RES, V9, P1, DOI 10.1016/j.jare.2017.10.008
   Alavi Mehran, 2019, DRUG METABOLISM AND PERSONALIZED THERAPY, V34, P20180032, DOI 10.1515/dmpt-2018-0032
   Albuquerque K, 2020, INT J RADIAT ONCOL, V106, P464, DOI 10.1016/j.ijrobp.2019.10.042
   Altemimi A, 2017, PLANTS-BASEL, V6, P0, DOI 10.3390/plants6040042
   Amini SM, 2018, ARTIF CELL NANOMED B, V46, P1452, DOI 10.1080/21691401.2017.1373656
   ANGHILERI LJ, 1988, NEOPLASMA, V35, P489
   Unknown -, 2020, J MED VIROL, V0, P0, DOI DOI 10.1002/jmv.25709
   Atef M, 2014, INT J BIOL MACROMOL, V70, P537, DOI 10.1016/j.ijbiomac.2014.07.013
   Au KH, 2018, ORAL ONCOL, V77, P16, DOI 10.1016/j.oraloncology.2017.12.004
   Aubrey BJ, 2018, CELL DEATH DIFFER, V25, P104, DOI 10.1038/cdd.2017.169
   Auloge P, 2019, PRESSE MED, V48, P1146, DOI 10.1016/j.lpm.2019.10.011
   Babu LT, 2017, MINI-REV MED CHEM, V17, P1406, DOI 10.2174/1389557517666170315125504
   Baenas N, 2019, FOOD CHEM, V274, P872, DOI 10.1016/j.foodchem.2018.09.047
   Bahall M, 2017, BMC COMPLEM ALTERN M, V17, P0, DOI 10.1186/s12906-017-1853-6
   Bandari SK, 2018, MATRIX BIOL, V65, P104, DOI 10.1016/j.matbio.2017.09.001
   Bayda S, 2018, CURR MED CHEM, V25, P4269, DOI 10.2174/0929867325666171229141156
   Bebelman MP, 2018, PHARMACOL THERAPEUT, V188, P1, DOI 10.1016/j.pharmthera.2018.02.013
   Belfiore L, 2018, J CONTROL RELEASE, V277, P1, DOI 10.1016/j.jconrel.2018.02.040
   Bhattarai P, 2018, NANOSCALE, V10, P5393, DOI 10.1039/c7nr09612g
   Bhatti JS, 2017, BBA-MOL BASIS DIS, V1863, P1066, DOI 10.1016/j.bbadis.2016.11.010
   Binnewies M, 2018, NAT MED, V24, P541, DOI 10.1038/s41591-018-0014-x
   Bolm L, 2018, ANTICANCER RES, V38, P3231, DOI 10.21873/anticanres.12588
   Boone Christine E, 2018, TOP MAGN RESON IMAGING, V27, P171, DOI 10.1097/RMR.0000000000000152
   Camidge DR, 2019, NAT REV CLIN ONCOL, V16, P341, DOI 10.1038/s41571-019-0173-9
   Carrera I, 2019, CURR TOP MED CHEM, V19, P2999, DOI 10.2174/1568026619666191202155738
   Cecchini M, 2019, CLIN CANCER RES, V25, P2049, DOI 10.1158/1078-0432.CCR-18-3544
   Chalakur-Ramireddy NKR, 2018, BIOSCIENCE REP, V38, P0, DOI 10.1042/BSR20171357
   Chen DS, 2017, NATURE, V541, P321, DOI 10.1038/nature21349
   Chen JQ, 2019, PROG MATER SCI, V99, P1, DOI 10.1016/j.pmatsci.2018.07.005
   Chen SN, 2016, COLLOID SURFACE B, V145, P671, DOI 10.1016/j.colsurfb.2016.05.087
   Chicón-Bosch M, 2020, CELLS-BASEL, V9, P0, DOI 10.3390/cells9010241
   Cohen PA, 2019, LANCET, V393, P169, DOI 10.1016/S0140-6736(18)32470-X
   Conte M, 2018, INT J BIOCHEM CELL B, V98, P65, DOI 10.1016/j.biocel.2018.03.004
   Corrales L, 2017, CELL RES, V27, P96, DOI 10.1038/cr.2016.149
   Corredor G, 2019, CLIN CANCER RES, V25, P1526, DOI 10.1158/1078-0432.CCR-18-2013
   Dercle L, 2020, JNCI-J NATL CANCER I, V112, P902, DOI 10.1093/jnci/djaa017
   Dilnawaz F, 2018, INT J PHARMACEUT, V538, P263, DOI 10.1016/j.ijpharm.2018.01.016
   Ding Rong-min, 2011, YAO XUE XUE BAO, V46, P493
   Du Y, 2017, MOL PHARMACEUT, V14, P3978, DOI 10.1021/acs.molpharmaceut.7b00649
   Durgeau A, 2018, FRONT IMMUNOL, V9, P0, DOI 10.3389/fimmu.2018.00014
   El-Boubbou K, 2018, NANOMEDICINE-UK, V13, P929, DOI 10.2217/nnm-2017-0320
   El-Hammadi MM, 2019, EXPERT OPIN THER PAT, V29, P891, DOI 10.1080/13543776.2019.1679767
   Elzoghby AO, 2016, J CONTROL RELEASE, V243, P303, DOI 10.1016/j.jconrel.2016.10.023
   Erel-Akbaba G, 2019, ACS NANO, V13, P4028, DOI 10.1021/acsnano.8b08177
   Fang T, 2018, NAT COMMUN, V9, P0, DOI 10.1038/s41467-017-02583-0
   Feng WW, 2020, MOL CELL ONCOL, V7, P0, DOI 10.1080/23723556.2020.1715766
   Ferlay J, 2019, INT J CANCER, V144, P1941, DOI 10.1002/ijc.31937
   Ferrua F, 2017, HUM GENE THER, V28, P972, DOI 10.1089/hum.2017.175
   Fincke JR, 2019, J BIOMED OPT, V24, P0, DOI 10.1117/1.JBO.24.2.021206
   Fleming V, 2018, FRONT IMMUNOL, V9, P0, DOI 10.3389/fimmu.2018.00398
   Galon J, 2019, NAT REV DRUG DISCOV, V18, P197, DOI 10.1038/s41573-018-0007-y
   García-Pinel B, 2019, NANOMATERIALS-BASEL, V9, P0, DOI 10.3390/nano9040638
   Ghasemiyeh P, 2018, RES PHARM SCI, V13, P288, DOI 10.4103/1735-5362.235156
   Giorgakis E, 2016, ANTICANCER RES, V36, P861
   Golchin A, 2019, STEM CELL REV REP, V15, P166, DOI 10.1007/s12015-018-9866-1
   Goldberg SN, 2002, RADIOLOGY, V222, P797, DOI 10.1148/radiol.2223010861
   Grauer O, 2019, J NEURO-ONCOL, V141, P83, DOI 10.1007/s11060-018-03005-x
   Groza M, 2020, J CELL PHYSIOL, V235, P691, DOI 10.1002/jcp.29096
   Gurunathan S, 2018, INT J MOL SCI, V19, P0, DOI 10.3390/ijms19103264
   Do HTT, 2020, CANCERS, V12, P0, DOI 10.3390/cancers12020287
   Hallek M, 2019, AM J HEMATOL, V94, P1266, DOI 10.1002/ajh.25595
   Hamano N, 2019, MOL PHARMACEUT, V16, P3957, DOI 10.1021/acs.molpharmaceut.9b00583
   Han ML, 2020, CELL DEATH DIS, V11, P0, DOI 10.1038/s41419-020-2250-5
   Havel JJ, 2019, NAT REV CANCER, V19, P133, DOI 10.1038/s41568-019-0116-x
   He MY, 2020, J CONTROL RELEASE, V319, P1, DOI 10.1016/j.jconrel.2019.12.015
   Hellmann MD, 2018, CANCER CELL, V33, P843, DOI 10.1016/j.ccell.2018.03.018
   Hong CS, 2020, PRACT RADIAT ONCOL, V10, PE298, DOI 10.1016/j.prro.2020.02.003
   Hsieh YC, 2019, ABDOM RADIOL, V44, P1141, DOI 10.1007/s00261-018-1831-6
   Hu Y, 2018, CHEM SOC REV, V47, P1874, DOI 10.1039/c7cs00657h
   Huang HY, 2020, NUCLEIC ACIDS RES, V48, PD148, DOI 10.1093/nar/gkz896
   Huang T, 2019, INT J BIOL SCI, V15, P1, DOI 10.7150/ijbs.27796
   Huang X, 2020, COLLOID SURFACE B, V190, P0, DOI 10.1016/j.colsurfb.2020.110891
   Humbert O, 2018, BLOOD ADV, V2, P987, DOI 10.1182/bloodadvances.2018016451
   Iinuma H, 2002, INT J CANCER, V99, P130, DOI 10.1002/ijc.10242
   Ijaz S, 2018, BIOMED PHARMACOTHER, V103, P1643, DOI 10.1016/j.biopha.2018.04.113
   Islam MT, 2017, NEUROL RES, V39, P73, DOI 10.1080/01616412.2016.1251711
   Ito A, 2003, CANCER GENE THER, V10, P918, DOI 10.1038/sj.cgt.7700648
   Izzo F, 2019, ONCOLOGIST, V24, PE990, DOI 10.1634/theoncologist.2018-0337
   Jabalee J, 2018, CELLS-BASEL, V7, P0, DOI 10.3390/cells7080093
   Jain KK, 2020, METHODS MOL BIOL, V2059, P1, DOI 10.1007/978-1-4939-9798-5_1
   Jena L, 2020, DRUG DELIV TRANSL RE, V10, P304, DOI 10.1007/s13346-019-00679-2
   Jiang P, 2018, NAT MED, V24, P1550, DOI 10.1038/s41591-018-0136-1
   Jiang S, 2019, CLIN TRANSL ONCOL, V21, P152, DOI 10.1007/s12094-018-1918-0
   Jin HL, 2016, THERANOSTICS, V6, P2000, DOI 10.7150/thno.15102
   Kaija H, 2020, INT J LEGAL MED, V134, P159, DOI 10.1007/s00414-019-02041-0
   Kang JH, 2019, PHARMACEUTICS, V11, P0, DOI 10.3390/pharmaceutics11080423
   Kankala RK, 2017, J MATER CHEM B, V5, P1507, DOI 10.1039/c6tb03146c
   Kastan MB, 2007, BLOOD CELL MOL DIS, V39, P148, DOI 10.1016/j.bcmd.2007.04.002
   Kaur H, 2018, THERANOSTICS, V8, P4016, DOI 10.7150/thno.25958
   Kauscher U, 2019, ADV DRUG DELIVER REV, V138, P259, DOI 10.1016/j.addr.2018.10.012
   Khailany RA, 2020, GENE REP, V19, P0, DOI 10.1016/j.genrep.2020.100682
   Khorrami M, 2020, LUNG CANCER, V142, P90, DOI 10.1016/j.lungcan.2020.02.018
   Kim JS, 2018, J CONTROL RELEASE, V269, P245, DOI 10.1016/j.jconrel.2017.11.026
   Kim KT, 2019, PHARMACEUTICS, V11, P0, DOI 10.3390/pharmaceutics11060280
   Kontaxis C, 2017, PHYS MED BIOL, V62, P7233, DOI 10.1088/1361-6560/aa82ae
   Krauss AC, 2019, CLIN CANCER RES, V25, P2685, DOI 10.1158/1078-0432.CCR-18-2990
   Kruger S, 2019, J EXP CLIN CANC RES, V38, P0, DOI 10.1186/s13046-019-1266-0
   Kumar A, 2020, NANOMATERIALS-BASEL, V10, P0, DOI 10.3390/nano10010045
   Laengle J, 2020, J IMMUNOTHER CANCER, V8, P0, DOI 10.1136/jitc-2019-000195
   Lam FC, 2018, NAT COMMUN, V9, P0, DOI 10.1038/s41467-018-04315-4
   Lee G, 2020, KOREAN J RADIOL, V21, P159, DOI 10.3348/kjr.2019.0630
   Lee SH, 2018, NATURE, V561, P127, DOI 10.1038/s41586-018-0465-8
   Leonel AG, 2019, INT J BIOL MACROMOL, V132, P677, DOI 10.1016/j.ijbiomac.2019.04.006
   Lewis AC, 2018, CELL DEATH DISCOV, V4, P0, DOI 10.1038/s41420-018-0075-0
   Li SL, 2012, MOL THER-NUCL ACIDS, V1, P0, DOI 10.1038/mtna.2012.11
   Li ST, 2020, CHEM BIOL DRUG DES, V95, P58, DOI 10.1111/cbdd.13613
   Liu JF, 2018, CELL, V173, P400, DOI 10.1016/j.cell.2018.02.052
   Lu Da-Yong, 2010, SCI PHARM, V78, P13, DOI 10.3797/scipharm.0910-16
   Lukashev AN, 2016, BIOCHEMISTRY-MOSCOW+, V81, P700, DOI 10.1134/S0006297916070063
   Luthra S, 2018, FRONT MICROBIOL, V9, P0, DOI 10.3389/fmicb.2018.02179
   Ma X, 2018, INT J MOL SCI, V19, P0, DOI 10.3390/ijms19072006
   Macks C, 2018, J NEUROTRAUM, V35, P582, DOI 10.1089/neu.2017.5092
   Mahmoud BS, 2020, CANCERS, V12, P0, DOI 10.3390/cancers12010175
   Maiti S, 2018, EUR J MED CHEM, V145, P206, DOI 10.1016/j.ejmech.2018.01.001
   Malekzadeh P, 2020, CLIN CANCER RES, V26, P1267, DOI 10.1158/1078-0432.CCR-19-1874
   Marra A, 2019, BMC MED, V17, P0, DOI 10.1186/s12916-019-1326-5
   Martin JD, 2020, NAT REV CLIN ONCOL, V17, P251, DOI 10.1038/s41571-019-0308-z
   Martin JD, 2016, CSH PERSPECT MED, V6, P0, DOI 10.1101/cshperspect.a027094
   McClure JJ, 2018, ADV CANCER RES, V138, P183, DOI 10.1016/bs.acr.2018.02.006
   McGivern N, 2018, ONCOTARGET, V9, P4722, DOI 10.18632/oncotarget.23524
   Meijerink MR, 2018, CARDIOVASC INTER RAD, V41, P1189, DOI 10.1007/s00270-018-1959-3
   Mi P, 2020, ADV MATER, V32, P0, DOI 10.1002/adma.201902604
   Mintz KJ, 2019, NANOSCALE, V11, P4634, DOI 10.1039/c8nr10059d
   Mishra V, 2018, PHARMACEUTICS, V10, P0, DOI 10.3390/pharmaceutics10040191
   Mitxelena-Iribarren O, 2020, MAT SCI ENG C-MATER, V106, P0, DOI 10.1016/j.msec.2019.110261
   Moler FW, 2017, NEW ENGL J MED, V376, P318, DOI 10.1056/NEJMoa1610493
   Monti S, 2020, CANCERS, V12, P0, DOI 10.3390/cancers12020390
   Mukalel AJ, 2019, CANCER LETT, V458, P102, DOI 10.1016/j.canlet.2019.04.040
   Nadeem MW, 2020, BRAIN SCI, V10, P0, DOI 10.3390/brainsci10020118
   Nagaraju GP, 2020, SEMIN CANC BIOL, V0, P0
   Nguyen MP, 2020, NANOTECHNOLOGY, V31, P0, DOI 10.1088/1361-6528/ab8f49
   Nguyen TK, 2018, PRACT RADIAT ONCOL, V8, PE71, DOI 10.1016/j.prro.2017.10.008
   Nicolás I, 2020, MODERN PATHOL, V33, P0, DOI 10.1038/s41379-019-0360-3
   Ohmori T, 2020, INT J HEMATOL, V111, P31, DOI 10.1007/s12185-018-2513-4
   Orkin SH, 2019, ANNU REV MED, V70, P257, DOI 10.1146/annurev-med-041817-125507
   Otoshi T, 2019, CANCERS, V11, P0, DOI 10.3390/cancers11070935
   Pan P, 2017, J BERRY RES, V7, P147, DOI 10.3233/JBR-170159
   Panda PK, 2019, CURR DRUG DELIV, V16, P712, DOI 10.2174/1567201816666190821143805
   Park JK, 2020, AM J RESP CELL MOL, V62, P178, DOI 10.1165/rcmb.2018-0147OC
   Patra JK, 2018, J NANOBIOTECHNOL, V16, P0, DOI 10.1186/s12951-018-0392-8
   Pedrosa P, 2019, INT J MOL SCI, V20, P0, DOI 10.3390/ijms20215510
   Petrylak DP, 2020, LANCET ONCOL, V21, P105, DOI 10.1016/S1470-2045(19)30668-0
   Phadnis A, 2016, J THERM BIOL, V61, P16, DOI 10.1016/j.jtherbio.2016.08.002
   Pitarresi JR, 2019, ADV EXP MED BIOL, V1164, P3, DOI 10.1007/978-3-030-22254-3_1
   Prasad B, 2018, J THERM BIOL, V74, P281, DOI 10.1016/j.jtherbio.2018.04.007
   Prior F, 2020, CLIN RADIOL, V75, P7, DOI 10.1016/j.crad.2019.04.002
   Pucci C, 2020, FUTURE ONCOL, V16, P81, DOI 10.2217/fon-2019-0767
   Pucci C, 2019, ECANCERMEDICALSCIENC, V13, P0, DOI 10.3332/ecancer.2019.961
   Qian K, 2020, NANOMED-NANOTECHNOL, V23, P0, DOI 10.1016/j.nano.2019.102087
   Rashidijahanabad Z, 2020, SEMIN IMMUNOL, V47, P0, DOI 10.1016/j.smim.2020.101390
   Rejhová A, 2018, EUR J MED CHEM, V144, P582, DOI 10.1016/j.ejmech.2017.12.039
   Ren DX, 2020, MOL CANCER, V19, P0, DOI 10.1186/s12943-020-1144-6
   Rezaeiamiri E, 2020, CLIN NUTR, V39, P331, DOI 10.1016/j.clnu.2019.02.006
   Ribas A, 2018, SCIENCE, V359, P1350, DOI 10.1126/science.aar4060
   Riley RS, 2019, NAT REV DRUG DISCOV, V18, P175, DOI 10.1038/s41573-018-0006-z
   Rizvi SAA, 2018, SAUDI PHARM J, V26, P64, DOI 10.1016/j.jsps.2017.10.012
   Rokudai S, 2020, METHODS MOL BIOL, V2108, P297, DOI 10.1007/978-1-0716-0247-8_25
   Roma-Rodrigues C, 2019, INT J MOL SCI, V20, P0, DOI 10.3390/ijms20040840
   Rosenblum D, 2018, NAT COMMUN, V9, P0, DOI 10.1038/s41467-018-03705-y
   Rosik J, 2018, EXPERT OPIN THER TAR, V22, P811, DOI 10.1080/14728222.2018.1514012
   Saeed M, 2018, BIOMATER SCI-UK, V6, P708, DOI 10.1039/c7bm00999b
   Sahin U, 2018, SCIENCE, V359, P1355, DOI 10.1126/science.aar7112
   Saito H, 2017, CANCER GENE THER, V24, P289, DOI 10.1038/cgt.2017.21
   Samanta D, 2018, BBA-REV CANCER, V1870, P15, DOI 10.1016/j.bbcan.2018.07.002
   Sambi M, 2019, J ONCOL, V2019, P0, DOI 10.1155/2019/4508794
   Sanchez-Correa B, 2019, CANCER IMMUNOL IMMUN, V68, P861, DOI 10.1007/s00262-019-02336-6
   Sang W, 2019, CHEM SOC REV, V48, P3771, DOI 10.1039/c8cs00896e
   Sanmamed MF, 2018, CELL, V175, P313, DOI 10.1016/j.cell.2018.09.035
   Scavo MP, 2020, INT J MOL SCI, V21, P0, DOI 10.3390/ijms21010367
   Schaaf MB, 2018, CELL DEATH DIS, V9, P0, DOI 10.1038/s41419-017-0061-0
   Schep SJ, 2018, BLOOD REV, V32, P326, DOI 10.1016/j.blre.2018.02.003
   Seago M, 2020, LASER SURG MED, V52, P96, DOI 10.1002/lsm.23201
   Senapati S, 2018, SIGNAL TRANSDUCT TAR, V3, P0, DOI 10.1038/s41392-017-0004-3
   Shaghaghi B, 2019, INT J PHARMACEUT, V559, P1, DOI 10.1016/j.ijpharm.2019.01.020
   Shastri MD, 2018, OXID MED CELL LONGEV, V2018, P0, DOI 10.1155/2018/7695364
   Shi JW, 2020, QUANT IMAG MED SURG, V10, P184, DOI 10.21037/qims.2019.10.15
   Sicklick JK, 2019, NAT MED, V25, P744, DOI 10.1038/s41591-019-0407-5
   Siminzar P, 2020, J DRUG TARGET, V28, P92, DOI 10.1080/1061186X.2019.1616745
   Singh I, 2016, J DRUG TARGET, V24, P212, DOI 10.3109/1061186X.2015.1068320
   Singh M, 2018, INDIAN J MED RES, V148, P362, DOI 10.4103/ijmr.IJMR_1711_18
   Sousa F, 2017, SCI REP-UK, V7, P0, DOI 10.1038/s41598-017-03959-4
   Souza-Fonseca-Guimaraes F, 2019, TRENDS IMMUNOL, V40, P142, DOI 10.1016/j.it.2018.12.003
   Stiles ZE, 2020, ANN SURG ONCOL, V27, P171, DOI 10.1245/s10434-019-07339-2
   Strieth S, 2020, HNO, V68, P59, DOI 10.1007/s00106-019-00801-3
   Sun DM, 2010, MOL THER, V18, P1606, DOI 10.1038/mt.2010.105
   Sun YD, 2019, THORAC CANCER, V10, P543, DOI 10.1111/1759-7714.12973
   Suter VGA, 2020, INT J ORAL MAX SURG, V49, P99, DOI 10.1016/j.ijom.2019.05.012
   Tang J, 2018, ANN ONCOL, V29, P84, DOI 10.1093/annonc/mdx755
   Tanyi JL, 2018, SCI TRANSL MED, V10, P0, DOI 10.1126/scitranslmed.aao5931
   Taylor EM, 2020, METHODS MOL BIOL, V2055, P213, DOI 10.1007/978-1-4939-9773-2_10
   Testoni SGG, 2020, ENDOSC ULTRASOUND, V9, P83, DOI 10.4103/eus.eus_74_19
   Torphy RJ, 2017, INT J MOL SCI, V18, P0, DOI 10.3390/ijms18122642
   Tran WT, 2019, J MED IMAGING RADIAT, V50, PS32, DOI 10.1016/j.jmir.2019.07.010
   Trujillo JA, 2018, CANCER IMMUNOL RES, V6, P990, DOI 10.1158/2326-6066.CIR-18-0277
   Tzioufas Athanasios G, 2018, CLIN EXP RHEUMATOL, V36 Suppl 112, P27
   Vaidya P, 2020, LANCET DIGIT HEALTH, V2, PE116, DOI 10.1016/S2589-7500(20)30002-9
   Vander Zanden CM, 2020, J PHARM SCI-US, V109, P68, DOI 10.1016/j.xphs.2019.10.024
   Wagner S, 2018, WORLD J GASTROENTERO, V24, P5418, DOI 10.3748/wjg.v24.i48.5418
   Wallis CJD, 2019, JAMA ONCOL, V5, P529, DOI 10.1001/jamaoncol.2018.5904
   Wang YF, 2018, FRONT PHARMACOL, V9, P0, DOI 10.3389/fphar.2018.00185
   Wang YB, 2020, SCI CHINA LIFE SCI, V63, P469, DOI 10.1007/s11427-019-1605-0
   Wasser SP, 2017, INT J MED MUSHROOMS, V19, P279, DOI 10.1615/intjmedmushrooms.v19.i4.10
   Wei SC, 2017, CELL, V170, P1120, DOI 10.1016/j.cell.2017.07.024
   Whiteside TL, 2018, SEMIN IMMUNOL, V35, P69, DOI 10.1016/j.smim.2017.12.003
   Wierzbinski KR, 2018, SCI REP-UK, V8, P0, DOI 10.1038/s41598-018-22018-0
   Wu FS, 2019, ACS APPL MATER INTER, V11, P21408, DOI 10.1021/acsami.9b06866
   Wu K, 2019, NANOTECHNOLOGY, V30, P0, DOI 10.1088/1361-6528/ab4241
   Xia R, 2019, ACS APPL MATER INTER, V11, P5782, DOI 10.1021/acsami.8b18953
   Xiao YF, 2020, J MATER CHEM B, V8, P354, DOI 10.1039/c9tb01955c
   Xie W, 2020, MODERN PATHOL, V33, P1389, DOI 10.1038/s41379-020-0494-3
   Xie Y, 2019, MOL CANCER, V18, P0, DOI 10.1186/s12943-019-0984-4
   Xue QW, 2015, ANALYST, V140, P7637, DOI 10.1039/c5an01546d
   Yan W, 2020, NANOMEDICINE-UK, V15, P303, DOI 10.2217/nnm-2019-0308
   Yoon HJ, 2017, ACS APPL MATER INTER, V9, P5683, DOI 10.1021/acsami.6b16801
   Zaidi N, 2019, J CLIN INVEST, V129, P46, DOI 10.1172/JCI126046
   Zang JK, 2020, J NEUROSCI RES, V98, P87, DOI 10.1002/jnr.24356
   Zardini AA, 2018, J FOOD SCI TECH MYS, V55, P287, DOI 10.1007/s13197-017-2937-5
   Zeng ZC, 2018, NAT COMMUN, V9, P0, DOI 10.1038/s41467-018-07810-w
   Zhang Q, 2020, J MAGN RESON IMAGING, V52, P596, DOI 10.1002/jmri.27098
   Zhang WL, 2020, MED PHYS, V47, P662, DOI 10.1002/mp.13930
   Zhang ZJ, 2020, CELL MOL BIOENG, V13, P1, DOI 10.1007/s12195-019-00607-x
   Zhao H, 2018, BBA-REV CANCER, V1869, P64, DOI 10.1016/j.bbcan.2017.11.005
   Zhao XF, 2018, MAT SCI ENG C-MATER, V89, P422, DOI 10.1016/j.msec.2018.04.024
   Zins K, 2020, METHODS MOL BIOL, V2115, P289, DOI 10.1007/978-1-0716-0290-4_17
NR 226
TC 6
Z9 6
U1 3
U2 24
PU BENTHAM SCIENCE PUBL LTD
PI SHARJAH
PA EXECUTIVE STE Y-2, PO BOX 7917, SAIF ZONE, 1200 BR SHARJAH, U ARAB EMIRATES
SN 1568-0266
EI 1873-4294
J9 CURR TOP MED CHEM
JI Curr. Top. Med. Chem.
PD JUN 15
PY 2021
VL 21
IS 1
BP 28
EP 47
DI 10.2174/1568026620666200819160213
PG 20
WC Chemistry, Medicinal
SC Pharmacology & Pharmacy
GA PV5KR
UT WOS:000610027000004
PM 32814532
DA 2024-03-01
ER

PT J
AU Pei, LM
   Jones, KA
   Shboul, ZA
   Chen, JY
   Iftekharuddin, KM
AF Pei, Linmin
   Jones, Karra A.
   Shboul, Zeina A.
   Chen, James Y.
   Iftekharuddin, Khan M.
TI Deep Neural Network Analysis of Pathology Images With Integrated Molecular Data for Enhanced Glioma Classification and Grading
SO FRONTIERS IN ONCOLOGY
LA English
DT Article
DE brain tumor classification and grading; glioma; central nervous system tumor; radiomics; molecular; deep neural network; cellularity; IDH mutation
ID brain-tumor type; idh; mri; mutations; histology; genetics; texture; 1p/19q; cnn
AB Gliomas are primary brain tumors that originate from glial cells. Classification and grading of these tumors is critical to prognosis and treatment planning. The current criteria for glioma classification in central nervous system (CNS) was introduced by World Health Organization (WHO) in 2016. This criteria for glioma classification requires the integration of histology with genomics. In 2017, the Consortium to Inform Molecular and Practical Approaches to CNS Tumor Taxonomy (cIMPACT-NOW) was established to provide up-to-date recommendations for CNS tumor classification, which in turn the WHO is expected to adopt in its upcoming edition. In this work, we propose a novel glioma analytical method that, for the first time in the literature, integrates a cellularity feature derived from the digital analysis of brain histopathology images integrated with molecular features following the latest WHO criteria. We first propose a novel over-segmentation strategy for region-of-interest (ROI) selection in large histopathology whole slide images (WSIs). A Deep Neural Network (DNN)-based classification method then fuses molecular features with cellularity features to improve tumor classification performance. We evaluate the proposed method with 549 patient cases from The Cancer Genome Atlas (TCGA) dataset for evaluation. The cross validated classification accuracies are 93.81% for lower-grade glioma (LGG) and high-grade glioma (HGG) using a regular DNN, and 73.95% for LGG II and LGG III using a residual neural network (ResNet) DNN, respectively. Our experiments suggest that the type of deep learning has a significant impact on tumor subtype discrimination between LGG II vs. LGG III. These results outperform state-of-the-art methods in classifying LGG II vs. LGG III and offer competitive performance in distinguishing LGG vs. HGG in the literature. In addition, we also investigate molecular subtype classification using pathology images and cellularity information. Finally, for the first time in literature this work shows promise for cellularity quantification to predict brain tumor grading for LGGs with IDH mutations.
C1 [Pei, Linmin; Shboul, Zeina A.; Iftekharuddin, Khan M.] Old Dominion Univ, Vis Lab, Dept Elect & Comp Engn, Norfolk, VA 23529 USA.
   [Jones, Karra A.] Univ Iowa Hosp & Clin, Dept Pathol, Iowa City, IA 52242 USA.
   [Chen, James Y.] San Diego VA Med Ctr, Div Neuroradiol, Dept Radiol, La Jolla, CA USA.
   [Chen, James Y.] UC San Diego Hlth Syst, Div Neuroradiol, Dept Radiol, San Diego, CA USA.
C3 Old Dominion University; University of Iowa
RP Iftekharuddin, KM (corresponding author), Old Dominion Univ, Vis Lab, Dept Elect & Comp Engn, Norfolk, VA 23529 USA.
EM kiftekhan@odu.edu
FU NIH/NIBIB [R01EB020683]; NSF [CNS-1828593, CMMI-1951745]
CR Achanta R, 2012, IEEE T PATTERN ANAL, V34, P2274, DOI 10.1109/TPAMI.2012.120
   Akbar S, 2019, SCI REP-UK, V9, P0, DOI 10.1038/s41598-019-50568-4
   Appin CL, 2014, CANCER J, V20, P66, DOI 10.1097/PPO.0000000000000020
   Barker J, 2016, MED IMAGE ANAL, V30, P60, DOI 10.1016/j.media.2015.12.002
   Brat DJ, 2020, ACTA NEUROPATHOL, V139, P603, DOI 10.1007/s00401-020-02127-9
   Brat DJ, 2018, ACTA NEUROPATHOL, V136, P805, DOI 10.1007/s00401-018-1913-0
   Brat DJ, 2015, NEW ENGL J MED, V372, P2481, DOI 10.1056/NEJMoa1402121
   Chang K, 2018, CLIN CANCER RES, V24, P1073, DOI 10.1158/1078-0432.CCR-17-2236
   Cohen AL, 2013, CURR NEUROL NEUROSCI, V13, P0, DOI 10.1007/s11910-013-0345-4
   Coons SW, 1997, CANCER, V79, P1381, DOI 10.1002/(SICI)1097-0142(19970401)79:7<1381::AID-CNCR16>3.0.CO;2-W
   Deepak S, 2019, COMPUT BIOL MED, V111, P0, DOI 10.1016/j.compbiomed.2019.103345
   Eckel-Passow JE, 2015, NEW ENGL J MED, V372, P2499, DOI 10.1056/NEJMoa1407279
   Ertosun Mehmet Gunhan, 2015, AMIA ANNU SYMP PROC, V2015, P1899
   Graham S, 2019, MED IMAGE ANAL, V58, P0, DOI 10.1016/j.media.2019.101563
   Gurcan Metin N, 2009, IEEE REV BIOMED ENG, V2, P147, DOI 10.1109/RBME.2009.2034865
   He Kaiming, 2016, ABS160305027 ARXIV, V0, P0, DOI DOI 10.1007/978-3-319-46493-0_38
   Hsieh KLC, 2017, COMPUT METH PROG BIO, V139, P31, DOI 10.1016/j.cmpb.2016.10.021
   Ichimura K, 2012, BRAIN TUMOR PATHOL, V29, P131, DOI 10.1007/s10014-012-0090-4
   Kharrat A, 2010, LEONARDO JOURNAL OF SCIENCES, V17, P71, DOI 10.4018/JSSCI.2011040102
   Kingma DP, 2014, INT C LEARN REPR, V0, PPARXIV:1412.6980, DOI 10.48550/arXiv.1412.6980
   Kong J, 2009, PATTERN RECOGN, V42, P1080, DOI 10.1016/j.patcog.2008.10.035
   Kumar N, 2020, IEEE T MED IMAGING, V39, P1380, DOI 10.1109/TMI.2019.2947628
   Leeper HE, 2015, ONCOTARGET, V6, P30295, DOI 10.18632/oncotarget.4497
   Leu S, 2013, NEURO-ONCOLOGY, V15, P469, DOI 10.1093/neuonc/nos317
   Lin Y, 2017, NEURORADIOLOGY, V59, P555, DOI 10.1007/s00234-017-1839-6
   Liu JY, 2019, ONCOL LETT, V17, P95, DOI 10.3892/ol.2018.9634
   Louis DN, 2020, BRAIN PATHOL, V30, P844, DOI 10.1111/bpa.12832
   Louis DN, 2017, ACTA NEUROPATHOL, V133, P1, DOI 10.1007/s00401-016-1646-x
   Louis DN, 2016, ACTA NEUROPATHOL, V131, P803, DOI 10.1007/s00401-016-1545-1
   Louis DN, 2017, UPTODATE, V0, P0
   Masui Kenta, 2016, HANDB CLIN NEUROL, V134, P97, DOI 10.1016/B978-0-12-802997-8.00006-2
   Mousavi Hojjat Seyed, 2015, J PATHOL INFORM, V6, P15, DOI 10.4103/2153-3539.153914
   Mukasa A, 2012, CANCER SCI, V103, P587, DOI 10.1111/j.1349-7006.2011.02175.x
   Murthy V, 2017, IEEE WINT CONF APPL, V0, PP834, DOI 10.1109/WACV.2017.98
   Nandakumar P, 2017, FRONT ONCOL, V7, P0, DOI 10.3389/fonc.2017.00236
   Nasr GE, 2002, FLAIRS C, V0, P381
   Naylor P, 2019, IEEE T MED IMAGING, V38, P448, DOI 10.1109/TMI.2018.2865709
   Olar A, 2015, SEMIN RADIAT ONCOL, V25, P155, DOI 10.1016/j.semradonc.2015.02.006
   Ostrom QT, 2018, NEURO-ONCOLOGY, V20, P1, DOI 10.1093/neuonc/noy131
   Pan YH, 2015, IEEE ENG MED BIO, V0, PP699, DOI 10.1109/EMBC.2015.7318458
   Peikari M, 2017, CYTOM PART A, V91A, P1078, DOI 10.1002/cyto.a.23244
   PRIYA KM, 2016, INT SYST CONTR ISCO, V0, PP1, DOI 10.1109/ISCO.2016.7726910
   Radke J, 2019, ACTA NEUROPATHOL COM, V7, P0, DOI 10.1186/s40478-019-0745-z
   Reza, 2016, P SPIE INT SOC OPT E, V91, P165
   Reza SMS, 2019, J MED IMAGING, V6, P0, DOI 10.1117/1.JMI.6.2.024501
   Ronneberger O, 2015, LECT NOTES COMPUT SC, V9351, P234, DOI 10.1007/978-3-319-24574-4_28
   Sajjad M, 2019, J COMPUT SCI-NETH, V30, P174, DOI 10.1016/j.jocs.2018.12.003
   Skogen K, 2016, EUR J RADIOL, V85, P824, DOI 10.1016/j.ejrad.2016.01.013
   Theeler BJ, 2012, NEUROLOGY, V79, P1917, DOI 10.1212/WNL.0b013e318271f7cb
   Vahadane A, 2016, IEEE T MED IMAGING, V35, P1962, DOI 10.1109/TMI.2016.2529665
   van den Bent MJ, 2010, ACTA NEUROPATHOL, V120, P297, DOI 10.1007/s00401-010-0725-7
   Wang XY, 2019, FRONT NEUROSCI-SWITZ, V12, P0, DOI 10.3389/fnins.2018.01046
   Weller M, 2012, NEURO-ONCOLOGY, V14, P100, DOI 10.1093/neuonc/nos206
   Wood MD, 2019, DIAGN PATHOL, V14, P0, DOI 10.1186/s13000-019-0802-8
   Ye FY, 2017, IEEE INT C BIOINFORM, V0, PP759, DOI 10.1109/BIBM.2017.8217751
   Yonekura A, 2017, IEEE INT C BIOINFORM, V0, PP1222, DOI 10.1109/BIBM.2017.8217831
   Zacharaki EI, 2009, MAGN RESON MED, V62, P1609, DOI 10.1002/mrm.22147
NR 58
TC 25
Z9 25
U1 9
U2 27
PU FRONTIERS MEDIA SA
PI LAUSANNE
PA AVENUE DU TRIBUNAL FEDERAL 34, LAUSANNE, CH-1015, SWITZERLAND
SN 2234-943X
EI 
J9 FRONT ONCOL
JI Front. Oncol.
PD JUL 1
PY 2021
VL 11
IS 
BP 
EP 
DI 10.3389/fonc.2021.668694
PG 9
WC Oncology
SC Oncology
GA TJ8LX
UT WOS:000673727200001
PM 34277415
DA 2024-03-01
ER

PT J
AU Sanvito, F
   Castellano, A
   Falini, A
AF Sanvito, Francesco
   Castellano, Antonella
   Falini, Andrea
TI Advancements in Neuroimaging to Unravel Biological and Molecular Features of Brain Tumors
SO CANCERS
LA English
DT Review
DE brain tumors; advanced MRI; molecular profiling; perfusion-weighted imaging; diffusion MRI; magnetic resonance spectroscopy; radiomics; radiogenomics; quantitative imaging
ID apparent diffusion-coefficient; magnetic-resonance-spectroscopy; orientation dispersion; low-grade; glioblastoma; radiomics; perfusion; classification; signature; egfrviii
AB Simple Summary Advanced neuroimaging is gaining increasing relevance for the characterization and the molecular profiling of brain tumor tissue. On one hand, for some tumor types, the most widespread advanced techniques, investigating diffusion and perfusion features, have been proven clinically feasible and rather robust for diagnosis and prognosis stratification. In addition, 2-hydroxyglutarate spectroscopy, for the first time, offers the possibility to directly measure a crucial molecular marker. On the other hand, numerous innovative approaches have been explored for a refined evaluation of tumor microenvironments, particularly assessing microstructural and microvascular properties, and the potential applications of these techniques are vast and still to be fully explored. In recent years, the clinical assessment of primary brain tumors has been increasingly dependent on advanced magnetic resonance imaging (MRI) techniques in order to infer tumor pathophysiological characteristics, such as hemodynamics, metabolism, and microstructure. Quantitative radiomic data extracted from advanced MRI have risen as potential in vivo noninvasive biomarkers for predicting tumor grades and molecular subtypes, opening the era of "molecular imaging" and radiogenomics. This review presents the most relevant advancements in quantitative neuroimaging of advanced MRI techniques, by means of radiomics analysis, applied to primary brain tumors, including lower-grade glioma and glioblastoma, with a special focus on peculiar oncologic entities of current interest. Novel findings from diffusion MRI (dMRI), perfusion-weighted imaging (PWI), and MR spectroscopy (MRS) are hereby sifted in order to evaluate the role of quantitative imaging in neuro-oncology as a tool for predicting molecular profiles, stratifying prognosis, and characterizing tumor tissue microenvironments. Furthermore, innovative technological approaches are briefly addressed, including artificial intelligence contributions and ultra-high-field imaging new techniques. Lastly, after providing an overview of the advancements, we illustrate current clinical applications and future perspectives.
C1 [Sanvito, Francesco; Castellano, Antonella; Falini, Andrea] IRCCS Osped San Raffaele, Neuroradiol Unit, I-20132 Milan, Italy.
   [Sanvito, Francesco; Castellano, Antonella; Falini, Andrea] IRCCS Osped San Raffaele, CERMAC, I-20132 Milan, Italy.
   [Sanvito, Francesco; Castellano, Antonella; Falini, Andrea] Univ Vita Salute San Raffaele, Sch Med, I-20132 Milan, Italy.
   [Sanvito, Francesco] Univ Pavia, Dept Clin Surg Diagnost & Pediat Sci, Unit Radiol, I-27100 Pavia, Italy.
C3 Vita-Salute San Raffaele University; IRCCS Ospedale San Raffaele; Vita-Salute San Raffaele University; IRCCS Ospedale San Raffaele; Vita-Salute San Raffaele University; University of Pavia
RP Castellano, A (corresponding author), IRCCS Osped San Raffaele, Neuroradiol Unit, I-20132 Milan, Italy.; Castellano, A (corresponding author), IRCCS Osped San Raffaele, CERMAC, I-20132 Milan, Italy.; Castellano, A (corresponding author), Univ Vita Salute San Raffaele, Sch Med, I-20132 Milan, Italy.
EM francesco.sanvito01@universitadipavia.it; castellano.antonella@hsr.it; falini.andrea@hsr.it
FU Italian Ministry of Health [NET-201812366666 NeuroArtP3]
CR ABDALLA G, 2020, J MAGN RESON IMAGING, V62, P791, DOI 10.1007/S00234-020-02425-9
   ABOIAN MS, 2017, CURR CANCER DRUG TAR, V38, P795, DOI 10.3174/AJNR.A5076
   Ahn SS, 2014, J NEUROSURG, V121, P367, DOI 10.3171/2014.5.JNS132279
   AKBARI H, 2018, AM J NEURORADIOL, V20, P1068, DOI 10.1093/NEUONC/NOY033
   Aliotta E, 2019, AM J NEURORADIOL, V40, P1458, DOI 10.3174/ajnr.A6162
   ALIOTTA E, 2019, NEUROIMAGE, V145, P257, DOI 10.1007/S11060-019-03291-Z
   Aliotta E, 2020, J NEURO-ONCOL, V149, P325, DOI 10.1007/s11060-020-03611-8
   ANDRONESI OC, 2016, J NEUROSURG, V22, P1632, DOI 10.1158/1078-0432.CCR-15-0656
   ANDRONESI OC, 2018, CLIN CANCER RES, V9, P1, DOI 10.1038/S41467-018-03905-6
   Arevalo-Perez J, 2015, AM J NEURORADIOL, V36, P2256, DOI 10.3174/ajnr.A4484
   ARTHURS OJ, 2002, MAGN RESON MED, V25, P27, DOI 10.1016/S0166-2236(00)01995-0
   Bai James, 2020, TOP MAGN RESON IMAGING, V29, P71, DOI 10.1097/RMR.0000000000000234
   Bai RL, 2020, NEUROIMAGE, V219, P0, DOI 10.1016/j.neuroimage.2020.117039
   Bakas S, 2017, SCI DATA, V4, P0, DOI 10.1038/sdata.2017.117
   Bakas S, 2017, CLIN CANCER RES, V23, P4724, DOI 10.1158/1078-0432.CCR-16-1871
   BALCHANDANI P, 2014, BRIT J RADIOL, V36, P1204, DOI 10.3174/AJNR.A4180
   BALE AT, 2019, BRAIN PATHOL, V21, P596, DOI 10.1093/NEUONC/NOY201
   BARISANO G, 2019, PROG NUCL MAG RES SP, V92, P0, DOI 10.1259/BJR.20180492
   Bello L, 2008, NEUROIMAGE, V39, P369, DOI 10.1016/j.neuroimage.2007.08.031
   Birkó Z, 2020, INT J MOL SCI, V21, P0, DOI 10.3390/ijms21207522
   BIZZI A, 2009, TRENDS NEUROSCI, V19, P573, DOI 10.1016/J.NIC.2009.08.010
   BLUML S, 2016, BRAIN TUMOR PATHOL, V18, P126, DOI 10.1093/NEUONC/NOV097
   Bonm AV, 2020, J NEUROIMAGING, V30, P139, DOI 10.1111/jon.12687
   BOXERMAN JL, 2020, AM J NEURORADIOL, V22, P1262, DOI 10.1093/NEUONC/NOAA141
   BRANDES AA, 2009, AM J NEURORADIOL, V27, P1275, DOI 10.1200/JCO.2008.19.4969
   Branzoli F, 2019, NEURO-ONCOLOGY, V21, P765, DOI 10.1093/neuonc/noz031
   Branzoli F, 2018, NEURO-ONCOLOGY, V20, P907, DOI 10.1093/neuonc/nox214
   BRENDLE C, 2017, EUR RADIOL, V28, P421, DOI 10.1007/S00062-017-0590-Z
   Bronk JK, 2018, CLIN TRANSL RAD ONCO, V9, P30, DOI 10.1016/j.ctro.2018.01.002
   Bulakbasi N, 2019, INSIGHTS IMAGING, V10, P0, DOI 10.1186/s13244-019-0793-8
   CASTELLANO A, 2011, J NEUROIMAGING, V14, P192, DOI 10.1093/NEUONC/NOR188
   CASTELLANO A, 2017, NEUROIMAG CLIN N AM, V19, P34, DOI 10.1007/S11940-017-0469-Y
   Caverzasi E, 2016, J NEUROIMAGING, V26, P494, DOI 10.1111/jon.12359
   CHANG P, 2018, LANCET ONCOL, V39, P1201, DOI 10.3174/AJNR.A5667
   Chen H, 2019, EUR J RADIOL, V114, P152, DOI 10.1016/j.ejrad.2019.03.006
   CHOI C, 2016, NEURO-ONCOLOGY, V34, P4030, DOI 10.1200/JCO.2016.67.1222
   Choi C, 2012, NAT MED, V18, P624, DOI 10.1038/nm.2682
   Chu JP, 2021, EUR RADIOL, V31, P729, DOI 10.1007/s00330-020-07204-x
   Dangouloff-Ros V, 2021, NEUROCHIRURGIE, V67, P6, DOI 10.1016/j.neuchi.2017.10.003
   de la Fuente MI, 2016, NEURO-ONCOLOGY, V18, P283, DOI 10.1093/neuonc/nov307
   Khuong-Quang DA, 2012, ACTA NEUROPATHOL, V124, P439, DOI 10.1007/s00401-012-0998-0
   DWORKIN M, 2019, CLIN TRANSL RAD ONCO, V142, P69, DOI 10.1007/S11060-018-03063-1
   EMIR UE, 2016, NEURO-ONCOLOGY, V76, P43, DOI 10.1158/0008-5472.CAN-15-0934
   ENGLANDER Z, 2018, TECHNOL CANCER RES T, V287, P965, DOI 10.1148/RADIOL.2017170790
   FIGINI M, 2018, NEUROIMAGE, V289, P788, DOI 10.1148/RADIOL.2018180054
   FURNARI FB, 2012, NEURO-ONCOLOGY, V12, P197, DOI 10.2174/156800912799277557
   Gillies RJ, 2016, RADIOLOGY, V278, P563, DOI 10.1148/radiol.2015151169
   Gupta A, 2015, CLIN NEURORADIOL, V25, P143, DOI 10.1007/s00062-014-0289-3
   HALES PW, 2019, AM J NEURORADIOL, V22, P0, DOI 10.1016/J.NICL.2019.101696
   Haller S, 2016, RADIOLOGY, V281, P337, DOI 10.1148/radiol.2016150789
   Hegi ME, 2005, NEW ENGL J MED, V352, P997, DOI 10.1056/NEJMoa043331
   Heimberger AB, 2005, CLIN CANCER RES, V11, P1462, DOI 10.1158/1078-0432.CCR-04-1737
   Herz K, 2019, MAGN RESON MED, V82, P1832, DOI 10.1002/mrm.27857
   HOFFMANN SH, 2014, RADIOLOGY, V27, P579, DOI 10.1007/S10334-014-0441-8
   HUO J, 2015, ACTA RADIOL, V26, P423, DOI 10.1007/S00062-015-0381-3
   Isensee F, 2019, AUTOMATED DESIGN DEE, V0, P0
   Jaimes C, 2020, AM J NEURORADIOL, V41, P874, DOI 10.3174/ajnr.A6546
   Jelescu IO, 2020, J NEUROSCI METH, V344, P0, DOI 10.1016/j.jneumeth.2020.108861
   Jensen JH, 2005, MAGNET RESON MED, V53, P1432, DOI 10.1002/mrm.20508
   JEONG Y, 2012, NEW ENGL J MED, V54, P555, DOI 10.1007/S00234-011-0947-Y
   Kadota Y, 2020, J NEURORADIOLOGY, V47, P197, DOI 10.1016/j.neurad.2018.10.005
   Karpel-Massler G, 2019, CNS DRUGS, V33, P1155, DOI 10.1007/s40263-019-00684-6
   KAZEROONI AF, 2020, NEURO-ONCOLOGY, V52, P54, DOI 10.1002/JMRI.26907
   Kickingereder P, 2019, LANCET ONCOL, V20, P728, DOI 10.1016/S1470-2045(19)30098-1
   Kickingereder P, 2015, SCI REP-UK, V5, P0, DOI 10.1038/srep16238
   KRISTENSEN B, 2019, CANCER RES, V30, P1265, DOI 10.1093/ANNONC/MDZ164
   Kumar V, 2012, MAGN RESON IMAGING, V30, P1234, DOI 10.1016/j.mri.2012.06.010
   LADD ME, 2018, J CEREBR BLOOD F MET, V109, P1, DOI 10.1016/J.PNMRS.2018.06.001
   Lambin P, 2012, EUR J CANCER, V48, P441, DOI 10.1016/j.ejca.2011.11.036
   Lampinen B, 2017, MAGN RESON MED, V77, P1104, DOI 10.1002/mrm.26195
   LAO J, 2017, AM J NEURORADIOL, V7, P1, DOI 10.1038/S41598-017-10649-8
   LATYSHEVA A, 2019, BRIT J RADIOL, V61, P545, DOI 10.1007/S00234-019-02173-5
   Le Bihan D, 2003, NAT REV NEUROSCI, V4, P469, DOI 10.1038/nrn1119
   LEAO D, 2019, J CLIN ONCOL, V41, P10, DOI 10.3174/AJNR.A6358
   Lee MK, 2020, EUR RADIOL, V30, P844, DOI 10.1007/s00330-019-06395-2
   Leu K, 2017, J NEURO-ONCOL, V134, P177, DOI 10.1007/s11060-017-2506-9
   Liu Y, 2020, BIOMEDICINES, V8, P0, DOI 10.3390/biomedicines8090294
   Lober RM, 2014, J NEURO-ONCOL, V117, P175, DOI 10.1007/s11060-014-1375-8
   Lombardi G, 2020, CANCERS, V12, P0, DOI 10.3390/cancers12103008
   LOTAN E, 2019, RADIOTHER ONCOL, V212, P26, DOI 10.2214/AJR.18.20218
   Louis DN, 2016, ACTA NEUROPATHOL, V131, P803, DOI 10.1007/s00401-016-1545-1
   LOUIS DN, 2020, RADIOL CLIN N AM, V30, P844, DOI 10.1111/BPA.12832
   Maynard J, 2020, RADIOLOGY, V296, P111, DOI 10.1148/radiol.2020191832
   MENZE BH, 2015, FRONT COMPUT NEUROSC, V34, P1993, DOI 10.1109/TMI.2014.2377694
   Merhemic Z, 2018, EUR J RADIOL, V108, P249, DOI 10.1016/j.ejrad.2018.10.010
   MILLS SJ, 2006, J MED RADIAT SCI, V27, P853
   NAGEL AM, 2011, NEUROIMAGE, V46, P539, DOI 10.1097/RLI.0B013E31821AE918
   Nagel AM, 2014, RADIOLOGY, V271, P585, DOI 10.1148/radiol.13131725
   NALEPA J, 2019, CANCERS, V13, P83, DOI 10.3389/FNCOM.2019.00083
   Narita, 2017, NEURO-ONCOLOGY, V19, P0, DOI 10.1093/neuonc/nox036.004
   NETO LPN, 2018, MAGN RESON MATER PHY, V60, P795, DOI 10.1007/S00234-018-2041-1
   Nguyen TB, 2021, J MAGN RESON IMAGING, V53, P416, DOI 10.1002/jmri.27366
   NILSSON M, 2012, EUR RADIOL, V69, P1572, DOI 10.1002/MRM.24395
   PAECH D, 2018, AM J NEURORADIOL, V20, P1661, DOI 10.1093/NEUONC/NOY073
   PANAGIOTAKI E, 2014, J NEURORADIOLOGY, V74, P1902, DOI 10.1158/0008-5472.CAN-13-2511
   Park YW, 2020, EUR RADIOL, V30, P6475, DOI 10.1007/s00330-020-07090-3
   PAYABVASH S, 2018, MED SCI MONITOR, V28, P656, DOI 10.1111/JON.12550
   PICCARDO A, 2019, AM J NEURORADIOL, V46, P1685, DOI 10.1007/S00259-019-04333-4
   Pieri V, 2021, HUM BRAIN MAPP, V42, P1268, DOI 10.1002/hbm.25291
   PILLAI JJ, 2012, FRONT NEUROSCI-SWITZ, V11, P361, DOI 10.7785/TCRT.2012.500284
   POPE W, 2011, J MAGN RESON IMAGING, V32, P882, DOI 10.3174/AJNR.A2385
   Poussaint TY, 2016, NEURO-ONCOLOGY, V18, P725, DOI 10.1093/neuonc/nov256
   Qiu TM, 2020, J NEUROSURG, V133, P1662, DOI 10.3171/2019.9.JNS191920
   Rahm V, 2014, J NUCL MED, V55, P546, DOI 10.2967/jnumed.113.130732
   REDDY N, 2020, NEURO-ONCOLOGY, V30, P503, DOI 10.1111/JON.12704
   Rizzo Stefania, 2018, EUR RADIOL EXP, V2, P36, DOI 10.1186/s41747-018-0068-z
   Roberts TA, 2020, SCI REP-UK, V10, P0, DOI 10.1038/s41598-020-65956-4
   Romano A, 2013, EUR RADIOL, V23, P513, DOI 10.1007/s00330-012-2601-4
   Rundle-Thiele D, 2015, J MED RADIAT SCI, V62, P92, DOI 10.1002/jmrs.103
   SANVITO F, 2020, CURR TREAT OPTION NE, V14, P225, DOI 10.3389/FNINS.2020.00225
   SCHOB S, 2018, J NEUROIMAGING, V34, P1651, DOI 10.1007/S00381-018-3846-2
   Schuenke P, 2017, MAGN RESON MED, V78, P215, DOI 10.1002/mrm.26370
   SHAVER MM, 2019, AM J ROENTGENOL, V11, P0, DOI 10.3390/CANCERS11060829
   SIEGAL T, 2015, CLIN CANCER RES, V22, P437, DOI 10.1016/J.JOCN.2014.10.004
   SMITS M, 2016, ANN ONCOL, V89, P0, DOI 10.1259/BJR.20150857
   Soni N, 2019, AM J NEURORADIOL, V40, P928, DOI 10.3174/ajnr.A6075
   STADLBAUER A, 2018, RADIOLOGY, V20, P1536, DOI 10.1093/NEUONC/NOY066
   STADLBAUER A, 2018, NEURO-ONCOLOGY, V38, P422, DOI 10.1177/0271678X17694905
   Stadlbauer A, 2017, RADIOLOGY, V283, P798, DOI 10.1148/radiol.2016161422
   STRAUSS SB, 2019, J NEURO-ONCOL, V57, P1199, DOI 10.1016/J.RCL.2019.07.003
   Subashi E, 2016, J NEURO-ONCOL, V126, P243, DOI 10.1007/s11060-015-1969-9
   SUH CH, 2018, AM J NEURORADIOL, V20, P1573, DOI 10.1093/NEUONC/NOY113
   Suh CH, 2019, EUR RADIOL, V29, P745, DOI 10.1007/s00330-018-5608-7
   SUNWOO L, 2013, EUR RADIOL, V37, P351, DOI 10.1002/JMRI.23838
   Tabouret E, 2016, ACTA NEUROPATHOL, V132, P625, DOI 10.1007/s00401-016-1611-8
   TAN WL, 2014, J NEUROIMAGING, V35, P920, DOI 10.3174/AJNR.A3803
   Tariq M, 2016, NEUROIMAGE, V133, P207, DOI 10.1016/j.neuroimage.2016.01.046
   Tatekawa H, 2021, J NUCL MED, V62, P319, DOI 10.2967/jnumed.120.247411
   Taylor MD, 2012, ACTA NEUROPATHOL, V123, P465, DOI 10.1007/s00401-011-0922-z
   Thust SC, 2018, EUR RADIOL, V28, P3779, DOI 10.1007/s00330-018-5351-0
   THUST SC, 2018, NEURO-ONCOLOGY, V28, P3306, DOI 10.1007/S00330-018-5314-5
   Tietze A, 2018, J NEUROSURG, V128, P391, DOI 10.3171/2016.10.JNS161793
   Trattnig S, 2018, NEUROIMAGE, V168, P477, DOI 10.1016/j.neuroimage.2016.11.031
   Umathum R, 2013, RADIOLOGY, V269, P568, DOI 10.1148/radiol.13130757
   Verma R, 2020, RADIOL-ARTIF INTELL, V2, P0, DOI 10.1148/ryai.2020190168
   VETTERMANN FJ, 2018, J NEURO-ONCOL, V43, P895, DOI 10.1097/RLU.0000000000002300
   WAGNER MW, 2015, JPN J RADIOL, V26, P360, DOI 10.1111/JON.12292
   WANG W, 2018, CHILD NERV SYST, V24, P6107, DOI 10.12659/MSM.909136
   Welker K, 2015, AM J NEURORADIOL, V36, PE41, DOI 10.3174/ajnr.A4341
   Weller M, 2015, CLIN CANCER RES, V21, P2057, DOI 10.1158/1078-0432.CCR-14-2737
   WELTENS C, 2001, NEURORADIOLOGY, V60, P49, DOI 10.1016/S0167-8140(01)00371-1
   WEN PY, 2010, EUR RADIOL, V28, P1963, DOI 10.1200/JCO.2009.26.3541
   WEN Q, 2015, RADIOLOGY, V9, P291, DOI 10.1016/J.NICL.2015.08.017
   Wu CC, 2018, AM J NEURORADIOL, V39, P1814, DOI 10.3174/ajnr.A5794
   Wu EX, 2010, NMR BIOMED, V23, P836, DOI 10.1002/nbm.1506
   Xing Z, 2017, AM J NEURORADIOL, V38, P1138, DOI 10.3174/ajnr.A5171
   XING Z, 2019, CLIN NEURORADIOL, V60, P1663, DOI 10.1177/0284185119842288
   XIONG J, 2016, AM J NEURORADIOL, V43, P45, DOI 10.1002/JMRI.24958
   Yoo RE, 2020, EUR RADIOL, V30, P1202, DOI 10.1007/s00330-019-06379-2
   YOSHIMOTO K, 2017, CLIN NUCL MED, V34, P103, DOI 10.1007/S10014-017-0287-7
   YOUNG RJ, 2016, J CLIN NEUROSCI, V13, P2271, DOI 10.3174/AJNR.A3604
   ZACCAGNA F, 2019, CANCER RES, V29, P5559, DOI 10.1007/S00330-019-6011-8
   Zhang HW, 2020, ACAD RADIOL, V27, PE263, DOI 10.1016/j.acra.2019.12.010
   Zhang H, 2012, NEUROIMAGE, V61, P1000, DOI 10.1016/j.neuroimage.2012.03.072
   Zhang JF, 2017, CONTRAST MEDIA MOL I, V0, P0, DOI DOI 10.1155/2017/7064120
   ZHAO J, 2018, NMR BIOMED, V141, P195, DOI 10.1007/S11060-018-03025-7
   Zitouni S, 2017, JPN J RADIOL, V35, P448, DOI 10.1007/s11604-017-0652-9
   Zlochower Avraham, 2020, TOP MAGN RESON IMAGING, V29, P115, DOI 10.1097/RMR.0000000000000237
NR 158
TC 17
Z9 18
U1 0
U2 19
PU MDPI
PI BASEL
PA ST ALBAN-ANLAGE 66, CH-4052 BASEL, SWITZERLAND
SN 
EI 2072-6694
J9 CANCERS
JI Cancers
PD FEB 15
PY 2021
VL 13
IS 3
BP 
EP 
DI 10.3390/cancers13030424
PG 25
WC Oncology
SC Oncology
GA QC7CU
UT WOS:000614992300001
PM 33498680
DA 2024-03-01
ER

PT J
AU Hoshino, I
   Yokota, H
AF Hoshino, Isamu
   Yokota, Hajime
TI Radiogenomics of gastroenterological cancer: The dawn of personalized medicine with artificial intelligence-based image analysis
SO ANNALS OF GASTROENTEROLOGICAL SURGERY
LA English
DT Review; Early Access
DE artificial intelligence; gastroenterological cancer; imaging; personalized medicine; radiogenomics
AB Radiogenomics is a new field of medical science that integrates two omics, radiomics and genomics, and may bring a major paradigm shift in traditional personalized medicine strategies that require tumor tissue samples. In addition, the acquisition of the data does not require special imaging equipment or special imaging conditions, and it is possible to use image information from computed tomography, magnetic resonance imaging, positron emission tomography-computed tomography in clinical practice, so the versatility and cost-effectiveness of radiogenomics are expected. So far, the field of radiogenomics has developed, especially in the fields of brain tumors and breast cancer, but recently, reports of radiogenomic research on gastroenterological cancer are increasing. This review provides an overview of radiogenomic research methods and summarizes the current radiogenomic research in gastroenterological cancer. In addition, the application of artificial intelligence is considered to be indispensable for the integrated analysis of enormous omics information in the future, and the future direction of this research, including the latest technologies, will be discussed.
C1 [Hoshino, Isamu] Chiba Canc Ctr, Div Gastroenterol Surg, 666-2 Nitona Cho, Chiba 2608717, Japan.
   [Yokota, Hajime] Chiba Univ, Grad Sch Med, Dept Diagnost Radiol & Radiat Oncol, Chiba, Japan.
C3 Chiba Cancer Center; Chiba University
RP Hoshino, I (corresponding author), Chiba Canc Ctr, Div Gastroenterol Surg, 666-2 Nitona Cho, Chiba 2608717, Japan.
EM ihoshino@chiba-cc.jp
CR Attiyeh MA, 2019, ABDOM RADIOL, V44, P3148, DOI 10.1007/s00261-019-02112-1
   Banerjee S, 2015, HEPATOLOGY, V62, P792, DOI 10.1002/hep.27877
   Baraibar I, 2020, CRIT REV ONCOL HEMAT, V148, P0, DOI 10.1016/j.critrevonc.2020.102906
   Bennette CS, 2015, GENET MED, V17, P587, DOI 10.1038/gim.2014.156
   Borghaei H, 2015, NEW ENGL J MED, V373, P1627, DOI 10.1056/NEJMoa1507643
   Braman NM, 2017, BREAST CANCER RES, V19, P0, DOI 10.1186/s13058-017-0846-1
   Brzezianska E, 2006, MUTAT RES-FUND MOL M, V599, P26, DOI 10.1016/j.mrfmmm.2005.12.013
   Burnet NG, 2006, CLIN ONCOL-UK, V18, P525, DOI 10.1016/j.clon.2006.05.007
   Chang K, 2018, CLIN CANCER RES, V24, P1073, DOI 10.1158/1078-0432.CCR-17-2236
   Chang P, 2018, AM J NEURORADIOL, V39, P1201, DOI 10.3174/ajnr.A5667
   Chen SW, 2015, CLIN NUCL MED, V40, P621, DOI 10.1097/RLU.0000000000000830
   Chen SW, 2014, CLIN NUCL MED, V39, P685, DOI 10.1097/RLU.0000000000000481
   Chen SQ, 2020, MED PHYS, V47, P552, DOI 10.1002/mp.13950
   Diehn M, 2008, P NATL ACAD SCI USA, V105, P5213, DOI 10.1073/pnas.0801279105
   Dou TH, 2018, PLOS ONE, V13, P0, DOI 10.1371/journal.pone.0206108
   Echegaray S, 2018, J DIGIT IMAGING, V31, P403, DOI 10.1007/s10278-017-0019-x
   El Dika I, 2018, EXPERT REV ANTICANC, V18, P1085, DOI 10.1080/14737140.2018.1510324
   Franczak C, 2019, PLOS ONE, V14, P0, DOI 10.1371/journal.pone.0212801
   George B, 2020, CANCERS, V12, P0, DOI 10.3390/cancers12051328
   Geras KJ, 2019, RADIOLOGY, V293, P246, DOI 10.1148/radiol.2019182627
   Gerlinger M, 2012, NEW ENGL J MED, V366, P883, DOI 10.1056/NEJMoa1113205
   Gevaert O, 2012, RADIOLOGY, V264, P387, DOI 10.1148/radiol.12111607
   Ha R, 2019, J DIGIT IMAGING, V32, P276, DOI 10.1007/s10278-019-00179-2
   Herskind C, 2016, CANCER LETT, V382, P95, DOI 10.1016/j.canlet.2016.02.035
   Hiley CT, 2016, LANCET, V388, P1002, DOI 10.1016/S0140-6736(16)31340-X
   Horvat N, 2018, RADIOL ONCOL, V52, P353, DOI 10.2478/raon-2018-0044
   Hoshino I, 2020, SCI REP-UK, V10, P0, DOI 10.1038/s41598-020-59500-7
   Hu WM, 2020, GASTROENTEROL REP, V8, P90, DOI 10.1093/gastro/goaa011
   Huang DW, 2020, INT J CLIN EXP PATHO, V13, P1601
   Iwatate Y, 2020, BRIT J CANCER, V123, P1253, DOI 10.1038/s41416-020-0997-1
   Kitao A, 2015, RADIOLOGY, V275, P708, DOI 10.1148/radiol.14141315
   Kuo MD, 2007, J VASC INTERV RADIOL, V18, P821, DOI 10.1016/j.jvir.2007.04.031
   Kuwano M, 2019, CANCER SCI, V110, P1536, DOI 10.1111/cas.14006
   Kwon Y, 2019, CANCERS, V11, P0, DOI 10.3390/cancers11091374
   Lambin P, 2017, NAT REV CLIN ONCOL, V14, P749, DOI 10.1038/nrclinonc.2017.141
   Li ZJ, 2017, SCI REP-UK, V7, P0, DOI 10.1038/s41598-017-05848-2
   Liang RB, 2020, J CANCER, V11, P837, DOI 10.7150/jca.35011
   Linardou H, 2008, LANCET ONCOL, V9, P962, DOI 10.1016/S1470-2045(08)70206-7
   Liu CL, 2019, J MAGN RESON IMAGING, V49, P131, DOI 10.1002/jmri.26224
   Lubner MG, 2015, ABDOM IMAGING, V40, P2331, DOI 10.1007/s00261-015-0438-4
   Mazurowski MA, 2017, J NEURO-ONCOL, V133, P27, DOI 10.1007/s11060-017-2420-1
   Mazurowski MA, 2014, RADIOLOGY, V273, P365, DOI 10.1148/radiol.14132641
   Miura T, 2015, AM J SURG, V210, P561, DOI 10.1016/j.amjsurg.2015.03.027
   Nagahashi M, 2017, J SURG RES, V220, P125, DOI 10.1016/j.jss.2017.06.077
   Nangalia J, 2019, NEW ENGL J MED, V381, P2145, DOI 10.1056/NEJMra1910138
   Ntzani EE, 2003, LANCET, V362, P1439, DOI 10.1016/S0140-6736(03)14686-7
   Park VY, 2021, EUR RADIOL, V31, P2405, DOI 10.1007/s00330-020-07365-9
   Pegram MD, 2020, CLIN CANCER RES, V26, P775, DOI 10.1158/1078-0432.CCR-18-1976
   Proud C, 2014, CLIN J ONCOL NURS, V18, P185, DOI 10.1188/14.CJON.185-189
   Reis JS, 2011, LANCET, V378, P1812, DOI 10.1016/S0140-6736(11)61539-0
   Rizzo S, 2016, EUR RADIOL, V26, P32, DOI 10.1007/s00330-015-3814-0
   Segal E, 2007, NAT BIOTECHNOL, V25, P675, DOI 10.1038/nbt1306
   Shi YT, 2020, INT J CLIN ONCOL, V25, P89, DOI 10.1007/s10147-019-01532-9
   Story MD, 2018, MED PHYS, V45, PE1111, DOI 10.1002/mp.13064
   Takada A, 2020, JPN J RADIOL, V38, P265, DOI 10.1007/s11604-019-00917-0
   Takeshita N, 2013, BRIT J CANCER, V108, P644, DOI 10.1038/bjc.2013.8
   Wada T, 2020, JPN J RADIOL, V38, P207, DOI 10.1007/s11604-019-00908-1
   Wei CM, 2018, BIOMARK MED, V12, P1185, DOI 10.2217/bmm-2017-0440
   Winterhoff B, 2016, GYNECOL ONCOL, V141, P95, DOI 10.1016/j.ygyno.2016.02.023
   Wu J, 2018, J RADIAT RES, V59, PI25, DOI 10.1093/jrr/rrx102
   Yamamoto S, 2012, AM J ROENTGENOL, V199, P654, DOI 10.2214/AJR.11.7824
   Yang L, 2018, EUR RADIOL, V28, P2058, DOI 10.1007/s00330-017-5146-8
   Zhang Lifei, 2015, MED PHYS, V42, P1341, DOI 10.1118/1.4908210
   Zinn PO, 2011, PLOS ONE, V6, P0, DOI 10.1371/journal.pone.0025451
NR 64
TC 7
Z9 7
U1 0
U2 18
PU WILEY-V C H VERLAG GMBH
PI WEINHEIM
PA POSTFACH 101161, 69451 WEINHEIM, GERMANY
SN 2475-0328
EI 
J9 ANN GASTROENT SURG
JI Ann. Gastroent. Surg.
PD 2021 JUL
PY 2021
VL 5
IS 4
BP 427
EP 435
DI 10.1002/ags3.12437
EA FEB 2021
PG 9
WC Gastroenterology & Hepatology
SC Gastroenterology & Hepatology
GA TP9AV
UT WOS:000613449500001
PM 34337291
DA 2024-03-01
ER

PT J
AU Wu, YM
   Guo, Y
   Ma, J
   Sa, Y
   Li, QF
   Zhang, N
AF Wu, Yameng
   Guo, Yu
   Ma, Jun
   Sa, Yu
   Li, Qifeng
   Zhang, Ning
TI Research Progress of Gliomas in Machine Learning
SO CELLS
LA English
DT Review
DE gliomas; machine learning; prediction; radiomics; gene expression
ID neural-network model; gene-expression data; mri texture; classification; prediction; cancer; perspectives; organization; diagnosis; selection
AB In the field of gliomas research, the broad availability of genetic and image information originated by computer technologies and the booming of biomedical publications has led to the advent of the big-data era. Machine learning methods were applied as possible approaches to speed up the data mining processes. In this article, we reviewed the present situation and future orientations of machine learning application in gliomas within the context of workflows to integrate analysis for precision cancer care. Publicly available tools or algorithms for key machine learning technologies in the literature mining for glioma clinical research were reviewed and compared. Further, the existing solutions of machine learning methods and their limitations in glioma prediction and diagnostics, such as overfitting and class imbalanced, were critically analyzed.
C1 [Wu, Yameng; Guo, Yu; Ma, Jun; Sa, Yu; Li, Qifeng; Zhang, Ning] Tianjin Univ, Dept Biomed Engn, Tianjin Key Lab BME Measurement, Tianjin 300000, Peoples R China.
C3 Tianjin University
RP Zhang, N (corresponding author), Tianjin Univ, Dept Biomed Engn, Tianjin Key Lab BME Measurement, Tianjin 300000, Peoples R China.
EM wuyameng@tju.edu.cn; guoyu@tju.edu.cn; majun1@tju.edu.cn; sayu@tju.edu.cn; qfli@tju.edu.cn; zhni@tju.edu.cn
FU Key Projects in the Science & Technology Pillar Program of Tianjin [20YFZCSN00530]; Independent Innovation Foundation of Tianjin University [2020XYF-0110, 2020XY-0058]
CR Abusamra H, 2013, PROCEDIA COMPUT SCI, V23, P5, DOI 10.1016/j.procs.2013.10.003
   Ahmed R, 2014, CANCER MANAG RES, V6, P149, DOI 10.2147/CMAR.S54726
   Akkus Z, 2017, J DIGIT IMAGING, V30, P469, DOI 10.1007/s10278-017-9984-3
   Unknown -, 2007, NIPS, V0, P0
   Bashiri A, 2017, IRAN J PUBLIC HEALTH, V46, P165
   Bharadwaj Prakash KB, 2021, PROGRAM.TENSOR FLOW: SOLUT. EDGE COMPUT. APPL., V0, PP105, DOI 10.1007/978-3-030-57077-4_11
   Breiman L, 2001, MACH LEARN, V45, P5, DOI 10.1023/A:1010933404324
   Browne MW, 2000, J MATH PSYCHOL, V44, P108, DOI 10.1006/jmps.1999.1279
   Bulgarevich DS, 2018, SCI REP-UK, V8, P0, DOI 10.1038/s41598-018-20438-6
   CARPENTER GA, 1988, COMPUTER, V21, P77, DOI 10.1109/2.33
   Cawley GC, 2010, J MACH LEARN RES, V11, P2079
   Chen HY, 2021, CANCER MED-US, V10, P2774, DOI 10.1002/cam4.3838
   Chen W, 2018, INT J BIOMED IMAGING, V2018, P0, DOI 10.1155/2018/2512037
   Choy G, 2018, RADIOLOGY, V288, P318, DOI 10.1148/radiol.2018171820
   CLARKE MRB, 1974, J ROY STAT SOC A STA, V137, P442, DOI 10.2307/2344977
   CORTES C, 1995, MACH LEARN, V20, P273, DOI 10.1007/BF00994018
   Czarnek N, 2017, J NEURO-ONCOL, V132, P55, DOI 10.1007/s11060-016-2359-7
   Danaee P, 2017, BIOCOMPUT-PAC SYM, V0, PP219, DOI 10.1142/9789813207813_0022
   Ertosun Mehmet Gunhan, 2015, AMIA ANNU SYMP PROC, V2015, P1899
   FUKUSHIMA K, 1983, IEEE T SYST MAN CYB, V13, P826, DOI 10.1109/TSMC.1983.6313076
   Gao M, 2020, FRONT ONCOL, V10, P0, DOI 10.3389/fonc.2020.01676
   Gao XY, 2020, CANCER MANAG RES, V12, P3191, DOI 10.2147/CMAR.S244262
   Gillies A, 1985, MACHINE LEARNING PRO, V0, P0
   Gong XX, 2021, J ONCOL, V2021, P0, DOI 10.1155/2021/6620159
   Goodfellow IJ, 2015, 3 INT C LEARNING REP, V0, P0
   Harari MB, 2020, J VOCAT BEHAV, V118, P0, DOI 10.1016/j.jvb.2020.103377
   Haubold J, 2020, EUR J NUCL MED MOL I, V47, P1435, DOI 10.1007/s00259-019-04602-2
   Hawkins DM, 2004, J CHEM INF COMP SCI, V44, P1, DOI 10.1021/ci0342472
   He WY, 2019, BIOINFORMATICS, V35, P593, DOI 10.1093/bioinformatics/bty668
   He ZY, 2023, IEEE T KNOWL DATA EN, V35, P251, DOI 10.1109/TKDE.2021.3075023
   Hofmann T, 2001, MACH LEARN, V42, P177, DOI 10.1023/A:1007617005950
   Hsu JBK, 2019, BMC MED GENOMICS, V11, P0, DOI 10.1186/s12920-019-0479-6
   Ioffe S, 2015, PR MACH LEARN RES, V37, P448
   Jackson RJ, 2001, NEURO-ONCOLOGY, V3, P193, DOI 10.1093/neuonc/3.3.193
   Johnson WE, 2007, BIOSTATISTICS, V8, P118, DOI 10.1093/biostatistics/kxj037
   Jordan MI, 2015, SCIENCE, V349, P255, DOI 10.1126/science.aaa8415
   Kaelbling LP, 1996, J ARTIF INTELL RES, V4, P237, DOI 10.1613/jair.301
   Korfiatis P, 2016, MED PHYS, V43, P2835, DOI 10.1118/1.4948668
   Krawczyk B, 2016, PROG ARTIF INTELL, V5, P221, DOI 10.1007/s13748-016-0094-0
   Krishnan Monica, 2013, J SUPPORT ONCOL, V11, P68
   Kristensen BW, 2019, ANN ONCOL, V30, P1265, DOI 10.1093/annonc/mdz164
   LeCun Y, 2015, NATURE, V521, P436, DOI 10.1038/nature14539
   Li M, 2019, FRONT GENET, V10, P0, DOI 10.3389/fgene.2019.00180
   Li W, 2015, J COMPUT COMMUN, V3, P146, DOI 10.4236/JCC.2015.311023
   Louis DN, 2016, ACTA NEUROPATHOL, V131, P803, DOI 10.1007/s00401-016-1545-1
   Lu CF, 2018, CLIN CANCER RES, V24, P4429, DOI 10.1158/1078-0432.CCR-17-3445
   Luo J, 2010, PHARMACOGENOMICS J, V10, P278, DOI 10.1038/tpj.2010.57
   Margineantu DD, 1997, PRUNING ADAPTIVE BOOSTING, V97, P211
   Matsui Y, 2020, J NEURO-ONCOL, V146, P321, DOI 10.1007/s11060-019-03376-9
   McDermott MBA, 2021, SCI TRANSL MED, V13, P0, DOI 10.1126/scitranslmed.abb1655
   Meng CL, 2020, BBA-PROTEINS PROTEOM, V1868, P0, DOI 10.1016/j.bbapap.2020.140406
   Metsis V, 2012, ONCOL REP, V28, P1413, DOI 10.3892/or.2012.1931
   Mobadersany P, 2018, P NATL ACAD SCI USA, V115, PE2970, DOI 10.1073/pnas.1717139115
   Moore RC, 2011, P S MACH LEARN SPEEC, V3, P0
   Mousavi Hojjat Seyed, 2015, J PATHOL INFORM, V6, P15, DOI 10.4103/2153-3539.153914
   Ng AY, 1997, PROCEEDINGS OF THE FOURTEENTH INTERNATIONAL CONFERENCE ON MACHINE LEARNING, V0, P245
   Niu B, 2020, GENOMICS, V112, P837, DOI 10.1016/j.ygeno.2019.05.024
   Northcott PA, 2019, NAT REV DIS PRIMERS, V5, P0, DOI 10.1038/s41572-019-0063-6
   Papernot N, 2016, P IEEE S SECUR PRIV, V0, PP582, DOI 10.1109/SP.2016.41
   Pentakalos O, 2020, INTRO MACHINE LEARNI, V0, P262
   Poongodi M, 2020, COMPUT ELECTR ENG, V81, P0, DOI 10.1016/j.compeleceng.2019.106527
   Rajkomar A, 2019, NEW ENGL J MED, V380, P1347, DOI 10.1056/NEJMra1814259
   Rathore S, 2018, J MED IMAGING, V5, P0, DOI 10.1117/1.JMI.5.2.021219
   Razzak MI, 2018, L N COMPUT VIS BIOME, V26, P323, DOI 10.1007/978-3-319-65981-7_12
   Ribeiro MT, 2016, KDD16: PROCEEDINGS OF THE 22ND ACM SIGKDD INTERNATIONAL CONFERENCE ON KNOWLEDGE DISCOVERY AND DATA MINING, V0, PP1135, DOI 10.1145/2939672.2939778
   Rizzo Stefania, 2018, EUR RADIOL EXP, V2, P36, DOI 10.1186/s41747-018-0068-z
   ROSENBLATT F, 1958, PSYCHOL REV, V65, P386, DOI 10.1037/h0042519
   SCHAFFER C, 1993, MACH LEARN, V13, P135, DOI 10.1023/A:1022639714137
   Sengupta A, 2019, J MAGN RESON IMAGING, V50, P1295, DOI 10.1002/jmri.26704
   Singh A, 2019, SSRN ELECT J, V0, P0, DOI DOI 10.2139/ssrn.3399990
   Somi MH, 2012, GOVARESH, V17, P33
   Spechler SJ, 2013, JAMA-J AM MED ASSOC, V310, P627, DOI 10.1001/jama.2013.226450
   Srivastava N, 2014, J MACH LEARN RES, V15, P1929
   Stupp R, 2005, NEW ENGL J MED, V352, P987, DOI 10.1056/NEJMoa043330
   Sun SW, 2021, BRIEF BIOINFORM, V22, P0, DOI 10.1093/bib/bbaa263
   van Bodegraven EJ, 2019, GLIA, V67, P1417, DOI 10.1002/glia.23594
   Wang JX, 2005, CHINESE MED J-PEKING, V118, P1278
   Wu SJ, 2016, BMC SYST BIOL, V10, P0, DOI 10.1186/s12918-016-0315-y
   Wu YP, 2019, BMC MED IMAGING, V19, P0, DOI 10.1186/s12880-019-0369-6
   Xu X, 2019, COMPUT HUM BEHAV, V98, P166, DOI 10.1016/j.chb.2019.04.015
   Zacharaki EI, 2009, MAGN RESON MED, V62, P1609, DOI 10.1002/mrm.22147
   Zhang XP, 2018, 2018 3RD INTERNATIONAL CONFERENCE ON MECHANICAL, V0, P361, DOI 10.1109/ICMCCE.2018.00080
   Zhao SM, 2009, SCIENCE, V324, P261, DOI 10.1126/science.1170944
   Zhao Z, 2021, GENOM PROTEOM BIOINF, V19, P1, DOI 10.1016/j.gpb.2020.10.005
   Zhou GD, 2004, BIOINFORMATICS, V20, P1178, DOI 10.1093/bioinformatics/bth060
   Zhu X, 2005, EUR SP AGENCY SPECIA, V2, P1
   Zöllner FG, 2012, Z MED PHYS, V22, P205, DOI 10.1016/j.zemedi.2012.03.007
NR 87
TC 6
Z9 7
U1 7
U2 27
PU MDPI
PI BASEL
PA ST ALBAN-ANLAGE 66, CH-4052 BASEL, SWITZERLAND
SN 
EI 2073-4409
J9 CELLS-BASEL
JI Cells
PD NOV 15
PY 2021
VL 10
IS 11
BP 
EP 
DI 10.3390/cells10113169
PG 16
WC Cell Biology
SC Cell Biology
GA XG8DQ
UT WOS:000724978800001
PM 34831392
DA 2024-03-01
ER

PT J
AU Cao, X
   Lee, K
   Huang, QL
AF Cao, Xuan
   Lee, Kyoungjae
   Huang, Qingling
TI Bayesian variable selection in logistic regression with application to whole-brain functional connectivity analysis for Parkinson's disease
SO STATISTICAL METHODS IN MEDICAL RESEARCH
LA English
DT Article
DE Parkinson&#8217; s disease; resting-state functional magnetic resonance imaging; spike and slab prior; variable selection; model selection consistency
ID generalized linear-models; cognitive impairment; contraction property; graph selection; consistency; network; lasso; shrinkage; gibbs; spike
AB Parkinson's disease is a progressive, chronic, and neurodegenerative disorder that is primarily diagnosed by clinical examinations and magnetic resonance imaging (MRI). In this paper, we propose a Bayesian model to predict Parkinson's disease employing a functional MRI (fMRI) based radiomics approach. We consider a spike and slab prior for variable selection in high-dimensional logistic regression models, and present an approximate Gibbs sampler by replacing a logistic distribution with a t-distribution. Under mild conditions, we establish model selection consistency of the induced posterior and illustrate the performance of the proposed method outperforms existing state-of-the-art methods through simulation studies. In fMRI analysis, 6216 whole-brain functional connectivity features are extracted for 50 healthy controls along with 70 Parkinson's disease patients. We apply our method to the resulting dataset and further show its benefits with a higher average prediction accuracy of 0.83 compared to other contenders based on 10 random splits. The model fitting procedure also reveals the most discriminative brain regions for Parkinson's disease. These findings demonstrate that the proposed Bayesian variable selection method has the potential to support radiological diagnosis for patients with Parkinson's disease.
C1 [Cao, Xuan] Univ Cincinnati, Div Stat & Data Sci, Dept Math Sci, Cincinnati, OH 45221 USA.
   [Lee, Kyoungjae] Inha Univ, Dept Stat, 100 Inha Ro, Incheon 22212, South Korea.
   [Huang, Qingling] Nanjing Med Univ, Dept Radiol, Affiliated Brain Hosp, Nanjing, Peoples R China.
C3 University System of Ohio; University of Cincinnati; Inha University; Nanjing Medical University
RP Lee, K (corresponding author), Inha Univ, Dept Stat, 100 Inha Ro, Incheon 22212, South Korea.
EM leekjstat@gmail.com
FU Simons Foundation's collaboration grant [635213]; Taft Summer Research Fellowship at University of Cincinnati; National Research Foundation of Korea (NRF) - Korea government (MSIT) [2020R1A4A1018207]; Inha University research grant; Nanjing Municipal Bureau of Health [YKK19115]
CR ALBERT JH, 1993, J AM STAT ASSOC, V88, P669, DOI 10.2307/2290350
   Atchadé YA, 2017, ANN STAT, V45, P2248, DOI 10.1214/16-AOS1526
   Bondell HD, 2012, J AM STAT ASSOC, V107, P1610, DOI 10.1080/01621459.2012.716344
   Breheny P, 2011, ANN APPL STAT, V5, P232, DOI 10.1214/10-AOAS388
   Butt AH, 2018, BIOMED ENG ONLINE, V17, P0, DOI 10.1186/s12938-018-0600-7
   Cai XD, 2011, BMC BIOINFORMATICS, V12, P0, DOI 10.1186/1471-2105-12-211
   Cao X, 2019, ANN STAT, V47, P319, DOI 10.1214/18-AOS1689
   Cherubini A, 2014, MOVEMENT DISORD, V29, P266, DOI 10.1002/mds.25737
   Christopher L, 2015, ANN NEUROL, V77, P269, DOI 10.1002/ana.24323
   Cong MD, 2020, LUNG CANCER, V139, P73, DOI 10.1016/j.lungcan.2019.11.003
   Fan JQ, 2001, J AM STAT ASSOC, V96, P1348, DOI 10.1198/016214501753382273
   Friedman J, 2010, J STAT SOFTW, V33, P1, DOI 10.18637/jss.v033.i01
   Friston KJ, 1996, MAGNET RESON MED, V35, P346, DOI 10.1002/mrm.1910350312
   GEORGE EI, 1993, J AM STAT ASSOC, V88, P881, DOI 10.2307/2290777
   George EI, 1997, STAT SINICA, V7, P339
   Geweke J, 1996, BAYESIAN STAT, V5, P609
   Guimaraes RP, 2017, FRONT NEUROL, V7, P0, DOI 10.3389/fneur.2016.00243
   Hacker CD, 2012, BRAIN, V135, P3699, DOI 10.1093/brain/aws281
   Halliday GM, 2014, MOVEMENT DISORD, V29, P634, DOI 10.1002/mds.25857
   Hensel L, 2019, CEREB CORTEX, V29, P383, DOI 10.1093/cercor/bhy259
   Hofmann-Apitius M, 2015, INT J MOL SCI, V16, P29179, DOI 10.3390/ijms161226148
   Hsu SY, 2019, SENSORS-BASEL, V19, P0, DOI 10.3390/s19071740
   Ishwaran H, 2005, ANN STAT, V33, P730, DOI 10.1214/009053604000001147
   Johnson VE, 2012, J AM STAT ASSOC, V107, P649, DOI 10.1080/01621459.2012.682536
   Johnstone IM, 2009, J AM STAT ASSOC, V104, P682, DOI 10.1198/jasa.2009.0121
   Khoury N, 2019, SENSORS-BASEL, V19, P0, DOI 10.3390/s19020242
   Kim I, 2017, SCI REP-UK, V7, P0, DOI 10.1038/s41598-017-02420-w
   Koshimori Y, 2016, FRONT AGING NEUROSCI, V8, P0, DOI 10.3389/fnagi.2016.00259
   Lee K, 2021, BIOMETRICS, V77, P391, DOI 10.1111/biom.13290
   Lee K, 2019, ANN STAT, V47, P3413, DOI 10.1214/18-AOS1783
   Li KM, 2009, COMPUT MED IMAG GRAP, V33, P131, DOI 10.1016/j.compmedimag.2008.10.011
   Li MY, 2019, FRONT AGING NEUROSCI, V11, P0, DOI 10.3389/fnagi.2019.00139
   Liang FM, 2013, J AM STAT ASSOC, V108, P589, DOI 10.1080/01621459.2012.761942
   Lin SJ, 2018, FRONT NEUROL, V9, P0, DOI 10.3389/fneur.2018.00482
   Liu ZY, 2019, THERANOSTICS, V9, P1303, DOI 10.7150/thno.30309
   Long D, 2012, PLOS ONE, V7, P0, DOI 10.1371/journal.pone.0047714
   Meinshausen N, 2006, ANN STAT, V34, P1436, DOI 10.1214/009053606000000281
   Meles SK, 2017, J NUCL MED, V58, P23, DOI 10.2967/jnumed.116.183152
   Mhyre Timothy R, 2012, SUBCELL BIOCHEM, V65, P389, DOI 10.1007/978-94-007-5416-4_16
   MITCHELL TJ, 1988, J AM STAT ASSOC, V83, P1023, DOI 10.2307/2290129
   Narisetty NN, 2019, J AM STAT ASSOC, V114, P1205, DOI 10.1080/01621459.2018.1482754
   Narisetty NN, 2014, ANN STAT, V42, P789, DOI 10.1214/14-AOS1207
   OBrien SM, 2004, BIOMETRICS, V60, P739, DOI 10.1111/j.0006-341X.2004.00224.x
   Park T, 2008, J AM STAT ASSOC, V103, P681, DOI 10.1198/016214508000000337
   Peterson CB, 2016, STAT MED, V35, P1017, DOI 10.1002/sim.6792
   Ren S, 2020, FRONT ONCOL, V10, P0, DOI 10.3389/fonc.2020.01618
   Rocková V, 2018, J AM STAT ASSOC, V113, P431, DOI 10.1080/01621459.2016.1260469
   Salvatore C, 2021, AGING CLIN EXP RES, V33, P1709, DOI 10.1007/s40520-019-01299-z
   Sandrone S, 2013, NEUROLOGY, V81, PE172, DOI 10.1212/01.wnl.0000436943.62904.09
   Scott LS, 2020, BOOMSPIKESLAB MCMC S, V0, P0
   Tang ZX, 2017, GENETICS, V205, P77, DOI 10.1534/genetics.116.192195
   Thompson WH, 2016, BRAIN CONNECT, V6, P735, DOI 10.1089/brain.2016.0454
   Tibar H, 2018, FRONT NEUROL, V9, P0, DOI 10.3389/fneur.2018.00170
   Tibshirani R, 1996, J ROY STAT SOC B, V58, P267, DOI 10.1111/j.2517-6161.1996.tb02080.x
   Tüchler R, 2008, J COMPUT GRAPH STAT, V17, P76, DOI 10.1198/106186008X289849
   Valladares A, 2020, MED PHYS, V47, P2023, DOI 10.1002/mp.14045
   van den Heuvel L, 2020, J PARKINSON DIS, V10, P223, DOI 10.3233/JPD-191712
   Vu TC, 2012, BRIT J CLIN PHARMACO, V74, P284, DOI 10.1111/j.1365-2125.2012.04208.x
   Wang Y, 2020, CEREB CORTEX, V30, P1117, DOI 10.1093/cercor/bhz152
   Wei R, 2020, J STAT PLAN INFER, V207, P215, DOI 10.1016/j.jspi.2019.12.004
   Xia MR, 2013, PLOS ONE, V8, P0, DOI 10.1371/journal.pone.0068910
   Xu XF, 2015, BAYESIAN ANAL, V10, P909, DOI 10.1214/14-BA929
   Yang XM, 2020, BAYESIAN ANAL, V15, P909, DOI 10.1214/19-BA1178
   Zhan ZW, 2018, CNS NEUROSCI THER, V24, P897, DOI 10.1111/cns.12838
   Zhang CH, 2010, ANN STAT, V38, P894, DOI 10.1214/09-AOS729
   Zhang YY, 2020, FRONT ONCOL, V10, P0, DOI 10.3389/fonc.2020.00457
   Zhu FY, 2019, NEUROPSYCH DIS TREAT, V15, P1833, DOI 10.2147/NDT.S210658
NR 67
TC 4
Z9 5
U1 2
U2 18
PU SAGE PUBLICATIONS LTD
PI LONDON
PA 1 OLIVERS YARD, 55 CITY ROAD, LONDON EC1Y 1SP, ENGLAND
SN 0962-2802
EI 1477-0334
J9 STAT METHODS MED RES
JI Stat. Methods Med. Res.
PD MAR 15
PY 2021
VL 30
IS 3
BP 826
EP 842
DI 10.1177/0962280220978990
PG 17
WC Health Care Sciences & Services; Mathematical & Computational Biology; Medical Informatics; Statistics & Probability
SC Health Care Sciences & Services; Mathematical & Computational Biology; Medical Informatics; Mathematics
GA RF5BY
UT WOS:000634854900013
PM 33308007
DA 2024-03-01
ER

PT J
AU Izquierdo, C
   Casas, G
   Martin-Isla, C
   Campello, VM
   Guala, A
   Gkontra, P
   Rodriguez-Palomares, JF
   Lekadir, K
AF Izquierdo, Cristian
   Casas, Guillem
   Martin-Isla, Carlos
   Campello, Victor M.
   Guala, Andrea
   Gkontra, Polyxeni
   Rodriguez-Palomares, Jose F.
   Lekadir, Karim
TI Radiomics-Based Classification of Left Ventricular Non-compaction, Hypertrophic Cardiomyopathy, and Dilated Cardiomyopathy in Cardiovascular Magnetic Resonance
SO FRONTIERS IN CARDIOVASCULAR MEDICINE
LA English
DT Article
DE radiomics; machine learning; left-ventricle non-compaction; dilated cardiomyopathy; hypertrophic cardiomyopathy
ID position statement; european-society; working group; noncompaction; management; diagnosis; model; esc
AB Left Ventricular (LV) Non-compaction (LVNC), Hypertrophic Cardiomyopathy (HCM), and Dilated Cardiomyopathy (DCM) share morphological and functional traits that increase the diagnosis complexity. Additional clinical information, besides imaging data such as cardiovascular magnetic resonance (CMR), is usually required to reach a definitive diagnosis, including electrocardiography (ECG), family history, and genetics. Alternatively, indices of hypertrabeculation have been introduced, but they require tedious and time-consuming delineations of the trabeculae on the CMR images. In this paper, we propose a radiomics approach to automatically encode differences in the underlying shape, gray-scale and textural information in the myocardium and its trabeculae, which may enhance the capacity to differentiate between these overlapping conditions. A total of 118 subjects, including 35 patients with LVNC, 25 with HCM, 37 with DCM, as well as 21 healthy volunteers (NOR), underwent CMR imaging. A comprehensive radiomics characterization was applied to LV short-axis images to quantify shape, first-order, co-occurrence matrix, run-length matrix, and local binary patterns. Conventional CMR indices (LV volumes, mass, wall thickness, LV ejection fraction-LVEF-), as well as hypertrabeculation indices by Petersen and Jacquier, were also analyzed. State-of-the-art Machine Learning (ML) models (one-vs.-rest Support Vector Machine-SVM-, Logistic Regression-LR-, and Random Forest Classifier-RF-) were used for one-vs.-rest classification tasks. The use of radiomics models for the automated diagnosis of LVNC, HCM, and DCM resulted in excellent one-vs.-rest ROC-AUC values of 0.95 while generating these results without the need for the delineation of the trabeculae. First-order and texture features resulted to be among the most discriminative features in the obtained radiomics signatures, indicating their added value for quantifying relevant tissue patterns in cardiomyopathy differential diagnosis.
C1 [Izquierdo, Cristian; Martin-Isla, Carlos; Campello, Victor M.; Gkontra, Polyxeni; Lekadir, Karim] Univ Barcelona, Dept Matemat & Informat, Artificial Intelligence Med Lab BCN AIM, Barcelona, Spain.
   [Casas, Guillem; Rodriguez-Palomares, Jose F.] Hosp Univ Vall dHebron, Dept Cardiol, Barcelona, Spain.
   [Casas, Guillem; Guala, Andrea; Rodriguez-Palomares, Jose F.] Vall dHebron Inst Recerca VHIR, Barcelona, Spain.
   [Casas, Guillem; Guala, Andrea; Rodriguez-Palomares, Jose F.] Inst Salud Carlos III, CIBER CV, Madrid, Spain.
   [Casas, Guillem; Rodriguez-Palomares, Jose F.] Univ Autonoma Barcelona, Dept Med, Barcelona, Spain.
C3 University of Barcelona; Hospital Universitari Vall d'Hebron; Autonomous University of Barcelona; Hospital Universitari Vall d'Hebron; Vall d'Hebron Institut de Recerca (VHIR); Instituto de Salud Carlos III; CIBER - Centro de Investigacion Biomedica en Red; CIBERCV; Autonomous University of Barcelona
RP Izquierdo, C (corresponding author), Univ Barcelona, Dept Matemat & Informat, Artificial Intelligence Med Lab BCN AIM, Barcelona, Spain.
EM c.izquierdo@ub.edu
FU European Union's Horizon 2020 research and innovation euCanSHare project [825903]; Spanish Ministry of Science, Innovation and Universities [IJC2018-037349-I, RTI2018-099898-B-I00]
CR Aerts HJWL, 2014, NAT COMMUN, V5, P0, DOI 10.1038/ncomms5006
   Amano Y, 2018, BIOMED RES INT, V2018, P0, DOI 10.1155/2018/4092469
   Unknown -, 2011, J. MACH. LEARN. RES., V0, P0
   Campello VM, 2021, IEEE T MED IMAGING, V40, P3543, DOI 10.1109/TMI.2021.3090082
   Captur G, 2013, J CARDIOVASC MAGN R, V15, P0, DOI 10.1186/1532-429X-15-36
   Cardim N, 2015, EUR HEART J-CARD IMG, V16, P280, DOI 10.1093/ehjci/jeu291
   Cawley GC, 2010, J MACH LEARN RES, V11, P2079
   Cetin I, 2020, FRONT CARDIOVASC MED, V7, P0, DOI 10.3389/fcvm.2020.591368
   Cheng SN, 2018, EUR RADIOL, V28, P4615, DOI 10.1007/s00330-018-5391-5
   Donal E, 2019, EUR HEART J-CARD IMG, V20, P1075, DOI 10.1093/ehjci/jez178
   Elliott P, 2008, EUR HEART J, V29, P270, DOI 10.1093/eurheartj/ehm342
   Elliott PM, 2014, EUR HEART J, V35, P2733, DOI 10.1093/eurheartj/ehu284
   Ivanov A, 2017, CIRC-CARDIOVASC IMAG, V10, P0, DOI 10.1161/CIRCIMAGING.117.006174
   Jacquier A, 2010, EUR HEART J, V31, P1098, DOI 10.1093/eurheartj/ehp595
   Jenni R, 2007, HEART, V93, P11, DOI 10.1136/hrt.2005.082271
   Martin-Isla C, 2020, FRONT CARDIOVASC MED, V7, P0, DOI 10.3389/fcvm.2020.00001
   Neisius U, 2019, JACC-CARDIOVASC IMAG, V12, P1946, DOI 10.1016/j.jcmg.2018.11.024
   Oechslin E, 2019, J AM COLL CARDIOL, V73, P1612, DOI 10.1016/j.jacc.2018.11.064
   Oechslin E, 2018, J AM COLL CARDIOL, V71, P723, DOI 10.1016/j.jacc.2017.12.031
   Petersen SE, 2005, J AM COLL CARDIOL, V46, P101, DOI 10.1016/j.jacc.2005.03.045
   Pinto YM, 2016, EUR HEART J, V37, P1850, DOI 10.1093/eurheartj/ehv727
   Probst P, 2019, J MACH LEARN RES, V20, P0
   Raisi-Estabragh Z, 2020, EUR HEART J-CARD IMG, V21, P349, DOI 10.1093/ehjci/jeaa028
   Rauseo E, 2021, FRONT CARDIOVASC MED, V8, P0, DOI 10.3389/fcvm.2021.716577
   van Griethuysen JJM, 2017, CANCER RES, V77, PE104, DOI 10.1158/0008-5472.CAN-17-0339
   Van RG, 2009, SCOTTS VALLEY, V0, P0
NR 26
TC 9
Z9 9
U1 0
U2 14
PU FRONTIERS MEDIA SA
PI LAUSANNE
PA AVENUE DU TRIBUNAL FEDERAL 34, LAUSANNE, CH-1015, SWITZERLAND
SN 2297-055X
EI 
J9 FRONT CARDIOVASC MED
JI Front. Cardiovasc. Med.
PD OCT 29
PY 2021
VL 8
IS 
BP 
EP 
DI 10.3389/fcvm.2021.764312
PG 10
WC Cardiac & Cardiovascular Systems
SC Cardiovascular System & Cardiology
GA WW3LP
UT WOS:000717822800001
PM 34778415
DA 2024-03-01
ER

PT J
AU Placidi, L
   Gioscio, E
   Garibaldi, C
   Rancati, T
   Fanizzi, A
   Maestri, D
   Massafra, R
   Menghi, E
   Mirandola, A
   Reggiori, G
   Sghedoni, R
   Tamborra, P
   Comi, S
   Lenkowicz, J
   Boldrini, L
   Avanzo, M
AF Placidi, Lorenzo
   Gioscio, Eliana
   Garibaldi, Cristina
   Rancati, Tiziana
   Fanizzi, Annarita
   Maestri, Davide
   Massafra, Raffaella
   Menghi, Enrico
   Mirandola, Alfredo
   Reggiori, Giacomo
   Sghedoni, Roberto
   Tamborra, Pasquale
   Comi, Stefania
   Lenkowicz, Jacopo
   Boldrini, Luca
   Avanzo, Michele
TI A Multicentre Evaluation of Dosiomics Features Reproducibility, Stability and Sensitivity
SO CANCERS
LA English
DT Article
DE dosiomics; dose distribution texture analysis; multicentric study; reproducibility; stability; sensitivity; radiation dosimetry; radiotherapy
ID radiotherapy; radiomics; cancer
AB Simple Summary Dosiomics is born directly as an extension of radiomics: it entails extracting features from the patients' three-dimensional (3D) radiotherapy dose distribution rather than from conventional medical images to obtain specific spatial and statistical information. Dosiomic studies, in a multicentre setting, require assessing the features' stability to dose calculation settings and the features' capability in distinguishing different dose distributions. This study provides the first multicentre evaluation of the dosiomic features in terms of reproducibility, stability and sensitivity across various dose distributions obtained from multiple technologies and techniques and considering different dose calculation algorithms of TPS and two different resolutions of the dose grid. Harmonisation strategies to account for a possible variation in the dose distribution due to these confounding factors should be adopted when investigating a correlation between dosiomic features and clinical outcomes in multicentre studies. Dosiomics is a texture analysis method to produce dose features that encode the spatial 3D distribution of radiotherapy dose. Dosiomic studies, in a multicentre setting, require assessing the features' stability to dose calculation settings and the features' capability in distinguishing different dose distributions. Dose distributions were generated by eight Italian centres on a shared image dataset acquired on a dedicated phantom. Treatment planning protocols, in terms of planning target volume coverage and dose-volume constraints to the organs at risk, were shared among the centres to produce comparable dose distributions for measuring reproducibility/stability and sensitivity of dosiomic features. In addition, coefficient of variation (CV) was employed to evaluate the dosiomic features' variation. We extracted 38,160 features from 30 different dose distributions from six regions of interest, grouped by four features' families. A selected group of features (CV < 3 for the reproducibility/stability studies, CV > 1 for the sensitivity studies) were identified to support future multicentre studies, assuring both stable features when dose distributions variation is minimal and sensitive features when dose distribution variations need to be clearly identified. Dosiomic is a promising tool that could support multicentre studies, especially for predictive models, and encode the spatial and statistical characteristics of the 3D dose distribution.
C1 [Placidi, Lorenzo; Lenkowicz, Jacopo; Boldrini, Luca] Fdn Policlin Univ A Gemelli IRCCS, I-00168 Rome, Italy.
   [Gioscio, Eliana; Rancati, Tiziana] Fdn IRCCS Ist Nazl Tumori, Prostate Canc Program, I-20133 Milan, Italy.
   [Garibaldi, Cristina] European Inst Oncol IRCCS, Unit Radiat Res, IEO, I-20141 Milan, Italy.
   [Fanizzi, Annarita; Massafra, Raffaella; Tamborra, Pasquale] IRCCS Ist Tumori Giovanni Paolo II, I-70124 Bari, Italy.
   [Maestri, Davide; Mirandola, Alfredo] Fdn CNAO, Str Campeggi 53, I-27100 Pavia, Italy.
   [Menghi, Enrico] IRCCS Ist Romagnolo Studio Tumori IRST Dino Amado, I-47014 Meldola, Italy.
   [Reggiori, Giacomo] Humanitas Clin & Res Hosp, Radiat Oncol Dept, Med Phys Serv, I-20089 Rozzano Milan, Italy.
   [Sghedoni, Roberto] Azienda USL IRCCS Reggio Emilia, I-42122 Reggio Emilia, Italy.
   [Comi, Stefania] European Inst Oncol IRCCS, Unit Med Phys, IEO, I-20141 Milan, Italy.
   [Avanzo, Michele] IRCCS, Med Phys Dept, Ctr Riferimento Oncol Aviano CRO, I-33081 Aviano, Italy.
C3 Catholic University of the Sacred Heart; IRCCS Policlinico Gemelli; Fondazione IRCCS Istituto Nazionale Tumori Milan; IRCCS European Institute of Oncology (IEO); IRCCS Istituto Tumori Bari Giovanni Paolo II; Centro Nazionale di Adroterapia Oncologica (CNAO); IRCCS European Institute of Oncology (IEO); IRCCS Aviano (CRO)
RP Placidi, L (corresponding author), Fdn Policlin Univ A Gemelli IRCCS, I-00168 Rome, Italy.
EM lorenzo.placidi@polidinicogemelli.it; Eliana.Gioscio@istitutotumori.mi.it; cristina.garibaldi@ieo.it; Tiziana.Rancati@istitutotumori.mi.it; a.fanizzi@oncologico.bari.it; Davide.Maestri@Cnao.it; r.massafra@oncologico.bari.it; enrico.menghi@irst.emr.it; Alfredo.Mirandola@Cnao.it; giacomoseggiori@humanitas.it; Roberto.Sghedoni@ausl.re.it; p.tamborra@oncologico.bari.it; stefania.comi@ieo.it; jacopo.lenkowicz@policlinicogemelli.it; luca.boldrini@policlinicogemelli.it; mavanzo@cro.it
FU Italian Ministry of Health of the "Alleanza Contro il Cancro (ACC)" network [RCR-2019-23669120_001]; ERANET ERA PerMed/FRRB [ERAPERMED2018-244]
CR Adachi T, 2021, MED PHYS, V48, P1781, DOI 10.1002/mp.14769
   Avanzo M, 2020, FRONT ONCOL, V10, P0, DOI 10.3389/fonc.2020.00490
   Avanzo M, 2020, STRAHLENTHER ONKOL, V196, P879, DOI 10.1007/s00066-020-01625-9
   Bailly C, 2016, PLOS ONE, V11, P0, DOI 10.1371/journal.pone.0159984
   Buizza G, 2021, CANCERS, V13, P0, DOI 10.3390/cancers13020339
   Comes MC, 2021, CANCERS, V13, P0, DOI 10.3390/cancers13102298
   Cusumano D, 2021, PHYS MEDICA, V84, P186, DOI 10.1016/j.ejmp.2021.03.038
   Defeudis A, 2020, PHYS MED BIOL, V65, P0, DOI 10.1088/1361-6560/ab9f61
   Dong D, 2020, ANN ONCOL, V31, P912, DOI 10.1016/j.annonc.2020.04.003
   DRZYMALA RE, 1991, INT J RADIAT ONCOL, V21, P71, DOI 10.1016/0360-3016(91)90168-4
   Fave X, 2017, SCI REP-UK, V7, P0, DOI 10.1038/s41598-017-00665-z
   Foy JJ, 2020, J MED IMAGING, V7, P0, DOI 10.1117/1.JMI.7.1.014504
   Gabrys HS, 2018, FRONT ONCOL, V8, P0, DOI 10.3389/fonc.2018.00035
   Gatta R, 2019, ARTIF INTELL MED, V96, P145, DOI 10.1016/j.artmed.2018.09.003
   Hernandez V, 2020, RADIOTHER ONCOL, V153, P26, DOI 10.1016/j.radonc.2020.09.038
   Kalendralis P, 2019, MED PHYS, V46, P1512, DOI 10.1002/mp.13385
   Kottner J, 2011, J CLIN EPIDEMIOL, V64, P96, DOI 10.1016/j.jclinepi.2010.03.002
   La Forgia D, 2020, DIAGNOSTICS, V10, P0, DOI 10.3390/diagnostics10090708
   Lambin P, 2012, EUR J CANCER, V48, P441, DOI 10.1016/j.ejca.2011.11.036
   Lee SH, 2020, PHYS MED BIOL, V65, P0, DOI 10.1088/1361-6560/ab8531
   Li GJ, 2013, PHYS MEDICA, V29, P295, DOI 10.1016/j.ejmp.2012.04.005
   Liang B, 2020, FRONT ONCOL, V9, P0, DOI 10.3389/fonc.2019.01500
   Massafra R, 2021, DIAGNOSTICS, V11, P0, DOI 10.3390/diagnostics11040684
   Parmar C, 2014, PLOS ONE, V9, P0, DOI 10.1371/journal.pone.0102107
   Placidi L, 2020, PHYS MEDICA, V77, P30, DOI 10.1016/j.ejmp.2020.07.022
   Rossi L, 2018, RADIOTHER ONCOL, V129, P548, DOI 10.1016/j.radonc.2018.07.027
   Rossi S, 2015, PHYS MEDICA, V31, P333, DOI 10.1016/j.ejmp.2015.03.001
   Traverso A, 2018, INT J RADIAT ONCOL, V102, P1143, DOI 10.1016/j.ijrobp.2018.05.053
   Wu AQ, 2020, ORAL ONCOL, V104, P0, DOI 10.1016/j.oraloncology.2020.104625
   Zhao BS, 2016, SCI REP-UK, V6, P0, DOI 10.1038/srep23428
   Zwanenburg A, 2020, RADIOLOGY, V295, P328, DOI 10.1148/radiol.2020191145
   Zwanenburg A, 2019, EUR J NUCL MED MOL I, V46, P2638, DOI 10.1007/s00259-019-04391-8
NR 32
TC 17
Z9 17
U1 1
U2 6
PU MDPI
PI BASEL
PA ST ALBAN-ANLAGE 66, CH-4052 BASEL, SWITZERLAND
SN 
EI 2072-6694
J9 CANCERS
JI Cancers
PD AUG 15
PY 2021
VL 13
IS 15
BP 
EP 
DI 10.3390/cancers13153835
PG 15
WC Oncology
SC Oncology
GA TV8HI
UT WOS:000681957100001
PM 34359737
DA 2024-03-01
ER

PT J
AU Overhoff, D
   Kohlmann, P
   Frydrychowicz, A
   Gatidis, S
   Loewe, C
   Moltz, J
   Kuhnigk, JM
   Gutberlet, M
   Winter, H
   Völker, M
   Hahn, H
   Schoenberg, SO
AF Overhoff, Daniel
   Kohlmann, Peter
   Frydrychowicz, Alex
   Gatidis, Sergios
   Loewe, Christian
   Moltz, Jan
   Kuhnigk, Jan-Martin
   Gutberlet, Matthias
   Winter, H.
   Voelker, Martin
   Hahn, Horst
   Schoenberg, Stefan O.
TI The International Radiomics Platform - An Initiative of the German and Austrian Radiological Societies First Application Examples
SO ROFO-FORTSCHRITTE AUF DEM GEBIET DER RONTGENSTRAHLEN UND DER BILDGEBENDEN VERFAHREN
LA English
DT Article; Early Access
DE artificial intelligence; myocarditis; magnetic resonance imaging; neural networks
AB Purpose The DRG-ORG IRP (Deutsche Rontgengesellschaft-Osterreichische Rontgengesellschaft international radiomics platform) represents a web-/cloud-based radiomics platform based on a public-private partnership. It offers the possibility of data sharing, annotation, validation and certification in the field of artificial intelligence, radiomics analysis, and integrated diagnostics. In a first proof-of-concept study, automated myocardial segmentation and automated myocardial late gadolinum enhancement (LGE) detection using radiomic image features will be evaluated for myocarditis data sets. Materials and Methods The DRG- ORP IRP can be used to create quality-assured, structured image data in combination with clinical data and subsequent integrated data analysis and is characterized by the following performance criteria: Possibility of using multicentric networked data, automatically calculated quality parameters, processing of annotation tasks, contour recognition using conventional and artificial intelligence methods and the possibility of targeted integration of algorithms. In a first study, a neural network pre-trained using cardiac CINE data sets was evaluated for segmentation of PSIR data sets. In a second step, radiomic features were applied for segmental detection of LGE of the same data sets, which were provided multicenter via the IRP. Results First results show the advantages (data transparency, reliability, broad involvement of all members, continuous evolution as well as validation and certification) of this platform-based approach. In the proof-of-concept study, the neural network demonstrated a Dice coefficient of 0.813 compared to the expert's segmentation of the myocardium. In the segment-based myocardial LGE detection, the AUC was 0.73 and 0.79 after exclusion of segments with uncertain annotation. The evaluation and provision of the data takes place at the IRP, taking into account the FAT (fairness, accountability, transparency) and FAIR (findable, accessible, interoperable, reusable) criteria. Conclusion It could be shown that the DRG-ORP IRP can be used as a crystallization point for the generation of further individual and joint projects. The execution of quantitative analyses with artificial intelligence methods is greatly facilitated by the platform approach of the DRG-ORP IRP, since pre-trained neural networks can be integrated and scientific groups can be networked. In a first proof-of-concept study on automated segmentation of the myocardium and automated myocardial LGE detection, these advantages were successfully applied. Our study shows that with the DRG-ORP IRP, strategic goals can be implemented in an interdisciplinary way, that concrete proof-of-concept examples can be demonstrated, and that a large number of individual and joint projects can be realized in a participatory way involving all groups.
C1 [Overhoff, Daniel; Schoenberg, Stefan O.] Heidelberg Univ, Univ Med Ctr Mannheim, Med Fac Mannheim, Dept Radiol & Nucl Med, Heidelberg, Germany.
   [Kohlmann, Peter; Moltz, Jan; Kuhnigk, Jan-Martin; Hahn, Horst] Fraunhofer Inst Digital Med MEVIS, Bremen, Germany.
   [Frydrychowicz, Alex] Univ Hosp Schleswig Holstein, Dept Radiol & Nucl Med, Campus Lubeck, Lubeck, Germany.
   [Gatidis, Sergios] Univ Hosp Tubingen, Dept Diagnost & Intervent Radiol, Tubingen, Germany.
   [Loewe, Christian] Med Univ Vienna, Dept Radiol, Vienna, Austria.
   [Gutberlet, Matthias] Leipzig Heart Ctr, Dept Diagnost & Intervent Radiol, Univ Hosp, Leipzig, Germany.
   [Winter, H.] Hannover Med Sch, Dept Diagnost & Intervent Radiol, Hannover, Germany.
   [Voelker, Martin] German Roentgen Soc Deutsch Rontgengesell, Berlin, Germany.
C3 Ruprecht Karls University Heidelberg; University of Kiel; Schleswig Holstein University Hospital; Eberhard Karls University of Tubingen; Eberhard Karls University Hospital; Medical University of Vienna; Leipzig University; Heart Center Leipzig GMBH; Hannover Medical School
RP Overhoff, D (corresponding author), Univ Med Ctr Mannheim, Dept Radiol & Nucl Med, Theodor Kutzer Ufer 1-3, D-68167 Mannheim, Germany.
EM daniel.overhoff@umm.de
CR Avendi MR, 2016, MED IMAGE ANAL, V30, P108, DOI 10.1016/j.media.2016.01.005
   Baessler B, 2019, RADIOLOGY, V292, P608, DOI 10.1148/radiol.2019190101
   Baessler B, 2019, INVEST RADIOL, V54, P221, DOI 10.1097/RLI.0000000000000530
   Bernard O, 2018, IEEE T MED IMAGING, V37, P2514, DOI 10.1109/TMI.2018.2837502
   Codella NCF, 2008, RADIOLOGY, V248, P1004, DOI 10.1148/radiol.2482072016
   Coroller TP, 2016, RADIOTHER ONCOL, V119, P480, DOI 10.1016/j.radonc.2016.04.004
   Coroller TP, 2015, RADIOTHER ONCOL, V114, P345, DOI 10.1016/j.radonc.2015.02.015
   Ferreira VM, 2018, J AM COLL CARDIOL, V72, P3158, DOI 10.1016/j.jacc.2018.09.072
   Gillies RJ, 2016, RADIOLOGY, V278, P563, DOI 10.1148/radiol.2015151169
   Grothues F, 2004, AM HEART J, V147, P218, DOI 10.1016/j.ahj.2003.10.005
   Hahn HK, 2020, FORUM, V35, P117, DOI 10.1007/s12312-020-00761-8
   Huang S, 2011, J DIGIT IMAGING, V24, P598, DOI 10.1007/s10278-010-9315-4
   Klein J, 2020, PROC SPIE, V11318, P0, DOI 10.1117/12.2549582
   Lambin P, 2017, NAT REV CLIN ONCOL, V14, P749, DOI 10.1038/nrclinonc.2017.141
   Langlotz CP, 2019, RADIOLOGY, V291, P781, DOI 10.1148/radiol.2019190613
   Liu H, 2012, ACAD RADIOL, V19, P723, DOI 10.1016/j.acra.2012.02.011
   Lurz P, 2016, J AM COLL CARDIOL, V67, P1800, DOI 10.1016/j.jacc.2016.02.013
   Maceira AM, 2006, J CARDIOVASC MAGN R, V8, P417, DOI 10.1080/10976640600572889
   Mahnken AH, 2006, EUR RADIOL, V16, P1416, DOI 10.1007/s00330-006-0226-1
   Recht MP, 2020, EUR RADIOL, V30, P3576, DOI 10.1007/s00330-020-06672-5
   Ronneberger O, 2015, LECT NOTES COMPUT SC, V9351, P234, DOI 10.1007/978-3-319-24574-4_28
   Sanduleanu S, 2018, RADIOTHER ONCOL, V127, P349, DOI 10.1016/j.radonc.2018.03.033
   Schönberger D, 2019, INT J LAW INFORM TEC, V27, P171, DOI 10.1093/ijlit/eaz004
   Tao Q, 2015, J MAGN RESON IMAGING, V42, P390, DOI 10.1002/jmri.24804
   Ngo TA, 2017, MED IMAGE ANAL, V35, P159, DOI 10.1016/j.media.2016.05.009
   VAIDYA P, 2020, LANCET DIGIT HEALTH, V2, PE116, DOI 10.1016/S2589-7500(20)30002-9
   van Griethuysen JJM, 2017, CANCER RES, V77, PE104, DOI 10.1158/0008-5472.CAN-17-0339
   Wilkinson MD, 2016, SCI DATA, V3, P0, DOI 10.1038/sdata.2016.18
   Zabihollahy F, 2019, MED PHYS, V46, P1740, DOI 10.1002/mp.13436
   Zou KH, 2004, ACAD RADIOL, V11, P178, DOI 10.1016/S1076-6332(03)00671-8
   Zwanenburg A, 2020, RADIOLOGY, V295, P328, DOI 10.1148/radiol.2020191145
NR 35
TC 5
Z9 5
U1 0
U2 1
PU GEORG THIEME VERLAG KG
PI STUTTGART
PA RUDIGERSTR 14, D-70469 STUTTGART, GERMANY
SN 1438-9029
EI 1438-9010
J9 ROFO-FORTSCHR RONTG
JI Rofo-Fortschr. Gebiet Rontgenstrahlen Bildgeb. Verfahr.
PD 2021 MAR
PY 2021
VL 193
IS 03
BP 276
EP 287
DI 10.1055/a-1244-2775
EA NOV 2020
PG 12
WC Radiology, Nuclear Medicine & Medical Imaging
SC Radiology, Nuclear Medicine & Medical Imaging
GA QM1MK
UT WOS:000592809200002
PM 33242898
DA 2024-03-01
ER

PT J
AU Beukinga, RJ
   Wang, D
   Karrenbeld, A
   Dijksterhuis, WPM
   Faber, H
   Burgerhof, JGM
   Mul, VEM
   Slart, RHJA
   Coppes, RP
   Plukker, JTM
AF Beukinga, Roelof J.
   Wang, Da
   Karrenbeld, Arend
   Dijksterhuis, Willemieke P. M.
   Faber, Hette
   Burgerhof, Johannes G. M.
   Mul, Veronique E. M.
   Slart, Riemer H. J. A.
   Coppes, Robert P.
   Plukker, John Th. M.
TI Addition of HER2 and CD44 to <SUP>18</SUP>F-FDG PET-based clinico-radiomic models enhances prediction of neoadjuvant chemoradiotherapy response in esophageal cancer
SO EUROPEAN RADIOLOGY
LA English
DT Article; Early Access
DE Positron emission tomography; Radiomics; Oncogene protein HER-2; CD44 antigen; Esophageal cancer
ID pathological complete response; gastric-cancer; preoperative chemoradiotherapy; tumor response; therapy; features; chemoradiation; adenocarcinoma; reconstruction; heterogeneity
AB Objectives To assess the complementary value of human epidermal growth factor receptor 2 (HER2)-related biological tumor markers to clinico-radiomic models in predicting complete response to neoadjuvant chemoradiotherapy (NCRT) in esophageal cancer patients. Methods Expression of HER2 was assessed by immunohistochemistry in pre-treatment tumor biopsies of 96 patients with locally advanced esophageal cancer. Five other potentially active HER2-related biological tumor markers in esophageal cancer were examined in a sub-analysis on 43 patients. Patients received at least four of the five cycles of chemotherapy and full radiotherapy regimen followed by esophagectomy. Three reference clinico-radiomic models based on F-18-FDG PET were constructed to predict pathologic response, which was categorized into complete versus incomplete (Mandard tumor regression grade 1 vs. 2-5). The complementary value of the biological tumor markers was evaluated by internal validation through bootstrapping. Results Pathologic examination revealed 21 (22%) complete and 75 (78%) incomplete responders. HER2 and cluster of differentiation 44 (CD44), analyzed in the sub-analysis, were univariably associated with pathologic response. Incorporation of HER2 and CD44 into the reference models improved the overall performance (R(2)s of 0.221, 0.270, and 0.225) and discrimination AUCs of 0.759, 0.857, and 0.816. All models exhibited moderate to good calibration. The remaining studied biological tumor markers did not yield model improvement. Conclusions Incorporation of HER2 and CD44 into clinico-radiomic prediction models improved NCRT response prediction in esophageal cancer. These biological tumor markers are promising in initial response evaluation.
C1 [Beukinga, Roelof J.; Slart, Riemer H. J. A.] Univ Groningen, Univ Med Ctr Groningen, Dept Nucl Med & Mol Imaging, Med Imaging Ctr, NL-9700 RB Groningen, Netherlands.
   [Wang, Da; Dijksterhuis, Willemieke P. M.; Plukker, John Th. M.] Univ Groningen, Univ Med Ctr Groningen, Dept Surg Oncol, Groningen, Netherlands.
   [Wang, Da; Faber, Hette; Coppes, Robert P.] Univ Groningen, Univ Med Ctr Groningen, Sect Mol Cell Biol, Dept Biomed Sci Cells & Syst, Groningen, Netherlands.
   [Karrenbeld, Arend] Univ Groningen, Univ Med Ctr Groningen, Dept Pathol, Groningen, Netherlands.
   [Faber, Hette; Mul, Veronique E. M.; Coppes, Robert P.] Univ Groningen, Univ Med Ctr Groningen, Dept Radiat Oncol, Groningen, Netherlands.
   [Burgerhof, Johannes G. M.] Univ Groningen, Univ Med Ctr Groningen, Dept Epidemiol, Groningen, Netherlands.
   [Slart, Riemer H. J. A.] Univ Twente, Dept Biomed Photon Imaging, Fac Sci & Technol, Enschede, Netherlands.
C3 University of Groningen; University of Groningen; University of Groningen; University of Groningen; University of Groningen; University of Groningen; University of Twente
RP Beukinga, RJ (corresponding author), Univ Groningen, Univ Med Ctr Groningen, Dept Nucl Med & Mol Imaging, Med Imaging Ctr, NL-9700 RB Groningen, Netherlands.
EM r.j.beukinga@umcg.nl
CR Bao W, 2011, GASTROENTEROLOGY, V141, P2076, DOI 10.1053/j.gastro.2011.08.050
   Bartley AN, 2017, J CLIN ONCOL, V35, P446, DOI 10.1200/JCO.2016.69.4836
   Beukinga RJ, 2018, RADIOLOGY, V287, P983, DOI 10.1148/radiol.2018172229
   Beukinga RJ, 2017, J NUCL MED, V58, P723, DOI 10.2967/jnumed.116.180299
   Boellaard R, 2015, EUR J NUCL MED MOL I, V42, P328, DOI 10.1007/s00259-014-2961-x
   Bollschweiler E, 2015, CHINESE J CANCER RES, V27, P221, DOI 10.3978/j.issn.1000-9604.2015.04.04
   DEXTER DL, 1986, J CLIN ONCOL, V4, P244, DOI 10.1200/JCO.1986.4.2.244
   Fang M, 2016, CELL PHYSIOL BIOCHEM, V40, P567, DOI 10.1159/000452570
   Gowryshankar A, 2014, J GASTROINTEST ONCOL, V5, P25, DOI 10.3978/j.issn.2078-6891.2013.039
   Gros SJ, 2012, PLOS ONE, V7, P0, DOI 10.1371/journal.pone.0047287
   Harris AL, 2002, NAT REV CANCER, V2, P38, DOI 10.1038/nrc704
   Hofmann M, 2008, HISTOPATHOLOGY, V52, P797, DOI 10.1111/j.1365-2559.2008.03028.x
   Honing J, 2015, RADIOTHER ONCOL, V117, P152, DOI 10.1016/j.radonc.2015.08.031
   Hou Z, 2017, ONCOTARGET, V8, P104444, DOI 10.18632/oncotarget.22304
   Jin XC, 2019, EUR RADIOL, V29, P6080, DOI 10.1007/s00330-019-06193-w
   Kwee RM, 2010, RADIOLOGY, V254, P707, DOI 10.1148/radiol.09091324
   Liang JW, 2014, TUMOR BIOL, V35, P4849, DOI 10.1007/s13277-014-1636-3
   MANDARD AM, 1994, CANCER, V73, P2680, DOI 10.1002/1097-0142(19940601)73:11<2680::AID-CNCR2820731105>3.0.CO;2-C
   MILLER SJ, 1995, ONCOL REP, V2, P497
   Nakajo M, 2017, EUR J NUCL MED MOL I, V44, P206, DOI 10.1007/s00259-016-3506-2
   OConnor JPB, 2015, CLIN CANCER RES, V21, P249, DOI 10.1158/1078-0432.CCR-14-0990
   Pfaehler E, 2019, MED PHYS, V46, P665, DOI 10.1002/mp.13322
   Prins MJD, 2013, ANN ONCOL, V24, P1290, DOI 10.1093/annonc/mds640
   Rice TW, 2010, ANN SURG ONCOL, V17, P1721, DOI 10.1245/s10434-010-1024-1
   Shiri I, 2017, EUR RADIOL, V27, P4498, DOI 10.1007/s00330-017-4859-z
   Smit JK, 2013, RADIOTHER ONCOL, V107, P434, DOI 10.1016/j.radonc.2013.03.027
   Steyerberg EW, 2010, EPIDEMIOLOGY, V21, P128, DOI 10.1097/EDE.0b013e3181c30fb2
   Tan S, 2013, INT J RADIAT ONCOL, V85, P1375, DOI 10.1016/j.ijrobp.2012.10.017
   Tao CJ, 2015, J CANCER, V6, P1179, DOI 10.7150/jca.12346
   Tixier F, 2011, J NUCL MED, V52, P369, DOI 10.2967/jnumed.110.082404
   Tubbs RR, 2001, J CLIN ONCOL, V19, P2714, DOI 10.1200/JCO.2001.19.10.2714
   Vallböhmer D, 2011, EXPERT REV ANTICANC, V11, P1449, DOI 10.1586/era.11.126
   Vallbohmer D, 2008, PHARMACOGENOMICS, V9, P681, DOI 10.2217/14622416.9.6.681
   van Hagen P, 2012, NEW ENGL J MED, V366, P2074, DOI 10.1056/NEJMoa1112088
   van Rossum PSN, 2016, J NUCL MED, V57, P691, DOI 10.2967/jnumed.115.163766
   van Velden FHP, 2016, MOL IMAGING BIOL, V18, P788, DOI 10.1007/s11307-016-0940-2
   Wang D, 2017, SEMIN CANCER BIOL, V44, P60, DOI 10.1016/j.semcancer.2017.03.010
   Wang D, 2019, CANCERS, V11, P0, DOI 10.3390/cancers11060821
   Yang ZN, 2019, J RADIAT RES, V60, P538, DOI 10.1093/jrr/rrz027
   Yip SSF, 2016, FRONT ONCOL, V6, P0, DOI 10.3389/fonc.2016.00072
   Zwanenburg A, 2020, RADIOLOGY, V295, P328, DOI 10.1148/radiol.2020191145
NR 41
TC 16
Z9 18
U1 1
U2 5
PU SPRINGER
PI NEW YORK
PA ONE NEW YORK PLAZA, SUITE 4600, NEW YORK, NY, UNITED STATES
SN 0938-7994
EI 1432-1084
J9 EUR RADIOL
JI Eur. Radiol.
PD 2021 MAY
PY 2021
VL 31
IS 5
BP 3306
EP 3314
DI 10.1007/s00330-020-07439-8
EA NOV 2020
PG 9
WC Radiology, Nuclear Medicine & Medical Imaging
SC Radiology, Nuclear Medicine & Medical Imaging
GA RM9IS
UT WOS:000586379500005
PM 33151397
DA 2024-03-01
ER

PT J
AU Wang, JJ
   Guo, XH
AF Wang, Jinjun
   Guo, Xinghua
TI Magnetic Resonance Features of Lower-grade Gliomas in Prediction of the Reverse Phase Protein A
SO JOURNAL OF COMPUTER ASSISTED TOMOGRAPHY
LA English
DT Article
DE logistic regression; glioma; radiogenomics; reverse phase protein array
ID array; survival; radiogenomics; utility; rppa
AB Objectives The Cancer Genome Atlas Research Network identified 4 novel protein expression-defined subgroups in patients with lower-grade gliomas (LGGs). The RPPA3 subtype had high levels of Epidermal Growth Factor Receptor and Human epidermal growth factor receptor-2, further increasing the chances for targeted therapy. In this study, we aimed to explore the relationships between magnetic resonance features and reverse phase protein array (RPPA) subtypes (R1-R4). Methods Survival estimates for the Cancer Genome Atlas cohort were generated using the Kaplan-Meier method and time-dependent receiver operating characteristic curves. A total of 153 patients with LGG with brain magnetic resonance imaging from The Cancer Imaging Archive were retrospectively analyzed. Least absolute shrinkage and selection operator algorithm was used to reduce the feature dimensions of the RPPA3 subtype. Results A total of 51 (33.3%) RPPA1 subtype, 42 (27.4) RPPA2 subtype, 19 (12.4%) RPPA3 subtype, and 38 (24.8%) RPPA4 subtype were identified. On multivariate logistic regression analysis, subventricular zone involvement [odds ratio (OR), 0.370; P = 0.006; 95% confidence interval (CI), 0.181-0.757) was associated with RPPA1 subtype [area under the curve (AUC), 0.598]. Volume of 60 cm(3) or greater (OR, 5.174; P < 0.001; 95% CI, 2.182-12.267) was associated with RPPA2 subtype (AUC, 0.684). Proportion contrast-enhanced tumor greater than 5% (OR, 4.722; P = 0.010; 95% CI, 1.456-15.317), extranodular growth (OR, 5.524; P = 0.010; 95% CI, 1.509-20.215), and L/CS ratio equal to or greater than median (OR, 0.132; P = 0.003; 95% CI, 0.035-0.500) were associated with RPPA3 subtype (AUC, 0.825). Proportion contrast-enhanced tumor greater than 5% (OR, 0.206; P = 0.005; 95% CI, 0.068-0.625) was associated with RPPA4 subtype (AUC, 0.638). For the prediction of RPPA3 subtype, the nomogram showed good discrimination, with an AUC of 0.825 (95% CI, 0.711-0.939) and was well calibrated. The RPPA3 subtype was associated with shortest mean overall survival (RPPA3 subtype vs other: 613 vs 873 days; P < 0.05). The time-dependent receiver operating characteristic curves for the RPPA3 subtype was 0.72 (95% CI, 0.60-0.84) for survival at 1 year. Decision curve analysis indicated that prediction for the RPPA3 model was clinically useful. Conclusions The RPPA3 subtype is an unfavorable prognostic biomarker for overall survival in patients with LGG. Radiogenomics analysis of magnetic resonance features can predict the RPPA subtype preoperatively and may be of clinical value in tailoring the management strategies in patients with LGG.
C1 [Wang, Jinjun; Guo, Xinghua] Yuncheng Cent Hosp, Dept Radiol, 3690 HeDong East Rd, Yanhu Dist 044000, Shanxi, Peoples R China.
C3 Shanxi Medical University
RP Wang, JJ (corresponding author), Yuncheng Cent Hosp, Dept Radiol, 3690 HeDong East Rd, Yanhu Dist 044000, Shanxi, Peoples R China.
EM jinjunwangxiaobang@163.com; xinghuaguodebiaoxi@163.com
CR Akbani R, 2019, ADV EXP MED BIOL, V1188, P165, DOI 10.1007/978-981-32-9755-5_9
   Alhamzawi R, 2018, MATH BIOSCI, V303, P75, DOI 10.1016/j.mbs.2018.06.004
   Aoki K, 2018, NEURO-ONCOLOGY, V20, P66, DOI 10.1093/neuonc/nox132
   Bolouri H, 2016, P NATL ACAD SCI USA, V113, P5394, DOI 10.1073/pnas.1601591113
   Brat DJ, 2015, NEW ENGL J MED, V372, P2481, DOI 10.1056/NEJMoa1402121
   Chang Susan M, 2016, AM SOC CLIN ONCOL EDUC BOOK, V35, P75, DOI 10.14694/EDBK_158869
   Deng XY, 2019, FRONT ONCOL, V9, P0, DOI 10.3389/fonc.2019.01310
   Gittleman H, 2020, NEURO-ONCOLOGY, V22, P665, DOI 10.1093/neuonc/noz191
   Hunt AL, 2020, CLIN PROTEOM, V17, P0, DOI 10.1186/s12014-020-09272-z
   Kocak B, 2020, EUR RADIOL, V30, P877, DOI 10.1007/s00330-019-06492-2
   Labrie M, 2019, ADV EXP MED BIOL, V1188, P251, DOI 10.1007/978-981-32-9755-5_14
   Liu S, 2016, PLOS ONE, V11, P0, DOI 10.1371/journal.pone.0154539
   Liu X, 2017, J NEURO-ONCOL, V135, P553, DOI 10.1007/s11060-017-2602-x
   Liu ZY, 2019, BMC NEUROL, V19, P0, DOI 10.1186/s12883-019-1362-y
   Liu ZY, 2019, ACAD RADIOL, V26, P1062, DOI 10.1016/j.acra.2018.09.022
   Masuda M, 2019, ADV EXP MED BIOL, V1188, P239, DOI 10.1007/978-981-32-9755-5_13
   Masuda M, 2017, EXPERT REV PROTEOMIC, V14, P607, DOI 10.1080/14789450.2017.1344101
   Matsui Y, 2020, J NEURO-ONCOL, V146, P321, DOI 10.1007/s11060-019-03376-9
   Nakagawa Y, 2017, WORLD NEUROSURG, V106, P165, DOI 10.1016/j.wneu.2017.06.126
   Negm OH, 2016, BREAST CANCER RES TR, V155, P25, DOI 10.1007/s10549-015-3654-2
   Ostrom QT, 2019, NEURO-ONCOLOGY, V21, PV1, DOI 10.1093/neuonc/noz150
   Park YW, 2018, AM J NEURORADIOL, V39, P37, DOI 10.3174/ajnr.A5421
   Patil V, 2018, GENE, V679, P57, DOI 10.1016/j.gene.2018.08.001
   Peng XR, 2019, J COMPUT ASSIST TOMO, V43, P269, DOI 10.1097/RCT.0000000000000816
   Pinker K, 2018, RADIOLOGY, V287, P732, DOI 10.1148/radiol.2018172171
   Pinker K, 2018, J MAGN RESON IMAGING, V47, P604, DOI 10.1002/jmri.25870
   Roy DM, 2016, CANCER CELL, V29, P737, DOI 10.1016/j.ccell.2016.03.025
   Saini A, 2018, DIAGNOSTICS, V9, P0, DOI 10.3390/diagnostics9010004
   Sawan P, 2018, CLIN IMAG, V51, P279, DOI 10.1016/j.clinimag.2018.05.028
   van Dijken BRJ, 2017, WORLD NEUROSURG, V105, P697, DOI 10.1016/j.wneu.2017.06.075
   Wang YW, 2020, IEEE T CONTROL NETW, V7, P1746, DOI 10.1109/TCNS.2020.2999305
   Wu CC, 2019, NEURORADIOLOGY, V61, P1023, DOI 10.1007/s00234-019-02219-8
   Wu SX, 2018, EBIOMEDICINE, V34, P76, DOI 10.1016/j.ebiom.2018.07.029
NR 33
TC 0
Z9 0
U1 0
U2 0
PU LIPPINCOTT WILLIAMS & WILKINS
PI PHILADELPHIA
PA TWO COMMERCE SQ, 2001 MARKET ST, PHILADELPHIA, PA 19103 USA
SN 0363-8715
EI 1532-3145
J9 J COMPUT ASSIST TOMO
JI J. Comput. Assist. Tomogr.
PD MAR-APR 15
PY 2021
VL 45
IS 2
BP 300
EP 307
DI 10.1097/RCT.0000000000001132
PG 8
WC Radiology, Nuclear Medicine & Medical Imaging
SC Radiology, Nuclear Medicine & Medical Imaging
GA RC5WO
UT WOS:000632871400018
PM 33512852
DA 2024-03-01
ER

PT J
AU Hong, JH
   Kang, S
   Sa, JK
   Park, G
   Oh, YT
   Kim, TH
   Yin, J
   Kim, SS
   D'Angelo, F
   Koo, H
   You, Y
   Park, S
   Kwon, HJ
   Kim, CI
   Ryu, H
   Lin, W
   Park, EJ
   Kim, YJ
   Park, MJ
   Kim, H
   Kim, MS
   Chung, S
   Park, CK
   Park, SH
   Kang, YH
   Kim, JH
   Saya, H
   Nakano, I
   Gwak, HS
   Yoo, H
   Lee, J
   Hur, EM
   Shi, B
   Nam, DH
   Iavarone, A
   Lee, SH
   Park, JB
AF Hong, Jun-Hee
   Kang, Sangjo
   Sa, Jason K.
   Park, Gunwoo
   Oh, Young Taek
   Kim, Tae Hoon
   Yin, Jinlong
   Kim, Sung Soo
   D'Angelo, Fulvio
   Koo, Harim
   You, Yeonhee
   Park, Saewhan
   Kwon, Hyung Joon
   Kim, Chan Il
   Ryu, Haseo
   Lin, Weiwei
   Park, Eun Jung
   Kim, Youn-Jae
   Park, Myung-Jin
   Kim, Hyunggee
   Kim, Mi-Suk
   Chung, Seok
   Park, Chul-Kee
   Park, Sung-Hye
   Kang, Yun Hee
   Kim, Jong Heon
   Saya, Hideyuki
   Nakano, Ichiro
   Gwak, Ho-Shin
   Yoo, Heon
   Lee, Jeongwu
   Hur, Eun-Mi
   Shi, Bingyang
   Nam, Do-Hyun
   Iavarone, Antonio
   Lee, Seung-Hoon
   Park, Jong Bae
TI Modulation of Nogo receptor I expression orchestrates myelin-associated infiltration of glioblastoma
SO BRAIN
LA English
DT Article
DE glioblastoma; myelin-associated infiltration; radiogenomics; nogo receptor
ID loop-helix proteins; stem-cells; initiating cells; glioma; identification; inhibitor; id1; migration; features; brain
AB As the clinical failure of glioblastoma treatment is attributed by multiple components, including myelin-associated infiltration, assessment of the molecular mechanisms underlying such process and identification of the infiltrating cells have been the primary objectives in glioblastoma research. Here, we adopted radiogenomic analysis to screen for functionally relevant genes that orchestrate the process of glioma cell infiltration through myelin and promote glioblastoma aggressiveness. The receptor of the Nogo ligand (NgR1) was selected as the top candidate through Differentially Expressed Genes (DEG) and Gene Ontology (GO) enrichment analysis. Gain and loss of function studies on NgR1 elucidated its underlying molecular importance in suppressing myelin-associated infiltration in vitro and in vivo. The migratory ability of glioblastoma cells on myelin is reversibly modulated by NgR1 during differentiation and dedifferentiation process through deubiquitinating activity of USP1, which inhibits the degradation of ID1 to downregulate NgR1 expression. Furthermore, pimozide, a well-known antipsychotic drug, upregulates NgR1 by post-translational targeting of USP1, which sensitizes glioma stem cells to myelin inhibition and suppresses myelin-associated infiltration in vivo. In primary human glioblastoma, downregulation of NgR1 expression is associated with highly infiltrative characteristics and poor survival. Together, our findings reveal that loss of NgR1 drives myelin-associated infiltration of glioblastoma and suggest that novel therapeutic strategies aimed at reactivating expression of NgR1 will improve the clinical outcome of glioblastoma patients.
C1 [Hong, Jun-Hee; Yin, Jinlong; Kim, Sung Soo; You, Yeonhee; Park, Saewhan; Kwon, Hyung Joon; Kim, Chan Il; Ryu, Haseo; Lin, Weiwei; Park, Eun Jung; Kim, Jong Heon; Gwak, Ho-Shin; Yoo, Heon; Park, Jong Bae] Natl Canc Ctr, Grad Sch Canc Sci & Policy, Dept Canc Biomed Sci, Goyang, South Korea.
   [Hong, Jun-Hee; Kang, Sangjo; Park, Gunwoo; Kim, Tae Hoon; Koo, Harim; Park, Jong Bae] Natl Canc Ctr, Res Inst & Hosp, Dept Clin Res, Goyang, South Korea.
   [Sa, Jason K.] Korea Univ, Dept Biomed Sci, Coll Med, BK21 Grad Program, Seoul, South Korea.
   [Oh, Young Taek; D'Angelo, Fulvio] Columbia Univ, Inst Canc Genet, Med Ctr, New York, NY 10032 USA.
   [Yin, Jinlong; Shi, Bingyang; Park, Jong Bae] Henan Univ, Henan & Macquarie Univ Joint Ctr Biomed Innovat, Sch Life Sci, Kaifeng, Henan, Peoples R China.
   [Koo, Harim] Sungkyunkwan Univ, Samsung Adv Inst Hlth Sci & Technol, Dept Hlth Sci & Technol, Seoul, South Korea.
   [Kim, Youn-Jae] Natl Canc Ctr, Res Inst, Div Translat Sci, Goyang, South Korea.
   [Park, Myung-Jin] Korea Inst Radiol & Med Sci, Div Radiat Canc Res, Seoul, South Korea.
   [Kim, Hyunggee] Korea Univ, Sch Life Sci & Biotechnol, Dept Biotechnol, Seoul 136713, South Korea.
   [Kim, Mi-Suk; Nam, Do-Hyun] Sungkyunkwan Univ, Samsung Med Ctr, Sch Med, Dept Neurosurg, Seoul 135710, South Korea.
   [Kim, Mi-Suk; Nam, Do-Hyun] Sungkyunkwan Univ, Samsung Med Ctr, Sch Med, Samsung Adv Inst Hlth Sci & Technol, Seoul 135710, South Korea.
   [Chung, Seok] Korea Univ, Sch Mech Engn, Seoul, South Korea.
   [Park, Chul-Kee] Seoul Natl Univ, Coll Med, Neurosurg, Seoul, South Korea.
   [Park, Sung-Hye] Seoul Natl Univ, Dept Pathol, Coll Med, Seoul, South Korea.
   [Kang, Yun Hee] Eulji Univ, Eulji Biomed Sci Res Inst, Sch Med, Daejeon 34824, South Korea.
   [Saya, Hideyuki] Keio Univ, Div Gene Regulat, IAMR, Sch Med, Tokyo, Japan.
   [Nakano, Ichiro] Tsukuba Univ, Res & Dev Ctr Precis Med, Tsukuba, Ibaraki, Japan.
   [Lee, Jeongwu] Cleveland Clin, Dept Stem Cell Biol & Regenerat Med, Lerner Res Inst, Cleveland, OH 44106 USA.
   [Hur, Eun-Mi] Seoul Natl Univ, Coll Vet Med, Dept Neurosci, Res Inst Vet Sci, Seoul, South Korea.
   [Hur, Eun-Mi] Seoul Natl Univ, BK21 Plus Program Creat Vet Sci Res, Seoul, South Korea.
   [Iavarone, Antonio] Columbia Univ, Inst Canc Genet, Dept Pathol & Neurol, Med Ctr, 1130 St Nicholas Ave, New York, NY 10032 USA.
   [Lee, Seung-Hoon] Eulji Univ, Dept Neurosurg, Sch Med, Daejeon 34824, South Korea.
C3 National Cancer Center - Korea (NCC); National Cancer Center - Korea (NCC); Korea University; Korea University Medicine (KU Medicine); Columbia University; Henan University; Sungkyunkwan University (SKKU); Samsung Medical Center; National Cancer Center - Korea (NCC); Korea Institute of Radiological & Medical Sciences; Korea University; Sungkyunkwan University (SKKU); Samsung Medical Center; Sungkyunkwan University (SKKU); Samsung Medical Center; Korea University; Seoul National University (SNU); Seoul National University (SNU); Eulji University; Keio University; University of Tsukuba; Cleveland Clinic Foundation; Seoul National University (SNU); Seoul National University (SNU); Columbia University; Eulji University
RP Park, JB (corresponding author), Natl Canc Ctr, Grad Sch Canc Sci & Policy, Dept Canc Biomed Sci, Goyang, South Korea.; Nam, DH (corresponding author), Sungkyunkwan Univ, Samsung Med Ctr, Sch Med, Dept Neurosurg, Seoul 135710, South Korea.; Nam, DH (corresponding author), Sungkyunkwan Univ, Samsung Med Ctr, Sch Med, Samsung Adv Inst Hlth Sci & Technol, Seoul 135710, South Korea.; Iavarone, A (corresponding author), Columbia Univ, Inst Canc Genet, Dept Pathol & Neurol, Med Ctr, 1130 St Nicholas Ave, New York, NY 10032 USA.; Lee, SH (corresponding author), Eulji Univ, Dept Neurosurg, Sch Med, Daejeon 34824, South Korea.
EM nsnam@skku.edu; ai2102@cumc.columbia.edu; nslsh@eulji.ac.kr; jbp@ncc.re.kr
FU National Cancer Center, Korea [NCC-1810121, NCC-1810861, NCC-1810863]; National Research Foundation of Korea (NRF) - Ministry of Science and ICT [NRF-2016R1A2B4007413, NRF-2017R1A2B4011741, NRF-2017R1D1A1B03033303, 2019R1F1A1062650]; Basic Research Lab Program through the National Research Foundation of Korea (NRF) [NRF-2018R1A4A1025860]
CR Barajas RF, 2012, NEURO-ONCOLOGY, V14, P942, DOI 10.1093/neuonc/nos128
   Barkho BZ, 2011, CURR STEM CELL RES T, V6, P327
   Brandsma D, 2008, LANCET ONCOL, V9, P453, DOI 10.1016/S1470-2045(08)70125-6
   Chen JJ, 2011, CHEM BIOL, V18, P1390, DOI 10.1016/j.chembiol.2011.08.014
   Chin L, 2008, NATURE, V455, P1061, DOI 10.1038/nature07385
   COLVIN CL, 1985, DRUG INTEL CLIN PHAR, V19, P421
   Dirkse A, 2019, NAT COMMUN, V10, P0, DOI 10.1038/s41467-019-09853-z
   Drumm MR, 2020, NEURO-ONCOLOGY, V22, P470, DOI 10.1093/neuonc/noz216
   Filbin MT, 2003, NAT REV NEUROSCI, V4, P703, DOI 10.1038/nrn1195
   Fournier AE, 2001, NATURE, V409, P341, DOI 10.1038/35053072
   Galbán CJ, 2011, CLIN CANCER RES, V17, P4751, DOI 10.1158/1078-0432.CCR-10-2098
   Gautschi O, 2008, CANCER RES, V68, P2250, DOI 10.1158/0008-5472.CAN-07-6403
   Giese A, 2003, J CLIN ONCOL, V21, P1624, DOI 10.1200/JCO.2003.05.063
   Giese A, 2001, J CANCER RES CLIN, V127, P217, DOI 10.1007/s004320000188
   GrandPré T, 2000, NATURE, V403, P439, DOI 10.1038/35000226
   Guo J, 2012, ACTA NEUROCHIR, V154, P1361, DOI 10.1007/s00701-012-1418-x
   HATTON JD, 1993, INT J DEV NEUROSCI, V11, P583, DOI 10.1016/0736-5748(93)90047-H
   Jeon HM, 2008, GENE DEV, V22, P2028, DOI 10.1101/gad.1668708
   Knöll B, 2007, NAT PROTOC, V2, P1216, DOI 10.1038/nprot.2007.157
   Lasorella A, 2014, NAT REV CANCER, V14, P77, DOI 10.1038/nrc3638
   Lee J, 2006, CANCER CELL, V9, P391, DOI 10.1016/j.ccr.2006.03.030
   Lee JK, 2017, NAT GENET, V49, P594, DOI 10.1038/ng.3806
   Lyden D, 1999, NATURE, V401, P670, DOI 10.1038/44334
   Madhavan S, 2009, MOL CANCER RES, V7, P157, DOI 10.1158/1541-7786.MCR-08-0435
   Massari ME, 2000, MOL CELL BIOL, V20, P429, DOI 10.1128/MCB.20.2.429-440.2000
   Mathis C, 2010, CEREB CORTEX, V20, P2380, DOI 10.1093/cercor/bhp307
   McAllister SD, 2007, MOL CANCER THER, V6, P2921, DOI 10.1158/1535-7163.MCT-07-0371
   MCKERRACHER L, 1994, NEURON, V13, P805, DOI 10.1016/0896-6273(94)90247-X
   Meacham CE, 2013, NATURE, V501, P328, DOI 10.1038/nature12624
   Mistry H, 2013, MOL CANCER THER, V12, P2651, DOI 10.1158/1535-7163.MCT-13-0103-T
   Nicolasjilwan M, 2015, J NEURORADIOLOGY, V42, P212, DOI 10.1016/j.neurad.2014.02.006
   Niola F, 2013, J CLIN INVEST, V123, P405, DOI 10.1172/JCI63811
   OBrien CA, 2012, CANCER CELL, V21, P777, DOI 10.1016/j.ccr.2012.04.036
   Perk J, 2005, NAT REV CANCER, V5, P603, DOI 10.1038/nrc1673
   Pollard SM, 2009, CELL STEM CELL, V4, P568, DOI 10.1016/j.stem.2009.03.014
   Ponz-Sarvisé M, 2011, CLIN CANCER RES, V17, P4155, DOI 10.1158/1078-0432.CCR-10-3381
   Pourabdolhossein F, 2014, PLOS ONE, V9, P0, DOI 10.1371/journal.pone.0106378
   Sanai N, 2011, J NEUROSURG, V115, P3, DOI 10.3171/2011.2.JNS10998
   SCHERER HJ, 1938, AMER JOUR CANCER, V34, P333
   Singh SK, 2003, CANCER RES, V63, P5821
   Son MJ, 2009, CELL STEM CELL, V4, P440, DOI 10.1016/j.stem.2009.03.003
   Stupp R, 2005, NEW ENGL J MED, V352, P987, DOI 10.1056/NEJMoa043330
   Sun LX, 2006, CANCER CELL, V9, P287, DOI 10.1016/j.ccr.2006.03.003
   Suvà ML, 2014, CELL, V157, P580, DOI 10.1016/j.cell.2014.02.030
   Tam WF, 2008, BLOOD, V112, P1981, DOI 10.1182/blood-2007-07-103010
   Wang J, 2019, NAT NEUROSCI, V22, P91, DOI 10.1038/s41593-018-0285-z
   Wang KC, 2002, NATURE, V420, P74, DOI 10.1038/nature01176
   Wang XX, 2002, J NEUROSCI, V22, P5505
   Yamahara T, 2010, BRAIN TUMOR PATHOL, V27, P81, DOI 10.1007/s10014-010-0275-7
   Yang I, 2009, NAT REV CLIN ONCOL, V6, P648, DOI 10.1038/nrclinonc.2009.150
   Yiu G, 2006, NAT REV NEUROSCI, V7, P617, DOI 10.1038/nrn1956
NR 51
TC 15
Z9 15
U1 3
U2 14
PU OXFORD UNIV PRESS
PI OXFORD
PA GREAT CLARENDON ST, OXFORD OX2 6DP, ENGLAND
SN 0006-8950
EI 1460-2156
J9 BRAIN
JI Brain
PD MAR 3
PY 2021
VL 144
IS 2
BP 636
EP 654
DI 10.1093/brain/awaa408
PG 19
WC Clinical Neurology; Neurosciences
SC Neurosciences & Neurology
GA 6A0SF
UT WOS:000880372000036
PM 33479772
DA 2024-03-01
ER

PT J
AU Priya, S
   Aggarwal, T
   Ward, C
   Bathla, G
   Jacob, M
   Gerke, A
   Hoffman, EA
   Nagpal, P
AF Priya, Sarv
   Aggarwal, Tanya
   Ward, Caitlin
   Bathla, Girish
   Jacob, Mathews
   Gerke, Alicia
   Hoffman, Eric A.
   Nagpal, Prashant
TI Radiomics Detection of Pulmonary Hypertension via Texture-Based Assessments of Cardiac MRI: A Machine-Learning Model Comparison-Cardiac MRI Radiomics in Pulmonary Hypertension
SO JOURNAL OF CLINICAL MEDICINE
LA English
DT Article
DE cardiac MRI; radiomics; pulmonary hypertension; machine learning; texture
AB The role of reliable, non-invasive imaging-based recognition of pulmonary hypertension (PH) remains a diagnostic challenge. The aim of the current pilot radiomics study was to assess the diagnostic performance of cardiac MRI (cMRI)-based texture features to accurately predict PH. The study involved IRB-approved retrospective analysis of cMRIs from 72 patients (42 PH and 30 healthy controls) for the primary analysis. A subgroup analysis was performed including patients from the PH group with left ventricle ejection fraction >= 50%. Texture features were generated from mid-left ventricle myocardium using balanced steady-state free precession (bSSFP) cine short-axis imaging. Forty-five different combinations of classifier models and feature selection techniques were evaluated. Model performance was assessed using receiver operating characteristic curves. A multilayer perceptron model fitting using full feature sets was the best classifier model for both the primary analysis (AUC 0.862, accuracy 78%) and the subgroup analysis (AUC 0.918, accuracy 80%). Model performance demonstrated considerable variation between the models (AUC 0.523-0.918) based on the chosen model-feature selection combination. Cardiac MRI-based radiomics recognition of PH using texture features is feasible, even with preserved left ventricular ejection fractions.
C1 [Priya, Sarv; Bathla, Girish; Hoffman, Eric A.; Nagpal, Prashant] Univ Iowa, Carver Coll Med, Dept Radiol, Iowa City, IA 52242 USA.
   [Aggarwal, Tanya] Univ Iowa, Carver Coll Med, Dept Family Med, Iowa City, IA 52242 USA.
   [Ward, Caitlin] Univ Iowa, Coll Publ Hlth, Dept Biostat, Iowa City, IA 52242 USA.
   [Jacob, Mathews] Univ Iowa, Coll Engn, Dept Elect Engn, Iowa City, IA 52242 USA.
   [Gerke, Alicia] Univ Iowa, Carver Coll Med, Dept Pulm Med, Iowa City, IA 52242 USA.
   [Hoffman, Eric A.] Univ Iowa, Coll Engn, Roy J Carver Dept Biomed Engn, Iowa City, IA 52242 USA.
C3 University of Iowa; University of Iowa; University of Iowa; University of Iowa; University of Iowa; University of Iowa
RP Priya, S (corresponding author), Univ Iowa, Carver Coll Med, Dept Radiol, Iowa City, IA 52242 USA.
EM sarv-priya@uiowa.edu; tanya-aggarwal@uiowa.edu; caitlin-e-ward@uiowa.edu; girish-bathla@uiowa.edu; mathews-jacob@uiowa.edu; alicia-gerke@uiowa.edu; eric-hoffman@uiowa.edu; prashant-nagpal@uiowa.edu
FU University of Iowa-Carver College of Medicine Small Grant Program [53380630, 243]
CR Alis D, 2020, DIAGN INTERV IMAG, V101, P137, DOI 10.1016/j.diii.2019.10.005
   Amano Y, 2018, BIOMED RES INT, V2018, P0, DOI 10.1155/2018/4092469
   Unknown -, 2006, R LANG ENV STAT COMP, V0, P0
   Unknown -, 2009, MAZDA SOFTWARE PACKA, V0, P0, DOI DOI 10.1007/978-3-642-04462-5_8
   Arcasoy SM, 2003, AM J RESP CRIT CARE, V167, P735, DOI 10.1164/rccm.200210-1130OC
   Baessler B, 2019, RADIOLOGY, V292, P608, DOI 10.1148/radiol.2019190101
   Baessler B, 2018, RADIOLOGY, V289, P357, DOI 10.1148/radiol.2018180411
   Baessler B, 2018, RADIOLOGY, V286, P103, DOI 10.1148/radiol.2017170213
   Bergmeir C, 2012, J STAT SOFTW, V46, P1
   Heiberg Einar, 2010, BMC MED IMAGING, V10, P1, DOI 10.1186/1471-2342-10-1
   Hoeper MM, 2013, J AM COLL CARDIOL, V62, PD42, DOI 10.1016/j.jacc.2013.10.032
   Hudson S, 2020, HEART, V106, P1445, DOI 10.1136/heartjnl-2020-317604
   Humbert M, 2012, EUR RESPIR REV, V21, P306, DOI 10.1183/09059180.00005112
   Janda S, 2011, HEART, V97, P612, DOI 10.1136/hrt.2010.212084
   Kandemirli SG, 2020, CLIN NEUROL NEUROSUR, V198, P0, DOI 10.1016/j.clineuro.2020.106205
   Kang D, 2018, NEURO-ONCOLOGY, V20, P1251, DOI 10.1093/neuonc/noy021
   Neisius U, 2019, JACC-CARDIOVASC IMAG, V12, P1946, DOI 10.1016/j.jcmg.2018.11.024
   Pesto Senad, 2016, MED ARCH, V70, P303
   Priya S, 2021, NEURORADIOL J, V34, P320, DOI 10.1177/1971400921998979
   Priya S, 2021, NEURORADIOL J, V34, P355, DOI 10.1177/1971400921990766
   Remy-Jardin M, 2021, RADIOLOGY, V298, P531, DOI 10.1148/radiol.2020203108
   Schofield R, 2019, CLIN RADIOL, V74, P140, DOI 10.1016/j.crad.2018.09.016
   Shao XN, 2018, MEDICINE, V97, P0, DOI 10.1097/MD.0000000000012246
   Simonneau G, 2019, EUR HEART J SUPPL, V21, P4, DOI 10.1093/eurheartj/suz211
   Smith BJ, 2020, MACHINESHOP MACHINE, V0, P0
   Soni N, 2019, AM J NEURORADIOL, V40, P928, DOI 10.3174/ajnr.A6075
   Strzelecki M, 2013, NUCL INSTRUM METH A, V702, P137, DOI 10.1016/j.nima.2012.09.006
   Tavakol Morteza, 2012, GLOB J HEALTH SCI, V4, P65, DOI 10.5539/gjhs.v4n1p65
   Uthoff J, 2019, TRANSL LUNG CANCER R, V8, P979, DOI 10.21037/tlcr.2019.12.19
   Wickham H, 2020, RECIPES: PREPROCESSING TOOLS TO CREATE DESIGN MATRICES. R PACKAGE VERSION 0.1.15, V0, P0
   Wijeratne DT, 2018, CIRC-CARDIOVASC QUAL, V11, P0, DOI 10.1161/CIRCOUTCOMES.117.003973
   Zihni E, 2020, PLOS ONE, V15, P0, DOI 10.1371/journal.pone.0231166
NR 32
TC 5
Z9 5
U1 1
U2 4
PU MDPI
PI BASEL
PA ST ALBAN-ANLAGE 66, CH-4052 BASEL, SWITZERLAND
SN 
EI 2077-0383
J9 J CLIN MED
JI J. Clin. Med.
PD MAY 15
PY 2021
VL 10
IS 9
BP 
EP 
DI 10.3390/jcm10091921
PG 13
WC Medicine, General & Internal
SC General & Internal Medicine
GA SC0XB
UT WOS:000650404500001
PM 33925262
DA 2024-03-01
ER

PT J
AU Romeo, V
   Accardo, G
   Perillo, T
   Basso, L
   Garbino, N
   Nicolai, E
   Maurea, S
   Salvatore, M
AF Romeo, Valeria
   Accardo, Giuseppe
   Perillo, Teresa
   Basso, Luca
   Garbino, Nunzia
   Nicolai, Emanuele
   Maurea, Simone
   Salvatore, Marco
TI Assessment and Prediction of Response to Neoadjuvant Chemotherapy in Breast Cancer: A Comparison of Imaging Modalities and Future Perspectives
SO CANCERS
LA English
DT Review
DE breast cancer; neoadjuvant chemotherapy; imaging; nuclear medicine; machine learning; artificial intelligence; radiomics
ID pathological complete response; shear-wave elastography; f-18-fdg pet/ct; residual disease; tumor size; ultrasound; mri; tomosynthesis; mammography; parameters
AB Simple Summary Nowadays patients affected by locally advanced breast cancer and particular subtypes of early breast cancer may benefit from neoadjuvant chemotherapy (NAC) before surgery with different advantageous, like reduction of tumor size and prognosis improvement. Pathological complete response to NAC is very variable amongst all different histological and immunophenotypic subtypes of breast cancer and its correct assessment by imaging is crucial for treatment planning, as patients could be addressed to conservative or demolitive breast surgery with reconstruction. Advanced imaging techniques, such as MRI and nuclear medicine, recently contributed to the prediction of chemotherapy response in the early phase of NAC, to avoid side effects and psychological implications of the oncological treatment in patients who are supposed to be unresponsive. This review article aims to compare different imaging techniques for both assessment and prediction of response to NAC and explain the new revolutionary contribute offered by Artifical Intelligence in this field. Neoadjuvant chemotherapy (NAC) is becoming the standard of care for locally advanced breast cancer, aiming to reduce tumor size before surgery. Unfortunately, less than 30% of patients generally achieve a pathological complete response and approximately 5% of patients show disease progression while receiving NAC. Accurate assessment of the response to NAC is crucial for subsequent surgical planning. Furthermore, early prediction of tumor response could avoid patients being overtreated with useless chemotherapy sections, which are not free from side effects and psychological implications. In this review, we first analyze and compare the accuracy of conventional and advanced imaging techniques as well as discuss the application of artificial intelligence tools in the assessment of tumor response after NAC. Thereafter, the role of advanced imaging techniques, such as MRI, nuclear medicine, and new hybrid PET/MRI imaging in the prediction of the response to NAC is described in the second part of the review. Finally, future perspectives in NAC response prediction, represented by AI applications, are discussed.
C1 [Romeo, Valeria; Perillo, Teresa; Maurea, Simone] Univ Naples Federico II, Dept Adv Biomed Sci, I-80131 Naples, Italy.
   [Accardo, Giuseppe] Ctr Riferimento Oncol Basilicata IRCCS CROB, Dept Breast Surg, I-85028 Potenza, Italy.
   [Basso, Luca; Garbino, Nunzia; Nicolai, Emanuele; Salvatore, Marco] IRCCS SDN, I-80143 Naples, Italy.
C3 University of Naples Federico II; IRCCS CROB; IRCCS Istituto di Ricerca Diagnostica e Nucleare (SDN)
RP Romeo, V (corresponding author), Univ Naples Federico II, Dept Adv Biomed Sci, I-80131 Naples, Italy.
EM valeria.romeo@unina.it; gaccardo1987@gmail.com; tperillo3@gmail.com; luca.basso@synlab.it; nunzia.garbino@synlab.it; emanuele.nicolai@synlab.it; maurea@unina.it; marcosalvatore2.segreteria@gmail.com
FU Fondazione Umberto Veronesi; Italian Ministry of Health
CR Adrada BE, 2015, ANN SURG ONCOL, V22, P1111, DOI 10.1245/s10434-014-4113-8
   An YY, 2015, J KOREAN MED SCI, V30, P808, DOI 10.3346/jkms.2015.30.6.808
   Unknown -, 2010, IMAG. MED, V0, P0, DOI DOI 10.2217/IIM.09.34
   Antunovic L, 2019, EUR J NUCL MED MOL I, V46, P1468, DOI 10.1007/s00259-019-04313-8
   Arasaki A, 2015, J CLIN ONCOL, V33, P0, DOI 10.1200/jco.2015.33.28_suppl.119
   Barra FR, 2018, BIOMED RES INT, V2018, P0, DOI 10.1155/2018/8531916
   Baumgartner A, 2018, BREAST, V39, P19, DOI 10.1016/j.breast.2018.02.028
   Braman N, 2019, JAMA NETW OPEN, V2, P0, DOI 10.1001/jamanetworkopen.2019.2561
   Braman NM, 2017, BREAST CANCER RES, V19, P0, DOI 10.1186/s13058-017-0846-1
   Cain EH, 2019, BREAST CANCER RES TR, V173, P455, DOI 10.1007/s10549-018-4990-9
   Campanile F, 2012, BREAST J, V18, P615, DOI 10.1111/tbj.12034
   Chagpar AB, 2006, ANN SURG, V243, P257, DOI 10.1097/01.sla.0000197714.14318.6f
   Chammings F, 2018, RADIOLOGY, V286, P412, DOI 10.1148/radiol.2017170143
   Chang JM, 2013, EUR RADIOL, V23, P2450, DOI 10.1007/s00330-013-2866-2
   Cho N, 2018, EUR J NUCL MED MOL I, V45, P328, DOI 10.1007/s00259-017-3849-3
   Choi WJ, 2019, AM J ROENTGENOL, V213, P944, DOI 10.2214/AJR.18.21016
   Cuppone F, 2008, CANCER, V113, P238, DOI 10.1002/cncr.23544
   Denkert C, 2010, J CLIN ONCOL, V28, P105, DOI 10.1200/JCO.2009.23.7370
   Dialani V, 2015, ANN SURG ONCOL, V22, P1416, DOI 10.1245/s10434-015-4403-9
   Diéras V, 2004, J CLIN ONCOL, V22, P4958, DOI 10.1200/JCO.2004.02.122
   Dobruch-Sobczak K, 2019, CLIN IMAG, V55, P41, DOI 10.1016/j.clinimag.2019.01.021
   Dromain C, 2019, DIAGN INTERV IMAG, V100, P593, DOI 10.1016/j.diii.2019.01.011
   Evans A, 2018, ULTRASCHALL MED, V39, P422, DOI 10.1055/s-0043-111589
   Falou O, 2012, TRANSL ONCOL, V5, P238, DOI 10.1593/tlo.11346
   Fernandes J, 2019, TRANSL ONCOL, V12, P1177, DOI 10.1016/j.tranon.2019.05.004
   Fukuda T, 2016, SPRINGERPLUS, V5, P0, DOI 10.1186/s40064-016-1800-x
   Garcia-Vicente AM, 2018, REV ESP MED NUCL IMA, V37, P73, DOI 10.1016/j.remn.2017.09.002
   Gong CC, 2017, SCI REP-UK, V7, P0, DOI 10.1038/s41598-017-06903-8
   Gradishar WJ, 2021, J NATL COMPR CANC NE, V19, P485, DOI 10.6004/jnccn.2021.0023
   Hahn SY, 2014, EUR J RADIOL, V83, P283, DOI 10.1016/j.ejrad.2013.10.023
   Huber S, 2000, ANTICANCER RES, V20, P553
   Hunt KN, 2019, AM J ROENTGENOL, V213, P932, DOI 10.2214/AJR.18.20628
   Huppe AI, 2018, SEMIN ULTRASOUND CT, V39, P60, DOI 10.1053/j.sult.2017.10.001
   Iotti V, 2017, BREAST CANCER RES, V19, P0, DOI 10.1186/s13058-017-0899-1
   Jarrett AM, 2020, SCI REP-UK, V10, P0, DOI 10.1038/s41598-020-77397-0
   Kim EY, 2020, CLIN RADIOL, V75, P0, DOI 10.1016/j.crad.2020.03.024
   Kim Y, 2021, SCI REP-UK, V11, P0, DOI 10.1038/s41598-020-79743-8
   Kitajima K, 2018, EUR J NUCL MED MOL I, V45, P1661, DOI 10.1007/s00259-018-4008-1
   Klimonda Z, 2019, SCI REP-UK, V9, P0, DOI 10.1038/s41598-019-44376-z
   Koyasu H, 2019, JPN J RADIOL, V37, P81, DOI 10.1007/s11604-018-0785-5
   Li PL, 2020, EUR J NUCL MED MOL I, V47, P1116, DOI 10.1007/s00259-020-04684-3
   Lin CY, 2013, BMC CANCER, V13, P0, DOI 10.1186/1471-2407-13-302
   Liu ZY, 2019, CLIN CANCER RES, V25, P3538, DOI 10.1158/1078-0432.CCR-18-3190
   LIZZI FL, 1987, IEEE T ULTRASON FERR, V34, P319, DOI 10.1109/T-UFFC.1987.26950
   Lo Gullo R, 2020, BREAST, V49, P115, DOI 10.1016/j.breast.2019.11.009
   Luo JR, 2016, MEDICINE, V95, P0, DOI 10.1097/MD.0000000000002914
   Ma Y, 2016, EUR J CANCER, V69, P86, DOI 10.1016/j.ejca.2016.09.031
   Makanjuola DI, 2020, EUR J RADIOL, V130, P0, DOI 10.1016/j.ejrad.2020.109146
   Mieog JSD, 2007, BRIT J SURG, V94, P1189, DOI 10.1002/bjs.5894
   Ming Y, 2020, FRONT ONCOL, V10, P0, DOI 10.3389/fonc.2020.01301
   Mun HS, 2013, CLIN RADIOL, V68, P1254, DOI 10.1016/j.crad.2013.07.006
   Noritake M, 2017, CLIN NUCL MED, V42, P169, DOI 10.1097/RLU.0000000000001497
   Oelze ML, 2004, IEEE T MED IMAGING, V23, P764, DOI 10.1109/TMI.2004.826953
   Otsuka J, 1900, P354, V0, P0, DOI DOI 10.1007/978-3-642-31271-7_46
   Park J, 2018, EUR J RADIOL, V108, P261, DOI 10.1016/j.ejrad.2018.09.032
   Pasquero G, 2020, IN VIVO, V34, P909, DOI 10.21873/invivo.11857
   Patel BK, 2018, ANN SURG ONCOL, V25, P1350, DOI 10.1245/s10434-018-6413-x
   Pengel KE, 2014, EUR J NUCL MED MOL I, V41, P1515, DOI 10.1007/s00259-014-2770-2
   Piotrzkowska-Wróblewska H, 2019, PLOS ONE, V14, P0, DOI 10.1371/journal.pone.0213749
   Rastogi P, 2008, J CLIN ONCOL, V26, P778, DOI 10.1200/JCO.2007.15.0235
   Rauch GM, 2017, AM J ROENTGENOL, V208, P290, DOI 10.2214/AJR.16.17223
   Romeo V, 2020, EUR J RADIOL, V126, P0, DOI 10.1016/j.ejrad.2020.108907
   Romeo V, 2020, EUR J RADIOL, V124, P0, DOI 10.1016/j.ejrad.2020.108819
   Romeo V, 2017, MED ONCOL, V34, P0, DOI 10.1007/s12032-016-0876-z
   Sadeghi-Naini A, 2013, CLIN CANCER RES, V19, P2163, DOI 10.1158/1078-0432.CCR-12-2965
   Sasada S, 2018, EJSO-EUR J SURG ONC, V44, P444, DOI 10.1016/j.ejso.2018.01.014
   Schelling M, 2000, J CLIN ONCOL, V18, P1689, DOI 10.1200/JCO.2000.18.8.1689
   Schrading S, 2015, RADIOLOGY, V277, P687, DOI 10.1148/radiol.2015150006
   Sharma U, 2009, NMR BIOMED, V22, P104, DOI 10.1002/nbm.1245
   Shin HJ, 2015, ULTRASONOGRAPHY, V34, P165, DOI 10.14366/usg.15002
   Smith IC, 2002, J CLIN ONCOL, V20, P1456, DOI 10.1200/JCO.20.6.1456
   Soldevilla-Gallardo Irma, 2018, CANCER TREAT RES COMMUN, V16, P24, DOI 10.1016/j.ctarc.2018.05.001
   Stein RG, 2016, BMC CANCER, V16, P0, DOI 10.1186/s12885-016-2426-7
   Sutton EJ, 2020, BREAST CANCER RES, V22, P0, DOI 10.1186/s13058-020-01291-w
   Tadayyon H, 2016, ONCOTARGET, V7, P45094, DOI 10.18632/oncotarget.8862
   Taggart LR, 2007, ULTRASOUND MED BIOL, V33, P389, DOI 10.1016/j.ultrasmedbio.2006.07.037
   Tahmassebi A, 2019, INVEST RADIOL, V54, P110, DOI 10.1097/RLI.0000000000000518
   Tang SD, 2020, BRIT J RADIOL, V93, P0, DOI 10.1259/bjr.20200301
   Taourel P, 2018, CRIT REV ONCOL HEMAT, V132, P51, DOI 10.1016/j.critrevonc.2018.09.012
   Tudorica A, 2016, TRANSL ONCOL, V9, P8, DOI 10.1016/j.tranon.2015.11.016
   Um E, 2018, CLIN BREAST CANCER, V18, PE1087, DOI 10.1016/j.clbc.2018.03.011
   Vinnicombe SJ, 1996, RADIOLOGY, V198, P333, DOI 10.1148/radiology.198.2.8596827
   Vriens BEPJ, 2016, EUR J CANCER, V52, P67, DOI 10.1016/j.ejca.2015.10.010
   Waldrep AR, 2016, ANTICANCER RES, V36, P5389, DOI 10.21873/anticanres.11114
   Wang J, 2017, CLIN NUCL MED, V42, P506, DOI 10.1097/RLU.0000000000001684
   Weber JJ, 2017, J AM COLL SURGEONS, V225, P740, DOI 10.1016/j.jamcollsurg.2017.08.027
   Wei J, 2019, AM SURGEON, V85, P645
   Wu LM, 2012, BREAST CANCER RES TR, V135, P17, DOI 10.1007/s10549-012-2033-5
NR 88
TC 35
Z9 39
U1 4
U2 44
PU MDPI
PI BASEL
PA ST ALBAN-ANLAGE 66, CH-4052 BASEL, SWITZERLAND
SN 
EI 2072-6694
J9 CANCERS
JI Cancers
PD JUL 15
PY 2021
VL 13
IS 14
BP 
EP 
DI 10.3390/cancers13143521
PG 18
WC Oncology
SC Oncology
GA TN6UZ
UT WOS:000676368800001
PM 34298733
DA 2024-03-01
ER

PT J
AU Razik, A
   Das, CJ
   Sharma, R
   Malla, S
   Sharma, S
   Seth, A
   Srivastava, DN
AF Razik, Abdul
   Das, Chandan J.
   Sharma, Raju
   Malla, Sundeep
   Sharma, Sanjay
   Seth, Amlesh
   Srivastava, Deep Narayan
TI Utility of first order MRI-Texture analysis parameters in the prediction of histologic grade and muscle invasion in urinary bladder cancer: a preliminary study
SO BRITISH JOURNAL OF RADIOLOGY
LA English
DT Article
ID lymph-node metastasis; nasopharyngeal carcinoma; induction chemotherapy; early response; neoadjuvant chemotherapy; imaging radiomics; prognostic value; chemoradiotherapy; guidelines; diagnosis
AB Objective: To explore the utility of first-order MRI-texture analysis (TA) parameters in predicting histologic grade and muscle invasion in urinary bladder cancer (UBC).Methods: After ethical clearance, 40 patients with UBC, who were imaged on a 3.0-Tesla scanner, were retrospectively included. Using the TexRAD (TM) platform, two readers placed freehand ROI on the sections demonstrating the largest dimension of the tumor, evaluating only one tumor per patient. Interobserver reproducibility was assessed using the intraclass correlation coefficient (ICC). Mann-Whitney U test and ROC curve analysis were used to identify statistical significance and select parameters with high class separation capacity (AUC >0.8), respectively. Pearson's test was used to identify redundancy in the results.Results: All texture parameters showed excellent ICC. The best parameters in differentiating high and low-grade tumors were mean/ mean of positive pixels (MPP) at SSF 0 (AUC: 0.897) and kurtosis at SSF 5 (AUC: 0.828) on the ADC images. In differentiating muscle invasive from non-muscle invasive tumors, mean/ MPP at SSF 0 on the ADC images showed AUC >0.8; however, this finding resulted from the confounding effect of high-grade histology on the ADC values of muscle invasive tumors.Conclusion: MRI-TA generated few parameters which were reproducible and useful in predicting histologic grade. No independent parameters predicted muscle invasion.Advances in knowledge: There is lacuna in the literature concerning the role of MRI-TA in the prediction of histologic grade and muscle invasion in UBC. Our study generated a few first-order parameters which were useful in predicting high-grade histology.
C1 [Razik, Abdul; Das, Chandan J.; Sharma, Raju; Malla, Sundeep; Sharma, Sanjay; Srivastava, Deep Narayan] All India Inst Med Sci, Dept Radiol, New Delhi, India.
   [Seth, Amlesh] All India Inst Med Sci, Dept Urol, New Delhi, India.
C3 All India Institute of Medical Sciences (AIIMS) New Delhi; All India Institute of Medical Sciences (AIIMS) New Delhi
RP Das, CJ (corresponding author), All India Inst Med Sci, Dept Radiol, New Delhi, India.
EM razik89@gmail.com; dascj@yahoo.com; raju152@yahoo.com; sundeepmalla1047@gmail.com; drssharma@hotmail.com; amlesh.seth@gmail.com; drdeepsrivastava@rediffmail.com
CR Chen YP, 2019, LANCET, V394, P64, DOI 10.1016/S0140-6736(19)30956-0
   Chen YB, 2014, MAGN RESON IMAGING, V32, P630, DOI 10.1016/j.mri.2014.02.009
   Colevas AD, 2018, J NATL COMPR CANC NE, V16, P479, DOI 10.6004/jnccn.2018.0026
   Collins GS, 2015, J CLIN EPIDEMIOL, V68, P112, DOI 10.1016/j.jclinepi.2014.11.010
   Feng YR, 2019, CANCER RES TREAT, V51, P1222, DOI 10.4143/crt.2018.595
   Gillies RJ, 2016, RADIOLOGY, V278, P563, DOI 10.1148/radiol.2015151169
   Lambin P, 2017, NAT REV CLIN ONCOL, V14, P749, DOI 10.1038/nrclinonc.2017.141
   Lambin P, 2012, EUR J CANCER, V48, P441, DOI 10.1016/j.ejca.2011.11.036
   Lan M, 2015, RADIOLOGY, V276, P536, DOI 10.1148/radiol.15141251
   Limkin EJ, 2017, ANN ONCOL, V28, P1191, DOI 10.1093/annonc/mdx034
   Liu LT, 2015, INT J RADIAT ONCOL, V93, P862, DOI 10.1016/j.ijrobp.2015.08.003
   Peng H, 2016, SCI REP-UK, V6, P0, DOI 10.1038/srep24835
   Rogers W, 2020, BR J RADIOL, V93, P0, DOI 10.1259/BJR.20190948
   SHAM JST, 1990, INT J RADIAT ONCOL, V19, P929, DOI 10.1016/0360-3016(90)90014-B
   Steyerberg EW, 2010, EPIDEMIOLOGY, V21, P128, DOI 10.1097/EDE.0b013e3181c30fb2
   Tang LL, 2017, J NATL COMPR CANC NE, V15, P913, DOI 10.6004/jnccn.2017.0121
   Therasse P, 2000, J NATL CANCER I, V92, P205, DOI 10.1093/jnci/92.3.205
   van Griethuysen JJM, 2017, CANCER RES, V77, PE104, DOI 10.1158/0008-5472.CAN-17-0339
   VANDENBREKEL MWM, 1990, RADIOLOGY, V177, P379, DOI 10.1148/radiology.177.2.2217772
   Wang GY, 2018, EUR J RADIOL, V98, P100, DOI 10.1016/j.ejrad.2017.11.007
   Wang XS, 2015, RADIOTHER ONCOL, V115, P41, DOI 10.1016/j.radonc.2015.02.017
   Wei KR, 2017, CHIN J CANCER, V36, P0, DOI 10.1186/s40880-017-0257-9
   Xu YJ, 2017, CANCER MED-US, V6, P2213, DOI 10.1002/cam4.1154
   Yen RF, 2005, EUR J NUCL MED MOL I, V32, P1152, DOI 10.1007/s00259-005-1837-5
   Yu TT, 2019, FRONT ONCOL, V9, P0, DOI 10.3389/fonc.2019.01050
   Yu XP, 2016, J MAGN RESON IMAGING, V43, P1179, DOI 10.1002/jmri.25075
   Zhang LL, 2017, J CANCER, V8, P959, DOI 10.7150/jca.17998
   Zhao LN, 2020, EUR RADIOL, V30, P537, DOI 10.1007/s00330-019-06211-x
   Zheng DC, 2017, MAGN RESON IMAGING, V35, P125, DOI 10.1016/j.mri.2016.08.011
   Zheng DC, 2015, J MAGN RESON IMAGING, V41, P1528, DOI 10.1002/jmri.24723
   Zwanenburg A, 2020, RADIOLOGY, V295, P328, DOI 10.1148/radiol.2020191145
NR 31
TC 0
Z9 0
U1 0
U2 0
PU BRITISH INST RADIOLOGY
PI LONDON
PA 48-50 ST JOHN ST, LONDON, ENGLAND
SN 0007-1285
EI 1748-880X
J9 BRIT J RADIOL
JI Br. J. Radiol.
PD JUN 1
PY 2021
VL 94
IS 1122
BP 
EP 
DI 10.1259/bjr.20201114
PG 10
WC Radiology, Nuclear Medicine & Medical Imaging
SC Radiology, Nuclear Medicine & Medical Imaging
GA VN1AW
UT WOS:001126283000022
DA 2024-03-01
ER

PT J
AU Shao, Y
   Ruan, JR
   Xu, YY
   Shu, ZY
   He, XD
AF Shao, Yuan
   Ruan, Jingru
   Xu, Yuyun
   Shu, Zhenyu
   He, Xiaodong
TI Comparing the Performance of Two Radiomic Models to Predict Progression and Progression Speed of White Matter Hyperintensities
SO FRONTIERS IN NEUROINFORMATICS
LA English
DT Article
DE white matter; penumbra; radiomics; magnetic resonance imaging; texture analysis
ID lesions; mri
AB Purpose: The aim of this study was to compare two radiomic models in predicting the progression of white matter hyperintensity (WMH) and the speed of progression from conventional magnetic resonance images.Methods: In this study, 232 people were retrospectively analyzed at Medical Center A (training and testing groups) and Medical Center B (external validation group). A visual rating scale was used to divide all patients into WMH progression and non-progression groups. Two regions of interest (ROIs)-ROI whole-brain white matter (WBWM) and ROI WMH penumbra (WMHp)-were segmented from the baseline image. For predicting WMH progression, logistic regression was applied to create radiomic models in the two ROIs. Then, age, sex, clinical course, vascular risk factors, and imaging factors were incorporated into a stepwise regression analysis to construct the combined diagnosis model. Finally, the presence of a correlation between radiomic findings and the speed of progression was analyzed.Results: The area under the curve (AUC) was higher for the WMHp-based radiomic model than the WBWM-based radiomic model in training, testing, and validation groups (0.791, 0.768, and 0.767 vs. 0.725, 0.693, and 0.691, respectively). The WBWM-based combined model was established by combining age, hypertension, and rad-score of the ROI WBWM. Also, the WMHp-based combined model is built by combining the age and rad-score of the ROI WMHp. Compared with the WBWM-based model (AUC = 0.779, 0.716, 0.673 in training, testing, and validation groups, respectively), the WMHp-based combined model has higher diagnostic efficiency and better generalization ability (AUC = 0.793, 0.774, 0.777 in training, testing, and validation groups, respectively). The speed of WMH progression was related to the rad-score from ROI WMHp (r = 0.49) but not from ROI WBWM.Conclusion: The heterogeneity of the penumbra could help identify the individuals at high risk of WMH progression and the rad-score of it was correlated with the speed of progression.
C1 [Shao, Yuan; Xu, Yuyun; Shu, Zhenyu; He, Xiaodong] Hangzhou Med Coll, Zhejiang Prov Peoples Hosp, Dept Radiol, Affiliated Peoples Hosp, Hangzhou, Peoples R China.
   [Ruan, Jingru] Bengbu Med Coll, Bengbu, Peoples R China.
C3 Zhejiang Provincial People's Hospital; Hangzhou Medical College; Bengbu Medical College
RP He, XD (corresponding author), Hangzhou Med Coll, Zhejiang Prov Peoples Hosp, Dept Radiol, Affiliated Peoples Hosp, Hangzhou, Peoples R China.
EM 15888815645@163.com
FU National Natural Science Foundation of China [82101983]; Natural Science Foundation of Zhejiang Province Health Department [2021KY067]
CR Bakas S, 2017, SCI DATA, V4, P0, DOI 10.1038/sdata.2017.117
   Chen X, 2019, FRONT AGING NEUROSCI, V11, P0, DOI 10.3389/fnagi.2019.00192
   de Groot M, 2013, STROKE, V44, P1037, DOI 10.1161/STROKEAHA.112.680223
   Grueter BE, 2012, POSTGRAD MED J, V88, P79, DOI 10.1136/postgradmedj-2011-130307
   Longstreth WT, 2005, STROKE, V36, P56, DOI 10.1161/01.STR.0000149625.99732.69
   Mailhard P, 2013, AM J NEURORADIOL, V34, P54, DOI 10.3174/ajnr.A3146
   Maillard P, 2014, STROKE, V45, P1721, DOI 10.1161/STROKEAHA.113.004084
   Maniega SM, 2015, NEUROBIOL AGING, V36, P909, DOI 10.1016/j.neurobiolaging.2014.07.048
   Prins ND, 2004, NEUROLOGY, V62, P1533, DOI 10.1212/01.WNL.0000123264.40498.B6
   Reginold W, 2018, NEURORADIOLOGY, V60, P933, DOI 10.1007/s00234-018-2053-x
   Rohlfing T, 2010, HUM BRAIN MAPP, V31, P798, DOI 10.1002/hbm.20906
   Sabisz A, 2019, FRONT AGING NEUROSCI, V11, P0, DOI 10.3389/fnagi.2019.00035
   Schmidt R, 2003, LANCET, V361, P2046, DOI 10.1016/S0140-6736(03)13616-1
   Shao Y, 2018, FRONT AGING NEUROSCI, V10, P0, DOI 10.3389/fnagi.2018.00393
   Shu ZY, 2020, J MAGN RESON IMAGING, V51, P535, DOI 10.1002/jmri.26813
   Shu ZY, 2020, EUR RADIOL, V30, P3046, DOI 10.1007/s00330-020-06676-1
   Tozer DJ, 2018, STROKE, V49, P1656, DOI 10.1161/STROKEAHA.117.019970
   van Leijsen EMC, 2018, STROKE, V49, P1386, DOI 10.1161/STROKEAHA.118.020980
   Vangberg TR, 2019, NEUROIMAGE, V203, P0, DOI 10.1016/j.neuroimage.2019.116158
   Yip SSF, 2016, PHYS MED BIOL, V61, PR150, DOI 10.1088/0031-9155/61/13/R150
NR 20
TC 1
Z9 1
U1 1
U2 4
PU FRONTIERS MEDIA SA
PI LAUSANNE
PA AVENUE DU TRIBUNAL FEDERAL 34, LAUSANNE, CH-1015, SWITZERLAND
SN 
EI 1662-5196
J9 FRONT NEUROINFORM
JI Front. Neuroinformatics
PD DEC 1
PY 2021
VL 15
IS 
BP 
EP 
DI 10.3389/fninf.2021.789295
PG 11
WC Mathematical & Computational Biology; Neurosciences
SC Mathematical & Computational Biology; Neurosciences & Neurology
GA XO4IG
UT WOS:000730149900001
PM 34924990
DA 2024-03-01
ER

PT J
AU Tang, X
   Qian, WL
   Yan, WF
   Pang, T
   Gong, YL
   Yang, ZG
AF Tang, Xin
   Qian, Wen-lei
   Yan, Wei-feng
   Pang, Tong
   Gong, You-ling
   Yang, Zhi-gang
TI Radiomic assessment as a method for predicting tumor mutation burden (TMB) of bladder cancer patients: a feasibility study
SO BMC CANCER
LA English
DT Article
DE Bladder cancer; Radiomics; Tumor mutation burden; Driver mutations; Predictive model
ID biomarker; blockade
AB BackgroundTumor mutation burden (TMB) is an emerging prognostic biomarker of immunotherapy for bladder cancer (BLCA). We aim at investigating radiomic features' value in predicting the TMB status of BLCA patients.MethodsTotally, 75 patients with BLCA were enrolled. Radiomic features extracted from the volume of interest of preoperative pelvic contrast-enhanced computed tomography (CECT) were obtained for each case. Unsupervised hierarchical clustering analysis was performed based on radiomic features. Sequential univariate Logistic regression, the least absolute shrinkage and selection operator (LASSO) regression and the backward stepwise regression were used to develop a TMB-predicting model using radiomic features.ResultsThe unsupervised clustering analysis divided the total cohort into two groups, i.e., group A (32.0%) and B (68.0%). Patients in group A had a significantly larger proportion of having high TMB against those in group B (66.7% vs. 41.2%, p=0.039), indicating the intrinsic ability of radiomic features in TMB-predicting. In univariate analysis, 27 radiomic features could predict TMB. Based on six radiomic features selected by logistic and LASSO regression, a TMB-predicting model was built and visualized by nomogram. The area under the ROC curve of the model reached 0.853. Besides, the calibration curve and the decision curve also revealed the good performance of the model.ConclusionsOur work firstly proved the feasibility of using radiomics to predict TMB for patients with BLCA. The predictive model based on radiomic features from pelvic CECT has a promising ability to predict TMB. Future study with a larger cohort is needed to verify our findings.
C1 [Gong, You-ling] Sichuan Univ, Dept Thorac Oncol, Ctr Canc, West China Hosp, 37 Guo Xue Xiang, Chengdu 610041, Sichuan, Peoples R China.
   [Gong, You-ling] Sichuan Univ, State Key Lab Biotherapy, Ctr Canc, West China Hosp, 37 Guo Xue Xiang, Chengdu 610041, Sichuan, Peoples R China.
   [Tang, Xin; Qian, Wen-lei; Yan, Wei-feng; Pang, Tong; Yang, Zhi-gang] Sichuan Univ, Dept Radiol, West China Hosp, 37 Guo Xue Xiang, Chengdu 610041, Sichuan, Peoples R China.
C3 Sichuan University; Sichuan University; Sichuan University
RP Gong, YL (corresponding author), Sichuan Univ, Dept Thorac Oncol, Ctr Canc, West China Hosp, 37 Guo Xue Xiang, Chengdu 610041, Sichuan, Peoples R China.; Gong, YL (corresponding author), Sichuan Univ, State Key Lab Biotherapy, Ctr Canc, West China Hosp, 37 Guo Xue Xiang, Chengdu 610041, Sichuan, Peoples R China.; Yang, ZG (corresponding author), Sichuan Univ, Dept Radiol, West China Hosp, 37 Guo Xue Xiang, Chengdu 610041, Sichuan, Peoples R China.
EM gongyouling@hotmail.com; yangzg666@163.com
CR Aggen DH, 2017, J IMMUNOTHER CANCER, V5, P0, DOI 10.1186/s40425-017-0299-1
   Avanzo M, 2017, PHYS MEDICA, V38, P122, DOI 10.1016/j.ejmp.2017.05.071
   Balar AV, 2017, LANCET, V389, P67, DOI 10.1016/S0140-6736(16)32455-2
   Chalmers ZR, 2017, GENOME MED, V9, P0, DOI 10.1186/s13073-017-0424-2
   Clark K, 2013, J DIGIT IMAGING, V26, P1045, DOI 10.1007/s10278-013-9622-7
   Fedorov A, 2012, MAGN RESON IMAGING, V30, P1323, DOI 10.1016/j.mri.2012.05.001
   Flaig TW, 2020, J NATL COMPR CANC NE, V18, P329, DOI 10.6004/jnccn.2020.0011
   Fumet JD, 2020, EUR J CANCER, V131, P40, DOI 10.1016/j.ejca.2020.02.038
   Galsky MD, 2017, ANN ONCOL, V28, P296, DOI 10.1093/annonc/mdx371.003
   Gonzalez-Perez A, 2013, NAT METHODS, V10, P1081, DOI 10.1038/NMETH.2642
   Havel JJ, 2019, NAT REV CANCER, V19, P133, DOI 10.1038/s41568-019-0116-x
   Hellmann MD, 2019, CANCER CELL, V35, P329, DOI 10.1016/j.ccell.2019.01.011
   Kennedy LB, 2020, CA-CANCER J CLIN, V70, P86, DOI 10.3322/caac.21596
   Li ZC, 2018, CANCER MED-US, V7, P5999, DOI 10.1002/cam4.1863
   Lim CS, 2019, AM J ROENTGENOL, V212, P1060, DOI 10.2214/AJR.18.20718
   Lin P, 2020, EUR RADIOL, V30, P547, DOI 10.1007/s00330-019-06371-w
   Mahon RN, 2020, PHYS MED BIOL, V65, P0, DOI 10.1088/1361-6560/ab6177
   Orlhac F, 2018, J NUCL MED, V59, P1321, DOI 10.2967/jnumed.117.199935
   Patel SP, 2015, MOL CANCER THER, V14, P847, DOI 10.1158/1535-7163.MCT-14-0983
   Rizvi H, 2018, J CLIN ONCOL, V36, P633, DOI 10.1200/JCO.2017.75.3384
   Rosenberg JE, 2016, LANCET, V387, P1909, DOI 10.1016/S0140-6736(16)00561-4
   Samstein RM, 2019, NAT GENET, V51, P202, DOI 10.1038/s41588-018-0312-8
   Snyder A, 2014, NEW ENGL J MED, V371, P2189, DOI 10.1056/NEJMoa1406498
   Stenzinger A, 2020, J THORAC ONCOL, V15, P1177, DOI 10.1016/j.jtho.2020.01.023
   Tu WT, 2019, LUNG CANCER, V132, P28, DOI 10.1016/j.lungcan.2019.03.025
   Wang HJ, 2019, EUR RADIOL, V29, P6182, DOI 10.1007/s00330-019-06222-8
   Wang XX, 2019, THORAC CANCER, V10, P1904, DOI 10.1111/1759-7714.13163
   Weinstein JN, 2013, NAT GENET, V45, P1113, DOI 10.1038/ng.2764
   Wu SX, 2018, EBIOMEDICINE, V34, P76, DOI 10.1016/j.ebiom.2018.07.029
   Xu XP, 2019, J MAGN RESON IMAGING, V50, P1893, DOI 10.1002/jmri.26749
   Yang L, 2018, EUR RADIOL, V28, P2058, DOI 10.1007/s00330-017-5146-8
   Yarchoan M, 2017, NEW ENGL J MED, V377, P2500, DOI 10.1056/NEJMc1713444
   Zhang NS, 2020, CLIN LUNG CANCER, V21, PE151, DOI 10.1016/j.cllc.2019.10.016
   Zhuang W, 2018, J CANCER, V9, P2302, DOI 10.7150/jca.24932
NR 34
TC 7
Z9 9
U1 1
U2 8
PU BMC
PI LONDON
PA CAMPUS, 4 CRINAN ST, LONDON N1 9XW, ENGLAND
SN 
EI 1471-2407
J9 BMC CANCER
JI BMC Cancer
PD JUL 16
PY 2021
VL 21
IS 1
BP 
EP 
DI 10.1186/s12885-021-08569-y
PG 9
WC Oncology
SC Oncology
GA TM0IZ
UT WOS:000675240100004
PM 34271855
DA 2024-03-01
ER

PT J
AU Chen, ZH
   Xu, LY
   Zhang, CM
   Huang, CC
   Wang, MH
   Feng, Z
   Xiong, Y
AF Chen, Zhonghua
   Xu, Linyi
   Zhang, Chuanmin
   Huang, Chencui
   Wang, Minhong
   Feng, Zhan
   Xiong, Yue
TI CT Radiomics Model for Discriminating the Risk Stratification of Gastrointestinal Stromal Tumors: A Multi-Class Classification and Multi-Center Study
SO FRONTIERS IN ONCOLOGY
LA English
DT Article
DE gastrointestinal stromal tumor; risk classification; radiomics; computed tomography; multi-class classification
ID adjuvant therapy; texture analysis; kit mutation; imatinib; images
AB Objective To establish and verify a computed tomography (CT)-based multi-class prediction model for discriminating the risk stratification of gastrointestinal stromal tumors (GISTs). Materials and Methods A total of 381 patients with GISTs were confirmed by surgery and pathology. Information on 213 patients were obtained from one hospital and used as training cohort, whereas the details of 168 patients were collected from two other hospitals and used as independent validation cohort. Regions of interest on CT images of arterial and venous phases were drawn, radiomics features were extracted, and dimensionality reduction processing was performed. Using a one-vs-rest method, a Random Forest-based GISTs risk three-class prediction model was established, and the receiver operating characteristic curve (ROC) was used to evaluate the performance of the multi-class classification model, and the generalization ability was verified using external data. Results The training cohort included 96 very low-risk and low-risk, 60 intermediate-risk and 57 high-risk patients. External validation cohort included 82 very low-risk and low-risk, 48 intermediate-risk and 38 high-risk patients. The GISTs risk three-class radiomics model had a macro/micro average area under the curve (AUC) of 0.84 and an accuracy of 0.78 in the training cohort. It had a stable performance in the external validation cohort, with a macro/micro average AUC of 0.83 and an accuracy of 0.80. Conclusion CT radiomics can discriminate GISTs risk stratification. The performance of the three-class radiomics prediction model is good, and its generalization ability has also been verified in the external validation cohort, indicating its potential to assist stratified and accurate treatment of GISTs in the clinic.
C1 [Chen, Zhonghua; Xu, Linyi; Zhang, Chuanmin; Xiong, Yue] Haining Peoples Hosp, Dept Radiol, Jiaxing, Peoples R China.
   [Huang, Chencui] Beijing Deepwise & League PHD Technol Co Ltd, R&D Ctr, Dept Res Collaborat, Beijing, Peoples R China.
   [Wang, Minhong] Wannan Med Coll, Affiliated Hosp 1, Dept Radiol, Wuhu, Peoples R China.
   [Feng, Zhan] Zhejiang Univ, Affiliated Hosp 1, Sch Med, Dept Radiol, Hangzhou, Peoples R China.
C3 Wannan Medical College; Zhejiang University
RP Xiong, Y (corresponding author), Haining Peoples Hosp, Dept Radiol, Jiaxing, Peoples R China.
EM chzhh149@sina.com; 443533015@qq.com
CR Balagurunathan Y, 2014, TRANSL ONCOL, V7, P72, DOI 10.1593/tlo.13844
   Blay JY, 2016, ANTI-CANCER DRUG, V27, P71, DOI 10.1097/CAD.0000000000000286
   Blay JY, 2014, CANCER TREAT REV, V40, P242, DOI 10.1016/j.ctrv.2013.07.005
   Chen T, 2019, EUR RADIOL, V29, P1074, DOI 10.1007/s00330-018-5629-2
   Choi IY, 2019, ABDOM RADIOL, V44, P2346, DOI 10.1007/s00261-019-01995-4
   Corless CL, 2011, NAT REV CANCER, V11, P865, DOI 10.1038/nrc3143
   Feng C, 2018, CANCER IMAGING, V18, P0, DOI 10.1186/s40644-018-0182-4
   Gillies RJ, 2016, RADIOLOGY, V278, P563, DOI 10.1148/radiol.2015151169
[truncated: 4,552,335 more chars]
