# Supplementary material for: Research Trends and Evolution in Radiogenomics (2005-2023): Bibliometric Analysis
Source: Interact J Med Res. 2024 Jul 9;13:e51347. doi: 10.2196/51347 (PMC11267093; doi:10.2196/51347)
Supplement: Multimedia Appendix 1 [file ijmr_v13i1e51347_app1.zip › download2022u725.txt]

PT J
AU Hacking, SM
   Yakirevich, E
   Wang, YH
AF Hacking, Sean M.
   Yakirevich, Evgeny
   Wang, Yihong
TI From Immunohistochemistry to New Digital Ecosystems: A State-of-the-Art Biomarker Review for Precision Breast Cancer Medicine
SO CANCERS
LA English
DT Review
DE digital ecosystems; breast cancer; Precision Medicine; biomarkers; state-of-the-art; review
ID tumor-infiltrating lymphocytes; androgen receptor expression; international expert consensus; clinical oncology/college; american society; progesterone-receptor; molecular portraits; prognostic value; gene-expression; primary therapy
AB Simple Summary In this state-of-the-art breast biomarker review, we have tried to imagine and illustrate future, emerging digital breast cancer ecosystems which allow for greater incorporation of traditional immunohistochemical and molecular biomarkers, WSI, and radiomic features. Breast cancers represent complex ecosystem-like networks of malignant cells and their associated microenvironment. Estrogen receptor (ER), progesterone receptor (PR), and human epidermal growth factor receptor 2 (HER2) are biomarkers ubiquitous to clinical practice in evaluating prognosis and predicting response to therapy. Recent feats in breast cancer have led to a new digital era, and advanced clinical trials have resulted in a growing number of personalized therapies with corresponding biomarkers. In this state-of-the-art review, we included the latest 10-year updated recommendations for ER, PR, and HER2, along with the most salient information on tumor-infiltrating lymphocytes (TILs), Ki-67, PD-L1, and several prognostic/predictive biomarkers at genomic, transcriptomic, and proteomic levels recently developed for selection and optimization of breast cancer treatment. Looking forward, the multi-omic landscape of the tumor ecosystem could be integrated with computational findings from whole slide images and radiomics in predictive machine learning (ML) models. These are new digital ecosystems on the road to precision breast cancer medicine.
C1 [Wang, Yihong] Brown Univ, Rhode Isl Hosp, Warren Alpert Med Sch, Dept Pathol & Lab Med, 593 Eddy St, Providence, RI 02903 USA.
   Lifespan Med Ctr, 593 Eddy St, Providence, RI 02903 USA.
C3 Brown University; Lifespan Health Rhode Island; Rhode Island Hospital; Lifespan Health Rhode Island
RP Wang, YH (corresponding author), Brown Univ, Rhode Isl Hosp, Warren Alpert Med Sch, Dept Pathol & Lab Med, 593 Eddy St, Providence, RI 02903 USA.
EM hackingsean1@gmail.com; eyakirevich@lifespan.org; Yihong_Wang@Brown.edu
CR Adams S, 2019, ANN ONCOL, V30, P405, DOI 10.1093/annonc/mdy518
   Adams S, 2014, J CLIN ONCOL, V32, P2959, DOI 10.1200/JCO.2013.55.0491
   Alimirzaie S, 2019, CLIN GENET, V95, P643, DOI 10.1111/cge.13514
   Allison KH, 2020, J CLIN ONCOL, V38, P1346, DOI 10.1200/JCO.19.02309
   Amin MB, 2017, CA-CANCER J CLIN, V67, P93, DOI 10.3322/caac.21388
   André F, 2021, ANN ONCOL, V32, P208, DOI 10.1016/j.annonc.2020.11.011
   Andre F, 2022, J CLIN ONCOL, V40, P1816, DOI 10.1200/JCO.22.00069
   Anestis A, 2020, MOLECULES, V25, P0, DOI 10.3390/molecules25020358
   Antoniou A, 2003, AM J HUM GENET, V72, P1117, DOI 10.1086/375033
   Armanious D, 2020, GENOMICS, V112, P4288, DOI 10.1016/j.ygeno.2020.07.028
   Asri H, 2016, PROCEDIA COMPUT SCI, V83, P1064, DOI 10.1016/j.procs.2016.04.224
   Beck AH, 2011, SCI TRANSL MED, V3, P0, DOI 10.1126/scitranslmed.3002564
   Bernstein L, 2002, J MAMMARY GLAND BIOL, V7, P3, DOI 10.1023/A:1015714305420
   Bose R, 2013, CANCER DISCOV, V3, P224, DOI 10.1158/2159-8290.CD-12-0349
   Braman NM, 2017, BREAST CANCER RES, V19, P0, DOI 10.1186/s13058-017-0846-1
   Bronte G, 2018, TRANSL ONCOL, V11, P950, DOI 10.1016/j.tranon.2018.05.006
   Burstein MD, 2015, CLIN CANCER RES, V21, P1688, DOI 10.1158/1078-0432.CCR-14-0432
   Buza N, 2016, EXPERT REV MOL DIAGN, V16, P591, DOI 10.1586/14737159.2016.1156533
   Chaudhuri AR, 2017, NAT REV MOL CELL BIO, V18, P610, DOI 10.1038/nrm.2017.53
   Cheang MCU, 2009, JNCI-J NATL CANCER I, V101, P736, DOI 10.1093/jnci/djp082
   Chen K, 2022, FRONT ONCOL, V12, P0, DOI 10.3389/fonc.2022.820968
   Chen M, 2019, HUM GENOMICS, V13, P0, DOI 10.1186/s40246-019-0220-8
   Cheng AS, 2020, BREAST CANCER RES TR, V179, P3, DOI 10.1007/s10549-019-05438-y
   Chiang S, 2016, CANCER RES, V76, P7118, DOI 10.1158/0008-5472.CAN-16-0298
   Collins LC, 2011, MODERN PATHOL, V24, P924, DOI 10.1038/modpathol.2011.54
   Cortes J, 2020, LANCET, V396, P1817, DOI 10.1016/S0140-6736(20)32531-9
   Cortesi L, 2021, TARGET ONCOL, V16, P255, DOI 10.1007/s11523-021-00796-4
   Cosgrove N, 2022, NAT COMMUN, V13, P0, DOI 10.1038/s41467-022-27987-5
   Cristofanilli M, 2004, NEW ENGL J MED, V351, P781, DOI 10.1056/NEJMoa040766
   DAmico P, 2021, J CANCER METAS TREAT, V7, P0, DOI 10.20517/2394-4722.2020.93
   Davies C, 2011, LANCET, V378, P771, DOI 10.1016/S0140-6736(11)60993-8
   de Baca ME, 2015, ARCH PATHOL LAB MED, V139, P165, DOI 10.5858/arpa.2013-0561-CP
   den Brok Wendie D, 2017, JCO PRECIS ONCOL, V1, P1, DOI 10.1200/PO.16.00031
   Denkert C, 2018, LANCET ONCOL, V19, P40, DOI 10.1016/S1470-2045(17)30904-X
   Denkert C, 2015, J CLIN ONCOL, V33, P983, DOI 10.1200/JCO.2014.58.1967
   Drilon A, 2018, NEW ENGL J MED, V378, P731, DOI 10.1056/NEJMoa1714448
   Dudoit S, 2002, J AM STAT ASSOC, V97, P77, DOI 10.1198/016214502753479248
   Dushyanthen S, 2017, NAT COMMUN, V8, P0, DOI 10.1038/s41467-017-00728-9
   Eusebi V, 2003, AM J SURG PATHOL, V27, P1114, DOI 10.1097/00000478-200308000-00008
   Fassler DJ, 2022, CANCERS, V14, P0, DOI 10.3390/cancers14092148
   Feeley LP, 2014, MODERN PATHOL, V27, P554, DOI 10.1038/modpathol.2013.153
   Fehrenbacher L, 2020, J CLIN ONCOL, V38, P0, DOI 10.1200/JCO.19.01455
   Fusco N, 2018, JNCI CANCER SPECT, V2, P0, DOI 10.1093/jncics/pky056
   Gampenrieder SP, 2021, BREAST CANCER RES, V23, P0, DOI 10.1186/s13058-021-01492-x
   Gao ZH, 2020, BMC CANCER, V20, P0, DOI 10.1186/s12885-020-07654-y
   Goldhirsch A, 2013, ANN ONCOL, V24, P2206, DOI 10.1093/annonc/mdt303
   Goldhirsch A, 2011, ANN ONCOL, V22, P1736, DOI 10.1093/annonc/mdr304
   Gómez-Aleza C, 2020, NAT COMMUN, V11, P0, DOI 10.1038/s41467-020-20138-8
   Gonzalez-Ericsson PI, 2020, J PATHOL, V250, P667, DOI 10.1002/path.5406
   Hacking S, 2022, BIORXIV, V0, P0, DOI DOI 10.1101/2022.04.14.488341
   Hacking SM, 2022, PATHOL RES PRACT, V231, P0, DOI 10.1016/j.prp.2022.153771
   Hammond MEH, 2010, ARCH PATHOL LAB MED, V134, P907, DOI 10.1200/JOP.777003
   Harbeck N, 2021, ANN ONCOL, V32, P1571, DOI 10.1016/j.annonc.2021.09.015
   Helleday T, 2011, MOL ONCOL, V5, P387, DOI 10.1016/j.molonc.2011.07.001
   Hochegger H, 2006, EMBO J, V25, P1305, DOI 10.1038/sj.emboj.7601015
   Horimoto Y, 2020, CANCER SCI, V111, P2647, DOI 10.1111/cas.14500
   Hudson K, 2020, FRONT IMMUNOL, V11, P0, DOI 10.3389/fimmu.2020.568931
   Ibrahim A, 2020, BREAST, V49, P267, DOI 10.1016/j.breast.2019.12.007
   Jackson CR, 2020, MODERN PATHOL, V33, P1638, DOI 10.1038/s41379-020-0526-z
   Johnston SRD, 2020, J CLIN ONCOL, V38, P0, DOI 10.1200/JCO.20.02514
   KELSEY JL, 1993, EPIDEMIOL REV, V15, P36, DOI 10.1093/oxfordjournals.epirev.a036115
   Khoury T, 2009, MODERN PATHOL, V22, P1457, DOI 10.1038/modpathol.2009.117
   Klimov S, 2019, BREAST CANCER RES, V21, P0, DOI 10.1186/s13058-019-1165-5
   Koboldt DC, 2012, NATURE, V490, P61, DOI 10.1038/nature11412
   Kruspe S, 2017, MOL THER-NUCL ACIDS, V8, P542, DOI 10.1016/j.omtn.2017.08.004
   Kuemmel S, 2021, CANCER RES, V81, P0, DOI 10.1158/1538-7445.SABCS20-GS4-03
   Laé M, 2009, MODERN PATHOL, V22, P291, DOI 10.1038/modpathol.2008.184
   Lehmann BD, 2011, J CLIN INVEST, V121, P2750, DOI 10.1172/JCI45014
   Leung SCY, 2016, NPJ BREAST CANCER, V2, P0, DOI 10.1038/npjbcancer.2016.14
   Li JX, 2021, PLOS ONE, V16, P0, DOI 10.1371/journal.pone.0250370
   Li W, 2021, FRONT CELL DEV BIOL, V9, P0, DOI 10.3389/fcell.2021.736935
   Liao PS, 2001, J INF SCI ENG, V17, P713
   Litton JK, 2018, NEW ENGL J MED, V379, P753, DOI 10.1056/NEJMoa1802905
   Loibl S, 2019, ANN ONCOL, V30, P1279, DOI 10.1093/annonc/mdz158
   Loibl S, 2011, BREAST CANCER RES TR, V130, P477, DOI 10.1007/s10549-011-1715-8
   Lowry KP, 2022, JAMA ONCOL, V8, P587, DOI 10.1001/jamaoncol.2021.6204
   Malik V, 2021, BMC GENOMICS, V22, P0, DOI 10.1186/s12864-021-07524-2
   Rosa-Rosa JM, 2019, CANCERS, V11, P0, DOI 10.3390/cancers11010074
   Marra A, 2020, NPJ BREAST CANCER, V6, P0, DOI 10.1038/s41523-020-00197-2
   Masuda H, 2022, JCO PRECIS ONCOL, V6, P0, DOI 10.1200/PO.20.00368
   McDonald JA, 2013, CURR BREAST CANCER R, V5, P208, DOI 10.1007/s12609-013-0114-z
   Miles D, 2021, ANN ONCOL, V32, P994, DOI 10.1016/j.annonc.2021.05.801
   Millar EKA, 2020, CANCERS, V12, P0, DOI 10.3390/cancers12123749
   Mittendorf EA, 2020, LANCET, V396, P1090, DOI 10.1016/S0140-6736(20)31953-X
   Naik N, 2020, NAT COMMUN, V11, P0, DOI 10.1038/s41467-020-19334-3
   Nanda R, 2020, JAMA ONCOL, V6, P676, DOI 10.1001/jamaoncol.2019.6650
   Nielsen TO, 2021, JNCI-J NATL CANCER I, V113, P808, DOI 10.1093/jnci/djaa201
   Nik-Zainal S, 2016, NATURE, V534, P47, DOI 10.1038/nature17676
   Paik S, 2004, NEW ENGL J MED, V351, P2817, DOI 10.1056/NEJMoa041588
   Paik S, 2006, J CLIN ONCOL, V24, P3726, DOI 10.1200/JCO.2005.04.7985
   Palmirotta R, 2018, THER ADV MED ONCOL, V10, P1, DOI 10.1177/1758835918794630
   Park S, 2011, ANN ONCOL, V22, P1755, DOI 10.1093/annonc/mdq678
   Pecina-Slaus N, 2020, FRONT MOL BIOSCI, V7, P0, DOI 10.3389/fmolb.2020.00122
   Perou CM, 2000, NATURE, V406, P747, DOI 10.1038/35021093
   Perron M, 2021, ARCH PATHOL LAB MED, V145, P979, DOI 10.5858/arpa.2020-0288-OA
   Peshkin Beth N, 2010, BREAST DIS, V32, P25, DOI 10.3233/BD-2010-0306
   Pestana D, 2015, ENVIRON TOXICOL, V30, P168, DOI 10.1002/tox.21882
   Prasad V, 2018, JAMA ONCOL, V4, P157, DOI 10.1001/jamaoncol.2017.4182
   Prince EA, 2021, JCO PRECIS ONCOL, V5, P953, DOI 10.1200/PO.20.00412
   Ross Dara S, 2021, SURG PATHOL CLIN, V14, P455, DOI 10.1016/j.path.2021.05.009
   Ross JS, 2016, CANCER-AM CANCER SOC, V122, P2654, DOI 10.1002/cncr.30102
   Rugo HS, 2019, ANN ONCOL, V30, P858
   Sahebjam S, 2011, BRIT J CANCER, V105, P1342, DOI 10.1038/bjc.2011.402
   Salgado R, 2015, ANN ONCOL, V26, P259, DOI 10.1093/annonc/mdu450
   Sammut SJ, 2022, NATURE, V601, P623, DOI 10.1038/s41586-021-04278-5
   Schmid P, 2020, NEW ENGL J MED, V382, P810, DOI 10.1056/NEJMc2006684
   Smith I, 2020, LANCET ONCOL, V21, P1443, DOI 10.1016/S1470-2045(20)30458-7
   Southey MC, 2016, J MED GENET, V53, P800, DOI 10.1136/jmedgenet-2016-103839
   Sparano JA, 2018, NEW ENGL J MED, V379, P111, DOI 10.1056/NEJMoa1804710
   Sparano JA, 2015, NEW ENGL J MED, V373, P2005, DOI 10.1056/NEJMoa1510764
   Spoerke JM, 2016, NAT COMMUN, V7, P0, DOI 10.1038/ncomms11579
   Sun XM, 2021, BREAST, V60, P26, DOI 10.1016/j.breast.2021.08.009
   Tagliafico AS, 2020, BREAST, V49, P74, DOI 10.1016/j.breast.2019.10.018
   Tarver T, 2012, J CONS HLTH INTERNET, V16, P366, DOI 10.1080/15398285.2012.701177
   Tutt ANJ, 2021, NEW ENGL J MED, V384, P2394, DOI 10.1056/NEJMoa2105215
   Tuttle M, 2017, THYROID-DIFFERENTIATED AND ANAPLASTIC CARCINOMA, V0, P0
   van Timmeren JE, 2020, INSIGHTS IMAGING, V11, P0, DOI 10.1186/s13244-020-00887-2
   Vasan N, 2014, ONCOLOGIST, V19, P453, DOI 10.1634/theoncologist.2013-0377
   Wang J, 2015, PLOS ONE, V10, P0, DOI 10.1371/journal.pone.0143308
   Wang JJ, 2019, ACTA PHARMACOL SIN, V40, P1067, DOI 10.1038/s41401-018-0199-z
   Wang XY, 2022, BREAST CANCER RES, V24, P0, DOI 10.1186/s13058-022-01516-0
   Wolff AC, 2018, ARCH PATHOL LAB MED, V142, P1364, DOI 10.5858/arpa.2018-0902-SA
   Wolff AC, 2007, J CLIN ONCOL, V25, P118, DOI 10.1200/JCO.2006.09.2775
   Wolff AC, 2013, J CLIN ONCOL, V31, P3997, DOI 10.1200/JCO.2013.50.9984
   Xu ZY, 2019, EUR J MED CHEM, V183, P0, DOI 10.1016/j.ejmech.2019.111682
   Yan WQ, 2021, COMPUTATIONAL METHOD, V0, PP109, DOI 10.1007/978-3-030-61081-4_8
   Yousif M, 2022, VIRCHOWS ARCH, V480, P191, DOI 10.1007/s00428-021-03213-3
NR 127
TC 3
Z9 3
U1 2
U2 11
PU MDPI
PI BASEL
PA ST ALBAN-ANLAGE 66, CH-4052 BASEL, SWITZERLAND
SN 
EI 2072-6694
J9 CANCERS
JI Cancers
PD JUL 15
PY 2022
VL 14
IS 14
BP 
EP 
DI 10.3390/cancers14143469
PG 22
WC Oncology
SC Oncology
GA 3H8AB
UT WOS:000832252200001
PM 35884530
DA 2024-03-01
ER

PT J
AU Chiu, HY
   Chao, HS
   Chen, YM
AF Chiu, Hwa-Yen
   Chao, Heng-Sheng
   Chen, Yuh-Min
TI Application of Artificial Intelligence in Lung Cancer
SO CANCERS
LA English
DT Article
DE artificial intelligence; machine learning; lung cancer; radiomics; whole slide imaging; survival prediction
ID computer-aided detection; pulmonary nodules; chest radiographs; digital pathology; image database; ct; prediction; tomography; diagnosis; breath
AB Simple Summary Lung cancer is the leading cause of malignancy-related mortality worldwide. AI has the potential to help to treat lung cancer from detection, diagnosis and decision making to prognosis prediction. AI could reduce the labor work of LDCT, CXR, and pathology slides reading. AI as a second reader in LDCT and CXR reading reduces the effort of radiologists and increases the accuracy of nodule detection. Introducing AI to WSI in digital pathology increases the Kappa value of the pathologist and help to predict molecular phenotypes with radiomics and H&E staining. By extracting radiomics from image data and WSI from the histopathology field, clinicians could use AI to predict tumor properties such as gene mutation and PD-L1 expression. Furthermore, AI could help clinicians in decision-making by predicting treatment response, side effects, and prognosis prediction in medical treatment, surgery, and radiotherapy. Integrating AI in the future clinical workflow would be promising. Lung cancer is the leading cause of malignancy-related mortality worldwide due to its heterogeneous features and diagnosis at a late stage. Artificial intelligence (AI) is good at handling a large volume of computational and repeated labor work and is suitable for assisting doctors in analyzing image-dominant diseases like lung cancer. Scientists have shown long-standing efforts to apply AI in lung cancer screening via CXR and chest CT since the 1960s. Several grand challenges were held to find the best AI model. Currently, the FDA have approved several AI programs in CXR and chest CT reading, which enables AI systems to take part in lung cancer detection. Following the success of AI application in the radiology field, AI was applied to digitalized whole slide imaging (WSI) annotation. Integrating with more information, like demographics and clinical data, the AI systems could play a role in decision-making by classifying EGFR mutations and PD-L1 expression. AI systems also help clinicians to estimate the patient's prognosis by predicting drug response, the tumor recurrence rate after surgery, radiotherapy response, and side effects. Though there are still some obstacles, deploying AI systems in the clinical workflow is vital for the foreseeable future.
C1 [Chiu, Hwa-Yen; Chao, Heng-Sheng; Chen, Yuh-Min] Taipei Vet Gen Hosp, Dept Chest Med, Taipei 112, Taiwan.
   [Chiu, Hwa-Yen] Natl Yang Ming Chiao Tung Univ, Inst Biophoton, Taipei 112, Taiwan.
   [Chiu, Hwa-Yen] Taipei Vet Gen Hosp, Div Internal Med, Hsinchu Branch, Hsinchu 310, Taiwan.
   [Chiu, Hwa-Yen; Chen, Yuh-Min] Natl Yang Ming Chiao Tung Univ, Sch Med, Taipei 112, Taiwan.
   [Chao, Heng-Sheng] Natl Yang Ming Chiao Tung Univ, Inst Biomed Informat, Taipei 112, Taiwan.
C3 Taipei Veterans General Hospital; National Yang Ming Chiao Tung University; Taipei Veterans General Hospital; National Yang Ming Chiao Tung University; National Yang Ming Chiao Tung University
RP Chao, HS (corresponding author), Taipei Vet Gen Hosp, Dept Chest Med, Taipei 112, Taiwan.; Chao, HS (corresponding author), Natl Yang Ming Chiao Tung Univ, Inst Biomed Informat, Taipei 112, Taiwan.
EM chiuhwayen@gmail.com; hschao2@vghtpe.gov.tw; ymchen@vghtpe.gov.tw
FU Ministry of Science and Technology, Taiwan [MOST 110-2321-B-075-001]
CR Abels Esther, 2017, J PATHOL INFORM, V8, P23, DOI 10.4103/jpi.jpi_11_17
   Aberle DR, 2011, NEW ENGL J MED, V365, P395, DOI 10.1056/NEJMoa1102873
   Ali I, 2018, FRONT ONCOL, V8, P0, DOI 10.3389/fonc.2018.00108
   Aprupe L, 2019, PEERJ, V7, P0, DOI 10.7717/peerj.6335
   Armato SG, 2011, MED PHYS, V38, P915, DOI 10.1118/1.3528204
   Baker SR, 2013, J THORAC IMAG, V28, P388, DOI 10.1097/RTI.0b013e3182a21be2
   Balagurunathan Y, 2021, IEEE T MED IMAGING, V40, P3748, DOI 10.1109/TMI.2021.3097665
   Bejnordi BE, 2017, JAMA-J AM MED ASSOC, V318, P2199, DOI 10.1001/jama.2017.14585
   Biermann JS, 2013, J NATL COMPR CANC NE, V11, P688, DOI 10.6004/jnccn.2013.0088
   Boschetto A, 2015, COMP M BIO BIO E-IV, V3, P110, DOI 10.1080/21681163.2014.885852
   Bourbonne V, 2021, RADIOTHER ONCOL, V155, P144, DOI 10.1016/j.radonc.2020.10.040
   Bustos A, 2020, MED IMAGE ANAL, V66, P0, DOI 10.1016/j.media.2020.101797
   Cammarota G, 2020, NAT REV GASTRO HEPAT, V17, P635, DOI 10.1038/s41575-020-0327-3
   Campanella A, 2019, J BREATH RES, V13, P0, DOI 10.1088/1752-7163/ab2f9f
   Campanella G, 2019, NAT MED, V25, P1301, DOI 10.1038/s41591-019-0508-1
   Capizzi G, 2020, IEEE T FUZZY SYST, V28, P1178, DOI 10.1109/TFUZZ.2019.2952831
   Chabon JJ, 2020, NATURE, V580, P245, DOI 10.1038/s41586-020-2140-0
   Choi H, 2021, EUR RADIOL, V31, P2866, DOI 10.1007/s00330-020-07431-2
   Choi Y, 2020, BMC MED GENOMICS, V13, P0, DOI 10.1186/s12920-020-00782-1
   Chu GCW, 2018, BMC CANCER, V18, P0, DOI 10.1186/s12885-018-4024-3
   Ciompi F, 2017, SCI REP-UK, V7, P0, DOI 10.1038/srep46479
   Coory M, 2008, LUNG CANCER, V60, P14, DOI 10.1016/j.lungcan.2008.01.008
   Coudray N, 2018, NAT MED, V24, P1559, DOI 10.1038/s41591-018-0177-5
   DAntonoli TA, 2020, ACAD RADIOL, V27, P497, DOI 10.1016/j.acra.2019.05.019
   Daniels M, 2012, J THORAC DIS, V4, P155, DOI 10.3978/j.issn.2072-1439.2012.02.01
   de Koning HJ, 2020, NEW ENGL J MED, V382, P503, DOI 10.1056/NEJMoa1911793
   Denton E, 2016, J MULTIDISCIP HEALTH, V9, P0, DOI 10.2147/JMDH.S76762
   Dercle L, 2020, CLIN CANCER RES, V26, P2151, DOI 10.1158/1078-0432.CCR-19-2942
   Echle A, 2021, BRIT J CANCER, V124, P686, DOI 10.1038/s41416-020-01122-x
   Evans AJ, 2018, ARCH PATHOL LAB MED, V142, P1383, DOI 10.5858/arpa.2017-0496-CP
   Furukawa T, 2019, VERIFICATION DEEP LE, V0, P0
   Gao RQ, 2019, LECT NOTES COMPUT SC, V11861, P310, DOI 10.1007/978-3-030-32692-0_36
   Gao YA, 2020, J THORAC DIS, V12, P4531, DOI 10.21037/jtd-2019-itm-013
   Gertych A, 2019, SCI REP-UK, V9, P0, DOI 10.1038/s41598-018-37638-9
   Giansanti D, 2010, ANN I SUPER SANITA, V46, P115, DOI 10.4415/ANN_10_02_03
   Giovagnoli MR, 2021, HEALTHCARE-BASEL, V9, P0, DOI 10.3390/healthcare9070858
   Girard L, 2000, CANCER RES, V60, P4894
   Gu QB, 2019, EUR J RADIOL, V118, P32, DOI 10.1016/j.ejrad.2019.06.025
   Hawkins S, 2016, J THORAC ONCOL, V11, P2120, DOI 10.1016/j.jtho.2016.07.002
   Hilario M, 2003, PROTEOMICS, V3, P1716, DOI 10.1002/pmic.200300523
   Hocking WG, 2010, JNCI-J NATL CANCER I, V102, P722, DOI 10.1093/jnci/djq126
   Hondelink LM, 2022, HISTOPATHOLOGY, V80, P635, DOI 10.1111/his.14571
   Hosny A, 2018, PLOS MED, V15, P0, DOI 10.1371/journal.pmed.1002711
   Huang CH, 2018, SENSORS-BASEL, V18, P0, DOI 10.3390/s18092845
   In KH, 2009, LUNG CANCER, V64, P232, DOI 10.1016/j.lungcan.2008.08.005
   Irvin J, 2019, AAAI CONF ARTIF INTE, V0, P590
   Jaeger S, 2014, QUANT IMAG MED SURG, V4, P475, DOI 10.3978/j.issn.2223-4292.2014.11.20
   Jiang MM, 2020, ACAD RADIOL, V27, P171, DOI 10.1016/j.acra.2019.04.016
   Jochems A, 2017, INT J RADIAT ONCOL, V99, P344, DOI 10.1016/j.ijrobp.2017.04.021
   Jochems A, 2016, RADIOTHER ONCOL, V121, P459, DOI 10.1016/j.radonc.2016.10.002
   Jones GD, 2021, JAMA SURG, V156, P0, DOI 10.1001/jamasurg.2020.5601
   Kapil A, 2018, SCI REP-UK, V8, P0, DOI 10.1038/s41598-018-35501-5
   Kim JH, 2021, BMC MED INFORM DECIS, V21, P0, DOI 10.1186/s12911-021-01679-4
   Kim YG, 2019, SCI REP-UK, V9, P0, DOI 10.1038/s41598-019-55373-7
   Klang E, 2018, J THORAC DIS, V10, P1325, DOI 10.21037/jtd.2018.02.76
   Kort S, 2020, ERJ OPEN RES, V6, P0, DOI 10.1183/23120541.00221-2019
   Kourou K, 2015, COMPUT STRUCT BIOTEC, V13, P8, DOI 10.1016/j.csbj.2014.11.005
   Krafft SP, 2018, MED PHYS, V45, P5317, DOI 10.1002/mp.13150
   Lawson CE, 2021, METAB ENG, V63, P34, DOI 10.1016/j.ymben.2020.10.005
   Leiserson CE, 2020, SCIENCE, V368, P1079, DOI 10.1126/science.aam9744
   Lewis JE, 2021, NAT COMMUN, V12, P0, DOI 10.1038/s41467-021-22989-1
   Li D, 2019, DIAGNOSTICS, V9, P0, DOI 10.3390/diagnostics9040207
   Li S, 2019, MED PHYS, V46, P4545, DOI 10.1002/mp.13747
   Liang MZ, 2016, RADIOLOGY, V281, P279, DOI 10.1148/radiol.2016150063
   Lin YJ, 2021, CANCERS, V13, P0, DOI 10.3390/cancers13153891
   Liu B, 2020, J CANCER RES CLIN, V146, P153, DOI 10.1007/s00432-019-03098-5
   Liu SH, 2020, FRONT ONCOL, V10, P0, DOI 10.3389/fonc.2020.01268
   Lo SCB, 2018, AM J ROENTGENOL, V210, P480, DOI 10.2214/AJR.17.18718
   LODWICK GS, 1963, RADIOLOGY, V81, P185, DOI 10.1148/81.2.185
   López-Sánchez LM, 2017, AM J PHYSIOL-LUNG C, V313, PL664, DOI 10.1152/ajplung.00119.2017
   Luo YH, 2021, J THORAC ONCOL, V16, P519, DOI 10.1016/j.jtho.2020.10.155
   Lv EH, 2021, J HEALTHC ENG, V2021, P0, DOI 10.1155/2021/8769652
   MacMahon H, 2017, RADIOLOGY, V284, P228, DOI 10.1148/radiol.2017161659
   Martin MD, 2017, RADIOGRAPHICS, V37, P1975, DOI 10.1148/rg.2017170051
   Mattonen SA, 2014, MED PHYS, V41, P0, DOI 10.1118/1.4866219
   MELAMED MR, 1984, CHEST, V86, P44, DOI 10.1378/chest.86.1.44
   Migliore M, 2020, J THORAC DIS, V12, P3349, DOI 10.21037/jtd.2020.02.61
   Montani F, 2015, JNCI-J NATL CANCER I, V107, P0, DOI 10.1093/jnci/djv063
   Munir K, 2019, CANCERS, V11, P0, DOI 10.3390/cancers11091235
   Niazi MKK, 2019, LANCET ONCOL, V20, PE253, DOI 10.1016/S1470-2045(19)30154-8
   Nicholson AG, 2022, J THORAC ONCOL, V17, P362, DOI 10.1016/j.jtho.2021.11.003
   Onishi Y, 2019, BIOMED RES INT-UK, V2019, P0, DOI 10.1155/2019/6051939
   Panunzio A, 2020, CURR RADIOPHARM, V13, P238, DOI 10.2174/1874471013666200523161849
   Pastorino U, 2012, EUR J CANCER PREV, V21, P308, DOI 10.1097/CEJ.0b013e328351e1b6
   Pedersen JH, 2009, J THORAC ONCOL, V4, P608, DOI 10.1097/JTO.0b013e3181a0d98f
   Peled N, 2021, LUNG CANCER-TARGETS, V12, P81, DOI 10.2147/LCTT.S320493
   Phillips M, 1999, LANCET, V353, P1930, DOI 10.1016/S0140-6736(98)07552-7
   Poore GD, 2020, NATURE, V579, P567, DOI 10.1038/s41586-020-2095-1
   Quadrelli S, 2015, INT J SURG ONCOL, V2015, P0, DOI 10.1155/2015/287604
   Rajpurkar P, 2017, CHEXNET RADIOLOGIST, V0, P0
   Roos JE, 2010, EUR RADIOL, V20, P549, DOI 10.1007/s00330-009-1596-y
   Sakai M, 2015, INTERNAL MED, V54, P2991, DOI 10.2169/internalmedicine.54.4171
   Sakamoto T, 2022, COLLABORATIVE WORKFL, V0, P0, DOI DOI 10.1101/2022.01.11.475587
   Sakamoto T, 2020, TRANSL LUNG CANCER R, V9, P2255, DOI 10.21037/tlcr-20-591
   Saric M, 2019, 2019 4TH INTERNATIONAL CONFERENCE ON SMART AND SUSTAINABLE TECHNOLOGIES (SPLITECH), V0, PP120, DOI 10.23919/splitech.2019.8783041
   Schreuder A, 2021, TRANSL LUNG CANCER R, V10, P2378, DOI 10.21037/tlcr-2020-lcs-06
   Sesen MB, 2013, PLOS ONE, V8, P0, DOI 10.1371/journal.pone.0082349
   Setio AAA, 2017, MED IMAGE ANAL, V42, P1, DOI 10.1016/j.media.2017.06.015
   Sha Lingdao, 2019, J PATHOL INFORM, V10, P24, DOI 10.4103/jpi.jpi_24_19
   Shalf J, 2020, PHILOS T R SOC A, V378, P0, DOI 10.1098/rsta.2019.0061
   Shen RL, 2009, BIOINFORMATICS, V25, P2906, DOI 10.1093/bioinformatics/btp543
   Shi HQ, 2020, CHIN CONT DECIS CONF, V0, PP2486, DOI 10.1109/CCDC49329.2020.9164303
   Shiraishi J, 2000, AM J ROENTGENOL, V174, P71, DOI 10.2214/ajr.174.1.1740071
   Silver D, 2018, SCIENCE, V362, P1140, DOI 10.1126/science.aar6404
   Sim Y, 2020, RADIOLOGY, V294, P199, DOI 10.1148/radiol.2019182465
   Somvanshi M, 2016, INT C COMPUT COMMUN, V0, PP748, DOI 10.1109/ICCUBEA.2016.7860040
   Song L, 2020, FRONT ONCOL, V10, P0, DOI 10.3389/fonc.2020.00369
   Sun FH, 2021, EUR J RADIOL, V134, P0, DOI 10.1016/j.ejrad.2020.109411
   Sun YL, 2020, EUR RADIOL, V30, P3650, DOI 10.1007/s00330-020-06776-y
   Tam MDBS, 2021, CLIN RADIOL, V76, P607, DOI 10.1016/j.crad.2021.03.021
   Giang TT, 2020, BMC MED INFORM DECIS, V20, P0, DOI 10.1186/s12911-020-01140-y
   Tirzite M, 2019, J BREATH RES, V13, P0, DOI 10.1088/1752-7163/aae1b8
   Travis WD, 2015, J THORAC ONCOL, V10, P1243, DOI 10.1097/JTO.0000000000000630
   Tu SJ, 2018, PHYS MED BIOL, V63, P0, DOI 10.1088/1361-6560/aaafab
   van Ginneken B, 2010, MED IMAGE ANAL, V14, P707, DOI 10.1016/j.media.2010.05.005
   van Riel SJ, 2019, EUR RADIOL, V29, P924, DOI 10.1007/s00330-018-5599-4
   Le VH, 2021, CANCERS, V13, P0, DOI 10.3390/cancers13143616
   Wang DD, 2013, SCI REP-UK, V3, P0, DOI 10.1038/srep02855
   Wang S, 2019, EUR RESPIR J, V53, P0, DOI 10.1183/13993003.00986-2018
   Wang XL, 2019, INT CONF MEASURE, V0, PP1, DOI 10.1109/ICMIC48233.2019.9068567
   Wang YB, 2017, PROC CVPR IEEE, V0, PP2097, DOI 10.1109/CVPR.2017.226
   Wei JW, 2019, SCI REP-UK, V9, P0, DOI 10.1038/s41598-019-40041-7
   Weinstein JN, 2013, NAT GENET, V45, P1113, DOI 10.1038/ng.2764
   White CS, 1999, J THORAC IMAG, V14, P63, DOI 10.1097/00005382-199901000-00006
   Wichmann JL, 2020, INVEST RADIOL, V55, P619, DOI 10.1097/RLI.0000000000000673
   Wissel D, 2022, HIERARCHICAL AUTOENC, V0, P0, DOI DOI 10.1101/2021.09.16.460589
   Wu GY, 2021, EUR J NUCL MED MOL I, V48, P3961, DOI 10.1007/s00259-021-05242-1
   Wu JH, 2021, ADV ANAT PATHOL, V28, P439, DOI 10.1097/PAP.0000000000000322
   Wulczyn E, 2020, PLOS ONE, V15, P0, DOI 10.1371/journal.pone.0233678
   Xiang D, 2013, BIOMARK RES, V1, P0, DOI 10.1186/2050-7771-1-4
   Xiao N, 2020, ONCOL LETT, V20, P401, DOI 10.3892/ol.2020.11576
   Yoshiyasu N, 2021, J THORAC CARDIOV SUR, V162, P477, DOI 10.1016/j.jtcvs.2020.05.009
   Zhang CC, 2018, EBIOMEDICINE, V30, P120, DOI 10.1016/j.ebiom.2018.03.009
   Zhu XZ, 2018, EUR RADIOL, V28, P2772, DOI 10.1007/s00330-017-5221-1
   Zhu Y, 2020, ANN TRANSL MED, V8, P0, DOI 10.21037/atm-19-4690
NR 139
TC 25
Z9 27
U1 14
U2 54
PU MDPI
PI BASEL
PA ST ALBAN-ANLAGE 66, CH-4052 BASEL, SWITZERLAND
SN 
EI 2072-6694
J9 CANCERS
JI Cancers
PD MAR 15
PY 2022
VL 14
IS 6
BP 
EP 
DI 10.3390/cancers14061370
PG 17
WC Oncology
SC Oncology
GA 0D3KK
UT WOS:000775897500001
PM 35326521
DA 2024-03-01
ER

PT J
AU Wang, SM
   Sun, YQ
   Li, RM
   Mao, N
   Li, Q
   Jiang, TT
   Chen, QQ
   Duan, SF
   Xie, HZ
   Gu, YJ
AF Wang, Simin
   Sun, Yuqi
   Li, Ruimin
   Mao, Ning
   Li, Qin
   Jiang, Tingting
   Chen, Qianqian
   Duan, Shaofeng
   Xie, Haizhu
   Gu, Yajia
TI Diagnostic performance of perilesional radiomics analysis of contrast-enhanced mammography for the differentiation of benign and malignant breast lesions
SO EUROPEAN RADIOLOGY
LA English
DT Article; Early Access
DE Mammography; Breast cancer; Machine learning
ID lymphovascular invasion; spectral mammography; tumor angiogenesis; peritumoral edema; prognostic value; images; segmentation; stroma; mri
AB Objective To conduct perilesional region radiomics analysis of contrast-enhanced mammography (CEM) images to differentiate benign and malignant breast lesions. Methods and materials This retrospective study included patients who underwent CEM from November 2017 to February 2020. Lesion contours were manually delineated. Perilesional regions were automatically obtained. Seven regions of interest (ROIs) were obtained for each lesion, including the lesion ROI, annular perilesional ROIs (1 mm, 3 mm, 5 mm), and lesion + perilesional ROIs (1 mm, 3 mm, 5 mm). Overall, 4,098 radiomics features were extracted from each ROI. Datasets were divided into training and testing sets (1:1). Seven classification models using features from the seven ROIs were constructed using LASSO regression. Model performance was assessed by the AUC with 95% CI. Results Overall, 190 women with 223 breast lesions (101 benign; 122 malignant) were enrolled. In the testing set, the annular perilesional ROI of 3-mm model showed the highest AUC of 0.930 (95% CI: 0.882-0.977), followed by the annular perilesional ROI of 1 mm model (AUC = 0.929; 95% CI: 0.881-0.978) and the lesion ROI model (AUC = 0.909; 95% CI: 0.857-0.961). A new model was generated by combining the predicted probabilities of the lesion ROI and annular perilesional ROI of 3-mm models, which achieved a higher AUC in the testing set (AUC = 0.940). Conclusions Annular perilesional radiomics analysis of CEM images is useful for diagnosing breast cancers. Adding annular perilesional information to the radiomics model built on the lesion information may improve the diagnostic performance.
C1 [Wang, Simin; Li, Ruimin; Li, Qin; Jiang, Tingting; Gu, Yajia] Fudan Univ, Dept Radiol, Shanghai Canc Ctr, Shanghai 200032, Peoples R China.
   [Wang, Simin; Li, Ruimin; Li, Qin; Jiang, Tingting; Gu, Yajia] Fudan Univ, Shanghai Med Coll, Dept Oncol, Shanghai 200032, Peoples R China.
   [Sun, Yuqi] Fudan Univ, Sch Publ Hlth, Dept Biostat, Shanghai 200032, Peoples R China.
   [Mao, Ning; Xie, Haizhu] Qingdao Univ, Yantai Yuhuangding Hosp, Dept Radiol, Qingdao 264000, Shandong, Peoples R China.
   [Chen, Qianqian; Duan, Shaofeng] GE Healthcare China, 1 Huatuo Rd, Shanghai 210000, Peoples R China.
C3 Fudan University; Fudan University; Fudan University; Qingdao University; General Electric
RP Gu, YJ (corresponding author), Fudan Univ, Dept Radiol, Shanghai Canc Ctr, Shanghai 200032, Peoples R China.; Gu, YJ (corresponding author), Fudan Univ, Shanghai Med Coll, Dept Oncol, Shanghai 200032, Peoples R China.
EM guyajia@126.com
FU National Natural Science Foundation of China [NSFC 82071878]; Shanghai Anticancer Association FLIGHT PROJECT [SACA-AX-201903]; Shanghai Science and Technology Foundation [19DZ1930502]; Clinical Research Plan of SHDC [SHDC2020CR2008A]
CR Acerbi I, 2015, INTEGR BIOL-UK, V7, P1120, DOI 10.1039/c5ib00040h
   Beig N, 2019, RADIOLOGY, V290, P783, DOI 10.1148/radiol.2018180910
   Bluemke DA, 2020, RADIOLOGY, V294, P487, DOI 10.1148/radiol.2019192515
   Braman N, 2019, JAMA NETW OPEN, V2, P0, DOI 10.1001/jamanetworkopen.2019.2561
   Braman NM, 2017, BREAST CANCER RES, V19, P0, DOI 10.1186/s13058-017-0846-1
   Chan TS, 2019, FRONT ONCOL, V9, P0, DOI 10.3389/fonc.2019.00688
   Chen JH, 2018, MAGN RESON IMAGING, V53, P34, DOI 10.1016/j.mri.2018.06.019
   Cheon H, 2018, RADIOLOGY, V287, P68, DOI 10.1148/radiol.2017171157
   Cheung YC, 2014, EUR RADIOL, V24, P2394, DOI 10.1007/s00330-014-3271-1
   Christiansen Ailsa, 2011, GENES CANCER, V2, P1146, DOI 10.1177/1947601911423028
   Conklin MW, 2012, CELL ADHES MIGR, V6, P249, DOI 10.4161/cam.20567
   DOrsi CJ, 2013, ACR BI RADS ATLAS, V5th, P0
   Danala G, 2018, ANN BIOMED ENG, V46, P1419, DOI 10.1007/s10439-018-2044-4
   DELONG ER, 1988, BIOMETRICS, V44, P837, DOI 10.2307/2531595
   Ding J, 2022, ACAD RADIOL, V29, PS223, DOI 10.1016/j.acra.2020.10.015
   Dromain Clarisse, 2011, EUR RADIOL, V21, P565, DOI 10.1007/s00330-010-1944-y
   Ejlertsen B, 2009, JNCI-J NATL CANCER I, V101, P729, DOI 10.1093/jnci/djp090
   Fan M, 2018, NMR BIOMED, V31, P0, DOI 10.1002/nbm.3869
   Fan M, 2017, SCI REP-UK, V7, P0, DOI 10.1038/s41598-017-03122-z
   Fanizzi A, 2019, J CLIN MED, V8, P0, DOI 10.3390/jcm8060891
   Fusco R, 2019, BIOMED SIGNAL PROCES, V53, P0, DOI 10.1016/j.bspc.2019.101568
   Ghaderi KF, 2019, RADIOGRAPHICS, V39, P1907, DOI 10.1148/rg.2019190079
   Gillies RJ, 2016, RADIOLOGY, V278, P563, DOI 10.1148/radiol.2015151169
   Grivennikov SI, 2010, CELL, V140, P883, DOI 10.1016/j.cell.2010.01.025
   Jochelson MS, 2021, RADIOLOGY, V299, P36, DOI 10.1148/radiol.2021201948
   Kim SG, 2017, J MAGN RESON IMAGING, V45, P1385, DOI 10.1002/jmri.25501
   Klimonda Z, 2019, SCI REP-UK, V9, P0, DOI 10.1038/s41598-019-44376-z
   La Forgia D, 2020, DIAGNOSTICS, V10, P0, DOI 10.3390/diagnostics10090708
   Lambin P, 2012, EUR J CANCER, V48, P441, DOI 10.1016/j.ejca.2011.11.036
   Lewin JM, 2003, RADIOLOGY, V229, P261, DOI 10.1148/radiol.2291021276
   Li H, 2019, RADIOLOGY, V291, P14, DOI 10.1148/radiol.2019181113
   Lin F, 2020, FRONT ONCOL, V10, P0, DOI 10.3389/fonc.2020.573630
   Liu CL, 2019, J MAGN RESON IMAGING, V49, P131, DOI 10.1002/jmri.26224
   Losurdo L, 2019, ENTROPY-SWITZ, V21, P0, DOI 10.3390/e21111110
   Lu PF, 2012, J CELL BIOL, V196, P395, DOI 10.1083/jcb.201102147
   Mao N, 2020, EUR RADIOL, V30, P6732, DOI 10.1007/s00330-020-07016-z
   Marino MA, 2020, DIAGNOSTICS, V10, P0, DOI 10.3390/diagnostics10070492
   Marino MA, 2020, MOL IMAGING BIOL, V22, P780, DOI 10.1007/s11307-019-01423-5
   Mori M, 2017, BREAST CANCER-TOKYO, V24, P104, DOI 10.1007/s12282-016-0681-8
   Ocaña A, 2015, J CLIN ONCOL, V33, P1298, DOI 10.1200/JCO.2014.59.7286
   Pagès F, 2010, ONCOGENE, V29, P1093, DOI 10.1038/onc.2009.416
   Park SH, 2018, RADIOLOGY, V286, P800, DOI 10.1148/radiol.2017171920
   Patel BK, 2018, EUR J RADIOL, V98, P207, DOI 10.1016/j.ejrad.2017.11.024
   Perry H, 2019, AM J ROENTGENOL, V212, P222, DOI 10.2214/AJR.17.19265
   Roy DM, 2014, BREAST CANCER-TARGET, V6, P81, DOI 10.2147/BCTT.S46020
   Schoppmann SF, 2004, ANN SURG, V240, P306, DOI 10.1097/01.sla.0000133355.48672.22
   Shin HJ, 2016, EUR J RADIOL, V85, P1004, DOI 10.1016/j.ejrad.2016.02.017
   Sogani J, 2021, CLIN IMAG, V69, P269, DOI 10.1016/j.clinimag.2020.09.003
   Sun QC, 2020, FRONT ONCOL, V10, P0, DOI 10.3389/fonc.2020.00053
   Tibshirani R, 1996, J ROY STAT SOC B, V58, P267, DOI 10.1111/j.2517-6161.1996.tb02080.x
   Uematsu T, 2015, BREAST CANCER-TOKYO, V22, P66, DOI 10.1007/s12282-014-0572-9
   Weidner N, 2004, AM J CLIN PATHOL, V122, P675, DOI 10.1309/KY6EHOLGY6D6PGP5
   WEIDNER N, 1991, NEW ENGL J MED, V324, P1, DOI 10.1056/NEJM199101033240101
   Yu YY, 2018, COMPUT BIOL MED, V93, P31, DOI 10.1016/j.compbiomed.2017.12.006
   Yushkevich PA, 2006, NEUROIMAGE, V31, P1116, DOI 10.1016/j.neuroimage.2006.01.015
   Zhou JQ, 2014, EUR RADIOL, V24, P1659, DOI 10.1007/s00330-014-3152-7
   Zhou JJ, 2020, J MAGN RESON IMAGING, V51, P798, DOI 10.1002/jmri.26981
   Zhou YJ, 2018, IEEE T BIO-MED ENG, V65, P1935, DOI 10.1109/TBME.2018.2844188
NR 58
TC 7
Z9 10
U1 5
U2 15
PU SPRINGER
PI NEW YORK
PA ONE NEW YORK PLAZA, SUITE 4600, NEW YORK, NY, UNITED STATES
SN 0938-7994
EI 1432-1084
J9 EUR RADIOL
JI Eur. Radiol.
PD 2022 JAN
PY 2022
VL 32
IS 1
BP 639
EP 649
DI 10.1007/s00330-021-08134-y
EA JUN 2021
PG 11
WC Radiology, Nuclear Medicine & Medical Imaging
SC Radiology, Nuclear Medicine & Medical Imaging
GA XM1AL
UT WOS:000668075700001
PM 34189600
DA 2024-03-01
ER

PT J
AU Corr, F
   Grimm, D
   Sass, B
   Pojskic, M
   Bartsch, JW
   Carl, B
   Nimsky, C
   Bopp, MHA
AF Corr, Felix
   Grimm, Dustin
   Sass, Benjamin
   Pojskic, Mirza
   Bartsch, Joerg W.
   Carl, Barbara
   Nimsky, Christopher
   Bopp, Miriam H. A.
TI Radiogenomic Predictors of Recurrence in Glioblastoma-A Systematic Review
SO JOURNAL OF PERSONALIZED MEDICINE
LA English
DT Review
DE radiogenomics; glioblastoma; GBM; recurrence; imaging genomics; radiomics; magnetic resonance imaging; gliomas; molecular markers; radiology; neuro-oncology
ID growth-factor receptor; mgmt promoter methylation; integrated genomic analysis; central-nervous-system; magnetic-resonance; prognostic-significance; molecular characteristics; patient survival; multiforme; temozolomide
AB Glioblastoma, as the most aggressive brain tumor, is associated with a poor prognosis and outcome. To optimize prognosis and clinical therapy decisions, there is an urgent need to stratify patients with increased risk for recurrent tumors and low therapeutic success to optimize individual treatment. Radiogenomics establishes a link between radiological and pathological information. This review provides a state-of-the-art picture illustrating the latest developments in the use of radiogenomic markers regarding prognosis and their potential for monitoring recurrence. Databases PubMed, Google Scholar, and Cochrane Library were searched. Inclusion criteria were defined as diagnosis of glioblastoma with histopathological and radiological follow-up. Out of 321 reviewed articles, 43 articles met these inclusion criteria. Included studies were analyzed for the frequency of radiological and molecular tumor markers whereby radiogenomic associations were analyzed. Six main associations were described: radiogenomic prognosis, MGMT status, IDH, EGFR status, molecular subgroups, and tumor location. Prospective studies analyzing prognostic features of glioblastoma together with radiological features are lacking. By reviewing the progress in the development of radiogenomic markers, we provide insights into the potential efficacy of such an approach for clinical routine use eventually enabling early identification of glioblastoma recurrence and therefore supporting a further personalized monitoring and treatment strategy.
C1 [Corr, Felix; Grimm, Dustin; Sass, Benjamin; Pojskic, Mirza; Bartsch, Joerg W.; Carl, Barbara; Nimsky, Christopher; Bopp, Miriam H. A.] Univ Marburg, Dept Neurosurg, Baldingerstr, D-35043 Marburg, Germany.
   [Corr, Felix; Grimm, Dustin] EDU Inst Higher Educ, Chaplains House, Kalkara 1320, Malta.
   [Bartsch, Joerg W.; Nimsky, Christopher; Bopp, Miriam H. A.] Ctr Mind Brain & Behav CMBB, D-35043 Marburg, Germany.
   [Carl, Barbara] Helios Dr Horst Schmidt Kliniken, Dept Neurosurg, Ludwig Erhard Str 100, D-65199 Wiesbaden, Germany.
C3 Philipps University Marburg
RP Corr, F (corresponding author), Univ Marburg, Dept Neurosurg, Baldingerstr, D-35043 Marburg, Germany.; Corr, F (corresponding author), EDU Inst Higher Educ, Chaplains House, Kalkara 1320, Malta.
EM felix.corr@live.de; dustin.grimm@students.edu.edu.mt; sassb@med.uni-marburg.de; mirza.pojskic@uk-gm.de; jbartsch@med.uni-marburg.de; barbara.carl@helios-gesundheit.de; nimsky@med.uni-marburg.de; bauermi@med.uni-marburg.de
FU Open Acess Publication Fund of Philipps-Universitat Marburg; Deutsche Forschungsgemeinschaft (DFG, German Research Foundation)
CR Aerts HJWL, 2014, NAT COMMUN, V5, P0, DOI 10.1038/ncomms5006
   Aftab K, 2022, J NEURO-ONCOL, V156, P217, DOI 10.1007/s11060-021-03933-1
   Ahn SS, 2014, J NEUROSURG, V121, P367, DOI 10.3171/2014.5.JNS132279
   Akbari N, 2018, NEURO-ONCOLOGY, V20, P1068, DOI 10.1093/neuonc/noy033
   Akeson P, 1997, ACTA RADIOL, V38, P14
   Akhoon N, 2021, INT J PREVENTIVE MED, V12, P0, DOI 10.4103/ijpvm.IJPVM_375_19
   Altieri R, 2018, NEUROSURG REV, V41, P599, DOI 10.1007/s10143-017-0899-8
   Unknown -, 2022, ISOCITRATE DEHYDROGE, V0, P0
   Arevalo-Perez J, 2015, AM J NEURORADIOL, V36, P2256, DOI 10.3174/ajnr.A4484
   Aum DJ, 2014, NEUROSURG FOCUS, V37, P0, DOI 10.3171/2014.9.FOCUS14521
   Bakas S, 2017, CLIN CANCER RES, V23, P4724, DOI 10.1158/1078-0432.CCR-16-1871
   Beig N, 2021, NEURO-ONCOLOGY, V23, P251, DOI 10.1093/neuonc/noaa231
   Beig N, 2020, CLIN CANCER RES, V26, P1866, DOI 10.1158/1078-0432.CCR-19-2556
   Beig N, 2018, SCI REP-UK, V8, P0, DOI 10.1038/s41598-017-18310-0
   Berendsen S, 2019, PLOS ONE, V14, P0, DOI 10.1371/journal.pone.0222717
   Binder ZA, 2018, CANCER CELL, V34, P163, DOI 10.1016/j.ccell.2018.06.006
   Bodalal Z, 2019, ABDOM RADIOL, V44, P1960, DOI 10.1007/s00261-019-02028-w
   Bosnyák E, 2017, CLIN NUCL MED, V42, P341, DOI 10.1097/RLU.0000000000001577
   Brandes AA, 2009, J CLIN ONCOL, V27, P1275, DOI 10.1200/JCO.2008.19.4969
   Briganti G, 2020, FRONT MED-LAUSANNE, V7, P0, DOI 10.3389/fmed.2020.00027
   Brown TJ, 2016, JAMA ONCOL, V2, P1460, DOI 10.1001/jamaoncol.2016.1373
   Carrillo JA, 2012, AM J NEURORADIOL, V33, P1349, DOI 10.3174/ajnr.A2950
   Chaudhry NS, 2013, CANCER INVEST, V31, P287, DOI 10.3109/07357907.2013.789899
   Chen X, 2020, BIOMED RES INT-UK, V2020, P0, DOI 10.1155/2020/9258649
   Choi SW, 2020, CANCERS, V12, P0, DOI 10.3390/cancers12071707
   Chukwueke Ugonma N, 2019, CNS ONCOL, V8, PCNS28, DOI 10.2217/cns-2018-0007
   Deo RC, 2015, CIRCULATION, V132, P1920, DOI 10.1161/CIRCULATIONAHA.115.001593
   Ellingson BM, 2013, AM J NEURORADIOL, V34, P533, DOI 10.3174/ajnr.A3253
   Ellingson BM, 2015, NEURO-ONCOLOGY, V17, P1188, DOI 10.1093/neuonc/nov095
   Ellingson BM, 2012, NEUROIMAGE, V59, P908, DOI 10.1016/j.neuroimage.2011.09.076
   Ellor SV, 2014, J LAW MED ETHICS, V42, P171, DOI 10.1111/jlme.12133
   Fyllingen EH, 2021, ACTA NEUROCHIR, V163, P1895, DOI 10.1007/s00701-021-04802-6
   Gerstner ER, 2009, NEUROLOGY, V73, P1509, DOI 10.1212/WNL.0b013e3181bf9907
   Gevaert O, 2014, RADIOLOGY, V273, P168, DOI 10.1148/radiol.14131731
   Gillies RJ, 2016, RADIOLOGY, V278, P563, DOI 10.1148/radiol.2015151169
   Gittleman H, 2019, NEURO-ONCOL PRACT, V6, P451, DOI 10.1093/nop/npz019
   Gupta A, 2015, CLIN NEURORADIOL, V25, P143, DOI 10.1007/s00062-014-0289-3
   Gutman DA, 2013, RADIOLOGY, V267, P560, DOI 10.1148/radiol.13120118
   Hatanpaa KJ, 2010, NEOPLASIA, V12, P675, DOI 10.1593/neo.10688
   Hegi ME, 2005, NEW ENGL J MED, V352, P997, DOI 10.1056/NEJMoa043331
   Heiland DH, 2017, SCI REP-UK, V7, P0, DOI 10.1038/srep43523
   Hong EK, 2018, EUR RADIOL, V28, P4350, DOI 10.1007/s00330-018-5400-8
   Hsu JBK, 2020, CANCERS, V12, P0, DOI 10.3390/cancers12103039
   Hu LS, 2017, NEURO-ONCOLOGY, V19, P128, DOI 10.1093/neuonc/now135
   Itakura H, 2015, SCI TRANSL MED, V7, P0, DOI 10.1126/scitranslmed.aaa7582
   Jamshidi N, 2014, RADIOLOGY, V270, P212, DOI 10.1148/radiol.13130078
   Jiang HH, 2020, FRONT ONCOL, V10, P0, DOI 10.3389/fonc.2020.590648
   Kayabolen A, 2021, BIOMEDICINES, V9, P0, DOI 10.3390/biomedicines9070799
   Kazerooni AF, 2020, JCO CLIN CANCER INFO, V4, P234, DOI 10.1200/CCI.19.00121
   Kazerooni AF, 2020, J MAGN RESON IMAGING, V52, P54, DOI 10.1002/jmri.26907
   Khan I, 2017, J PAK MED ASSOC, V67, P816
   Kickingereder P, 2018, NEURO-ONCOLOGY, V20, P848, DOI 10.1093/neuonc/nox188
   Kickingereder P, 2016, RADIOLOGY, V281, P907, DOI 10.1148/radiol.2016161382
   Kiwit JCW, 1996, ZBL NEUROCHIR, V57, P76
   Klughammer J, 2018, NAT MED, V24, P1611, DOI 10.1038/s41591-018-0156-x
   Korfiatis P, 2016, MED PHYS, V43, P2835, DOI 10.1118/1.4948668
   Korja M, 2019, NEURO-ONCOLOGY, V21, P370, DOI 10.1093/neuonc/noy164
   Kuhnt D, 2011, NEURO-ONCOLOGY, V13, P1339, DOI 10.1093/neuonc/nor133
   Kuo MD, 2014, RADIOLOGY, V270, P320, DOI 10.1148/radiol.13132195
   Labussière M, 2014, NEUROLOGY, V83, P1200, DOI 10.1212/WNL.0000000000000814
   Lacroix M, 2001, J NEUROSURG, V95, P190, DOI 10.3171/jns.2001.95.2.0190
   Lamborn KR, 2004, NEURO-ONCOLOGY, V6, P227, DOI 10.1215/S1152851703000620
   Le NQK, 2020, J PERS MED, V10, P0, DOI 10.3390/jpm10030128
   Leibetseder A, 2013, NEURO-ONCOLOGY, V15, P112, DOI 10.1093/neuonc/nos283
   Lemée JM, 2015, NEURO-ONCOLOGY, V17, P1322, DOI 10.1093/neuonc/nov119
   Li JH, 2018, ONCOTARGETS THER, V11, P731, DOI 10.2147/OTT.S155160
   Li YM, 2019, NEURORADIOLOGY, V61, P1229, DOI 10.1007/s00234-019-02244-7
   Li ZC, 2018, EUR RADIOL, V28, P3640, DOI 10.1007/s00330-017-5302-1
   Liang S, 2018, GENES-BASEL, V9, P0, DOI 10.3390/genes9080382
   Linggi B, 2006, TRENDS CELL BIOL, V16, P649, DOI 10.1016/j.tcb.2006.10.008
   Liu TT, 2016, AM J NEURORADIOL, V37, P621, DOI 10.3174/ajnr.A4631
   Liu X, 2017, J NEURO-ONCOL, V135, P553, DOI 10.1007/s11060-017-2602-x
   Liu Y, 2020, BIOMEDICINES, V8, P0, DOI 10.3390/biomedicines8090294
   Louis DN, 2021, NEURO-ONCOLOGY, V23, P1231, DOI 10.1093/neuonc/noab106
   Louis DN, 2016, ACTA NEUROPATHOL, V131, P803, DOI 10.1007/s00401-016-1545-1
   Macyszyn L, 2016, NEURO-ONCOLOGY, V18, P417, DOI 10.1093/neuonc/nov127
   Mao H, 2012, CANCER INVEST, V30, P48, DOI 10.3109/07357907.2011.630050
   Mirchia K, 2020, CANCERS, V12, P0, DOI 10.3390/cancers12071817
   Molinaro AM, 2020, JAMA ONCOL, V6, P495, DOI 10.1001/jamaoncol.2019.6143
   Naeini KM, 2013, NEURO-ONCOLOGY, V15, P626, DOI 10.1093/neuonc/not008
   Newlands ES, 1997, CANCER TREAT REV, V23, P35, DOI 10.1016/S0305-7372(97)90019-0
   Neyra MAT, 2018, NEURO-ONCOLOGY, V20, P1517, DOI 10.1093/neuonc/noy134
   Nöbauer-Huhmann IM, 2002, INVEST RADIOL, V37, P114, DOI 10.1097/00004424-200203000-00003
   Nonoguchi N, 2013, ACTA NEUROPATHOL, V126, P931, DOI 10.1007/s00401-013-1163-0
   Nuechterlein N, 2021, NEURO-ONCOL ADV, V3, P0, DOI 10.1093/noajnl/vdab004
   Ostrom QT, 2018, NEURO-ONCOLOGY, V20, P576, DOI 10.1093/neuonc/noy002
   Ostrom QT, 2016, NEURO-ONCOLOGY, V18, Pv1, DOI 10.1093/neuonc/now207
   Page MJ, 2021, BMJ-BRIT MED J, V372, P0, DOI 10.1136/bmj.n71
   Park JE, 2020, RADIOLOGY, V294, P388, DOI 10.1148/radiol.2019190913
   Parsons DW, 2008, SCIENCE, V321, P1807, DOI 10.1126/science.1164382
   Phillips HS, 2006, CANCER CELL, V9, P157, DOI 10.1016/j.ccr.2006.02.019
   Pichlmeier U, 2008, NEURO-ONCOLOGY, V10, P1025, DOI 10.1215/15228517-2008-052
   Pinker K, 2018, J MAGN RESON IMAGING, V47, P604, DOI 10.1002/jmri.25870
   Pope WB, 2012, J NEURO-ONCOL, V107, P197, DOI 10.1007/s11060-011-0737-8
   Rathore S, 2020, NEURO-ONCOL ADV, V2, P22, DOI 10.1093/noajnl/vdaa128
   Rundle-Thiele D, 2015, J MED RADIAT SCI, V62, P92, DOI 10.1002/jmrs.103
   Sanghvi Darshana, 2015, INDIAN J RADIOL IMAGING, V25, P102, DOI 10.4103/0971-3026.155829
   Sanson M, 2009, J CLIN ONCOL, V27, P4150, DOI 10.1200/JCO.2009.21.9832
   Shinojima N, 2003, CANCER RES, V63, P6962
   Simon M, 2015, NEURO-ONCOLOGY, V17, P45, DOI 10.1093/neuonc/nou158
   Sledzinska P, 2021, INT J MOL SCI, V22, P0, DOI 10.3390/ijms221910373
   Smedley NF, 2020, BIOINFORMATICS, V36, P3537, DOI 10.1093/bioinformatics/btaa126
   Smrdel U, 2018, RADIOL ONCOL, V52, P167, DOI 10.2478/raon-2018-0010
   Stupp R, 2001, LANCET ONCOL, V2, P552, DOI 10.1016/S1470-2045(01)00489-2
   Stupp R, 2005, NEW ENGL J MED, V352, P987, DOI 10.1056/NEJMoa043330
   Sun XY, 2021, CELLS-BASEL, V10, P0, DOI 10.3390/cells10051225
   Tabatabai G, 2010, ACTA NEUROPATHOL, V120, P585, DOI 10.1007/s00401-010-0750-6
   Taha B, 2021, NEUROSURGERY, V89, P323, DOI 10.1093/neuros/nyab130
   Tian OG, 2020, BIOMED RES INT, V2020, P0, DOI 10.1155/2020/3872314
   Tian MJ, 2018, BIOSCIENCE REP, V38, P0, DOI 10.1042/BSR20180752
   Tripathy K, 2017, J CLIN DIAGN RES, V11, PEC5, DOI 10.7860/JCDR/2017/30138.10327
   Uddin S, 2019, BMC MED INFORM DECIS, V19, P0, DOI 10.1186/s12911-019-1004-8
   van den Bent MJ, 2010, CLIN CANCER RES, V16, P1597, DOI 10.1158/1078-0432.CCR-09-2902
   Verhaak RGW, 2010, CANCER CELL, V17, P98, DOI 10.1016/j.ccr.2009.12.020
   Weller M, 2009, J CLIN ONCOL, V27, P5743, DOI 10.1200/JCO.2009.23.0805
   Wen PY, 2020, NEURO-ONCOLOGY, V22, P1073, DOI 10.1093/neuonc/noaa106
   Weybright P, 2005, AM J ROENTGENOL, V185, P1471, DOI 10.2214/AJR.04.0933
   Wijethilake N, 2020, MED BIOL ENG COMPUT, V58, P1767, DOI 10.1007/s11517-020-02179-9
   Yamashita K, 2016, AM J NEURORADIOL, V37, P58, DOI 10.3174/ajnr.A4491
   Zhang M, 2021, TURK NEUROSURG, V31, P880, DOI 10.5137/1019-5149.JTN.30092-20.1
   Zhao HL, 2016, WORLD J SURG ONCOL, V14, P0, DOI 10.1186/s12957-016-1012-4
   Zheng SH, 2021, CANCERS, V13, P0, DOI 10.3390/cancers13051013
   Zinn PO, 2015, CANCER J, V21, P225, DOI 10.1097/PPO.0000000000000120
   Zinn PO, 2011, PLOS ONE, V6, P0, DOI 10.1371/journal.pone.0025451
NR 124
TC 4
Z9 5
U1 1
U2 5
PU MDPI
PI BASEL
PA ST ALBAN-ANLAGE 66, CH-4052 BASEL, SWITZERLAND
SN 
EI 2075-4426
J9 J PERS MED
JI J. Pers. Med.
PD MAR 15
PY 2022
VL 12
IS 3
BP 
EP 
DI 10.3390/jpm12030402
PG 23
WC Health Care Sciences & Services; Medicine, General & Internal
SC Health Care Sciences & Services; General & Internal Medicine
GA 0C0EA
UT WOS:000774995600001
PM 35330402
DA 2024-03-01
ER

PT J
AU Starmans, MPA
   Timbergen, MJM
   Vos, M
   Renckens, M
   Grünhagen, DJ
   van Leenders, GJLH
   Dwarkasing, RS
   Willemssen, FEJA
   Niessen, WJ
   Verhoef, C
   Sleijfer, S
   Visser, JJ
   Klein, S
AF Starmans, Martijn P. A.
   Timbergen, Milea J. M.
   Vos, Melissa
   Renckens, Michel
   Grunhagen, Dirk J.
   van Leenders, Geert J. L. H.
   Dwarkasing, Roy S.
   Willemssen, Francois E. J. A.
   Niessen, Wiro J.
   Verhoef, Cornelis
   Sleijfer, Stefan
   Visser, Jacob J.
   Klein, Stefan
TI Differential Diagnosis and Molecular Stratification of Gastrointestinal Stromal Tumors on CT Images Using a Radiomics Approach
SO JOURNAL OF DIGITAL IMAGING
LA English
DT Article; Early Access
DE Gastrointestinal stromal tumors; Sarcoma; Machine learning; Tomography; X-ray computed; Radiomics
ID imaging features; texture analysis; risk; pathology; classification; management; prognosis; gist
AB Treatment planning of gastrointestinal stromal tumors (GISTs) includes distinguishing GISTs from other intra-abdominal tumors and GISTs' molecular analysis. The aim of this study was to evaluate radiomics for distinguishing GISTs from other intra-abdominal tumors, and in GISTs, predict the c-KIT, PDGFRA, BRAF mutational status, and mitotic index (MI). Patients diagnosed at the Erasmus MC between 2004 and 2017, with GIST or non-GIST intra-abdominal tumors and a contrast-enhanced venous-phase CT, were retrospectively included. Tumors were segmented, from which 564 image features were extracted. Prediction models were constructed using a combination of machine learning approaches. The evaluation was performed in a 100 x random-split cross-validation. Model performance was compared to that of three radiologists. One hundred twenty-five GISTs and 122 non-GISTs were included. The GIST vs. non-GIST radiomics model had a mean area under the curve (AUC) of 0.77. Three radiologists had an AUC of 0.69, 0.76, and 0.84, respectively. The radiomics model had an AUC of 0.52 for c-KIT, 0.56 for c-KIT exon 11, and 0.52 for the MI. The numbers of PDGFRA, BRAF, and other c-KIT mutations were too low for analysis. Our radiomics model was able to distinguish GISTs from non-GISTs with a performance similar to three radiologists, but less observer dependent. Therefore, it may aid in the early diagnosis of GIST, facilitating rapid referral to specialized treatment centers. As the model was not able to predict any genetic or molecular features, it cannot aid in treatment planning yet.
C1 [Starmans, Martijn P. A.; Renckens, Michel; Dwarkasing, Roy S.; Willemssen, Francois E. J. A.; Niessen, Wiro J.; Visser, Jacob J.; Klein, Stefan] Erasmus MC, Dept Radiol & Nucl Med, Rotterdam, Netherlands.
   [Starmans, Martijn P. A.; Niessen, Wiro J.; Klein, Stefan] Erasmus MC, Dept Med Informat, Rotterdam, Netherlands.
   [Timbergen, Milea J. M.; Vos, Melissa; Grunhagen, Dirk J.; Verhoef, Cornelis] Erasmus MC, Canc Inst, Erasmus Med Ctr, Dept Surg Oncol, Rotterdam, Netherlands.
   [Timbergen, Milea J. M.; Vos, Melissa; Sleijfer, Stefan] Erasmus MC, Canc Inst, Erasmus Med Ctr, Dept Med Oncol, Rotterdam, Netherlands.
   [van Leenders, Geert J. L. H.] Erasmus MC, Dept Pathol, Rotterdam, Netherlands.
   [Niessen, Wiro J.] Delft Univ Technol, Fac Appl Sci, Delft, Netherlands.
C3 Erasmus University Rotterdam; Erasmus MC; Erasmus University Rotterdam; Erasmus MC; Erasmus University Rotterdam; Erasmus MC; Erasmus MC Cancer Institute; Erasmus University Rotterdam; Erasmus MC; Erasmus MC Cancer Institute; Erasmus University Rotterdam; Erasmus MC; Delft University of Technology
RP Starmans, MPA (corresponding author), Erasmus MC, Dept Radiol & Nucl Med, Rotterdam, Netherlands.; Starmans, MPA (corresponding author), Erasmus MC, Dept Med Informat, Rotterdam, Netherlands.
EM m.starmans@erasmusmc.nl
FU research program STRaTeGy - Netherlands Organisation for Scientific Research (NWO) [14929-14930]; EuCanShare (European Union's Horizon 2020 research and innovation programme) [825903]; EuCanImage (European Union's Horizon 2020 research and innovation programme) [952103]; SURF Cooperative; H2020 Societal Challenges Programme [825903] Funding Source: H2020 Societal Challenges Programme
CR Akahoshi K, 2018, WORLD J GASTROENTERO, V24, P2806, DOI 10.3748/wjg.v24.i26.2806
   Ba-Ssalamah A, 2013, EUR J RADIOL, V82, PE537, DOI 10.1016/j.ejrad.2013.06.024
   Cassier PA, 2012, CLIN CANCER RES, V18, P4458, DOI 10.1158/1078-0432.CCR-11-3025
   Chen T, 2019, EUR RADIOL, V29, P1074, DOI 10.1007/s00330-018-5629-2
   DELONG ER, 1988, BIOMETRICS, V44, P837, DOI 10.2307/2531595
   Demetri George D, 2010, J NATL COMPR CANC NETW, V8 Suppl 2, P0
   Feng C, 2018, CANCER IMAGING, V18, P0, DOI 10.1186/s40644-018-0182-4
   Fletcher CDM, 2002, INT J SURG PATHOL, V10, P81, DOI 10.1177/106689690201000201
   Fortin JP, 2017, NEUROIMAGE, V161, P149, DOI 10.1016/j.neuroimage.2017.08.047
   Joensuu H, 2008, HUM PATHOL, V39, P1411, DOI 10.1016/j.humpath.2008.06.025
   Jones R L, 2014, J GASTROINTEST CANCER, V45, P262, DOI 10.1007/s12029-014-9615-x
   Kang HC, 2013, RADIOGRAPHICS, V33, P1673, DOI 10.1148/rg.336135507
   Koo TK, 2016, J CHIROPR MED, V15, P155, DOI 10.1016/j.jcm.2016.02.012
   Kurata Y, 2018, ABDOM RADIOL, V43, P2659, DOI 10.1007/s00261-018-1526-z
   Lau S, 2004, CLIN RADIOL, V59, P487, DOI 10.1016/j.crad.2003.10.018
   Li C, 2021, ABDOM RADIOL, V46, P3075, DOI 10.1007/s00261-021-03026-7
   Liu M, 2019, GASTRIC CANCER, V22, P769, DOI 10.1007/s10120-018-00908-6
   Liu S, 2018, CLIN RADIOL, V73, P266, DOI 10.1016/j.crad.2017.09.003
   Macskassy, 2005, P 22 INT C MACH LEAR, V0, PP537, DOI 10.1145/1102351.1102419
   Maldonado FJ, 2018, ABDOM RADIOL, V43, P1567, DOI 10.1007/s00261-017-1370-6
   Miettinen M, 2006, SEMIN DIAGN PATHOL, V23, P70, DOI 10.1053/j.semdp.2006.09.001
   Miettinen M, 2006, ARCH PATHOL LAB MED, V130, P1466
   Milliron B, 2017, CURR PROBL DIAGN RAD, V46, P17, DOI 10.1067/j.cpradiol.2015.08.001
   Nadeau C, 2003, MACH LEARN, V52, P239, DOI 10.1023/A:1024068626366
   Ning ZY, 2019, IEEE J BIOMED HEALTH, V23, P1181, DOI 10.1109/JBHI.2018.2841992
   Orlhac F, 2018, J NUCL MED, V59, P1321, DOI 10.2967/jnumed.117.199935
   Rudolph P, 1998, HUM PATHOL, V29, P791, DOI 10.1016/S0046-8177(98)90447-6
   Soreide K, 2016, CANCER EPIDEMIOL, V40, P39, DOI 10.1016/j.canep.2015.10.031
   Starmans MPA, 2018, PROC SPIE, V10574, P0, DOI 10.1117/12.2293609
   Starmans MPA, 2021, AUTOMATED DIFFERENTI, V0, P0, DOI DOI 10.1101/2021.08.10.21261827
   Tharwat A, 2021, APPL COMPUT INFORM, V17, P168, DOI 10.1016/j.aci.2018.08.003
   Traverso A, 2018, INT J RADIAT ONCOL, V102, P1143, DOI 10.1016/j.ijrobp.2018.05.053
   van Griethuysen JJM, 2017, CANCER RES, V77, PE104, DOI 10.1158/0008-5472.CAN-17-0339
   Verschoor AJ, 2018, VIRCHOWS ARCH, V472, P221, DOI 10.1007/s00428-017-2285-x
   Vos M, 2019, BRIT J SURG, V106, P1800, DOI 10.1002/bjs.11410
   Xu F, 2018, EUR J RADIOL, V107, P90, DOI 10.1016/j.ejrad.2018.07.025
   Yang L, 2018, EUR RADIOL, V28, P2058, DOI 10.1007/s00330-017-5146-8
   Zhou CP, 2016, EUR RADIOL, V26, P3086, DOI 10.1007/s00330-015-4172-7
   Zhuo, 2018, ADV INTELLIGENT SYST, V147, P281, DOI 10.2991/NCCE-18.2018.44
   Zou KH, 2004, ACAD RADIOL, V11, P178, DOI 10.1016/S1076-6332(03)00671-8
NR 41
TC 10
Z9 11
U1 0
U2 4
PU SPRINGER
PI NEW YORK
PA ONE NEW YORK PLAZA, SUITE 4600, NEW YORK, NY, UNITED STATES
SN 0897-1889
EI 1618-727X
J9 J DIGIT IMAGING
JI J. Digit. Imaging
PD 2022 APR
PY 2022
VL 35
IS 2
BP 127
EP 136
DI 10.1007/s10278-022-00590-2
EA JAN 2022
PG 10
WC Radiology, Nuclear Medicine & Medical Imaging
SC Radiology, Nuclear Medicine & Medical Imaging
GA ZT0ZZ
UT WOS:000749023600002
PM 35088185
DA 2024-03-01
ER

PT J
AU Castaldo, R
   Garbino, N
   Cavaliere, C
   Incoronato, M
   Basso, L
   Cuocolo, R
   Pace, L
   Salvatore, M
   Franzese, M
   Nicolai, E
AF Castaldo, Rossana
   Garbino, Nunzia
   Cavaliere, Carlo
   Incoronato, Mariarosaria
   Basso, Luca
   Cuocolo, Renato
   Pace, Leonardo
   Salvatore, Marco
   Franzese, Monica
   Nicolai, Emanuele
TI A Complex Radiomic Signature in Luminal Breast Cancer from a Weighted Statistical Framework: A Pilot Study
SO DIAGNOSTICS
LA English
DT Article
DE breast cancer; radiomic features; molecular biomarkers; normalization; PCA; machine learning
ID normalization techniques; logistic-regression; predictive models; imaging features; tumor size; standardization; heterogeneity; ki-67; parameters; components
AB Radiomics is rapidly advancing in precision diagnostics and cancer treatment. However, there are several challenges that need to be addressed before translation to clinical use. This study presents an ad-hoc weighted statistical framework to explore radiomic biomarkers for a better characterization of the radiogenomic phenotypes in breast cancer. Thirty-six female patients with breast cancer were enrolled in this study. Radiomic features were extracted from MRI and PET imaging techniques for malignant and healthy lesions in each patient. To reduce within-subject bias, the ratio of radiomic features extracted from both lesions was calculated for each patient. Radiomic features were further normalized, comparing the z-score, quantile, and whitening normalization methods to reduce between-subjects bias. After feature reduction by Spearman's correlation, a methodological approach based on a principal component analysis (PCA) was applied. The results were compared and validated on twenty-seven patients to investigate the tumor grade, Ki-67 index, and molecular cancer subtypes using classification methods (LogitBoost, random forest, and linear discriminant analysis). The classification techniques achieved high area-under-the-curve values with one PC that was calculated by normalizing the radiomic features via the quantile method. This pilot study helped us to establish a robust framework of analysis to generate a combined radiomic signature, which may lead to more precise breast cancer prognosis.
C1 [Castaldo, Rossana; Garbino, Nunzia; Cavaliere, Carlo; Incoronato, Mariarosaria; Basso, Luca; Salvatore, Marco; Franzese, Monica; Nicolai, Emanuele] IRCCS Synlab SDN, Via E Gianturco 113, I-80143 Naples, Italy.
   [Cuocolo, Renato] Univ Naples Federico II, Dept Clin Med & Surg, I-80138 Naples, Italy.
   [Cuocolo, Renato] Univ Naples Federico II, Interdept Res Ctr Management & Innovat Healthcare, I-80138 Naples, Italy.
   [Cuocolo, Renato] Univ Naples Federico II, Dept Elect Engn & Informat Technol, Lab Augmented Real Hlth Monitoring ARHeMLab, I-80138 Naples, Italy.
   [Pace, Leonardo] Univ Salerno, Dept Med Surg & Dent, Scuola Med Salernitana, I-84084 Fisciano, Italy.
C3 University of Naples Federico II; University of Naples Federico II; University of Naples Federico II; University of Salerno
RP Franzese, M (corresponding author), IRCCS Synlab SDN, Via E Gianturco 113, I-80143 Naples, Italy.
EM rossana.castaldo@synlab.it; nunzia.garbino@synlab.it; carlo.cavaliere@synlab.it; mariarosaria.incoronato@synlab.it; luca.basso@synlab.it; renato.cuocolo@unina.it; lpace@unisa.it; direzionescientifica.irccssdn@synlab.it; monica.franzese@synlab.it; emanuele.nicolai@synlab.it
FU Ministry of Health [RRC-2022-23680785]
CR Abdi H, 2007, ENCYCLOPEDIA OF MEASUREMENT AND STATISTICS, V0, P1055
   Aerts HJWL, 2014, NAT COMMUN, V5, P0, DOI 10.1038/ncomms5006
   Alili C, 2014, DIAGN INTERV IMAG, V95, P235, DOI 10.1016/j.diii.2014.01.002
   Aman Nguiessan Alphonse, 2019, ASIAN PAC J CANCER PREV, V20, P73
   Bellinger C, 2016, JOINT EUR C MACH LEA, V0, P0
   Boca I, 2021, DIAGNOSTICS, V11, P0, DOI 10.3390/diagnostics11071248
   Bohm C, 2008, P 2008 ACM SIGMOD IN, V0, P0
   Bolstad BM, 2003, BIOINFORMATICS, V19, P185, DOI 10.1093/bioinformatics/19.2.185
   Castaldo R, 2020, CANCERS, V12, P0, DOI 10.3390/cancers12020518
   Chan Y H, 2003, SINGAPORE MED J, V44, P614
   Chatterjee A, 2019, IEEE T RADIAT PLASMA, V3, P210, DOI 10.1109/TRPMS.2019.2893860
   Chawla NV, 2002, J ARTIF INTELL RES, V16, P321, DOI 10.1613/jair.953
   Csutak C, 2021, BOSNIAN J BASIC MED, V21, P488, DOI 10.17305/bjbms.2020.5048
   Davey MG, 2021, EUR J RADIOL, V144, P0, DOI 10.1016/j.ejrad.2021.109996
   ELSTON CW, 1991, HISTOPATHOLOGY, V19, P403, DOI 10.1111/j.1365-2559.1991.tb00229.x
   Erdi YE, 1997, CANCER, V80, P2505, DOI 10.1002/(SICI)1097-0142(19971215)80:12+<2505::AID-CNCR24>3.0.CO;2-F
   Flury B, 1988, COMMON PRINCIPAL COMPONENTS AND RELATED MULTIVARIATE MODELS, V0, P0
   Foster KR, 2014, BIOMED ENG ONLINE, V13, P0, DOI 10.1186/1475-925X-13-94
   Friedman J, 2000, ANN STAT, V28, P337, DOI 10.1214/aos/1016218223
   Ge YL, 2000, J MAGN RESON IMAGING, V12, P715, DOI 10.1002/1522-2586(200011)12:5<715::AID-JMRI8>3.3.CO;2-4
   Gillies RJ, 2016, RADIOLOGY, V278, P563, DOI 10.1148/radiol.2015151169
   Goldhirsch A, 2013, ANN ONCOL, V24, P2206, DOI 10.1093/annonc/mdt303
   Grimm LJ, 2015, J MAGN RESON IMAGING, V42, P902, DOI 10.1002/jmri.24879
   Haga A, 2019, J MED INVESTIG, V66, P35, DOI 10.2152/jmi.66.35
   Hashmi AA, 2018, WORLD J SURG ONCOL, V16, P0, DOI 10.1186/s12957-017-1299-9
   Hicks StephanieC, 2014, BIORXIV, V0, PP012203, DOI 10.1101/012203
   Holli-Helenius K, 2017, BMC MED IMAGING, V17, P0, DOI 10.1186/s12880-017-0239-z
   Huynh E, 2017, PLOS ONE, V12, P0, DOI 10.1371/journal.pone.0169172
   Incoronato M, 2019, CANCERS, V11, P0, DOI 10.3390/cancers11060876
   Incoronato M, 2018, EUR J NUCL MED MOL I, V45, P1680, DOI 10.1007/s00259-018-4010-7
   Inic Z, 2014, CLIN MED INSIGHTS-ON, V8, P107, DOI 10.4137/CMO.S18006
   Isaksson LJ, 2020, PHYS MEDICA, V71, P7, DOI 10.1016/j.ejmp.2020.02.007
   Jabbar H, 2015, COMPUTER SCIENCE, V0, P0, DOI 10.3850/978-981-09-5247-1_017
   Jemal A, 2011, CA-CANCER J CLIN, V61, P134, DOI 10.3322/caac.20115
   Jolliffe IT, 2002, SPRINGER SERIES STAT, V29, P0
   JOLLIFFE IT, 1995, J APPL STAT, V22, P29, DOI 10.1080/757584395
   Kessy A, 2018, AM STAT, V72, P309, DOI 10.1080/00031305.2016.1277159
   Kim DK, 2008, CLIN EXP OTORHINOLAR, V1, P206, DOI 10.3342/ceo.2008.1.4.206
   Kim JH, 2017, RADIOLOGY, V282, P665, DOI 10.1148/radiol.2016160261
   Kohl M, 2012, INT J STAT MED RES, V1, P79, DOI 10.6000/1929-6029.2012.01.01.08
   Kuhn M, 2008, J STAT SOFTW, V28, P1, DOI 10.18637/jss.v028.i05
   Lambin P, 2017, NAT REV CLIN ONCOL, V14, P749, DOI 10.1038/nrclinonc.2017.141
   Le-Petross HT, 2011, AM J ROENTGENOL, V197, PW769, DOI 10.2214/AJR.10.6157
   Madabhushi A, 2006, MED PHYS, V33, P3426, DOI 10.1118/1.2335487
   Mazurowski MA, 2014, RADIOLOGY, V273, P365, DOI 10.1148/radiol.14132641
   Mert A, 2015, COMPUT MATH METHOD M, V2015, P0, DOI 10.1155/2015/265138
   Nguyen C, 2013, J. BIOMED. SCI. ENG., V6, P551, DOI 10.4236/jbise.2013.65070
   Nishimura R, 2014, MOL CLIN ONCOL, V2, P1062, DOI 10.3892/mco.2014.400
   Nyúl LG, 1999, MAGNET RESON MED, V42, P1072, DOI 10.1002/(SICI)1522-2594(199912)42:6<1072::AID-MRM11>3.0.CO;2-M
   Nyúl LG, 2000, IEEE T MED IMAGING, V19, P143, DOI 10.1109/42.836373
   OZsu MT, 2009, ENCY DATABASE SYSTEM, V0, PP532, DOI 10.1007/978-0-387-39940-9_565
   Parikh J, 2014, RADIOLOGY, V272, P100, DOI 10.1148/radiol.14130569
   Park H, 2018, CLIN CANCER RES, V24, P4705, DOI 10.1158/1078-0432.CCR-17-3783
   Parmar C, 2018, CLIN CANCER RES, V24, P3492, DOI 10.1158/1078-0432.CCR-18-0385
   Perou CM, 2000, NATURE, V406, P747, DOI 10.1038/35021093
   Pickles MD, 2016, INVEST RADIOL, V51, P177, DOI 10.1097/RLI.0000000000000222
   Power Michael, 2013, EVID BASED MED, V18, P5, DOI 10.1136/eb-2012-100645
   Quinlan JR, 1993, C4.5 : PROGRAMS FOR MACHINE LEARNING, V0, P0
   R Core Team, 2021, R LANG ENV STAT COMP, V0, P0
   Rakha EA, 2010, BREAST CANCER RES, V12, P0, DOI 10.1186/bcr2607
   Rizzo Stefania, 2018, EUR RADIOL EXP, V2, P36, DOI 10.1186/s41747-018-0068-z
   Shinohara RT, 2014, NEUROIMAGE-CLIN, V6, P9, DOI 10.1016/j.nicl.2014.08.008
   Singh D, 2020, APPL SOFT COMPUT, V97, P0, DOI 10.1016/j.asoc.2019.105524
   Son SH, 2014, BMC CANCER, V14, P0, DOI 10.1186/1471-2407-14-585
   Sondakh DE, 2016, COGITO SMART J, V1, P13, DOI 10.31154/cogito.v1i1.2.13-23
   Stefan PA, 2021, DIAGNOSTICS, V11, P0, DOI 10.3390/diagnostics11050812
   Steyerberg EW, 2001, J CLIN EPIDEMIOL, V54, P774, DOI 10.1016/S0895-4356(01)00341-9
   Tang W, 2019, J SURG RES, V236, P278, DOI 10.1016/j.jss.2018.11.030
   Traverso A, 2020, PHYS MEDICA, V71, P24, DOI 10.1016/j.ejmp.2020.02.010
   Vanwinckelen G, 2012, P BENELEARN 2012 21, V0, P0
   WEIDNER N, 1994, HUM PATHOL, V25, P337, DOI 10.1016/0046-8177(94)90140-6
   WOLD S, 1987, CHEMOMETR INTELL LAB, V2, P37, DOI 10.1016/0169-7439(87)80084-9
   Wu KL, 2011, J NUCL MED, V52, P658, DOI 10.2967/jnumed.110.085399
   Xanthopoulos P, 2013, ROBUST DATA MINING, V0, P27
   Xie HH, 2021, ONCOL LETT, V22, P0, DOI 10.3892/ol.2021.13077
   Yassin NIR, 2018, COMPUT METH PROG BIO, V156, P25, DOI 10.1016/j.cmpb.2017.12.012
   Ye DM, 2020, TECHNOL CANCER RES T, V19, P0, DOI 10.1177/1533033820916191
   Yoon HJ, 2015, EUR RADIOL, V25, P3648, DOI 10.1007/s00330-015-3761-9
   Yu HJ, 2007, J MAGN RESON IMAGING, V26, P615, DOI 10.1002/jmri.21060
   Zerouaoui H, 2021, J MED SYST, V45, P0, DOI 10.1007/s10916-020-01689-1
   Zhang YC, 2017, SCI REP-UK, V7, P0, DOI 10.1038/srep46349
   Zhu XZ, 2020, SCI REP-UK, V10, P0, DOI 10.1038/s41598-019-57094-3
NR 82
TC 9
Z9 9
U1 1
U2 3
PU MDPI
PI BASEL
PA ST ALBAN-ANLAGE 66, CH-4052 BASEL, SWITZERLAND
SN 
EI 2075-4418
J9 DIAGNOSTICS
JI Diagnostics
PD FEB 15
PY 2022
VL 12
IS 2
BP 
EP 
DI 10.3390/diagnostics12020499
PG 21
WC Medicine, General & Internal
SC General & Internal Medicine
GA 0G7AN
UT WOS:000778193400001
PM 35204589
DA 2024-03-01
ER

PT J
AU Yin, XX
   Hadjiloucas, S
   Zhang, YC
   Tian, ZH
AF Yin, Xiao-Xia
   Hadjiloucas, Sillas
   Zhang, Yanchun
   Tian, Zhihong
TI MRI radiogenomics for intelligent diagnosis of breast tumors and accurate prediction of neoadjuvant chemotherapy responses-a review
SO COMPUTER METHODS AND PROGRAMS IN BIOMEDICINE
LA English
DT Review; Early Access
DE Precision medicine; Neoadjuvant Chemotherapy (NCT); Data mining; Radiogenomics; Support vector machine; Dynamic contrast enhanced magnetic resonance imaging (DCE-MRI); Multi-channel reconstruction; Self-supervised & semi-supervised deep learning; Breast cancer; Computer aided classification; BI-RADS; Breast density
ID anthracycline-based chemotherapy; molecular subtype; cancer; radiomics; tissue; classification; segmentation; expression; networks; risk
AB Background and objective: This paper aims to overview multidimensional mining algorithms in relation to Magnetic Resonance Imaging (MRI) radiogenomics for computer aided detection and diagnosis of breast tumours. The work also aims to address a new problem in radiogenomics mining: how to combine structural radiomics information with non-structural genomics information for improving the accuracy and efficacy of Neoadjuvant Chemotherapy (NAC). Methods: This requires the automated extraction of parameters from non-structural breast radiomics data, and finding feature vectors with diagnostic value, which then are combined with genomics data. In order to address the problem of weakly labelled tumour images, a Generative Adiversarial Networks (GAN) based deep learning strategy is proposed for the classification of tumour types; this has significant potential for providing accurate real-time identification of tumorous regions from MRI scans. In order to efficiently integrate in a deep learning framework different features from radiogenomics datasets at multiple spatio-temporal resolutions, pyramid structured and multi-scale densely connected U-Nets are proposed. A bidirectional gated recurrent unit (BiGRU) combined with an attention based deep learning approach is also proposed. Results: The aim is to accurately predict NAC responses by combining imaging and genomic datasets. The approaches discussed incorporate some of the latest developments in of current signal processing and artificial intelligence and have significant potential in advancing and provide a development platform for future cutting-edge biomedical radiogenomics analysis. Conclusions: The association of genotypic and phenotypic features is at the core of the emergent field of Precision Medicine. It makes use of advances in biomedical big data analysis, which enables the correlation between disease-associated phenotypic characteristics, genetics polymorphism and gene activation to be revealed. (C) 2021 Published by Elsevier B.V.
C1 [Yin, Xiao-Xia; Zhang, Yanchun; Tian, Zhihong] Guangzhou Univ, Cyberspace Inst Adv Technol, Guangzhou 510006, Peoples R China.
   [Hadjiloucas, Sillas] Univ Reading, Dept Biomed Engn, Reading RG6 6AY, Berks, England.
C3 Guangzhou University; University of Reading
RP Yin, XX (corresponding author), Guangzhou Univ, Cyberspace Inst Adv Technol, Guangzhou 510006, Peoples R China.
EM xiaoxia.yin@gzho.edu.cn
FU Science and Technology Projects in Guangzhou
CR Al-antari MA, 2018, INT J MED INFORM, V117, P44, DOI 10.1016/j.ijmedinf.2018.06.003
   Albarqouni S, 2016, IEEE T MED IMAGING, V35, P1313, DOI 10.1109/TMI.2016.2528120
   Unknown -, 1996, CLIFFORD ALGEBRAS NU, V0, P0
   Arimura H, 2018, RADIOL PHYS TECHNOL, V11, P365, DOI 10.1007/s12194-018-0486-x
   Aroyo L, 2015, AI MAG, V36, P15, DOI 10.1609/aimag.v36i1.2564
   Badrinarayanan V, 2017, IEEE T PATTERN ANAL, V39, P2481, DOI 10.1109/TPAMI.2016.2644615
   Bakhtiarizadeh MR, 2018, FRONT GENET, V9, P0, DOI 10.3389/fgene.2018.00453
   Bansal Gaurav J, 2016, INDIAN J RADIOL IMAGING, V26, P475, DOI 10.4103/0971-3026.195793
   Bar Y, 2015, PROC SPIE, V9414, P0, DOI 10.1117/12.2083124
   Batth IS, 2017, ANN ONCOL, V28, P468, DOI 10.1093/annonc/mdw619
   Baumann M, 2003, RADIOTHER ONCOL, V69, P121, DOI 10.1016/j.radonc.2003.08.006
   Bhooshan N, 2010, RADIOLOGY, V254, P680, DOI 10.1148/radiol.09090838
   Cardoso F, 2016, NEW ENGL J MED, V375, P717, DOI 10.1056/NEJMoa1602253
   Carneiro G, 2015, LECT NOTES COMPUT SC, V9351, P652, DOI 10.1007/978-3-319-24574-4_78
   Caudle AS, 2010, J CLIN ONCOL, V28, P1821, DOI 10.1200/JCO.2009.25.3286
   Chen H, 2015, IEEE J BIOMED HEALTH, V19, P1627, DOI 10.1109/JBHI.2015.2425041
   Chevillard S, 1996, CANCER, V77, P292, DOI 10.1002/(SICI)1097-0142(19960115)77:2<292::AID-CNCR11>3.0.CO;2-X
   Cho K, 2014, P EMNLP, V0, PP1724, DOI 10.3115/v1/d14-1179
   Chowdhary CL, 2020, SENSORS-BASEL, V20, P0, DOI 10.3390/s20143903
   Colleoni M, 2000, ANN ONCOL, V11, P1057, DOI 10.1023/A:1008334404825
   Conte L, 2020, APPL SCI-BASEL, V10, P0, DOI 10.3390/app10176109
   Cortazar P, 2014, LANCET, V384, P164, DOI 10.1016/S0140-6736(13)62422-8
   DAmico NC, 2020, EUR RADIOL EXP, V4, P0, DOI 10.1186/s41747-019-0131-4
   Naranjo ID, 2021, DIAGNOSTICS, V11, P0, DOI 10.3390/diagnostics11060919
   Dalmis MU, 2017, MED PHYS, V44, P533, DOI 10.1002/mp.12079
   Durbecq V, 2004, INT J ONCOL, V25, P1473
   Eraslan G, 2019, NAT REV GENET, V20, P389, DOI 10.1038/s41576-019-0122-6
   Fan M, 2017, PLOS ONE, V12, P0, DOI 10.1371/journal.pone.0171683
   Fusco R, 2017, EUR RADIOL EXP, V1, P0, DOI 10.1186/s41747-017-0007-4
   Gansler T, 2010, CA-CANCER J CLIN, V60, P345, DOI 10.3322/caac.20088
   Gauderman WJ, 2007, GENET EPIDEMIOL, V31, P383, DOI 10.1002/gepi.20219
   Zadeh HG, 2016, IRAN J PUBLIC HEALTH, V45, P657
   Ghiasi G, 2016, LECT NOTES COMPUT SC, V9907, P519, DOI 10.1007/978-3-319-46487-9_32
   Gu JX, 2018, PATTERN RECOGN, V77, P354, DOI 10.1016/j.patcog.2017.10.013
   He KM, 2015, IEEE T PATTERN ANAL, V37, P1904, DOI 10.1109/TPAMI.2015.2389824
   Honari S, 2016, PROC CVPR IEEE, V0, PP5743, DOI 10.1109/CVPR.2016.619
   Huang SJ, 2018, CANCER GENOM PROTEOM, V15, P41, DOI 10.21873/cgp.20063
   Jiang JC, 2014, BMC GENOMICS, V15, P0, DOI 10.1186/1471-2164-15-593
   Jiao H, 2020, COMPUT MATH METHOD M, V2020, P0, DOI 10.1155/2020/2413706
   Kallenberg M, 2016, IEEE T MED IMAGING, V35, P1322, DOI 10.1109/TMI.2016.2532122
   Kaufmann M, 2006, J CLIN ONCOL, V24, P1940, DOI 10.1200/JCO.2005.02.6187
   Singh VK, 2020, EXPERT SYST APPL, V139, P0, DOI 10.1016/j.eswa.2019.112855
   Lee SH, 2020, KOREAN J RADIOL, V21, P779, DOI 10.3348/kjr.2019.0855
   Li H, 2016, NPJ BREAST CANCER, V2, P0, DOI 10.1038/npjbcancer.2016.12
   Li H, 2016, RADIOLOGY, V281, P382, DOI 10.1148/radiol.2016152110
   Li Q, 2019, P SPIE INT SOC OPTIC, V10950, P0
   Libbrecht MW, 2015, NAT REV GENET, V16, P321, DOI 10.1038/nrg3920
   Liu ZY, 2019, THERANOSTICS, V9, P1303, DOI 10.7150/thno.30309
   Lopez C, 2018, J BIOMED INFORM, V85, P30, DOI 10.1016/j.jbi.2018.07.004
   MacGrogan G, 1996, BRIT J CANCER, V74, P1458, DOI 10.1038/bjc.1996.565
   Mazurowski MA, 2014, RADIOLOGY, V273, P365, DOI 10.1148/radiol.14132641
   Metcalfe P, 2013, TECHNOL CANCER RES T, V12, P429, DOI 10.7785/tcrt.2012.500342
   Mieog JSD, 2006, EUR J CANCER, V42, P1369, DOI 10.1016/j.ejca.2006.01.054
   Muñoz-Gonzalez D, 2005, MED ONCOL, V22, P23, DOI 10.1385/MO:22:1:023
   Newell A, 2016, PROCEEDINGS OF THE ELEVENTH EUROPEAN CONFERENCE ON COMPUTER SYSTEMS, V0, P0, DOI 10.1145/2901318.2901343
   OFlynn EAM, 2016, EUR J RADIOL, V85, P837, DOI 10.1016/j.ejrad.2016.02.006
   Ogata H, 1999, NUCLEIC ACIDS RES, V27, P29, DOI 10.1093/nar/27.1.29
   Pinheiro PO, 2016, LECT NOTES COMPUT SC, V9905, P75, DOI 10.1007/978-3-319-46448-0_5
   Pinker K, 2018, RADIOLOGY, V287, P732, DOI 10.1148/radiol.2018172171
   Redmon J, 2016, PROC CVPR IEEE, V0, PP779, DOI 10.1109/CVPR.2016.91
   Ronneberger O, 2015, LECT NOTES COMPUT SC, V9351, P234, DOI 10.1007/978-3-319-24574-4_28
   Schlegl T, 2014, LECT NOTES COMPUT SC, V8848, P82, DOI 10.1007/978-3-319-13972-2_8
   Shen Z, 2018, SCI REP-UK, V8, P0, DOI 10.1038/s41598-018-33321-1
   Shin HC, 2016, MEDICAL IMAGE RECOGN, V0, PP123, DOI 10.1016/B978-0-12-802581-9.00007-X
   Soekhoe D, 2016, LECT NOTES COMPUT SC, V9897, P50, DOI 10.1007/978-3-319-46349-0_5
   Song SE, 2015, CANCER IMAGING, V15, P0, DOI 10.1186/s40644-015-0036-2
   Sun L, 2018, J INNOV OPT HEAL SCI, V11, P0, DOI 10.1142/S1793545818500141
   Sutton EJ, 2016, J MAGN RESON IMAGING, V44, P122, DOI 10.1002/jmri.25119
   Tahmassebi A, 2019, INVEST RADIOL, V54, P110, DOI 10.1097/RLI.0000000000000518
   Tajbakhsh N, 2016, IEEE T MED IMAGING, V35, P1299, DOI 10.1109/TMI.2016.2535302
   Tavolara TE, 2019, SCI REP-UK, V9, P0, DOI 10.1038/s41598-019-55257-w
   van Ginneken B, 2015, I S BIOMED IMAGING, V0, PP286, DOI 10.1109/ISBI.2015.7163869
   von Minckwitz G, 2012, J CLIN ONCOL, V30, P1796, DOI 10.1200/JCO.2011.38.8595
   Wang H, 2020, DRUG DES DEV THER, V14, P2423, DOI 10.2147/DDDT.S253961
   Wang LX, 2020, ONCOL REP, V44, P407, DOI 10.3892/or.2020.7638
   Xie TW, 2019, FRONT ONCOL, V9, P0, DOI 10.3389/fonc.2019.00505
   Yadav SS, 2019, J BIG DATA-GER, V6, P0, DOI 10.1186/s40537-019-0276-2
   Yamamoto S, 2012, AM J ROENTGENOL, V199, P654, DOI 10.2214/AJR.11.7824
   Yamashita R, 2018, INSIGHTS IMAGING, V9, P611, DOI 10.1007/s13244-018-0639-9
   Yan Xu, 2014, 2014 IEEE INTERNATIONAL CONFERENCE ON ACOUSTICS, V0, P1626, DOI 10.1109/ICASSP.2014.6853873
   Ye DM, 2020, TECHNOL CANCER RES T, V19, P0, DOI 10.1177/1533033820916191
   Yin XX, 2017, HEALTH INFOR SCI, V0, P0, DOI DOI 10.1007/978-3-319-57027-3
   Yin XX, 2017, PLOS ONE, V12, P0, DOI 10.1371/journal.pone.0172111
   Yin XX, 2016, COMPUT METH PROG BIO, V137, P87, DOI 10.1016/j.cmpb.2016.08.026
   Yin XX, 2012, MED BIOL ENG COMPUT, V50, P91, DOI 10.1007/s11517-011-0772-9
   Yin XX, 2012, PATTERN CLASSIFICATI, V0, P0
   Yin XX, 2021, CURR MED IMAGING, V17, P452, DOI 10.2174/1573405616666200825161921
   Yin XX, 2020, APPL SCI-BASEL, V10, P0, DOI 10.3390/app10207201
   Yurttakal AH, 2020, MULTIMED TOOLS APPL, V79, P15555, DOI 10.1007/s11042-019-7479-6
   Zavala-Romero O, 2018, I S BIOMED IMAGING, V0, PP211, DOI 10.1109/ISBI.2018.8363557
   Zhang ZW, 2014, COMPUT MATH METHOD M, V2014, P0, DOI 10.1155/2014/954148
   Zhu Z, 2019, COMPUT BIOL MED, V115, P0, DOI 10.1016/j.compbiomed.2019.103498
NR 93
TC 17
Z9 17
U1 6
U2 60
PU ELSEVIER IRELAND LTD
PI CLARE
PA ELSEVIER HOUSE, BROOKVALE PLAZA, EAST PARK SHANNON, CO, CLARE, 00000, IRELAND
SN 0169-2607
EI 1872-7565
J9 COMPUT METH PROG BIO
JI Comput. Meth. Programs Biomed.
PD 2022 FEB
PY 2022
VL 214
IS 
BP 
EP 
DI 10.1016/j.cmpb.2021.106510
EA JAN 2022
PG 17
WC Computer Science, Interdisciplinary Applications; Computer Science, Theory & Methods; Engineering, Biomedical; Medical Informatics
SC Computer Science; Engineering; Medical Informatics
GA YY3KO
UT WOS:000754690000009
PM 34852935
DA 2024-03-01
ER

PT J
AU Jo, JH
   Chung, HW
   So, Y
   Yoo, YB
   Park, KS
   Nam, SE
   Lee, EJ
   Noh, WC
AF Jo, Joon-Hyung
   Chung, Hyun Woo
   So, Young
   Yoo, Young Bum
   Park, Kyoung Sik
   Nam, Sang Eun
   Lee, Eun Jeong
   Noh, Woo Chul
TI FDG PET/CT to Predict Recurrence of Early Breast Invasive Ductal Carcinoma
SO DIAGNOSTICS
LA English
DT Article
DE radiomics; FDG PET/CT; early breast invasive ductal carcinoma; recurrence; metabolic tumor volume
ID f-18-fdg pet/ct; prognostic value; cancer; chemotherapy
AB This study investigated the prognostic value of FDG PET/CT radiomic features for predicting recurrence in patients with early breast invasive ductal carcinoma (IDC). The medical records of consecutive patients who were newly diagnosed with primary breast IDC after curative surgery were reviewed. Patients who received any neoadjuvant treatment before surgery were not included. FDG PET/CT radiomic features, such as a maximum standardized uptake value (SUVmax), metabolic tumor volume (MTV), total lesion glycolysis (TLG), skewness, kurtosis, entropy, and uniformity, were measured for the primary breast tumor using LIFEx software to evaluate recurrence-free survival (RFS). A total of 124 patients with early breast IDC were evaluated. Eleven patients had a recurrence (8.9%). Univariate survival analysis identified large tumor size (>2 cm, p = 0.045), high Ki-67 expression (>= 30%, p = 0.017), high AJCC prognostic stage (>= II, p = 0.044), high SUVmax (>= 5.0, p = 0.002), high MTV (>= 3.25 mL, p = 0.044), high TLG (>= 10.5, p = 0.004), and high entropy (>= 3.15, p = 0.003) as significant predictors of poor RFS. After multivariate survival analysis, only high MTV (p = 0.045) was an independent prognostic predictor. Evaluation of the MTV of the primary tumor by FDG PET/CT in patients with early breast IDC provides useful prognostic information regarding recurrence.
C1 [Jo, Joon-Hyung; Chung, Hyun Woo; So, Young] Konkuk Univ, Dept Nucl Med, Med Ctr, Seoul 05030, South Korea.
   [Chung, Hyun Woo; So, Young; Yoo, Young Bum; Park, Kyoung Sik; Noh, Woo Chul] Konkuk Univ, Res Inst Biomed Sci, Sch Med, Seoul 05029, South Korea.
   [Yoo, Young Bum; Park, Kyoung Sik; Nam, Sang Eun; Noh, Woo Chul] Konkuk Univ, Dept Surg, Med Ctr, Seoul 05030, South Korea.
   [Lee, Eun Jeong] Seoul Med Ctr, Dept Nucl Med, Seoul 02053, South Korea.
C3 Konkuk University; Konkuk University Medical Center; Konkuk University; Konkuk University Medical Center; Konkuk University; Konkuk University Medical Center; Seoul Medical Center
RP Chung, HW (corresponding author), Konkuk Univ, Dept Nucl Med, Med Ctr, Seoul 05030, South Korea.; Chung, HW (corresponding author), Konkuk Univ, Res Inst Biomed Sci, Sch Med, Seoul 05029, South Korea.
EM 20180122@kuh.ac.kr; hwchung@kuh.ac.kr; youngso@kuh.ac.kr; 0117652771@kuh.ac.kr; kspark@kuh.ac.kr; 20090055@kuh.ac.kr; cateunjeong@naver.com; 20210415@kuh.ac.kr
CR Aerts HJWL, 2014, NAT COMMUN, V5, P0, DOI 10.1038/ncomms5006
   Aksu A, 2020, NUCL MED MOLEC IMAG, V54, P241, DOI 10.1007/s13139-020-00659-2
   Amin MB, 2017, CA-CANCER J CLIN, V67, P93, DOI 10.3322/caac.21388
   Bi WL, 2019, CA-CANCER J CLIN, V69, P127, DOI 10.3322/caac.21552
   Boellaard R, 2015, EUR J NUCL MED MOL I, V42, P328, DOI 10.1007/s00259-014-2961-x
   Chang CC, 2019, SCI REP-UK, V9, P0, DOI 10.1038/s41598-019-46813-5
   Cochet A, 2014, EUR J NUCL MED MOL I, V41, P428, DOI 10.1007/s00259-013-2595-4
   Fornacon-Wood I, 2020, EUR RADIOL, V30, P6241, DOI 10.1007/s00330-020-06957-9
   Gillies RJ, 2016, RADIOLOGY, V278, P563, DOI 10.1148/radiol.2015151169
   Groheux D, 2015, EUR J NUCL MED MOL I, V42, P377, DOI 10.1007/s00259-014-2941-1
   Groheux D, 2017, BREAST CANCER RES, V19, P0, DOI 10.1186/s13058-016-0793-2
   Groheux D, 2016, J NUCL MED, V57, P17S, DOI 10.2967/jnumed.115.157859
   Ha S, 2019, NUCL MED MOLEC IMAG, V53, P14, DOI 10.1007/s13139-019-00571-4
   Huang SY, 2018, NPJ BREAST CANCER, V4, P0, DOI 10.1038/s41523-018-0078-2
   Kim TH, 2016, MEDICINE, V95, P0, DOI 10.1097/MD.0000000000004605
   Kitajima K, 2018, ANN NUCL MED, V32, P44, DOI 10.1007/s12149-017-1217-9
   Kocak B, 2020, EUR RADIOL, V30, P877, DOI 10.1007/s00330-019-06492-2
   Lee EJ, 2015, ANTICANCER RES, V35, P6985
   Li Y, 2020, ANN NUCL MED, V34, P314, DOI 10.1007/s12149-020-01450-1
   Liu ZF, 2020, FRONT ONCOL, V10, P0, DOI 10.3389/fonc.2020.604288
   Mayerhoefer ME, 2020, J NUCL MED, V61, P488, DOI 10.2967/jnumed.118.222893
   Molina-García D, 2018, ANN NUCL MED, V32, P379, DOI 10.1007/s12149-018-1253-0
   Nioche C, 2018, CANCER RES, V78, P4786, DOI 10.1158/0008-5472.CAN-18-0125
   Pan LL, 2009, EUR J GASTROEN HEPAT, V21, P1008, DOI 10.1097/MEG.0b013e328323d6fa
   Paydary K, 2019, MOL IMAGING BIOL, V21, P1, DOI 10.1007/s11307-018-1181-3
   Semrau S, 2015, CANCER-AM CANCER SOC, V121, P1214, DOI 10.1002/cncr.29188
   Sharma R, 2019, BREAST CANCER-TOKYO, V26, P428, DOI 10.1007/s12282-018-00941-4
   Sollini M, 2020, EUR J HYBRID IMAG, V4, P0, DOI 10.1186/s41824-020-00078-8
   Ulaner GA, 2019, AM J ROENTGENOL, V213, P254, DOI 10.2214/AJR.19.21177
   Verma S, 2019, HEART LUNG CIRC, V28, P436, DOI 10.1016/j.hlc.2017.12.011
   Vitale I, 2021, NAT MED, V27, P212, DOI 10.1038/s41591-021-01233-9
   Wen WB, 2019, PLOS ONE, V14, P0, DOI 10.1371/journal.pone.0225959
   Yoon HJ, 2019, BREAST J, V25, P373, DOI 10.1111/tbj.13032
   Zhang JY, 2020, EUR J NUCL MED MOL I, V47, P1137, DOI 10.1007/s00259-019-04592-1
   Zwanenburg A, 2020, RADIOLOGY, V295, P328, DOI 10.1148/radiol.2020191145
NR 35
TC 6
Z9 7
U1 1
U2 6
PU MDPI
PI BASEL
PA ST ALBAN-ANLAGE 66, CH-4052 BASEL, SWITZERLAND
SN 
EI 2075-4418
J9 DIAGNOSTICS
JI Diagnostics
PD MAR 15
PY 2022
VL 12
IS 3
BP 
EP 
DI 10.3390/diagnostics12030694
PG 10
WC Medicine, General & Internal
SC General & Internal Medicine
GA 0C5RP
UT WOS:000775370500001
PM 35328247
DA 2024-03-01
ER

PT J
AU Moya-Sáez, E
   Navarro-González, R
   Cepeda, S
   Pérez-Núñez, A
   De Luis-García, R
   Aja-Fernández, S
   Alberola-López, C
AF Moya-Saez, Elisa
   Navarro-Gonzalez, Rafael
   Cepeda, Santiago
   Perez-Nunez, Angel
   De Luis-Garcia, Rodrigo
   Aja-Fernandez, Santiago
   Alberola-Lopez, Carlos
TI Synthetic MRI improves radiomics-based glioblastoma survival prediction
SO NMR IN BIOMEDICINE
LA English
DT Article; Early Access
DE glioblastoma; synthetic MRI; radiomics; survival prediction
ID reliability
AB Glioblastoma is an aggressive and fast-growing brain tumor with poor prognosis. Predicting the expected survival of patients with glioblastoma is a key task for efficient treatment and surgery planning. Survival predictions could be enhanced by means of a radiomic system. However, these systems demand high numbers of multicontrast images, the acquisitions of which are time consuming, giving rise to patient discomfort and low healthcare system efficiency. Synthetic MRI could favor deployment of radiomic systems in the clinic by allowing practitioners not only to reduce acquisition time, but also to retrospectively complete databases or to replace artifacted images. In this work we analyze the replacement of an actually acquired MR weighted image by a synthesized version to predict survival of glioblastoma patients with a radiomic system. Each synthesized version was realistically generated from two acquired images with a deep learning synthetic MRI approach based on a convolutional neural network. Specifically, two weighted images were considered for the replacement one at a time, a T2w and a FLAIR, which were synthesized from the pairs T1w and FLAIR, and T1w and T2w, respectively. Furthermore, a radiomic system for survival prediction, which can classify patients into two groups (survival >480 days and <=$$ \le $$ 480 days), was built. Results show that the radiomic system fed with the synthesized image achieves similar performance compared with using the acquired one, and better performance than a model that does not include this image. Hence, our results confirm that synthetic MRI does add to glioblastoma survival prediction within a radiomics-based approach.
C1 [Moya-Saez, Elisa; Navarro-Gonzalez, Rafael; De Luis-Garcia, Rodrigo; Aja-Fernandez, Santiago; Alberola-Lopez, Carlos] Univ Valladolid, Lab Procesado Imagen, Campus Miguel Delibes,Paseo Belen 15, Valladolid 47011, Spain.
   [Cepeda, Santiago] Hosp Univ Rio Hortega, Dept Neurocirugia, Valladolid, Spain.
   [Perez-Nunez, Angel] Hosp Univ 12 Octubre, Dept Neurocirugia, Madrid, Spain.
C3 Universidad de Valladolid; Hospital del Rio Hortega; Hospital Universitario 12 de Octubre
RP Moya-Sáez, E; Navarro-González, R (corresponding author), Univ Valladolid, Lab Procesado Imagen, Campus Miguel Delibes,Paseo Belen 15, Valladolid 47011, Spain.
EM emoysae@lpi.tel.uva.es; rnavgon@lpi.tel.uva.es
FU Fundacion Cientifica Asociacion Espanola Contra el Cancer; Ministerio de Ciencia e Innovacion of Spain [RTI 2018-094569-B-I00, PRE2019-089176, PID2020-115339RB-I00]
CR Chaddad A, 2019, FRONT ONCOL, V9, P0, DOI 10.3389/fonc.2019.00374
   Chaddad A, 2018, FRONT ONCOL, V8, P0, DOI 10.3389/fonc.2018.00096
   Chen TQ, 2016, KDD16: PROCEEDINGS OF THE 22ND ACM SIGKDD INTERNATIONAL CONFERENCE ON KNOWLEDGE DISCOVERY AND DATA MINING, V0, PP785, DOI 10.1145/2939672.2939785
   Clark K, 2013, J DIGIT IMAGING, V26, P1045, DOI 10.1007/s10278-013-9622-7
   Dai XJ, 2020, MED PHYS, V47, P6343, DOI 10.1002/mp.14539
   Dancheva Z, 2016, NUCL MED REV, V19, P22, DOI 10.5603/NMR.2016.0005
   Davis ME, 2016, CLIN J ONCOL NURS, V20, P2, DOI 10.1188/16.CJON.S1.2-8
   Dean J, 2015, OSDI, V0, P0
   Ding C, 2003, PROCEEDINGS OF THE 2003 IEEE BIOINFORMATICS CONFERENCE, V0, PP523, DOI 10.1109/CSB.2003.1227396
   Gillies RJ, 2016, RADIOLOGY, V278, P563, DOI 10.1148/radiol.2015151169
   Gutman DA, 2013, RADIOLOGY, V267, P560, DOI 10.1148/radiol.13120118
   HARRELL FE, 1984, STAT MED, V3, P143, DOI 10.1002/sim.4780030207
   Hatt M, 2018, J NUCL MED, V59, P0
   Hu ZY, 2021, COMPUT BIOL MED, V133, P0, DOI 10.1016/j.compbiomed.2021.104403
   Isensee F, 2021, NAT METHODS, V18, P203, DOI 10.1038/s41592-020-01008-z
   Islam M, 2021, COMPUT MED IMAG GRAP, V91, P0, DOI 10.1016/j.compmedimag.2021.101906
   Ji S, 2022, J MAGN RESON IMAGING, V55, P1013, DOI 10.1002/jmri.27440
   Kaur Sukhpal, 2021, PROCEEDINGS OF INTERNATIONAL CONFERENCE ON ARTIFICIAL INTELLIGENCE AND APPLICATIONS. ICAIA 2020. ADVANCES IN INTELLIGENT SYSTEMS AND COMPUTING (AISC 1164), V0, PP317, DOI 10.1007/978-981-15-4992-2_30
   Kleesiek J, 2019, INVEST RADIOL, V54, P653, DOI 10.1097/RLI.0000000000000583
   Koo TK, 2016, J CHIROPR MED, V15, P155, DOI 10.1016/j.jcm.2016.02.012
   Lambin P, 2017, NAT REV CLIN ONCOL, V14, P749, DOI 10.1038/nrclinonc.2017.141
   Lu HZ, 2005, J MAGN RESON IMAGING, V22, P13, DOI 10.1002/jmri.20356
   Luo YM, 2021, NEUROCOMPUTING, V452, P63, DOI 10.1016/j.neucom.2021.04.060
   Maggioni M, 2012, PROC SPIE, V8296, P0, DOI 10.1117/12.912109
   Menze Bjoern H, 2015, IEEE TRANS MED IMAGING, V34, P1993, DOI 10.1109/TMI.2014.2377694
   Moore JH, 2007, LECT NOTES COMPUT SC, V4447, P166
   Moya-Sáez E, 2021, COMPUT METH PROG BIO, V210, P0, DOI 10.1016/j.cmpb.2021.106371
   Pan S, 2021, INT SOC OPTICS PHOTO, V0, P0
   Pang T, 2021, COMPUT METH PROG BIO, V203, P0, DOI 10.1016/j.cmpb.2021.106018
   Pedregosa F, 2011, J MACH LEARN RES, V12, P2825
   Pérez-Beteta J, 2018, RADIOLOGY, V288, P218, DOI 10.1148/radiol.2018171051
   Pirkl CM, 2021, NEURORADIOLOGY, V63, P1831, DOI 10.1007/s00234-021-02703-0
   Prabhu VC, 2021, GLIOBLASTOMA MULTIFO, V0, P0
   Rathore S, 2018, LECT NOTES COMPUT SC, V10670, P133, DOI 10.1007/978-3-319-75238-9_12
   Reuter M, 2012, NEUROIMAGE, V61, P1402, DOI 10.1016/j.neuroimage.2012.02.084
   SCHAG CC, 1984, J CLIN ONCOL, V2, P187, DOI 10.1200/JCO.1984.2.3.187
   Sikka A, 2018, LECT NOTES COMPUT SC, V11037, P80, DOI 10.1007/978-3-030-00536-8_9
   Suter Y, 2021, LECT NOTES COMPUT SC, V12658, P307, DOI 10.1007/978-3-030-72084-1_28
   Tan AC, 2020, CA-CANCER J CLIN, V70, P299, DOI 10.3322/caac.21613
   Tewarie IA, 2021, NEUROSURG REV, V44, P2047, DOI 10.1007/s10143-020-01430-z
   Thakur S, 2020, NEUROIMAGE, V220, P0, DOI 10.1016/j.neuroimage.2020.117081
   Tirosh I, 2020, CELL STEM CELL, V26, P303, DOI 10.1016/j.stem.2020.02.005
   Tugcu B, 2010, TURK NEUROSURG, V20, P117, DOI 10.5137/1019-5149.JTN.2461-09.4
   Tustison NJ, 2010, IEEE T MED IMAGING, V29, P1310, DOI 10.1109/TMI.2010.2046908
   Zhang YY, 2000, PROC SPIE, V3979, P1126, DOI 10.1117/12.387617
NR 45
TC 2
Z9 2
U1 2
U2 12
PU WILEY
PI HOBOKEN
PA 111 RIVER ST, HOBOKEN 07030-5774, NJ USA
SN 0952-3480
EI 1099-1492
J9 NMR BIOMED
JI NMR Biomed.
PD 2022 SEP
PY 2022
VL 35
IS 9
BP 
EP 
DI 10.1002/nbm.4754
EA MAY 2022
PG 14
WC Biophysics; Radiology, Nuclear Medicine & Medical Imaging; Spectroscopy
SC Biophysics; Radiology, Nuclear Medicine & Medical Imaging; Spectroscopy
GA 3R0LW
UT WOS:000799710400001
PM 35485596
DA 2024-03-01
ER

PT J
AU Li, YJ
   Reyhan, M
   Zhang, Y
   Wang, X
   Zhou, JH
   Zhang, Y
   Yue, NJ
   Nie, K
AF Li, Yanjing
   Reyhan, Meral
   Zhang, Yin
   Wang, Xiao
   Zhou, Jinghao
   Zhang, Yang
   Yue, Ning J.
   Nie, Ke
TI The impact of phantom design and material-dependence on repeatability and reproducibility of CT-based radiomics features
SO MEDICAL PHYSICS
LA English
DT Article; Early Access
DE CT phantoms-physical; imaging biomarkers and radiomics; quantitative imaging
ID computed-tomography; feature stability; variability; reduction; size
AB Purpose To understand the design of radiomics phantom and material-dependence on repeatability and reproducibility of computed tomography (CT) radiomics features. Methods A radiomics phantom consisting of various materials with uniformity, textural, and biological components, was constructed. The phantom was scanned with different manufacturer CT scanners and the scans were repeated multiple times on the same scanner with different acquisition settings as kVp, mAs, orientation, field of view (FOV), slice thickness, pitch, reconstruction kernels, and acquisition mode. A total of 72 phantom scans were included. For each scan, 18 different regions of interest (ROI) were contoured and 708 radiomics features were extracted from each ROI via an open source radiomics tool, IBEX. To relate the phantom data to patient data, the radiomics features from different phantom materials were compared with those extracted from 50 patients' images of five disease sites as brain, head-and-neck, breast, liver, and lung cases using box-plots comparison and principal component analysis (PCA). The temporal stability of imaging features was then evaluated with respect to a controlled scenario (test-retest) via the intra-class correlation coefficient (ICC). The reproducibility of radiomics features with respect to different scanners or acquisition settings were further evaluated with concordance correlation coefficients (CCC). Results Among all phantom materials, the biological component had feature values closest to human tissues, especially for tumors in brain and liver. The textural component showed similar ranges of variation to lung lesions, particularly for cartridges of rice, cereal, and the 3D-printed textural phantom with fine and rough grid. It also showed that certain materials, such as polystyrene foam, plaster, and peanuts, did not have comparable values to human tissue and could be excluded for future phantom design. High repeatability was observed in the test-retest study as indicated by an ICC value of 0.998 +/- 0.020. All materials were used for feature stability analysis. For the inter-scanner study, shape-related features were the most-reliable category with 94% of features having CCC >= 0.9, while gradient orientation histogram (GOH) were the least-reliable with only 14.6% meeting the criteria. For the intra-scanner study, the reproducibility of CT-based radiomics features showed material-dependence. In general, the instability of radiomics features introduced by kVp, mAs, pitch, acquisition mode, and orientation were relatively mild. However, the homogeneous materials were more vulnerable to those changes compared to materials with textural patterns. Regardless of material compositions, resolution parameters like FOV and slice thickness, could have large impact on feature stability. Switching between standard and bone reconstruction kernels could also result significant changes to feature reproducibility. Conclusion We have built a radiomics phantom using materials that cover a wide span of tumor textures seen in oncological CT images. The designed phantom presents a preliminary opportunity for investigating reproducibility of radiomics features and the reproducibility can be material dependent. Thus, in the radiomics quality assurance design, it is important to choose appropriate materials that can provide a close range of radiomics features to patients with specific disease sites dependency taken into consideration.
C1 [Li, Yanjing; Reyhan, Meral; Zhang, Yin; Wang, Xiao; Zhou, Jinghao; Zhang, Yang; Yue, Ning J.; Nie, Ke] Rutgers Canc Inst New Jersey, Dept Radiat Oncol, New Brunswick, NJ 08901 USA.
C3 Rutgers University System; Rutgers University New Brunswick; Rutgers University Biomedical & Health Sciences; Rutgers Cancer Institute of New Jersey
RP Nie, K (corresponding author), Rutgers Canc Inst New Jersey, Dept Radiat Oncol, Rutgers Robert Wood Johnson Med Sch, 195 Little Albany St, New Brunswick, NJ 08901 USA.
EM Kn231@cinj.rutgers.edu
CR Aerts HJWL, 2014, NAT COMMUN, V5, P0, DOI 10.1038/ncomms5006
   Andrearczyk V, 2019, J MED IMAGING, V6, P0, DOI 10.1117/1.JMI.6.2.024008
   Arshad MA, 2019, EUR J NUCL MED MOL I, V46, P455, DOI 10.1007/s00259-018-4139-4
   Berenguer R, 2018, RADIOLOGY, V288, P407, DOI 10.1148/radiol.2018172361
   Branco LRF, 2019, J APPL CLIN MED PHYS, V20, P199, DOI 10.1002/acm2.12750
   Buch K, 2017, AM J NEURORADIOL, V38, P981, DOI 10.3174/ajnr.A5139
   Caramella C, 2018, MED PHYS, V45, P1529, DOI 10.1002/mp.12809
   Choi H, 2007, J CLIN ONCOL, V25, P1753, DOI 10.1200/JCO.2006.07.3049
   Fave X, 2015, MED PHYS, V42, P6784, DOI 10.1118/1.4934826
   Fave X, 2015, COMPUT MED IMAG GRAP, V44, P54, DOI 10.1016/j.compmedimag.2015.04.006
   Ger RB, 2018, SCI REP-UK, V8, P0, DOI 10.1038/s41598-018-31509-z
   Gu JB, 2018, FRONT ONCOL, V8, P0, DOI 10.3389/fonc.2018.00586
   Hepp T, 2020, EUR J RADIOL, V124, P0, DOI 10.1016/j.ejrad.2019.108804
   Kalendralis P, 2019, MED PHYS, V46, P1512, DOI 10.1002/mp.13385
   Kim HG, 2015, YONSEI MED J, V56, P253, DOI 10.3349/ymj.2015.56.1.253
   Kim YJ, 2019, COMPUT MATH METHOD M, V2019, P0, DOI 10.1155/2019/8790694
   Larue RTHM, 2017, RADIOTHER ONCOL, V125, P147, DOI 10.1016/j.radonc.2017.07.023
   Ligero M, 2021, EUR RADIOL, V31, P1460, DOI 10.1007/s00330-020-07174-0
   Limkin EJ, 2019, SCI REP-UK, V9, P0, DOI 10.1038/s41598-019-40437-5
   Lo P, 2016, MED PHYS, V43, P4854, DOI 10.1118/1.4954845
   Lu L, 2019, TOMOGRAPHY, V5, P226, DOI 10.18383/j.tom.2019.00005
   Mackin D, 2018, SCI REP-UK, V8, P0, DOI 10.1038/s41598-018-20713-6
   Mackin D, 2017, PLOS ONE, V12, P0, DOI 10.1371/journal.pone.0178524
   Mackin D, 2015, INVEST RADIOL, V50, P757, DOI 10.1097/RLI.0000000000000180
   Mahon GM, 2005, PROPOSAL STRENGTH OF, V0, P0
   Mahon RN, 2020, PHYS MED BIOL, V65, P0, DOI 10.1088/1361-6560/ab6177
   McBride GB, 2005, HAM20050622005 NIWA, V0, P0
   McCollough CH, 2011, AAPM 2011 SUMM CT DO, V0, P0
   Meyer M, 2019, RADIOLOGY, V293, P583, DOI 10.1148/radiol.2019190928
   Midya A, 2018, J MED IMAGING, V5, P0, DOI 10.1117/1.JMI.5.1.011020
   Nardone V, 2020, MED ONCOL, V37, P0, DOI 10.1007/s12032-020-01359-9
   OConnor JPB, 2017, NAT REV CLIN ONCOL, V14, P169, DOI 10.1038/nrclinonc.2016.162
   Orlhac F, 2019, RADIOLOGY, V291, P52, DOI 10.1148/radiol.2019182023
   Pfaehler E, 2019, MED PHYS, V46, P665, DOI 10.1002/mp.13322
   Plautz TE, 2019, MED PHYS, V46, P1663, DOI 10.1002/mp.13395
   Shafiq-ul-Hassan M, 2017, MED PHYS, V44, P1050, DOI 10.1002/mp.12123
   Traverso A, 2018, INT J RADIAT ONCOL, V102, P1143, DOI 10.1016/j.ijrobp.2018.05.053
   Valladares A, 2020, MED PHYS, V47, P2023, DOI 10.1002/mp.14045
   van Timmeren JE, 2016, TOMOGRAPHY, V2, P361, DOI 10.18383/j.tom.2016.00208
   Yasaka K, 2017, MEDICINE, V96, P0, DOI 10.1097/MD.0000000000006993
   Zhang JJ, 2015, J THORAC ONCOL, V10, P682, DOI 10.1097/JTO.0000000000000456
   Zhang Lifei, 2015, MED PHYS, V42, P1341, DOI 10.1118/1.4908210
   Zhao BS, 2016, SCI REP-UK, V6, P0, DOI 10.1038/srep23428
   Zhovannik I, 2019, CLIN TRANSL RAD ONCO, V19, P33, DOI 10.1016/j.ctro.2019.07.003
NR 44
TC 13
Z9 13
U1 2
U2 11
PU WILEY
PI HOBOKEN
PA 111 RIVER ST, HOBOKEN 07030-5774, NJ USA
SN 0094-2405
EI 2473-4209
J9 MED PHYS
JI Med. Phys.
PD 2022 MAR
PY 2022
VL 49
IS 3
BP 1648
EP 1659
DI 10.1002/mp.15491
EA FEB 2022
PG 12
WC Radiology, Nuclear Medicine & Medical Imaging
SC Radiology, Nuclear Medicine & Medical Imaging
GA ZP2EX
UT WOS:000753244900001
PM 35103332
DA 2024-03-01
ER

PT J
AU Xu, JQ
   Ren, Y
   Zhao, XY
   Wang, XQ
   Yu, XC
   Yao, ZW
   Zhou, Y
   Feng, XY
   Zhou, XJ
   Wang, H
AF Xu, Junqi
   Ren, Yan
   Zhao, Xueying
   Wang, Xiaoqing
   Yu, Xuchen
   Yao, Zhenwei
   Zhou, Yan
   Feng, Xiaoyuan
   Zhou, Xiaohong Joe
   Wang, He
TI Incorporating multiple magnetic resonance diffusion models to differentiate low- and high-grade adult gliomas: a machine learning approach
SO QUANTITATIVE IMAGING IN MEDICINE AND SURGERY
LA English
DT Article; Early Access
DE Multiparametric diffusion-weighted imaging (DWI); machine learning (ML); glioma grading; magnetic resonance imaging (MRI)
ID pediatric brain-tumors; water diffusion; perfusion; quantification; system; areas; mri
AB Background: Accurate grading of gliomas is a challenge in imaging diagnosis. This study aimed to evaluate the performance of a machine learning (ML) approach based on multiparametric diffusion-weighted imaging (DWI) in differentiating low- and high-grade adult gliomas. Methods: A model was developed from an initial cohort containing 74 patients with pathology-confirmed gliomas, who underwent 3 tesla ( 3T) diffusion magnetic resonance imaging (MRI) with 21 b values. In all, 112 histogram features were extracted from 16 parameters derived from seven diffusion models [monoexponential, intravoxel incoherent motion (IVIM), diffusion kurtosis imaging (DKI), fractional order calculus (FROC), continuous-time random walk (CTRW), stretched-exponential, and statistical]. Feature selection and model training were performed using five randomly permuted five-fold cross-validations. An internal test set (15 cases of the primary dataset) and an external cohort (n=55) imaged on a different scanner were used to validate the model. The diagnostic performance of the model was compared with that of a single DWI model and DWI radiomics using accuracy, sensitivity, specificity, and the area under the curve (AUC). Results: Seven significant multiparametric DWI features (two from the stretched-exponential and FROC models, and three from the CTRW model) were selected to construct the model. The multiparametric DWI model achieved the highest AUC (0.84, versus 0.71 for the single DWI model, P<0.05), an accuracy of 0.80 in the internal test, and both AUC and accuracy of 0.76 in the external test. Conclusions: Our multiparametric DWI model differentiated low- (LGG) from high-grade glioma (HGG) with better generalization performance than the established single DWI model. This result suggests that the application of an ML approach with multiple DWI models is feasible for the preoperative grading of gliomas.
C1 [Xu, Junqi; Zhao, Xueying; Yu, Xuchen; Wang, He] Fudan Univ, Inst Sci & Technol Brain Inspired Intelligence, 220 Handan Rd, Shanghai 200433, Peoples R China.
   [Ren, Yan; Yao, Zhenwei; Feng, Xiaoyuan] Fudan Univ, Hua Shan Hosp, Dept Radiol, Shanghai, Peoples R China.
   [Wang, Xiaoqing; Zhou, Yan] Shanghai Jiao Tong Univ, Sch Med, Ren Ji Hosp, Dept Radiol, Shanghai, Peoples R China.
   [Zhou, Xiaohong Joe] Univ Illinois, Ctr Magnet Resonance Res, Dept Radiol, Chicago, IL USA.
   [Zhou, Xiaohong Joe] Univ Illinois, Ctr Magnet Resonance Res, Dept Neurosurg, Chicago, IL USA.
   [Zhou, Xiaohong Joe] Univ Illinois, Ctr Magnet Resonance Res, Dept Bioengn, Chicago, IL USA.
   [Wang, He] Fudan Univ, Human Phenome Inst, Shanghai, Peoples R China.
C3 Fudan University; Fudan University; Shanghai Jiao Tong University; University of Illinois System; University of Illinois Chicago; University of Illinois Chicago Hospital; University of Illinois System; University of Illinois Chicago; University of Illinois Chicago Hospital; University of Illinois System; University of Illinois Chicago; University of Illinois Chicago Hospital; Fudan University
RP Wang, H (corresponding author), Fudan Univ, Inst Sci & Technol Brain Inspired Intelligence, 220 Handan Rd, Shanghai 200433, Peoples R China.
EM hewang@fudan.edu.cn
FU National Natural Science Foundation of China [81971583]; Shanghai Natural Science Foundation [20ZR1406400]; Science and Technology Support Project for Medicine; Science and Technology Commission of Shanghai Municipality [18411967300]; Shanghai Municipal Science and Technology Major Project [2017SHZDZX01, 2018SHZDZX01]
CR Bai Y, 2016, RADIOLOGY, V278, P496, DOI 10.1148/radiol.2015142173
   Bennett KM, 2003, MAGNET RESON MED, V50, P727, DOI 10.1002/mrm.10581
   Bishop CM, 2005, PATTERN RECOGNITION AND MACHINE LEARNING, V0, P0
   Bulakbasi N, 2004, J COMPUT ASSIST TOMO, V28, P735, DOI 10.1097/00004728-200411000-00003
   DELONG ER, 1988, BIOMETRICS, V44, P837, DOI 10.2307/2531595
   Federau C, 2014, AM J NEURORADIOL, V35, P256, DOI 10.3174/ajnr.A3686
   Goodfellow I, 2016, ADAPT COMPUT MACH LE, V0, P1
   Gu WB, 2021, QUANT IMAG MED SURG, V11, P2943, DOI 10.21037/qims-20-916
   Inano R, 2014, NEUROIMAGE-CLIN, V5, P396, DOI 10.1016/j.nicl.2014.08.001
   Jackson RJ, 2001, NEURO-ONCOLOGY, V3, P193, DOI 10.1093/neuonc/3.3.193
   Jemal A, 2011, CA-CANCER J CLIN, V61, P134, DOI 10.3322/caac.20115
   Jenkinson M, 2012, NEUROIMAGE, V62, P782, DOI 10.1016/j.neuroimage.2011.09.015
   Jensen JH, 2005, MAGNET RESON MED, V53, P1432, DOI 10.1002/mrm.20508
   Kallner A, 2018, LABORATORY STATISTICS: METHODS IN CHEMISTRY AND HEALTH SCIENCES, V0, P1, DOI 10.1016/B978-0-12-814348-3.00001-0
   Karaman MM, 2016, MAGN RESON MED, V76, P1149, DOI 10.1002/mrm.26012
   Kim JY, 2019, NEURO-ONCOLOGY, V21, P404, DOI 10.1093/neuonc/noy133
   Kono K, 2001, AM J NEURORADIOL, V22, P1081
   Lampinen B, 2017, NEUROIMAGE, V147, P517, DOI 10.1016/j.neuroimage.2016.11.053
   Le Bihan D, 2003, NAT REV NEUROSCI, V4, P469, DOI 10.1038/nrn1119
   Le Bihan D, 2007, PHYS MED BIOL, V52, PR57, DOI 10.1088/0031-9155/52/7/R02
   Le Bihan D, 2008, RADIOLOGY, V249, P748, DOI 10.1148/radiol.2493081301
   LEBIHAN D, 1988, RADIOLOGY, V168, P497, DOI 10.1148/radiology.168.2.3393671
   Loizou CP, 2009, INFORMATION TECHNOLOGY AND APPLICATIONS IN BIOMEDICINE, V0, PP1, DOI 10.1109/ITAB.2009.5394331
   Louis DN, 2016, ACTA NEUROPATHOL, V131, P803, DOI 10.1007/s00401-016-1545-1
   Nakamoto T, 2019, SCI REP-UK, V9, P0, DOI 10.1038/s41598-019-55922-0
   Niendorf T, 1996, MAGN RESON MED, V36, P847, DOI 10.1002/mrm.1910360607
   Pedregosa F, 2011, J MACH LEARN RES, V12, P2825
   Press WH, 2007, NUMERICAL RECIPES 3RD EDITION: THE ART OF SCIENTIFIC COMPUTING, V3rd, P0
   Provenzale JM, 2006, RADIOLOGY, V239, P632, DOI 10.1148/radiol.2393042031
   Qin JB, 2017, MED SCI MONITOR, V23, P2168, DOI 10.12659/MSM.901270
   Su CL, 2019, EUR RADIOL, V29, P1986, DOI 10.1007/s00330-018-5704-8
   Sui Y, 2016, AM J NEURORADIOL, V37, P1643, DOI 10.3174/ajnr.A4836
   Sui Y, 2015, RADIOLOGY, V277, P489, DOI 10.1148/radiol.2015142156
   Sun X, 2014, IEEE SIGNAL PROC LET, V21, P1389, DOI 10.1109/LSP.2014.2337313
   Takahashi S, 2019, INT J RADIAT ONCOL, V105, P784, DOI 10.1016/j.ijrobp.2019.07.011
   van Griethuysen JJM, 2017, CANCER RES, V77, PE104, DOI 10.1158/0008-5472.CAN-17-0339
   Wang X, 2019, MAGN RESON IMAGING, V63, P131, DOI 10.1016/j.mri.2019.08.001
   Wang YXJ, 2021, ANN TRANSL MED, V9, P0, DOI 10.21037/atm-21-1468
   Wang YXJ, 2021, QUANT IMAG MED SURG, V11, P2879, DOI 10.21037/qims-21-187
   Wang Y, 2011, BRAIN, V134, P3587, DOI 10.1093/brain/awr307
   Wen QT, 2015, NEUROIMAGE-CLIN, V9, P291, DOI 10.1016/j.nicl.2015.08.017
   WOLPERT DH, 1992, NEURAL NETWORKS, V5, P241, DOI 10.1016/S0893-6080(05)80023-1
   Yablonskiy DA, 2003, MAGNET RESON MED, V50, P664, DOI 10.1002/mrm.10578
   Zhou X, 2011, STATISTICAL METHODS IN DIAGNOSTIC MEDICINE, Vsecond, P0
NR 44
TC 2
Z9 2
U1 2
U2 10
PU AME PUBLISHING COMPANY
PI SHATIN
PA FLAT-RM C 16F, KINGS WING PLAZA 1, NO 3 KWAN ST, SHATIN, HONG KONG 00000, PEOPLES R CHINA
SN 2223-4292
EI 2223-4306
J9 QUANT IMAG MED SURG
JI Quant. Imaging Med. Surg.
PD NOV 1
PY 2022
VL 12
IS 11
BP 5171
EP +
DI 10.21037/qims-22-145
EA AUG 2022
PG 19
WC Radiology, Nuclear Medicine & Medical Imaging
SC Radiology, Nuclear Medicine & Medical Imaging
GA G3DE6
UT WOS:000850765900001
PM 36330178
DA 2024-03-01
ER

PT J
AU Teo, PT
   Bajaj, A
   Randall, J
   Lou, B
   Shah, J
   Gopalakrishnan, M
   Kamen, A
   Abazeed, ME
AF Teo, P. Troy
   Bajaj, Amishi
   Randall, James
   Lou, Bin
   Shah, Jainil
   Gopalakrishnan, Mahesh
   Kamen, Ali
   Abazeed, Mohamed E.
TI Deterministic small-scale undulations of image-based risk predictions from the deep learning of lung tumors in motion
SO MEDICAL PHYSICS
LA English
DT Article; Early Access
DE iGray; neural network; personalized medicine; precision medicine; radiomics
ID body radiation-therapy; early-stage; radiotherapy; cancer; ct; uncertainty; mutation; sbrt
AB Introduction Deep learning (DL) models that use medical images to predict clinical outcomes are poised for clinical translation. For tumors that reside in organs that move, however, the impact of motion (i.e., degenerated object appearance or blur) on DL model accuracy remains unclear. We examine the impact of tumor motion on an image-based DL framework that predicts local failure risk after lung stereotactic body radiotherapy (SBRT). Methods We input pre-therapy free breathing (FB) computed tomography (CT) images from 849 patients treated with lung SBRT into a multitask deep neural network to generate an image fingerprint signature (or DL score) that predicts time-to-event local failure outcomes. The network includes a convolutional neural network encoder for extracting imaging features and building a task-specific fingerprint, a decoder for estimating handcrafted radiomic features, and a task-specific network for generating image signature for radiotherapy outcome prediction. The impact of tumor motion on the DL scores was then examined for a holdout set of 468 images from 39 patients comprising: (1) FB CT, (2) four-dimensional (4D) CT, and (3) maximum-intensity projection (MIP) images. Tumor motion was estimated using a 3D vector of the maximum distance traveled, and its association with DL score variance was assessed by linear regression. Findings The variance and amplitude in 4D CT image-derived DL scores were associated with tumor motion (R-2 = 0.48 and 0.46, respectively). Specifically, DL score variance was deterministic and represented by sinusoidal undulations in phase with the respiratory cycle. DL scores, but not tumor volumes, peaked near end-exhalation. The mean of the scores derived from 4D CT images and the score obtained from FB CT images were highly associated (Pearson r = 0.99). MIP-derived DL scores were significantly higher than 4D- or FB-derived risk scores (p < 0.0001). Interpretation An image-based DL risk score derived from a series of 4D CT images varies in a deterministic, sinusoidal trajectory in a phase with the respiratory cycle. These results indicate that DL models of tumors in motion can be robust to fluctuations in object appearance due to movement and can guide standardization processes in the clinical translation of DL models for patients with lung cancer.
C1 [Teo, P. Troy; Bajaj, Amishi; Randall, James; Gopalakrishnan, Mahesh; Abazeed, Mohamed E.] Northwestern Univ, Feinberg Sch Med, Dept Radiat Oncol, Chicago, IL 60611 USA.
   [Lou, Bin; Kamen, Ali] Siemens Healthineers, Digital Technol & Innovat Div, Princeton, NJ USA.
   [Shah, Jainil] Siemens Healthineers, Diagnost Imaging Computed Tomog, Malvern, PA USA.
   [Abazeed, Mohamed E.] Northwestern Univ, Robert H Lurie Comprehens Canc Ctr, 303 E Super St Lurie 7-117, Chicago, IL 60611 USA.
C3 Northwestern University; Feinberg School of Medicine; Siemens AG; Siemens AG; Northwestern University; Ann & Robert H. Lurie Children's Hospital of Chicago; Robert H. Lurie Comprehensive Cancer Center
RP Abazeed, ME (corresponding author), Northwestern Univ, Robert H Lurie Comprehens Canc Ctr, 303 E Super St Lurie 7-117, Chicago, IL 60611 USA.
EM mabazeed@northwestern.edu
FU NIH [R37CA222294, P30CA060553]; American Lung Association [LCD-565365]
CR Balagurunathan Y, 2014, J DIGIT IMAGING, V27, P805, DOI 10.1007/s10278-014-9716-x
   Ball D, 2019, LANCET ONCOL, V20, P494, DOI 10.1016/S1470-2045(18)30896-9
   Bezjak A, 2019, J CLIN ONCOL, V37, P1316, DOI 10.1200/JCO.18.00622
   Biggio B, 2018, PATTERN RECOGN, V84, P317, DOI 10.1016/j.patcog.2018.07.023
   Binkley MS, 2020, CANCER DISCOV, V10, P1826, DOI 10.1158/2159-8290.CD-20-0282
   Biswas D, 2019, NAT MED, V25, P1540, DOI 10.1038/s41591-019-0595-z
   Brandner ED, 2017, MED PHYS, V44, P2595, DOI 10.1002/mp.12227
   DALVI N, 2004, P 10 ACM SIGKDD INT, V0, PP99, DOI 10.1145/1014052.1014066
   Davey A, 2021, PHYS MED BIOL, V66, P0, DOI 10.1088/1361-6560/abfa34
   Du Q, 2019, PLOS ONE, V14, P0, DOI 10.1371/journal.pone.0216480
   Ezhil M, 2008, INT J RADIAT ONCOL, V71, P900, DOI 10.1016/j.ijrobp.2008.02.025
   Fave X, 2015, COMPUT MED IMAG GRAP, V44, P54, DOI 10.1016/j.compmedimag.2015.04.006
   Giraud P, 2010, B CANCER, V97, P847, DOI 10.1684/bdc.2010.1143
   Gomez DR, 2016, LANCET ONCOL, V17, P1672, DOI 10.1016/S1470-2045(16)30532-0
   Guckenberger M, 2007, INT J RADIAT ONCOL, V69, P276, DOI 10.1016/j.ijrobp.2007.04.074
   Ho D, 2020, SCIENCE, V367, P982, DOI 10.1126/science.aaz3023
   Holt A, 2011, INT J RADIAT ONCOL, V81, P1560, DOI 10.1016/j.ijrobp.2010.09.014
   Huynh E, 2017, PLOS ONE, V12, P0, DOI 10.1371/journal.pone.0169172
   Iyengar P, 2018, JAMA ONCOL, V4, P0, DOI 10.1001/jamaoncol.2017.3501
   Lockney NA, 2017, CLIN TRANSL RAD ONCO, V7, P91, DOI 10.1016/j.ctro.2017.11.002
   Lou B, 2019, LANCET DIGIT HEALTH, V1, PE136, DOI 10.1016/S2589-7500(19)30058-5
   Mackin D, 2015, INVEST RADIOL, V50, P757, DOI 10.1097/RLI.0000000000000180
   Mak RH, 2015, CLIN LUNG CANCER, V16, P24, DOI 10.1016/j.cllc.2014.09.005
   Pan T, 2004, MED PHYS, V31, P333, DOI 10.1118/1.1639993
   Pekar V, 2004, INT J RADIAT ONCOL, V60, P973, DOI 10.1016/j.ijrobp.2004.06.004
   Persson GF, 2011, INT J RADIAT ONCOL, V80, P1573, DOI 10.1016/j.ijrobp.2010.10.036
   Ragan D, 2005, MED PHYS, V32, P2254, DOI 10.1118/1.1929207
   Rusk N, 2016, NAT METHODS, V13, P35, DOI 10.1038/nmeth.3707
   Solomon J, 2016, RADIOLOGY, V279, P185, DOI 10.1148/radiol.2015150892
   Szegedy C, 2014, ARXIV, V0, P0
   Timmerman RD, 2014, INT J RADIAT ONCOL, V90, PS30, DOI 10.1016/j.ijrobp.2014.05.135
   Timmerman RD, 2018, JAMA ONCOL, V4, P1263, DOI 10.1001/jamaoncol.2018.1251
   Timmerman RD, 2009, CA-CANCER J CLIN, V59, P145, DOI 10.3322/caac.20013
   Videtic GMM, 2015, INT J RADIAT ONCOL, V93, P757, DOI 10.1016/j.ijrobp.2015.07.2260
   Weng CY, 2017, JAMA OPHTHALMOL, V135, P232, DOI 10.1001/jamaophthalmol.2016.5562
   Woody NM, 2017, J THORAC ONCOL, V12, P510, DOI 10.1016/j.jtho.2016.11.002
   Wulf J, 2005, RADIOTHER ONCOL, V77, P83, DOI 10.1016/j.radonc.2005.09.003
   Yu ZH, 2012, RADIOTHER ONCOL, V104, P33, DOI 10.1016/j.radonc.2012.04.010
NR 38
TC 2
Z9 2
U1 0
U2 1
PU WILEY
PI HOBOKEN
PA 111 RIVER ST, HOBOKEN 07030-5774, NJ USA
SN 0094-2405
EI 2473-4209
J9 MED PHYS
JI Med. Phys.
PD 2022 NOV
PY 2022
VL 49
IS 11
BP 7347
EP 7356
DI 10.1002/mp.15869
EA SEP 2022
PG 10
WC Radiology, Nuclear Medicine & Medical Imaging
SC Radiology, Nuclear Medicine & Medical Imaging
GA 6Z3YC
UT WOS:000856932700001
PM 35962958
DA 2024-03-01
ER

PT J
AU Chang, J
   Liu, Y
   Saey, SA
   Chang, KC
   Shrader, HR
   Steckly, KL
   Rajput, M
   Sonka, M
   Chan, CHF
AF Chang, Jeremy
   Liu, Yanan
   Saey, Stephanie A.
   Chang, Kevin C.
   Shrader, Hannah R.
   Steckly, Kelsey L.
   Rajput, Maheen
   Sonka, Milan
   Chan, Carlos H. F.
TI Machine-learning based investigation of prognostic indicators for oncological outcome of pancreatic ductal adenocarcinoma
SO FRONTIERS IN ONCOLOGY
LA English
DT Article
DE machine learning; neural network; pancreatectomy; pancreatic cancer; surgical outcome; radiomics
ID r1 resection; cancer; radiomics; diagnosis; impact
AB IntroductionPancreatic ductal adenocarcinoma (PDAC) is an aggressive malignancy with a poor prognosis. Surgical resection remains the only potential curative treatment option for early-stage resectable PDAC. Patients with locally advanced or micrometastatic disease should ideally undergo neoadjuvant therapy prior to surgical resection for an optimal treatment outcome. Computerized tomography (CT) scan is the most common imaging modality obtained prior to surgery. However, the ability of CT scans to assess the nodal status and resectability remains suboptimal and depends heavily on physician experience. Improved preoperative radiographic tumor staging with the prediction of postoperative margin and the lymph node status could have important implications in treatment sequencing. This paper proposes a novel machine learning predictive model, utilizing a three-dimensional convoluted neural network (3D-CNN), to reliably predict the presence of lymph node metastasis and the postoperative positive margin status based on preoperative CT scans. MethodsA total of 881 CT scans were obtained from 110 patients with PDAC. Patients and images were separated into training and validation groups for both lymph node and margin prediction studies. Per-scan analysis and per-patient analysis (utilizing majority voting method) were performed. ResultsFor a lymph node prediction 3D-CNN model, accuracy was 90% for per-patient analysis and 75% for per-scan analysis. For a postoperative margin prediction 3D-CNN model, accuracy was 81% for per-patient analysis and 76% for per-scan analysis. DiscussionThis paper provides a proof of concept that utilizing radiomics and the 3D-CNN deep learning framework may be used preoperatively to improve the prediction of positive resection margins as well as the presence of lymph node metastatic disease. Further investigations should be performed with larger cohorts to increase the generalizability of this model; however, there is a great promise in the use of convoluted neural networks to assist clinicians with treatment selection for patients with PDAC.
C1 [Chang, Jeremy; Saey, Stephanie A.; Chang, Kevin C.; Shrader, Hannah R.; Chan, Carlos H. F.] Univ Iowa Hosp & Clin, Dept Surg, Iowa City, IA 52242 USA.
   [Liu, Yanan; Sonka, Milan] Univ Iowa, Iowa Initiat Artificial Intelligence, Iowa City, IA USA.
   [Shrader, Hannah R.; Steckly, Kelsey L.; Chan, Carlos H. F.] Univ Iowa, Holden Comprehens Canc Ctr, Iowa City, IA 52242 USA.
   [Rajput, Maheen] Univ Iowa Hosp & Clin, Dept Radiol, Iowa City, IA USA.
   [Sonka, Milan] Univ Iowa, Dept Elect & Comp Engn, Iowa City, IA USA.
C3 University of Iowa; University of Iowa; University of Iowa; University of Iowa; University of Iowa
RP Chan, CHF (corresponding author), Univ Iowa Hosp & Clin, Dept Surg, Iowa City, IA 52242 USA.; Chan, CHF (corresponding author), Univ Iowa, Holden Comprehens Canc Ctr, Iowa City, IA 52242 USA.
EM carloshfchan@gmail.com
CR Alzubaidi L, 2021, J BIG DATA-GER, V8, P0, DOI 10.1186/s40537-021-00444-8
   BLUEMKE DA, 1995, RADIOLOGY, V197, P381, DOI 10.1148/radiology.197.2.7480681
   Campbell F, 2009, HISTOPATHOLOGY, V55, P277, DOI 10.1111/j.1365-2559.2009.03376.x
   Chawla A, 2019, FRONT ONCOL, V9, P0, DOI 10.3389/fonc.2019.01085
   Chen LY, 2019, PHYS MED BIOL, V64, P0, DOI 10.1088/1361-6560/ab083a
   Demir IE, 2018, ANN SURG, V268, P1058, DOI 10.1097/SLA.0000000000002345
   Esposito I, 2008, ANN SURG ONCOL, V15, P1651, DOI 10.1245/s10434-008-9839-8
   Fu YB, 2020, PHYS MED BIOL, V65, P0, DOI 10.1088/1361-6560/ab843e
   Ganeshalingam S, 2009, CANCER IMAGING, V9, P104, DOI 10.1102/1470-7330.2009.0017
   Garces-Descovich A, 2018, ABDOM RADIOL, V43, P314, DOI 10.1007/s00261-018-1459-6
   Gillies RJ, 2016, RADIOLOGY, V278, P563, DOI 10.1148/radiol.2015151169
   Halicek M, 2018, PROC SPIE, V10576, P0, DOI 10.1117/12.2293167
   Hong SB, 2018, RADIOLOGY, V289, P710, DOI 10.1148/radiol.2018180628
   Huang YQ, 2016, J CLIN ONCOL, V34, P2157, DOI 10.1200/JCO.2015.65.9128
   Kermany DS, 2018, CELL, V172, P1122, DOI 10.1016/j.cell.2018.02.010
   Khalvati F, 2019, SCI REP-UK, V9, P0, DOI 10.1038/s41598-019-41728-7
   Krizhevsky Alex, 2017, COMMUNICATIONS OF THE ACM, V60, P84, DOI 10.1145/3065386
   Lambin P, 2017, NAT REV CLIN ONCOL, V14, P749, DOI 10.1038/nrclinonc.2017.141
   Lin MQ, 2021, MED PHYS, V48, P4365, DOI 10.1002/mp.15032
   Litjens G, 2017, MED IMAGE ANAL, V42, P60, DOI 10.1016/j.media.2017.07.005
   Liu KL, 2020, LANCET DIGIT HEALTH, V2, PE303, DOI 10.1016/S2589-7500(20)30078-9
   Lo SCB, 1995, IEEE T MED IMAGING, V14, P711, DOI 10.1109/42.476112
   Loch FN, 2020, WORLD J SURG ONCOL, V18, P0, DOI 10.1186/s12957-020-01951-3
   Lu SY, 2021, FRONT COMPUT NEUROSC, V15, P0, DOI 10.3389/fncom.2021.738885
   McGuigan A, 2018, WORLD J GASTROENTERO, V24, P4846, DOI 10.3748/wjg.v24.i43.4846
   Morales-Oyarvide V, 2017, BRIT J CANCER, V117, P1874, DOI 10.1038/bjc.2017.349
   Ozaki H, 1999, SURG TODAY, V29, P16
   Rau BM, 2012, SURGERY, V152, PS103, DOI 10.1016/j.surg.2012.05.015
   Roger R, 2022, BMC MED IMAGING, V22, P0, DOI 10.1186/s12880-021-00729-7
   Shen DG, 2017, ANNU REV BIOMED ENG, V19, P221, DOI 10.1146/annurev-bioeng-071516-044442
   Singh SP, 2020, SENSORS-BASEL, V20, P0, DOI 10.3390/s20185097
   Slidell MB, 2008, ANN SURG ONCOL, V15, P165, DOI 10.1245/s10434-007-9587-1
   Strobel O, 2017, ANN SURG, V265, P565, DOI 10.1097/SLA.0000000000001731
   Tavakkoli A, 2020, CLIN GASTROENTEROL H, V18, P171, DOI 10.1016/j.cgh.2019.05.059
   Teske C, 2021, LANGENBECK ARCH SURG, V406, P1481, DOI 10.1007/s00423-021-02138-4
   Verbeke CS, 2008, HISTOPATHOLOGY, V52, P787, DOI 10.1111/j.1365-2559.2007.02935.x
   Verbeke CS, 2006, BRIT J SURG, V93, P1232, DOI 10.1002/bjs.5397
   Versteijne E, 2020, J CLIN ONCOL, V38, P1763, DOI 10.1200/JCO.19.02274
   Wegmayr V, 2018, PROC SPIE, V10575, P0, DOI 10.1117/12.2293719
   Wei KY, 2021, CANCERS, V13, P0, DOI 10.3390/cancers13081971
   Wessels F, 2021, BJU INT, V128, P352, DOI 10.1111/bju.15386
   Wu LC, 2003, ANN SURG, V238, P754, DOI 10.1097/01.sla.0000094551.88143.f8
   Wu QX, 2020, JAMA NETW OPEN, V3, P0, DOI 10.1001/jamanetworkopen.2020.11625
   You MS, 2019, BMC CANCER, V19, P0, DOI 10.1186/s12885-019-6193-0
   Zhang LL, 2018, WORLD J GASTROENTERO, V24, P2047, DOI 10.3748/wjg.v24.i19.2047
   Zhou CM, 2021, SCI REP-UK, V11, P0, DOI 10.1038/s41598-020-80582-w
   Zhou ZG, 2018, IEEE ENG MED BIO, V0, PP3709, DOI 10.1109/EMBC.2018.8513070
   Zunair H, 2020, LECT NOTES COMPUT SC, V12329, P156, DOI 10.1007/978-3-030-59354-4_15
NR 48
TC 3
Z9 3
U1 0
U2 6
PU FRONTIERS MEDIA SA
PI LAUSANNE
PA AVENUE DU TRIBUNAL FEDERAL 34, LAUSANNE, CH-1015, SWITZERLAND
SN 2234-943X
EI 
J9 FRONT ONCOL
JI Front. Oncol.
PD DEC 8
PY 2022
VL 12
IS 
BP 
EP 
DI 10.3389/fonc.2022.895515
PG 9
WC Oncology
SC Oncology
GA 7C9TH
UT WOS:000900146000001
PM 36568148
DA 2024-03-01
ER

PT J
AU Zerella, MA
   Zaffaroni, M
   Ronci, G
   Dicuonzo, S
   Rojas, DP
   Morra, A
   Fodor, C
   Rondi, E
   Vigorito, S
   Botta, F
   Cremonesi, M
   Garibaldi, C
   Penco, S
   Galimberti, VE
   Intra, M
   Gandini, S
   Barberis, M
   Renne, G
   Cattani, F
   Veronesi, P
   Orecchia, R
   Jereczek-Fossa, BA
   Leonardi, MC
AF Zerella, Maria Alessia
   Zaffaroni, Mattia
   Ronci, Giuseppe
   Dicuonzo, Samantha
   Rojas, Damaris Patricia
   Morra, Anna
   Fodor, Cristiana
   Rondi, Elena
   Vigorito, Sabrina
   Botta, Francesca
   Cremonesi, Marta
   Garibaldi, Cristina
   Penco, Silvia
   Galimberti, Viviana Enrica
   Intra, Mattia
   Gandini, Sara
   Barberis, Massimo
   Renne, Giuseppe
   Cattani, Federica
   Veronesi, Paolo
   Orecchia, Roberto
   Jereczek-Fossa, Barbara Alicja
   Leonardi, Maria Cristina
TI Single fraction ablative preoperative radiation treatment for early-stage breast cancer: the CRYSTAL study - a phase I/II clinical trial protocol
SO BMC CANCER
LA English
DT Article
DE Single fraction preoperative radiotherapy; Early stage breast cancer; Stereotactic body radiation therapy; Clinical trial protocol
ID respiratory tracking system; tumor motion compensation; conserving surgery; multicatheter brachytherapy; target volume; follow-up; radiotherapy; irradiation; therapy; lumpectomy
AB Background: Breast-conserving surgery (BCS) and whole breast radiation therapy (WBRT) are the standard of care for early-stage breast cancer (BC). Based on the observation that most local recurrences occurred near the tumor bed, accelerated partial breast irradiation (APBI), consisting of a higher dose per fraction to the tumor bed over a reduced treatment time, has been gaining ground as an attractive alternative in selected patients with low-risk BC. Although more widely delivered in postoperative setting, preoperative APBI has also been investigated in a limited, though increasing, and number of studies. The aim of this study is to test the feasibility, safety and efficacy of preoperative radiotherapy (RT) in a single fraction for selected BC patients. Methods: This is a phase I/II, single-arm and open-label single-center clinical trial using CyberKnife. The clinical investigation is supported by a preplanning section which addresses technical and dosimetric issues. The primary endpoint for the phase I study, covering the 1st and 2nd year of the research project, is the identification of the maximum tolerated dose (MTD) which meets a specific target toxicity level (no grade 3-4 toxicity). The primary endpoint for the phase II study (3rd to 5th year) is the evaluation of treatment efficacy measured in terms of pathological complete response rate. Discussion: The study will investigate the response of BC to the preoperative APBI from different perspectives. While preoperative APBI represents a form of anticipated boost, followed by WBRT, different are the implications for the scientific community. The study may help to identify good responders for whom surgery could be omitted. It is especially appealing for patients unfit for surgery due to advanced age or severe co-morbidities, in addition to or instead of systemic therapies, to ensure long-term local control. Moreover, patients with oligometastatic disease synchronous with primary BC may benefit from APBI on the intact tumor in terms of tumor progression free survival. The study of response to RT can provide useful information about BC radiobiology, immunologic reactions, genomic expression, and radiomics features, to be tested on a larger scale.
C1 [Zerella, Maria Alessia; Zaffaroni, Mattia; Dicuonzo, Samantha; Rojas, Damaris Patricia; Morra, Anna; Fodor, Cristiana; Jereczek-Fossa, Barbara Alicja; Leonardi, Maria Cristina] European Inst Oncol IRCCS, Dept Radiat Oncol, I-20141 Milan, Italy.
   [Ronci, Giuseppe; Rondi, Elena; Vigorito, Sabrina; Botta, Francesca; Cattani, Federica] European Inst Oncol IRCCS, Unit Med Phys, IEO, Milan, Italy.
   [Cremonesi, Marta; Garibaldi, Cristina] IEO European Inst Oncol, Radiat Res Unit, IRCSS, Milan, Italy.
   [Penco, Silvia] IEO European Inst Oncol, Div Breast Radiol, IRCSS, Milan, Italy.
   [Galimberti, Viviana Enrica; Intra, Mattia; Veronesi, Paolo] European Inst Oncol IRCCS, Div Breast Surg, IEO, Milan, Italy.
   [Gandini, Sara] IEO European Inst Oncol IRCCS, Dept Expt Oncol, Milan, Italy.
   [Barberis, Massimo; Renne, Giuseppe] IEO European Inst Oncol IRCCS, Pathol Dept, Milan, Italy.
   [Veronesi, Paolo; Jereczek-Fossa, Barbara Alicja] Univ Milan, Dept Oncol & Hematooncol, Milan, Italy.
   [Orecchia, Roberto] European Inst Oncol IRCCS, Sci Directorate, Milan, Italy.
C3 IRCCS European Institute of Oncology (IEO); IRCCS European Institute of Oncology (IEO); IRCCS European Institute of Oncology (IEO); IRCCS European Institute of Oncology (IEO); IRCCS European Institute of Oncology (IEO); University of Milan; IRCCS European Institute of Oncology (IEO)
RP Leonardi, MC (corresponding author), European Inst Oncol IRCCS, Dept Radiat Oncol, I-20141 Milan, Italy.
EM cristina.leonardi@ieo.it
FU AIRC [23118]
CR Unknown -, 2006, CLIN ADV HEMATOL ONCOL, V4, P719
   Blitzblau Rachel C, 2015, PRACT RADIAT ONCOL, V5, Pe513, DOI 10.1016/j.prro.2015.02.002
   Bondiau PY, 2013, INT J RADIAT ONCOL, V85, P1193, DOI 10.1016/j.ijrobp.2012.10.034
   Bondiau PY, 2009, INT J RADIAT ONCOL, V75, P1041, DOI 10.1016/j.ijrobp.2008.12.037
   Bourgier C, 2011, CLIN TRANSL ONCOL, V13, P446, DOI 10.1007/s12094-011-0681-2
   Charaghvandi RK, 2017, BMC CANCER, V17, P0, DOI 10.1186/s12885-017-3144-5
   Chua BH, 2019, BREAST, V48, PS69, DOI 10.1016/S0960-9776(19)31128-2
   Corradini S, 2019, CRIT REV ONCOL HEMAT, V141, P102, DOI 10.1016/j.critrevonc.2019.06.003
   CTCAE, 2010, COMM TERM CRIT ADV E, V0, P0
   Dayes I, 2012, CLIN ONCOL (R COLL RADIOL), V24, P488, DOI 10.1016/j.clon.2012.05.003
   Early Breast Canc Trialists Collab, 2011, LANCET, V378, P1707, DOI 10.1016/S0140-6736(11)61629-2
   Folkert MR, 2017, ADV DRUG DELIVER REV, V109, P3, DOI 10.1016/j.addr.2016.11.005
   Guidolin K, 2019, CURR ONCOL, V26, P0, DOI 10.3747/co.26.4479
   Haviland JS, 2013, LANCET ONCOL, V14, P1086, DOI 10.1016/S1470-2045(13)70386-3
   Horton JK, 2015, INT J RADIAT ONCOL, V92, P846, DOI 10.1016/j.ijrobp.2015.03.007
   Huang E, 2002, CANCER, V95, P2059, DOI 10.1002/cncr.10952
   Hughes KS, 2013, J CLIN ONCOL, V31, P2382, DOI 10.1200/JCO.2012.45.2615
   Kesson EM, 2012, BMJ-BRIT MED J, V344, P0, DOI 10.1136/bmj.e2718
   Kirova YM, 2009, INT J RADIAT ONCOL, V75, P76, DOI 10.1016/j.ijrobp.2008.11.005
   Le Tourneau C, 2009, JNCI-J NATL CANCER I, V101, P708, DOI 10.1093/jnci/djp079
   Leach MO, 2005, LANCET, V365, P1769, DOI 10.1016/S0140-6736(05)66481-1
   Leonardi MC, 2013, RADIOTHER ONCOL, V106, P21, DOI 10.1016/j.radonc.2012.10.018
   Lightowlers SV, 2017, EUR J CANCER, V82, P184, DOI 10.1016/j.ejca.2017.06.014
   Lischalk JW, 2018, ADV RADIAT ONCOL, V3, P447, DOI 10.1016/j.adro.2018.05.002
   Nichols E, 2017, INT J RADIAT ONCOL, V97, P747, DOI 10.1016/j.ijrobp.2016.11.030
   Nichols EM, 2010, INT J RADIAT ONCOL, V77, P197, DOI 10.1016/j.ijrobp.2009.04.063
   Nioutsikou E, 2008, MED PHYS, V35, P1232, DOI 10.1118/1.2842074
   Ortholan C, 2005, INT J RADIAT ONCOL, V61, P154, DOI 10.1016/j.ijrobp.2004.04.059
   Palta M, 2012, INT J RADIAT ONCOL, V82, P37, DOI 10.1016/j.ijrobp.2010.09.041
   Poleszczuk J, 2017, BREAST CANCER RES, V19, P0, DOI 10.1186/s13058-017-0870-1
   Polgár C, 2013, RADIOTHER ONCOL, V108, P197, DOI 10.1016/j.radonc.2013.05.008
   Rovea P, 2015, CLIN BREAST CANCER, V15, P270, DOI 10.1016/j.clbc.2014.12.011
   Scorsetti M, 2016, BREAST, V26, P11, DOI 10.1016/j.breast.2015.12.002
   Seppenwoolde Y, 2007, MED PHYS, V34, P2774, DOI 10.1118/1.2739811
   Smith BD, 2011, INT J RADIAT ONCOL, V81, P59, DOI 10.1016/j.ijrobp.2010.04.042
   Smith BD, 2009, J AM COLL SURGEONS, V209, P269, DOI 10.1016/j.jamcollsurg.2009.02.066
   Strnad V, 2016, LANCET, V387, P229, DOI 10.1016/S0140-6736(15)00471-7
   Tiberi D, 2020, CURR ONCOL, V27, P155, DOI 10.3747/co.27.6059
   Timmerman RD, 2018, JAMA ONCOL, V4, P1263, DOI 10.1001/jamaoncol.2018.1251
   van der Leij F, 2015, RADIOTHER ONCOL, V114, P322, DOI 10.1016/j.radonc.2015.02.002
   Veronesi U, 2001, ANN ONCOL, V12, P997, DOI 10.1023/A:1011136326943
   Vicini FA, 2007, INT J RADIAT ONCOL, V69, P1124, DOI 10.1016/j.ijrobp.2007.04.033
   Whelan TJ, 2010, NEW ENGL J MED, V362, P513, DOI 10.1056/NEJMoa0906260
   White J, 2016, INT J RADIAT ONCOL, V95, P1460, DOI 10.1016/j.ijrobp.2016.03.037
   Wong KH, 2007, TECHNOL CANCER RES T, V6, P589, DOI 10.1177/153303460700600601
   Yarnold J, 2005, RADIOTHER ONCOL, V75, P9, DOI 10.1016/j.radonc.2005.01.005
   Yoo S, 2015, J APPL CLIN MED PHYS, V16, P183, DOI 10.1120/jacmp.v16i1.5126
NR 47
TC 5
Z9 5
U1 0
U2 1
PU BMC
PI LONDON
PA CAMPUS, 4 CRINAN ST, LONDON N1 9XW, ENGLAND
SN 
EI 1471-2407
J9 BMC CANCER
JI BMC Cancer
PD APR 2
PY 2022
VL 22
IS 1
BP 
EP 
DI 10.1186/s12885-022-09305-w
PG 12
WC Oncology
SC Oncology
GA 0F5XQ
UT WOS:000777432600006
PM 35366825
DA 2024-03-01
ER

PT J
AU Li, Y
   Lv, XN
   Wang, B
   Xu, ZX
   Wang, YC
   Gao, S
   Hou, DL
AF Li, Ye
   Lv, Xinna
   Wang, Bing
   Xu, Zexuan
   Wang, Yichuan
   Gao, Shan
   Hou, Dailun
TI Differentiating EGFR from ALK mutation status using radiomics signature based on MR sequences of brain metastasis
SO EUROPEAN JOURNAL OF RADIOLOGY
LA English
DT Article
DE Brain metastasis; Radiomics; Magnetic resonance imaging; Machine learning
ID cell lung-cancer; factor receptor mutation; texture analysis; adenocarcinoma; prediction; diagnosis; never
AB Purpose: More and more small brain metastases (BMs) in asymptomatic patients can be detected even prior to their primary lung cancer with the development of MRI. The aim of this study was to develop a predictive radiomics model to identify epidermal growth factor receptor (EGFR) and anaplastic lymphoma kinase (ALK) mutation status in BM and explore the optimal MR sequence for predication. Methods: This retrospective study included 186 patients with proven BM of lung cancer (training cohort: 70 patients with EGFR mutations and 65 patients with ALK rearrangements; testing cohort: 26 patients with EGFR mutations and 25 patients with ALK rearrangements). Radiomics features were separately extracted from contrast-enhanced T1-weighted imaging (T1-CE), T2 fluid-attenuated inversion recovery (T2-FLAIR) and T2WI sequences. The model for three MR sequences were constructed using a random forest classifier. ROC curves were used to validate the capability of the models in the training and testing cohorts. Results: The AUCs of the T2-FLAIR model were significantly higher than those of the T1-CE model in training cohort (0.991 versus 0.954) and testing cohort (0.950 versus 0.867) and much higher than those of the T2WI model in training cohort (0.991 versus 0.880) and testing cohort (0.950 versus 0.731). Besides, the F1 scores of the T1-CE model were slightly higher than the T2-FLAIR model and much higher than the T2WI model in two cohorts. Conclusion: T2-FLAIR and T1-CE radiomics models that can be used as noninvasive tools for identifying EGFR and ALK mutation status are helpful to guide therapeutic strategies.
C1 [Li, Ye; Lv, Xinna; Xu, Zexuan; Hou, Dailun] Capital Med Univ, Beijing Chest Hosp, Dept Radiol, Beijing 101149, Peoples R China.
   [Wang, Bing; Wang, Yichuan; Gao, Shan] Beijing TB & Thorac Tumor Res Inst, Dept Radiol, Beijing 101149, Peoples R China.
C3 Capital Medical University
RP Hou, DL (corresponding author), Capital Med Univ, Beijing Chest Hosp, Dept Radiol, Beijing 101149, Peoples R China.
EM hou.dl@mail.ccmu.edu.cn
CR Ali A, 2013, CURR ONCOL, V20, PE300, DOI 10.3747/co.20.1481
   Béresová M, 2018, MAGN RESON MATER PHY, V31, P285, DOI 10.1007/s10334-017-0653-9
   Chang C, 2021, FRONT ONCOL, V11, P0, DOI 10.3389/fonc.2021.603882
   Chapman AM, 2016, LUNG CANCER, V102, P122, DOI 10.1016/j.lungcan.2016.10.010
   Chen BT, 2020, MAGN RESON IMAGING, V69, P49, DOI 10.1016/j.mri.2020.03.002
   Cheng B, 2022, EUR RADIOL, V32, P5869, DOI 10.1007/s00330-022-08673-y
   Choe J, 2021, EUR J RADIOL, V139, P0, DOI 10.1016/j.ejrad.2021.109710
   DeVries Z, 2021, SPINE J, V21, P1135, DOI 10.1016/j.spinee.2021.02.007
   Di Lorenzo R, 2017, THER ADV MED ONCOL, V9, P781, DOI 10.1177/1758834017736252
   Ilie M, 2014, ANN TRANSL MED, V2, P0, DOI 10.3978/j.issn.2305-5839.2014.08.11
   Imyanitov EN, 2021, CRIT REV ONCOL HEMAT, V157, P0, DOI 10.1016/j.critrevonc.2020.103194
   Imyanitov EN, 2016, MOL DIAGN THER, V20, P401, DOI 10.1007/s40291-016-0213-4
   Langen KJ, 2017, NAT REV NEUROL, V13, P279, DOI 10.1038/nrneurol.2017.44
   Li HL, 2020, FRONT ONCOL, V10, P0, DOI 10.3389/fonc.2020.00057
   Li YJ, 2018, SCI REP-UK, V8, P0, DOI 10.1038/s41598-018-36421-0
   Li ZJ, 2016, MAGN RESON MED, V76, P1410, DOI 10.1002/mrm.26029
   Lin XL, 2015, J CLIN ONCOL, V33, P3475, DOI 10.1200/JCO.2015.60.9503
   Liu Y, 2016, RADIOLOGY, V280, P271, DOI 10.1148/radiol.2016151455
   Ma DN, 2020, ONCOTARGETS THER, V13, P6927, DOI 10.2147/OTT.S257798
   Ma WJ, 2016, J HEMATOL ONCOL, V9, P0, DOI 10.1186/s13045-016-0277-y
   Malapelle U, 2013, CANCER CYTOPATHOL, V121, P552, DOI 10.1002/cncy.21322
   Nardone V, 2016, CUREUS J MED SCIENCE, V8, P0, DOI 10.7759/cureus.584
   Nolan Craig, 2018, HANDB CLIN NEUROL, V149, P3, DOI 10.1016/B978-0-12-811161-1.00001-3
   Norden AD, 2005, CURR OPIN NEUROL, V18, P654
   Ortiz-Ramón R, 2017, IEEE ENG MED BIO, V0, PP493, DOI 10.1109/EMBC.2017.8036869
   Rangachari D, 2015, LUNG CANCER, V88, P108, DOI 10.1016/j.lungcan.2015.01.020
   Reungwetwattana T, 2012, CLIN LUNG CANCER, V13, P252, DOI 10.1016/j.cllc.2011.09.004
   Rodig SJ, 2009, CLIN CANCER RES, V15, P5216, DOI 10.1158/1078-0432.CCR-09-0802
   Saito S, 2017, CANCER BIOL THER, V18, P359, DOI 10.1080/15384047.2017.1323580
   Saito T, 2015, PLOS ONE, V10, P0, DOI 10.1371/journal.pone.0118432
   Soffietti R, 2006, EUR J NEUROL, V13, P674, DOI 10.1111/j.1468-1331.2006.01506.x
   Song L, 2020, FRONT ONCOL, V10, P0, DOI 10.3389/fonc.2020.00369
   Sun LN, 2011, J EXP CLIN CANC RES, V30, P0, DOI 10.1186/1756-9966-30-30
   Taniguchi K, 2008, CANCER SCI, V99, P929, DOI 10.1111/j.1349-7006.2008.00782.x
   Tu WT, 2019, LUNG CANCER, V132, P28, DOI 10.1016/j.lungcan.2019.03.025
   van Timmeren JE, 2020, INSIGHTS IMAGING, V11, P0, DOI 10.1186/s13244-020-00887-2
   Wang GY, 2021, EUR RADIOL, V31, P4538, DOI 10.1007/s00330-020-07614-x
   Wang S, 2019, EUR RESPIR J, V53, P0, DOI 10.1183/13993003.00986-2018
   Zhang LW, 2018, TRANSL ONCOL, V11, P94, DOI 10.1016/j.tranon.2017.10.012
   Zhao SJ, 2021, TRANSL LUNG CANCER R, V10, P0, DOI 10.21037/tlcr-20-361
NR 40
TC 10
Z9 11
U1 3
U2 5
PU ELSEVIER IRELAND LTD
PI CLARE
PA ELSEVIER HOUSE, BROOKVALE PLAZA, EAST PARK SHANNON, CO, CLARE, 00000, IRELAND
SN 0720-048X
EI 1872-7727
J9 EUR J RADIOL
JI Eur. J. Radiol.
PD OCT 15
PY 2022
VL 155
IS 
BP 
EP 
DI 10.1016/j.ejrad.2022.110499
PG 7
WC Radiology, Nuclear Medicine & Medical Imaging
SC Radiology, Nuclear Medicine & Medical Imaging
GA 7U0BT
UT WOS:000911804400007
PM 36049410
DA 2024-03-01
ER

PT J
AU Varriano, G
   Guerriero, P
   Santone, A
   Mercaldo, F
   Brunese, L
AF Varriano, Giulia
   Guerriero, Pasquale
   Santone, Antonella
   Mercaldo, Francesco
   Brunese, Luca
TI Explainability of radiomics through formal methods
SO COMPUTER METHODS AND PROGRAMS IN BIOMEDICINE
LA English
DT Article; Early Access
DE Radiomics; Explainability; Formal methods; Model checking; Artificial intelligence; COVID-19
ID idiopathic pulmonary-fibrosis; features
AB Background and Objective: Artificial Intelligence has proven to be effective in radiomics. The main problem in using Artificial Intelligence is that researchers and practitioners are not able to know how the predictions are generated. This is currently an open issue because results' explainability is advantageous in understanding the reasoning behind the model, both for patients than for implementing a feedback mechanism for medical specialists using decision support systems. Methods : Addressing transparency issues related to the Artificial Intelligence field, the innovative technique of Formal methods use a mathematical logic reasoning to produce an automatic, quick and reliable diagnosis. In this paper we analyze results given by the adoption of Formal methods for the diagnosis of the Coronavirus disease: specifically, we want to analyse and understand, in a more medical way, the meaning of some radiomic features to connect them with clinical or radiological evidences. Results : In particular, the usage of Formal methods allows the authors to do statistical analysis on the feature value distributions, to do pattern recognition on disease models, to generalize the model of a disease and to reach high performances of results and interpretation of them. A further step for explainability can be accounted by the localization and selection of the most important slices in a multi-slice approach. Conclusions : In conclusion, we confirmed the clinical significance of some First order features as Skewness and Kurtosis. On the other hand, we suggest to decline the use of the Minimum feature because of its intrinsic connection with the Computational Tomography exam of the lung.
C1 [Varriano, Giulia; Guerriero, Pasquale; Santone, Antonella; Mercaldo, Francesco; Brunese, Luca] Univ Molise, Dept Med & Hlth Sci V Tiberio, I-86100 Campobasso, Italy.
C3 University of Molise
RP Varriano, G (corresponding author), Univ Molise, Dept Med & Hlth Sci V Tiberio, I-86100 Campobasso, Italy.
EM giulia.varriano@unimol.it; pasquale.guerriero@unimol.it; antonella.santone@unimol.it; francesco.mercaldo@unimol.it; luca.brunese@unimol.it
CR Ardakani AA, 2021, COMPUT METH PROG BIO, V0, P0
   Bonyár A, 2015, INT SYM DES TECH ELE, V0, PP25, DOI 10.1109/SIITME.2015.7342289
   Brown PJ, 2019, EUR J NUCL MED MOL I, V46, P2790, DOI 10.1007/s00259-019-04495-1
   Brunese Luca, 2020, PROCEDIA COMPUT SCI, V176, P2212, DOI 10.1016/j.procs.2020.09.258
   Brunese L, 2020, COMPUT METH PROG BIO, V196, P0, DOI 10.1016/j.cmpb.2020.105608
   Civit-Masot J, 2020, APPL SCI-BASEL, V10, P0, DOI 10.3390/app10134640
   Clarke Jr EM, 2018, MODEL CHECKING, V0, P0
   Demsar J, 2013, J MACH LEARN RES, V14, P2349
   Dercle L, 2017, SCI REP-UK, V7, P0, DOI 10.1038/s41598-017-08310-5
   Fornacon-Wood I, 2020, EUR RADIOL, V30, P6241, DOI 10.1007/s00330-020-06957-9
   Gradara S, 2006, J COMPUT SYST SCI, V72, P1397, DOI 10.1016/j.jcss.2006.03.003
   Guidotti R, 2019, ACM COMPUT SURV, V51, P0, DOI 10.1145/3236009
   Kim D, 2021, TOMOGRAPHY, V7, P477, DOI 10.3390/tomography7030041
   Kim HJ, 2015, ACAD RADIOL, V22, P70, DOI 10.1016/j.acra.2014.08.004
   Li YM, 2018, EUR RADIOL, V28, P356, DOI 10.1007/s00330-017-4964-z
   Mascalchi M, 2017, J THORAC DIS, V9, P3319, DOI 10.21037/jtd.2017.08.17
   Mezard Marc, 2018, EUROPHYSICS NEWS, V49, P26, DOI 10.1051/epn/2018505
   Moura L, 2021, EAI ENDORSED T BIOEN, V0, P0
   PyRadiomics, 2017, COMP RAD SYST DEC RA, V0, P0
   Rajaraman S, 2020, DIAGNOSTICS, V10, P0, DOI 10.3390/diagnostics10060358
   Santone A, 2003, IEEE T SOFTWARE ENG, V29, P510, DOI 10.1109/TSE.2003.1205179
   Santone A, 1900, V11, V0, P293
   Santone A, 2013, SCI COMPUT PROGRAM, V78, P1346, DOI 10.1016/j.scico.2012.07.015
   Sorantin E, 2022, PEDIATR RADIOL, V52, P2074, DOI 10.1007/s00247-021-05177-7
   Stefano A, 2020, DIAGNOSTICS, V10, P0, DOI 10.3390/diagnostics10050306
   Witten IH, 2005, DATA MINING, V2, P0
   Wu QX, 2020, THERANOSTICS, V10, P7231, DOI 10.7150/thno.46428
   Zannos S, 2002, GODFREY HOUNSFIELD I, V0, P0
   Zhang PY, 2020, DIAGNOSTICS, V10, P0, DOI 10.3390/diagnostics10110901
   Zwanenburg A, 2020, RADIOLOGY, V295, P328, DOI 10.1148/radiol.2020191145
NR 30
TC 2
Z9 3
U1 3
U2 5
PU ELSEVIER IRELAND LTD
PI CLARE
PA ELSEVIER HOUSE, BROOKVALE PLAZA, EAST PARK SHANNON, CO, CLARE, 00000, IRELAND
SN 0169-2607
EI 1872-7565
J9 COMPUT METH PROG BIO
JI Comput. Meth. Programs Biomed.
PD 2022 JUN
PY 2022
VL 220
IS 
BP 
EP 
DI 10.1016/j.cmpb.2022.106824
EA APR 2022
PG 17
WC Computer Science, Interdisciplinary Applications; Computer Science, Theory & Methods; Engineering, Biomedical; Medical Informatics
SC Computer Science; Engineering; Medical Informatics
GA 1G4KM
UT WOS:000795817800009
PM 35483269
DA 2024-03-01
ER

PT J
AU Bi, XA
   Xing, ZX
   Zhou, WY
   Li, L
   Xu, LY
AF Bi, Xia-An
   Xing, Zhaoxu
   Zhou, Wenyan
   Li, Lou
   Xu, Luyun
TI Pathogeny Detection for Mild Cognitive Impairment via Weighted Evolutionary Random Forest With Brain Imaging and Genetic Data
SO IEEE JOURNAL OF BIOMEDICAL AND HEALTH INFORMATICS
LA English
DT Article
DE Correlation; Random forests; Bioinformatics; Functional magnetic resonance imaging; Feature extraction; Imaging; Radio frequency; Imaging genetics; mild cognitive impair- ment; weighted evolutionary random forest
ID dimensionality reduction; classification; connectivity; selection; progress; fmri
AB Medical imaging technology and gene sequencing technology have long been widely used to analyze the pathogenesis and make precise diagnoses of mild cognitive impairment (MCI). However, few studies involve the fusion of radiomics data with genomics data to make full use of the complementarity between different omics to detect pathogenic factors of MCI. This paper performs multimodal fusion analysis based on functional magnetic resonance imaging (fMRI) data and single nucleotide polymorphism (SNP) data of MCI patients. In specific, first, using correlation analysis methods on sequence information of regions of interests (ROIs) and digitalized gene sequences, the fusion features of samples are constructed. Then, introducing weighted evolution strategy into ensemble learning, a novel weighted evolutionary random forest (WERF) model is built to eliminate the inefficient features. Consequently, with the help of WERF, an overall multimodal data analysis framework is established to effectively identify MCI patients and extract pathogenic factors. Based on the data of MCI patients from the ADNI database and compared with some existing popular methods, the superiority in performance of the framework is verified. Our study has great potential to be an effective tool for pathogenic factors detection of MCI.
C1 [Bi, Xia-An; Xing, Zhaoxu; Zhou, Wenyan; Li, Lou] Hunan Normal Univ, Hunan Prov Key Lab Intelligent Comp & Language, Changsha 410081, Peoples R China.
   [Bi, Xia-An; Xing, Zhaoxu; Zhou, Wenyan; Li, Lou] Hunan Normal Univ, Coll Informat Sci & Engn, Changsha 410081, Peoples R China.
   [Bi, Xia-An; Xing, Zhaoxu; Zhou, Wenyan; Li, Lou] Hunan Xiangjiang Artificial Intelligence Acad, Changsha 410081, Peoples R China.
   [Xu, Luyun] Hunan Normal Univ, Coll Business, Changsha 410081, Peoples R China.
C3 Hunan Normal University; Hunan Normal University; Hunan Normal University
RP Bi, XA (corresponding author), Hunan Normal Univ, Hunan Prov Key Lab Intelligent Comp & Language, Changsha 410081, Peoples R China.; Xu, LY (corresponding author), Hunan Normal Univ, Coll Business, Changsha 410081, Peoples R China.
EM bixiaan@hnu.edu.cn; xingzhaox-uhnnu@163.com; zhouwenyanhnnu@163.com; lilouhnnu@163.com; xuluyun@hunnu.edu.cn
FU National Natural Science Foundation of China [62072173]; Natural Science Foundation of Hunan Province, China [2020JJ4432]; Key Scientific Research Projects of Department of Education of Hunan Province [20A296]; Key Open Project of Key Laboratory of Data Science and Intelligence Education (Hainan Normal University), Ministry of Education [DSIE202101]; Hunan Provincial Science and Technology Project Foundation [2018TP1018]; Innovation and Entrepreneurship Training Program of Hunan Xiangjiang Artificial Intelligence Academy
CR Basaia S, 2019, NEUROIMAGE-CLIN, V21, P0, DOI 10.1016/j.nicl.2018.101645
   Binder JR, 2011, NEUROIMAGE, V54, P1465, DOI 10.1016/j.neuroimage.2010.09.048
   Bogdan R, 2017, BIOL PSYCHIAT, V82, P165, DOI 10.1016/j.biopsych.2016.12.030
   Bottero V, 2019, INT J MOL SCI, V20, P0, DOI 10.3390/ijms20215403
   Cao P, 2017, COMPUT BIOL MED, V91, P21, DOI 10.1016/j.compbiomed.2017.10.002
   Chen X, 2019, PLOS COMPUT BIOL, V15, P0, DOI 10.1371/journal.pcbi.1007209
   Chen YP, 2018, NEUROSCI LETT, V686, P205, DOI 10.1016/j.neulet.2018.08.024
   Cui L, 2021, FRONT AGING NEUROSCI, V13, P0, DOI 10.3389/fnagi.2021.684918
   Du L, 2020, MED IMAGE ANAL, V61, P0, DOI 10.1016/j.media.2020.101656
   Du L, 2019, BIOINFORMATICS, V35, PI474, DOI 10.1093/bioinformatics/btz320
   Du L, 2018, BIOINFORMATICS, V34, P278, DOI 10.1093/bioinformatics/btx594
   Fang J, 2018, IEEE T MED IMAGING, V37, P860, DOI 10.1109/TMI.2017.2783244
   Gorecki Tomasz, 2016, STATISTICS IN TRANSITION NEW SERIES, V17, P449
   Hao XK, 2020, MED IMAGE ANAL, V60, P0, DOI 10.1016/j.media.2019.101625
   Hernandez-Dominguez Laura, 2018, ALZHEIMERS DEMENT (AMST), V10, P260, DOI 10.1016/j.dadm.2018.02.004
   Khazaee A, 2016, BRAIN IMAGING BEHAV, V10, P799, DOI 10.1007/s11682-015-9448-7
   Lavrencic LM, 2019, AUST J PSYCHOL, V71, P249, DOI 10.1111/ajpy.12241
   Lebedeva AK, 2017, FRONT AGING NEUROSCI, V9, P0, DOI 10.3389/fnagi.2017.00013
   Lee Eunjee, 2017, ALZHEIMERS DEMENT (AMST), V8, P86, DOI 10.1016/j.dadm.2017.04.004
   Lei BY, 2020, MED IMAGE ANAL, V61, P0, DOI 10.1016/j.media.2020.101652
   Lei BY, 2016, FRONT AGING NEUROSCI, V8, P0, DOI 10.3389/fnagi.2016.00077
   Lei Yimeng, 2017, JOURNAL OF CHINA MEDICAL UNIVERSITY, V46, P848, DOI 10.12007/j.issn.0258-4646.2017.09.018
   Li A, 2020, NAT MED, V26, P558, DOI 10.1038/s41591-020-0793-8
   Li H, 2020, IEEE T MED IMAGING, V39, P3053, DOI 10.1109/TMI.2020.2986242
   Lin C, 2017, APPL ENERG, V194, P560, DOI 10.1016/j.apenergy.2016.05.065
   Liu S, 2020, BRIT J PSYCHIAT, V216, P267, DOI 10.1192/bjp.2019.127
   Min WW, 2018, BIOINFORMATICS, V34, P3479, DOI 10.1093/bioinformatics/bty362
   Müller-Gerards D, 2019, ALZH DEMENT-DADM, V11, P221, DOI 10.1016/j.dadm.2019.01.007
   Nanni L, 2018, J NEUROSCI METH, V302, P42, DOI 10.1016/j.jneumeth.2017.11.002
   Paul A, 2018, IEEE T IMAGE PROCESS, V27, P4012, DOI 10.1109/TIP.2018.2834830
   Porter T, 2018, PERS MED PSYCHIAT, V7, P14, DOI 10.1016/j.pmip.2018.03.001
   Ruan HT, 2020, SCHIZOPHR RES, V215, P181, DOI 10.1016/j.schres.2019.10.034
   Saccà V, 2019, BRAIN IMAGING BEHAV, V13, P1103, DOI 10.1007/s11682-018-9926-9
   Sacha D, 2017, IEEE T VIS COMPUT GR, V23, P241, DOI 10.1109/TVCG.2016.2598495
   Salamanca L, 2019, GLIA, V67, P1496, DOI 10.1002/glia.23623
   Schaffer AE, 2018, NAT GENET, V50, P1093, DOI 10.1038/s41588-018-0166-0
   Singh P, 2020, NETW MODEL ANAL HLTH, V9, P1
   Son SJ, 2017, PLOS ONE, V12, P0, DOI 10.1371/journal.pone.0173426
   Tanveer M, 2020, ACM T MULTIM COMPUT, V16, P0, DOI 10.1145/3344998
   Tong T, 2017, PATTERN RECOGN, V63, P171, DOI 10.1016/j.patcog.2016.10.009
   Valencia D, 2019, ADV DATA ANAL CLASSI, V13, P1083, DOI 10.1007/s11634-019-00360-z
   Varatharajah Y, 2019, SCI REP-UK, V9, P0, DOI 10.1038/s41598-019-38793-3
   Wang CC, 2019, J CHEM INF MODEL, V59, P1668, DOI 10.1021/acs.jcim.9b00129
   Wang L, 2019, PLOS COMPUT BIOL, V15, P0, DOI 10.1371/journal.pcbi.1006865
   Wang ML, 2019, BIOINFORMATICS, V35, P1948, DOI 10.1093/bioinformatics/bty911
   Wang M, 2019, IEEE ACCESS, V7, P35001, DOI 10.1109/ACCESS.2019.2903332
   Yuan H, 2020, J AFFECT DISORDERS, V260, P490, DOI 10.1016/j.jad.2019.09.041
   Zhang H, 2020, FRONT NEUROL, V11, P0, DOI 10.3389/fneur.2020.00178
   Zou T, 2019, PSYCHOGERIATRICS, V19, P574, DOI 10.1111/psyg.12440
NR 49
TC 4
Z9 4
U1 3
U2 33
PU IEEE-INST ELECTRICAL ELECTRONICS ENGINEERS INC
PI PISCATAWAY
PA 445 HOES LANE, PISCATAWAY, NJ 08855-4141 USA
SN 2168-2194
EI 2168-2208
J9 IEEE J BIOMED HEALTH
JI IEEE J. Biomed. Health Inform.
PD JUL 15
PY 2022
VL 26
IS 7
BP 3068
EP 3079
DI 10.1109/JBHI.2022.3151084
PG 12
WC Computer Science, Information Systems; Computer Science, Interdisciplinary Applications; Mathematical & Computational Biology; Medical Informatics
SC Computer Science; Mathematical & Computational Biology; Medical Informatics
GA 2P6EU
UT WOS:000819832600024
PM 35157601
DA 2024-03-01
ER

PT J
AU Wan, Y
   Zhou, SQ
   Zhang, Y
   Deng, XQ
   Xu, L
AF Wan, Yun
   Zhou, Shuqin
   Zhang, Ying
   Deng, Xianqin
   Xu, Li
TI Radiomic Analysis of ContrastEnhanced MRI Predicts DNA CopyNumber Subtype and Outcome in Lower-Grade Gliomas
SO ACADEMIC RADIOLOGY
LA English
DT Article
DE Nomogram; Glioma; Radiogenomics; DNA copy number variations
ID molecular markers; lung-cancer; radiogenomics; validation; genome; scale; model
AB Rationale and Objectives: DNA copy-number (CN)2-subtype impairs outcomes in patients with lower-grade gliomas (LGG). We aimed to determine the value of preoperative nomograms integrating radiomic and radiographic (RR) features in predicting DNA copy-number subtype. Methods: Data of 153 consecutive patients were retrospectively analyzed. A total of 1167 radiomics features were extracted from contrast-enhanced MR images. LASSO logistic regression was performed to choose the key features and construct a radiomics signature. Three CN-related RR model were built with multivariate logistic regression. Results: CN2-subtype was associated with shortest median PFS(p <0.001) and OS (p <0.001). The radiomics nomogram, which incorporated the signature (AUC:0.891, OR: 2.345; p = 0.001), extranodular growth (OR: 14.413; p <0.001) and width (OR: 0.194; p = 0.027), distinguished CN2-subtype with an AUC of 0.924(95%CI: 0.869-0.979).The radiomics nomogram, which incorporated the signature (AUC:0.730, OR: 2.408; p = 0.001), hemorrhage (OR: 0.100; p <0.001), poorly-defined margin (OR:4.433; p = 0.001) and volume>=60cm3 (OR: 4.195; p = 0.002) were associated with CN1-subtype (AUC:0.829,95%CI:0.765-0.892).The radiomics nomogram, which incorporated the signature (AUC:0.660, OR: 2.518; p = 0.003), necrosis/cystic(OR:6.975; p = 0.008), hemorrhage (OR:3.723; p = 0.024), poorlydefined margin (OR:0.124; p <0.001) and frontal lobe tumors (OR: 4.870; p <0.001) were associated with CN3-subtype (AUC: 0.837,95%CI: 0.767-0.909).All three RR models showed good discrimination and calibration. Decision curve analysis indicated that all RR models were clinically useful. The average accuracy of the ten-fold cross validation was 92.8% for CN2-subtype, 72.6% for CN1-subtype and 79.0% for CN3-subtype. Conclusion: The shortest PFS and OS was observed in LGG patients with CN2-subtype. The RR models, integrating radiomic and radiographic features, demonstrates good performance for predicting DNA copy-number subtype and clinical outcomes.
C1 [Xu, Li] Guangzhou Univ Chinese Med, Affiliated Hosp 2, 111 Da De Lu, Guangzhou 510120, GP, Peoples R China.
   Guangdong Prov Hosp Chinese Med, 111 Da De Lu, Guangzhou 510120, GP, Peoples R China.
C3 Guangzhou University of Chinese Medicine; Guangzhou University of Chinese Medicine
RP Xu, L (corresponding author), Guangzhou Univ Chinese Med, Affiliated Hosp 2, 111 Da De Lu, Guangzhou 510120, GP, Peoples R China.
EM 985592610@qq.com
CR Altshuler D, 2010, NATURE, V467, P1061, DOI 10.1038/nature09534
   Avanzo M, 2017, PHYS MEDICA, V38, P122, DOI 10.1016/j.ejmp.2017.05.071
   Brat DJ, 2015, NEW ENGL J MED, V372, P2481, DOI 10.1056/NEJMoa1402121
   Butchbach MER, 2016, FRONT MOL BIOSCI, V3, P0, DOI 10.3389/fmolb.2016.00007
   Chai RC, 2019, CARCINOGENESIS, V40, P1229, DOI 10.1093/carcin/bgz102
   Chang Susan M, 2016, AM SOC CLIN ONCOL EDUC BOOK, V35, P75, DOI 10.14694/EDBK_158869
   Chen R, 2016, CURR TREAT OPTION ON, V17, P0, DOI 10.1007/s11864-016-0418-0
   Chen YP, 2019, ANN ONCOL, V30, P68, DOI 10.1093/annonc/mdy470
   Chen ZS, 2020, TRANSL LUNG CANCER R, V9, P280, DOI 10.21037/tlcr.2020.03.13
   Di Noto T, 2019, RADIOL-CARDIOTHORAC, V1, P0, DOI 10.1148/ryct.2019180026
   Goetz LH, 2018, FERTIL STERIL, V109, P952, DOI 10.1016/j.fertnstert.2018.05.006
   Gong J, 2019, PHYS MED BIOL, V64, P0, DOI 10.1088/1361-6560/ab2757
   Gore S, 2021, ACAD RADIOL, V28, P1599, DOI 10.1016/j.acra.2020.06.016
   Gross F, 2017, PROG BIOPHYS MOL BIO, V129, P3, DOI 10.1016/j.pbiomolbio.2017.01.003
   Khoury Muin J, 2012, JOURNAL OF THE NATIONAL CANCER INSTITUTE MONOGRAPHS, V0, PP112, DOI 10.1093/jncimonographs/lgs003
   Lauer S, 2019, CURR GENET, V65, P1287, DOI 10.1007/s00294-019-00980-0
   Liu ZY, 2019, ACAD RADIOL, V26, P1062, DOI 10.1016/j.acra.2018.09.022
   Liu ZY, 2019, THERANOSTICS, V9, P1303, DOI 10.7150/thno.30309
   Muñoz-Hidalgoa L, 2020, NEOPLASIA, V22, P10, DOI 10.1016/j.neo.2019.09.001
   Nowakowska B, 2017, J APPL GENET, V58, P449, DOI 10.1007/s13353-017-0407-4
   Siegal T, 2016, ADV TECH STAND NEURO, V43, P91, DOI 10.1007/978-3-319-21359-0_4
   Siegel RL, 2017, CA-CANCER J CLIN, V67, P7, DOI 10.3322/caac.21387
   Silantyev AS, 2019, CELLS-BASEL, V8, P0, DOI 10.3390/cells8080863
   Thawani R, 2018, LUNG CANCER, V115, P34, DOI 10.1016/j.lungcan.2017.10.015
   van der Gaag M, 2006, SCHIZOPHR RES, V85, P280, DOI 10.1016/j.schres.2006.03.021
   van Timmeren JE, 2020, INSIGHTS IMAGING, V11, P0, DOI 10.1186/s13244-020-00887-2
   Wang SD, 2018, J THORAC ONCOL, V13, P1338, DOI 10.1016/j.jtho.2018.05.037
   Wang XH, 2020, EUR RADIOL, V30, P4595, DOI 10.1007/s00330-020-06768-y
   Weller M, 2015, ACTA NEUROPATHOL, V129, P679, DOI 10.1007/s00401-015-1409-0
   Wong CW, 2020, J THORAC DIS, V12, P5104, DOI 10.21037/jtd-2019-pitd-10
   Wu J, 2018, J RADIAT RES, V59, PI25, DOI 10.1093/jrr/rrx102
   Yip SSF, 2016, PHYS MED BIOL, V61, PR150, DOI 10.1088/0031-9155/61/13/R150
   Zhang HD, 2021, ACAD RADIOL, V28, PE199, DOI 10.1016/j.acra.2020.02.017
   Zhang L, 2021, ACAD RADIOL, V28, PE137, DOI 10.1016/j.acra.2020.03.035
   Zhang SW, 2021, EUR RADIOL, V31, P2094, DOI 10.1007/s00330-020-07350-2
   Zhang YQ, 2019, MED PHYS, V46, P4520, DOI 10.1002/mp.13733
   Zhou H, 2017, NEURO-ONCOLOGY, V19, P862, DOI 10.1093/neuonc/now256
NR 37
TC 1
Z9 1
U1 0
U2 1
PU ELSEVIER SCIENCE INC
PI NEW YORK
PA STE 800, 230 PARK AVE, NEW YORK, NY 10169 USA
SN 1076-6332
EI 1878-4046
J9 ACAD RADIOL
JI Acad. Radiol.
PD SEP 15
PY 2022
VL 29
IS 9
BP E189
EP E196
DI 10.1016/j.acra.2021.10.014
PG 8
WC Radiology, Nuclear Medicine & Medical Imaging
SC Radiology, Nuclear Medicine & Medical Imaging
GA 6M1AP
UT WOS:000888609600003
PM 34916150
DA 2024-03-01
ER

PT J
AU Xu, ZL
   Yang, QW
   Li, MH
   Gu, JB
   Du, CP
   Chen, Y
   Li, BS
AF Xu, Zilong
   Yang, Qiwei
   Li, Minghao
   Gu, Jiabing
   Du, Changping
   Chen, Yang
   Li, Baosheng
TI Predicting HER2 Status in Breast Cancer on Ultrasound Images Using Deep Learning Method
SO FRONTIERS IN ONCOLOGY
LA English
DT Article
DE breast cancer; ultrasound; deep learning; DenseNet; human epidermal growth factor receptor 2
AB PurposeThe expression of human epidermal growth factor receptor 2 (HER2) in breast cancer is critical in the treatment with targeted therapy. A 3-block-DenseNet-based deep learning model was developed to predict the expression of HER2 in breast cancer by ultrasound images. MethodsThe data from 144 breast cancer patients with preoperative ultrasound images and clinical information were retrospectively collected from the Shandong Province Tumor Hospital. An end-to-end 3-block-DenseNet deep learning classifier was built to predict the expression of human epidermal growth factor receptor 2 by ultrasound images. The patients were randomly divided into a training (n = 108) and a validation set (n = 36). ResultsOur proposed deep learning model achieved an encouraging predictive performance in the training set (accuracy = 85.79%, AUC = 0.87) and the validation set (accuracy = 80.56%, AUC = 0.84). The effectiveness of our model significantly exceeded the clinical model and the radiomics model. The score of the proposed model showed significant differences between HER2-positive and -negative expression (p < 0.001). ConclusionsThese results demonstrate that ultrasound images are predictive of HER2 expression through a deep learning classifier. Our method provides a non-invasive, simple, and feasible method for the prediction of HER2 expression without the manual delineation of the regions of interest (ROI). The performance of our deep learning model significantly exceeded the traditional texture analysis based on the radiomics model.
C1 [Xu, Zilong; Gu, Jiabing; Du, Changping; Chen, Yang; Li, Baosheng] Southeast Univ, Sch Comp Sci & Engn, Lab Image Sci & Technol, Nanjing, Peoples R China.
   [Yang, Qiwei; Li, Minghao] Shandong Univ, Sch Med, Lab Radiat Oncol, Jinan, Peoples R China.
   [Li, Baosheng] Shandong First Med Univ, Shandong Canc Hosp & Inst, Dept Radiat Oncol, Jinan, Peoples R China.
   [Li, Baosheng] Shandong Acad Med Sci, Jinan, Peoples R China.
C3 Southeast University - China; Shandong University; Shandong First Medical University & Shandong Academy of Medical Sciences; Shandong First Medical University & Shandong Academy of Medical Sciences; University of Jinan
RP Li, BS (corresponding author), Southeast Univ, Sch Comp Sci & Engn, Lab Image Sci & Technol, Nanjing, Peoples R China.; Li, BS (corresponding author), Shandong First Med Univ, Shandong Canc Hosp & Inst, Dept Radiat Oncol, Jinan, Peoples R China.; Li, BS (corresponding author), Shandong Acad Med Sci, Jinan, Peoples R China.
EM bsli@sdfmu.edu.cn
FU National Key Research and Development Program of China [2016YFC0105106]; academic promotion program of Shandong First Medical University [2019LJ004]; National Natural Science Foundation of China [81530060]; State's Key Project of Research and Development Plan [2017YFC0109202, 2017YFA0104302]; National Natural Science Foundation [61871117]
CR Braman N, 2019, JAMA NETW OPEN, V2, P0, DOI 10.1001/jamanetworkopen.2019.2561
   Bressert E, 2012, SCIPY AND NUMPY: AN OVERVIEW FOR DEVELOPERS, V0, P0
   Chen Y, 2014, IEEE T MED IMAGING, V33, P2271, DOI 10.1109/TMI.2014.2336860
   Conti A, 2021, SEMIN CANCER BIOL, V72, P238, DOI 10.1016/j.semcancer.2020.04.002
   Cui H, 2021, ASIA-PAC J CLIN ONCO, V17, PE176, DOI 10.1111/ajco.13397
   Donoho DL, 2006, IEEE T INFORM THEORY, V52, P1289, DOI 10.1109/TIT.2006.871582
   Ellis CM, 2005, J CLIN PATHOL, V58, P710, DOI 10.1136/jcp.2004.023424
   Garduño E, 2011, INVERSE PROBL, V27, P0, DOI 10.1088/0266-5611/27/5/055006
   Goodfellow I, 2016, ADAPT COMPUT MACH LE, V0, P163
   Han S, 2017, PHYS MED BIOL, V62, P7714, DOI 10.1088/1361-6560/aa82ec
   He KM, 2016, PROC CVPR IEEE, V0, PP770, DOI 10.1109/CVPR.2016.90
   Huang G, 2017, PROC CVPR IEEE, V0, PP2261, DOI 10.1109/CVPR.2017.243
   Huang YQ, 2016, J CLIN ONCOL, V34, P2157, DOI 10.1200/JCO.2015.65.9128
   Jensen JA, 2007, PROG BIOPHYS MOL BIO, V93, P153, DOI 10.1016/j.pbiomolbio.2006.07.025
   Kornecki A, 2011, CAN ASSOC RADIOL J, V62, P31, DOI 10.1016/j.carj.2010.07.006
   Krizhevsky Alex, 2017, COMMUNICATIONS OF THE ACM, V60, P84, DOI 10.1145/3065386
   Krizhevsky A, 2017, COMMUN ACM, V60, P84, DOI 10.1145/3065386
   Liu J, 2018, IEEE T CIRC SYST VID, V28, P1232, DOI 10.1109/TCSVT.2016.2643009
   Liu J, 2017, IEEE T MED IMAGING, V36, P2499, DOI 10.1109/TMI.2017.2739841
   Lv RC, 2017, ACS NANO, V11, P1064, DOI 10.1021/acsnano.6b07990
   McHugh ML, 2013, BIOCHEM MEDICA, V23, P143, DOI 10.11613/BM.2013.018
   McKnight PE, 2010, MANN-WHITNEY U TEST, V0, P0, DOI 10.1002/9780470479216.CORPSY0524
   Mitri Zahi, 2012, CHEMOTHER RES PRACT, V2012, P743193, DOI 10.1155/2012/743193
   Nielsen TO, 2004, CLIN CANCER RES, V10, P5367, DOI 10.1158/1078-0432.CCR-04-0220
   Parekh VS, 2019, EXPERT REV PRECIS ME, V4, P59, DOI 10.1080/23808993.2019.1585805
   Pedregosa F, 2011, J MACH LEARN RES, V12, P2825
   Quartino AL, 2019, CANCER CHEMOTH PHARM, V83, P329, DOI 10.1007/s00280-018-3728-z
   Selvaraju RR, 2017, IEEE I CONF COMP VIS, V0, PP618, DOI 10.1109/ICCV.2017.74
   Shang WT, 2017, ADV MATER, V29, P0, DOI 10.1002/adma.201604381
   Simonyan K, 2015, ARXIV, V0, P0
   Software Google, 2021, TENS, V0, P0
   Software Python Software Foundation, 2021, SOFTW PYTH, V0, P0
   Szegedy C, 2015, PROC CVPR IEEE, V0, PP1, DOI 10.1109/CVPR.2015.7298594
   van Steenhoven JEC, 2020, ANN SURG ONCOL, V27, P3402, DOI 10.1245/s10434-020-08356-2
   Wang S, 2019, EUR RESPIR J, V53, P0, DOI 10.1183/13993003.00986-2018
   Wang S, 2019, RADIOTHER ONCOL, V132, P171, DOI 10.1016/j.radonc.2018.10.019
   Wu T, 2019, BREAST CANCER RES TR, V173, P365, DOI 10.1007/s10549-018-4984-7
   Yin L, 2020, BREAST CANCER RES, V22, P0, DOI 10.1186/s13058-020-01296-5
   Yin XR, 2019, IEEE T MED IMAGING, V38, P2903, DOI 10.1109/TMI.2019.2917258
   Yu HY, 2009, PHYS MED BIOL, V54, P2791, DOI 10.1088/0031-9155/54/9/014
   Zhou B, 2016, PROC CVPR IEEE, V0, PP2921, DOI 10.1109/CVPR.2016.319
NR 41
TC 8
Z9 10
U1 3
U2 32
PU FRONTIERS MEDIA SA
PI LAUSANNE
PA AVENUE DU TRIBUNAL FEDERAL 34, LAUSANNE, CH-1015, SWITZERLAND
SN 2234-943X
EI 
J9 FRONT ONCOL
JI Front. Oncol.
PD FEB 16
PY 2022
VL 12
IS 
BP 
EP 
DI 10.3389/fonc.2022.829041
PG 8
WC Oncology
SC Oncology
GA ZX5EL
UT WOS:000771918700001
PM 35251999
DA 2024-03-01
ER

PT J
AU Mezzenga, E
   Sarnelli, A
   Bellomo, G
   DiFilippo, FP
   Palestro, CJ
   Nichols, KJ
AF Mezzenga, Emilio
   Sarnelli, Anna
   Bellomo, Giovanni
   DiFilippo, Frank P.
   Palestro, Christopher J.
   Nichols, Kenneth J.
TI Quantification of SPECT Concentric Ring Artifacts by Radiomics and Radial Features
SO APPLIED SCIENCES-BASEL
LA English
DT Article
DE image artifacts; radiomics; SPECT system; gamma camera; quality assurance; image texture analysis; inter-observer agreement; phantom
ID voxel size
AB (1) Background: Concentric ring artifacts in reconstructed SPECT images indicate the presence of detector non-uniformity in gamma camera systems. The identification of these artifacts is generally visual and not quantitative. The aim of our study was to evaluate observer assessments of the presence of concentric rings in reconstructed SPECT phantom images and to verify whether quantitative texture analysis can detect such artifacts, which are detrimental to accurate tumor detection. (2) Methods: Test data were acquired as part of the quarterly quality assurance program using a standardized SPECT phantom containing solid spheres, solid rods, and a water solution of Tc-99m. Forty separate SPECT acquisitions were analyzed to assess the presence of ring artifacts. Two experienced medical physicists independently reviewed transaxial images and graded the severity of artifacts on a five-point scale. Quantitative radiomic features were computed for volumes of interest located in the uniform phantom section. In addition to these, radial contrast (RContrast) and radial root-mean-square contrast (RRMSC) were also calculated and derived from the radial profile of summed slices transformed into polar coordinates. (3) Results: Artifacts were considered sufficiently severe to warrant camera re-tuning in 10 rod sections, 17 sphere sections, and 16 uniform sections. In the uniform sections, there was "good agreement " for inter-observer and intra-rater assessments (kappa = 0.66, Fisher exact p < 0.0001 and kappa = 0.61, and Fisher exact p = 0.001, respectively). The two radial features agreed significantly (p < 0.001) with visual severity judgment of ring artifacts in uniform sections and were selected as informative about the presence of ring artifacts by LASSO approach. The increased magnitude of RContrast and RRMSC correlated significantly with increasingly severe artifact scores (rho = 0.65-0.66, p < 0.0001). (4) Conclusions: There was good agreement between the physicists with respect to the presence of circular ring artifacts in uniform sections of SPECT quality assurance scans, with the artifacts accurately detected by radial contrast and noise-to-signal ratio measurements.
C1 [Mezzenga, Emilio; Sarnelli, Anna] IRCCS Ist Romagnolo Studio Tumori IRST Dino Amador, Med Phys Unit, Meldola, Italy.
   [Bellomo, Giovanni] Univ Perugia, Dept Med & Surg, Neurol Clin, Perugia, Italy.
   [DiFilippo, Frank P.] Cleveland Clin, Dept Nucl Med, Cleveland Hts, OH USA.
   [Palestro, Christopher J.; Nichols, Kenneth J.] Donald & Barbara Zucker Sch Med Hofstra Northwell, Dept Radiol, Hempstead, NY USA.
C3 University of Perugia; Cleveland Clinic Foundation; Northwell Health
RP Sarnelli, A (corresponding author), IRCCS Ist Romagnolo Studio Tumori IRST Dino Amador, Med Phys Unit, Meldola, Italy.
EM emilio.mezzenga@irst.emr.it; anna.sarnelli@irst.emr.it; giovanni.bellomo@unipg.it; difilif@ccf.org; palestro@northwell.edu; palestro@northwell.edu
CR Bettinelli A, 2020, MED PHYS, V47, P1167, DOI 10.1002/mp.13956
   Burgess AE, 1999, J OPT SOC AM A, V16, P633, DOI 10.1364/JOSAA.16.000633
   Celler A, 2005, J NUCL MED, V46, P335
   DEPUEY EG, 1994, J NUCL MED, V35, P699
   DiFilippo FP, 2019, MED PHYS, V46, P3451, DOI 10.1002/mp.13616
   Friedman J, 2010, J STAT SOFTW, V33, P1, DOI 10.18637/jss.v033.i01
   GULLBERG GT, 1987, MED PHYS, V14, P105, DOI 10.1118/1.596130
   Hirtl A, 2017, MED PHYS, V44, P1638, DOI 10.1002/mp.12150
   Jaszczak RJ, 1985, UNITED STATES PATENT, V0, Patent No. [4499375A, 4499375]
   LANDIS JR, 1977, BIOMETRICS, V33, P159, DOI 10.2307/2529310
   Leong L K, 2001, J NUCL MED TECHNOL, V29, P79
   Madsen MT, 1997, MED PHYS, V24, P1696, DOI 10.1118/1.597956
   MedCalc Software Ltd, 2020, MEDCALC STAT VERS 19, V0, P0
   Michelson AA, 1927, STUDIES IN OPTICS, V0, P0
   Nichols KJ, 2019, MED PHYS, V46, P262, DOI 10.1002/mp.13289
   OCONNOR MK, 1991, MED PHYS, V18, P190, DOI 10.1118/1.596706
   Rasband WS, 1997, IMAGEJ, V0, P0
   Rizzo Stefania, 2018, EUR RADIOL EXP, V2, P36, DOI 10.1186/s41747-018-0068-z
   ROSE A, 1948, J OPT SOC AM, V38, P196, DOI 10.1364/JOSA.38.000196
   ROSENTHAL MS, 1995, J NUCL MED, V36, P1489
   Sarnelli A, 2019, PLOS ONE, V14, P0, DOI 10.1371/journal.pone.0218814
   Shafiq-ul-Hassan M, 2018, SCI REP-UK, V8, P0, DOI 10.1038/s41598-018-28895-9
   Shafiq-ul-Hassan M, 2017, MED PHYS, V44, P1050, DOI 10.1002/mp.12123
   Sokole EB, 2010, EUR J NUCL MED MOL I, V37, P672, DOI 10.1007/s00259-009-1348-x
   Tibshirani R, 1996, J ROY STAT SOC B, V58, P267, DOI 10.1111/j.2517-6161.1996.tb02080.x
   YOUDEN WJ, 1950, BIOMETRICS, V6, P172, DOI 10.1002/1097-0142(1950)3:1<32::AID-CNCR2820030106>3.0.CO;2-3
   Zwanenburg A, 2020, RADIOLOGY, V295, P328, DOI 10.1148/radiol.2020191145
NR 28
TC 0
Z9 0
U1 0
U2 1
PU MDPI
PI BASEL
PA ST ALBAN-ANLAGE 66, CH-4052 BASEL, SWITZERLAND
SN 
EI 2076-3417
J9 APPL SCI-BASEL
JI Appl. Sci.-Basel
PD MAR 15
PY 2022
VL 12
IS 5
BP 
EP 
DI 10.3390/app12052726
PG 11
WC Chemistry, Multidisciplinary; Engineering, Multidisciplinary; Materials Science, Multidisciplinary; Physics, Applied
SC Chemistry; Engineering; Materials Science; Physics
GA ZY9UP
UT WOS:000772924500001
DA 2024-03-01
ER

PT J
AU Zhang, ZY
   Huang, M
   Jiang, ZR
   Chang, YS
   Lu, K
   Yin, FF
   Tran, P
   Wu, DP
   Beltran, C
   Ren, L
AF Zhang, Zeyu
   Huang, Mi
   Jiang, Zhuoran
   Chang, Yushi
   Lu, Ke
   Yin, Fang-Fang
   Phuoc Tran
   Wu, Dapeng
   Beltran, Chris
   Ren, Lei
TI Patient-specific deep learning model to enhance 4D-CBCT image for radiomics analysis
SO PHYSICS IN MEDICINE AND BIOLOGY
LA English
DT Article
DE CBCT; deep learning; patient-specific; radiomics; generative adversarial network; under-sampled projections; 4D-CBCT
ID lung; reconstruction; features
AB Objective. 4D-CBCT provides phase-resolved images valuable for radiomics analysis for outcome prediction throughout treatment courses. However, 4D-CBCT suffers from streak artifacts caused by under-sampling, which severely degrades the accuracy of radiomic features. Previously we developed group-patient-trained deep learning methods to enhance the 4D-CBCT quality for radiomics analysis, which was not optimized for individual patients. In this study, a patient-specific model was developed to further improve the accuracy of 4D-CBCT based radiomics analysis for individual patients. Approach. This patient-specific model was trained with intra-patient data. Specifically, patient planning 4D-CT was augmented through image translation, rotation, and deformation to generate 305 CT volumes from 10 volumes to simulate possible patient positions during the onboard image acquisition. 72 projections were simulated from 4D-CT for each phase and were used to reconstruct 4D-CBCT using FDK back-projection algorithm. The patient-specific model was trained using these 305 paired sets of patient-specific 4D-CT and 4D-CBCT data to enhance the 4D-CBCT image to match with 4D-CT images as ground truth. For model testing, 4D-CBCT were simulated from a separate set of 4D-CT scan images acquired from the same patient and were then enhanced by this patient-specific model. Radiomics features were then extracted from the testing 4D-CT, 4D-CBCT, and enhanced 4D-CBCT image sets for comparison. The patient-specific model was tested using 4 lung-SBRT patients' data and compared with the performance of the group-based model. The impact of model dimensionality, region of interest (ROI) selection, and loss function on the model accuracy was also investigated. Main results. Compared with a group-based model, the patient-specific training model further improved the accuracy of radiomic features, especially for features with large errors in the group-based model. For example, the 3D whole-body and ROI loss-based patient-specific model reduces the errors of the first-order median feature by 83.67%, the wavelet LLL feature maximum by 91.98%, and the wavelet HLL skewness feature by 15.0% on average for the four patients tested. In addition, the patient-specific models with different dimensionality (2D versus 3D) or loss functions (L1 versus L1 + VGG + GAN) achieved comparable results for improving the radiomics accuracy. Using whole-body or whole-body+ROI L1 loss for the model achieved better results than using the ROI L1 loss alone as the loss function. Significance. This study demonstrated that the patient-specific model is more effective than the group-based model on improving the accuracy of the 4D-CBCT radiomic features analysis, which could potentially improve the precision for outcome prediction in radiotherapy.
C1 [Zhang, Zeyu; Jiang, Zhuoran; Lu, Ke; Yin, Fang-Fang] Duke Univ, Dept Radiat Oncol, Med Ctr, DUMC Box 3295, Durham, NC 27710 USA.
   [Zhang, Zeyu; Jiang, Zhuoran; Lu, Ke; Yin, Fang-Fang] Duke Univ, Med Phys Grad Program, 2424 Erwin Rd Suite 101, Durham, NC 27705 USA.
   [Huang, Mi; Beltran, Chris] Mayo Clin Radiat Oncol, 4500 San Pablo Rd, Jacksonville, FL 32224 USA.
   [Chang, Yushi] Univ Penn, Radiat Oncol, Philadelphia, PA 19104 USA.
   [Yin, Fang-Fang] Duke Kunshan Univ, Med Phys Grad Program, Kunshan 215316, Jiangsu, Peoples R China.
   [Phuoc Tran; Ren, Lei] Univ Maryland, Radiat Oncol, 22 South Greene St, Baltimore, MD 21201 USA.
   [Wu, Dapeng] Univ Florida, Dept Elect & Comp Engn, 1064 Ctr Dr,Room NEB 431, Gainesville, FL 32611 USA.
C3 Duke University; Duke University; University of Pennsylvania; Duke Kunshan University; University System of Maryland; University of Maryland Baltimore; State University System of Florida; University of Florida
RP Ren, L (corresponding author), Univ Maryland, Radiat Oncol, 22 South Greene St, Baltimore, MD 21201 USA.
EM LRen@som.umaryland.edu
FU National Institutes of Health [R01-CA184173, R01-EB028324]
CR Chen YX, 2019, QUANT IMAG MED SURG, V9, P1214, DOI 10.21037/qims.2019.06.02
   Chen YX, 2018, PHYS MED BIOL, V63, P0, DOI 10.1088/1361-6560/aab68d
   Fave X, 2015, MED PHYS, V42, P6784, DOI 10.1118/1.4934826
   FELDKAMP LA, 1984, J OPT SOC AM A, V1, P612, DOI 10.1364/JOSAA.1.000612
   Ganeshan B, 2012, EUR RADIOL, V22, P796, DOI 10.1007/s00330-011-2319-8
   Gillies RJ, 2016, RADIOLOGY, V278, P563, DOI 10.1148/radiol.2015151169
   Goch CJ, 2017, BILDVERARBEITUNG MED, VI, P305, DOI 10.1007/978-3-662-54345-0_68
   He KM, 2016, PROC CVPR IEEE, V0, PP770, DOI 10.1109/CVPR.2016.90
   Huynh E, 2016, RADIOTHER ONCOL, V120, P258, DOI 10.1016/j.radonc.2016.05.024
   Isola P, 2017, IEEE C COMP VIS PATT, V0, PP1125, DOI 10.1109/CVPR.2017.632
   Jia TY, 2019, EUR RADIOL, V29, P4742, DOI 10.1007/s00330-019-06024-y
   Jiang ZR, 2021, PHYS MED BIOL, V66, P0, DOI 10.1088/1361-6560/abcde8
   Jiang ZR, 2020, PHYS MED BIOL, V65, P0, DOI 10.1088/1361-6560/ab5da0
   Jiang ZR, 2019, IEEE T MED IMAGING, V38, P2705, DOI 10.1109/TMI.2019.2912791
   Johnson J, 2016, LECT NOTES COMPUT SC, V9906, P694, DOI 10.1007/978-3-319-46475-6_43
   Li MH, 2002, PHYS MED BIOL, V47, P2599, DOI 10.1088/0031-9155/47/15/303
   Li YJ, 2021, PHYS MED BIOL, V66, P0, DOI 10.1088/1361-6560/ab8319
   Park S, 2019, KOREAN J RADIOL, V20, P1431, DOI 10.3348/kjr.2019.0212
   Parmar C, 2015, SCI REP-UK, V5, P0, DOI 10.1038/srep13087
   Ren L, 2014, MED PHYS, V41, P0, DOI 10.1118/1.4861820
   Rit S, 2009, MED PHYS, V36, P2283, DOI 10.1118/1.3115691
   Shieh CC, 2019, MED PHYS, V46, P3799, DOI 10.1002/mp.13687
   Vallières M, 2015, PHYS MED BIOL, V60, P5471, DOI 10.1088/0031-9155/60/14/5471
   van Griethuysen JJM, 2017, CANCER RES, V77, PE104, DOI 10.1158/0008-5472.CAN-17-0339
   Wang XP, 2018, IDEAS HIST MOD CHINA, V19, P1, DOI 10.1163/9789004385580_002
   Zhang ZY, 2021, PHYS MED BIOL, V66, P0, DOI 10.1088/1361-6560/abd668
   Zhu XZ, 2018, EUR RADIOL, V28, P2772, DOI 10.1007/s00330-017-5221-1
NR 27
TC 5
Z9 6
U1 2
U2 12
PU IOP Publishing Ltd
PI BRISTOL
PA TEMPLE CIRCUS, TEMPLE WAY, BRISTOL BS1 6BE, ENGLAND
SN 0031-9155
EI 1361-6560
J9 PHYS MED BIOL
JI Phys. Med. Biol.
PD APR 21
PY 2022
VL 67
IS 8
BP 
EP 
DI 10.1088/1361-6560/ac5f6e
PG 15
WC Engineering, Biomedical; Radiology, Nuclear Medicine & Medical Imaging
SC Engineering; Radiology, Nuclear Medicine & Medical Imaging
GA 0E9SZ
UT WOS:000777013200001
PM 35313293
DA 2024-03-01
ER

PT J
AU Bao, JY
   Liu, YQ
   Ping, XX
   Zha, XY
   Hu, S
   Hu, CH
AF Bao, Jiayi
   Liu, Yuanqing
   Ping, Xiaoxia
   Zha, Xinyi
   Hu, Su
   Hu, Chunhong
TI Preoperative Ki-67 proliferation index prediction with a radiomics nomogram in stage T1a-b lung adenocarcinoma
SO EUROPEAN JOURNAL OF RADIOLOGY
LA English
DT Article; Early Access
DE Lung adenocarcinoma; Radiomics; Ki-67; Nomogram
ID tumor-cell proliferation; cancer; resection; features; expression; carcinoma; survival; images
AB Objectives: To establish a radiomics nomogram for preoperative prediction of Ki-67 proliferation index in stage T1a-b lung adenocarcinoma. Methods: A total of 206 patients with pathologically confirmed lung adenocarcinoma who underwent CT scans within 2 weeks preoperatively from January 2016 to June 2020 were retrospectively included. Ki-67 index <= 10% was considered low expression, and Ki-67 index > 10% was considered high expression. The primary cohort was randomized with a 7:3 ratio into a training cohort (n = 145) and a validation cohort (n = 61). The minimum redundancy maximum relevance (mRMR) and the least absolute shrinkage and selection operator (LASSO) were used for feature selection, and radiomics signature was constructed. Univariate and multivariate logistic regression analyses were used to identify clinically important risk factors and radiomics signature associated with Ki-67 proliferation index, which were then combined into radiomics nomogram. Results: Tumor maximum diameter (P = 0.005), lobulation (P = 0.002), absent of vacuole (P < 0.001), and Radscore (P < 0.001) were independent risk predictors of high Ki-67 proliferation index expression. The radiomics nomogram showed good predictive efficacy. The AUC, sensitivity, specificity and accuracy of radiomics nomogram in the training and validation cohorts were 0.91 (95% CI: 0.86-0.96), 87.9%, 80.5%, 83.4% and 0.85 (95% CI: 0.75-0.94), 71.9%, 82.8% and 77.0%. Decision curve analysis further demonstrated the clinical utility of the nomogram. Conclusions: Radiomics nomogram provide a non-invasive method to predict Ki-67 proliferation index preoperatively in stage T1a-b lung adenocarcinoma, which might be the supplementary information for clinicians to choose the appropriate treatment program.
C1 [Bao, Jiayi; Liu, Yuanqing; Ping, Xiaoxia; Zha, Xinyi; Hu, Su; Hu, Chunhong] Soochow Univ, Dept Radiol, Affiliated Hosp 1, Suzhou 215006, Jiangsu, Peoples R China.
   [Ping, Xiaoxia; Hu, Su; Hu, Chunhong] Soochow Univ, Inst Med Imaging, Suzhou 215006, Jiangsu, Peoples R China.
   [Hu, Su; Hu, Chunhong] Soochow Univ, Dept Radiol, Affiliated Hosp 1, 899 Pinghai Rd, Suzhou, Jiangsu, Peoples R China.
C3 Soochow University - China; Soochow University - China; Soochow University - China
RP Hu, S; Hu, CH (corresponding author), Soochow Univ, Dept Radiol, Affiliated Hosp 1, 899 Pinghai Rd, Suzhou, Jiangsu, Peoples R China.
EM nbfly12306@163.com; liuyuanqing97@163.com; pingxiaoxia@suda.edu.cn; zhaxinyisuda@126.com; husu@suda.edu.cn; sdhuchunhong@sina.com
FU Gusu health talent project of Suzhou [GSWS2020003]
CR Boros M, 2017, APPL IMMUNOHISTO M M, V25, P338, DOI 10.1097/PAI.0000000000000315
   Cao JL, 2018, ANN THORAC SURG, V105, P1483, DOI 10.1016/j.athoracsur.2018.01.032
   Cheng TYD, 2016, J THORAC ONCOL, V11, P1653, DOI 10.1016/j.jtho.2016.05.021
   Church TR, 2013, NEW ENGL J MED, V368, P1980, DOI 10.1056/NEJMoa1209120
   De Jay N, 2013, BIOINFORMATICS, V29, P2365, DOI 10.1093/bioinformatics/btt383
   Ettinger DS, 2021, J NATL COMPR CANC NE, V19, P254, DOI 10.6004/jnccn.2021.0013
   Friedman J, 2010, J STAT SOFTW, V33, P1, DOI 10.18637/jss.v033.i01
   Fu Q, 2021, FRONT ONCOL, V11, P0, DOI 10.3389/fonc.2021.743490
   Gao F, 2015, J THORAC DIS, V7, P273, DOI 10.3978/j.issn.2072-1439.2015.02.07
   Gillies RJ, 2016, RADIOLOGY, V278, P563, DOI 10.1148/radiol.2015151169
   Ginsberg Robert J, 1995, ANNALS OF THORACIC SURGERY, V60, P615, DOI 10.1016/0003-4975(95)00537-U
   Gu QB, 2019, EUR J RADIOL, V118, P32, DOI 10.1016/j.ejrad.2019.06.025
   Huang ZW, 2021, FRONT SURG, V8, P0, DOI 10.3389/fsurg.2021.736737
   Keenan RJ, 2004, ANN THORAC SURG, V78, P228, DOI 10.1016/j.athoracsur.2004.01.024
   Koike T, 2003, J THORAC CARDIOV SUR, V125, P924, DOI 10.1067/mtc.2003.156
   Lambin P, 2012, EUR J CANCER, V48, P441, DOI 10.1016/j.ejca.2011.11.036
   Li ZH, 2021, LUNG CANCER, V154, P69, DOI 10.1016/j.lungcan.2021.02.009
   Ma XL, 2021, J THORAC DIS, V13, P2844, DOI 10.21037/jtd-21-7
   Martin B, 2004, BRIT J CANCER, V91, P2018, DOI 10.1038/sj.bjc.6602233
   Pyo JS, 2016, INT J BIOL MARKER, V31, PE204, DOI 10.5301/jbm.5000183
   Sung H, 2021, CA-CANCER J CLIN, V71, P209, DOI 10.3322/caac.21660
   Tabata K, 2014, BMC CLIN PATHOL, V14, P0, DOI 10.1186/1472-6890-14-23
   Terasaki H, 2003, AM J SURG PATHOL, V27, P937, DOI 10.1097/00000478-200307000-00009
   Varlotto JM, 2009, CANCER-AM CANCER SOC, V115, P1059, DOI 10.1002/cncr.24133
   Warth A, 2014, BRIT J CANCER, V111, P1222, DOI 10.1038/bjc.2014.402
   Wiener RS, 2011, ANN INTERN MED, V155, P137, DOI 10.7326/0003-4819-155-3-201108020-00003
   Wisnivesky JP, 2010, ANN SURG, V251, P550, DOI 10.1097/SLA.0b013e3181c0e5f3
   Yan J, 2022, QUANT IMAG MED SURG, V12, P642, DOI 10.21037/qims-20-1385
   Ye Z, 2019, CHINESE J CANCER RES, V31, P806, DOI 10.21147/j.issn.1000-9604.2019.05.10
   Yu HW, 2021, FRONT ONCOL, V11, P0, DOI 10.3389/fonc.2021.628577
NR 30
TC 2
Z9 2
U1 2
U2 7
PU ELSEVIER IRELAND LTD
PI CLARE
PA ELSEVIER HOUSE, BROOKVALE PLAZA, EAST PARK SHANNON, CO, CLARE, 00000, IRELAND
SN 0720-048X
EI 1872-7727
J9 EUR J RADIOL
JI Eur. J. Radiol.
PD 2022 OCT
PY 2022
VL 155
IS 
BP 
EP 
DI 10.1016/j.ejrad.2022.110437
EA AUG 2022
PG 8
WC Radiology, Nuclear Medicine & Medical Imaging
SC Radiology, Nuclear Medicine & Medical Imaging
GA 5A9AW
UT WOS:000863172900011
PM 35952476
DA 2024-03-01
ER

PT J
AU Park, YW
   Shin, SJ
   Eom, J
   Lee, H
   You, SC
   Ahn, SS
   Lim, SM
   Park, RW
   Lee, SK
AF Park, Yae Won
   Shin, Seo Jeong
   Eom, Jihwan
   Lee, Heirim
   You, Seng Chan
   Ahn, Sung Soo
   Lim, Soo Mee
   Park, Rae Woong
   Lee, Seung-Koo
TI Cycle-consistent adversarial networks improves generalizability of radiomics model in grading meningiomas on external validation
SO SCIENTIFIC REPORTS
LA English
DT Article
ID consensus recommendations; diagnosis; protocol; system
AB The heterogeneity of MRI is one of the major reasons for decreased performance of a radiomics model on external validation, limiting the model's generalizability and clinical application. We aimed to establish a generalizable radiomics model to predict meningioma grade on external validation through leveraging Cycle-Consistent Adversarial Networks (CycleGAN). In this retrospective study, 257 patients with meningioma were included in the institutional training set. Radiomic features (n = 214) were extracted from T2-weighted (T2) and contrast-enhanced T1 (T1C) images. After radiomics feature selection, extreme gradient boosting classifiers were developed. The models were validated in the external validation set consisting of 61 patients with meningiomas. To reduce the gap in generalization associated with the inter-institutional heterogeneity of MRI, the smaller image set style of the external validation was translated into the larger image set style of the institutional training set using CycleGAN. On external validation before CycleGAN application, the performance of the combined T2 and T1C models showed an area under the curve (AUC), accuracy, and F1 score of 0.77 (95% confidence interval 0.63-0.91), 70.7%, and 0.54, respectively. After applying CycleGAN, the performance of the combined T2 and T1C models increased, with an AUC, accuracy, and F1 score of 0.83 (95% confidence interval 0.70-0.97), 73.2%, and 0.59, respectively. Quantitative metrics (by Frechet Inception Distance) showed that CycleGAN can decrease inter-institutional image heterogeneity while preserving predictive information. In conclusion, leveraging CycleGAN may be helpful to increase the generalizability of a radiomics model in differentiating meningioma grade on external validation.
C1 [Park, Yae Won; Ahn, Sung Soo; Lee, Seung-Koo] Yonsei Univ, Coll Med, Dept Radiol, 50-1 Yonsei Ro, Seoul, South Korea.
   [Park, Yae Won; Ahn, Sung Soo; Lee, Seung-Koo] Yonsei Univ, Coll Med, Res Inst Radiol Sci, 50-1 Yonsei Ro, Seoul, South Korea.
   [Park, Yae Won; Ahn, Sung Soo; Lee, Seung-Koo] Yonsei Univ, Coll Med, Ctr Clin Imaging Data Sci, 50-1 Yonsei Ro, Seoul, South Korea.
   [Shin, Seo Jeong; Park, Rae Woong] Ajou Univ, Dept Biomed Sci, Grad Sch Med, Suwon, South Korea.
   [Eom, Jihwan] Yonsei Univ, Dept Comp Sci, Seoul, South Korea.
   [Lee, Heirim; Park, Rae Woong] Ajou Univ, Dept Biomed Informat, Sch Med, Suwon, South Korea.
   [Lee, Heirim] Ajou Univ, Ajou Res Inst Innovat Med, Off Biostat, Med Ctr, Suwon, South Korea.
   [You, Seng Chan] Yonsei Univ, Coll Med, Dept Biomed Syst Informat, 50-1 Yonsei Ro, Seoul, South Korea.
   [Lim, Soo Mee] Ewha Womans Univ, Coll Med, Dept Radiol, Seoul, South Korea.
C3 Yonsei University; Yonsei University Health System; Yonsei University; Yonsei University Health System; Yonsei University; Yonsei University Health System; Ajou University; Yonsei University; Ajou University; Ajou University; Yonsei University; Yonsei University Health System; Ewha Womans University
RP Ahn, SS (corresponding author), Yonsei Univ, Coll Med, Dept Radiol, 50-1 Yonsei Ro, Seoul, South Korea.; Ahn, SS (corresponding author), Yonsei Univ, Coll Med, Res Inst Radiol Sci, 50-1 Yonsei Ro, Seoul, South Korea.; Ahn, SS (corresponding author), Yonsei Univ, Coll Med, Ctr Clin Imaging Data Sci, 50-1 Yonsei Ro, Seoul, South Korea.; You, SC (corresponding author), Yonsei Univ, Coll Med, Dept Biomed Syst Informat, 50-1 Yonsei Ro, Seoul, South Korea.
EM chandryou@yuhs.ac; sungsoo@yuhs.ac
FU Basic Science Research Program through the National Research Foundation of Korea - Ministry of Science, Information and Communication Technologies & Future Planning [2020R1A2C1003886]; Basic Science Research Program through the National Research Foundation of Korea - Ministry of Education [2020R1I1A1A01071648]; Korea Health Technology R&D Project through the Korea Health Industry Development Institute - Ministry of Health & Welfare, Republic of Korea [HI21C1161]; Severance Hospital Research fund for Clinical excellence [C-2021-0019]; Bio Industrial Strategic Technology Development Program [20003883, 20005021]; Ministry of Trade, Industry & Energy (MOTIE, Korea); Korea Health Technology R&D Project through the Korea Health Industry Development Institute (KHIDI) - Ministry of Health &Welfare, Republic of Korea [HR16C0001]
CR Avants BB, 2009, INSIGHT J, V2, P35
   Bangalore Yogananda CG, 2020, NEURO-ONCOLOGY, V22, P402
   Blagus R, 2013, BMC BIOINFORMATICS, V14, P0, DOI 10.1186/1471-2105-14-64
   Borji A, 2019, COMPUT VIS IMAGE UND, V179, P41, DOI 10.1016/j.cviu.2018.10.009
   Boxerman JL, 2020, NEURO-ONCOLOGY, V22, P1262, DOI 10.1093/neuonc/noaa141
   Chen Y, 1900, P739, V0, P0
   Conte GM, 2021, RADIOLOGY, V299, P313, DOI 10.1148/radiol.2021203786
   Coroller TP, 2017, PLOS ONE, V12, P0, DOI 10.1371/journal.pone.0187908
   Fonov V, 2011, NEUROIMAGE, V54, P313, DOI 10.1016/j.neuroimage.2010.07.033
   Gillies RJ, 2016, RADIOLOGY, V278, P563, DOI 10.1148/radiol.2015151169
   Goldbrunner R, 2016, LANCET ONCOL, V17, PE383, DOI 10.1016/S1470-2045(16)30321-7
   Hagiwara A, 2020, INVEST RADIOL, V55, P601, DOI 10.1097/RLI.0000000000000666
   Hamerla G, 2019, MAGN RESON IMAGING, V63, P244, DOI 10.1016/j.mri.2019.08.011
   Hensel M, 2017, ADV NEUR IN, V30, P0
   Isola P, 2017, IEEE C COMP VIS PATT, V0, PP1125, DOI 10.1109/CVPR.2017.632
   Kaufmann TJ, 2020, NEURO-ONCOLOGY, V22, P757, DOI 10.1093/neuonc/noaa030
   Ke C, 2020, J MAGN RESON IMAGING, V51, P1810, DOI 10.1002/jmri.26976
   Kshettry VR, 2015, NEURO-ONCOLOGY, V17, P1166, DOI 10.1093/neuonc/nov069
   Lee D, 2020, NAT MACH INTELL, V2, P34, DOI 10.1038/s42256-019-0137-x
   Liu M-Y, 2017, ARXIV, V0, P0
   Louis DN, 2016, ACTA NEUROPATHOL, V131, P803, DOI 10.1007/s00401-016-1545-1
   Marcadent S, 2020, RADIOL-ARTIF INTELL, V2, P0, DOI 10.1148/ryai.2020190035
   Modha A, 2005, NEUROSURGERY, V57, P538, DOI 10.1227/01.NEU.0000170980.47582.A5
   Morin O, 2019, NEURO-ONCOL ADV, V1, P0, DOI 10.1093/noajnl/vdz011
   Norvig P, 2010, ARTIF INTELL, V0, P0
   Nowosielski M, 2017, NEURO-ONCOLOGY, V19, P1588, DOI 10.1093/neuonc/nox101
   Ostrom QT, 2016, NEURO-ONCOLOGY, V18, Pv1, DOI 10.1093/neuonc/now207
   Park JE, 2019, KOREAN J RADIOL, V20, P1124, DOI 10.3348/kjr.2018.0070
   Park YW, 2019, EUR RADIOL, V29, P4068, DOI 10.1007/s00330-018-5830-3
   Roy S, 2017, NEUROIMAGE, V146, P132, DOI 10.1016/j.neuroimage.2016.11.017
   Salimans T, 2016, ARXIV, V0, P0
   Shaban MT, 2019, I S BIOMED IMAGING, V0, PP953, DOI 10.1109/ISBI.2019.8759152
   Sharma A, 2020, IEEE T MED IMAGING, V39, P1170, DOI 10.1109/TMI.2019.2945521
   Shin SJ, 2021, COMPUT METH PROG BIO, V198, P0, DOI 10.1016/j.cmpb.2020.105815
   Sounderajah V, 2020, NAT MED, V26, P807, DOI 10.1038/s41591-020-0941-1
   van der Maaten L, 2008, J MACH LEARN RES, V9, P2579
   van Griethuysen JJM, 2017, CANCER RES, V77, PE104, DOI 10.1158/0008-5472.CAN-17-0339
   Won SY, 2021, EUR J RADIOL, V138, P0, DOI 10.1016/j.ejrad.2021.109673
   Wu HK, 2019, PROCEEDINGS OF THE 27TH ACM INTERNATIONAL CONFERENCE ON MULTIMEDIA (MM19), V0, PP2487, DOI 10.1145/3343031.3350944
   Zhu JY, 2017, IEEE I CONF COMP VIS, V0, PP2242, DOI 10.1109/ICCV.2017.244
   Zhu YB, 2019, EUR J RADIOL, V116, P128, DOI 10.1016/j.ejrad.2019.04.022
   Zwanenburg A, 2016, ARXIV, V0, P0
NR 42
TC 4
Z9 5
U1 2
U2 6
PU NATURE PORTFOLIO
PI BERLIN
PA HEIDELBERGER PLATZ 3, BERLIN, 14197, GERMANY
SN 2045-2322
EI 
J9 SCI REP-UK
JI Sci Rep
PD APR 29
PY 2022
VL 12
IS 1
BP 
EP 
DI 10.1038/s41598-022-10956-9
PG 9
WC Multidisciplinary Sciences
SC Science & Technology - Other Topics
GA 0W4UR
UT WOS:000789024300015
PM 35488007
DA 2024-03-01
ER

PT J
AU Hoffmann-Vold, AM
   Distler, O
   Crestani, B
   Antoniou, KM
AF Hoffmann-Vold, Anna-Maria
   Distler, Oliver
   Crestani, Bruno
   Antoniou, Katerina M.
TI Recent advances in the management of systemic sclerosis-associated interstitial lung disease
SO CURRENT OPINION IN PULMONARY MEDICINE
LA English
DT Review
DE interstitial lung disease; management; systemic sclerosis; treatment
ID resolution computed-tomography; double-blind; subgroup analysis; efficacy; safety; tocilizumab; nintedanib; fibrosis; adults; eustar
AB Purpose of review Interstitial lung disease associated with systemic sclerosis (SSc-ILD) is a frequent organ manifestation leading to high morbidity and mortality. In 2020, the European management recommendations for SSc-ILD were published. Despite being comprehensive, several questions could not be answered or no consensus was reached. Recent findings We highlight recent advances in the screening and early diagnosis, including surveys emphasizing that still 30-40% of all experts do not order baseline HRCTs in their SSc patients. We discuss recent advances in the assessment of disease progression, risk prediction and monitoring of SSc-ILD including novel insights in the disease course of SSc-ILD, clinical predictive factors for disease progression, the role of increasing extent of ILD on serial HRCT and radiomics, PET/CT and home spirometry as sensitive future tools to monitor SSc-ILD patients. We describe recent advances in the treatment of SSc-ILD, including novel data and trials as well as post hoc analyses of clinical trials on mycophenolate, cyclophosmphamide, tocilizumab, rituximab, riociguat and nintedanib. Lastly, we elucidate on peripheral blood cell gene expression profiling as a novel way to identify patients with a better treatment response to mycophenolate. In this review, we highlight recent advances in the management of SSc-ILD.
C1 [Hoffmann-Vold, Anna-Maria] Oslo Univ Hosp, Rikshosp, Dept Rheumatol, Pb 4950, N-0424 Oslo, Norway.
   [Distler, Oliver] Univ Zurich, Univ Hosp Zurich, Dept Rheumatol, Zurich, Switzerland.
   [Crestani, Bruno] Hop Bichat Claude Bernard, AP HP, Ctr reference constitutif Malad Pulmonaires Rares, Serv Pneumol A,FHU APOLLO, Paris, France.
   [Crestani, Bruno] Univ Paris Cite, Inserm, Unite 1152, Lab excellence INFLAMEX, Paris, France.
   [Antoniou, Katerina M.] Univ Crete, Sch Med, Dept Resp Med, Lab Mol & Cellular Pneumonol, Andrea Kalokerinou 13, Iraklion, Greece.
C3 University of Oslo; National Hospital Norway; University of Zurich; University Zurich Hospital; Assistance Publique Hopitaux Paris (APHP); Universite Paris Cite; Hopital Universitaire Cochin - APHP; Hopital Universitaire Bichat-Claude Bernard - APHP; Hopital Universitaire Saint-Louis - APHP; Universite Paris Cite; Institut National de la Sante et de la Recherche Medicale (Inserm); University of Crete
RP Hoffmann-Vold, AM (corresponding author), Oslo Univ Hosp, Rikshosp, Dept Rheumatol, Pb 4950, N-0424 Oslo, Norway.
EM a.m.hoffmann-vold@medisin.uio.no
CR Arunsurat I, 2021, CLIN RHEUMATOL, V40, P205, DOI 10.1007/s10067-020-05217-x
   Assassi S, 2022, ANN RHEUM DIS, V81, P854, DOI 10.1136/annrheumdis-2021-221313
   Azuma A, 2021, RESPIR INVESTIG, V59, P252, DOI 10.1016/j.resinv.2020.10.005
   Bergmann C, 2021, LANCET RHEUMATOL, V3, PE185, DOI 10.1016/S2665-9913(20)30421-5
   Bruni C, 2021, ANN RHEUM DIS, V80, P1234, DOI 10.1136/annrheumdis-2021-eular.849
   Bruni C, 2020, CLIN EXP RHEUMATOL, V38, P0
   Bruni C, 2022, RHEUMATOLOGY, V61, P4035, DOI 10.1093/rheumatology/keac126
   Cottin V, 2019, RESP RES, V20, P0, DOI 10.1186/s12931-019-0980-7
   Denton CP, 2017, LANCET, V390, P1685, DOI 10.1016/S0140-6736(17)30933-9
   Distler O, 2019, NEW ENGL J MED, V380, P2518, DOI 10.1056/NEJMoa1903076
   Ebata S, 2021, LANCET RHEUMATOL, V3, PE489, DOI 10.1016/S2665-9913(21)00107-7
   Flaherty KR, 2019, NEW ENGL J MED, V381, P1718, DOI 10.1056/NEJMoa1908681
   Gargani L, 2022, RHEUMATOLOGY, V61, PSI56, DOI 10.1093/rheumatology/keab801
   Gutierrez M, 2020, J RHEUMATOL, V47, P991, DOI 10.3899/jrheum.180940
   Highland KB, 2021, LANCET RESP MED, V9, P96, DOI 10.1016/S2213-2600(20)30330-1
   Hoa S, 2022, RHEUMATOLOGY, V61, P3401, DOI 10.1093/rheumatology/keab929
   Hoffmann-Vold AM, 2021, ANN RHEUM DIS, V80, P219, DOI 10.1136/annrheumdis-2020-217455
   Hoffmann-Vold AM, 2020, LANCET RHEUMATOL, V2, PE71, DOI 10.1016/S2665-9913(19)30144-4
   Hoffmann-Vold AM, 2019, AM J RESP CRIT CARE, V200, P1258, DOI 10.1164/rccm.201903-0486OC
   Hoffmann-Vold AM, 2015, ARTHRITIS RHEUMATOL, V67, P2205, DOI 10.1002/art.39166
   Janardana R, 2021, J SCLERODERMA RELAT, V6, P271, DOI 10.1177/23971983211024410
   Khanna D, 2022, AM J RESP CRIT CARE, V205, P674, DOI 10.1164/rccm.202103-0714OC
   Khanna D, 2020, LANCET RESP MED, V8, P963, DOI 10.1016/S2213-2600(20)30318-0
   Khanna D, 2020, ANN RHEUM DIS, V79, P618, DOI 10.1136/annrheumdis-2019-216823
   Khanna D, 2016, LANCET, V387, P2630, DOI 10.1016/S0140-6736(16)00232-4
   Kuwana M, 2022, ARTHRITIS RHEUMATOL, V74, P518, DOI 10.1002/art.41965
   Kuwana M, 2021, MOD RHEUMATOL, V31, P141, DOI 10.1080/14397595.2020.1751402
   Ledoult E, 2021, ARTHRITIS RES THER, V23, P0, DOI 10.1186/s13075-021-02460-8
   Matteson EL, 2022, ARTHRITIS RHEUMATOL, V74, P1039, DOI 10.1002/art.42075
   Moor CC, 2021, RHEUMATOLOGY, V60, P2467, DOI 10.1093/rheumatology/keaa607
   Moor CC, 2020, AM J RESP CRIT CARE, V202, P393, DOI 10.1164/rccm.202002-0328OC
   Raghu G, 2022, AM J RESP CRIT CARE, V205, PE18, DOI 10.1164/rccm.202202-0399ST
   Roofeh D, 2021, ARTHRITIS RHEUMATOL, V73, P1301, DOI 10.1002/art.41668
   Schniering J, 2021, EUR RESPIR J, V59, P0
   Seibold JR, 2020, ANN RHEUM DIS, V79, P1478, DOI 10.1136/annrheumdis-2020-217331
   Volkmann ER, 2022, CHEST, V161, P1310, DOI 10.1016/j.chest.2021.11.033
   Volkmann ER, 2020, ACR OPEN RHEUMATOL, V2, P362, DOI 10.1002/acr2.11125
   Volkmann ER, 2022, RHEUMATOLOGY, V23, P178
NR 38
TC 2
Z9 2
U1 1
U2 4
PU LIPPINCOTT WILLIAMS & WILKINS
PI PHILADELPHIA
PA TWO COMMERCE SQ, 2001 MARKET ST, PHILADELPHIA, PA 19103 USA
SN 1070-5287
EI 1531-6971
J9 CURR OPIN PULM MED
JI Curr. Opin. Pulm. Med.
PD SEP 15
PY 2022
VL 28
IS 5
BP 441
EP 447
DI 10.1097/MCP.0000000000000901
PG 7
WC Respiratory System
SC Respiratory System
GA 3P0BT
UT WOS:000837201400015
PM 35855572
DA 2024-03-01
ER

PT J
AU Wu, JF
   Fang, QQ
   Yao, JC
   Ge, LF
   Hu, LY
   Wang, ZP
   Jin, GL
AF Wu, Jiangfeng
   Fang, Qingqing
   Yao, Jincao
   Ge, Lifang
   Hu, Liyan
   Wang, Zhengping
   Jin, Guilong
TI Integration of ultrasound radiomics features and clinical factors: A nomogram model for identifying the Ki-67 status in patients with breast carcinoma
SO FRONTIERS IN ONCOLOGY
LA English
DT Article
DE breast carcinoma; Ki-67; ultrasound; radiomics; nomogram
ID preoperative prediction; prognostic value; cancer; metaanalysis; subtypes; therapy; images; ki67
AB ObjectiveThe aim of this study was to develop and validate an ultrasound-based radiomics nomogram model by integrating the clinical risk factors and radiomics score (Rad-Score) to predict the Ki-67 status in patients with breast carcinoma. MethodsUltrasound images of 284 patients (196 high Ki-67 expression and 88 low Ki-67 expression) were retrospectively analyzed, of which 198 patients belonged to the training set and 86 patients to the test set. The region of interest of tumor was delineated, and the radiomics features were extracted. Radiomics features underwent dimensionality reduction analysis by using the independent sample t test and least absolute shrinkage and selection operator (LASSO) algorithm. The support vector machine (SVM), logistic regression (LR), decision tree (DT), random forest (RF), naive Bayes (NB) and XGBoost (XGB) machine learning classifiers were trained to establish prediction model based on the selected features. The classifier with the highest AUC value was selected to convert the output of the results into the Rad-Score and was regarded as Rad-Score model. In addition, the logistic regression method was used to integrate Rad-Score and clinical risk factors to generate the nomogram model. The leave group out cross-validation (LGOCV) method was performed 200 times to verify the reliability and stability of the nomogram model. ResultsSix classifier models were established based on the 15 non-zero coefficient features. Among them, the LR classifier achieved the best performance in the test set, with the area under the receiver operating characteristic curve (AUC) value of 0.786, and was obtained as the Rad-Score model, while the XGB performed the worst (AUC, 0.615). In multivariate analysis, independent risk factor for high Ki-67 status was age (odds ratio [OR] = 0.97, p = 0.04). The nomogram model based on the age and Rad-Score had a slightly higher AUC than that of Rad-Score model (AUC, 0.808 vs. 0.798) in the test set, but no statistical difference (p = 0.144, DeLong test). The LGOCV yielded a median AUC of 0.793 in the test set. ConclusionsThis study proposed a convenient, clinically useful ultrasound radiomics nomogram model that can be used for the preoperative individualized prediction of the Ki-67 status in patients with BC.
C1 [Wu, Jiangfeng; Ge, Lifang; Hu, Liyan; Wang, Zhengping; Jin, Guilong] Dongyang Peoples Hosp, Dept Ultrasound, Dongyang, Peoples R China.
   [Fang, Qingqing] Tianxiang East Hosp, Dept Ultrasound, Yiwu, Peoples R China.
   [Yao, Jincao] Zhejiang Canc Hosp, Dept Ultrasound, Hangzhou, Peoples R China.
C3 Zhejiang Cancer Hospital
RP Wu, JF; Ge, LF; Hu, LY; Wang, ZP; Jin, GL (corresponding author), Dongyang Peoples Hosp, Dept Ultrasound, Dongyang, Peoples R China.
EM 3111298176@qq.com; hly_luck@163.com; zpwang_2016@163.com; allon_dy@163.com
FU Jinhua Science and Technology Bureau Scientific Research Project;  [2022-3-019]
CR Dowsett M, 2007, JNCI-J NATL CANCER I, V99, P167, DOI 10.1093/jnci/djk020
   Fan M, 2020, IEEE J BIOMED HEALTH, V24, P1632, DOI 10.1109/JBHI.2019.2956351
   Fulawka L, 2022, SCI REP-UK, V12, P0, DOI 10.1038/s41598-022-06555-3
   GERDES J, 1991, AM J PATHOL, V138, P867
   Gillies RJ, 2016, RADIOLOGY, V278, P563, DOI 10.1148/radiol.2015151169
   Goldhirsch A, 2011, ANN ONCOL, V22, P1736, DOI 10.1093/annonc/mdr304
   Guo SY, 2021, FRONT ONCOL, V11, P0, DOI 10.3389/fonc.2021.738909
   Hammond MEH, 2010, J CLIN ONCOL, V28, P2784, DOI 10.1200/JCO.2009.25.6529
   Huang YH, 2021, FRONT ONCOL, V11, P0, DOI 10.3389/fonc.2021.706733
   Jiang M, 2021, EUR J RADIOL, V141, P0, DOI 10.1016/j.ejrad.2021.109781
   Kim HS, 2016, PLOS ONE, V11, P0, DOI 10.1371/journal.pone.0151054
   Kramer AA, 2007, CRIT CARE MED, V35, P2052, DOI 10.1097/01.CCM.0000275267.64078.B0
   Lambin P, 2012, EUR J CANCER, V48, P441, DOI 10.1016/j.ejca.2011.11.036
   Lee SE, 2018, SCI REP-UK, V8, P0, DOI 10.1038/s41598-018-31906-4
   Li CL, 2021, J MAGN RESON IMAGING, V54, P703, DOI 10.1002/jmri.27651
   Liang CS, 2018, ACAD RADIOL, V25, P1111, DOI 10.1016/j.acra.2018.01.006
   Luo P, 2021, DIAGNOSTICS, V11, P0, DOI 10.3390/diagnostics11061011
   MacCallum DE, 2000, J PATHOL, V190, P537
   Pan YB, 2017, PLOS ONE, V12, P0, DOI 10.1371/journal.pone.0172324
   Petrelli F, 2015, BREAST CANCER RES TR, V153, P477, DOI 10.1007/s10549-015-3559-0
   Qiu XM, 2022, FRONT ONCOL, V12, P0, DOI 10.3389/fonc.2022.790076
   Romeo V, 2021, EUR RADIOL, V31, P9511, DOI 10.1007/s00330-021-08009-2
   Soliman NA, 2016, CANCER BIOL MED, V13, P496, DOI 10.20892/j.issn.2095-3941.2016.0066
   Stuart-Harris R, 2008, BREAST, V17, P323, DOI 10.1016/j.breast.2008.02.002
   Sung H, 2021, CA-CANCER J CLIN, V71, P209, DOI 10.3322/caac.21660
   Tagliafico AS, 2019, EUR RADIOL EXP, V3, P0, DOI 10.1186/s41747-019-0117-2
   Tang ZP, 2022, BMC MED IMAGING, V22, P0, DOI 10.1186/s12880-022-00879-2
   Vickers AJ, 2008, BMC MED INFORM DECIS, V8, P0, DOI 10.1186/1472-6947-8-53
   Wang X, 2021, FRONT ONCOL, V11, P0, DOI 10.3389/fonc.2021.625646
   Wolff AC, 2013, J CLIN ONCOL, V31, P3997, DOI 10.1200/JCO.2013.50.9984
   Wu Jiangfeng, 2021, MED ULTRASON, V23, P203, DOI 10.11152/mu-2659
   Wu JF, 2020, ULTRASOUND Q, V36, P102, DOI 10.1097/RUQ.0000000000000490
   Wu LY, 2021, BMC MED IMAGING, V21, P0, DOI 10.1186/s12880-021-00610-7
   Yerushalmi R, 2010, LANCET ONCOL, V11, P174, DOI 10.1016/S1470-2045(09)70262-1
   Zhang Y, 2020, RADIOL MED, V125, P109, DOI 10.1007/s11547-019-01100-1
   Zhou SC, 2020, FRONT ONCOL, V10, P0, DOI 10.3389/fonc.2020.01591
   Zhou WJ, 2021, GLAND SURG, V10, P1989, DOI 10.21037/gs-21-315
NR 37
TC 5
Z9 5
U1 4
U2 13
PU FRONTIERS MEDIA SA
PI LAUSANNE
PA AVENUE DU TRIBUNAL FEDERAL 34, LAUSANNE, CH-1015, SWITZERLAND
SN 2234-943X
EI 
J9 FRONT ONCOL
JI Front. Oncol.
PD OCT 5
PY 2022
VL 12
IS 
BP 
EP 
DI 10.3389/fonc.2022.979358
PG 16
WC Oncology
SC Oncology
GA 5N0RA
UT WOS:000871497300001
PM 36276108
DA 2024-03-01
ER

PT J
AU Yang, XH
   Fang, C
   Li, CR
   Gong, M
   Yi, XC
   Lin, HS
   Li, KY
   Yu, XP
AF Yang, Xiaohuang
   Fang, Chao
   Li, Congrui
   Gong, Min
   Yi, Xiaochun
   Lin, Huashan
   Li, Kunyan
   Yu, Xiaoping
TI Can CT Radiomics Detect Acquired T790M Mutation and Predict Prognosis in Advanced Lung Adenocarcinoma With Progression After First- or Second-Generation EGFR TKIs?
SO FRONTIERS IN ONCOLOGY
LA English
DT Article
DE lung adenocarcinoma; radiomics; acquired T790M mutation; EGFR TKI; prognosis prediction
ID cancer; osimertinib; nsclc; outcm; therapy
AB ObjectiveTo explore the potential of CT radiomics in detecting acquired T790M mutation and predicting prognosis in patients with advanced lung adenocarcinoma with progression after first- or second-generation epidermal growth factor receptor (EGFR) tyrosine kinase inhibitor (TKI) therapy. Materials and MethodsContrast-enhanced thoracic CT was collected from 250 lung adenocarcinoma patients (with acquired T790M mutation, n = 146, without mutation, n = 104) after progression on first- or second-generation TKIs. Radiomic features were extracted from each volume of interest. The maximum relevance minimum redundancy and the least absolute shrinkage and selection operator (LASSO) regression method were used to select the optimized features in detecting acquired T790M mutation. Univariate Cox regression and LASSO Cox regression were used to establish the radiomics model to predict the progression-free survival of osimertinib treatment. Finally, nomograms (which) combined clinical factors with radscore to predict the acquired T790M mutation and prognosis were built separately. In addition, the two nomograms were validated by the concordance index (C-index), decision curve analysis (DCA), and calibration curve analysis where appropriate. ResultsClinical factors including the progression-free survival of first-line EGFR TKIs, EGFR mutation, and N stage and 12 radiomic features were useful in predicting the acquired T790M mutation. The area under the receiver operating characteristic curves (AUC) of clinical, radiomics, and nomogram models were 0.70, 0.74, and 0.78 in the training set and 0.71, 0.71, and 0.76 in the validation set, respectively. The DCA and calibration curve analysis demonstrated a good performance of the nomogram model. Clinical factors including age and first-generation EGFR TKIs and 12 radiomic features were useful in patients' outcome prediction. The C-index of the combined nomogram was 0.686 in the training set and 0.630 in the validation set, respectively. Calibration curves demonstrated a relatively poor performance of the nomogram model. ConclusionNomogram combined clinical factors with radiomic features might be helpful to detect whether patients developed acquired T790M mutation or not after progression on first- or second-generation EGFR TKIs. Nomogram prognostic model combined clinical factors with radiomic features might have a limited value in predicting the survival of patients harboring acquired T790M mutation treated with osimertinib.
C1 [Yang, Xiaohuang; Li, Congrui; Gong, Min; Yi, Xiaochun; Yu, Xiaoping] Cent South Univ, Hunan Canc Hosp, Affiliated Canc Hosp, Dept Radiol,Xiangya Sch Med, Changsha, Peoples R China.
   [Fang, Chao; Li, Kunyan] Cent South Univ, Hunan Canc Hosp, Affiliated Canc Hosp, Dept Clin Pharmaceut Res,Xiangya Sch Med, Changsha, Peoples R China.
   [Lin, Huashan] Gen Elect GE Healthcare, Dept Pharmaceut Diag, Changsha, Peoples R China.
C3 Central South University; Central South University
RP Yu, XP (corresponding author), Cent South Univ, Hunan Canc Hosp, Affiliated Canc Hosp, Dept Radiol,Xiangya Sch Med, Changsha, Peoples R China.; Li, KY (corresponding author), Cent South Univ, Hunan Canc Hosp, Affiliated Canc Hosp, Dept Clin Pharmaceut Res,Xiangya Sch Med, Changsha, Peoples R China.
EM lkunyan@163.com; yuxiaoping@hnca.org.cn
FU National Natural Science Foundation of China [82003867]; Scientific Research project of Hunan Health Commission [202213015439]; Natural Science Foundation of Hunan Province [2022JJ40245]
CR Aguiar PN Jr, 2018, JAMA ONCOL, V4, P1080, DOI 10.1001/jamaoncol.2018.1395
   Chai CS, 2020, CANCER MANAG RES, V12, P5439, DOI 10.2147/CMAR.S253760
   Chen Y, 2020, TARGET ONCOL, V15, P337, DOI 10.1007/s11523-020-00724-y
   Eisenhauer EA, 2009, EUR J CANCER, V45, P228, DOI 10.1016/j.ejca.2008.10.026
   Goldstraw P, 2016, J THORAC ONCOL, V11, P39, DOI 10.1016/j.jtho.2015.09.009
   Hong D, 2020, FRONT ONCOL, V10, P0, DOI 10.3389/fonc.2020.00028
   Howlader N, 2020, NEW ENGL J MED, V383, P640, DOI 10.1056/NEJMoa1916623
   Kato Y, 2019, J THORAC DIS, V11, P2350, DOI 10.21037/jtd.2019.06.03
   Kawamura T, 2018, CLIN LUNG CANCER, V19, PE247, DOI 10.1016/j.cllc.2017.07.002
   Liang HR, 2018, J THORAC DIS, V10, P2311, DOI 10.21037/jtd.2018.03.150
   Mok T, 2015, CLIN CANCER RES, V21, P3196, DOI 10.1158/1078-0432.CCR-14-2594
   Mok Tony S, 2017, N ENGL J MED, V376, P629, DOI 10.1056/NEJMoa1612674
   Ono T, 2019, THORAC CANCER, V10, P880, DOI 10.1111/1759-7714.13018
   Ouyang W, 2020, J CANCER, V11, P2060, DOI 10.7150/jca.37991
   Reguart N, 2015, FUTURE ONCOL, V11, P1245, DOI 10.2217/fon.15.15
   Remon J, 2018, ANN ONCOL, V29, PI20, DOI 10.1093/annonc/mdx704
   Rossi G, 2021, CANCER RES, V81, P724, DOI 10.1158/0008-5472.CAN-20-0999
   Siegel RL, 2017, CA-CANCER J CLIN, V67, P7, DOI 10.3322/caac.21387
   Song JD, 2020, JAMA NETW OPEN, V3, P0, DOI 10.1001/jamanetworkopen.2020.30442
   Tang X, 2021, FRONT ONCOL, V11, P0, DOI 10.3389/fonc.2021.719919
   Zhang Yue-Lun, 2016, ONCOTARGET, V7, P78985, DOI 10.18632/oncotarget.12587
   Zhao W, 2020, FRONT ONCOL, V9, P0, DOI 10.3389/fonc.2019.01485
NR 22
TC 4
Z9 4
U1 3
U2 13
PU FRONTIERS MEDIA SA
PI LAUSANNE
PA AVENUE DU TRIBUNAL FEDERAL 34, LAUSANNE, CH-1015, SWITZERLAND
SN 2234-943X
EI 
J9 FRONT ONCOL
JI Front. Oncol.
PD JUL 6
PY 2022
VL 12
IS 
BP 
EP 
DI 10.3389/fonc.2022.904983
PG 10
WC Oncology
SC Oncology
GA 3D6AB
UT WOS:000829381300001
PM 35875167
DA 2024-03-01
ER

PT J
AU Le, QC
   Arimura, H
   Ninomiya, K
   Kodama, T
   Moriyama, T
AF Le, Quoc Cuong
   Arimura, Hidetaka
   Ninomiya, Kenta
   Kodama, Takumi
   Moriyama, Tetsuhiro
TI Can Persistent Homology Features Capture More Intrinsic Information about Tumors from <SUP>18</SUP>F-Fluorodeoxyglucose Positron Emission Tomography/Computed Tomography Images of Head and Neck Cancer Patients?
SO METABOLITES
LA English
DT Article
DE radiomics; persistent homology; head and neck cancer; prognostic prediction
ID squamous-cell carcinoma; human-papillomavirus; computed-tomography; prediction; survival; model; pet; heterogeneity; recognition; variability
AB This study hypothesized that persistent homology (PH) features could capture more intrinsic information about the metabolism and morphology of tumors from F-18-fluorodeoxyglucose positron emission tomography (PET)/computed tomography (CT) images of patients with head and neck (HN) cancer than other conventional features. PET/CT images and clinical variables of 207 patients were selected from the publicly available dataset of the Cancer Imaging Archive. PH images were generated from persistent diagrams obtained from PET/CT images. The PH features were derived from the PH PET/CT images. The signatures were constructed in a training cohort from features from CT, PET, PH-CT, and PH-PET images; clinical variables; and the combination of features and clinical variables. Signatures were evaluated using statistically significant differences (p-value, log-rank test) between survival curves for low- and high-risk groups and the C-index. In an independent test cohort, the signature consisting of PH-PET features and clinical variables exhibited the lowest log-rank p-value of 3.30 x 10(-5) and C-index of 0.80, compared with log-rank p-values from 3.52 x 10(-2) to 1.15 x 10(-4) and C-indices from 0.34 to 0.79 for other signatures. This result suggests that PH features can capture the intrinsic information of tumors and predict prognosis in patients with HN cancer.
C1 [Le, Quoc Cuong] Ho Chi Minh City Oncol Hosp, Ho Chi Minh City 700000, Vietnam.
   [Arimura, Hidetaka] Kyushu Univ, Fac Med Sci, Dept Hlth Sci, Fukuoka 8128582, Japan.
   [Ninomiya, Kenta] Sanford Burnham Prebys Med Discovery Inst, 10901 North Torrey Pines Rd, San Diego, CA 92037 USA.
   [Kodama, Takumi] Kyushu Univ, Grad Sch Med Sci, Dept Hlth Sci, Fukuoka 8128582, Japan.
   [Moriyama, Tetsuhiro] Kyushu Univ, Inst Math Ind, Fukuoka 8190395, Japan.
C3 Kyushu University; Sanford Burnham Prebys Medical Discovery Institute; Kyushu University; Kyushu University
RP Arimura, H (corresponding author), Kyushu Univ, Fac Med Sci, Dept Hlth Sci, Fukuoka 8128582, Japan.
EM arimura.hidetaka.616@m.kyushu-u.ac.jp
FU JSPS KAKENHI [JP20K08084]
CR Adams H, 2017, J MACH LEARN RES, V18, P0
   Aerts HJWL, 2014, NAT COMMUN, V5, P0, DOI 10.1038/ncomms5006
   Albano D, 2021, J CLIN MED, V10, P0, DOI 10.3390/jcm10215064
   AMADASUN M, 1989, IEEE T SYST MAN CYB, V19, P1264, DOI 10.1109/21.44046
   Ang KK, 2010, NEW ENGL J MED, V363, P24, DOI 10.1056/NEJMoa0912217
   Assefa D, 2010, MED PHYS, V37, P1722, DOI 10.1118/1.3357289
   Baxi SS, 2014, CANCER-AM CANCER SOC, V120, P1507, DOI 10.1002/cncr.28588
   CHU A, 1990, PATTERN RECOGN LETT, V11, P415, DOI 10.1016/0167-8655(90)90112-F
   COX DR, 1972, J R STAT SOC B, V34, P187
   DASARATHY BV, 1991, PATTERN RECOGN LETT, V12, P497, DOI 10.1016/0167-8655(91)80014-2
   Dondi F, 2022, J CLIN MED, V11, P0, DOI 10.3390/jcm11030615
   Edelsbrunner H, 2010, COMPUTATIONAL TOPOLO, V0, P0, DOI DOI 10.1090/MBK/069
   Edelsbrunner H, 2008, CONTEMP MATH, V453, P257
   El Naqa I, 2009, PATTERN RECOGN, V42, P1162, DOI 10.1016/j.patcog.2008.08.011
   Fakhry C, 2008, JNCI-J NATL CANCER I, V100, P261, DOI 10.1093/jnci/djn011
   Ferlito A, 2001, ORL-J OTO-RHIN-LARYN, V63, P202, DOI 10.1159/000055740
   Galloway MM, 1975, COMPUTER GRAPHICS IM, V4, P172, DOI 10.1016/S0146-664X(75)80008-6
   HARALICK RM, 1973, IEEE T SYST MAN CYB, VSMC3, P610, DOI 10.1109/TSMC.1973.4309314
   Hatt M, 2015, J NUCL MED, V56, P38, DOI 10.2967/jnumed.114.144055
   HERMAN GT, 1992, IEEE COMPUT GRAPH, V12, P69, DOI 10.1109/38.135915
   Jain AK, 2000, IEEE T PATTERN ANAL, V22, P4, DOI 10.1109/34.824819
   Kimura M, 2018, JOURNAL OF APPLIED AND COMPUTATIONAL TOPOLOGY, V1, P421, DOI 10.1007/S41468-018-0013-5
   Kimura M, 2018, SCI REP-UK, V8, P0, DOI 10.1038/s41598-018-21867-z
   Kodama T, 2022, THORAC CANCER, V13, P2117, DOI 10.1111/1759-7714.14483
   Koo TK, 2016, J CHIROPR MED, V15, P155, DOI 10.1016/j.jcm.2016.02.012
   Lassen P, 2009, J CLIN ONCOL, V27, P1992, DOI 10.1200/JCO.2008.20.2853
   Li YJ, 2018, SCI REP-UK, V8, P0, DOI 10.1038/s41598-018-36421-0
   Mackin D, 2015, INVEST RADIOL, V50, P757, DOI 10.1097/RLI.0000000000000180
   Moons KGM, 2015, ANN INTERN MED, V162, PW1, DOI 10.7326/M14-0698
   Mroz EA, 2020, CANCER-AM CANCER SOC, V126, P1895, DOI 10.1002/cncr.32742
   Mroz EA, 2015, PLOS MED, V12, P0, DOI 10.1371/journal.pmed.1001786
   Mroz EA, 2013, CANCER-AM CANCER SOC, V119, P3034, DOI 10.1002/cncr.28150
   Ninomiya K, 2022, PLOS ONE, V17, P0, DOI 10.1371/journal.pone.0263292
   Ninomiya K, 2020, PHYS MEDICA, V69, P90, DOI 10.1016/j.ejmp.2019.11.026
   Nitsch J, 2021, INT J COMPUT ASS RAD, V16, P457, DOI 10.1007/s11548-020-02295-9
   Ou D, 2017, ORAL ONCOL, V71, P150, DOI 10.1016/j.oraloncology.2017.06.015
   Oyama A, 2019, SCI REP-UK, V9, P0, DOI 10.1038/s41598-019-45283-z
   Le QC, 2020, SCI REP-UK, V10, P0, DOI 10.1038/s41598-020-78338-7
   Simon N, 2011, J STAT SOFTW, V39, P1
   Soufi M, 2018, MED PHYS, V45, P5116, DOI 10.1002/mp.13202
   SUN CJ, 1983, COMPUT VISION GRAPH, V23, P341, DOI 10.1016/0734-189X(83)90032-4
   Tang C, 2012, INT J RADIAT ONCOL, V83, P1514, DOI 10.1016/j.ijrobp.2011.10.023
   Thibault G, 2009, P 10 INT C PATTERN R, V0, P0
   Thibault G, 2009, THESIS U AIX MARSEIL, V0, P0
   Vallières M, 2015, PHYS MED BIOL, V60, P5471, DOI 10.1088/0031-9155/60/14/5471
   Vallières M, 2017, SCI REP-UK, V7, P0, DOI 10.1038/s41598-017-10371-5
   Vigneswaran N, 2014, ORAL MAXIL SURG CLIN, V26, P123, DOI 10.1016/j.coms.2014.01.001
   Wei LS, 2019, PHYS IMAG RADIAT ONC, V10, P49, DOI 10.1016/j.phro.2019.05.001
   Yeh Shyh-An, 2010, SEMIN PLAST SURG, V24, P127, DOI 10.1055/s-0030-1255330
   Zeppelzauer M, 2016, LECT NOTES COMPUT SC, V9667, P77, DOI 10.1007/978-3-319-39441-1_8
   Zhao BS, 2009, RADIOLOGY, V252, P263, DOI 10.1148/radiol.2522081593
   Zomorodian A, 2005, DISCRETE COMPUT GEOM, V33, P249, DOI 10.1007/s00454-004-1146-y
NR 52
TC 2
Z9 2
U1 0
U2 1
PU MDPI
PI BASEL
PA ST ALBAN-ANLAGE 66, CH-4052 BASEL, SWITZERLAND
SN 
EI 2218-1989
J9 METABOLITES
JI Metabolites
PD OCT 15
PY 2022
VL 12
IS 10
BP 
EP 
DI 10.3390/metabo12100972
PG 12
WC Biochemistry & Molecular Biology
SC Biochemistry & Molecular Biology
GA 5S6NJ
UT WOS:000875303800001
PM 36295874
DA 2024-03-01
ER

PT J
AU Ter Maat, LS
   van Duin, IAJ
   Elias, SG
   van Diest, PJ
   Pluim, JPW
   Verhoeff, JJC
   de Jong, PA
   Leiner, T
   Veta, M
   Suijkerbuijk, KPM
AF Ter Maat, Laurens S.
   van Duin, Isabella A. J.
   Elias, Sjoerd G.
   van Diest, Paul J.
   Pluim, Josien P. W.
   Verhoeff, Joost J. C.
   de Jong, Pim A.
   Leiner, Tim
   Veta, Mitko
   Suijkerbuijk, Karijn P. M.
TI Imaging to predict checkpoint inhibitor outcomes in cancer. A systematic review
SO EUROPEAN JOURNAL OF CANCER
LA English
DT Review; Early Access
DE Immune checkpoint inhibitors; Immunotherapy; Biomarkers; Prognosis; Imaging; Positron-emission tomography; Tomography; x-ray computed; Magnetic resonance imaging; Machine learning; Deep learning
ID cell lung-cancer; body-mass index; advanced melanoma; tumor burden; radiomics signature; prognostic-factors; pd-l1 expression; liver metastasis; hodgkins-disease; immunotherapy
AB Background: Checkpoint inhibition has radically improved the perspective for patients with metastatic cancer, but predicting who will not respond with high certainty remains difficult. Imaging-derived biomarkers may be able to provide additional insights into the heterogeneity in tumour response between patients. In this systematic review, we aimed to summarise and qualitatively assess the current evidence on imaging biomarkers that predict response and survival in patients treated with checkpoint inhibitors in all cancer types. Methods: PubMed and Embase were searched from database inception to 29th November 2021. Articles eligible for inclusion described baseline imaging predictive factors, radiomics and/or imaging machine learning models for predicting response and survival in patients with any kind of malignancy treated with checkpoint inhibitors. Risk of bias was assessed using the QUIPS and PROBAST tools and data was extracted.Results: In total, 119 studies including 15,580 patients were selected. Of these studies, 73 investi-gated simple imaging factors. 45 studies investigated radiomic features or deep learning models. Predictors of worse survival were (i) higher tumour burden, (ii) presence of liver metastases, (iii) less subcutaneous adipose tissue, (iv) less dense muscle and (v) presence of symptomatic brain me-tastases. Hazard rate ratios did not exceed 2.00 for any predictor in the larger and higher quality studies. The added value of baseline fluorodeoxyglucose positron emission tomography parame-ters in predicting response to treatment was limited. Pilot studies of radioactive drug tracer imag-ing showed promising results. Reports on radiomics were almost unanimously positive, but numerous methodological concerns exist. Conclusions: There is well-supported evidence for several imaging biomarkers that can be used in clinical decision making. Further research, however, is needed into biomarkers that can more accurately identify which patients who will not benefit from checkpoint inhibition. Radiomics and radioactive drug labelling appear to be promising approaches for this purpose. 2022 The Author(s). Published by Elsevier Ltd. This is an open access article under the CC BY license (http://creativecommons.org/licenses/by/4.0/).
C1 [Ter Maat, Laurens S.; Pluim, Josien P. W.] Univ Med Ctr Utrecht, Image Sci Inst, Utrecht, Netherlands.
   [van Duin, Isabella A. J.; Suijkerbuijk, Karijn P. M.] Univ Med Ctr Utrecht, Dept Med Oncol, Heidelberglaan 100, NL-3584 CX Utrecht, Netherlands.
   [Elias, Sjoerd G.] Univ Med Ctr Utrecht, Julius Ctr Hlth Sci & Primary Care, Dept Epidemiol, Utrecht, Netherlands.
   [van Diest, Paul J.] Univ Med Ctr Utrecht, Dept Pathol, Utrecht, Netherlands.
   [Pluim, Josien P. W.; Veta, Mitko] Eindhoven Univ Technol, Dept Biomed Engn, Med Image Anal, Eindhoven, Netherlands.
   [Verhoeff, Joost J. C.] Univ Med Ctr Utrecht, Dept Radiotherapy, Utrecht, Netherlands.
   [de Jong, Pim A.] Univ Med Ctr Utrecht, Dept Radiol, Utrecht, Netherlands.
   [Ter Maat, Laurens S.; van Duin, Isabella A. J.; Elias, Sjoerd G.; van Diest, Paul J.; Pluim, Josien P. W.; Verhoeff, Joost J. C.; de Jong, Pim A.; Leiner, Tim; Veta, Mitko; Suijkerbuijk, Karijn P. M.] Univ Utrecht, Utrecht, Netherlands.
   [Leiner, Tim] Mayo Clin, Dept Radiol, Rochester, MN USA.
C3 Utrecht University; Utrecht University Medical Center; Utrecht University; Utrecht University Medical Center; Utrecht University; Utrecht University Medical Center; Utrecht University; Utrecht University Medical Center; Eindhoven University of Technology; Utrecht University; Utrecht University Medical Center; Utrecht University; Utrecht University Medical Center; Utrecht University; Mayo Clinic
RP Suijkerbuijk, KPM (corresponding author), Univ Med Ctr Utrecht, Dept Med Oncol, Heidelberglaan 100, NL-3584 CX Utrecht, Netherlands.
EM K.Suijkerbuijk@umcutrecht.nl
FU Netherlands Organization for Health Research and Development (ZonMw) [848101007]
CR Adachi Y, 2020, CANCER MED-US, V9, P1383, DOI 10.1002/cam4.2807
   Alessandrino F, 2020, EUR UROL ONCOL, V3, P680, DOI 10.1016/j.euo.2019.02.002
   Antonia SJ, 2019, LANCET ONCOL, V20, P1395, DOI 10.1016/S1470-2045(19)30407-3
   Aoude LG, 2021, MOL CANCER RES, V19, P950, DOI 10.1158/1541-7786.MCR-20-1038
   Araki T, 2021, THORAC CANCER, V12, P2857, DOI 10.1111/1759-7714.14142
   Arribas L, 2021, FRONT ONCOL, V11, P0, DOI 10.3389/fonc.2021.699668
   Awada G, 2021, CANCERS, V13, P0, DOI 10.3390/cancers13020168
   Ayati N, 2021, EUR J NUCL MED MOL I, V48, P428, DOI 10.1007/s00259-020-04967-9
   Bensch F, 2018, NAT MED, V24, P1852, DOI 10.1038/s41591-018-0255-8
   Bhatia A, 2019, NEURO-ONCOLOGY, V21, P1578, DOI 10.1093/neuonc/noz141
   Bilen MA, 2019, BMC CANCER, V19, P0, DOI 10.1186/s12885-019-6073-7
   Blank CU, 2016, SCIENCE, V352, P658, DOI 10.1126/science.aaf2834
   Bonnin A, 2022, DIAGN INTERV IMAG, V103, P97, DOI 10.1016/j.diii.2021.09.009
   Botticelli A, 2020, VACCINES-BASEL, V8, P0, DOI 10.3390/vaccines8020203
   Brendlin AS, 2021, J IMMUNOTHER CANCER, V9, P0, DOI 10.1136/jitc-2021-003261
   Bureau M, 2022, CANCER IMMUNOL IMMUN, V71, P1747, DOI 10.1007/s00262-021-03108-x
   Chen QY, 2021, EUR J NUCL MED MOL I, V49, P345, DOI 10.1007/s00259-021-05509-7
   Chen X, 2021, COMPUT BIOL MED, V138, P0, DOI 10.1016/j.compbiomed.2021.104916
   Colen RR, 2018, INVEST NEW DRUG, V36, P601, DOI 10.1007/s10637-017-0524-2
   Collins GS, 2021, BMJ OPEN, V11, P0, DOI 10.1136/bmjopen-2020-048008
   Conroy JM, 2019, J IMMUNOTHER CANCER, V7, P0, DOI 10.1186/s40425-018-0489-5
   Corino VDA, 2021, DIAGNOSTICS, V11, P0, DOI 10.3390/diagnostics11060979
   Cortellini A, 2020, SCI REP-UK, V10, P0, DOI 10.1038/s41598-020-58498-2
   Cortellini A, 2019, THORAC CANCER, V10, P347, DOI 10.1111/1759-7714.12965
   Cowey CL, 2018, J IMMUNOTHER, V41, P86, DOI 10.1097/CJI.0000000000000204
   Crombé A, 2020, EUR J RADIOL, V133, P0, DOI 10.1016/j.ejrad.2020.109340
   da Silva IP, 2020, CANCER-AM CANCER SOC, V126, P86, DOI 10.1002/cncr.32522
   Davis EJ, 2019, J IMMUNOTHER, V42, P221, DOI 10.1097/CJI.0000000000000258
   Deike-Hofmann K, 2019, SCI REP-UK, V9, P0, DOI 10.1038/s41598-019-46189-6
   Del Re M, 2021, CANCER IMMUNOL IMMUN, V70, P1667, DOI 10.1007/s00262-020-02810-6
   Dercle L, 2020, CLIN CANCER RES, V26, P2151, DOI 10.1158/1078-0432.CCR-19-2942
   Dercle L, 2016, EUR J CANCER, V65, P33, DOI 10.1016/j.ejca.2016.05.031
   Durot C, 2019, EUR RADIOL, V29, P3183, DOI 10.1007/s00330-018-5933-x
   Eisenhauer EA, 2009, EUR J CANCER, V45, P228, DOI 10.1016/j.ejca.2008.10.026
   Esposito A, 2021, EUR J CANCER, V145, P197, DOI 10.1016/j.ejca.2020.12.028
   Evangelista L, 2019, NUCL MED COMMUN, V40, P802, DOI 10.1097/MNM.0000000000001025
   Fellner Chris, 2012, P T, V37, P503
   Flaus A, 2021, SCI REP-UK, V11, P0, DOI 10.1038/s41598-021-98310-3
   Fukushima H, 2020, ANTI-CANCER DRUG, V31, P866, DOI 10.1097/CAD.0000000000000982
   Garon EB, 2015, NEW ENGL J MED, V372, P2018, DOI 10.1056/NEJMoa1501824
   Gillies RJ, 2016, RADIOLOGY, V278, P563, DOI 10.1148/radiol.2015151169
   Gobbi PG, 2001, J CLIN ONCOL, V19, P1388, DOI 10.1200/JCO.2001.19.5.1388
   Granata V, 2021, CANCERS, V13, P0, DOI 10.3390/cancers13163992
   Granier C, 2017, ESMO OPEN, V2, P0, DOI 10.1136/esmoopen-2017-000213
   Guerrisi A, 2020, CANCER MED-US, V9, P1603, DOI 10.1002/cam4.2709
   Hargadon KM, 2018, INT IMMUNOPHARMACOL, V62, P29, DOI 10.1016/j.intimp.2018.06.001
   Hashimoto K, 2020, J CLIN MED, V9, P0, DOI 10.3390/jcm9030725
   Hayden JA, 2013, ANN INTERN MED, V158, P280, DOI 10.7326/0003-4819-158-4-201302190-00009
   He BX, 2020, J IMMUNOTHER CANCER, V8, P0, DOI 10.1136/jitc-2020-000550
   Hellmann MD, 2019, NEW ENGL J MED, V381, P2020, DOI 10.1056/NEJMoa1910231
   Hellwig K, 2021, FRONT ONCOL, V11, P0, DOI 10.3389/fonc.2021.734872
   Himoto Yuki, 2019, JCO PRECIS ONCOL, V3, P0, DOI 10.1200/PO.19.00038
   Hopkins AM, 2019, SEMIN ONCOL, V46, P380, DOI 10.1053/j.seminoncol.2019.10.002
   Ichiki Y, 2019, J THORAC DIS, V11, P1117, DOI 10.21037/jtd.2019.04.41
   Inoue H, 2020, AURIS NASUS LARYNX, V47, P650, DOI 10.1016/j.anl.2020.01.003
   Jessurun CAC, 2017, FRONT ONCOL, V7, P0, DOI 10.3389/fonc.2017.00233
   Ji Z, 2020, MED SCI MONITOR, V26, P0, DOI 10.12659/MSM.924671
   Joglekar S, 2015, J SURG ONCOL, V112, P503, DOI 10.1002/jso.24025
   Joseph RW, 2018, CLIN CANCER RES, V24, P4960, DOI 10.1158/1078-0432.CCR-17-2386
   Jreige M, 2019, EUR J NUCL MED MOL I, V46, P1859, DOI 10.1007/s00259-019-04348-x
   Katsurada M, 2019, ANTICANCER RES, V39, P815, DOI 10.21873/anticanres.13180
   Kawachi H, 2020, INVEST NEW DRUG, V38, P211, DOI 10.1007/s10637-019-00882-5
   Khene ZE, 2021, WORLD J UROL, V39, P3707, DOI 10.1007/s00345-020-03334-5
   Khene ZE, 2020, J UROLOGY, V203, P0
   Kichenadasse G, 2020, JAMA ONCOL, V6, P512, DOI 10.1001/jamaoncol.2019.5241
   Kim YY, 2021, GASTRIC CANCER, V24, P457, DOI 10.1007/s10120-020-01124-x
   Kok IC, 2022, ANN ONCOL, V33, P80, DOI 10.1016/j.annonc.2021.10.213
   Korpics MC, 2020, INT J RADIAT ONCOL, V108, P189, DOI 10.1016/j.ijrobp.2020.06.026
   Kudura K, 2021, CANCERS, V13, P0, DOI 10.3390/cancers13153830
   Ladwa R, 2020, LUNG CANCER MANAG, V9, P0, DOI 10.2217/lmt-2020-0002
   Lambin P, 2017, NAT REV CLIN ONCOL, V14, P749, DOI 10.1038/nrclinonc.2017.141
   Ligero M, 2021, RADIOLOGY, V299, P109, DOI 10.1148/radiol.2021200928
   Lim I, 2020, EUR J NUCL MED MOL I, V47, P178, DOI 10.1007/s00259-019-04483-5
   Liu C, 2021, FRONT ONCOL, V11, P0, DOI 10.3389/fonc.2021.544339
   Liu Y, 2021, FRONT ONCOL, V11, P0, DOI 10.3389/fonc.2021.657615
   Loosen SH, 2021, J CLIN MED, V10, P0, DOI 10.3390/jcm10071361
   Luke JJ, 2017, NAT REV CLIN ONCOL, V14, P463, DOI 10.1038/nrclinonc.2017.43
   Mackin D, 2015, INVEST RADIOL, V50, P757, DOI 10.1097/RLI.0000000000000180
   Magri V, 2019, CANCER MANAG RES, V11, P8201, DOI 10.2147/CMAR.S210958
   Martini DJ, 2021, ONCOLOGIST, V26, P1017, DOI 10.1002/onco.13922
   Martini DJ, 2021, FRONT ONCOL, V11, P0, DOI 10.3389/fonc.2021.707050
   Martini DJ, 2020, CANCER-AM CANCER SOC, V126, P575, DOI 10.1002/cncr.32576
   McQuade JL, 2018, LANCET ONCOL, V19, P310, DOI 10.1016/S1470-2045(18)30078-0
   Minami S, 2020, WORLD J ONCOL, V11, P9, DOI 10.14740/wjon1225
   Morrison C, 2018, J IMMUNOTHER CANCER, V6, P0, DOI 10.1186/s40425-018-0344-8
   Mu W, 2020, RADIOL-ARTIF INTELL, V2, P0, DOI 10.1148/ryai.2019190063
   Mu W, 2021, BRIT J CANCER, V125, P229, DOI 10.1038/s41416-021-01375-0
   Mu W, 2020, NAT COMMUN, V11, P0, DOI 10.1038/s41467-020-19116-x
   Nakamoto R, 2021, J NUCL MED, V62, P1380, DOI 10.2967/jnumed.120.254482
   Nardone V, 2020, ONCOL LETT, V19, P1559, DOI 10.3892/ol.2019.11220
   Ní Bhuachalla ÉB, 2018, J CACHEXIA SARCOPENI, V9, P295, DOI 10.1002/jcsm.12258
   Niemeijer ALN, 2022, J NUCL MED, V63, P362, DOI 10.2967/jnumed.121.261926
   Nienhuis PH, 2022, J NUCL MED, V63, P899, DOI 10.2967/jnumed.121.262368
   Nishinol M, 2014, J IMMUNOTHER CANCER, V2, P0, DOI 10.1186/s40425-014-0040-2
   Nishioka N, 2021, CANCER MED-US, V10, P247, DOI 10.1002/cam4.3631
   Nobashi T, 2019, CLIN NUCL MED, V44, PE272, DOI 10.1097/RLU.0000000000002453
   Nosrati A, 2017, BRIT J CANCER, V116, P1141, DOI 10.1038/bjc.2017.70
   Ouzzani M, 2016, SYST REV-LONDON, V5, P0, DOI 10.1186/s13643-016-0384-4
   Page MJ, 2021, INT J SURG, V88, P0, DOI 10.1016/j.ijsu.2021.105906
   Park C, 2020, THERANOSTICS, V10, P10838, DOI 10.7150/thno.50283
   Park KJ, 2020, EUR RADIOL, V30, P5392, DOI 10.1007/s00330-020-06847-0
   Pietrobon V, 2021, J TRANSL MED, V19, P0, DOI 10.1186/s12967-020-02667-4
   Popinat G, 2019, MED NUCL, V43, P216, DOI 10.1016/j.mednuc.2019.01.123
   Postow MA, 2018, NEW ENGL J MED, V378, P158, DOI 10.1056/NEJMra1703481
   Ravanelli M, 2019, EUR J RADIOL, V118, P251, DOI 10.1016/j.ejrad.2019.07.019
   Reck M, 2021, J CLIN ONCOL, V39, P2339, DOI 10.1200/JCO.21.00174
   Riley RD, 2019, PROGNOSIS RES HEALTH, V0, P139
   Rudin M, 2003, NAT REV DRUG DISCOV, V2, P123, DOI 10.1038/nrd1007
   Rundo F, 2021, CLIN GENITOURIN CANC, V19, P396, DOI 10.1016/j.clgc.2021.03.012
   Rundo F, 2020, J IMAGING, V6, P0, DOI 10.3390/jimaging6120133
   Sabel MS, 2015, J SURG ONCOL, V112, P333, DOI 10.1002/jso.24003
   Sakata Y, 2019, THORAC CANCER, V10, P2259, DOI 10.1111/1759-7714.13214
   Sanchez A, 2020, LANCET ONCOL, V21, P283, DOI 10.1016/S1470-2045(19)30797-1
   Sanli Y, 2019, AM J ROENTGENOL, V212, P1318, DOI 10.2214/AJR.18.19796
   Sasaki K, 2018, ANN SURG, V267, P132, DOI 10.1097/SLA.0000000000002064
   Scarpelli M, 2019, J IMMUNOTHER CANCER, V7, P0, DOI 10.1186/s40425-019-0516-1
   Schraag A, 2019, EUR J RADIOL, V121, P0, DOI 10.1016/j.ejrad.2019.108688
   Seban RD, 2020, ANN NUCL MED, V34, P968, DOI 10.1007/s12149-020-01539-7
   Seban RD, 2020, EUR J NUCL MED MOL I, V47, P2301, DOI 10.1007/s00259-020-04757-3
   Seban RD, 2020, EUR J NUCL MED MOL I, V47, P1147, DOI 10.1007/s00259-019-04615-x
   Seban RD, 2019, EUR J NUCL MED MOL I, V46, P2298, DOI 10.1007/s00259-019-04411-7
   Sen S, 2018, BRIT J CANCER, V118, P763, DOI 10.1038/bjc.2017.480
   Seymour L, 2017, LANCET ONCOL, V18, PE143, DOI 10.1016/S1470-2045(17)30074-8
   Shen LL, 2021, FRONT ONCOL, V11, P0, DOI 10.3389/fonc.2021.591106
   Shimizu T, 2020, DIAGNOSTICS, V10, P0, DOI 10.3390/diagnostics10050310
   Shiroyama T, 2019, SCI REP-UK, V9, P0, DOI 10.1038/s41598-019-39120-6
   Smit J, 2022, J NUCL MED, V63, P686, DOI 10.2967/jnumed.121.262473
   SPECHT L, 1988, CANCER-AM CANCER SOC, V61, P1719, DOI 10.1002/1097-0142(19880415)61:8<1719::AID-CNCR2820610834>3.0.CO;2-A
   Su HY, 2019, CANCER IMAGING, V19, P0, DOI 10.1186/s40644-019-0270-0
   Sun R, 2020, J IMMUNOTHER CANCER, V8, P0, DOI 10.1136/jitc-2020-001429
   Sun R, 2018, LANCET ONCOL, V19, P1180, DOI 10.1016/S1470-2045(18)30413-3
   Tabei T, 2019, BMC CANCER, V19, P0, DOI 10.1186/s12885-019-5510-y
   Takada K, 2020, J CANCER RES CLIN, V146, P1217, DOI 10.1007/s00432-020-03146-5
   Takada K, 2019, SCI REP-UK, V9, P0, DOI 10.1038/s41598-019-50079-2
   Tamiya M, 2018, PLOS ONE, V13, P0, DOI 10.1371/journal.pone.0192227
   Tawbi HA, 2018, NEW ENGL J MED, V379, P722, DOI 10.1056/NEJMoa1805453
   Tian PW, 2021, THERANOSTICS, V11, P2098, DOI 10.7150/thno.48027
   Trebeschi S, 2019, ANN ONCOL, V30, P998, DOI 10.1093/annonc/mdz108
   Tumeh PC, 2017, CANCER IMMUNOL RES, V5, P417, DOI 10.1158/2326-6066.CIR-16-0325
   Tunali I, 2020, CANCER RES, V80, P0, DOI 10.1158/1538-7445.AM2020-5806
   Turner DC, 2018, CLIN CANCER RES, V24, P5841, DOI 10.1158/1078-0432.CCR-18-0415
   Vaddepally RK, 2020, CANCERS, V12, P0, DOI 10.3390/cancers12030738
   Valentinuzzi D, 2020, RADIOL ONCOL, V54, P285, DOI 10.2478/raon-2020-0042
   van de Donk PP, 2021, EUR J NUCL MED MOL I, V48, P4369, DOI 10.1007/s00259-021-05407-y
   van Zeijl MCT, 2020, J IMMUNOTHER, V43, P256, DOI 10.1097/CJI.0000000000000334
   Vekens K, 2021, CLIN LUNG CANCER, V22, P432, DOI 10.1016/j.cllc.2021.03.001
   Verma V, 2018, J IMMUNOTHER CANCER, V6, P0, DOI 10.1186/s40425-018-0442-7
   Vito A, 2020, CELLS-BASEL, V9, P0, DOI 10.3390/cells9040992
   Wang B, 2021, J EXP CLIN CANC RES, V40, P0, DOI 10.1186/s13046-020-01820-7
   Wang ZL, 2020, FRONT ONCOL, V10, P0, DOI 10.3389/fonc.2020.01524
   Weiss SA, 2019, CLIN CANCER RES, V25, P5191, DOI 10.1158/1078-0432.CCR-18-1550
   Wolchok JD, 2022, J CLIN ONCOL, V40, P127, DOI 10.1200/JCO.21.02229
   Wolff RF, 2019, ANN INTERN MED, V170, P51, DOI 10.7326/M18-1376
   Wong AN, 2020, CANCER IMAGING, V20, P0, DOI 10.1186/s40644-020-00313-2
   Yang B, 2021, RESP RES, V22, P0, DOI 10.1186/s12931-021-01780-2
   Youn S, 2021, CLIN NUTR ESPEN, V42, P348, DOI 10.1016/j.clnesp.2021.01.009
   Young AC, 2020, J IMMUNOTHER CANCER, V8, P0, DOI 10.1136/jitc-2020-000821
   Yu JL, 2021, NAT MED, V27, P152, DOI 10.1038/s41591-020-1131-x
   Yuan GS, 2021, FRONT IMMUNOL, V11, P0, DOI 10.3389/fimmu.2020.613946
   Zerunian M, 2021, SCI REP-UK, V11, P0, DOI 10.1038/s41598-021-86113-5
   Zhang C, 2021, METHODS, V188, P61, DOI 10.1016/j.ymeth.2020.11.005
   Zhang ST, 2021, FRONT ONCOL, V11, P0, DOI 10.3389/fonc.2021.728040
   Zhu Y, 2021, BMC CANCER, V21, P0, DOI 10.1186/s12885-021-08899-x
NR 163
TC 9
Z9 9
U1 1
U2 21
PU ELSEVIER SCI LTD
PI London
PA 125 London Wall, London, ENGLAND
SN 0959-8049
EI 1879-0852
J9 EUR J CANCER
JI Eur. J. Cancer
PD 2022 NOV
PY 2022
VL 175
IS 
BP 60
EP 76
DI 10.1016/j.ejca.2022.07.034
EA SEP 2022
PG 17
WC Oncology
SC Oncology
GA 5S1AX
UT WOS:000874933000005
PM 36096039
DA 2024-03-01
ER

PT J
AU Cui, Y
   Sun, Z
   Liu, X
   Zhang, X
   Wang, X
AF Cui, Y.
   Sun, Z.
   Liu, X.
   Zhang, X.
   Wang, X.
TI CT-based radiomics for the preoperative prediction of the muscle-invasive status of bladder cancer and comparison to radiologists' assessment
SO CLINICAL RADIOLOGY
LA English
DT Article; Early Access
ID vi-rads; features; images; system; grade; mri
AB AIM: To develop a radiomics model to predict the muscle-invasive status of bladder cancer (BC) in contrast-enhanced computed tomography (CECT) images, compared with radiologists??? interpretations. MATERIALS AND METHODS: One hundred and eighty-eight CECT images with histopathologically confirmed BC were retrieved retrospectively from November 2018 to December 2019 and were divided randomly into the training (n=120) and test dataset (n=68). The BC were annotated manually and validated on the venous phase by a general radiologist and an experienced radiologist, respectively. The radiomics analysis included radiomics feature extraction and model development. The same images were also evaluated by two radiologists. The diagnostic performance of radiomics was evaluated using receiver operating characteristic (ROC) curve analysis and the area under the ROC curve (AUC), sensitivity, and specificity were calculated. The predictive performance of radiomics was then compared to visual assessments of the two radiologists. RESULTS: The radiomics model reached an AUC (95% confidence interval [CI]) of 0.979 (0.935 -0.996) and 0.894 (0.796-0.956) in the training and test dataset, respectively. The radiomics model outperformed the visual assessment of radiologist A and B both in the training (0.865 [0.791-0.921], 0.894 [0.824-0.943]) and test dataset (0.766 [0.647-0.860], 0.826 [0.715 -0.907]). Pairwise comparisons showed that the specificities of the radiomics model were higher than the radiologists (85.3-96.7% versus 47.1-58.3%, all p 0.05), but the sensitivities were comparable between the radiomics and the radiologists (79.4-90% versus 91.2-96.7%; all p 0.05). CONCLUSIONS: A radiomics model was developed that outperformed the radiologists??? visual assessment in predicting the muscle-invasive status of BC in the venous phase of CT images. ?? 2022 The Royal College of Radiologists. Published by Elsevier Ltd. All rights reserved.
C1 [Cui, Y.; Sun, Z.; Liu, X.; Zhang, X.; Wang, X.] Peking Univ First Hosp, Dept Radiol, 8 Xishiku St, Beijing 100034, Peoples R China.
C3 Peking University
RP Wang, X (corresponding author), Peking Univ First Hosp, Dept Radiol, 8 Xishiku St, Beijing 100034, Peoples R China.
EM wangxiaoying@bjmu.edu.cn
CR Barragan-Montero A, 2021, PHYS MEDICA, V83, P242, DOI 10.1016/j.ejmp.2021.04.016
   Castiglioni I, 2021, PHYS MEDICA, V83, P9, DOI 10.1016/j.ejmp.2021.02.006
   Cha KH, 2019, ACAD RADIOL, V26, P1137, DOI 10.1016/j.acra.2018.10.010
   Cha KH, 2017, SCI REP-UK, V7, P0, DOI 10.1038/s41598-017-09315-w
   Chang SS, 2016, J UROLOGY, V196, P1021, DOI 10.1016/j.juro.2016.06.049
   Del Giudice F, 2020, EUR UROL, V77, P101, DOI 10.1016/j.eururo.2019.09.029
   Garapati SS, 2017, MED PHYS, V44, P5814, DOI 10.1002/mp.12510
   Jemal A, 2011, CA-CANCER J CLIN, V61, P134, DOI 10.3322/caac.20115
   Lee CH, 2017, AM J ROENTGENOL, V208, P1193, DOI 10.2214/AJR.16.17114
   Lin P, 2020, EUR RADIOL, V30, P547, DOI 10.1007/s00330-019-06371-w
   Mossanen M, 2018, UROL CLIN N AM, V45, P143, DOI 10.1016/j.ucl.2017.12.001
   Panebianco V, 2018, EUR UROL, V74, P294, DOI 10.1016/j.eururo.2018.04.029
   Raman SP, 2018, UROL CLIN N AM, V45, P389, DOI 10.1016/j.ucl.2018.03.004
   Rundo L, 2020, COMPUT BIOL MED, V120, P0, DOI 10.1016/j.compbiomed.2020.103751
   Sanchez LE, 2021, SCI REP-UK, V11, P0, DOI 10.1038/s41598-021-87598-w
   Satoh E, 2002, EUR UROL, V41, P178, DOI 10.1016/S0302-2838(01)00035-5
   Shafiq-ul-Hassan M, 2018, SCI REP-UK, V8, P0, DOI 10.1038/s41598-018-28895-9
   Song Y, 2020, PLOS ONE, V15, P0, DOI 10.1371/journal.pone.0237587
   Suarez-Ibarrola R, 2020, WORLD J UROL, V38, P2329, DOI 10.1007/s00345-019-03000-5
   Taha AA, 2015, BMC MED IMAGING, V15, P0, DOI 10.1186/s12880-015-0068-x
   Tritschler S, 2012, WORLD J UROL, V30, P827, DOI 10.1007/s00345-011-0817-6
   Ueno Y, 2019, EUR UROL, V76, P54, DOI 10.1016/j.eururo.2019.03.012
   van der Pol CB, 2018, ABDOM RADIOL, V43, P2412, DOI 10.1007/s00261-017-1449-0
   van Griethuysen JJM, 2017, CANCER RES, V77, PE104, DOI 10.1158/0008-5472.CAN-17-0339
   Wang HJ, 2020, EUR RADIOL, V30, P4816, DOI 10.1007/s00330-020-06796-8
   Wang HJ, 2019, RADIOLOGY, V291, P668, DOI 10.1148/radiol.2019182506
   Wang HJ, 2019, EUR RADIOL, V29, P6182, DOI 10.1007/s00330-019-06222-8
   Wu SX, 2017, CLIN CANCER RES, V23, P6904, DOI 10.1158/1078-0432.CCR-17-1510
   Xu SS, 2020, EUR RADIOL, V30, P1804, DOI 10.1007/s00330-019-06484-2
   Xu XP, 2019, J MAGN RESON IMAGING, V49, P1489, DOI 10.1002/jmri.26327
   Xu XP, 2017, ABDOM RADIOL, V42, P1896, DOI 10.1007/s00261-017-1079-6
   Zhang GMY, 2017, ABDOM RADIOL, V42, P561, DOI 10.1007/s00261-016-0897-2
   Zhang X, 2017, J MAGN RESON IMAGING, V46, P1281, DOI 10.1002/jmri.25669
   Zwanenburg A, 2020, RADIOLOGY, V295, P328, DOI 10.1148/radiol.2020191145
NR 34
TC 8
Z9 8
U1 0
U2 15
PU W B SAUNDERS CO LTD
PI LONDON
PA 32 JAMESTOWN RD, LONDON NW1 7BY, ENGLAND
SN 0009-9260
EI 1365-229X
J9 CLIN RADIOL
JI Clin. Radiol.
PD 2022 JUN
PY 2022
VL 77
IS 6
BP E473
EP E482
DI 10.1016/j.crad.2022.02.019
EA APR 2022
PG 10
WC Radiology, Nuclear Medicine & Medical Imaging
SC Radiology, Nuclear Medicine & Medical Imaging
GA 1K3SI
UT WOS:000798524500018
PM 35367051
DA 2024-03-01
ER

PT J
AU Li, XY
   Chen, H
   Zhao, FP
   Zheng, Y
   Pang, HW
   Xiang, L
AF Li, Xiaoyue
   Chen, Han
   Zhao, Feipeng
   Zheng, Yun
   Pang, Haowen
   Xiang, Li
TI Development of a Radiotherapy Localisation Computed Tomography-Based Radiomic Model for Predicting Survival in Patients With Nasopharyngeal Carcinoma Treated With Intensity-Modulated Radiotherapy Following Induction Chemotherapy
SO CANCER CONTROL
LA English
DT Article
DE radiomic; nasopharyngeal carcinoma; radiotherapy localisation computed tomography; nomogram; survival prediction
ID preoperative prediction; radiation-therapy; nomogram; validation; recurrence; cancers; neck; head; 3d
AB Background Our purpose is to develop a model combining radiomic features of radiotherapy localisation computed tomography and clinical characteristics that can be used to estimate overall survival in patients with nasopharyngeal carcinoma treated with intensity-modulated radiotherapy following induction chemotherapy. Methods We recruited 145 patients with pathologically confirmed nasopharyngeal carcinoma between February 2012 and April 2015. In total, 851 radiomic features were extracted from radiotherapy localisation computed tomography images for the gross tumour volume of the nasopharynx and the gross tumour volume of neck metastatic lymph nodes. The least absolute shrinkage and selection operator algorithm was applied to select radiomics features, build the model and calculate the Rad-score. The patients were divided into high- and low-risk groups based on their Rad-scores. A nomogram for estimating overall survival based on both radiomic and clinical features was generated using multivariate Cox regression hazard models. Prediction reliability was evaluated using Harrell's concordance index. Results In total, seven radiomic features and one clinical characteristic were extracted for survival analysis, and the combination of radiomic and clinical features was a better predictor of overall survival (concordance index = .849 [confidence interval: .782-.916]) than radiomic features (concordance index = .793 [confidence interval: .697-.890]) or clinical characteristics (concordance index = .661 [confidence interval: .673-.849]) alone. Conclusion Our results show that a nomogram combining radiomic features of radiotherapy localisation computed tomography and clinical characteristics can predict overall survival in patients with nasopharyngeal carcinoma treated with intensity-modulated radiotherapy following induction chemotherapy more effectively than radiomic features or clinical characteristics alone.
C1 [Li, Xiaoyue; Chen, Han; Zheng, Yun; Pang, Haowen; Xiang, Li] Southwest Med Univ, Affiliated Hosp, Dept Oncol, 25 TaiPing Rd, Luzhou 646000, Peoples R China.
   [Zhao, Feipeng] Southwest Med Univ, Affiliated Hosp, Dept Otolaryngol Head & Neck Surg, Luzhou, Peoples R China.
C3 Southwest Medical University; Southwest Medical University
RP Pang, HW; Xiang, L (corresponding author), Southwest Med Univ, Affiliated Hosp, Dept Oncol, 25 TaiPing Rd, Luzhou 646000, Peoples R China.
EM haowenpang@foxmail.com; xl790927@sina.com
CR Bucci MK, 2005, CA-CANCER J CLIN, V55, P117, DOI 10.3322/canjclin.55.2.117
   Chan ATC, 2012, ANN ONCOL, V23, P83, DOI 10.1093/annonc/mds266
   Chan KCA, 2017, NEW ENGL J MED, V377, P513, DOI 10.1056/NEJMoa1701717
   Chen YP, 2019, LANCET, V394, P64, DOI 10.1016/S0140-6736(19)30956-0
   Doi H, 2018, ACTA OTO-LARYNGOL, V138, P750, DOI 10.1080/00016489.2018.1438662
   Du TF, 2019, PLOS ONE, V14, P0, DOI 10.1371/journal.pone.0219611
   Fedorov A, 2012, MAGN RESON IMAGING, V30, P1323, DOI 10.1016/j.mri.2012.05.001
   Feng Q, 2020, FRONT ONCOL, V10, P0, DOI 10.3389/fonc.2020.01619
   Gui J, 2005, BIOINFORMATICS, V21, P3001, DOI 10.1093/bioinformatics/bti422
   Han L, 2019, EUR RADIOL, V29, P3820, DOI 10.1007/s00330-018-5981-2
   He SS, 2019, CANCER MANAG RES, V11, P4403, DOI 10.2147/CMAR.S202151
   Jiang YM, 2018, EBIOMEDICINE, V36, P171, DOI 10.1016/j.ebiom.2018.09.007
   Lambin P, 2012, EUR J CANCER, V48, P441, DOI 10.1016/j.ejca.2011.11.036
   Lee AWM, 2012, SEMIN RADIAT ONCOL, V22, P233, DOI 10.1016/j.semradonc.2012.03.008
   Li PJ, 2018, ORAL ONCOL, V85, P95, DOI 10.1016/j.oraloncology.2018.08.016
   Li WP, 2021, HEAD NECK-J SCI SPEC, V43, P2353, DOI 10.1002/hed.26687
   Park H, 2018, CLIN CANCER RES, V24, P4705, DOI 10.1158/1078-0432.CCR-17-3783
   Peng H, 2019, CLIN CANCER RES, V25, P4271, DOI 10.1158/1078-0432.CCR-18-3065
   Peng J, 2018, DIAGN INTERV RADIOL, V24, P121, DOI 10.5152/dir.2018.17467
   Pfister DG, 2020, J NATL COMPR CANC NE, V18, P873, DOI 10.6004/jnccn.2020.0031
   Sah BR, 2019, ABDOM RADIOL, V44, P2048, DOI 10.1007/s00261-018-1724-8
   Shield KD, 2017, CA-CANCER J CLIN, V67, P51, DOI 10.3322/caac.21384
   Spadarella G, 2021, EUR J RADIOL, V140, P0, DOI 10.1016/j.ejrad.2021.109744
   Sun XM, 2014, RADIOTHER ONCOL, V110, P398, DOI 10.1016/j.radonc.2013.10.020
   Tibshirani R, 1997, STAT MED, V16, P385, DOI 10.1002/(SICI)1097-0258(19970228)16:4<385::AID-SIM380>3.0.CO;2-3
   Vokes EE, 1997, LANCET, V350, P1087, DOI 10.1016/S0140-6736(97)07269-3
   Wu JY, 2020, MEDICINE, V99, P0, DOI 10.1097/MD.0000000000018974
   Xie TS, 2020, EUR RADIOL, V30, P2513, DOI 10.1007/s00330-019-06600-2
   Xu X, 2019, J HEPATOL, V70, P1133, DOI 10.1016/j.jhep.2019.02.023
   Yang P, 2017, ONCOTARGET, V8, P75577, DOI 10.18632/oncotarget.17483
   Yu YF, 2020, JAMA NETW OPEN, V3, P0, DOI 10.1001/jamanetworkopen.2020.28086
   Zhang L, 2019, J CANCER, V10, P4217, DOI 10.7150/jca.33345
   Zhang W, 2021, ANN TRANSL MED, V9, P0, DOI 10.21037/atm-20-7673
   Zhang WJ, 2020, RADIOTHER ONCOL, V145, P13, DOI 10.1016/j.radonc.2019.11.023
   Zhong LZ, 2020, RADIOTHER ONCOL, V151, P1, DOI 10.1016/j.radonc.2020.06.050
NR 35
TC 0
Z9 0
U1 1
U2 1
PU SAGE PUBLICATIONS INC
PI THOUSAND OAKS
PA 2455 TELLER RD, THOUSAND OAKS, CA 91320 USA
SN 1073-2748
EI 
J9 CANCER CONTROL
JI Cancer Control
PD FEB 7
PY 2022
VL 29
IS 
BP 
EP 
DI 10.1177/10732748221076820
PG 8
WC Oncology
SC Oncology
GA ZU7OQ
UT WOS:000770030200001
PM 35271403
DA 2024-03-01
ER

PT J
AU Huang, Z
   Cheng, XQ
   Liu, HY
   Bi, XJ
   Liu, YN
   Lv, WZ
   Xiong, L
   Deng, YB
AF Huang, Zhe
   Cheng, Xue-Qing
   Liu, Hong-Yun
   Bi, Xiao-Jun
   Liu, Ya-Ni
   Lv, Wen-Zhi
   Xiong, Li
   Deng, You-Bin
TI Relation of Carotid Plaque Features Detected with Ultrasonography-Based Radiomics to Clinical Symptoms
SO TRANSLATIONAL STROKE RESEARCH
LA English
DT Article; Early Access
DE Carotid plaques; Nomogram; Ultrasonography-based radiomics
ID contrast-enhanced us; artery atheroma; ischemic-stroke; texture; events; neovascularization; endarterectomy; classification; echogenicity; definitions
AB Carotid plaque is one of the predominant causes of stroke. We sought to build a nomogram using ultrasonography (US)-based radiomics and clinical features for identification of symptomatic carotid plaques. We prospectively enrolled 548 patients (mean age +/- standard deviation, 63 +/- 10 years; 373 men) were randomly divided into training and test cohorts. Clinical and conventional US features of carotid plaques were used to generate a clinical and conventional US model. US-based radiomics model was constructed by extracting radiomics features from grayscale and strain elasticity images. Multivariate logistic regression was performed using the radiomics scores together with clinical and conventional US data, and a final nomogram was subsequently developed. The performance of the final nomogram was assessed with respect to discrimination and clinical usefulness in the training of the test cohorts and contrast-enhanced US test cohort. All the radiomics scores were significantly higher in patients with symptomatic carotid plaques. The US-based radiomics model [area under the curve (AUC) = 0.930 and 0.922 for training and test cohorts, respectively] and final nomogram (AUC = 0.927 and 0.919, respectively) outperformed the clinical and conventional US model (AUC = 0.723 and 0.580, respectively). The decision curve analysis indicated that the final nomogram was clinically useful. In patients undergoing the contrast-enhanced US, the prevalence of plaque enhancement was higher in high-risk patients than in low-risk patients based on the final nomogram-score (P = 0.008). Nomogram has a high diagnostic performance for identification of symptomatic carotid plaques.
C1 [Huang, Zhe; Cheng, Xue-Qing; Liu, Hong-Yun; Bi, Xiao-Jun; Liu, Ya-Ni; Deng, You-Bin] Huazhong Univ Sci & Technol, Tongji Hosp, Tongji Med Coll, Dept Med Ultrasound, 1095 Jiefang Dadao, Wuhan 430030, Peoples R China.
   [Lv, Wen-Zhi] Julei Technol Co, Dept Artificial Intelligence, 13 Daxueyuan Rd, Wuhan 430030, Peoples R China.
   [Xiong, Li] Wuhan Univ, Zhongnan Hosp, Dept Cardiovasc Ultrasound, 169 East Lake Rd, Wuhan 430071, Peoples R China.
C3 Huazhong University of Science & Technology; Wuhan University
RP Deng, YB (corresponding author), Huazhong Univ Sci & Technol, Tongji Hosp, Tongji Med Coll, Dept Med Ultrasound, 1095 Jiefang Dadao, Wuhan 430030, Peoples R China.; Xiong, L (corresponding author), Wuhan Univ, Zhongnan Hosp, Dept Cardiovasc Ultrasound, 169 East Lake Rd, Wuhan 430071, Peoples R China.
EM dr.xiongli@whu.edu.cn; ybdeng2007@hotmail.com
FU Science, Technology and Innovation Seed Fund from Zhongnan Hospital of Wuhan University [znpy2019089]; Wuhan, China
CR Aboyans V, 2018, EUR HEART J, V39, P763, DOI 10.1093/eurheartj/ehx095
   ADAMS HP, 1993, STROKE, V24, P35, DOI 10.1161/01.STR.24.1.35
   Azizyan A, 2011, AM J NEURORADIOL, V32, P1771, DOI 10.3174/ajnr.A2265
   Bansal S, 2019, RADIOGRAPHICS, V39, P1302, DOI 10.1148/rg.2019180205
   Barnett HJM, 1998, NEW ENGL J MED, V339, P1415, DOI 10.1056/NEJM199811123392002
   Brinjikji W, 2015, CEREBROVASC DIS, V40, P165, DOI 10.1159/000437339
   Doonan RJ, 2013, EUR J VASC ENDOVASC, V46, P299, DOI 10.1016/j.ejvs.2013.05.024
   Gillies RJ, 2016, RADIOLOGY, V278, P563, DOI 10.1148/radiol.2015151169
   GRAYWEALE AC, 1988, J CARDIOVASC SURG, V29, P676
   Grimm JM, 2013, J CARDIOVASC MAGN R, V15, P0, DOI 10.1186/1532-429X-15-44
   Hu HT, 2019, EUR RADIOL, V29, P2890, DOI 10.1007/s00330-018-5797-0
   Huang XW, 2016, J ULTRAS MED, V35, P2253, DOI 10.7863/ultra.15.09002
   Irie Y, 2013, ATHEROSCLEROSIS, V230, P399, DOI 10.1016/j.atherosclerosis.2013.08.015
   Jiang BH, 2019, J NEURORADIOLOGY, V46, P117, DOI 10.1016/j.neurad.2018.05.003
   Jiang M, 2020, THYROID, V30, P885, DOI 10.1089/thy.2019.0780
   Kakkos SK, 2007, EUR J VASC ENDOVASC, V33, P422, DOI 10.1016/j.ejvs.2006.10.018
   Khan AA, 2016, IEEE ENG MED BIO, V0, PP2877, DOI 10.1109/EMBC.2016.7591330
   Millon A, 2013, J VASC SURG, V57, P1046, DOI 10.1016/j.jvs.2012.10.088
   Mitchell CC, 2017, ULTRASOUND MED BIOL, V43, P129, DOI 10.1016/j.ultrasmedbio.2016.08.011
   Naghavi M, 2003, CIRCULATION, V108, P1664, DOI 10.1161/01.CIR.0000087480.94275.97
   Park VY, 2019, SCI REP-UK, V9, P0, DOI 10.1038/s41598-018-37748-4
   Redgrave JNE, 2006, CIRCULATION, V113, P2320, DOI 10.1161/CIRCULATIONAHA.105.589044
   Ruiz-Ares G, 2011, CEREBROVASC DIS, V32, P535, DOI 10.1159/000330654
   Takaya N, 2006, STROKE, V37, P818, DOI 10.1161/01.STR.0000204638.91099.91
   Touboul PJ, 2012, CEREBROVASC DIS, V34, P290, DOI 10.1159/000343145
   Xiong L, 2009, RADIOLOGY, V251, P583, DOI 10.1148/radiol.2512081829
   Yamada K, 2016, CEREBROVASC DIS, V41, P13, DOI 10.1159/000441094
   Zhang RY, 2021, EUR RADIOL, V31, P3116, DOI 10.1007/s00330-020-07361-z
   Zhao XH, 2017, J AM HEART ASSOC, V6, P0, DOI 10.1161/JAHA.117.005831
   Zhu Y, 2013, RADIOLOGY, V268, P54, DOI 10.1148/radiol.13122112
NR 30
TC 14
Z9 16
U1 2
U2 24
PU SPRINGER
PI NEW YORK
PA ONE NEW YORK PLAZA, SUITE 4600, NEW YORK, NY, UNITED STATES
SN 1868-4483
EI 1868-601X
J9 TRANSL STROKE RES
JI Transl. Stroke Res.
PD 2022 DEC
PY 2022
VL 13
IS 6
BP 970
EP 982
DI 10.1007/s12975-021-00963-9
EA NOV 2021
PG 13
WC Clinical Neurology; Neurosciences
SC Neurosciences & Neurology
GA 5U6SE
UT WOS:000715000100003
PM 34741749
DA 2024-03-01
ER

PT J
AU Chen, SX
   Xu, Y
   Ye, MP
   Li, Y
   Sun, Y
   Liang, JW
   Lu, JM
   Wang, ZG
   Zhu, ZY
   Zhang, X
   Zhang, B
AF Chen, Sixuan
   Xu, Yue
   Ye, Meiping
   Li, Yang
   Sun, Yu
   Liang, Jiawei
   Lu, Jiaming
   Wang, Zhengge
   Zhu, Zhengyang
   Zhang, Xin
   Zhang, Bing
TI Predicting MGMT Promoter Methylation in Diffuse Gliomas Using Deep Learning with Radiomics
SO JOURNAL OF CLINICAL MEDICINE
LA English
DT Article
DE MGMT promoter methylation; glioma; deep learning; radiomic
ID survival; glioblastoma; mutations; radiotherapy; temozolomide
AB This study aimed to investigate the feasibility of predicting oxygen 6-methylguanine-DNA methyltransferase (MGMT) promoter methylation in diffuse gliomas by developing a deep learning approach using MRI radiomics. A total of 111 patients with diffuse gliomas participated in the retrospective study (56 patients with MGMT promoter methylation and 55 patients with MGMT promoter unmethylation). The radiomics features of the two regions of interest (ROI) (the whole tumor area and the tumor core area) for four sequences, including T1 weighted image (T1WI), T2 weighted image (T2WI), apparent diffusion coefficient (ADC) maps, and T1 contrast-enhanced (T1CE) MR images were extracted and jointly fed into the residual network. Then the deep learning method was developed and evaluated with a five-fold cross-validation, where in each fold, the dataset was randomly divided into training (80%) and validation (20%) cohorts. We compared the performance of all models using area under the curve (AUC) and average accuracy of validation cohorts and calculated the 10 most important features of the best model via a class activation map. Based on the ROI of the whole tumor, the predictive capacity of the T1CE and ADC model achieved the highest AUC value of 0.85. Based on the ROI of the tumor core, the T1CE and ADC model achieved the highest AUC value of 0.90. After comparison, the T1CE combined with the ADC model based on the ROI of the tumor core exhibited the best performance, with the highest average accuracy (0.91) and AUC (0.90) among all models. The deep learning method using MRI radiomics has excellent diagnostic performance with a high accuracy in predicting MGMT promoter methylation in diffuse gliomas.
C1 [Chen, Sixuan; Ye, Meiping; Li, Yang; Lu, Jiaming; Wang, Zhengge; Zhu, Zhengyang; Zhang, Xin; Zhang, Bing] Nanjing Univ, Dept Radiol, Affiliated Drum Tower Hosp, Med Sch, Nanjing 210008, Peoples R China.
   [Xu, Yue] Nanjing Univ, Natl Inst Healthcare Data Sci, Nanjing 210023, Peoples R China.
   [Sun, Yu; Liang, Jiawei] Southeast Univ, Sch Biol Sci & Med Engn, Nanjing 211189, Peoples R China.
   [Zhang, Bing] Nanjing Univ, Inst Brain Sci, Nanjing 210023, Peoples R China.
C3 Nanjing University; Nanjing University; Southeast University - China; Nanjing University
RP Zhang, X (corresponding author), Nanjing Univ, Dept Radiol, Affiliated Drum Tower Hosp, Med Sch, Nanjing 210008, Peoples R China.
EM anzhitinglannju@foxmail.com; yue.xu5@mail.mcgill.ca; yemeipingmm@163.com; licheng1573@foxmail.com; sunyu@seu.edu.cn; liangjiawei97@live.com; vector_6@163.com; secwang235@163.com; 161230042@smail.nju.edu.cn; neuro_zx@163.com; zhangbing_nanjing@nju.edu.cn
FU National Natural Science Foundation of China [81720108022, 81971596, 82001793]; Fundamental Research Funds for the Central Universities, Nanjing University [2020-021414380462]; Key Scientific Research Project of Jiangsu Health Committee [K2019025]; Industry and Information Technology Department of Nanjing [SE179-2021]; Educational Research Project of Nanjing Medical University [2019ZC036]
CR Aerts HJWL, 2014, NAT COMMUN, V5, P0, DOI 10.1038/ncomms5006
   Bae S, 2018, RADIOLOGY, V289, P797, DOI 10.1148/radiol.2018180200
   Bangalore Yogananda CG, 2020, NEURO-ONCOLOGY, V22, P402
   Bera K, 2022, NAT REV CLIN ONCOL, V19, P132, DOI 10.1038/s41571-021-00560-7
   Chang P, 2018, AM J NEURORADIOL, V39, P1201, DOI 10.3174/ajnr.A5667
   Chen X, 2020, BIOMED RES INT-UK, V2020, P0, DOI 10.1155/2020/9258649
   Drabycz S, 2010, NEUROIMAGE, V49, P1398, DOI 10.1016/j.neuroimage.2009.09.049
   Gardin I, 2019, CRIT REV ONCOL HEMAT, V138, P44, DOI 10.1016/j.critrevonc.2019.03.015
   Han L, 2019, EUR J RADIOL, V112, P169, DOI 10.1016/j.ejrad.2019.01.025
   Han L, 2018, BIOCOMPUT-PAC SYM, V0, P331
   He KM, 2016, PROC CVPR IEEE, V0, PP770, DOI 10.1109/CVPR.2016.90
   Hegi ME, 2005, NEW ENGL J MED, V352, P997, DOI 10.1056/NEJMoa043331
   Jang K, 2020, NEURORADIOLOGY, V62, P771, DOI 10.1007/s00234-020-02403-1
   Jiang CD, 2019, EUR J RADIOL, V121, P0, DOI 10.1016/j.ejrad.2019.108714
   Khan MA, 2020, DIAGNOSTICS, V10, P0, DOI 10.3390/diagnostics10080565
   Korfiatis P, 2017, J DIGIT IMAGING, V30, P622, DOI 10.1007/s10278-017-0009-z
   Li YM, 2022, EUR RADIOL, V32, P747, DOI 10.1007/s00330-021-08237-6
   Louis DN, 2021, NEURO-ONCOLOGY, V23, P1231, DOI 10.1093/neuonc/noab106
   Lu YP, 2020, MAGN RESON IMAGING, V74, P161, DOI 10.1016/j.mri.2020.09.017
   Montazeri M, 2016, TECHNOL HEALTH CARE, V24, P31, DOI 10.3233/THC-151071
   Nakamoto T, 2019, SCI REP-UK, V9, P0, DOI 10.1038/s41598-019-55922-0
   Sasaki T, 2019, SCI REP-UK, V9, P0, DOI 10.1038/s41598-019-50849-y
   Shaver MM, 2019, CANCERS, V11, P0, DOI 10.3390/cancers11060829
   Shboul ZA, 2020, SCI REP-UK, V10, P0, DOI 10.1038/s41598-020-60550-0
   Stupp R, 2014, LANCET ONCOL, V15, P1100, DOI 10.1016/S1470-2045(14)70379-1
   Stupp R, 2009, LANCET ONCOL, V10, P459, DOI 10.1016/S1470-2045(09)70025-7
   Su XR, 2020, NEURO-ONCOLOGY, V22, P393, DOI 10.1093/neuonc/noz184
   Tixier Florent, 2019, ONCOTARGET, V10, P660, DOI 10.18632/oncotarget.26578
   Wei JW, 2019, EUR RADIOL, V29, P877, DOI 10.1007/s00330-018-5575-z
   Zhang X, 2018, J MAGN RESON IMAGING, V48, P916, DOI 10.1002/jmri.25960
   Zwanenburg A, 2020, RADIOLOGY, V295, P328, DOI 10.1148/radiol.2020191145
NR 31
TC 10
Z9 11
U1 0
U2 8
PU MDPI
PI BASEL
PA ST ALBAN-ANLAGE 66, CH-4052 BASEL, SWITZERLAND
SN 
EI 2077-0383
J9 J CLIN MED
JI J. Clin. Med.
PD JUN 15
PY 2022
VL 11
IS 12
BP 
EP 
DI 10.3390/jcm11123445
PG 11
WC Medicine, General & Internal
SC General & Internal Medicine
GA 2M3VO
UT WOS:000817631500001
PM 35743511
DA 2024-03-01
ER

PT J
AU Li, S
   Li, YD
   Zhao, M
   Wang, PY
   Xin, J
AF Li, Shen
   Li, Yadi
   Zhao, Min
   Wang, Pengyuan
   Xin, Jun
TI Combination of 18F-Fluorodeoxyglucose PET/CT Radiomics and Clinical Features for Predicting Epidermal Growth Factor Receptor Mutations in Lung Adenocarcinoma
SO KOREAN JOURNAL OF RADIOLOGY
LA English
DT Article
DE PET; CT; Radiomics; Epidermal growth factor receptor; Lung adenocarcinoma; Prediction
ID egfr mutation; f-18-fdg pet/ct; fdg pet/ct; cancer; subtypes
AB Objective: To identify epidermal growth factor receptor (EGFR) mutations in lung adenocarcinoma based on 18F-fluorodeoxyglucose (FDG) PET/CT radiomics and clinical features and to distinguish EGFR exon 19 deletion (19 del) and exon 21 L858R missenseMaterials and Methods: We retrospectively analyzed 179 patients with lung adenocarcinoma. They were randomly assigned to training (n = 125) and testing (n = 54) cohorts in a 7:3 ratio. A total of 2632 radiomics features were extracted from the tumor region of interest from the PET (1316) and CT (1316) images. Six PET/CT radiomics features that remained after the feature selection step were used to calculate the radiomics model score (rad-score). Subsequently, a combined clinical and radiomics model was constructed based on sex, smoking history, tumor diameter, and rad-score. The performance of the combined model in identifying EGFR mutations was assessed using a receiver operating characteristic (ROC) curve. Furthermore, in a subsample of 99 patients, a PET/CT radiomics model for distinguishing 19 del and 21 L858R EGFR mutational subtypes was established, and its performance was evaluated.Results: The area under the ROC curve (AUROC) and accuracy of the combined clinical and PET/CT radiomics models were 0.882 and 81.6%, respectively, in the training cohort and 0.837 and 74.1%, respectively, in the testing cohort. The AUROC and accuracy of the radiomics model for distinguishing between 19 del and 21 L858R EGFR mutational subtypes were 0.708 and 66.7%, respectively, in the training cohort and 0.652 and 56.7%, respectively, in the testing cohort.Conclusion: The combined clinical and PET/CT radiomics model could identify the EGFR mutational status in lung adenocarcinoma with moderate accuracy. However, distinguishing between EGFR 19 del and 21 L858R mutational subtypes was more challenging using PET/CT radiomics.
C1 [Zhao, Min] Shengjing Hosp China Med Univ, Dept Radiol, Shenyang, Peoples R China.
   [Xin, Jun] GE Healthcare, Pharmaceut Diagnost, Beijing, Peoples R China.
   [Xin, Jun] China Med Univ, Dept Radiol, Shengjing Hosp, 36 Sanhao St, Shenyang 110004, Peoples R China.
C3 General Electric; China Medical University
RP Xin, J (corresponding author), China Med Univ, Dept Radiol, Shengjing Hosp, 36 Sanhao St, Shenyang 110004, Peoples R China.
EM xinj@sj-hospital.org
CR An N, 2016, MEDICINE, V95, P0, DOI 10.1097/MD.0000000000005601
   Borggreve AS, 2020, INT J RADIAT ONCOL, V106, P998, DOI 10.1016/j.ijrobp.2019.12.038
   Caicedo C, 2014, EUR J NUCL MED MOL I, V41, P2058, DOI 10.1007/s00259-014-2833-4
   Castellanos E, 2017, J THORAC ONCOL, V12, P612, DOI 10.1016/j.jtho.2016.12.014
   Chang C, 2021, EUR RADIOL, V31, P6259, DOI 10.1007/s00330-020-07676-x
   Chen RL, 2021, FRONT ONCOL, V11, P0, DOI 10.3389/fonc.2021.629394
   Cheng H, 2019, LUNG CANCER, V137, P7, DOI 10.1016/j.lungcan.2019.08.002
   Chicklore S, 2013, EUR J NUCL MED MOL I, V40, P133, DOI 10.1007/s00259-012-2247-0
   Cho A, 2016, BMC CANCER, V16, P0, DOI 10.1186/s12885-016-2251-z
   Chung HW, 2014, J CANCER RES CLIN, V140, P89, DOI 10.1007/s00432-013-1545-7
   Ellison G, 2013, J CLIN PATHOL, V66, P79, DOI 10.1136/jclinpath-2012-201194
   Hong IK, 2020, CANCER MANAG RES, V12, P6453, DOI 10.2147/CMAR.S259055
   Hong WW, 2019, ONCOL LETT, V18, P3887, DOI 10.3892/ol.2019.10715
   Jemal A, 2011, CA-CANCER J CLIN, V61, P134, DOI 10.3322/caac.20115
   Jia Y, 2016, NATURE, V534, P129, DOI 10.1038/nature17960
   Kandathil A, 2018, RADIOGRAPHICS, V38, P2134, DOI 10.1148/rg.2018180060
   Kanmaz ZD, 2016, CANCER BIOMARK, V16, P489, DOI 10.3233/CBM-160588
   Kosaka T, 2004, CANCER RES, V64, P8919, DOI 10.1158/0008-5472.CAN-04-2818
   Koyasu S, 2020, ANN NUCL MED, V34, P49, DOI 10.1007/s12149-019-01414-0
   Krarup MMK, 2020, RADIOTHER ONCOL, V144, P72, DOI 10.1016/j.radonc.2019.10.012
   Li WQ, 2020, J CANCER RES CLIN, V146, P2329, DOI 10.1007/s00432-020-03296-6
   Li XF, 2019, FRONT ONCOL, V9, P0, DOI 10.3389/fonc.2019.01062
   Liu QF, 2020, TRANSL LUNG CANCER R, V9, P549, DOI 10.21037/tlcr.2020.04.17
   Lortet-Tieulent J, 2014, LUNG CANCER, V84, P13, DOI 10.1016/j.lungcan.2014.01.009
   Passaro A, 2019, CLIN LUNG CANCER, V20, PE186, DOI 10.1016/j.cllc.2018.11.005
   Siegel RL, 2017, CA-CANCER J CLIN, V67, P7, DOI 10.3322/caac.21387
   Solomon BJ, 2014, NEW ENGL J MED, V371, P2167, DOI 10.1056/NEJMoa1408440
   Suda K, 2021, ANN THORAC SURG, V111, P269, DOI 10.1016/j.athoracsur.2020.05.041
   Sutiman N, 2017, J THORAC ONCOL, V12, P529, DOI 10.1016/j.jtho.2016.11.2225
   Tu WT, 2019, LUNG CANCER, V132, P28, DOI 10.1016/j.lungcan.2019.03.025
   Wang Y, 2020, EUR J NUCL MED MOL I, V47, P1127, DOI 10.1007/s00259-019-04500-7
   Wu SG, 2018, MOL CANCER, V17, P0, DOI 10.1186/s12943-018-0777-1
   Yang B, 2019, FRONT ONCOL, V9, P0, DOI 10.3389/fonc.2019.00589
   Yip SSF, 2017, J NUCL MED, V58, P569, DOI 10.2967/jnumed.116.181826
   Zhang JY, 2020, EUR J NUCL MED MOL I, V47, P1137, DOI 10.1007/s00259-019-04592-1
   Zhang M, 2020, FRONT ONCOL, V10, P0, DOI 10.3389/fonc.2020.568857
   Zhang YX, 2019, MOL CANCER, V18, P0, DOI 10.1186/s12943-019-0939-9
   Zwanenburg A, 2020, RADIOLOGY, V295, P328, DOI 10.1148/radiol.2020191145
NR 38
TC 8
Z9 8
U1 2
U2 7
PU KOREAN SOCIETY OF RADIOLOGY
PI SEOUL
PA 71, YANGJAECHEON-RO, SEOCHO-GU, SEOUL, SOUTH KOREA
SN 1229-6929
EI 2005-8330
J9 KOREAN J RADIOL
JI Korean J. Radiol.
PD SEP 15
PY 2022
VL 23
IS 9
BP 921
EP 930
DI 10.3348/kjr.2022.0295
PG 10
WC Radiology, Nuclear Medicine & Medical Imaging
SC Radiology, Nuclear Medicine & Medical Imaging
GA 4X8MZ
UT WOS:000861092400009
PM 36047542
DA 2024-03-01
ER

PT J
AU Niraula, D
   Cui, SN
   Pakela, J
   Wei, L
   Luo, Y
   Ten Haken, RK
   El Naqa, I
AF Niraula, Dipesh
   Cui, Sunan
   Pakela, Julia
   Wei, Lise
   Luo, Yi
   Ten Haken, Randall K.
   El Naqa, Issam
TI Current status and future developments in predicting outcomes in radiation oncology
SO BRITISH JOURNAL OF RADIOLOGY
LA English
DT Review
ID cell lung-cancer; therapy; models; radiogenomics; radiomics
AB Advancements in data-driven technologies and the inclusion of information-rich multiomics features have significantly improved the performance of outcomes modeling in radiation oncology. For this current trend to be sustainable, challenges related to robust data modeling such as small sample size, low size to feature ratio, noisy data, as well as issues related to algorithmic modeling such as complexity, uncertainty, and interpretability, need to be mitigated if not resolved. Emerging computational technologies and new paradigms such as federated learning, human-in-the-loop, quantum computing, and novel interpretability methods show great potential in overcoming these challenges and bridging the gap towards precision outcome modeling in radiotherapy. Examples of these promising technologies will be presented and their potential role in improving outcome modeling will be discussed.
C1 [Niraula, Dipesh; Luo, Yi; El Naqa, Issam] H Lee Moffitt Canc Ctr & Res Inst, Dept Machine Learning, Tampa, FL 33612 USA.
   [Cui, Sunan] Stanford Univ, Dept Radiat Oncol, Stanford Med, Stanford, CA USA.
   [Pakela, Julia] Univ Penn, Perelman Sch Med, Dept Radiat Oncol, Philadelphia, PA USA.
   [Wei, Lise; Ten Haken, Randall K.] Univ Michigan, Dept Radiat Oncol, Ann Arbor, MI 48109 USA.
C3 H Lee Moffitt Cancer Center & Research Institute; Stanford University; University of Pennsylvania; University of Michigan System; University of Michigan
RP Niraula, D (corresponding author), H Lee Moffitt Canc Ctr & Res Inst, Dept Machine Learning, Tampa, FL 33612 USA.; Ten Haken, RK (corresponding author), Univ Michigan, Dept Radiat Oncol, Ann Arbor, MI 48109 USA.
EM Dipesh.Niraula@moffitt.org; sunan@stanford.edu; Julia.Pakela@Pennmedicine.upenn.edu; liswei@umich.edu; yi.luo@moffitt.org; rth@med.umich.edu; Issam.ElNaqa@moffitt.org
FU National Institute of Health (NIH) [R01- CA233487]
CR Adithya Raju G, 2021, MASTERS THESIS, V0, P0
   Aldraimli M, 2022, ADV RADIAT ONCOL, V7, P0, DOI 10.1016/j.adro.2021.100890
   Appelt AL, 2022, CLIN ONCOL-UK, V34, PE87, DOI 10.1016/j.clon.2021.12.002
   Aristidou A, 2022, LANCET, V399, P620, DOI 10.1016/S0140-6736(22)00235-5
   Avanzo M, 2020, MED PHYS, V47, PE185, DOI 10.1002/mp.13678
   Barry MA, 2021, FRONT ONCOL, V10, P0, DOI 10.3389/fonc.2020.603976
   Beer K, 2020, NAT COMMUN, V11, P0, DOI 10.1038/s41467-020-14454-2
   BELLMAN R, 1966, SCIENCE, V153, P34, DOI 10.1126/science.153.3731.34
   Bodén ACS, 2021, HISTOPATHOLOGY, V79, P210, DOI 10.1111/his.14356
   Budd S, 2021, MED IMAGE ANAL, V71, P0, DOI 10.1016/j.media.2021.102062
   Chen JW, 2018, RADIAT ONCOL, V13, P0, DOI 10.1186/s13014-018-1068-0
   Chiesa S, 2020, FUTUR SCI OA, V6, P0, DOI 10.2144/fsoa-2020-0015
   Choudhury A, 2022, IN: MACHINE AND DEEP LEARNING IN ONCOLOGY, V0, P135
   Coates JTT, 2021, J MED IMAGING, V8, P0, DOI 10.1117/1.JMI.8.3.031902
   Cong I, 2019, NAT PHYS, V15, P1273, DOI 10.1038/s41567-019-0648-8
   Cranor LF, 2008, IN: PROCEEDINGS OF THE 1ST CONFERENCE ON USABILITY, V0, PPSYCHOLOGY
   Cui S, 2019, IN: MODELLING RADIOTHERAPY SIDE EFFECTS, V0, P29
   Cui SN, 2021, INT J RADIAT ONCOL, V110, P893, DOI 10.1016/j.ijrobp.2021.01.042
   Cui SN, 2020, MED PHYS, V47, PE127, DOI 10.1002/mp.14140
   Dayan I, 2021, NAT MED, V27, P1735, DOI 10.1038/s41591-021-01506-3
   Eckardt JN, 2021, CANCERS, V13, P0, DOI 10.3390/cancers13184624
   El Naqa I, 2015, MACHINE LEARNING RAD, V0, PP3, DOI 10.1007/978-3-319-18305-3_1
   El Naqa I, 2018, INT J RADIAT ONCOL, V102, P1070, DOI 10.1016/j.ijrobp.2018.08.022
   El Naqa I, 2018, INT J RADIAT ONCOL, V100, P335, DOI 10.1016/j.ijrobp.2017.10.005
   El Naqa I, 2017, PHYS MED BIOL, V62, PR179, DOI 10.1088/1361-6560/aa7c55
   El Naqa I, 2010, ACTA ONCOL, V49, P1363, DOI 10.3109/02841861003649224
   El-Nachef L, 2021, INT J MOL SCI, V22, P0, DOI 10.3390/ijms22137158
   Field M, 2021, PHYS IMAG RADIAT ONC, V19, P13, DOI 10.1016/j.phro.2021.05.007
   Fuhrman JD, 2022, MED PHYS, V49, P1, DOI 10.1002/mp.15359
   Gangil T, 2022, J BIG DATA-GER, V9, P0, DOI 10.1186/s40537-022-00578-3
   Hicks SA, 2021, SCI REP-UK, V11, P0, DOI 10.1038/s41598-021-90285-5
   Hindocha S, 2022, EBIOMEDICINE, V77, P0, DOI 10.1016/j.ebiom.2022.103911
   Holzinger A, 2019, APPL INTELL, V49, P2401, DOI 10.1007/s10489-018-1361-5
   Holzinger Andreas, 2016, BRAIN INFORM, V3, P119, DOI 10.1007/s40708-016-0042-6
   Isaksson LJ, 2020, FRONT ONCOL, V10, P0, DOI 10.3389/fonc.2020.00790
   Issam El N, 2018, A GUIDE TO OUTCOME MODELING IN RADIOTHERAPY AND ONCOLOGY: LISTENING TO THE DATA, V1st ed, P0, DOI 10.1201/9780429452659
   Issam El Naqa, 2018, A GUIDE TO OUTCOME MODELING IN RADIOTHERAPY AND ONCOLOGY : LISTENING TO THE DATA, V1st ed, P0
   Ji HJ, 2022, FRONT ONCOL, V12, P0, DOI 10.3389/fonc.2022.895544
   Jochems A, 2017, INT J RADIAT ONCOL, V99, P344, DOI 10.1016/j.ijrobp.2017.04.021
   Kitaev A, 2002, AMERICAN MATHEMATICAL SOC., V47, P0, DOI 10.1090/GSM/047
   Konecny Jakub, 2016, ARXIV161002527, V0, P0
   Lam SK, 2022, FRONT ONCOL, V11, P0, DOI 10.3389/fonc.2021.792024
   Le WT, 2022, SCI REP-UK, V12, P0, DOI 10.1038/s41598-022-07034-5
   Lee S, 2018, INT J RADIAT ONCOL, V101, P128, DOI 10.1016/j.ijrobp.2018.01.054
   Lewis JE, 2021, NAT COMMUN, V12, P0, DOI 10.1038/s41467-021-22989-1
   Li WQ, 2019, LECT NOTES COMPUT SC, V11861, P133, DOI 10.1007/978-3-030-32692-0_16
   Li XA, 2012, MED PHYS, V39, P1386, DOI 10.1118/1.3685447
   Liang B, 2020, FRONT ONCOL, V9, P0, DOI 10.3389/fonc.2019.01500
   Luo Y, 2021, PHYS MEDICA, V87, P11, DOI 10.1016/j.ejmp.2021.05.032
   Luo Y, 2020, MED PHYS, V47, PE178, DOI 10.1002/mp.13570
   Luo Yi, 2019, BJR OPEN, V1, P20190021, DOI 10.1259/bjro.20190021
   Luo Y, 2019, IEEE T RADIAT PLASMA, V3, P232, DOI 10.1109/TRPMS.2018.2832609
   Luo Y, 2018, MED PHYS, V45, P3980, DOI 10.1002/mp.13029
   Luo Y, 2017, RADIOTHER ONCOL, V123, P85, DOI 10.1016/j.radonc.2017.02.004
   LYMAN JT, 1985, RADIAT RES, V104, PS13, DOI 10.2307/3576626
   Moiseenko V, 2021, INT J RADIAT ONCOL, V110, P11, DOI 10.1016/j.ijrobp.2020.11.020
   Molnar C, 2019, INTERPRETABLE MACHINE LEARNING: A GUIDE FOR MAKING BLACK BOX MODELS EXPLAINABLE, V0, P0
   Moreau G, 2021, BIOMEDICINES, V9, P0, DOI 10.3390/biomedicines9020214
   Naqa IE, 2020, BR J RADIOL, V93, P20190855, DOI 10.1259/BJR.20190855
   Naqa IE, 2022, MACHINE AND DEEP LEARNING IN ONCOLOGY, V0, P0
   Nass SJ, 2022, BEYOND THE HIPAA PRIVACY RULE, V0, P0, DOI DOI 10.17226/12458
   Ng DW, 2021, QUANT IMAG MED SURG, V11, P852, DOI 10.21037/qims-20-595
   Nielsen MA, 2010, QUANTUM COMPUTATION AND QUANTUM INFORMATION: 10TH ANNIVERSARY EDITION, V0, P0, DOI DOI 10.1017/cbo9780511976667
   Niraula D, 2022, MACHINE AND DEEP LEARNING IN ONCOLOGY, V0, P79, DOI 10.1007/978-3-030-83047-2_5
   Niraula D, 2022, MACHINE AND DEEP LEARNING IN ONCOLOGY, V0, P117
   Niraula D, 2021, SCI REP-UK, V11, P0, DOI 10.1038/s41598-021-02910-y
   Pakela JM, 2021, PHYS MED BIOL, V66, P0, DOI 10.1088/1361-6560/ac2b80
   Pakela JM, 2020, MED PHYS, V47, P5, DOI 10.1002/mp.13840
   Patel BN, 2019, NPJ DIGIT MED, V2, P0, DOI 10.1038/s41746-019-0189-7
   Prayitno, 2021, APPL SCI-BASEL, V11, P0, DOI 10.3390/app112311191
   Rieke N, 2020, NPJ DIGIT MED, V3, P0, DOI 10.1038/s41746-020-00323-1
   Salahuddin Z, 2022, COMPUT BIOL MED, V140, P0, DOI 10.1016/j.compbiomed.2021.105111
   Scott JG, 2021, J THORAC ONCOL, V16, P428, DOI 10.1016/j.jtho.2020.11.008
   Selvaraju RR, 2020, INT J COMPUT VISION, V128, P336, DOI 10.1007/s11263-019-01228-7
   Sheller MJ, 2018, MULTI-INSTITUTIONAL DEEP LEARNING MODELING WITHOUT SHARING PATIENT DATA: A FEASIBILITY STUDY ON BRAIN TUMOR SEGMENTATION, V0, P0
   Sun WB, 2022, COMPUT METH PROG BIO, V221, P0, DOI 10.1016/j.cmpb.2022.106927
   Topaloglu MY, 2021, FRONT ARTIF INTELL, V4, P0, DOI 10.3389/frai.2021.746497
   Tseng HH, 2017, MED PHYS, V44, P6690, DOI 10.1002/mp.12625
   Verdon G, 2019, QUANTUM GRAPH NEURAL NETWORKS, V0, P0
   Wei LS, 2021, PHYS MEDICA, V82, P295, DOI 10.1016/j.ejmp.2021.02.013
   Xu J, 2021, J HEALTHC INFORM RES, V5, P1, DOI 10.1007/s41666-020-00082-4
   Yakar Melek, 2021, TECHNOL CANCER RES TREAT, V20, P15330338211016373, DOI 10.1177/15330338211016373
   Zhang C, 2020, INT J RADIAT ONCOL, V108, P0
   Zoufal C, 2019, NPJ QUANTUM INFORM, V5, P0, DOI 10.1038/s41534-019-0223-2
NR 84
TC 3
Z9 3
U1 0
U2 5
PU BRITISH INST RADIOLOGY
PI LONDON
PA 48-50 ST JOHN ST, LONDON, ENGLAND
SN 0007-1285
EI 1748-880X
J9 BRIT J RADIOL
JI Br. J. Radiol.
PD NOV 1
PY 2022
VL 95
IS 1139
BP 
EP 
DI 10.1259/bjr.20220239
PG 11
WC Radiology, Nuclear Medicine & Medical Imaging
SC Radiology, Nuclear Medicine & Medical Imaging
GA CF9L1
UT WOS:001123952300002
PM 35867841
DA 2024-03-01
ER

PT J
AU Schack, LMH
   Naderi, E
   Fachal, L
   Dorling, L
   Luccarini, C
   Dunning, AM
   Ong, EHW
   Chua, MLK
   Langendijk, JA
   Alizadeh, BZ
   Overgaard, J
   Eriksen, JG
   Andreassen, CN
   Alsner, J
AF Schack, Line M. H.
   Naderi, Elnaz
   Fachal, Laura
   Dorling, Leila
   Luccarini, Craig
   Dunning, Alison M.
   Ong, Enya H. W.
   Chua, Melvin L. K.
   Langendijk, Johannes A.
   Alizadeh, Behrooz Z.
   Overgaard, Jens
   Eriksen, Jesper Grau
   Andreassen, Christian Nicolaj
   Alsner, Jan
TI A genome-wide association study of radiotherapy induced toxicity in head and neck cancer patients identifies a susceptibility locus associated with mucositis
SO BRITISH JOURNAL OF CANCER
LA English
DT Article; Early Access
ID radiogenomics; metaanalysis; efficient; family; breast; risk; atm
AB Purpose A two-stage genome-wide association study was carried out in head and neck cancer (HNC) patients aiming to identify genetic variants associated with either specific radiotherapy-induced (RT) toxicity endpoints or a general proneness to develop toxicity after RT. Materials and methods The analysis included 1780 HNC patients treated with primary RT for laryngeal or oro/hypopharyngeal cancers. In a non-hypothesis-driven explorative discovery study, associations were tested in 1183 patients treated within The Danish Head and Neck Cancer Group. Significant associations were later tested in an independent Dutch cohort of 597 HNC patients and if replicated, summary data obtained from discovery and replication studies were meta-analysed. Further validation of significantly replicated findings was pursued in an Asian cohort of 235 HNC patients with nasopharynx as the primary tumour site. Results We found and replicated a significant association between a locus on chromosome 5 and mucositis with a pooled OR for rs1131769*C in meta-analysis = 1.95 (95% CI 1.48-2.41; p(pooled) = 4.34 x 10(-16)). Conclusion This first exploratory GWAS in European cohorts of HNC patients identified and replicated a risk locus for mucositis. A larger Meta-GWAS to identify further risk variants for RT-induced toxicity in HNC patients is warranted.
C1 [Schack, Line M. H.; Overgaard, Jens; Eriksen, Jesper Grau; Andreassen, Christian Nicolaj; Alsner, Jan] Aarhus Univ Hosp, Dept Expt Clin Oncol, Aarhus, Denmark.
   [Schack, Line M. H.; Eriksen, Jesper Grau; Andreassen, Christian Nicolaj] Aarhus Univ Hosp, Dept Oncol, Aarhus, Denmark.
   [Naderi, Elnaz; Langendijk, Johannes A.; Alizadeh, Behrooz Z.] Univ Groningen, Univ Med Ctr Groningen, Dept Radiat Oncol, Groningen, Netherlands.
   [Naderi, Elnaz; Alizadeh, Behrooz Z.] Univ Groningen, Univ Med Ctr Groningen, Dept Epidemiol, Groningen, Netherlands.
   [Fachal, Laura; Luccarini, Craig; Dunning, Alison M.] Univ Cambridge, Ctr Canc Genet Epidemiol, Dept Oncol, Cambridge, England.
   [Fachal, Laura] Wellcome Sanger Inst, Wellcome Genome Campus, Hinxton, England.
   [Dorling, Leila] Univ Cambridge, Ctr Canc Genet Epidemiol, Dept Publ Hlth & Primary Care, Cambridge, England.
   [Ong, Enya H. W.] Natl Canc Ctr Singapore, Div Med Sci, Singapore, Singapore.
   [Chua, Melvin L. K.] Natl Canc Ctr Singapore, Div Radiat Oncol, Singapore, Singapore.
   [Chua, Melvin L. K.] Duke NUS Med Sch, Oncol Acad Clin Programme, Singapore, Singapore.
C3 Aarhus University; Aarhus University; University of Groningen; University of Groningen; University of Cambridge; Wellcome Trust Sanger Institute; University of Cambridge; National Cancer Centre Singapore (NCCS); National Cancer Centre Singapore (NCCS); National University of Singapore
RP Schack, LMH (corresponding author), Aarhus Univ Hosp, Dept Expt Clin Oncol, Aarhus, Denmark.; Schack, LMH (corresponding author), Aarhus Univ Hosp, Dept Oncol, Aarhus, Denmark.
EM schack@oncology.au.dk
FU CIRRO-The Lundbeck Foundation Center for Interventional Research in Radiation Oncology; Danish Council for Strategic Research; Aarhus University; Danish Cancer Society [R17-A776-09-S10, R20-A1040-10-S2, R90-A6300-14-S2]; Radiumstationens Forskningsfond; Helga and Peter Kornings Fond
CR Aguet F, 2020, SCIENCE, V369, P1318, DOI 10.1126/science.aaz1776
   Amos CI, 2017, CANCER EPIDEM BIOMAR, V26, P126, DOI 10.1158/1055-9965.EPI-16-0106
   Andreassen CN, 2016, RADIOTHER ONCOL, V121, P431, DOI 10.1016/j.radonc.2016.06.017
   Andreassen CN, 2005, RADIOTHER ONCOL, V75, P18, DOI 10.1016/j.radonc.2004.12.012
   Unknown -, 1995, RADIOTHER ONCOL, V35, P17
   Barnett GC, 2012, INT J RADIAT ONCOL, V82, P1065, DOI 10.1016/j.ijrobp.2011.03.015
   BENTZEN SM, 1993, EUR J CANCER, V29A, P1373, DOI 10.1016/0959-8049(93)90004-Y
   Blanchard P, 2011, RADIOTHER ONCOL, V100, P33, DOI 10.1016/j.radonc.2011.05.036
   Bourhis J, 2006, LANCET, V368, P843, DOI 10.1016/S0140-6736(06)69121-6
   Brodin NP, 2018, INT J RADIAT ONCOL, V100, P391, DOI 10.1016/j.ijrobp.2017.09.041
   Dunphy G, 2018, MOL CELL, V71, P745, DOI 10.1016/j.molcel.2018.07.034
   Eriksen JG, 2015, RADIOTHER ONCOL, V114, P10, DOI 10.1016/S0167-8140(15)34769-1
   Herskind C, 2016, CANCER LETT, V382, P95, DOI 10.1016/j.canlet.2016.02.035
   Howe KL, 2021, NUCLEIC ACIDS RES, V49, PD884, DOI 10.1093/nar/gkaa942
   Karolak JA, 2017, EUR J HUM GENET, V25, P73, DOI 10.1038/ejhg.2016.130
   Kerns SL, 2020, JNCI-J NATL CANCER I, V112, P179, DOI 10.1093/jnci/djz075
   Kerns SL, 2014, RADIOTHER ONCOL, V110, P182, DOI 10.1016/j.radonc.2013.07.011
   Lee S, 2018, INT J RADIAT ONCOL, V101, P128, DOI 10.1016/j.ijrobp.2018.01.054
   Ma FX, 2009, GENES CELLS, V14, P281, DOI 10.1111/j.1365-2443.2008.01267.x
   Marchini J, 2007, NAT GENET, V39, P906, DOI 10.1038/ng2088
   Nandakumar R, 2019, METHOD ENZYMOL, V625, P1, DOI 10.1016/bs.mie.2019.07.007
   Overgaard J, 2018, RADIOTHER ONCOL, V127, P12, DOI 10.1016/j.radonc.2018.02.018
   Overgaard J, 2016, CLIN EPIDEMIOL, V8, P491, DOI 10.2147/CLEP.S103591
   Phelan CM, 2017, NAT GENET, V49, P680, DOI 10.1038/ng.3826
   Poplin R, 2017, SCALING ACCURATE GEN, V0, P0, DOI DOI 10.1101/201178
   Price AL, 2006, NAT GENET, V38, P904, DOI 10.1038/ng1847
   Qiu XB, 2006, CELL MOL LIFE SCI, V63, P2560, DOI 10.1007/s00018-006-6192-6
   R Core Team, 2021, R LANG ENV STAT COMP, V0, P0
   Rosenstein BS, 2014, INT J RADIAT ONCOL, V89, P709, DOI 10.1016/j.ijrobp.2014.03.009
   Shi CW, 2011, PLOS ONE, V6, P0, DOI 10.1371/journal.pone.0021482
   Skol AD, 2006, NAT GENET, V38, P209, DOI 10.1038/ng1706
   SUMNER W, 2021, J TRANSL MED, V19, P0
   Tsukaguchi H, 1999, NATURE, V399, P70, DOI 10.1038/19986
   Tweedie S, 2021, NUCLEIC ACIDS RES, V49, PD939, DOI 10.1093/nar/gkaa980
   Verma A, 2010, BLOOD, V115, P4614, DOI 10.1182/blood-2009-10-248856
   Wakefield J, 2007, AM J HUM GENET, V81, P208, DOI 10.1086/519024
   Wang TM, 2019, JNCI-J NATL CANCER I, V111, P620, DOI 10.1093/jnci/djy150
   West C, 2010, INT J RADIAT ONCOL, V76, P1295, DOI 10.1016/j.ijrobp.2009.12.017
   West C, 2010, RADIOTHER ONCOL, V94, P117, DOI 10.1016/j.radonc.2009.12.007
   Willer CJ, 2010, BIOINFORMATICS, V26, P2190, DOI 10.1093/bioinformatics/btq340
   Yang DW, 2020, J TRANSL MED, V18, P0
NR 41
TC 10
Z9 10
U1 1
U2 4
PU SPRINGERNATURE
PI LONDON
PA CAMPUS, 4 CRINAN ST, LONDON, N1 9XW, ENGLAND
SN 0007-0920
EI 1532-1827
J9 BRIT J CANCER
JI Br. J. Cancer
PD APR 1
PY 2022
VL 126
IS 7
BP 1082
EP 1090
DI 10.1038/s41416-021-01670-w
EA JAN 2022
PG 9
WC Oncology
SC Oncology
GA 0G6BO
UT WOS:000743422700003
PM 35039627
DA 2024-03-01
ER

PT J
AU Cleere, EF
   Davey, MG
   O'Neill, S
   Corbett, M
   O'Donnell, JP
   Hacking, S
   Keogh, IJ
   Lowery, AJ
   Kerin, MJ
AF Cleere, Eoin F.
   Davey, Matthew G.
   O'Neill, Shane
   Corbett, Mel
   O'Donnell, John P.
   Hacking, Sean
   Keogh, Ivan J.
   Lowery, Aoife J.
   Kerin, Michael J.
TI Radiomic Detection of Malignancy within Thyroid Nodules Using Ultrasonography-A Systematic Review and Meta-Analysis
SO DIAGNOSTICS
LA English
DT Review
DE thyroid nodules; radiomics; radiogenomics; ultrasound; personalized medicine
ID computer-aided diagnosis; artificial-intelligence; ultrasound images; association guidelines; lesion classification; risk stratification; texture features; benign; management; model
AB Background: Despite investigation, 95% of thyroid nodules are ultimately benign. Radiomics is a field that uses radiological features to inform individualized patient care. We aimed to evaluate the diagnostic utility of radiomics in classifying undetermined thyroid nodules into benign and malignant using ultrasonography (US). Methods: A diagnostic test accuracy systematic review and meta-analysis was performed in accordance with PRISMA guidelines. Sensitivity, specificity, and area under curve (AUC) delineating benign and malignant lesions were recorded. Results: Seventy-five studies including 26,373 patients and 46,175 thyroid nodules met inclusion criteria. Males accounted for 24.6% of patients, while 75.4% of patients were female. Radiomics provided a pooled sensitivity of 0.87 (95% CI: 0.86-0.87) and a pooled specificity of 0.84 (95% CI: 0.84-0.85) for characterizing benign and malignant lesions. Using convolutional neural network (CNN) methods, pooled sensitivity was 0.85 (95% CI: 0.84-0.86) and pooled specificity was 0.82 (95% CI: 0.82-0.83); significantly lower than studies using non-CNN: sensitivity 0.90 (95% CI: 0.89-0.90) and specificity 0.88 (95% CI: 0.87-0.89) (p < 0.05). The diagnostic ability of radiologists and radiomics were comparable for both sensitivity (OR 0.98) and specificity (OR 0.95). Conclusions: Radiomic analysis using US provides a reproducible, reliable evaluation of undetermined thyroid nodules when compared to current best practice.
C1 [Cleere, Eoin F.; Davey, Matthew G.; Lowery, Aoife J.; Kerin, Michael J.] Natl Univ Ireland, Lambe Inst Translat Res, Galway H91 YR71, Ireland.
   [Cleere, Eoin F.; Corbett, Mel; Keogh, Ivan J.] Galway Univ Hosp, Dept Otolaryngol, Galway H91 YR71, Ireland.
   [O'Neill, Shane; Lowery, Aoife J.; Kerin, Michael J.] Galway Univ Hosp, Dept Breast & Endocrine Surg, Galway H91 YR71, Ireland.
   [O'Donnell, John P.] Galway Univ Hosp, Dept Radiol, Galway H91 YR71, Ireland.
   [Hacking, Sean] Brown Univ, Dept Pathol & Lab Med, Warren Alpert Med Sch, Providence, RI 02903 USA.
C3 Brown University
RP Cleere, EF (corresponding author), Natl Univ Ireland, Lambe Inst Translat Res, Galway H91 YR71, Ireland.; Cleere, EF (corresponding author), Galway Univ Hosp, Dept Otolaryngol, Galway H91 YR71, Ireland.
EM eoincleere@rcsi.ie; m.davey7@nuigalway.ie; shanenoneill@rcsi.ie; melcorbett@rcsi.ie; jpglenstal@gmail.com; shacking@cloudpathdiagnostics.com; ivan.keogh@nuigalway.ie; aoife.lowery@nuigalway.ie; michael.kerin@nuigalway.ie
FU National University of Ireland Galway
CR Acharya UR, 2011, TECHNOL CANCER RES T, V10, P371, DOI 10.7785/tcrt.2012.500214
   Acharya UR, 2013, P I MECH ENG H, V227, P284, DOI 10.1177/0954411912472422
   Acharya UR, 2012, IEEE ENG MED BIO, V0, PP452, DOI 10.1109/EMBC.2012.6345965
   Acharya UR, 2012, ULTRASONICS, V52, P508, DOI 10.1016/j.ultras.2011.11.003
   Ardakani AA, 2015, J ULTRAS MED, V34, P1983, DOI 10.7863/ultra.14.09057
   Ardakani AA, 2015, IRAN J CANCER PREV, V8, P116
   Ataide EJG, 2020, SENSORS-BASEL, V20, P0, DOI 10.3390/s20216110
   Barczynski M, 2020, GLAND SURG, V9, PS77, DOI 10.21037/gs.2019.12.23
   Berardi VL, 2003, IEEE T NEURAL NETWOR, V14, P668, DOI 10.1109/TNN.2003.810601
   Buda M, 2019, RADIOLOGY, V292, P695, DOI 10.1148/radiol.2019181343
   Chen D, 2020, BIODATA MIN, V13, P0, DOI 10.1186/s13040-020-00223-w
   Chi JN, 2017, J DIGIT IMAGING, V30, P477, DOI 10.1007/s10278-017-9997-y
   Choi SH, 2010, THYROID, V20, P167, DOI 10.1089/thy.2008.0354
   Choi WJ, 2015, EUR J RADIOL, V84, P1949, DOI 10.1016/j.ejrad.2015.06.021
   Choi YJ, 2017, THYROID, V27, P546, DOI 10.1089/thy.2016.0372
   Cibas ES, 2017, THYROID, V27, P1341, DOI 10.1089/thy.2017.0500
   Colakoglu B, 2019, J ONCOL, V2019, P0, DOI 10.1155/2019/6328329
   Cowling P, 2016, GUIDANCE REPORTING T, V0, P0
   Nguyen DT, 2020, SENSORS-BASEL, V20, P0, DOI 10.3390/s20071822
   Nguyen DT, 2019, J CLIN MED, V8, P0, DOI 10.3390/jcm8111976
   Davies L, 2014, JAMA OTOLARYNGOL, V140, P317, DOI 10.1001/jamaoto.2014.1
   El-Naqa I, 2002, IEEE T MED IMAGING, V21, P1552, DOI 10.1109/TMI.2002.806569
   Erickson BJ, 2017, RADIOGRAPHICS, V37, P505, DOI 10.1148/rg.2017160130
   Filetti S, 2019, ANN ONCOL, V30, P1856, DOI 10.1093/annonc/mdz400
   Gao LY, 2018, HEAD NECK-J SCI SPEC, V40, P778, DOI 10.1002/hed.25049
   Gitto S, 2019, RADIOL MED, V124, P118, DOI 10.1007/s11547-018-0942-z
   Grani G, 2020, J CLIN ENDOCR METAB, V105, P2869, DOI 10.1210/clinem/dgaa322
   Guan Q, 2019, ANN TRANSL MED, V7, P0, DOI 10.21037/atm.2019.04.34
   Guth S, 2009, EUR J CLIN INVEST, V39, P699, DOI 10.1111/j.1365-2362.2009.02162.x
   Han M, 2021, AM J NEURORADIOL, V42, P559, DOI 10.3174/ajnr.A6922
   Haugen BR, 2016, THYROID, V26, P1, DOI 10.1089/thy.2015.0020
   Hegedüs L, 2004, NEW ENGL J MED, V351, P1764, DOI 10.1056/NEJMcp031436
   Jeong EY, 2019, EUR RADIOL, V29, P1978, DOI 10.1007/s00330-018-5772-9
   Kim HL, 2019, ULTRASOUND MED BIOL, V45, P2672, DOI 10.1016/j.ultrasmedbio.2019.05.032
   Kim HG, 2012, EUR J RADIOL, V81, PE352, DOI 10.1016/j.ejrad.2011.11.011
   Ko SY, 2019, HEAD NECK-J SCI SPEC, V41, P885, DOI 10.1002/hed.25415
   Koçak B, 2019, DIAGN INTERV RADIOL, V25, P485, DOI 10.5152/dir.2019.19321
   König IR, 2017, EUR RESPIR J, V50, P0, DOI 10.1183/13993003.00391-2017
   Koh J, 2020, SCI REP-UK, V10, P0, DOI 10.1038/s41598-020-72270-6
   Kwon SW, 2020, J DIGIT IMAGING, V33, P1202, DOI 10.1007/s10278-020-00362-w
   Lambin P, 2017, NAT REV CLIN ONCOL, V14, P749, DOI 10.1038/nrclinonc.2017.141
   Lee E, 2019, SCI REP-UK, V9, P0, DOI 10.1038/s41598-019-56395-x
   Leeflang MMG, 2013, SYST REV, V2, P0, DOI 10.1186/2046-4053-2-82
   Li HL, 2018, SCI REP-UK, V8, P0, DOI 10.1038/s41598-018-25005-7
   Li XC, 2019, LANCET ONCOL, V20, P193, DOI 10.1016/S1470-2045(18)30762-9
   Liang JY, 2018, THYROID, V28, P1024, DOI 10.1089/thy.2017.0525
   Liu CR, 2019, ULTRASONICS, V99, P0, DOI 10.1016/j.ultras.2019.105951
   Liu TJ, 2019, MED IMAGE ANAL, V58, P0, DOI 10.1016/j.media.2019.101555
   Liu Yueyi I, 2008, AMIA ANNU SYMP PROC, V0, P419
   Liu Z, 2021, EUR RADIOL, V31, P5001, DOI 10.1007/s00330-020-07585-z
   Ma JZ, 2020, COMPUT INTEL NEUROSC, V2020, P0, DOI 10.1155/2020/1242781
   Ma JL, 2017, ULTRASONICS, V73, P221, DOI 10.1016/j.ultras.2016.09.011
   Moher D, 2015, SYST REV-LONDON, V4, P0, DOI 10.1186/2046-4053-4-1
   Park VY, 2021, EUR RADIOL, V31, P2405, DOI 10.1007/s00330-020-07365-9
   Park VY, 2019, SCI REP-UK, V9, P0, DOI 10.1038/s41598-019-54434-1
   Peng S, 2021, LANCET DIGIT HEALTH, V3, PE250, DOI 10.1016/S2589-7500(21)00041-8
   Perros P, 2014, CLIN ENDOCRINOL, V81, P1, DOI 10.1111/cen.12515
   Poller DN, 2016, CANCER CYTOPATHOL, V124, P457, DOI 10.1002/cncy.21703
   Prochazka A, 2019, COMPUT MED IMAG GRAP, V71, P9, DOI 10.1016/j.compmedimag.2018.10.001
   Qin PL, 2020, IEEE J BIOMED HEALTH, V24, P1028, DOI 10.1109/JBHI.2019.2950994
   Raghavendra U, 2018, COMPUT BIOL MED, V95, P55, DOI 10.1016/j.compbiomed.2018.02.002
   Raghavendra U, 2017, ULTRASONICS, V77, P110, DOI 10.1016/j.ultras.2017.02.003
   Reverter JL, 2019, AM J ROENTGENOL, V213, P169, DOI 10.2214/AJR.18.20740
   Rizzo Stefania, 2018, EUR RADIOL EXP, V2, P36, DOI 10.1186/s41747-018-0068-z
   Rogers W, 2020, BR J RADIOL, V93, P0, DOI 10.1259/BJR.20190948
   Santos Marcel Koenigkam, 2019, RADIOL BRAS, V52, P387, DOI 10.1590/0100-3984.2019.0049
   Seo JK, 2017, BIOMED RES INT, V2017, P0, DOI 10.1155/2017/3098293
   Shi GH, 2020, COMPUT METH PROG BIO, V196, P0, DOI 10.1016/j.cmpb.2020.105611
   Shin I, 2020, ULTRASONOGRAPHY, V39, P257, DOI 10.14366/usg.19069
   Song GS, 2015, J ULTRAS MED, V34, P1753, DOI 10.7863/ultra.15.14.10045
   Song J, 2019, MEDICINE, V98, P0, DOI 10.1097/MD.0000000000015133
   Stib MT, 2020, ULTRASOUND Q, V36, P164, DOI 10.1097/RUQ.0000000000000501
   Sun C, 2020, MED PHYS, V47, P3952, DOI 10.1002/mp.14301
   Sun HJ, 2020, MATH PROBL ENG, V2020, P0, DOI 10.1155/2020/6147037
   Tan GH, 1997, ANN INTERN MED, V126, P226, DOI 10.7326/0003-4819-126-3-199702010-00009
   Tessler FN, 2017, J AM COLL RADIOL, V14, P587, DOI 10.1016/j.jacr.2017.01.046
   Thomas J, 2020, THYROID, V30, P878, DOI 10.1089/thy.2019.0752
   Tsantis S, 2009, COMPUT MED IMAG GRAP, V33, P91, DOI 10.1016/j.compmedimag.2008.10.010
   Wang L, 2019, WORLD J SURG ONCOL, V17, P0, DOI 10.1186/s12957-019-1558-z
   Wang YF, 2020, IEEE ACCESS, V8, P52010, DOI 10.1109/ACCESS.2020.2980290
   Wei Q, 2020, MED ULTRASON, V22, P415, DOI 10.11152/mu-2501
   Wei X, 2020, MED SCI MONITOR, V26, P0, DOI 10.12659/MSM.927007
   Wei X, 2020, MED SCI MONITOR, V26, P0, DOI 10.12659/MSM.926096
   Wildman-Tobriner B, 2019, RADIOLOGY, V292, P112, DOI 10.1148/radiol.2019182128
   Wu HX, 2016, AM J ROENTGENOL, V207, P859, DOI 10.2214/AJR.15.15813
   Xia JF, 2017, COMPUT METH PROG BIO, V147, P37, DOI 10.1016/j.cmpb.2017.06.005
   Xia SJ, 2019, WORLD J SURG ONCOL, V17, P0, DOI 10.1186/s12957-019-1752-z
   Yamashita R, 2018, INSIGHTS IMAGING, V9, P611, DOI 10.1007/s13244-018-0639-9
   Ye H, 2020, SCI REP-UK, V10, P0, DOI 10.1038/s41598-020-70159-y
   Yip SSF, 2016, PHYS MED BIOL, V61, PR150, DOI 10.1088/0031-9155/61/13/R150
   Yoo YJ, 2018, KOREAN J RADIOL, V19, P665, DOI 10.3348/kjr.2018.19.4.665
   Yoon J, 2021, EUR RADIOL, V31, P5059, DOI 10.1007/s00330-020-07670-3
   Yu Q, 2017, EUR ARCH OTO-RHINO-L, V274, P2891, DOI 10.1007/s00405-017-4562-3
   Yunhua Cao, 2019, ARTIFICIAL INTELLIGENCE AND SECURITY. 5TH INTERNATIONAL CONFERENCE, V0, P391, DOI 10.1007/978-3-030-24274-9_35
   Zhang B, 2019, THYROID, V29, P858, DOI 10.1089/thy.2018.0380
   Zhang YC, 2020, FRONT ONCOL, V10, P0, DOI 10.3389/fonc.2020.557169
   Zhao CK, 2021, THYROID, V31, P470, DOI 10.1089/thy.2020.0305
   Zhao HN, 2020, ANN TRANSL MED, V8, P0, DOI 10.21037/atm.2020.03.211
   Zhou H, 2020, EUR J RADIOL, V127, P0, DOI 10.1016/j.ejrad.2020.108992
   Zhu JL, 2021, QUANT IMAG MED SURG, V11, P1368, DOI 10.21037/qims-20-538
   Zhu LC, 2013, PLOS ONE, V8, P0, DOI 10.1371/journal.pone.0082211
   Zhu Y, 2019, ANN TRANSL MED, V7, P0, DOI 10.21037/atm.2018.07.03
   Zhu YC, 2021, ULTRASONICS, V110, P0, DOI 10.1016/j.ultras.2020.106300
NR 103
TC 8
Z9 8
U1 1
U2 15
PU MDPI
PI BASEL
PA ST ALBAN-ANLAGE 66, CH-4052 BASEL, SWITZERLAND
SN 
EI 2075-4418
J9 DIAGNOSTICS
JI Diagnostics
PD APR 15
PY 2022
VL 12
IS 4
BP 
EP 
DI 10.3390/diagnostics12040794
PG 18
WC Medicine, General & Internal
SC General & Internal Medicine
GA 0T2MZ
UT WOS:000786807600001
PM 35453841
DA 2024-03-01
ER

PT J
AU Wang, Y
   Ma, LY
   Yin, XP
   Gao, BL
AF Wang, Yun
   Ma, Lu-Yao
   Yin, Xiao-Ping
   Gao, Bu-Lang
TI Radiomics and Radiogenomics in Evaluation of Colorectal Cancer Liver Metastasis
SO FRONTIERS IN ONCOLOGY
LA English
DT Review
DE colorectal cancer; liver metastasis; radiomics; gene; treatment; prognosis
ID ct texture analysis; gene-expression programs; immunohistochemical analysis; hepatic resection; primary site; prediction; mutations; guidelines; carcinoma; biomarker
AB Colorectal cancer is one common digestive malignancy, and the most common approach of blood metastasis of colorectal cancer is through the portal vein system to the liver. Early detection and treatment of liver metastasis is the key to improving the prognosis of the patients. Radiomics and radiogenomics use non-invasive methods to evaluate the biological properties of tumors by deeply mining the texture features of images and quantifying the heterogeneity of metastatic tumors. Radiomics and radiogenomics have been applied widely in the detection, treatment, and prognostic evaluation of colorectal cancer liver metastases. Based on the imaging features of the liver, this paper reviews the current application of radiomics and radiogenomics in the diagnosis, treatment, monitor of disease progression, and prognosis of patients with colorectal cancer liver metastases.
C1 [Wang, Yun; Ma, Lu-Yao; Yin, Xiao-Ping; Gao, Bu-Lang] Hebei Univ, Affiliated Hosp, CT MRI Room, Baoding, Peoples R China.
C3 Hebei University
RP Yin, XP (corresponding author), Hebei Univ, Affiliated Hosp, CT MRI Room, Baoding, Peoples R China.
EM yinxiaoping78@sina.com
FU Hebei Natural Science Foundation Project [H20212017]; Project of Hebei Provincial Department of finance [361007]; Medical Discipline Cultivation Project of Hebei University [2020b05]
CR Adams RB, 2013, HPB, V15, P91, DOI 10.1111/j.1477-2574.2012.00557.x
   Ahn SJ, 2016, EUR J RADIOL, V85, P1867, DOI 10.1016/j.ejrad.2016.08.014
   Akgül Ö, 2014, WORLD J GASTROENTERO, V20, P6113, DOI 10.3748/wjg.v20.i20.6113
   Andersen IR, 2019, ACTA RADIOL, V60, P1084, DOI 10.1177/0284185118817940
   Barnhill R, 2020, J PATHOL CLIN RES, V6, P195, DOI 10.1002/cjp2.161
   Barnhill R, 2018, J PATHOL CLIN RES, V4, P227, DOI 10.1002/cjp2.105
   Beckers RCJ, 2018, EUR J RADIOL, V102, P15, DOI 10.1016/j.ejrad.2018.02.031
   Bibault JE, 2020, CANCER RADIOTHER, V24, P403, DOI 10.1016/j.canrad.2020.01.011
   Birkenkamp-Demtroder K, 2007, MOL ONCOL, V1, P181, DOI 10.1016/j.molonc.2007.05.005
   Bodalal Z, 2019, ABDOM RADIOL, V44, P1960, DOI 10.1007/s00261-019-02028-w
   Boland CR, 2010, GASTROENTEROLOGY, V138, P2073, DOI 10.1053/j.gastro.2010.04.024
   Brenner H, 2014, LANCET, V383, P1490, DOI 10.1016/S0140-6736(13)61649-9
   Cercek A, 2017, CLIN CANCER RES, V23, P4753, DOI 10.1158/1078-0432.CCR-17-0400
   Chen DS, 2017, NATURE, V541, P321, DOI 10.1038/nature21349
   Chen WQ, 2016, CA-CANCER J CLIN, V66, P115, DOI 10.3322/caac.21338
   Chen Y, 2017, SHANDONG MED, V57, P77, DOI 10.3969/j.issn.1002-266x.2017.16.026
   Cheng J, 2019, ANN SURG ONCOL, V26, P4587, DOI 10.1245/s10434-019-07910-x
   Cohen R, 2019, B CANCER, V106, P137, DOI 10.1016/j.bulcan.2018.09.004
   de Macedo MP, 2017, AM J CANCER RES, V7, P1978
   Dercle L, 2020, JNCI-J NATL CANCER I, V112, P902, DOI 10.1093/jnci/djaa017
   Dohan A, 2020, GUT, V69, P531, DOI 10.1136/gutjnl-2018-316407
   Donnem T, 2018, NAT REV CANCER, V18, P323, DOI 10.1038/nrc.2018.14
   Downward J, 2003, NAT REV CANCER, V3, P11, DOI 10.1038/nrc969
   Fan SX, 2019, ACAD RADIOL, V26, P1633, DOI 10.1016/j.acra.2019.02.009
   Frentzas S, 2016, NAT MED, V22, P1294, DOI 10.1038/nm.4197
   Galjart B, 2019, ANGIOGENESIS, V22, P355, DOI 10.1007/s10456-019-09661-5
   Ganeshan B, 2009, EUR J RADIOL, V70, P101, DOI 10.1016/j.ejrad.2007.12.005
   Giannakis M, 2016, CELL REP, V15, P857, DOI 10.1016/j.celrep.2016.03.075
   Gillies RJ, 2016, RADIOLOGY, V278, P563, DOI 10.1148/radiol.2015151169
   Goey KKH, 2018, EUR J CANCER, V100, P35, DOI 10.1016/j.ejca.2018.05.010
   Gupta R, 2018, CURR PROB CANCER, V42, P548, DOI 10.1016/j.currproblcancer.2018.06.010
   Hainsworth JD, 2013, J CLIN ONCOL, V31, P217, DOI 10.1200/JCO.2012.43.3755
   Han YQ, 2020, FRONT ONCOL, V10, P0, DOI 10.3389/fonc.2020.01363
   Harvey CJ, 2001, EUR RADIOL, V11, P1578, DOI 10.1007/s003300101002
   Höppener DJ, 2020, BRIT J CANCER, V123, P196, DOI 10.1038/s41416-020-0881-z
   House MG, 2010, J AM COLL SURGEONS, V210, P744, DOI 10.1016/j.jamcollsurg.2009.12.040
   Irahara N, 2010, DIAGN MOL PATHOL, V19, P157, DOI 10.1097/PDM.0b013e3181c93fd1
   Janakiraman M, 2010, CANCER RES, V70, P5901, DOI 10.1158/0008-5472.CAN-10-0192
   Jia TY, 2019, EUR RADIOL, V29, P4742, DOI 10.1007/s00330-019-06024-y
   KATRAGADDA CS, 1977, AM J ROENTGENOL, V129, P591, DOI 10.2214/ajr.129.4.591
   Kirchner J, 2017, PLOS ONE, V12, P0, DOI 10.1371/journal.pone.0180349
   Kok M, 2019, ESMO OPEN, V4, P0, DOI 10.1136/esmoopen-2019-000511
   Koo HJ, 2018, RADIOLOGY, V289, P227, DOI 10.1148/radiol.2018180070
   Kuo MD, 2007, J VASC INTERV RADIOL, V18, P821, DOI 10.1016/j.jvir.2007.04.031
   Lambin P, 2017, NAT REV CLIN ONCOL, V14, P749, DOI 10.1038/nrclinonc.2017.141
   Latacz E, 2021, SEMIN CANCER BIOL, V71, P33, DOI 10.1016/j.semcancer.2020.07.002
   Le DT, 2015, NEW ENGL J MED, V372, P2509, DOI 10.1056/NEJMoa1500596
   Lea IA, 2007, CARCINOGENESIS, V28, P1851, DOI 10.1093/carcin/bgm176
   Lee S, 2020, BMC BIOINFORMATICS, V21, P0, DOI 10.1186/s12859-020-03686-0
   Li MY, 2020, QUANT IMAG MED SURG, V10, P397, DOI 10.21037/qims.2019.12.16
   Li Q, 2017, MED PHYS, V44, P4341, DOI 10.1002/mp.12309
   Liang HY, 2016, EUR RADIOL, V26, P2009, DOI 10.1007/s00330-015-4043-2
   Litjens G, 2017, MED IMAGE ANAL, V42, P60, DOI 10.1016/j.media.2017.07.005
   Lubner MG, 2015, ABDOM IMAGING, V40, P2331, DOI 10.1007/s00261-015-0438-4
   Marigliano C, 2019, TECHNOL CANCER RES T, V18, P0, DOI 10.1177/1533033819878458
   Mazurowski MA, 2014, RADIOLOGY, V273, P365, DOI 10.1148/radiol.14132641
   Mendoza DP, 2019, CLIN LUNG CANCER, V20, P339, DOI 10.1016/j.cllc.2019.05.006
   Meng YK, 2018, J MAGN RESON IMAGING, V48, P605, DOI 10.1002/jmri.25968
   Montoya JC, 2017, AM J NEURORADIOL, V38, P672, DOI 10.3174/ajnr.A5063
   OKeefe SJD, 2015, NAT COMMUN, V6, P0, DOI 10.1038/ncomms7342
   Paley MR, 1998, RADIOL CLIN N AM, V36, P349, DOI 10.1016/S0033-8389(05)70027-0
   Pernicka JSG, 2019, ABDOM RADIOL, V44, P3755, DOI 10.1007/s00261-019-02117-w
   Qin H, 2021, J ULTRAS MED, V40, P1229, DOI 10.1002/jum.15506
   Rahmim A, 2019, EUR J RADIOL, V113, P101, DOI 10.1016/j.ejrad.2019.02.006
   Rao SX, 2016, UNITED EUR GASTROENT, V4, P257, DOI 10.1177/2050640615601603
   Rao SX, 2014, UNITED EUR GASTROENT, V2, P530, DOI 10.1177/2050640614552463
   Ravanelli M, 2019, RADIOL MED, V124, P877, DOI 10.1007/s11547-019-01046-4
   Sanz-Garcia E, 2017, ANN ONCOL, V28, P2648, DOI 10.1093/annonc/mdx401
   Segal E, 2007, NAT BIOTECHNOL, V25, P675, DOI 10.1038/nbt1306
   Shur J, 2020, J SURG ONCOL, V121, P357, DOI 10.1002/jso.25783
   Simpson AL, 2017, ANN SURG ONCOL, V24, P2482, DOI 10.1245/s10434-017-5896-1
   Taniguchi H, 2015, CANCER SCI, V106, P324, DOI 10.1111/cas.12595
   van Dam PJ, 2018, SEMIN CANCER BIOL, V52, P86, DOI 10.1016/j.semcancer.2018.01.009
   van Dam PJ, 2017, BRIT J CANCER, V117, P1427, DOI 10.1038/bjc.2017.334
   van Helden EJ, 2018, EUR J NUCL MED MOL I, V45, P2307, DOI 10.1007/s00259-018-4100-6
   Vermeulen PB, 2001, J PATHOL, V195, P336, DOI 10.1002/path.966
   Virmani J, 2013, J DIGIT IMAGING, V26, P1058, DOI 10.1007/s10278-013-9578-7
   Wang H, 2016, EUR J RADIOL, V85, P1934, DOI 10.1016/j.ejrad.2016.08.023
   Wang WH, 2020, CURR MOL MED, V20, P415, DOI 10.2174/1566524019666191119105209
   Weiss LM, 2013, J MOL DIAGN, V15, P263, DOI 10.1016/j.jmoldx.2012.10.001
   Wibmer AG, 2019, ABDOM RADIOL, V44, P2864, DOI 10.1007/s00261-019-02023-1
   Wu JJ, 2019, FRONT ONCOL, V9, P0, DOI 10.3389/fonc.2019.01250
   Yamamoto S, 2012, AM J ROENTGENOL, V199, P654, DOI 10.2214/AJR.11.7824
   Yang L, 2018, EUR RADIOL, V28, P2058, DOI 10.1007/s00330-017-5146-8
   Ye JX, 2015, WORLD J GASTROENTERO, V21, P1595, DOI 10.3748/wjg.v21.i5.1595
   Zeinalian M, 2015, IRAN J CANCER PREV, V8, P11
   Zhang H, 2019, ABDOM RADIOL, V44, P65, DOI 10.1007/s00261-018-1682-1
   Zhang Jing, 2018, SHENG WU YI XUE GONG CHENG XUE ZA ZHI, V35, P914, DOI 10.7507/1001-5515.201801062
   Zhang LW, 2018, TRANSL ONCOL, V11, P94, DOI 10.1016/j.tranon.2017.10.012
   Zhu YT, 2015, SCI REP-UK, V5, P0, DOI 10.1038/srep17787
NR 90
TC 16
Z9 16
U1 8
U2 52
PU FRONTIERS MEDIA SA
PI LAUSANNE
PA AVENUE DU TRIBUNAL FEDERAL 34, LAUSANNE, CH-1015, SWITZERLAND
SN 2234-943X
EI 
J9 FRONT ONCOL
JI Front. Oncol.
PD JAN 7
PY 2022
VL 11
IS 
BP 
EP 
DI 10.3389/fonc.2021.689509
PG 12
WC Oncology
SC Oncology
GA YL5WS
UT WOS:000745962200001
PM 35070948
DA 2024-03-01
ER

PT J
AU Siviengphanom, S
   Gandomkar, Z
   Lewis, SJ
   Brennan, PC
AF Siviengphanom, Somphone
   Gandomkar, Ziba
   Lewis, Sarah J.
   Brennan, Patrick C.
TI Mammography-based Radiomics in Breast Cancer: A Scoping Review of Current Knowledge and Future Needs
SO ACADEMIC RADIOLOGY
LA English
DT Review; Early Access
DE Radiomics; mammography; breast cancer; prognostic factors
ID enhanced spectral mammography; computer-aided diagnosis; expression signatures; recurrence score; prediction; radiogenomics; tomosynthesis; survival; features; images
AB Rationale and Objectives: Breast cancer is a highly complex heterogeneous disease. Current validated prognostic factors (e.g., histolog-ical grade, lymph node involvement, receptor status, and proliferation index), as well as multigene tests (e.g., Oncotype DX and PAM50) are helpful to describe breast cancer characteristics and predict the chance of recurrence risk and survival. Nevertheless, they are invasive and cannot capture a complete heterogeneity of the entire breast tumor resulting in up to 30% of patients being either over-or under -treated for breast cancer. Furthermore, multigene testings are time consuming and expensive. Radiomics is emerging as a reliable, accu-rate, non-invasive, and cost-effective approach of using quantitative image features to classify breast cancer characteristics and predict patient outcomes. Several recent radiomics reviews have been conducted in breast cancer, however, specific mammography-based radiomics studies have not been well discussed. This scoping review aims to assess and summarize the current evidence on the potential usefulness of mammography-based (i.e., digital mammography, digital breast tomosynthesis, and contrast-enhanced mammography) radiomics in predicting factors that describe breast cancer characteristics, recurrence, and survival.Materials and Methods: PubMed database and eligible text reference were searched using relevant keywords to identify studies published between 2015 and December 19, 2020. Studies collected were screened and assessed based on the inclusion and exclusion criteria.Results: Eighteen eligible studies were included and organized into three main sections: radiomics predicting breast cancer characteris-tics, radiomics predicting breast cancer recurrence and survival, and radiomics integrating with clinical data. Majority of publications reported retrospective studies while three studies examined prospective cohorts. Encouraging results were reported, suggesting the potential clinical value of mammography-based radiomics. Further efforts are required to standardize radiomics approaches and cata-logue reproducible and relevant mammographic radiomic features. The role of integrating radiomics with other information is discussed.Conclusion: The potential role of mammography-based radiomics appears promising but more efforts are required to further evaluate its reliability as a routine clinical tool.
C1 [Siviengphanom, Somphone; Gandomkar, Ziba; Lewis, Sarah J.; Brennan, Patrick C.] Univ Sydney, Fac Med & Hlth, Sydney Sch Hlth Sci, Discipline Med Imaging Sci, Susan Wakil Hlth Bldg D18, Sydney, NSW 2006, Australia.
C3 University of Sydney
RP Siviengphanom, S (corresponding author), Univ Sydney, Fac Med & Hlth, Sydney Sch Hlth Sci, Discipline Med Imaging Sci, Susan Wakil Hlth Bldg D18, Sydney, NSW 2006, Australia.
EM ssiv6387@uni.sydney.edu.au
CR Aerts HJWL, 2014, NAT COMMUN, V5, P0, DOI 10.1038/ncomms5006
   Arksey H, 2005, INTERNATIONAL JOURNAL OF SOCIAL RESEARCH METHODOLOGY, V8, P19, DOI 10.1080/1364557032000119616
   Bahl M, 2019, RADIOLOGY, V290, P315, DOI 10.1148/radiol.2018182404
   Batchu S, 2021, ONCOLOGY-BASEL, V99, P483, DOI 10.1159/000515698
   Boroumand G, 2018, AM J ROENTGENOL, V210, P1092, DOI 10.2214/AJR.17.18767
   Cao SS, 2016, ONCOL LETT, V12, P3674, DOI 10.3892/ol.2016.5149
   Castaldo R, 2020, CANCERS, V12, P0, DOI 10.3390/cancers12020518
   Chen SJ, 2019, MED SCI MONITOR, V25, P9786, DOI 10.12659/MSM.918721
   Chitalia RD, 2019, J MAGN RESON IMAGING, V49, P927, DOI 10.1002/jmri.26556
   Choudhery S, 2022, ACAD RADIOL, V29, PS145, DOI 10.1016/j.acra.2020.10.020
   Conti A, 2021, SEMIN CANCER BIOL, V72, P238, DOI 10.1016/j.semcancer.2020.04.002
   Crivelli P, 2018, BIOMED RES INT-UK, V2018, P0, DOI 10.1155/2018/6120703
   Cui WJ, 2019, FRONT ONCOL, V9, P0, DOI 10.3389/fonc.2019.00433
   Danala G, 2018, ANN BIOMED ENG, V46, P1419, DOI 10.1007/s10439-018-2044-4
   Epstein MS, 2018, BREAST COMPREHENSIVE, V0, P562
   Fusco R, 2021, DIAGNOSTICS, V11, P0, DOI 10.3390/diagnostics11050815
   Gallivanone F, 2019, INT J MOL SCI, V20, P0, DOI 10.3390/ijms20235825
   Galloway MM, 1975, COMPUTER GRAPHICS IM, V4, P172, DOI 10.1016/S0146-664X(75)80008-6
   Gao YM, 2019, AM J ROENTGENOL, V212, P300, DOI 10.2214/AJR.18.20392
   Gatta R, 2020, EUR RADIOL EXP, V4, P0, DOI 10.1186/s41747-019-0143-0
   Geras KJ, 2019, RADIOLOGY, V293, P246, DOI 10.1148/radiol.2019182627
   Giger ML, 2008, MED PHYS, V35, P5799, DOI 10.1118/1.3013555
   Gilbert FJ, 2019, IDKD SPR SER, V0, PP155, DOI 10.1007/978-3-030-11149-6_13
   Gillies RJ, 2020, CANCER EPIDEM BIOMAR, V29, P2556, DOI 10.1158/1055-9965.EPI-20-0075
   Gillies RJ, 2016, RADIOLOGY, V278, P563, DOI 10.1148/radiol.2015151169
   Grimm LJ, 2020, ACAD RADIOL, V27, P39, DOI 10.1016/j.acra.2019.09.012
   Guo X, 2020, EBIOMEDICINE, V60, P0, DOI 10.1016/j.ebiom.2020.103018
   HARALICK RM, 1973, IEEE T SYST MAN CYB, VSMC3, P610, DOI 10.1109/TSMC.1973.4309314
   Harowicz MR, 2017, BREAST CANCER RES TR, V162, P1, DOI 10.1007/s10549-016-4093-4
   Huang SY, 2018, NPJ BREAST CANCER, V4, P0, DOI 10.1038/s41523-018-0078-2
   Huang YQ, 2016, RADIOLOGY, V281, P947, DOI 10.1148/radiol.2016152234
   Iranmakani S, 2020, EGYPT J RADIOL NUC M, V51, P0, DOI 10.1186/s43055-020-00175-5
   Jacobs MA, 2020, CANCERS, V12, P0, DOI 10.3390/cancers12102772
   Jiang M, 2021, EUR RADIOL, V31, P3673, DOI 10.1007/s00330-020-07544-8
   [姜旭 Jiang Xu], 2020, 中国软科学 CHINA SOFT SCIENCE, V0, P1
   Jochelson MS, 2021, RADIOLOGY, V299, P36, DOI 10.1148/radiol.2021201948
   Koçak B, 2019, DIAGN INTERV RADIOL, V25, P485, DOI 10.5152/dir.2019.19321
   Kumar V, 2012, MAGN RESON IMAGING, V30, P1234, DOI 10.1016/j.mri.2012.06.010
   Kwa M, 2017, NAT REV CLIN ONCOL, V14, P595, DOI 10.1038/nrclinonc.2017.74
   La Forgia D, 2020, DIAGNOSTICS, V10, P0, DOI 10.3390/diagnostics10090708
   Lambin P, 2017, NAT REV CLIN ONCOL, V14, P749, DOI 10.1038/nrclinonc.2017.141
   Lambin P, 2012, EUR J CANCER, V48, P441, DOI 10.1016/j.ejca.2011.11.036
   Lee SH, 2020, KOREAN J RADIOL, V21, P779, DOI 10.3348/kjr.2019.0855
   Leithner D, 2020, MOL IMAGING BIOL, V22, P453, DOI 10.1007/s11307-019-01383-w
   Lewin J, 2018, MAGN RESON IMAGING C, V26, P259, DOI 10.1016/j.mric.2017.12.005
   Li J, 2019, INT J COMPUT ASS RAD, V14, P709, DOI 10.1007/s11548-018-1900-x
   Li L, 2017, DIAGN INTERV IMAG, V98, P113, DOI 10.1016/j.diii.2016.08.013
   Li YS, 2020, J ULTRAS MED, V39, P361, DOI 10.1002/jum.15115
   Li ZJ, 2017, SCI REP-UK, V7, P0, DOI 10.1038/s41598-017-05848-2
   Lin P, 2020, CLIN RADIOL, V75, P0, DOI 10.1016/j.crad.2020.02.011
   Liu J, 2019, FRONT ONCOL, V9, P0, DOI 10.3389/fonc.2019.00980
   Liu WX, 2021, ACAD RADIOL, V28, PE44, DOI 10.1016/j.acra.2020.02.006
   Lo Gullo R, 2020, INSIGHTS IMAGING, V11, P0, DOI 10.1186/s13244-019-0795-6
   Lu ML, 2018, EPMA J, V9, P77, DOI 10.1007/s13167-018-0128-8
   Ma WJ, 2019, ACAD RADIOL, V26, P196, DOI 10.1016/j.acra.2018.01.023
   Mamounas EP, 2018, NPJ BREAST CANCER, V4, P0, DOI 10.1038/s41523-018-0082-6
   Mao N, 2020, EUR RADIOL, V30, P6732, DOI 10.1007/s00330-020-07016-z
   Marino MA, 2020, DIAGNOSTICS, V10, P0, DOI 10.3390/diagnostics10070492
   Marino MA, 2020, MOL IMAGING BIOL, V22, P780, DOI 10.1007/s11307-019-01423-5
   Mazurowski MA, 2019, J MAGN RESON IMAGING, V49, P939, DOI 10.1002/jmri.26534
   Mazurowski MA, 2015, J AM COLL RADIOL, V12, P862, DOI 10.1016/j.jacr.2015.04.019
   Mendes J, 2021, J IMAGING, V7, P0, DOI 10.3390/jimaging7060098
   Munn Z, 2018, BMC MED RES METHODOL, V18, P0, DOI 10.1186/s12874-017-0468-4
   Naoi Y, 2016, BREAST CANCER-TOKYO, V23, P12, DOI 10.1007/s12282-015-0596-9
   Noble M, 2009, ARCH GYNECOL OBSTET, V279, P881, DOI 10.1007/s00404-008-0841-y
   Ovcaricek T, 2019, RADIOL ONCOL, V53, P285, DOI 10.2478/raon-2019-0038
   Pang T, 2020, EXPERT SYST APPL, V158, P0, DOI 10.1016/j.eswa.2020.113501
   Parekh V, 2016, EXPERT REV PRECIS ME, V1, P207, DOI 10.1080/23808993.2016.1164013
   Parekh VS, 2019, EXPERT REV PRECIS ME, V4, P59, DOI 10.1080/23808993.2019.1585805
   Patel BK, 2018, EUR J RADIOL, V98, P207, DOI 10.1016/j.ejrad.2017.11.024
   Peters MDJ, 2015, INT J EVID-BASED HEA, V13, P141, DOI 10.1097/XEB.0000000000000050
   Peters MDJ, 2020, JBI EVID SYNTH, V18, P2119, DOI 10.11124/JBIES-20-00167
   Pinker K, 2018, RADIOLOGY, V287, P732, DOI 10.1148/radiol.2018172171
   Rahbar H, 2016, ACAD RADIOL, V23, P768, DOI 10.1016/j.acra.2016.02.008
   Rizzo Stefania, 2018, EUR RADIOL EXP, V2, P36, DOI 10.1186/s41747-018-0068-z
   Rummel SK, 2020, CANCERS, V12, P0, DOI 10.3390/cancers12010234
   Shen L, 2019, SCI REP-UK, V9, P0, DOI 10.1038/s41598-019-48995-4
   Skaane P, 2019, RADIOLOGY, V291, P22, DOI 10.1148/radiol.2019182394
   Sollini M, 2021, METHODS, V188, P122, DOI 10.1016/j.ymeth.2020.01.007
   Son J, 2020, SCI REP-UK, V10, P0, DOI 10.1038/s41598-020-78681-9
   Soran A, 2016, BREAST DIS DIAGNOSIS, V1, P187
   Sun QC, 2020, FRONT ONCOL, V10, P0, DOI 10.3389/fonc.2020.00053
   Tagliafico AS, 2020, BREAST, V49, P74, DOI 10.1016/j.breast.2019.10.018
   Tagliafico AS, 2019, EUR RADIOL EXP, V3, P0, DOI 10.1186/s41747-019-0117-2
   Tagliafico AS, 2018, BREAST, V40, P92, DOI 10.1016/j.breast.2018.04.016
   Tamez-Peña JG, 2018, PLOS ONE, V13, P0, DOI 10.1371/journal.pone.0193871
   Tan H, 2020, BRIT J RADIOL, V93, P1
   Tricco AC, 2018, ANN INTERN MED, V169, P467, DOI 10.7326/M18-0850
   Turashvili G, 2017, FRONT MED-LAUSANNE, V4, P0, DOI 10.3389/fmed.2017.00227
   Valdora F, 2018, BREAST CANCER RES TR, V169, P217, DOI 10.1007/s10549-018-4675-4
   van Timmeren JE, 2020, INSIGHTS IMAGING, V11, P0, DOI 10.1186/s13244-020-00887-2
   Wang LY, 2020, GLAND SURG, V9, P2005, DOI 10.21037/gs-20-473
   Wilson R, 2017, TRANSL LUNG CANCER R, V6, P86, DOI 10.21037/tlcr.2017.01.04
   WINSBERG F, 1967, RADIOLOGY, V89, P211, DOI 10.1148/89.2.211
   Woodard GA, 2018, RADIOLOGY, V286, P60, DOI 10.1148/radiol.2017162333
   Wu MX, 2019, EUR J RADIOL, V114, P175, DOI 10.1016/j.ejrad.2019.03.015
   Yang JB, 2019, SCI REP-UK, V9, P0, DOI 10.1038/s41598-019-40831-z
   Yang LF, 2019, EUR RADIOL, V29, P2196, DOI 10.1007/s00330-018-5770-y
   Yang XJ, 2020, CHINESE J CANCER RES, V32, P175, DOI 10.21147/j.issn.1000-9604.2020.02.05
   Ye DM, 2020, TECHNOL CANCER RES T, V19, P0, DOI 10.1177/1533033820916191
   Yu HW, 2020, FRONT ONCOL, V10, P0, DOI 10.3389/fonc.2020.00412
   Zardavas D, 2015, NAT REV CLIN ONCOL, V12, P381, DOI 10.1038/nrclinonc.2015.73
   Zhang HX, 2019, J X-RAY SCI TECHNOL, V27, P485, DOI 10.3233/XST-180488
   Zheng XY, 2020, NAT COMMUN, V11, P0, DOI 10.1038/s41467-020-15027-z
   Zhou J, 2021, ACAD RADIOL, V28, P1352, DOI 10.1016/j.acra.2020.05.040
   Zhou J, 2019, EUR J RADIOL, V121, P0, DOI 10.1016/j.ejrad.2019.108718
NR 106
TC 13
Z9 13
U1 7
U2 23
PU ELSEVIER SCIENCE INC
PI NEW YORK
PA STE 800, 230 PARK AVE, NEW YORK, NY 10169 USA
SN 1076-6332
EI 1878-4046
J9 ACAD RADIOL
JI Acad. Radiol.
PD 2022 AUG
PY 2022
VL 29
IS 8
BP 1228
EP 1247
DI 10.1016/j.acra.2021.09.025
EA JUL 2022
PG 20
WC Radiology, Nuclear Medicine & Medical Imaging
SC Radiology, Nuclear Medicine & Medical Imaging
GA 3F9QR
UT WOS:000830995000012
PM 34799256
DA 2024-03-01
ER

PT J
AU Bao, D
   Zhao, YF
   Li, L
   Lin, M
   Zhu, Z
   Yuan, M
   Zhong, HX
   Xu, HJ
   Zhao, XM
   Luo, DH
AF Bao, Dan
   Zhao, Yanfeng
   Li, Lin
   Lin, Meng
   Zhu, Zheng
   Yuan, Meng
   Zhong, Hongxia
   Xu, Haijun
   Zhao, Xinming
   Luo, Dehong
TI A MRI-based radiomics model predicting radiation-induced temporal lobe injury in nasopharyngeal carcinoma
SO EUROPEAN RADIOLOGY
LA English
DT Article; Early Access
DE Nasopharyngeal carcinoma; Temporal lobe; Radiation; Radiomics; Magnetic resonance imaging
ID induced brain-injury; radiotherapy; diagnosis; head
AB Objectives To develop and validate a radiomics-based model for predicting radiation-induced temporal lobe injury (RTLI) in nasopharyngeal carcinoma (NPC) by pretreatment MRI of the temporal lobe. Methods A total of 216 patients with diagnosed NPC were retrospectively reviewed. Patients were randomly allocated to the training (n = 136) and the validation cohort (n = 80). Radiomics features were extracted from pretreatment contrast-enhanced T1- or fat-suppressed T2 weighted MRI. A radiomics signature was generated by the least absolute shrinkage and selection operator (LASSO) regression algorithm, Pearson correlation analysis, and univariable logistic analysis. Clinical features were selected with logistic regression analysis. Multivariable logistic regression analysis was conducted to develop three models for RTLI prediction in the training cohort: namely radiomics signature, clinical variables, and clinical-radiomics parameters. A radiomics nomogram was used and assessed with respect to calibration, discrimination, reclassification, and clinical application. Results The radiomics signature, composed of two radiomics features, was significantly associated with RTLI. The proposed radiomics model demonstrated favorable discrimination in both the training (AUC, 0.89) and the validation cohort (AUC, 0.92), outperforming the clinical prediction model (p < 0.05). Combining radiomics and clinical features, higher AUCs were achieved (AUC, 0.93 and 0.95), as well as a better calibration and improved accuracy of the prediction of RTLI. The clinical-radiomics model showed also excellent performance in predicting RTLI in different clinical-pathologic subgroups. Conclusion A radiomics model derived from pretreatment MRI of the temporal lobe showed persuasive performance for predicting radiation-induced temporal lobe injury in nasopharyngeal carcinoma.
C1 [Bao, Dan; Zhao, Yanfeng; Li, Lin; Lin, Meng; Zhu, Zheng; Zhong, Hongxia; Xu, Haijun; Zhao, Xinming; Luo, Dehong] Chinese Acad Med Sci & Peking Union Med Coll, Dept Radiol, Natl Canc Ctr, Natl Clin Res Ctr Canc,Canc Hosp, 17 Panjiayuan Nanli, Beijing 100021, Peoples R China.
   [Yuan, Meng] Chinese Acad Med Sci & Peking Union Med Coll, Dept Radiat Oncol, Natl Canc Ctr, Natl Clin Res Ctr Canc,Canc Hosp, 17 Panjiayuan Nanli, Beijing 100021, Peoples R China.
   [Luo, Dehong] Chinese Acad Med Sci & Peking Union Med Coll, Dept Radiol, Natl Canc Ctr, Natl Clin Res Ctr Canc,Canc Hosp, Shenzhen 518116, Peoples R China.
   [Luo, Dehong] Chinese Acad Med Sci & Peking Union Med Coll, Shenzhen Hosp, Shenzhen 518116, Peoples R China.
C3 Chinese Academy of Medical Sciences - Peking Union Medical College; Cancer Institute & Hospital - CAMS; Peking Union Medical College; Chinese Academy of Medical Sciences - Peking Union Medical College; Cancer Institute & Hospital - CAMS; Peking Union Medical College; Chinese Academy of Medical Sciences - Peking Union Medical College; Peking Union Medical College; Chinese Academy of Medical Sciences - Peking Union Medical College; Peking Union Medical College
RP Zhao, YF; Luo, DH (corresponding author), Chinese Acad Med Sci & Peking Union Med Coll, Dept Radiol, Natl Canc Ctr, Natl Clin Res Ctr Canc,Canc Hosp, 17 Panjiayuan Nanli, Beijing 100021, Peoples R China.; Luo, DH (corresponding author), Chinese Acad Med Sci & Peking Union Med Coll, Dept Radiol, Natl Canc Ctr, Natl Clin Res Ctr Canc,Canc Hosp, Shenzhen 518116, Peoples R China.; Luo, DH (corresponding author), Chinese Acad Med Sci & Peking Union Med Coll, Shenzhen Hosp, Shenzhen 518116, Peoples R China.
EM zyf24@sina.com; cjr.luodehong@vip.163.com
FU Non-profit Central Research Institute Fund of the Chinese Academy of Medical Sciences [2019XK320073]
CR Abayomi OK, 2002, ACTA ONCOL, V41, P346, DOI 10.1080/028418602760169389
   AMADASUN M, 1989, IEEE T SYST MAN CYB, V19, P1264, DOI 10.1109/21.44046
   Balentova S, 2015, INT J MOL SCI, V16, P27796, DOI 10.3390/ijms161126068
   Bluemke DA, 2020, RADIOLOGY, V294, P487, DOI 10.1148/radiol.2019192515
   Chan YL, 1999, RADIOLOGY, V213, P800, DOI 10.1148/radiology.213.3.r99dc07800
   Chen QY, 2020, BRAIN IMAGING BEHAV, V14, P2745, DOI 10.1007/s11682-019-00224-2
   Chen WS, 2015, TUMORI, V101, P487, DOI 10.5301/tj.5000348
   Collins GS, 2015, J CLIN EPIDEMIOL, V68, P112, DOI 10.1016/j.jclinepi.2014.11.010
   Duane F, 2017, RADIOTHER ONCOL, V122, P416, DOI 10.1016/j.radonc.2017.01.008
   Giraud P, 2019, FRONT ONCOL, V9, P0, DOI 10.3389/fonc.2019.00174
   Guan WQ, 2020, FRONT ONCOL, V10, P0, DOI 10.3389/fonc.2020.594494
   Hou J, 2022, EUR RADIOL, V32, P1106, DOI 10.1007/s00330-021-08254-5
   Huang J, 2019, RADIAT ONCOL, V14, P0, DOI 10.1186/s13014-019-1229-9
   Jemal A, 2011, CA-CANCER J CLIN, V61, P134, DOI 10.3322/caac.20115
   Jia YJ, 2017, ONCOL LETT, V13, P206, DOI 10.3892/ol.2016.5402
   Kim JH, 2019, KOREAN J ANESTHESIOL, V72, P558, DOI 10.4097/kja.19087
   Lam Tai-Chung, 2012, INT J RADIAT ONCOL BIOL PHYS, V82, Pe57, DOI 10.1016/j.ijrobp.2010.11.070
   LEE AWM, 1992, BRIT J RADIOL, V65, P918, DOI 10.1259/0007-1285-65-778-918
   LEE AWM, 1990, CLIN RADIOL, V42, P24, DOI 10.1016/S0009-9260(05)81617-4
   Liang SB, 2017, J CANCER, V8, P3718, DOI 10.7150/jca.20351
   Mayerhoefer ME, 2020, J NUCL MED, V61, P488, DOI 10.2967/jnumed.118.222893
   Miller NR, 2004, CLIN EXP OPHTHALMOL, V32, P233, DOI 10.1111/j.1442-9071.2004.00809.x
   Pfister DG, 2020, J NATL COMPR CANC NE, V18, P873, DOI 10.6004/jnccn.2020.0031
   Su SF, 2012, RADIOTHER ONCOL, V104, P312, DOI 10.1016/j.radonc.2012.06.012
   Thibault G, 2009, TEXTURE INDEXES GRAY, V0, P0
   Tomaszewski MR, 2021, RADIOLOGY, V298, P505, DOI 10.1148/radiol.2021202553
   Wang HZ, 2012, CLIN RADIOL, V67, P340, DOI 10.1016/j.crad.2011.09.008
   Wang YXJ, 2010, RADIOLOGY, V254, P210, DOI 10.1148/radiol.09090428
   Yang J, 2018, MAGN RESON IMAGING, V54, P101, DOI 10.1016/j.mri.2018.08.012
   Zeng L, 2015, RADIOLOGY, V276, P243, DOI 10.1148/radiol.14141721
   Zhang B, 2020, BMC CANCER, V20, P0, DOI 10.1186/s12885-020-06957-4
   Zhou GQ, 2013, PLOS ONE, V8, P0, DOI 10.1371/journal.pone.0067488
NR 32
TC 9
Z9 12
U1 3
U2 15
PU SPRINGER
PI NEW YORK
PA ONE NEW YORK PLAZA, SUITE 4600, NEW YORK, NY, UNITED STATES
SN 0938-7994
EI 1432-1084
J9 EUR RADIOL
JI Eur. Radiol.
PD 2022 OCT
PY 2022
VL 32
IS 10
BP 6910
EP 6921
DI 10.1007/s00330-022-08853-w
EA MAY 2022
PG 12
WC Radiology, Nuclear Medicine & Medical Imaging
SC Radiology, Nuclear Medicine & Medical Imaging
GA 4N3LT
UT WOS:000803870100004
PM 35639143
DA 2024-03-01
ER

PT J
AU Chitalia, R
   Pati, S
   Bhalerao, M
   Thakur, SP
   Jahani, N
   Belenky, V
   McDonald, ES
   Gibbs, J
   Newitt, DC
   Hylton, NM
   Kontos, D
   Bakas, S
AF Chitalia, Rhea
   Pati, Sarthak
   Bhalerao, Megh
   Thakur, Siddhesh Pravin
   Jahani, Nariman
   Belenky, Vivian
   McDonald, Elizabeth S.
   Gibbs, Jessica
   Newitt, David C.
   Hylton, Nola M.
   Kontos, Despina
   Bakas, Spyridon
TI Expert tumor annotations and radiomics for locally advanced breast cancer in DCE-MRI for ACRIN 6657/I-SPY1
SO SCIENTIFIC DATA
LA English
DT Article; Data Paper
ID survival; images; volume
AB Breast cancer is one of the most pervasive forms of cancer and its inherent intra- and inter-tumor heterogeneity contributes towards its poor prognosis. Multiple studies have reported results from either private institutional data or publicly available datasets. However, current public datasets are limited in terms of having consistency in: a) data quality, b) quality of expert annotation of pathology, and c) availability of baseline results from computational algorithms. To address these limitations, here we propose the enhancement of the I-SPY1 data collection, with uniformly curated data, tumor annotations, and quantitative imaging features. Specifically, the proposed dataset includes a) uniformly processed scans that are harmonized to match intensity and spatial characteristics, facilitating immediate use in computational studies, b) computationally-generated and manually-revised expert annotations of tumor regions, as well as c) a comprehensive set of quantitative imaging (also known as radiomic) features corresponding to the tumor regions. This collection describes our contribution towards repeatable, reproducible, and comparative quantitative studies leading to new predictive, prognostic, and diagnostic assessments.
C1 [Chitalia, Rhea; Pati, Sarthak; Bhalerao, Megh; Thakur, Siddhesh Pravin; Jahani, Nariman; Belenky, Vivian; Kontos, Despina; Bakas, Spyridon] Univ Penn, Ctr Biomed Image Comp & Analyt CBICA, Philadelphia, PA 19104 USA.
   [Chitalia, Rhea; Pati, Sarthak; Thakur, Siddhesh Pravin; Jahani, Nariman; Belenky, Vivian; McDonald, Elizabeth S.; Kontos, Despina; Bakas, Spyridon] Univ Penn, Perelman Sch Med, Dept Radiol, Philadelphia, PA 19104 USA.
   [Chitalia, Rhea; Pati, Sarthak; Bakas, Spyridon] Univ Penn, Perelman Sch Med, Dept Pathol & Lab Med, Philadelphia, PA 19104 USA.
   [Gibbs, Jessica; Newitt, David C.; Hylton, Nola M.] Univ Calif San Francisco, San Francisco, CA 94115 USA.
C3 University of Pennsylvania; University of Pennsylvania; University of Pennsylvania; University of California System; University of California San Francisco
RP Bakas, S (corresponding author), Univ Penn, Ctr Biomed Image Comp & Analyt CBICA, Philadelphia, PA 19104 USA.; Bakas, S (corresponding author), Univ Penn, Perelman Sch Med, Dept Radiol, Philadelphia, PA 19104 USA.; Bakas, S (corresponding author), Univ Penn, Perelman Sch Med, Dept Pathol & Lab Med, Philadelphia, PA 19104 USA.
EM sbakas@upenn.edu
FU National Cancer Institute (NCI) of the National Institutes of Health (NIH) [U01CA242871, U24CA189523, U01CA151235, R01CA197000, R01CA132870]
CR Abdi H, 2010, ENCY RES DESIGN, V1, P0
   Al Shalabi L, 2006, DEPCOS-RELCOMEX 2006, V0, P207
   Bakas S, 2018, SCI DATA, V0, P0
   Bakas S, 2021, PROC SPIE, V11315, P0, DOI 10.1117/12.2566505
   Bakas S, 2017, SCI DATA, V4, P0, DOI 10.1038/sdata.2017.117
   Castaldo R, 2020, CANCERS, V12, P0, DOI 10.3390/cancers12020518
   Chitalia R, 2021, RADIOMIC TUMOR PHENO, V0, P0
   Chitalia R, 2022, **DATA OBJECT**, V0, P0, DOI DOI 10.7937/TCIA.XC7A-QT20
   Chitalia RD, 2020, CLIN CANCER RES, V26, P862, DOI 10.1158/1078-0432.CCR-18-4067
   Clark K, 2013, J DIGIT IMAGING, V26, P1045, DOI 10.1007/s10278-013-9622-7
   Cox R, 2004, NEUROIMAGE, V22, P1
   Davatzikos C, 2018, J MED IMAGING, V5, P0, DOI 10.1117/1.JMI.5.1.011018
   Gavenonis SC, 2010, MAGN RESON IMAGING C, V18, P199, DOI 10.1016/j.mric.2010.02.002
   Gillies RJ, 2016, RADIOLOGY, V278, P563, DOI 10.1148/radiol.2015151169
   Herman B, 2021, **DATA OBJECT**, V0, P0, DOI DOI 10.7937/Q1EE-J082
   Hylton N M, 1999, MAGN RESON IMAGING CLIN N AM, V7, P411
   Hylton NM, 2016, RADIOLOGY, V279, P44, DOI 10.1148/radiol.2015150013
   Jafri NF, 2014, J MAGN RESON IMAGING, V40, P476, DOI 10.1002/jmri.24351
   Kazerooni AF, 2020, JCO CLIN CANCER INFO, V4, P234, DOI 10.1200/CCI.19.00121
   Lehman CD, 2007, NEW ENGL J MED, V356, P1295, DOI 10.1056/NEJMoa065447
   Macyszyn L, 2016, NEURO-ONCOLOGY, V18, P417, DOI 10.1093/neuonc/nov127
   Marusyk A, 2010, BBA-REV CANCER, V1805, P105, DOI 10.1016/j.bbcan.2009.11.002
   McNitt-Gray M, 2020, TOMOGRAPHY, V6, P118, DOI 10.18383/j.tom.2019.00031
   Newitt D, 2016, CANCER IMAGING ARCH, V10, P7
   Pati S, 2019, INT MICCAI BRAINL WO, V0, P380
   Pati S, 2021, ARXIV, V0, P0
   Pati S, 2020, MED PHYS, V47, P6039, DOI 10.1002/mp.14556
   Polyak K, 2011, J CLIN INVEST, V121, P3786, DOI 10.1172/JCI60534
   Rathore S, 2018, LECT NOTES COMPUT SC, V10670, P133, DOI 10.1007/978-3-319-75238-9_12
   Ribaric S, 2006, CIRCUITS AND SYSTEMS FOR SIGNAL PROCESSING , V0, P0
   Ronneberger O, 2015, LECT NOTES COMPUT SC, V9351, P234, DOI 10.1007/978-3-319-24574-4_28
   Saha A, 2021, **DATA OBJECT**, V0, P0
   Saha A, 2018, BRIT J CANCER, V119, P508, DOI 10.1038/s41416-018-0185-8
   Saint MJS, 2021, MAGN RESON MATER PHY, V34, P355, DOI 10.1007/s10334-020-00892-y
   Sled JG, 1998, IEEE T MED IMAGING, V17, P87, DOI 10.1109/42.668698
   Sudre CH, 2017, LECT NOTES COMPUT SC, V10553, P240, DOI 10.1007/978-3-319-67558-9_28
   Thakur S, 2020, NEUROIMAGE, V220, P0, DOI 10.1016/j.neuroimage.2020.117081
   Thakur SP, 2020, LECT NOTES COMPUT SC, V11992, P57, DOI 10.1007/978-3-030-46640-4_6
   Tustison NJ, 2010, IEEE T MED IMAGING, V29, P1310, DOI 10.1109/TMI.2010.2046908
   Valdora F, 2018, BREAST CANCER RES TR, V169, P217, DOI 10.1007/s10549-018-4675-4
   Weinstein S, 2010, RADIOL CLIN N AM, V48, P1013, DOI 10.1016/j.rcl.2010.06.011
   Wilkinson Mark D, 2016, SCI DATA, V3, P160018, DOI 10.1038/sdata.2016.18
   Yushkevich PA, 2006, NEUROIMAGE, V31, P1116, DOI 10.1016/j.neuroimage.2006.01.015
   ZIJDENBOS AP, 1994, IEEE T MED IMAGING, V13, P716, DOI 10.1109/42.363096
   Zwanenburg A, 2020, RADIOLOGY, V295, P328, DOI 10.1148/radiol.2020191145
NR 45
TC 4
Z9 4
U1 0
U2 0
PU NATURE PORTFOLIO
PI BERLIN
PA HEIDELBERGER PLATZ 3, BERLIN, 14197, GERMANY
SN 
EI 2052-4463
J9 SCI DATA
JI Sci. Data
PD JUL 23
PY 2022
VL 9
IS 1
BP 
EP 
DI 10.1038/s41597-022-01555-4
PG 7
WC Multidisciplinary Sciences
SC Science & Technology - Other Topics
GA 3D2UK
UT WOS:000829163000002
PM 35871247
DA 2024-03-01
ER

PT J
AU Wang, H
   Yang, XW
   Ma, SM
   Zhu, KQ
   Guo, SL
AF Wang, Hui
   Yang, Xinwu
   Ma, Sumei
   Zhu, Kongqiang
   Guo, Shunlin
TI An Optimized Radiomics Model Based on Automated Breast Volume Scan Images to Identify Breast Lesions Comparison of Machine Learning Methods
SO JOURNAL OF ULTRASOUND IN MEDICINE
LA English
DT Article; Early Access
DE automated breast volume scan; breast cancer; machine learning; radiomics
ID cancer statistics; classification; performance; expression; features; benign
AB Objectives To develop and test an optimized radiomics model based on multi-planar automated breast volume scan (ABVS) images to identify malignant and benign breast lesions. Methods Patients (n = 200) with breast lesions who underwent ABVS examinations were included. For each patient, 208 radiomics features were extracted from the ABVS images, including axial plane and coronal plane. Recursive feature elimination, random forest, and chi-square test were used to select features. A support vector machine, logistic regression, and extreme gradient boosting were utilized as classifiers to differentiate malignant and benign breast lesions. The area under the curve, sensitivity, specificity, accuracy, and precision was used to evaluate the performance of the radiomics models. Generalization of the radiomics models was verified through 5-fold cross-validation. Results For a single plane or a combination of planes, a combination of recursive feature elimination, and support vector machine yielded the best performance when identifying breast lesions. The machine learning models based on a combination of planes performed better than those based on a single plane. Regarding the axial plane and coronal plane, the machine learning model using a combination of recursive feature elimination and support vector machine yielded the optimal identification performance: average area under the curve (0.857 +/- 0.058, 95% confidence interval, 0.763-0.957); the average values of sensitivity, specificity, accuracy, and precision were 87.9, 68.2, 80.7, and 82.9%, respectively. Conclusions The optimized radiomics model based on ABVS images can provide valuable information for identifying benign and malignant breast lesions preoperatively and guide the accurate clinical treatment. Further external validation is required.
C1 [Wang, Hui; Guo, Shunlin] Lanzhou Univ, Clin Med Coll 1, 1 Donggang West Rd, Lanzhou, Peoples R China.
   [Wang, Hui; Ma, Sumei] Lanzhou Univ, Hosp 1, Dept Ultrasound, Lanzhou, Peoples R China.
   [Yang, Xinwu; Zhu, Kongqiang] Beijing Univ Technol, Coll Comp Sci, Fac Informat Technol, Beijing, Peoples R China.
   [Guo, Shunlin] Lanzhou Univ, Dept Radiol, Hosp 1, Lanzhou, Peoples R China.
C3 Lanzhou University; Lanzhou University; Beijing University of Technology; Lanzhou University
RP Guo, SL (corresponding author), Lanzhou Univ, Clin Med Coll 1, 1 Donggang West Rd, Lanzhou, Peoples R China.
EM guoshl2021@163.com
FU Intra-hospital Fund of the First Hospital of Lanzhou University [ldyyyn2019-65]
CR Ahmad A, 2019, ADV EXP MED BIOL, V1152, P1, DOI 10.1007/978-3-030-20301-6_1
   BYRNE C, 1995, J NATL CANCER I, V87, P1622, DOI 10.1093/jnci/87.21.1622
   Chen WQ, 2016, CA-CANCER J CLIN, V66, P115, DOI 10.3322/caac.21338
   Conti A, 2021, SEMIN CANCER BIOL, V72, P238, DOI 10.1016/j.semcancer.2020.04.002
   DAngelo A, 2021, RADIOL MED, V126, P517, DOI 10.1007/s11547-020-01319-3
   Dibden A, 2020, CANCERS, V12, P0, DOI 10.3390/cancers12040976
   Fan M, 2019, PHYS MED BIOL, V64, P0, DOI 10.1088/1361-6560/ab3fd3
   Fleury E, 2019, EUR RADIOL EXP, V3, P0, DOI 10.1186/s41747-019-0112-7
   Geetha R, 2019, J MED SYST, V43, P0, DOI 10.1007/s10916-019-1402-6
   Lei L, 2018, IEEE INT C INT ROBOT, V0, PP157, DOI 10.1109/ICRIS.2018.00049
   Li W, 2019, EUR RADIOL, V29, P1496, DOI 10.1007/s00330-018-5680-z
   Liu YX, 2019, QUANT IMAG MED SURG, V9, P1288, DOI 10.21037/qims.2019.07.08
   Lubner MG, 2019, ABDOM RADIOL, V44, P1959, DOI 10.1007/s00261-019-02047-7
   Maniruzzaman M, 2019, COMPUT METH PROG BIO, V176, P173, DOI 10.1016/j.cmpb.2019.04.008
   Manju BR, 2019, PROCEEDINGS OF THE 2019 9TH INTERNATIONAL SYMPOSIUM ON EMBEDDED COMPUTING AND SYSTEM DESIGN (ISED 2019), V0, PP48, DOI 10.1109/ised48680.2019.9096244
   Mann RM, 2020, RADIOLOGY, V297, P266, DOI 10.1148/radiol.2020200172
   Mes SW, 2020, EUR RADIOL, V30, P6311, DOI 10.1007/s00330-020-06962-y
   Moon WK, 2013, IEEE T MED IMAGING, V32, P1191, DOI 10.1109/TMI.2012.2230403
   MurtiRawat Ram, 2020, 2020 INTERNATIONAL CONFERENCE ON ELECTRONICS AND SUSTAINABLE COMMUNICATION SYSTEMS (ICESC). PROCEEDINGS, V0, PP534, DOI 10.1109/ICESC48915.2020.9155783
   Prabusankarlal KM, 2017, J MED IMAGING, V4, P0, DOI 10.1117/1.JMI.4.2.024507
   Sehgal CM, 2004, J ULTRAS MED, V23, P1201, DOI 10.7863/jum.2004.23.9.1201
   Shu ZY, 2019, SCI REP-UK, V9, P0, DOI 10.1038/s41598-019-39651-y
   van Griethuysen JJM, 2017, CANCER RES, V77, PE104, DOI 10.1158/0008-5472.CAN-17-0339
   Wang JL, 2021, MEDICINE, V100, P0, DOI 10.1097/MD.0000000000025568
   Wang XL, 2016, BREAST, V30, P130, DOI 10.1016/j.breast.2016.09.012
   Wang XH, 2020, EUR RADIOL, V30, P4595, DOI 10.1007/s00330-020-06768-y
   Wu LY, 2021, BMC MED IMAGING, V21, P0, DOI 10.1186/s12880-021-00610-7
   Xiao G, 2021, EUR RADIOL, V31, P447, DOI 10.1007/s00330-020-07074-3
   Yang RM, 2020, EUR RADIOL, V30, P1254, DOI 10.1007/s00330-019-06384-5
   Yin P, 2019, EUR RADIOL, V29, P1841, DOI 10.1007/s00330-018-5730-6
   Zeimarani B, 2020, IEEE ACCESS, V8, P133349, DOI 10.1109/ACCESS.2020.3010863
   Zhang YQ, 2019, MED PHYS, V46, P4520, DOI 10.1002/mp.13733
   Zhong LC, 2021, CLIN HEMORHEOL MICRO, V77, P123, DOI 10.3233/CH-200813
   Zhongxian Xu, 2019, 2019 ELEVENTH INTERNATIONAL CONFERENCE ON ADVANCED COMPUTATIONAL INTELLIGENCE (ICACI), V0, PP278, DOI 10.1109/ICACI.2019.8778622
NR 34
TC 3
Z9 4
U1 2
U2 31
PU WILEY
PI HOBOKEN
PA 111 RIVER ST, HOBOKEN 07030-5774, NJ USA
SN 0278-4297
EI 1550-9613
J9 J ULTRAS MED
JI J. Ultrasound Med.
PD 2022 JUL
PY 2022
VL 41
IS 7
BP 1643
EP 1655
DI 10.1002/jum.15845
EA OCT 2021
PG 13
WC Acoustics; Radiology, Nuclear Medicine & Medical Imaging
SC Acoustics; Radiology, Nuclear Medicine & Medical Imaging
GA 2B6NR
UT WOS:000703565400001
PM 34609750
DA 2024-03-01
ER

PT J
AU Lee, J
   Kim, SH
   Kim, Y
   Park, J
   Park, GE
   Kang, BJ
AF Lee, Jeongmin
   Kim, Sung Hun
   Kim, Yelin
   Park, Jaewoo
   Park, Ga Eun
   Kang, Bong Joo
TI Radiomics Nomogram: Prediction of 2-Year Disease-Free Survival in Young Age Breast Cancer
SO CANCERS
LA English
DT Article
DE young age breast cancer; disease-free survival; imaging biomarker; breast MRI; radiomics nomogram
ID mr-imaging features; association; women
AB Simple Summary Breast cancer in young women under 40 years of age shows a poor prognosis, and its treatment is difficult due to premenopausal status and fertility preservation. The early prediction of prognosis of young age breast cancer would be helpful for planning treatment and postoperative surveillance. In this study, the radiomics-based nomogram for the prediction of recurrence shows good predictive ability, especially 2-year disease-free survival after surgery. Several radiomics features presumed to be unique imaging features of young age breast cancer were also observed: tumor homogeneity and tumor sphericity. As these radiomics features are quantitative parameters extracted through the texture analysis of breast MRI, they may reflect the information of tumors more objectively, such as the tumor microenvironment. Furthermore, these results will be the basis for identifying the unique biology of young age breast cancer through multi-omics studies such as radio-genomics. This study aimed to predict early breast cancer recurrence in women under 40 years of age using radiomics signature and clinicopathological information. We retrospectively investigated 155 patients under 40 years of age with invasive breast cancer who underwent MRI and surgery. Through stratified random sampling, 111 patients were assigned as the training set, and 44 were assigned as the validation set. Recurrence-associated factors were investigated based on recurrence within 5 years during the total follow-up period. A Rad-score was generated through texture analysis (3D slicer, ver. 4.8.0) of breast MRI using the least absolute shrinkage and selection operator Cox regression model. The Rad-score showed a significant association with disease-free survival (DFS) in the training set (p = 0.003) and validation set (p = 0.020) in the Kaplan-Meier analysis. The nomogram was generated through Cox proportional hazards models, and its predictive ability was validated. The nomogram included the Rad-score and estrogen receptor negativity as predictive factors and showed fair DFS predictive ability in both the training and validation sets (C-index 0.63, 95% CI 0.45-0.79). In conclusion, the Rad-score can predict the disease recurrence of invasive breast cancer in women under 40 years of age, and the Rad-score-based nomogram showed reasonably high DFS predictive ability, especially within 2 years of surgery.
C1 [Lee, Jeongmin; Kim, Sung Hun; Park, Ga Eun; Kang, Bong Joo] Catholic Univ Korea, Coll Med, Dept Radiol, Seoul St Marys Hosp, Seoul 06591, South Korea.
   [Kim, Yelin; Park, Jaewoo] Yonsei Univ, Dept Stat & Data Sci, 50 Yonsei Ro, Seoul 06591, South Korea.
   [Park, Jaewoo] Yonsei Univ, Dept Appl Stat, 50 Yonsei Ro, Seoul 06591, South Korea.
C3 Catholic University of Korea; Seoul St. Mary's Hospital; Yonsei University; Yonsei University
RP Kim, SH (corresponding author), Catholic Univ Korea, Coll Med, Dept Radiol, Seoul St Marys Hosp, Seoul 06591, South Korea.
EM rad-ksh@catholic.ac.kr
FU Bayer, Korea; National Research Foundation of Korea [NRF-2020R1C1C1A0100386813]
CR Bae MS, 2016, RADIOLOGY, V281, P392, DOI 10.1148/radiol.2016152331
   Beral V, 2001, LANCET, V358, P1389, DOI 10.1016/S0140-6736(01)06524-2
   Boca I, 2021, DIAGNOSTICS, V11, P0, DOI 10.3390/diagnostics11071248
   Choi EJ, 2016, MEDICINE, V95, P0, DOI 10.1097/MD.0000000000005330
   Claus EB, 1996, CANCER, V77, P2318, DOI 10.1002/(SICI)1097-0142(19960601)77:11<2318::AID-CNCR21>3.0.CO;2-Z
   Collins LC, 2012, BREAST CANCER RES TR, V131, P1061, DOI 10.1007/s10549-011-1872-9
   Copson ER, 2018, LANCET ONCOL, V19, P169, DOI 10.1016/S1470-2045(17)30891-4
   DELAROCHEFORDIERE A, 1993, LANCET, V341, P1039, DOI 10.1016/0140-6736(93)92407-K
   DeSantis C, 2014, CA-CANCER J CLIN, V64, P52, DOI 10.3322/caac.21203
   Dogan BE, 2012, ANN ONCOL, V23, P23, DOI 10.1093/annonc/mds191
   Fan M, 2019, BREAST CANCER RES, V21, P0, DOI 10.1186/s13058-019-1199-8
   Foulkes WD, 2010, NEW ENGL J MED, V363, P1938, DOI 10.1056/NEJMra1001389
   Fredholm H, 2009, PLOS ONE, V4, PA38, DOI 10.1371/journal.pone.0007695
   Han WS, 2004, BMC CANCER, V4, P0, DOI 10.1186/1471-2407-4-82
   Jung KW, 2018, CANCER RES TREAT, V50, P303, DOI 10.4143/crt.2018.143
   Kan ZY, 2018, NAT COMMUN, V9, P0, DOI 10.1038/s41467-018-04129-4
   Kim JH, 2017, RADIOLOGY, V282, P665, DOI 10.1148/radiol.2016160261
   Ko ES, 2016, MEDICINE, V95, P0, DOI 10.1097/MD.0000000000002453
   Lee J, 2021, SCI REP-UK, V11, P0, DOI 10.1038/s41598-021-99600-6
   Lee SH, 2020, KOREAN J RADIOL, V21, P779, DOI 10.3348/kjr.2019.0855
   Lee SE, 2021, ULTRASONOGRAPHY, V40, P93, DOI 10.14366/usg.20026
   Melvin JC, 2016, CANCER MED-US, V5, P942, DOI 10.1002/cam4.648
   Newman LA, 2015, ANN SURG ONCOL, V22, P874, DOI 10.1245/s10434-014-4279-0
   Park EK, 2016, IRAN J RADIOL, V13, P0, DOI 10.5812/iranjradiol.33133
   Park H, 2018, CLIN CANCER RES, V24, P4705, DOI 10.1158/1078-0432.CCR-17-3783
   Pesapane F, 2021, CURR ONCOL, V28, P2351, DOI 10.3390/curroncol28040217
   Riley RD, 2020, BMJ-BRIT MED J, V368, P0, DOI 10.1136/bmj.m441
   Sung H, 2021, CA-CANCER J CLIN, V71, P209, DOI 10.3322/caac.21660
   Sung JS, 2013, BREAST J, V19, P643, DOI 10.1111/tbj.12182
   Tibshirani R, 2011, J R STAT SOC B, V73, P273, DOI 10.1111/j.1467-9868.2011.00771.x
   Tripathy D, 2018, LANCET ONCOL, V19, P904, DOI 10.1016/S1470-2045(18)30292-4
   Turashvili G, 2017, FRONT MED-LAUSANNE, V4, P0, DOI 10.3389/fmed.2017.00227
   Yang JB, 2019, SCI REP-UK, V9, P0, DOI 10.1038/s41598-019-40831-z
   Yap YS, 2019, JAMA ONCOL, V5, P1489, DOI 10.1001/jamaoncol.2019.0620
   YOUDEN WJ, 1950, BIOMETRICS, V6, P172, DOI 10.1002/1097-0142(1950)3:1<32::AID-CNCR2820030106>3.0.CO;2-3
   Youlden Danny R, 2014, CANCER BIOLOGY MEDICINE, V11, P101, DOI 10.7497/j.issn.2095-3941.2014.02.005
   Zulfiqar M, 2013, AM J ROENTGENOL, V200, P624, DOI 10.2214/AJR.12.8679
NR 37
TC 0
Z9 0
U1 3
U2 7
PU MDPI
PI BASEL
PA ST ALBAN-ANLAGE 66, CH-4052 BASEL, SWITZERLAND
SN 
EI 2072-6694
J9 CANCERS
JI Cancers
PD SEP 15
PY 2022
VL 14
IS 18
BP 
EP 
DI 10.3390/cancers14184461
PG 18
WC Oncology
SC Oncology
GA 4Q7QJ
UT WOS:000856273300001
PM 36139620
DA 2024-03-01
ER

PT J
AU Zhao, FH
   Fan, HJ
   Shan, KF
   Zhou, L
   Pang, ZZ
   Fu, CL
   Yang, ZB
   Wu, MK
   Sun, JH
   Yang, XM
   Huang, ZH
AF Zhao, Fen-hua
   Fan, Hong-jie
   Shan, Kang-fei
   Zhou, Long
   Pang, Zhen-zhu
   Fu, Chun-long
   Yang, Ze-bin
   Wu, Mei-kang
   Sun, Ji-hong
   Yang, Xiao-ming
   Huang, Zhao-hui
TI Predictive Efficacy of a Radiomics Random Forest Model for Identifying Pathological Subtypes of Lung Adenocarcinoma Presenting as Ground-Glass Nodules
SO FRONTIERS IN ONCOLOGY
LA English
DT Article
DE lung tumor; ground-glass nodules; radiomics; random forest; diagnosis
ID invasive adenocarcinoma; texture analysis; opacity nodules; ct; cancer; recommendations; signature; mortality; biomarker
AB Purpose To establish and verify the ability of a radiomics prediction model to distinguish invasive adenocarcinoma (IAC) and minimal invasive adenocarcinoma (MIA) presenting as ground-glass nodules (GGNs). MethodsWe retrospectively analyzed 118 lung GGN images and clinical data from 106 patients in our hospital from March 2016 to April 2019. All pathological classifications of lung GGN were confirmed as IAC or MIA by two pathologists. R language software (version 3.5.1) was used for the statistical analysis of the general clinical data. ITK-SNAP (version 3.6) and A.K. software (Analysis Kit, American GE Company) were used to manually outline the regions of interest of lung GGNs and collect three-dimensional radiomics features. Patients were randomly divided into training and verification groups (ratio, 7:3). Random forest combined with hyperparameter tuning was used for feature selection and prediction modeling. The receiver operating characteristic curve and the area under the curve (AUC) were used to evaluate model prediction efficacy. The calibration curve was used to evaluate the calibration effect. ResultsThere was no significant difference between IAC and MIA in terms of age, gender, smoking history, tumor history, and lung GGN location in both the training and verification groups (P>0.05). For each lung GGN, the collected data included 396 three-dimensional radiomics features in six categories. Based on the training cohort, nine optimal radiomics features in three categories were finally screened out, and a prediction model was established. We found that the training group had a high diagnostic efficacy [accuracy, sensitivity, specificity, and AUC of the training group were 0.89 (95%CI, 0.73 - 0.99), 0.98 (95%CI, 0.78 - 1.00), 0.81 (95%CI, 0.59 - 1.00), and 0.97 (95%CI, 0.92-1.00), respectively; those of the validation group were 0.80 (95%CI, 0.58 - 0.93), 0.82 (95%CI, 0.55 - 1.00), 0.78 (95%CI, 0.57 - 1.00), and 0.92 (95%CI, 0.83 - 1.00), respectively]. The model calibration curve showed good consistency between the predicted and actual probabilities. ConclusionsThe radiomics prediction model established by combining random forest with hyperparameter tuning effectively distinguished IAC from MIA presenting as GGNs and represents a noninvasive, low-cost, rapid, and reproducible preoperative prediction method for clinical application.
C1 [Zhao, Fen-hua; Shan, Kang-fei; Fu, Chun-long; Yang, Ze-bin; Wu, Mei-kang; Huang, Zhao-hui] Wenzhou Med Univ, Dept Radiol, Affiliated Dongyang Hosp, Dongyang, Peoples R China.
   [Fan, Hong-jie; Zhou, Long; Pang, Zhen-zhu; Sun, Ji-hong] Zhejiang Univ, Sir Run Run Shaw Hosp, Dept Radiol, Sch Med, Hangzhou, Peoples R China.
   [Yang, Xiao-ming] Univ Washington, Dept Radiol, Image Guided Biomol Intervent Res, Sch Med, Seattle, WA 98195 USA.
C3 Wenzhou Medical University; Zhejiang University; University of Washington; University of Washington Seattle
RP Huang, ZH (corresponding author), Wenzhou Med Univ, Dept Radiol, Affiliated Dongyang Hosp, Dongyang, Peoples R China.; Yang, XM (corresponding author), Univ Washington, Dept Radiol, Image Guided Biomol Intervent Res, Sch Med, Seattle, WA 98195 USA.
EM xmyang@uw.edu; hzh476@yeah.net
CR Aberle DR, 2011, NEW ENGL J MED, V365, P395, DOI 10.1056/NEJMoa1102873
   Austin JHM, 1996, RADIOLOGY, V200, P327, DOI 10.1148/radiology.200.2.8685321
   Autrusseau PA, 2021, DIAGN INTERV IMAG, V102, P233, DOI 10.1016/j.diii.2021.01.010
   Boland JM, 2016, HUM PATHOL, V51, P41, DOI 10.1016/j.humpath.2015.12.010
   Breiman L, 2001, MACH LEARN, V45, P5, DOI 10.1023/A:1010933404324
   Castellano G, 2004, CLIN RADIOL, V59, P1061, DOI 10.1016/j.crad.2004.07.008
   Chae HD, 2014, RADIOLOGY, V273, P285, DOI 10.1148/radiol.14132187
   Chang B, 2013, CHEST, V143, P172, DOI 10.1378/chest.11-2501
   Coroller TP, 2016, RADIOTHER ONCOL, V119, P480, DOI 10.1016/j.radonc.2016.04.004
   Dembitzer FR, 2014, CHEST, V146, P175, DOI 10.1378/chest.13-2506
   Didkowska J, 2016, ANN TRANSL MED, V4, P0, DOI 10.21037/atm.2016.03.11
   Erickson BJ, 2017, RADIOGRAPHICS, V37, P505, DOI 10.1148/rg.2017160130
   Fan L, 2019, EUR RADIOL, V29, P889, DOI 10.1007/s00330-018-5530-z
   Fitzmaurice C, 2017, JAMA ONCOL, V3, P524, DOI 10.1001/jamaoncol.2016.5688
   Ganeshan B, 2013, RADIOLOGY, V266, P326, DOI 10.1148/radiol.12112428
   HARALICK RM, 1987, IEEE T PATTERN ANAL, V9, P532, DOI 10.1109/TPAMI.1987.4767941
   Ikeda K, 2007, CHEST, V132, P984, DOI 10.1378/chest.07-0793
   Kim HY, 2007, RADIOLOGY, V245, P267, DOI 10.1148/radiol.2451061682
   Lambin P, 2012, EUR J CANCER, V48, P441, DOI 10.1016/j.ejca.2011.11.036
   Lee HY, 2011, J THORAC IMAG, V26, P106, DOI 10.1097/RTI.0b013e3181fbaa64
   Ma JC, 2016, PROC SPIE, V9789, P0, DOI 10.1117/12.2220768
   Macke RA, 2015, J CARDIOTHORAC SURG, V10, P0, DOI 10.1186/s13019-015-0253-6
   McGuire S, 2016, ADV NUTR, V7, P418, DOI 10.3945/an.116.012211
   Naidich DP, 2013, RADIOLOGY, V266, P304, DOI 10.1148/radiol.12120628
   Nelson DA, 2004, GENE DEV, V18, P2095, DOI 10.1101/gad.1204904
   Nomori H, 2003, ANN THORAC SURG, V76, P867, DOI 10.1016/S0003-4975(03)00729-X
   She YL, 2018, EUR RADIOL, V28, P5121, DOI 10.1007/s00330-018-5509-9
   Soda H, 2008, LUNG CANCER, V60, P298, DOI 10.1016/j.lungcan.2007.09.001
   Song YS, 2014, RADIOLOGY, V273, P276, DOI 10.1148/radiol.14132324
   Sun YL, 2020, EUR RADIOL, V30, P3650, DOI 10.1007/s00330-020-06776-y
   Travis WD, 2011, J THORAC ONCOL, V6, P244, DOI 10.1097/JTO.0b013e318206a221
   Van Schil PE, 2012, EUR RESPIR J, V39, P478, DOI 10.1183/09031936.00027511
   Wang X, 2020, TRANSL LUNG CANCER R, V9, P1397, DOI 10.21037/tlcr-20-370
   Weng Q, 2019, CLIN RADIOL, V74, P933, DOI 10.1016/j.crad.2019.07.026
   Wu GY, 2020, RADIOLOGY, V297, P451, DOI 10.1148/radiol.2020192431
   Wu LY, 2020, FRONT ONCOL, V10, P0, DOI 10.3389/fonc.2020.00838
   Xu FY, 2020, FRONT ONCOL, V10, P0, DOI 10.3389/fonc.2020.00872
   Yang B, 2019, CANCER MANAG RES, V11, P7825, DOI 10.2147/CMAR.S217887
   Yu W, 2018, INT J RADIAT ONCOL, V102, P1090, DOI 10.1016/j.ijrobp.2017.10.046
NR 40
TC 1
Z9 1
U1 1
U2 6
PU FRONTIERS MEDIA SA
PI LAUSANNE
PA AVENUE DU TRIBUNAL FEDERAL 34, LAUSANNE, CH-1015, SWITZERLAND
SN 2234-943X
EI 
J9 FRONT ONCOL
JI Front. Oncol.
PD MAY 12
PY 2022
VL 12
IS 
BP 
EP 
DI 10.3389/fonc.2022.872503
PG 11
WC Oncology
SC Oncology
GA 1Q0YF
UT WOS:000802423700001
PM 35646675
DA 2024-03-01
ER

PT J
AU Lee, S
   Choi, Y
   Seo, MK
   Jang, J
   Shin, NY
   Ahn, KJ
   Kim, BS
AF Lee, Sangyun
   Choi, Yangsean
   Seo, Min-Kook
   Jang, Jinhee
   Shin, Na-Young
   Ahn, Kook-Jin
   Kim, Bum-soo
TI Magnetic Resonance Imaging-Based Radiomics for the Prediction of Progression-Free Survival in Patients with Nasopharyngeal Carcinoma: A Systematic Review and Meta-Analysis
SO CANCERS
LA English
DT Review
DE nasopharyngeal carcinoma; radiomics; survival; meta-analysis
ID chemoradiotherapy; radiotherapy; features; nomogram; stage; mri
AB Simple Summary More than 70% of patients with nasopharyngeal carcinoma (NPC) present with a locoregionally advanced state. Although the initial staging of NPC is primarily based on TNM staging, there is currently no well-established prognostic marker for NPC. Recently, radiomics has received considerable research attention as a potential prognostic biomarker for NPC. The aim of this systematic review and meta-analysis was to comprehensively evaluate the prognostic value of pretreatment magnetic resonance imaging (MRI)-based radiomics for NPC. The analyzed radiomic models demonstrated modest prognostic values, with a pooled mean estimated Harrell's concordance index (C index) of 0.762. The prognostic models developed using more than eight radiomic features had significantly higher C-indices than those developed using fewer features. Our findings provide evidence that MRI-based radiomics may have a modest prognostic role in the treatment of NPC. However, more consistent study protocols are needed to verify the generalizability of radiomics. Advanced non-metastatic nasopharyngeal carcinoma (NPC) has variable treatment outcomes. However, there are no prognostic biomarkers for identifying high-risk patients with NPC. The aim of this systematic review and meta-analysis was to comprehensively assess the prognostic value of magnetic resonance imaging (MRI)-based radiomics for untreated NPC. The PubMed-Medline and EMBASE databases were searched for relevant articles published up to 12 August 2021. The Transparent Reporting of a Multivariable Prediction Model for Individual Prognosis or Diagnosis (TRIPOD) checklist was used to determine the qualities of the selected studies. Random-effects modeling was used to calculate the pooled estimates of Harrell's concordance index (C-index) for progression-free survival (PFS). Between-study heterogeneity was evaluated using Higgins' inconsistency index (I-2). Among the studies reported in the 57 articles screened, 10 with 3458 patients were eligible for qualitative and quantitative data syntheses. The mean adherence rate to the TRIPOD checklist was 68.6 +/- 7.1%. The pooled estimate of the C-index was 0.762 (95% confidence interval, 0.687-0.837). Substantial between-study heterogeneity was observed (I-2 = 89.2%). Overall, MRI-based radiomics shows good prognostic performance in predicting the PFS of patients with untreated NPC. However, more consistent and robust study protocols are necessary to validate the prognostic role of radiomics for NPC.
C1 [Lee, Sangyun; Choi, Yangsean; Seo, Min-Kook; Jang, Jinhee; Shin, Na-Young; Ahn, Kook-Jin; Kim, Bum-soo] Catholic Univ Korea, Seoul St Marys Hosp, Coll Med, Dept Radiol, Seoul St, Seoul 06591, South Korea.
C3 Seoul St. Mary's Hospital; Catholic University of Korea
RP Choi, Y (corresponding author), Catholic Univ Korea, Seoul St Marys Hosp, Coll Med, Dept Radiol, Seoul St, Seoul 06591, South Korea.
EM 22000472@cmcnu.or.kr; phillip007@catholic.ac.kr; 21600406@cmcnu.or.kr; znee@catholic.ac.kr; nyshin@catholic.ac.kr; ahn-kj@catholic.ac.kr; bumrad@catholic.ac.kr
FU Basic Science Research Program through the National Research Foundation of Korea (NRF) - Ministry of Education [2021R1I1A1A01040285]
CR Aerts HJWL, 2016, SCI REP-UK, V6, P0, DOI 10.1038/srep33860
   An X, 2011, CANCER-AM CANCER SOC, V117, P3750, DOI 10.1002/cncr.25932
   Balduzzi S, 2019, EVID-BASED MENT HEAL, V22, P153, DOI 10.1136/ebmental-2019-300117
   Blanchard P, 2015, LANCET ONCOL, V16, P645, DOI 10.1016/S1470-2045(15)70126-9
   Bologna M, 2020, CANCERS, V12, P0, DOI 10.3390/cancers12102958
   Chu LC, 2019, AM J ROENTGENOL, V213, P349, DOI 10.2214/AJR.18.20901
   Collins GS, 2015, CIRCULATION, V131, P211, DOI 10.1161/CIRCULATIONAHA.114.014508
   Du R, 2019, RADIOL-ARTIF INTELL, V1, P0, DOI 10.1148/ryai.2019180075
   Heus P, 2018, BMC MED, V16, P0, DOI 10.1186/s12916-018-1099-2
   Higgins JP, 2020, COCHRANE COLLABORATI, V2nd, P0
   Higgins JPT, 2003, BMJ-BRIT MED J, V327, P557, DOI 10.1136/bmj.327.7414.557
   Hoebel KV, 2021, RADIOL-ARTIF INTELL, V3, P0, DOI 10.1148/ryai.2020190199
   Kim MJ, 2021, TRANSL ONCOL, V14, P0, DOI 10.1016/j.tranon.2021.101180
   Lambin P, 2017, NAT REV CLIN ONCOL, V14, P749, DOI 10.1038/nrclinonc.2017.141
   Law BKH, 2016, AM J NEURORADIOL, V37, P1706, DOI 10.3174/ajnr.A4792
   Lin JC, 2003, J CLIN ONCOL, V21, P631, DOI 10.1200/JCO.2003.06.158
   Mayr A, 2014, PLOS ONE, V9, P0, DOI 10.1371/journal.pone.0084483
   Ming X, 2019, SCI REP-UK, V9, P0, DOI 10.1038/s41598-019-46985-0
   Moher D, 2015, SYST REV-LONDON, V4, P0, DOI 10.1186/2046-4053-4-1
   Pan JJ, 2016, CANCER-AM CANCER SOC, V122, P546, DOI 10.1002/cncr.29795
   Park JE, 2020, EUR RADIOL, V30, P523, DOI 10.1007/s00330-019-06360-z
   Pavic M, 2018, ACTA ONCOL, V57, P1070, DOI 10.1080/0284186X.2018.1445283
   Qamar S, 2020, EUR RADIOL, V30, P6339, DOI 10.1007/s00330-020-06985-5
   Sanduleanu S, 2018, RADIOTHER ONCOL, V127, P349, DOI 10.1016/j.radonc.2018.03.033
   Shen HS, 2020, FRONT ONCOL, V10, P0, DOI 10.3389/fonc.2020.00618
   Spadarella G, 2021, EUR J RADIOL, V140, P0, DOI 10.1016/j.ejrad.2021.109744
   Stanzione A, 2020, EUR J RADIOL, V129, P0, DOI 10.1016/j.ejrad.2020.109095
   Sterne JAC, 2001, BMJ-BRIT MED J, V323, P101, DOI 10.1136/bmj.323.7304.101
   Tang LL, 2016, CANCER LETT, V374, P22, DOI 10.1016/j.canlet.2016.01.040
   Tiwari P, 2021, RADIOL-ARTIF INTELL, V3, P0, DOI 10.1148/ryai.2020200227
   van Griethuysen JJM, 2017, CANCER RES, V77, PE104, DOI 10.1158/0008-5472.CAN-17-0339
   Viechtbauer W, 2010, J STAT SOFTW, V36, P1, DOI 10.18637/jss.v036.i03
   Yang KX, 2019, ORAL ONCOL, V98, P85, DOI 10.1016/j.oraloncology.2019.09.022
   Zhang B, 2017, ONCOTARGET, V8, P72457, DOI 10.18632/oncotarget.19799
   Zhang B, 2017, CLIN CANCER RES, V23, P4259, DOI 10.1158/1078-0432.CCR-16-2910
   Zhang F, 2020, THER ADV MED ONCOL, V12, P0, DOI 10.1177/1758835920971416
   Zhang LL, 2019, EBIOMEDICINE, V42, P270, DOI 10.1016/j.ebiom.2019.03.050
   Zhang Y, 2015, SCI REP-UK, V5, P0, DOI 10.1038/srep12242
   Zheng DC, 2015, J MAGN RESON IMAGING, V41, P1528, DOI 10.1002/jmri.24723
   Zhong JY, 2021, EUR RADIOL, V31, P1526, DOI 10.1007/s00330-020-07221-w
   Zhong LZ, 2020, RADIOTHER ONCOL, V151, P1, DOI 10.1016/j.radonc.2020.06.050
   Zhuo EH, 2019, EUR RADIOL, V29, P5590, DOI 10.1007/s00330-019-06075-1
NR 42
TC 6
Z9 6
U1 0
U2 13
PU MDPI
PI BASEL
PA ST ALBAN-ANLAGE 66, CH-4052 BASEL, SWITZERLAND
SN 
EI 2072-6694
J9 CANCERS
JI Cancers
PD FEB 15
PY 2022
VL 14
IS 3
BP 
EP 
DI 10.3390/cancers14030653
PG 14
WC Oncology
SC Oncology
GA ZA3HD
UT WOS:000756058100001
PM 35158921
DA 2024-03-01
ER

PT J
AU Stanzione, A
   Cuocolo, R
   Ugga, L
   Verde, F
   Romeo, V
   Brunetti, A
   Maurea, S
AF Stanzione, Arnaldo
   Cuocolo, Renato
   Ugga, Lorenzo
   Verde, Francesco
   Romeo, Valeria
   Brunetti, Arturo
   Maurea, Simone
TI Oncologic Imaging and Radiomics: A Walkthrough Review of Methodological Challenges
SO CANCERS
LA English
DT Review
DE radiomics; reproducibility; oncologic imaging; evidence-based medicine; research quality
ID reproducibility; performance; generalizability; stability; features
AB Simple Summary Radiomics could increase the value of medical images for oncologic patients, allowing for the identification of novel imaging biomarkers and building prediction models. Unfortunately, despite the many promises and encouraging findings, the translation of radiomics into clinical practice appears as a distant goal. Indeed, challenges such as generalizability and reproducibility are slowing down the process and must be faced with a rigorous and robust radiomic methodology. In this review, we turn the spotlight to the methodological complexity of radiomics, providing an outline of dos and don'ts aimed at facilitating state-of-the-art research. Imaging plays a crucial role in the management of oncologic patients, from the initial diagnosis to staging and treatment response monitoring. Recently, it has been suggested that its importance could be further increased by accessing a new layer of previously hidden quantitative data at the pixel level. Using a multi-step process, radiomics extracts potential biomarkers from medical images that could power decision support tools. Despite the growing interest and rising number of research articles being published, radiomics is still far from fulfilling its promise of guiding oncologic imaging toward personalized medicine. This is, at least partly, due to the heterogeneous methodological quality in radiomic research, caused by the complexity of the analysis pipelines. In this review, we aim to disentangle this complexity with a stepwise approach. Specifically, we focus on challenges to face during image preprocessing and segmentation, how to handle imbalanced classes and avoid information leaks, as well as strategies for the proper validation of findings.
C1 [Stanzione, Arnaldo; Ugga, Lorenzo; Verde, Francesco; Romeo, Valeria; Brunetti, Arturo; Maurea, Simone] Univ Naples Federico II, Dept Adv Biomed Sci, I-80131 Naples, Italy.
   [Cuocolo, Renato] Univ Salerno, Dept Med Surg & Dent, I-84081 Baronissi, Italy.
C3 University of Naples Federico II; University of Salerno
RP Cuocolo, R (corresponding author), Univ Salerno, Dept Med Surg & Dent, I-84081 Baronissi, Italy.
EM rcuocolo@unisa.it
CR Altazi BA, 2017, J APPL CLIN MED PHYS, V18, P32, DOI 10.1002/acm2.12170
   Baessler B, 2019, INVEST RADIOL, V54, P221, DOI 10.1097/RLI.0000000000000530
   Bodalal Z, 2019, ABDOM RADIOL, V44, P1960, DOI 10.1007/s00261-019-02028-w
   Chawla NV, 2002, J ARTIF INTELL RES, V16, P321, DOI 10.1613/jair.953
   Cheng PM, 2021, RADIOGRAPHICS, V41, P1427, DOI 10.1148/rg.2021200210
   Collins GS, 2021, BMJ OPEN, V11, P0, DOI 10.1136/bmjopen-2020-048008
   Cuocolo R, 2021, EUR RADIOL, V31, P7575, DOI 10.1007/s00330-021-07856-3
   Cuocolo R, 2021, EUR J RADIOL, V138, P0, DOI 10.1016/j.ejrad.2021.109647
   Cuocolo R, 2019, EUR J RADIOL, V120, P0, DOI 10.1016/j.ejrad.2019.108662
   Demircioglu A, 2021, INSIGHTS IMAGING, V12, P0, DOI 10.1186/s13244-021-01115-1
   Ding HR, 2021, FRONT ONCOL, V11, P0, DOI 10.3389/fonc.2021.689802
   Dos Santos DP, 2022, EUR J RADIOL, V150, P0, DOI 10.1016/j.ejrad.2022.110266
   Esses SJ, 2018, ACAD RADIOL, V25, P188, DOI 10.1016/j.acra.2017.08.013
   Euler A, 2021, CANCERS, V13, P0, DOI 10.3390/cancers13184710
   Futoma J, 2020, LANCET DIGIT HEALTH, V2, PE489, DOI 10.1016/S2589-7500(20)30186-2
   Gatta R, 2020, EUR RADIOL EXP, V4, P0, DOI 10.1186/s41747-019-0143-0
   Gaube S, 2021, NPJ DIGIT MED, V4, P0, DOI 10.1038/s41746-021-00385-9
   Gitto S, 2022, EBIOMEDICINE, V75, P0, DOI 10.1016/j.ebiom.2021.103757
   Gitto S, 2021, J DIGIT IMAGING, V34, P820, DOI 10.1007/s10278-021-00498-3
   Gitto S, 2021, INSIGHTS IMAGING, V12, P0, DOI 10.1186/s13244-021-01008-3
   Granzier RWY, 2022, J MAGN RESON IMAGING, V56, P592, DOI 10.1002/jmri.28027
   Haarburger C, 2020, SCI REP-UK, V10, P0, DOI 10.1038/s41598-020-69534-6
   Hernandez-Boussard T, 2020, J AM MED INFORM ASSN, V27, P2011, DOI 10.1093/jamia/ocaa088
   Jha AK, 2021, SCI REP-UK, V11, P0, DOI 10.1038/s41598-021-81526-8
   Jovic A, 2015, 2015 8TH INTERNATIONAL CONVENTION ON INFORMATION AND COMMUNICATION TECHNOLOGY, V0, P1200, DOI 10.1109/MIPRO.2015.7160458
   Kapoor S, 2022, LEAKAGE AND THE REPRODUCIBILITY CRISIS IN ML-BASED SCIENCE, V0, P0, DOI DOI 10.48550/ARXIV.2207.07048
   Kocak B, 2021, EUR RADIOL, V31, P1819, DOI 10.1007/s00330-020-07324-4
   Kocak B, 2020, AM J ROENTGENOL, V215, P920, DOI 10.2214/AJR.19.22608
   Kocak B, 2020, AM J ROENTGENOL, V214, P129, DOI 10.2214/AJR.19.21709
   Koçak B, 2019, DIAGN INTERV RADIOL, V25, P485, DOI 10.5152/dir.2019.19321
   Kocak B, 2019, EUR RADIOL, V29, P4765, DOI 10.1007/s00330-019-6003-8
   Kuhl CK, 2020, RADIOLOGY, V295, P339, DOI 10.1148/radiol.2020200059
   Kumar V, 2012, MAGN RESON IMAGING, V30, P1234, DOI 10.1016/j.mri.2012.06.010
   Lambin P, 2017, NAT REV CLIN ONCOL, V14, P749, DOI 10.1038/nrclinonc.2017.141
   Lennartz S, 2022, EUR RADIOL, V32, P1959, DOI 10.1007/s00330-021-08249-2
   Li HL, 2021, DIAGNOSTICS, V11, P0, DOI 10.3390/diagnostics11081330
   Li YP, 2021, CANCERS, V13, P0, DOI 10.3390/cancers13123000
   Liu XX, 2020, LANCET DIGIT HEALTH, V2, PE537, DOI 10.1016/S2589-7500(20)30218-1
   Mainenti PP, 2019, WORLD J GASTROENTERO, V25, P5233, DOI 10.3748/wjg.v25.i35.5233
   Mongan J, 2020, RADIOL-ARTIF INTELL, V2, P0, DOI 10.1148/ryai.2020200029
   Montesinos Lopez OA, 2022, OVERFITTING, V0, P0
   Nattino G, 2020, BIOMETRICS, V76, P549, DOI 10.1111/biom.13249
   OConnor JPB, 2017, NAT REV CLIN ONCOL, V14, P169, DOI 10.1038/nrclinonc.2016.162
   Oakden-Rayner L, 2020, ACAD RADIOL, V27, P106, DOI 10.1016/j.acra.2019.10.006
   Omoumi P, 2021, EUR RADIOL, V31, P3786, DOI 10.1007/s00330-020-07684-x
   Papanikolaou N, 2020, CANCER IMAGING, V20, P0, DOI 10.1177/1077559520932665
   Park JE, 2020, EUR RADIOL, V30, P523, DOI 10.1007/s00330-019-06360-z
   Park JE, 2019, KOREAN J RADIOL, V20, P1124, DOI 10.3348/kjr.2018.0070
   Parmar C, 2018, CLIN CANCER RES, V24, P3492, DOI 10.1158/1078-0432.CCR-18-0385
   Parmar C, 2014, PLOS ONE, V9, P0, DOI 10.1371/journal.pone.0102107
   Pavic M, 2018, ACTA ONCOL, V57, P1070, DOI 10.1080/0284186X.2018.1445283
   Pedregosa F, 2018, ARXIV, V0, P0
   Pepe MS, 2004, AM J EPIDEMIOL, V159, P882, DOI 10.1093/aje/kwh101
   dos Santos DP, 2021, EUR RADIOL, V31, P1, DOI 10.1007/s00330-020-07108-w
   Qiu QT, 2019, QUANT IMAG MED SURG, V9, P453, DOI 10.21037/qims.2019.03.02
   Rivera SC, 2020, LANCET DIGIT HEALTH, V2, PE549, DOI 10.1038/s41591-020-1037-7
   Rizzo Stefania, 2018, EUR RADIOL EXP, V2, P36, DOI 10.1186/s41747-018-0068-z
   Schwier M, 2019, SCI REP-UK, V9, P0, DOI 10.1038/s41598-019-45766-z
   Shur JD, 2021, RADIOGRAPHICS, V41, P1717, DOI 10.1148/rg.2021210037
   Stanzione A, 2022, DIAGNOSTICS, V12, P0, DOI 10.3390/diagnostics12030578
   Stanzione A, 2020, EUR J RADIOL, V129, P0, DOI 10.1016/j.ejrad.2020.109095
   Steyerberg EW, 2010, EPIDEMIOLOGY, V21, P128, DOI 10.1097/EDE.0b013e3181c30fb2
   Tiwari P, 2021, RADIOL-ARTIF INTELL, V3, P0, DOI 10.1148/ryai.2020200227
   Tong YY, 2021, ACAD RADIOL, V28, P1675, DOI 10.1016/j.acra.2020.07.017
   Traverso A, 2018, INT J RADIAT ONCOL, V102, P1143, DOI 10.1016/j.ijrobp.2018.05.053
   Usman M, 2020, SCI REP-UK, V10, P0, DOI 10.1038/s41598-020-61705-9
   van Calster B, 2019, BMC MED, V17, P0, DOI 10.1186/s12916-019-1466-7
   van Griethuysen JJM, 2017, CANCER RES, V77, PE104, DOI 10.1158/0008-5472.CAN-17-0339
   van Leeuwen KG, 2021, EUR RADIOL, V31, P3797, DOI 10.1007/s00330-021-07892-z
   van Timmeren JE, 2020, INSIGHTS IMAGING, V11, P0, DOI 10.1186/s13244-020-00887-2
   van Timmeren JE, 2016, TOMOGRAPHY, V2, P361, DOI 10.18383/j.tom.2016.00208
   Vasey B, 2022, NAT MED, V28, P924, DOI 10.1038/s41591-022-01772-9
   Vickers AJ, 2006, MED DECIS MAKING, V26, P565, DOI 10.1177/0272989X06295361
   Wang H, 2013, ENCYCLOPEDIA SYST. BIOL., V0, PP1406, DOI 10.1007/978-1-4419-9863-7_233
   Wang Q, 2021, CANCERS, V13, P0, DOI 10.3390/cancers13225864
   Zhang X, 2019, CANCER IMAGING, V19, P0, DOI 10.1186/s40644-019-0276-7
   Zhao BS, 2021, FRONT ONCOL, V11, P0, DOI 10.3389/fonc.2021.633176
   Zwanenburg A, 2020, RADIOLOGY, V295, P328, DOI 10.1148/radiol.2020191145
NR 79
TC 18
Z9 19
U1 0
U2 6
PU MDPI
PI BASEL
PA ST ALBAN-ANLAGE 66, CH-4052 BASEL, SWITZERLAND
SN 
EI 2072-6694
J9 CANCERS
JI Cancers
PD OCT 15
PY 2022
VL 14
IS 19
BP 
EP 
DI 10.3390/cancers14194871
PG 14
WC Oncology
SC Oncology
GA 5F9YL
UT WOS:000866665600001
PM 36230793
DA 2024-03-01
ER

PT J
AU Feng, LJ
   Qian, LD
   Yang, S
   Ren, QH
   Zhang, SX
   Qin, H
   Wang, W
   Wang, C
   Zhang, H
   Yang, JG
AF Feng, Lijuan
   Qian, Luodan
   Yang, Shen
   Ren, Qinghua
   Zhang, Shuxin
   Qin, Hong
   Wang, Wei
   Wang, Chao
   Zhang, Hui
   Yang, Jigang
TI Prediction for Mitosis-Karyorrhexis Index Status of Pediatric Neuroblastoma via Machine Learning Based <SUP>18</SUP>F-FDG PET/CT Radiomics
SO DIAGNOSTICS
LA English
DT Article
DE neuroblastoma; mitosis-karyorrhexis index; PET/CT; machine learning; nomogram
ID mutation; poor
AB Accurate differentiation of intermediate/high mitosis-karyorrhexis index (MKI) from low MKI is vital for the further management of neuroblastoma. The purpose of this research was to investigate the efficacy of F-18-FDG PET/CT-based radiomics features for the prediction of MKI status of pediatric neuroblastoma via machine learning. A total of 102 pediatric neuroblastoma patients were retrospectively enrolled and divided into training (68 patients) and validation sets (34 patients) in a 2:1 ratio. Clinical characteristics and radiomics features were extracted by XGBoost algorithm and were used to establish radiomics and clinical models for MKI status prediction. A combined model was developed, encompassing clinical characteristics and radiomics features and presented as a radiomics nomogram. The predictive performance of the models was evaluated by AUC and decision curve analysis. The radiomics model yielded AUC of 0.982 (95% CI: 0.916, 0.999) and 0.955 (95% CI: 0.823, 0.997) in the training and validation sets, respectively. The clinical model yielded AUC of 0.746 and 0.670 in the training and validation sets, respectively. The combined model demonstrated AUC of 0.988 (95% CI: 0.924, 1.000) and 0.951 (95% CI: 0.818, 0.996) in the training and validation sets, respectively. The radiomics features could non-invasively predict MKI status of pediatric neuroblastoma with high accuracy.
C1 [Feng, Lijuan; Qian, Luodan; Zhang, Shuxin; Wang, Wei; Yang, Jigang] Capital Med Univ, Beijing Friendship Hosp, Dept Nucl Med, Beijing 100050, Peoples R China.
   [Yang, Shen; Ren, Qinghua; Qin, Hong] Capital Med Univ, Beijing Childrens Hosp, Natl Ctr Childrens Hlth, Dept Surg Oncol, Beijing 100045, Peoples R China.
   [Wang, Chao] Sinoun Med Technol Beijing Co Ltd, Beijing 100192, Peoples R China.
   [Zhang, Hui] Tsinghua Univ, Sch Med, Dept Biomed Engn, Beijing 100084, Peoples R China.
C3 Capital Medical University; Capital Medical University; Tsinghua University
RP Yang, JG (corresponding author), Capital Med Univ, Beijing Friendship Hosp, Dept Nucl Med, Beijing 100050, Peoples R China.
EM fenglijuan@mail.ccmu.edu.cn; qianluodan1994@163.com; nmgyangshen@126.com; 13263371301@163.com; sunny_1869@126.com; qinhong999999@163.com; 18611245486@163.com; chao.wang@sinounion.com; hzhang@tsinghua.edu.cn; yangjigang@ccmu.edu.cn
FU Capitals Funds for Health Improvement and Research [2020-2-2025]; National Natural Science Foundation of China [81971642, 82001861, 82102088]; National Key Research and Development Plan [2020YFC0122000]
CR Aravindan N, 2021, CELL BIOL TOXICOL, V37, P461, DOI 10.1007/s10565-020-09557-x
   Atikankul T, 2015, AM J SURG PATHOL, V39, P1054, DOI 10.1097/PAS.0000000000000478
   Bhardwaj N, 2022, CANCER CYTOPATHOL, V130, P128, DOI 10.1002/cncy.22520
   Chang C, 2021, EUR RADIOL, V31, P6259, DOI 10.1007/s00330-020-07676-x
   Chen X, 2021, FRONT ONCOL, V11, P0, DOI 10.3389/fonc.2021.687884
   Cohn SL, 2009, J CLIN ONCOL, V27, P289, DOI 10.1200/JCO.2008.16.6785
   Delbeke D, 2006, J NUCL MED, V47, P885
   Di Giannatale A, 2021, PEDIATR BLOOD CANCER, V68, P0, DOI 10.1002/pbc.29110
   Elith J, 2008, J ANIM ECOL, V77, P802, DOI 10.1111/j.1365-2656.2008.01390.x
   Irwin MS, 2021, J CLIN ONCOL, V39, P3229, DOI 10.1200/JCO.21.00278
   Kang SY, 2017, NUCL MED MOLEC IMAG, V51, P154, DOI 10.1007/s13139-016-0451-8
   Khanna O, 2021, NEUROSURGERY, V89, P928, DOI 10.1093/neuros/nyab307
   Klijanienko J, 2011, CANCER CYTOPATHOL, V119, P411, DOI 10.1002/cncy.20173
   Kobayashi C, 2005, CANCER-AM CANCER SOC, V103, P174, DOI 10.1002/cncr.20717
   Kobayashi S, 2021, WORLD J GASTROENTERO, V27, P2545, DOI 10.3748/wjg.v27.i20.2545
   Kushner BH, 2001, J CLIN ONCOL, V19, P3397, DOI 10.1200/JCO.2001.19.14.3397
   Li ZC, 2021, EUR J NUCL MED MOL I, V48, P4415, DOI 10.1007/s00259-021-05526-6
   Liu Y, 2016, CLIN LUNG CANCER, V17, P441, DOI 10.1016/j.cllc.2016.02.001
   Mao ZH, 2022, IEEE T CYBERNETICS, V52, P7624, DOI 10.1109/TCYB.2020.3034929
   Maris JM, 2007, LANCET, V369, P2106, DOI 10.1016/S0140-6736(07)60983-0
   Orr KE, 2019, PEDIATR RADIOL, V49, P1433, DOI 10.1007/s00247-019-04397-2
   Qin H, 2020, BMC CANCER, V20, P0, DOI 10.1186/s12885-020-06720-9
   Simon T, 2003, EUR J CANCER, V39, P1899, DOI 10.1016/S0959-8049(03)00376-9
   Sokol E, 2020, J CLIN ONCOL, V38, P1906, DOI 10.1200/JCO.19.03285
   Starosolski Z, 2021, CONTRAST MEDIA MOL I, V2021, P0, DOI 10.1155/2021/6641384
   Stauss J, 2008, EUR J NUCL MED MOL I, V35, P1581, DOI 10.1007/s00259-008-0826-x
   Sung AJ, 2021, PEDIATR RADIOL, V51, P1400, DOI 10.1007/s00247-021-05005-y
   Teshiba R, 2014, PEDIATR DEVEL PATHOL, V17, P441, DOI 10.2350/14-06-1505-OA.1
   Umutlu L, 2021, CANCERS, V13, P0, DOI 10.3390/cancers13122928
   Wu HT, 2021, EUR RADIOL, V31, P3080, DOI 10.1007/s00330-020-07246-1
   Xing HQ, 2021, EJNMMI RES, V11, P0, DOI 10.1186/s13550-021-00760-3
   Yang PF, 2020, MOL IMAGING BIOL, V22, P1581, DOI 10.1007/s11307-020-01507-7
   Zhang JY, 2020, EUR J NUCL MED MOL I, V47, P1137, DOI 10.1007/s00259-019-04592-1
   Zhang LW, 2018, TRANSL ONCOL, V11, P94, DOI 10.1016/j.tranon.2017.10.012
   Zhang L, 2019, EBIOMEDICINE, V40, P327, DOI 10.1016/j.ebiom.2019.01.013
   Zhao W, 2020, FRONT ONCOL, V9, P0, DOI 10.3389/fonc.2019.01485
NR 36
TC 10
Z9 10
U1 2
U2 9
PU MDPI
PI BASEL
PA ST ALBAN-ANLAGE 66, CH-4052 BASEL, SWITZERLAND
SN 
EI 2075-4418
J9 DIAGNOSTICS
JI Diagnostics
PD FEB 15
PY 2022
VL 12
IS 2
BP 
EP 
DI 10.3390/diagnostics12020262
PG 13
WC Medicine, General & Internal
SC General & Internal Medicine
GA 0A8LX
UT WOS:000774199900001
PM 35204353
DA 2024-03-01
ER

PT J
AU Choudhery, S
   Gomez-Cardona, D
   Favazza, CP
   Hoskin, TL
   Haddad, TC
   Goetz, MP
   Boughey, JC
AF Choudhery, Sadia
   Gomez-Cardona, Daniel
   Favazza, Christopher P.
   Hoskin, Tanya L.
   Haddad, Tufia C.
   Goetz, Matthew P.
   Boughey, Judy C.
TI MRI Radiomics for Assessment of Molecular Subtype, Pathological Complete Response, and Residual Cancer Burden in Breast Cancer Patients Treated With Neoadjuvant Chemotherapy
SO ACADEMIC RADIOLOGY
LA English
DT Article; Early Access
DE Radiomics; Breast; Neoadjuvant Chemotherapy; Pathological Complete Response; Residual Cancer Burden
ID imaging texture analysis; dce-mri; early prediction; heterogeneity; features; therapy; survival
AB Rationale and Objectives: There are limited data on pretreatment imaging features that can predict response to neoadjuvant chemotherapy (NAC). To extract volumetric pretreatment MRI radiomics features and assess corresponding associations with breast cancer molecular subtypes, pathological complete response (pCR), and residual cancer burden (RCB) in patients treated with NAC. Materials and Methods: In this IRB-approved study, clinical and pretreatment MRI data from patients with biopsy-proven breast cancer who received NAC between September 2009 and July 2016 were retrospectively analyzed. Tumors were manually identified and semiautomatically segmented on first postcontrast images. Morphological and three-dimensional textural features were computed, including unfiltered and filtered image data, with spatial scaling factors (SSF) of 2, 4, and 6 mm. Wilcoxon rank-sum tests and area under the receiver operating characteristic curve were used for statistical analysis. Results: Two hundred and fifty nine patients with unilateral breast cancer, including 73 (28.2%) HER2+, 112 (43.2%) luminal, and 74 (28.6%) triple negative breast cancers (TNBC), were included. There was a significant difference in the median volume (p = 0.008), median longest axial tumor diameter (o = 0.009), and median longest volumetric diameter (p = 0.01) among tumor subtypes. There was also a significant difference in minimum signal intensity and entropy among the tumor subtypes with SSF = 4 mm (p = 0.009 and p = 0.02 respectively) and SSF = 6 mm (p = 0.007 and p < 0.001 respectively). Additionally, sphericity (p = 0.04) in HER2+ tumors and entropy with SSF = 2, 4, 6 mm = 0.004, 0.02, 0.047 respectively) in luminal tumors were significantly associated with pCR. Multiple features demonstrated significant association (p < 0.05) with pCR in TNBC and with RCB in luminal tumors and TNBC, with standard deviation of intensity with SSF = 6 mm achieving the highest AUC (AUC = 0.734) for pCR in TNBC. Conclusion: MRI radiomics features are associated with different molecular subtypes of breast cancer, pCR, and RCB. These features may be noninvasive imaging biomarkers to identify cancer subtype and predict response to NAC.
C1 [Choudhery, Sadia; Gomez-Cardona, Daniel; Favazza, Christopher P.] Mayo Clin, Dept Radiol, 200 First St SW, Rochester, MN 55905 USA.
   [Hoskin, Tanya L.] Mayo Clin, Dept Hlth Sci Res, Rochester, MN 55905 USA.
   [Haddad, Tufia C.; Goetz, Matthew P.] Mayo Clin, Dept Oncol, Rochester, MN 55905 USA.
   [Boughey, Judy C.] Mayo Clin, Dept Surg, Rochester, MN 55905 USA.
C3 Mayo Clinic; Mayo Clinic; Mayo Clinic; Mayo Clinic
RP Choudhery, S (corresponding author), Mayo Clin, Dept Radiol, 200 First St SW, Rochester, MN 55905 USA.
EM choudhery.sadia@mayo.edu
CR Aghaei F, 2016, J MAGN RESON IMAGING, V44, P1099, DOI 10.1002/jmri.25276
   Aghaei F, 2015, MED PHYS, V42, P6520, DOI 10.1118/1.4933198
   Ahmed A, 2013, J MAGN RESON IMAGING, V38, P89, DOI 10.1002/jmri.23971
   Bagegni NA, 2019, PLOS ONE, V14, P0, DOI 10.1371/journal.pone.0222358
   Bianchini G, 2014, LANCET ONCOL, V15, PE58, DOI 10.1016/S1470-2045(13)70477-7
   Braman N, 2019, JAMA NETW OPEN, V2, P0, DOI 10.1001/jamanetworkopen.2019.2561
   Braman NM, 2017, BREAST CANCER RES, V19, P0, DOI 10.1186/s13058-017-0846-1
   Chammings F, 2018, RADIOLOGY, V286, P412, DOI 10.1148/radiol.2017170143
   Chan TF, 2001, IEEE T IMAGE PROCESS, V10, P266, DOI 10.1109/83.902291
   Chitalia RD, 2019, J MAGN RESON IMAGING, V49, P927, DOI 10.1002/jmri.26556
   Cortazar P, 2014, LANCET, V384, P164, DOI 10.1016/S0140-6736(13)62422-8
   Denkert C, 2018, LANCET ONCOL, V19, P40, DOI 10.1016/S1470-2045(17)30904-X
   Drukker K, 2019, J MED IMAGING, V6, P0, DOI 10.1117/1.JMI.6.3.034502
   Eun NL, 2020, RADIOLOGY, V294, P31, DOI 10.1148/radiol.2019182718
   Fan M, 2017, EUR J RADIOL, V94, P140, DOI 10.1016/j.ejrad.2017.06.019
   FURNIVAL GM, 1974, TECHNOMETRICS, V16, P499, DOI 10.2307/1267601
   Goldhirsch A, 2011, ANN ONCOL, V22, P1736, DOI 10.1093/annonc/mdr304
   Grimm LJ, 2015, J MAGN RESON IMAGING, V42, P902, DOI 10.1002/jmri.24879
   Henderson S, 2017, EUR RADIOL, V27, P4602, DOI 10.1007/s00330-017-4850-8
   Holmes D, 2015, ANN SURG ONCOL, V22, P3184, DOI 10.1245/s10434-015-4753-3
   Januskeviciene I, 2019, LIFE SCI, V239, P0, DOI 10.1016/j.lfs.2019.117009
   Jiang L, 2013, J MAGN RESON IMAGING, V37, P1083, DOI 10.1002/jmri.23891
   Kim JH, 2017, RADIOLOGY, V282, P665, DOI 10.1148/radiol.2016160261
   Ko ES, 2016, MEDICINE, V95, P0, DOI 10.1097/MD.0000000000002453
   Koren S, 2015, MOL CELL, V60, P537, DOI 10.1016/j.molcel.2015.10.031
   Li H, 2016, NPJ BREAST CANCER, V2, P0, DOI 10.1038/npjbcancer.2016.12
   Li X, 2015, INVEST RADIOL, V50, P195, DOI 10.1097/RLI.0000000000000100
   Liu ZY, 2019, CLIN CANCER RES, V25, P3538, DOI 10.1158/1078-0432.CCR-18-3190
   Machireddy A, 2019, TOMOGRAPHY, V5, P90, DOI 10.18383/j.tom.2018.00046
   Michishita S, 2015, BREAST, V24, P159, DOI 10.1016/j.breast.2015.01.001
   Mieog JSD, 2007, COCHRANE DB SYST REV, V0, P0, DOI DOI 10.1002/14651858.CD005002.pub2
   Mougalian SS, 2016, JAMA ONCOL, V2, P508, DOI 10.1001/jamaoncol.2015.4935
   Parikh J, 2014, RADIOLOGY, V272, P100, DOI 10.1148/radiol.14130569
   Symmans WF, 2007, J CLIN ONCOL, V25, P4414, DOI 10.1200/JCO.2007.10.6823
   Symmans WF, 2017, J CLIN ONCOL, V35, P1049, DOI 10.1200/JCO.2015.63.1010
   Teruel JR, 2014, NMR BIOMED, V27, P887, DOI 10.1002/nbm.3132
   Thibault G, 2017, TOMOGRAPHY, V3, P23, DOI 10.18383/j.tom.2016.00241
   Wu J, 2016, J MAGN RESON IMAGING, V44, P1107, DOI 10.1002/jmri.25279
NR 38
TC 31
Z9 36
U1 4
U2 45
PU ELSEVIER SCIENCE INC
PI NEW YORK
PA STE 800, 230 PARK AVE, NEW YORK, NY 10169 USA
SN 1076-6332
EI 1878-4046
J9 ACAD RADIOL
JI Acad. Radiol.
PD 2022 JAN
PY 2022
VL 29
IS 
BP S145
EP S154
DI 10.1016/j.acra.2020.10.020
EA JAN 2022
PG 10
WC Radiology, Nuclear Medicine & Medical Imaging
SC Radiology, Nuclear Medicine & Medical Imaging
GA YS7IH
UT WOS:000750845400018
PM 33160859
DA 2024-03-01
ER

PT J
AU Li, ZH
   Wu, WB
   Pan, XL
   Li, F
   Zhu, Q
   He, ZC
   Chen, L
AF Li, Zhihua
   Wu, Weibing
   Pan, Xianglong
   Li, Fang
   Zhu, Quan
   He, Zhicheng
   Chen, Liang
TI Serum tumor markers level and their predictive values for solid and micropapillary components in lung adenocarcinoma
SO CANCER MEDICINE
LA English
DT Article; Early Access
DE histological subtypes; lung adenocarcinoma; predictive models; serum tumor markers; solid and micropapillary components
ID histologic subtype; diagnostic-value; cancer survival; cea; cyfra21-1; identification; radiomics; pattern
AB Background This study aims to reveal the serum tumor marker (STM) levels in lung adenocarcinoma (LUAD) histological subtypes and evaluate their values in predicting the solid and micropapillary components (SMC). Methods We retrospectively analyzed 3100 invasive LUAD patients between January 2017 and December 2020. Associations between preoperative STMs (CEA, CYFRA21-1, CA199, CA724, NSE, AFP) and LUAD subtypes were evaluated. Multivariate regression analyses were used to determine the independent predictors. Predictive models for SMC were constructed and AUC (area under the curve) was calculated. Results CEA and CYFRA21-1 levels differed across the LUAD histological subtypes, with the SPA (solid-predominant adenocarcinoma) having the highest level and the LPA (lepidic-predominant adenocarcinoma) harboring the lowest level (p <0.001). Tumors with SMC also had higher CEA and CYFRA21-1 levels than those absence of SMC. Gender, tumor size, CEA, Ki-67, EGFR mutation (solid components only), and tumor differentiation were significantly independently associated with the containing of SMC. Patients were split into two data sets (training set: 2017-2019 and validation set: 2020). The model with gender and tumor size yielded an AUC of 0.723 (training set) and 0.704 (validation set) for the solid component. Combination of CEA, gender, and tumor size led to a significant increase in the predictive accuracy (training set: 0.771, p = 0.009; validation set: 0.747, p = 0.034). The AUC of the model for micropapillary component with only gender and tumor size was 0.699 and 0.711 in the training set and validation set, respectively. Integration of CEA with gender and tumor size significantly improved the predictive performance with an AUC of 0.746 (training set, p = 0.045) and 0.753 (validation set, p <0.001). Conclusion Serum CEA and CYFRA21-1 varied considerably according to LUAD histological subtypes. The combination of serum CEA and other factors showed prominent values in predicting the SMC.
C1 [Li, Zhihua; Wu, Weibing; Pan, Xianglong; Li, Fang; Zhu, Quan; He, Zhicheng; Chen, Liang] Nanjing Med Univ, Jiangsu Prov Hosp, Dept Thorac Surg, Affiliated Hosp 1, 300 Guangzhou Rd, Nanjing, Jiangsu, Peoples R China.
C3 Nanjing Medical University
RP He, ZC; Chen, L (corresponding author), Nanjing Med Univ, Jiangsu Prov Hosp, Dept Thorac Surg, Affiliated Hosp 1, 300 Guangzhou Rd, Nanjing, Jiangsu, Peoples R China.
EM drzche@hotmail.com; clbright0909@njmu.edu.cn
FU Jiangsu Top Expert Program in Six Professions [WSW--007]; Major Program of Science and Technology Foundation of Jiangsu Province [BE2018746]; National Natural Science Foundation of China [81972175]
CR Allemani C, 2018, LANCET, V391, P1023, DOI 10.1016/S0140-6736(17)33326-3
   Cha MJ, 2014, J THORAC CARDIOV SUR, V147, P921, DOI 10.1016/j.jtcvs.2013.09.045
   Chai R, 2020, ANN TRANSL MED, V8, P0, DOI 10.21037/atm-20-4297
   Dal Bello MG, 2019, J TRANSL MED, V17, P0, DOI 10.1186/s12967-019-1828-0
   DallOlio FG, 2020, THER ADV MED ONCOL, V12, P0, DOI 10.1177/1758835920952994
   Grunnet M, 2012, LUNG CANCER, V76, P138, DOI 10.1016/j.lungcan.2011.11.012
   He BX, 2021, TRANSL LUNG CANCER R, V10, P955, DOI 10.21037/tlcr-21-44
   Jiang ZF, 2018, LIFE SCI, V194, P1, DOI 10.1016/j.lfs.2017.12.020
   Li ZH, 2021, LUNG CANCER, V154, P69, DOI 10.1016/j.lungcan.2021.02.009
   Lin Xue-feng, 2012, CANCER BIOLOGY MEDICINE, V9, P270, DOI 10.7497/j.issn.2095-3941.2012.04.009
   Lu FL, 2016, THORAC CANCER, V7, P17, DOI 10.1111/1759-7714.12265
   Molina R, 2016, AM J RESP CRIT CARE, V193, P427, DOI 10.1164/rccm.201404-0603OC
   Nitadori J, 2013, JNCI-J NATL CANCER I, V105, P1212, DOI 10.1093/jnci/djt166
   Okamura K, 2013, LUNG CANCER, V80, P45, DOI 10.1016/j.lungcan.2013.01.002
   Park S, 2020, EUR RADIOL, V30, P4883, DOI 10.1007/s00330-020-06805-w
   Silsirivanit A, 2019, ADV CLIN CHEM, V89, P189, DOI 10.1016/bs.acc.2018.12.005
   Song SH, 2017, J THORAC ONCOL, V12, P624, DOI 10.1016/j.jtho.2016.11.2230
   Su H, 2020, THER ADV MED ONCOL, V12, P0, DOI 10.1177/1758835920937893
   Tomita Masaki, 2015, ASIAN PAC J CANCER PREV, V16, P3857
   Ujiie H, 2015, J CLIN ONCOL, V33, P2877, DOI 10.1200/JCO.2015.60.9818
   Wang JA, 2010, BIOMARKERS, V15, P594, DOI 10.3109/1354750X.2010.504308
   Wang Z, 2017, ONCOTARGETS THER, V10, P3345, DOI 10.2147/OTT.S134452
   Yang GJ, 2019, BIOSENS BIOELECTRON, V141, P0, DOI 10.1016/j.bios.2019.111416
   Yang SM, 2018, LUNG CANCER, V119, P56, DOI 10.1016/j.lungcan.2018.03.004
   Yu JQ, 2021, CANCER BIOMARK, V30, P331, DOI 10.3233/CBM-201440
   Zeng HM, 2018, LANCET GLOB HEALTH, V6, PE555, DOI 10.1016/S2214-109X(18)30127-X
   Zhang B, 2019, LUNG CANCER, V134, P108, DOI 10.1016/j.lungcan.2019.05.034
   Zhang ZB, 2020, FRONT IMMUNOL, V11, P0, DOI 10.3389/fimmu.2020.01173
   Zhao Y, 2016, ANN SURG ONCOL, V23, P2099, DOI 10.1245/s10434-015-5043-9
   Zhao ZR, 2018, J THORAC CARDIOV SUR, V156, P2310, DOI 10.1016/j.jtcvs.2018.07.054
NR 30
TC 3
Z9 3
U1 0
U2 5
PU WILEY
PI HOBOKEN
PA 111 RIVER ST, HOBOKEN 07030-5774, NJ USA
SN 2045-7634
EI 
J9 CANCER MED-US
JI Cancer Med.
PD 2022 JUL
PY 2022
VL 11
IS 14
BP 2855
EP 2864
DI 10.1002/cam4.4645
EA MAR 2022
PG 10
WC Oncology
SC Oncology
GA 3B8SR
UT WOS:000768661300001
PM 35289087
DA 2024-03-01
ER

PT J
AU Zhang, GJ
   Deng, LN
   Zhang, J
   Cao, YT
   Li, SL
   Ren, JL
   Qian, R
   Peng, SK
   Zhang, XD
   Zhou, JL
   Zhang, ZL
   Kong, WF
   Pu, H
AF Zhang, Guojin
   Deng, Liangna
   Zhang, Jing
   Cao, Yuntai
   Li, Shenglin
   Ren, Jialiang
   Qian, Rong
   Peng, Shengkun
   Zhang, Xiaodi
   Zhou, Junlin
   Zhang, Zhuoli
   Kong, Weifang
   Pu, Hong
TI Development of a Nomogram Based on 3D CT Radiomics Signature to Predict the Mutation Status of EGFR Molecular Subtypes in Lung Adenocarcinoma: A Multicenter Study
SO FRONTIERS IN ONCOLOGY
LA English
DT Article
DE NSCLC; lung adenocarcinoma; EGFR; computed tomography; radiomics
ID factor receptor mutation; osimertinib; features; l858r
AB BackgroundThis study aimed to noninvasively predict the mutation status of epidermal growth factor receptor (EGFR) molecular subtype in lung adenocarcinoma based on CT radiomics features. MethodsIn total, 728 patients with lung adenocarcinoma were included, and divided into three groups according to EGFR mutation subtypes. 1727 radiomics features were extracted from the three-dimensional images of each patient. Wilcoxon test, least absolute shrinkage and selection operator regression, and multiple logistic regression were used for feature selection. ROC curve was used to evaluate the predictive performance of the model. Nomogram was constructed by combining radiomics features and clinical risk factors. Calibration curve was used to evaluate the goodness of fit of the model. Decision curve analysis was used to evaluate the clinical applicability of the model. ResultsThere were three, two, and one clinical factor and fourteen, thirteen, and four radiomics features, respectively, which were significantly related to each EGFR molecular subtype. Compared with the clinical and radiomics models, the combined model had the highest predictive performance in predicting EGFR molecular subtypes [Del-19 mutation vs. wild-type, AUC=0.838 (95% CI, 0.799-0.877); L858R mutation vs. wild-type, AUC=0.855 (95% CI, 0.817-0.894); and Del-19 mutation vs. L858R mutation, AUC=0.906 (95% CI, 0.869-0.943), respectively], and it has a stable performance in the validation set [AUC was 0.813 (95% CI, 0.740-0.886), 0.852 (95% CI, 0.790-0.913), and 0.875 (95% CI, 0.781-0.929), respectively]. ConclusionOur combined model showed good performance in predicting EGFR molecular subtypes in patients with lung adenocarcinoma. This model can be applied to patients with lung adenocarcinoma.
C1 [Zhang, Guojin; Qian, Rong; Peng, Shengkun; Kong, Weifang; Pu, Hong] Univ Elect Sci & Technol China, Sichuan Prov Peoples Hosp, Dept Radiol, Chengdu, Peoples R China.
   [Zhang, Guojin; Qian, Rong; Peng, Shengkun; Kong, Weifang; Pu, Hong] Chinese Acad Sci, Dept Radiol, Sichuan Translat Med Res Hosp, Chengdu, Peoples R China.
   [Deng, Liangna; Li, Shenglin; Zhou, Junlin] Lanzhou Univ, Dept Radiol, Hosp 2, Lanzhou, Peoples R China.
   [Zhang, Jing] Zunyi Med Univ, Dept Radiol, Affiliated Hosp 5, Zhuhai, Peoples R China.
   [Cao, Yuntai] Qinghai Univ, Dept Radiol, Affiliated Hosp, Xining, Peoples R China.
   [Ren, Jialiang] GE Healthcare, Dept Pharmaceut Diag, Beijing, Peoples R China.
   [Zhang, Xiaodi] Philips China Investment Co Ltd, Clin Sci Dept, Chengdu, Peoples R China.
   [Zhang, Zhuoli] Univ Calif Irvine, Dept Radiol, Irvine, CA USA.
   [Zhang, Zhuoli] Univ Calif Irvine, BME, Irvine, CA USA.
C3 Sichuan Provincial People's Hospital; University of Electronic Science & Technology of China; Chinese Academy of Sciences; Lanzhou University; Zunyi Medical University; Qinghai University; General Electric; Philips; University of California System; University of California Irvine; University of California System; University of California Irvine
RP Zhang, GJ; Kong, WF; Pu, H (corresponding author), Univ Elect Sci & Technol China, Sichuan Prov Peoples Hosp, Dept Radiol, Chengdu, Peoples R China.; Zhang, GJ; Kong, WF; Pu, H (corresponding author), Chinese Acad Sci, Dept Radiol, Sichuan Translat Med Res Hosp, Chengdu, Peoples R China.
EM zhanggj15@lzu.edu.cn; 13936034@qq.com; pqs19951211@126.com
FU Sichuan Provincial Cadre Health Research Project [B2022144]; Qinghai Province "Kunlun Talents High-end Innovation and Entrepreneurial Talents" Top Talent Cultivation Project, Medical Science and Technology Research Fund Project of Guangdong Province [BS2021-03]; Science and Technology Plan Fund of Guizhou Provincial [Chuan Gan Yan 2022-208]; Doctoral research start-up fund project of Zunyi Medical University [[2022] General 634]
CR DAngelo SP, 2011, J CLIN ONCOL, V29, P2066, DOI 10.1200/JCO.2010.32.6181
   Dearden S, 2013, ANN ONCOL, V24, P2371, DOI 10.1093/annonc/mdt205
   Gillies RJ, 2016, RADIOLOGY, V278, P563, DOI 10.1148/radiol.2015151169
   Goldman JW, 2018, ANN ONCOL, V29, PI38, DOI 10.1093/annonc/mdx706
   Harrison PT, 2020, SEMIN CANCER BIOL, V61, P167, DOI 10.1016/j.semcancer.2019.09.015
   Hong D, 2020, FRONT ONCOL, V10, P0, DOI 10.3389/fonc.2020.00028
   Huang YQ, 2016, RADIOLOGY, V281, P947, DOI 10.1148/radiol.2016152234
   Jänne PA, 2015, NEW ENGL J MED, V372, P1689, DOI 10.1056/NEJMoa1411817
   Ji GW, 2019, RADIOLOGY, V290, P90, DOI 10.1148/radiol.2018181408
   Jia TY, 2019, EUR RADIOL, V29, P4742, DOI 10.1007/s00330-019-06024-y
   Lee DH, 2017, PHARMACOL THERAPEUT, V174, P1, DOI 10.1016/j.pharmthera.2017.02.001
   Lee HJ, 2013, RADIOLOGY, V268, P254, DOI 10.1148/radiol.13112553
   Li S, 2019, MED PHYS, V46, P4545, DOI 10.1002/mp.13747
   Li WQ, 2020, J CANCER RES CLIN, V146, P2329, DOI 10.1007/s00432-020-03296-6
   Liu GX, 2020, TRANSL LUNG CANCER R, V9, P1212, DOI 10.21037/tlcr-20-122
   Liu Y, 2016, CLIN LUNG CANCER, V17, P441, DOI 10.1016/j.cllc.2016.02.001
   Liu Y, 2016, RADIOLOGY, V280, P271, DOI 10.1148/radiol.2016151455
   Mei DD, 2018, CANCER IMAGING, V18, P0, DOI 10.1186/s40644-018-0184-2
   Mok TS, 2017, NEW ENGL J MED, V376, P629, DOI 10.1056/NEJMoa1612674
   Mok TS, 2018, J CLIN ONCOL, V36, P2244, DOI 10.1200/JCO.2018.78.7994
   Park JE, 2019, KOREAN J RADIOL, V20, P1124, DOI 10.3348/kjr.2018.0070
   Ramalingam SS, 2020, NEW ENGL J MED, V382, P41, DOI 10.1056/NEJMoa1913662
   Rolfo C, 2018, J THORAC ONCOL, V13, P1248, DOI 10.1016/j.jtho.2018.05.030
   Soria JC, 2018, NEW ENGL J MED, V378, P113, DOI 10.1056/NEJMoa1713137
   Tu WT, 2019, LUNG CANCER, V132, P28, DOI 10.1016/j.lungcan.2019.03.025
   Wu QX, 2019, EBIOMEDICINE, V50, P355, DOI 10.1016/j.ebiom.2019.11.010
   Yang XG, 2019, ONCOLOGIST, V24, PE1156, DOI 10.1634/theoncologist.2018-0706
   Zhang G, 2021, CLIN RADIOL, V76, P0, DOI 10.1016/j.crad.2021.02.012
   Zhang GJ, 2021, AM J CANCER RES, V11, P546
   Zhang GJ, 2021, TRANSL ONCOL, V14, P0, DOI 10.1016/j.tranon.2020.100954
   Zhang GJ, 2021, J CANCER RES CLIN, V147, P1169, DOI 10.1007/s00432-020-03402-8
   Zhang J, 2020, EBIOMEDICINE, V58, P0, DOI 10.1016/j.ebiom.2020.102933
   Zhang LW, 2018, TRANSL ONCOL, V11, P94, DOI 10.1016/j.tranon.2017.10.012
   Zhao W, 2020, FRONT ONCOL, V9, P0, DOI 10.3389/fonc.2019.01485
   Zhou JY, 2015, EUR RADIOL, V25, P1257, DOI 10.1007/s00330-014-3516-z
   Zwanenburg A, 2020, RADIOLOGY, V295, P328, DOI 10.1148/radiol.2020191145
NR 36
TC 2
Z9 3
U1 1
U2 6
PU FRONTIERS MEDIA SA
PI LAUSANNE
PA AVENUE DU TRIBUNAL FEDERAL 34, LAUSANNE, CH-1015, SWITZERLAND
SN 2234-943X
EI 
J9 FRONT ONCOL
JI Front. Oncol.
PD APR 29
PY 2022
VL 12
IS 
BP 
EP 
DI 10.3389/fonc.2022.889293
PG 13
WC Oncology
SC Oncology
GA 1H0AG
UT WOS:000796207600001
PM 35574401
DA 2024-03-01
ER

PT J
AU Li, GZ
   Li, L
   Li, YM
   Qian, ZH
   Wu, F
   He, YF
   Jiang, HY
   Li, RP
   Wang, D
   Zhai, Y
   Wang, ZL
   Jiang, T
   Zhang, J
   Zhang, W
AF Li, Guanzhang
   Li, Lin
   Li, Yiming
   Qian, Zenghui
   Wu, Fan
   He, Yufei
   Jiang, Haoyu
   Li, Renpeng
   Wang, Di
   Zhai, You
   Wang, Zhiliang
   Jiang, Tao
   Zhang, Jing
   Zhang, Wei
TI An MRI radiomics approach to predict survival and tumour-infiltrating macrophages in gliomas
SO BRAIN
LA English
DT Article
DE prognostic prediction; macrophage; radiomic; machine learning; glioma
ID lower-grade gliomas; features; temozolomide; landscape; signature; mutation; benefit; reveal
AB Using pre-operative T2-weighted MRI from a large cohort of glioma patients, Li et al. develop a radiomics model that shows robust predictive power for overall survival. The model reveals associations between radiomic and molecular features, particularly tumour macrophage infiltration. Preoperative MRI is one of the most important clinical results for the diagnosis and treatment of glioma patients. The objective of this study was to construct a stable and validatable preoperative T-2-weighted MRI-based radiomics model for predicting the survival of gliomas. A total of 652 glioma patients across three independent cohorts were covered in this study including their preoperative T-2-weighted MRI images, RNA-seq and clinical data. Radiomic features (1731) were extracted from preoperative T-2-weighted MRI images of 167 gliomas (discovery cohort) collected from Beijing Tiantan Hospital and then used to develop a radiomics prediction model through a machine learning-based method. The performance of the radiomics prediction model was validated in two independent cohorts including 261 gliomas from the The Cancer Genomae Atlas database (external validation cohort) and 224 gliomas collected in the prospective study from Beijing Tiantan Hospital (prospective validation cohort). RNA-seq data of gliomas from discovery and external validation cohorts were applied to establish the relationship between biological function and the key radiomics features, which were further validated by single-cell sequencing and immunohistochemical staining. The 14 radiomic features-based prediction model was constructed from preoperative T-2-weighted MRI images in the discovery cohort, and showed highly robust predictive power for overall survival of gliomas in external and prospective validation cohorts. The radiomic features in the prediction model were associated with immune response, especially tumour macrophage infiltration. The preoperative T-2-weighted MRI radiomics prediction model can stably predict the survival of glioma patients and assist in preoperatively assessing the extent of macrophage infiltration in glioma tumours.
C1 [Li, Guanzhang; Li, Yiming; Qian, Zenghui; Jiang, Haoyu; Li, Renpeng; Wang, Di; Wang, Zhiliang; Jiang, Tao; Zhang, Wei] Capital Med Univ, Beijing Tiantan Hosp, Dept Neurosurg, 119 South Fourth Ring Rd West, Beijing 100070, Peoples R China.
   [Li, Lin; He, Yufei; Zhang, Jing] Beihang Univ, Beijing Adv Innovat Ctr Biomed Engn, Sch Engn Med, Sch Biol Sci & Med Engn,Minist Educ,Lab Biomech &, Beijing 100083, Peoples R China.
   [Wu, Fan; Zhai, You; Jiang, Tao; Zhang, Wei] Capital Med Univ, Beijing Neurosurg Inst, Dept Mol Neuropathol, Beijing 100070, Peoples R China.
   [Jiang, Tao] Beijing Inst Brain Disorders, Ctr Brain Tumor, Beijing 100070, Peoples R China.
   [Jiang, Tao; Zhang, Wei] China Natl Clin Res Ctr Neurol Dis, Beijing 100070, Peoples R China.
   [Jiang, Tao; Zhang, Wei] Chinese Glioma Genome Atlas Network, Beijing, Peoples R China.
   [Jiang, Tao; Zhang, Wei] Asian Glioma Genome Atlas Network, Beijing, Peoples R China.
C3 Capital Medical University; Beihang University; Capital Medical University
RP Zhang, W (corresponding author), Capital Med Univ, Beijing Tiantan Hosp, Dept Neurosurg, 119 South Fourth Ring Rd West, Beijing 100070, Peoples R China.; Zhang, J (corresponding author), Beihang Univ, Sch Biol Sci & Med Engn, Beijing Adv Innovat Ctr Biomed Engn, Lab Biomech & Mechanobiol,Minist Educ, 37 Xueyuan Rd, Beijing 100082, Peoples R China.
EM jz2716@buaa.edu.cn; zhangwei_vincent@126.com
FU National Natural Science Foundation of China [82072768]; Medical and Health Technology Innovation Project of the Chinese Academy of Medical Sciences [2020-I2M-CT-A-024]; Sino-German Center Cooperation and Exchanges Program [M-0020]; Pilot Project for the Development and Reform of Medical Research Institutes of the Beijing Municipal Health Commission [PXM2019_026280_000002]; Youth Thousand Scholar Program of China; Program for High-Level Overseas Talents, Beihang University; National Natural Science Foundation of China (NSFC)/Research Grants Council (RGC) [81761168038]; Beijing Municipal Administration of Hospitals' Mission Plan [SML20180501]
CR Aran D, 2017, GENOME BIOL, V18, P0, DOI 10.1186/s13059-017-1349-1
   Beig N, 2018, SCI REP-UK, V8, P0, DOI 10.1038/s41598-017-18310-0
   Beiko J, 2014, NEURO-ONCOLOGY, V16, P81, DOI 10.1093/neuonc/not159
   Bindea G, 2013, IMMUNITY, V39, P782, DOI 10.1016/j.immuni.2013.10.003
   Charoentong P, 2017, CELL REP, V18, P248, DOI 10.1016/j.celrep.2016.12.019
   De Feyter HM, 2018, SCI ADV, V4, P0, DOI 10.1126/sciadv.aat7314
   Dohan A, 2020, GUT, V69, P531, DOI 10.1136/gutjnl-2018-316407
   Frattini V, 2018, NATURE, V553, P222, DOI 10.1038/nature25171
   Grossmann P, 2017, ELIFE, V6, P0, DOI 10.7554/eLife.23421
   Gupta A, 2015, CLIN NEURORADIOL, V25, P143, DOI 10.1007/s00062-014-0289-3
   Haghverdi L, 2018, NAT BIOTECHNOL, V36, P421, DOI 10.1038/nbt.4091
   Hegi ME, 2005, NEW ENGL J MED, V352, P997, DOI 10.1056/NEJMoa043331
   Hu HM, 2018, CELL, V175, P1665, DOI 10.1016/j.cell.2018.09.038
   Huang YQ, 2016, J CLIN ONCOL, V34, P2157, DOI 10.1200/JCO.2015.65.9128
   Islam S, 2011, GENOME RES, V21, P1160, DOI 10.1101/gr.110882.110
   Jiang T, 2021, CANCER LETT, V499, P60, DOI 10.1016/j.canlet.2020.10.050
   Kinoshita M, 2016, PLOS ONE, V11, P0, DOI 10.1371/journal.pone.0164268
   Li YM, 2018, EUR RADIOL, V28, P2960, DOI 10.1007/s00330-017-5267-0
   Li YM, 2018, NEUROIMAGE-CLIN, V17, P306, DOI 10.1016/j.nicl.2017.10.030
   Li YM, 2018, EUR RADIOL, V28, P356, DOI 10.1007/s00330-017-4964-z
   Liang SL, 2019, CANCER MED-US, V8, P4527, DOI 10.1002/cam4.2362
   Liu X, 2019, AGING-US, V11, P673, DOI 10.18632/aging.101769
   Liu X, 2018, NEUROIMAGE-CLIN, V20, P1070, DOI 10.1016/j.nicl.2018.10.014
   Lu HN, 2019, NAT COMMUN, V10, P0, DOI 10.1038/s41467-019-08718-9
   Picelli S, 2013, NAT METHODS, V10, P1096, DOI 10.1038/NMETH.2639
   Qian ZH, 2018, ONCOIMMUNOLOGY, V7, P0, DOI 10.1080/2162402X.2018.1434466
   Ricard D, 2007, ANN NEUROL, V61, P484, DOI 10.1002/ana.21125
   Richard R, 2013, EUR RADIOL, V23, P2420, DOI 10.1007/s00330-013-2850-x
   Rooney MS, 2015, CELL, V160, P48, DOI 10.1016/j.cell.2014.12.033
   Sun R, 2018, LANCET ONCOL, V19, P1180, DOI 10.1016/S1470-2045(18)30413-3
   Sun ZY, 2019, CANCER IMAGING, V19, P0, DOI 10.1186/s40644-019-0256-y
   Tirosh I, 2016, SCIENCE, V352, P189, DOI 10.1126/science.aad0501
   van Dijk D, 2018, CELL, V174, P716, DOI 10.1016/j.cell.2018.05.061
   van Griethuysen JJM, 2017, CANCER RES, V77, PE104, DOI 10.1158/0008-5472.CAN-17-0339
   Xu X, 2019, J HEPATOL, V70, P1133, DOI 10.1016/j.jhep.2019.02.023
   Zhang J, 2019, COMMUN BIOL, V2, P0, DOI 10.1038/s42003-019-0369-7
   Zhang LL, 2019, EBIOMEDICINE, V42, P270, DOI 10.1016/j.ebiom.2019.03.050
   Zhou H, 2017, NEURO-ONCOLOGY, V19, P862, DOI 10.1093/neuonc/now256
NR 38
TC 57
Z9 61
U1 27
U2 61
PU OXFORD UNIV PRESS
PI OXFORD
PA GREAT CLARENDON ST, OXFORD OX2 6DP, ENGLAND
SN 0006-8950
EI 1460-2156
J9 BRAIN
JI Brain
PD APR 29
PY 2022
VL 145
IS 3
BP 1151
EP 1161
DI 10.1093/brain/awab340
PG 11
WC Clinical Neurology; Neurosciences
SC Neurosciences & Neurology
GA 0W0JZ
UT WOS:000788725800036
PM 35136934
DA 2024-03-01
ER

PT J
AU Ebrahimian, S
   Singh, R
   Netaji, A
   Madhusudhan, KS
   Homayounieh, F
   Primak, A
   Lades, F
   Saini, S
   Kalra, MK
   Sharma, S
AF Ebrahimian, Shadi
   Singh, Ramandeep
   Netaji, Arjunlokesh
   Madhusudhan, Kumble Seetharama
   Homayounieh, Fatemeh
   Primak, Andrew
   Lades, Felix
   Saini, Sanjay
   Kalra, Mannudeep K.
   Sharma, Sanjay
TI Characterization of Benign and Malignant Pancreatic Lesions with DECT Quantitative Metrics and Radiomics
SO ACADEMIC RADIOLOGY
LA English
DT Article; Early Access
DE Dual energy CT; Radiomics; Pancreatic cancer; Benign pancreatic neoplasm; Lesion characterization
ID ct; differentiation; diagnosis; accuracy
AB Rationale and Objectives: To compare dual energy CT (DECT) quantitative metrics and radiomics for differentiating benign and malignant pancreatic lesions on contrast enhanced abdomen CT. Materials and Methods: Our study included 103 patients who underwent contrast-enhanced DECT for assessing focal pancreatic lesions at one of the two hospitals (Site A: age 68 +/- 12 yrs; malignant = 41, benign = 18; Site B: age 46 +/- 2 yrs; malignant = 23, benign = 21). All malignant lesions had histologic confirmation, and benign lesions were stable on follow up CT (>12 months) or had characteristic benign features on MRI. Arterial-phase, low- and high-kV DICOM images were processed with the DECT Tumor Analysis (DETA) to obtain DECT quantitative metrics such as HU, iodine and water content from a region of interest (ROI) over focal pancreatic lesions. Separately, we obtained DECT radiomics from the same ROI. Data were analyzed with multiple logistic regression and receiver operating characteristics to generate area under the curve (AUC) for best predictive variables. Results: DECT quantitative metrics and radiomics had AUCs of 0.98-0.99 at site A and 0.89-0.94 at site B data for classifying benign and malignant pancreatic lesions. There was no significant difference in the AUCs and accuracies of DECT quantitative metrics and radiomics from lesion rims and volumes among patients at both sites (p > 0.05). Supervised learning-based model with data from the two sites demonstrated best AUCs of 0.94 (DECT radiomics) and 0.90 (DECT quantitative metrics) for characterizing pancreatic lesions as benign or malignant. Conclusion: Compared to complex DECT radiomics, quantitative DECT information provide a simpler but accurate method of differentiating benign and malignant pancreatic lesions.
C1 [Ebrahimian, Shadi; Singh, Ramandeep; Homayounieh, Fatemeh; Saini, Sanjay; Kalra, Mannudeep K.; Sharma, Sanjay] Massachusetts Gen Hosp, Dept Radiol, 75 Blossom Court, Boston, MA 02114 USA.
   [Ebrahimian, Shadi; Singh, Ramandeep; Homayounieh, Fatemeh; Saini, Sanjay; Kalra, Mannudeep K.; Sharma, Sanjay] Harvard Med Sch, 75 Blossom Court, Boston, MA 02114 USA.
   [Netaji, Arjunlokesh; Madhusudhan, Kumble Seetharama; Saini, Sanjay; Sharma, Sanjay] All India Inst Med Sci, Dept Radiodiag & Intervent Radiol, New Delhi, India.
   [Primak, Andrew] Siemens Med Solut USA Inc, Malvern, PA USA.
   [Lades, Felix] Siemens Healthineers, Forchheim, Germany.
C3 Harvard University; Massachusetts General Hospital; Harvard University; Harvard Medical School; All India Institute of Medical Sciences (AIIMS) New Delhi; Siemens AG; Siemens AG
RP Kalra, MK (corresponding author), Massachusetts Gen Hosp, Dept Radiol, 75 Blossom Court, Boston, MA 02114 USA.; Kalra, MK (corresponding author), Harvard Med Sch, 75 Blossom Court, Boston, MA 02114 USA.
EM mkalra@mgh.harvard.edu
CR Bao JQ, 2019, J COMPUT ASSIST TOMO, V43, P599, DOI 10.1097/RCT.0000000000000878
   Bian Y, 2019, PANCREAS, V48, P1195, DOI 10.1097/MPA.0000000000001404
   Cascinu S, 2010, ANN ONCOL, V21, Pv55, DOI 10.1093/annonc/mdq165
   Chakraborty J, 2018, MED PHYS, V45, P5019, DOI 10.1002/mp.13159
   Chu LC, 2019, AM J ROENTGENOL, V213, P349, DOI 10.2214/AJR.18.20901
   Eloubeidi MA, 2003, AM J GASTROENTEROL, V98, P2663, DOI 10.1016/S0002-9270(03)01699-X
   Ferlay J, 2019, INT J CANCER, V144, P1941, DOI 10.1002/ijc.31937
   Flohr T, 2020, PHYS MEDICA, V79, P126, DOI 10.1016/j.ejmp.2020.10.030
   George E, 2017, BRIT J RADIOL, V90, P0, DOI 10.1259/bjr.20170411
   Gruber-Rouh T, 2019, CLIN RADIOL, V74, P0, DOI 10.1016/j.crad.2019.07.022
   Gu DS, 2019, EUR RADIOL, V29, P6880, DOI 10.1007/s00330-019-06176-x
   Heye T, 2012, AM J ROENTGENOL, V199, PS64, DOI 10.2214/AJR.12.9196
   Homayounieh F, 2021, ABDOM RADIOL, V46, P2097, DOI 10.1007/s00261-020-02865-0
   Homayounieh F, 2020, AM J ROENTGENOL, V215, P398, DOI 10.2214/AJR.19.22164
   Jemal A, 2011, CA-CANCER J CLIN, V61, P134, DOI 10.3322/caac.20115
   Kanji ZS, 2013, CAN MED ASSOC J, V185, P1219, DOI 10.1503/cmaj.121368
   Khalvati F, 2019, SCI REP-UK, V9, P0, DOI 10.1038/s41598-019-41728-7
   Khera RD, 2020, J COMPUT ASSIST TOMO, V44, P223, DOI 10.1097/RCT.0000000000000989
   Lee HJ, 2011, CLIN RADIOL, V66, P315, DOI 10.1016/j.crad.2010.06.019
   Li J, 2020, EUR RADIOL, V30, P2324, DOI 10.1007/s00330-019-06621-x
   Li K, 2020, CANCER IMAGING, V20, P0, DOI 10.1186/s40644-020-0288-3
   Liu C, 2021, ACAD RADIOL, V0, P0, DOI DOI 10.1016/j.acra.2021.05.017.S1076-6332(21)00256-7
   Lubner MG, 2016, AM J ROENTGENOL, V207, P96, DOI 10.2214/AJR.15.15451
   Mastrodicasa D, 2019, SEMIN ULTRASOUND CT, V40, P509, DOI 10.1053/j.sult.2019.05.002
   Nasief H, 2019, NPJ PRECIS ONCOL, V3, P0, DOI 10.1038/s41698-019-0096-z
   Park S, 2020, DIAGN INTERV IMAG, V101, P555, DOI 10.1016/j.diii.2020.03.002
   Wels M, 2019, PROC SPIE, V10950, P0, DOI 10.1117/12.2511856
   Yamashita R, 2020, EUR RADIOL, V30, P195, DOI 10.1007/s00330-019-06381-8
   Yu Y, 2014, CLIN RADIOL, V69, PE517, DOI 10.1016/j.crad.2014.08.018
   Zaid M, 2020, CANCERS, V12, P0, DOI 10.3390/cancers12123656
NR 30
TC 8
Z9 10
U1 1
U2 2
PU ELSEVIER SCIENCE INC
PI NEW YORK
PA STE 800, 230 PARK AVE, NEW YORK, NY 10169 USA
SN 1076-6332
EI 1878-4046
J9 ACAD RADIOL
JI Acad. Radiol.
PD 2022 MAY
PY 2022
VL 29
IS 5
BP 705
EP 713
DI 10.1016/j.acra.2021.07.008
EA APR 2022
PG 9
WC Radiology, Nuclear Medicine & Medical Imaging
SC Radiology, Nuclear Medicine & Medical Imaging
GA 2R0BO
UT WOS:000820779500011
PM 34412944
DA 2024-03-01
ER

PT J
AU Gabrys, HS
   Basler, L
   Burgermeister, S
   Hogan, S
   Ahmadsei, M
   Pavic, M
   Bogowicz, M
   Vuong, D
   Tanadini-Lang, S
   Förster, R
   Kudura, K
   Huellner, M
   Dummer, R
   Levesque, MP
   Guckenberger, M
AF Gabrys, H. S.
   Basler, L.
   Burgermeister, S.
   Hogan, S.
   Ahmadsei, M.
   Pavic, M.
   Bogowicz, M.
   Vuong, D.
   Tanadini-Lang, S.
   Foerster, R.
   Kudura, K.
   Huellner, M.
   Dummer, R.
   Levesque, M. P.
   Guckenberger, M.
TI PET/CT radiomics for prediction of hyperprogression in metastatic melanoma patients treated with immune checkpoint inhibitors
SO FRONTIERS IN ONCOLOGY
LA English
DT Article
DE hyperprogression; melanoma; immune checkpoint inhibition; radiomics; PET; CT
ID ipilimumab; pembrolizumab; expression; cancer
[truncated: 5,590,001 more chars]
