# Supplementary material for: Research Trends and Evolution in Radiogenomics (2005-2023): Bibliometric Analysis
Source: Interact J Med Res. 2024 Jul 9;13:e51347. doi: 10.2196/51347 (PMC11267093; doi:10.2196/51347)
Supplement: Multimedia Appendix 1 [file ijmr_v13i1e51347_app1.zip › download2023u797.txt]

PT J
AU Fischer, M
   Küstner, T
   Pappa, S
   Niendorf, T
   Pischon, T
   Kröncke, T
   Bette, S
   Schramm, S
   Schmidt, B
   Haubold, J
   Nensa, F
   Nonnenmacher, T
   Palm, V
   Bamberg, F
   Kiefer, L
   Schick, F
   Yang, B
AF Fischer, Marc
   Kuestner, Thomas
   Pappa, Sofia
   Niendorf, Thoralf
   Pischon, Tobias
   Kroencke, Thomas
   Bette, Stefanie
   Schramm, Sara
   Schmidt, Boerge
   Haubold, Johannes
   Nensa, Felix
   Nonnenmacher, Tobias
   Palm, Viktoria
   Bamberg, Fabian
   Kiefer, Lena
   Schick, Fritz
   Yang, Bin
TI Identification of radiomic biomarkers in a set of four skeletal muscle groups on Dixon MRI of the NAKO MR study
SO BMC MEDICAL IMAGING
LA English
DT Article
DE German national cohort; Radiomics; Texture feature analysis; Magnetic resonance imaging
ID sarcopenia
AB In this work, we propose a processing pipeline for the extraction and identification of meaningful radiomics biomarkers in skeletal muscle tissue as displayed using Dixon-weighted MRI. Diverse and robust radiomics features can be identified that may be of aid in the accurate quantification e.g. varying degrees of sarcopenia in respective muscles of large cohorts. As such, the approach comprises the texture feature extraction from raw data based on well established approaches, such as a nnU-Net neural network and the Pyradiomics toolbox, a subsequent selection according to adequate conditions for the muscle tissue of the general population, and an importance-based ranking to further narrow the amount of meaningful features with respect to auxiliary targets. The performance was investigated with respect to the included auxiliary targets, namely age, body mass index (BMI), and fat fraction (FF). Four skeletal muscles with different fiber architecture were included: the mm. glutaei, m. psoas, as well as the extensors and adductors of the thigh. The selection allowed for a reduction from 1015 available texture features to 65 for age, 53 for BMI, and 36 for FF from the available fat/water contrast images considering all muscles jointly. Further, the dependence of the importance rankings calculated for the auxiliary targets on validation sets (in a cross-validation scheme) was investigated by boxplots. In addition, significant differences between subgroups of respective auxiliary targets as well as between both sexes were shown to be present within the ten lowest ranked features by means of Kruskal-Wallis H-tests and Mann-Whitney U-tests. The prediction performance for the selected features and the ranking scheme were verified on validation sets by a random forest based multi-class classification, with strong area under the curve (AUC) values of the receiver operator characteristic (ROC) of 73.03 & PLUSMN; 0.70 % and 73.63 & PLUSMN; 0.70 % for the water and fat images in age, 80.68 & PLUSMN; 0.30 % and 88.03 & PLUSMN; 0.89 % in BMI, as well as 98.36 & PLUSMN; 0.03 % and 98.52 & PLUSMN; 0.09 % in FF.
C1 [Fischer, Marc; Yang, Bin] Univ Stuttgart, Inst Signal Proc & Syst Theory, Stuttgart, Germany.
   [Kuestner, Thomas] Univ Hosp Tubingen, Med Image & Data Anal MIDASlab, Tubingen, Germany.
   [Pappa, Sofia; Schick, Fritz] Univ Hosp Tubingen, Sect Expt Radiol, Tubingen, Germany.
   [Niendorf, Thoralf; Pischon, Tobias] Max Delbruck Ctr Mol Med, Berlin Ultrahigh Field Facil BUFF, Berlin, Germany.
   [Kroencke, Thomas; Bette, Stefanie] Univ Hosp Augsburg, Dept Diagnost & Intervent Radiol, Augsburg, Germany.
   [Kroencke, Thomas] Univ Augsburg, Ctr Adv Analyt & Predict Sci CAAPS, Augsburg, Germany.
   [Schramm, Sara; Schmidt, Boerge] Essen Univ Hosp, Inst Med Informat Biometry & Epidemiol, Essen, Germany.
   [Haubold, Johannes; Nensa, Felix] Essen Univ Hosp, Essen, Germany.
   [Nonnenmacher, Tobias; Palm, Viktoria] Univ Hosp Heidelberg, Heidelberg, Germany.
   [Bamberg, Fabian] Univ Med Ctr Freiburg, Freiburg, Germany.
   [Kiefer, Lena] Univ Hosp Tubingen, Dept Radiol, Tubingen, Germany.
C3 University of Stuttgart; Eberhard Karls University of Tubingen; Eberhard Karls University Hospital; Eberhard Karls University of Tubingen; Eberhard Karls University Hospital; Helmholtz Association; Max Delbruck Center for Molecular Medicine; University of Augsburg; University of Duisburg Essen; University of Duisburg Essen; Ruprecht Karls University Heidelberg; University of Freiburg; Eberhard Karls University of Tubingen; Eberhard Karls University Hospital
RP Küstner, T (corresponding author), Univ Hosp Tubingen, Med Image & Data Anal MIDASlab, Tubingen, Germany.
FU Deutsche Forschungsgemeinschaft (DFG, German Research Foundation) [428210203 / SPP 2177]; Federal Ministry of Education and Research (BMBF) [428210203 / SPP 2177, 01ER1301A/ B/C]; Helmholtz Association; Projekt DEAL; Leibniz Association;  [01ER1511D]
CR Afshar P, 2019, IEEE SIGNAL PROC MAG, V36, P132, DOI 10.1109/MSP.2019.2900993
   Arrowsmith C, 2021, PHYS IMAG RADIAT ONC, V18, P41, DOI 10.1016/j.phro.2021.04.001
   Baessler B, 2019, INVEST RADIOL, V54, P221, DOI 10.1097/RLI.0000000000000530
   Bamberg F, 2015, RADIOLOGY, V277, P206, DOI 10.1148/radiol.2015142272
   Belzunce MA, 2022, NMR BIOMED, V35, P0, DOI 10.1002/nbm.4636
   Belzunce MA, 2020, MAGN RESON IMAGING, V72, P61, DOI 10.1016/j.mri.2020.06.019
   Breiman L, 2001, MACHINE LEARNING, V45, P5, DOI 10.1023/A:1010933404324
   Caruso D, 2021, CANCERS, V13, P0, DOI 10.3390/cancers13112681
   Chianca V, 2022, ABDOM RADIOL, V47, P3205, DOI 10.1007/s00261-021-03294-3
   Choi W, 2022, LECT NOTES COMPUT SC, V13435, P13, DOI 10.1007/978-3-031-16443-9_2
   Cruz-Jentoft AJ, 2014, AGE AGEING, V43, P748, DOI 10.1093/ageing/afu115
   Davey MG, 2021, EUR J RADIOL, V144, P0, DOI 10.1016/j.ejrad.2021.109996
   De Certaines JD, 2015, EPJ NONLINEAR BIOMED, V3, P0, DOI 10.1140/epjnbp/s40366-015-0017-1
   de Farias EC, 2021, SCI REP-UK, V11, P0, DOI 10.1038/s41598-021-00898-z
   de Jong EEC, 2019, EUR J CANCER, V120, P107, DOI 10.1016/j.ejca.2019.07.023
   Degenhardt F, 2019, BRIEF BIOINFORM, V20, P492, DOI 10.1093/bib/bbx124
   Delzell DAP, 2019, FRONT ONCOL, V9, P0, DOI 10.3389/fonc.2019.01393
   Deng LM, 2021, FRONT ONCOL, V11, P0, DOI 10.3389/fonc.2021.744311
   Dong X, 2020, THORAC CANCER, V11, P2650, DOI 10.1111/1759-7714.13598
   Fornacon-Wood I, 2020, EUR RADIOL, V30, P6241, DOI 10.1007/s00330-020-06957-9
   Fournier L, 2021, EUR RADIOL, V31, P6001, DOI 10.1007/s00330-020-07598-8
   Humeau-Heurtier A, 2019, IEEE ACCESS, V7, P8975, DOI 10.1109/ACCESS.2018.2890743
   Isensee F, 2021, NAT METHODS, V18, P203, DOI 10.1038/s41592-020-01008-z
   Joo L, 2021, SCI REP-UK, V11, P0, DOI 10.1038/s41598-021-96621-z
   Khalvati F, 2018, BMC MED IMAGING, V18, P0, DOI 10.1186/s12880-018-0258-4
   Kickingereder P, 2016, CLIN CANCER RES, V22, P5765, DOI 10.1158/1078-0432.CCR-16-0702
   Kiefer LS, 2022, J CACHEXIA SARCOPENI, V13, P976, DOI 10.1002/jcsm.12913
   Kim YJ, 2021, INT J ENV RES PUB HE, V18, P0, DOI 10.3390/ijerph18168710
   Klontzas ME, 2021, DIAGNOSTICS, V11, P0, DOI 10.3390/diagnostics11091686
   Kursa MB, 2010, J STAT SOFTW, V36, P1, DOI 10.18637/jss.v036.i11
   Lenchik L, 2018, SEMIN MUSCULOSKEL R, V22, P307, DOI 10.1055/s-0038-1641573
   Lerski RA, 2015, EPJ NONLINEAR BIOMED, V3, P0, DOI 10.1140/epjnbp/s40366-015-0018-0
   Ligero M, 2021, EUR RADIOL, V31, P1460, DOI 10.1007/s00330-020-07174-0
   Mali SA, 2021, J PERS MED, V11, P0, DOI 10.3390/jpm11090842
   Neter J, 1985, APPL LINEAR STAT MOD, V0, P0
   Peters A, 2022, EUR J EPIDEMIOL, V37, P1107, DOI 10.1007/s10654-022-00890-5
   Scapicchio C, 2021, RADIOL MED, V126, P1296, DOI 10.1007/s11547-021-01389-x
   Schlett CL, 2016, ROFO-FORTSCHR RONTG, V188, P652, DOI 10.1055/s-0042-104510
   Schwier M, 2019, SCI REP-UK, V9, P0, DOI 10.1038/s41598-019-45766-z
   Strand R, 2017, PLOS ONE, V12, P0, DOI 10.1371/journal.pone.0169966
   Sugai Y, 2021, RADIAT ONCOL, V16, P0, DOI 10.1186/s13014-021-01810-9
   van Griethuysen JJM, 2017, CANCER RES, V77, PE104, DOI 10.1158/0008-5472.CAN-17-0339
   van Timmeren JE, 2020, INSIGHTS IMAGING, V11, P0, DOI 10.1186/s13244-020-00887-2
   Vatcheva Kristina P, 2016, EPIDEMIOLOGY (SUNNYVALE), V6, P0
   Wagner MW, 2021, NEURORADIOLOGY, V63, P1957, DOI 10.1007/s00234-021-02813-9
   He R, 2021, MEDRXIV, V0, P0, DOI DOI 10.1101/2021.02.24.21252322
NR 46
TC 0
Z9 0
U1 6
U2 6
PU BMC
PI LONDON
PA CAMPUS, 4 CRINAN ST, LONDON N1 9XW, ENGLAND
SN 1471-2342
EI 
J9 BMC MED IMAGING
JI BMC Med. Imag.
PD AUG 8
PY 2023
VL 23
IS 1
BP 
EP 
DI 10.1186/s12880-023-01056-9
PG 23
WC Radiology, Nuclear Medicine & Medical Imaging
SC Radiology, Nuclear Medicine & Medical Imaging
GA O5UQ8
UT WOS:001044462400001
PM 37553619
DA 2024-03-01
ER

PT J
AU Yao, XZ
   Ao, WQ
   Zhu, XD
   Tian, SY
   Han, XY
   Hu, JW
   Xu, WJ
   Mao, GQ
   Deng, ST
AF Yao, Xiuzhen
   Ao, Weiqun
   Zhu, Xiandi
   Tian, Shuyuan
   Han, Xiaoyu
   Hu, Jinwen
   Xu, Wenjie
   Mao, Guoqun
   Deng, Shuitang
TI A novel radiomics based on multi-parametric magnetic resonance imaging for predicting Ki-67 expression in rectal cancer: a multicenter study
SO BMC MEDICAL IMAGING
LA English
DT Article
DE Rectal cancer; Multi-parametric; Radiomics; Ki-67; Magnetic resonance imaging
ID ki67 index; nomogram; metastasis; features; mri
AB BackgroundTo explore the value of multiparametric MRI markers for preoperative prediction of Ki-67 expression among patients with rectal cancer.MethodsData from 259 patients with postoperative pathological confirmation of rectal adenocarcinoma who had received enhanced MRI and Ki-67 detection was divided into 4 cohorts: training (139 cases), internal validation (in-valid, 60 cases), and external validation (ex-valid, 60 cases) cohorts. The patients were divided into low and high Ki-67 expression groups. In the training cohort, DWI, T2WI, and contrast enhancement T1WI (CE-T1) sequence radiomics features were extracted from MRI images. Radiomics marker scores and regression coefficient were then calculated for data fitting to construct a radscore model. Subsequently, clinical features with statistical significance were selected to construct a combined model for preoperative individualized prediction of rectal cancer Ki-67 expression. The models were internally and externally validated, and the AUC of each model was calculated. Calibration and decision curves were used to evaluate the clinical practicality of nomograms.ResultsThree models for predicting rectal cancer Ki-67 expression were constructed. The AUC and Delong test results revealed that the combined model had better prediction performance than other models in three chohrts. A decision curve analysis revealed that the nomogram based on the combined model had relatively good clinical performance, which can be an intuitive prediction tool for clinicians.ConclusionThe multiparametric MRI radiomics model can provide a noninvasive and accurate auxiliary tool for preoperative evaluation of Ki-67 expression in patients with rectal cancer and can support clinical decision-making.
C1 [Yao, Xiuzhen] Tongji Univ, Putuo Peoples Hosp, Sch Med, Dept Ultrasound, Shanghai, Peoples R China.
   [Ao, Weiqun; Zhu, Xiandi; Mao, Guoqun; Deng, Shuitang] Tongde Hosp Zhejiang Prov, Dept Radiol, 234 Gucui Rd, Hangzhou 310012, Zhejiang Provin, Peoples R China.
   [Tian, Shuyuan] Tongde Hosp Zhejiang Prov, Dept Ultrasound, Hangzhou, Peoples R China.
   [Han, Xiaoyu] Tongde Hosp Zhejiang Prov, Dept Pathol, Hangzhou, Zhejiang Provin, Peoples R China.
   [Hu, Jinwen] Tongji Univ, Putuo Peoples Hosp, Sch Med, Dept Radiol, Shanghai, Peoples R China.
   [Xu, Wenjie] Zhejiang Chinese Med Univ, Hangzhou, Zhejiang Provin, Peoples R China.
C3 Tongji University; Tongji University; Zhejiang Chinese Medical University
RP Mao, GQ; Deng, ST (corresponding author), Tongde Hosp Zhejiang Prov, Dept Radiol, 234 Gucui Rd, Hangzhou 310012, Zhejiang Provin, Peoples R China.
EM maoguoqun123@163.com; dity7008@163.com
FU Not applicable.
CR Abe T, 2022, WORLD J SURG ONCOL, V20, P0, DOI 10.1186/s12957-021-02464-3
   Ao WQ, 2022, BMC MED IMAGING, V22, P0, DOI 10.1186/s12880-022-00810-9
   Ao WQ, 2021, AM J CANCER RES, V11, P3123
   Ao WQ, 2020, CAN ASSOC RADIOL J, V71, P5, DOI 10.1177/0846537119885666
   Benson A, 2018, J NATL COMPR CANC NE, V16, P874, DOI 10.6004/jnccn.2018.0061
   Cai CP, 2021, EUR RADIOL, V31, P3326, DOI 10.1007/s00330-020-07403-6
   Dayde D, 2021, CANCERS, V13, P0, DOI 10.3390/cancers13143642
   Dong D, 2020, ANN ONCOL, V31, P912, DOI 10.1016/j.annonc.2020.04.003
   Guan X, 2021, JAMA NETW OPEN, V4, P0, DOI 10.1001/jamanetworkopen.2020.31661
   Horvat N, 2019, RADIOGRAPHICS, V39, P367, DOI 10.1148/rg.2019180114
   Hur H, 2020, CHINESE J CANCER RES, V32, P228, DOI 10.21147/j.issn.1000-9604.2020.02.10
   Imaizumi K, 2020, CANCER SCI, V111, P23, DOI 10.1111/cas.14223
   Inoue A, 2021, INSIGHTS IMAGING, V12, P0, DOI 10.1186/s13244-021-01023-4
   Kalisz KR, 2019, RADIOGRAPHICS, V39, P538, DOI 10.1148/rg.2019180075
   Kasi A, 2020, JAMA NETW OPEN, V3, P0, DOI 10.1001/jamanetworkopen.2020.30097
   Kim S, 2022, THER ADV MED ONCOL, V14, P0, DOI 10.1177/17588359221132620
   Kundel Y, 2018, AM J CLIN ONCOL-CANC, V41, P613, DOI 10.1097/COC.0000000000000337
   La Forgia D, 2020, DIAGNOSTICS, V10, P0, DOI 10.3390/diagnostics10090708
   Li P, 2016, ONCOL RES TREAT, V39, P696, DOI 10.1159/000450623
   Liu HH, 2019, EUR RADIOL, V29, P4418, DOI 10.1007/s00330-018-5802-7
   Liu ZY, 2020, NAT COMMUN, V11, P0, DOI 10.1038/s41467-020-18162-9
   Mayerhoefer ME, 2020, J NUCL MED, V61, P488, DOI 10.2967/jnumed.118.222893
   Meng XJ, 2016, J MAGN RESON IMAGING, V44, P594, DOI 10.1002/jmri.25195
   Meng XC, 2019, EUR RADIOL, V29, P3200, DOI 10.1007/s00330-018-5763-x
   Nayak Jhasaketan, 2021, J MICROSC ULTRASTRUCT, V9, P183, DOI 10.4103/JMAU.JMAU_69_20
   Petkovska I, 2020, ABDOM RADIOL, V45, P3608, DOI 10.1007/s00261-020-02502-w
   Petrelli F, 2020, ANN SURG, V271, P440, DOI 10.1097/SLA.0000000000003471
   Roy S, 2021, PLOS ONE, V16, P0, DOI 10.1371/journal.pone.0250964
   Shu ZY, 2022, EUR RADIOL, V32, P1002, DOI 10.1007/s00330-021-08242-9
   Tendl-Schulz KA, 2020, VIRCHOWS ARCH, V477, P545, DOI 10.1007/s00428-020-02818-4
   Tong GJ, 2020, ONCOL REP, V43, P1187, DOI 10.3892/or.2020.7511
   Wang H, 2023, ABDOM RADIOL, V48, P471, DOI 10.1007/s00261-022-03759-z
   Wu SW, 2020, FRONT MED-LAUSANNE, V6, P0, DOI 10.3389/fmed.2019.00270
   Yang YC, 2017, ANTICANCER RES, V37, P4693, DOI 10.21873/anticanres.11874
   Yang YT, 2020, BRIT J RADIOL, V93, P0, DOI 10.1259/bjr.20200673
   You J, 2021, FRONT ONCOL, V11, P0, DOI 10.3389/fonc.2021.678441
   Zhang QW, 2020, CLIN TRANSL MED, V9, P0, DOI 10.1186/s40169-020-0263-4
   Zhang W, 2021, CANCER MED-US, V10, P4164, DOI 10.1002/cam4.3957
   Zhao YL, 2021, FRONT ONCOL, V11, P0, DOI 10.3389/fonc.2021.689136
   Zheng ZT, 2021, CANCER IMAGING, V21, P0, DOI 10.1186/s40644-021-00433-3
NR 40
TC 1
Z9 1
U1 1
U2 1
PU BMC
PI LONDON
PA CAMPUS, 4 CRINAN ST, LONDON N1 9XW, ENGLAND
SN 1471-2342
EI 
J9 BMC MED IMAGING
JI BMC Med. Imag.
PD OCT 27
PY 2023
VL 23
IS 1
BP 
EP 
DI 10.1186/s12880-023-01123-1
PG 15
WC Radiology, Nuclear Medicine & Medical Imaging
SC Radiology, Nuclear Medicine & Medical Imaging
GA X3WQ6
UT WOS:001097795500001
PM 37891502
DA 2024-03-01
ER

PT J
AU Liu, QF
   Li, JR
   Xin, BW
   Sun, YY
   Wang, XY
   Song, SL
AF Liu, Qiufang
   Li, Jiaru
   Xin, Bowen
   Sun, Yuyun
   Wang, Xiuying
   Song, Shaoli
TI Preoperative <SUP>18</SUP>F-FDG PET/CT radiomics analysis for predicting HER2 expression and prognosis in gastric cancer
SO QUANTITATIVE IMAGING IN MEDICINE AND SURGERY
LA English
DT Article
DE F-18-FDG PET/CT; gastric cancer (GC); human epidermal growth factor receptor 2 (HER2) expression; machine learning; prognosis
ID chemotherapy; parameters
AB Background: We aimed to establish and validate 2 machine learning models using F-18-flurodeoxyglucose positron emission tomography/computed tomography (18F-FDG PET/CT) radiomic features to predict human epidermal growth factor receptor 2 (HER2) expression and prognosis in gastric cancer (GC) patients. Methods: We retrospectively enrolled 90 patients diagnosed with GC, including their clinical information and the F-18-FDG PET/CT images. Patients were allocated to a training cohort of 72 patients and an independent validation cohort (IVC) of 18 patients. There were 2,100 radiomic features extracted from the F-18-FDG PET/ CT scans. A sequential combination of multivariate and univariate feature selection was applied, including sequential forward selection and a redundancy- based analysis. The justification of the model performance was conducted by cross-validation analysis on the training set and an independent validation analysis. Results: The machine learning models were developed using a balanced bagging approach for HER2 expression prediction and prognosis prediction, which differentiated HER2 positive expression from negative expression in the IVC with an area under the receiver operating characteristic curve (AUC) of 0.72, sensitivity of 0.85, and specificity of 0.80. The IVC for prognosis prediction achieved an AUC of 0.75, sensitivity of 0.82, and specificity of 0.71. We also conducted a reasonable interpretation for the selected features in each classification task from multiple aspects, including normalized feature importance analysis and statistical correlation analysis with the clinical features that were defaulted to be effective. Conclusions: F-18-FDG PET/ CT radiomics analysis with a machine learning model provides a quantitative, efficient, and objective mechanism for predicting HER2 expression and prognosis in GC patients.
C1 [Liu, Qiufang; Sun, Yuyun; Song, Shaoli] Fudan Univ, Shanghai Canc Ctr, Dept Nucl Med, Shanghai, Peoples R China.
   [Liu, Qiufang; Sun, Yuyun; Song, Shaoli] Fudan Univ, Shanghai Med Coll, Dept Oncol, Shanghai, Peoples R China.
   [Li, Jiaru; Wang, Xiuying] Univ Sydney, Sch Comp Sci, Sydney, NSW, Australia.
   [Xin, Bowen] Commonwealth Sci & Ind Res Org CSIRO, Australian E Hlth Res Ctr, Sydney, NSW, Australia.
C3 Fudan University; Fudan University; University of Sydney; Commonwealth Scientific & Industrial Research Organisation (CSIRO)
RP Song, SL (corresponding author), Fudan Univ, Shanghai Canc Ctr, Dept Nucl Med, 270 Dongan Rd, Shanghai 200032, Peoples R China.; Wang, XY (corresponding author), Univ Sydney, Sch Comp Sci, Bldg J12-1 Cleveland St, Sydney, NSW 2006, Australia.
EM xiu.wang@sydney.edu.au; shaoli-song@163.com
FU National Natural Science Foundation of China [82001866, 81971648]; Shanghai Sailing Program [20YF1408400]
CR Alexopoulos EC, 2010, HIPPOKRATIA, V14, P23
   Amin MB, 2017, AJCC CANC STAGING MA, V0, P0, DOI DOI 10.1007/978-3-319-40618-3
   Attanasio S, 2020, QUANT IMAG MED SURG, V10, P1650, DOI 10.21037/qims.2020.03.10
   Banerji U, 2019, LANCET ONCOL, V20, P1124, DOI 10.1016/S1470-2045(19)30328-6
   Bang YJ, 2010, LANCET, V376, P687, DOI 10.1016/S0140-6736(10)61121-X
   Bi WL, 2019, CA-CANCER J CLIN, V69, P127, DOI 10.3322/caac.21552
   Chen RH, 2016, J NUCL MED, V57, P1040, DOI 10.2967/jnumed.115.171165
   Cheong JH, 2018, LANCET ONCOL, V19, P629, DOI 10.1016/S1470-2045(18)30108-6
   Coccolini F, 2018, INT J SURG, V51, P120, DOI 10.1016/j.ijsu.2018.01.008
   Findlay JM, 2019, EUR RADIOL, V29, P2490, DOI 10.1007/s00330-018-5904-2
   GBD 2017 Disease and Injury Incidence and Prevalence Collaborators, 2018, LANCET, V392, P1789, DOI 10.1016/S0140-6736(18)32279-7
   Hirsch FR, 2017, LANCET, V389, P299, DOI 10.1016/S0140-6736(16)30958-8
   Huang YQ, 2016, J CLIN ONCOL, V34, P2157, DOI 10.1200/JCO.2015.65.9128
   Jemal A, 2011, CA-CANCER J CLIN, V61, P134, DOI 10.3322/caac.20115
   Jiang Y, 2020, ANN ONCOL, V31, P760, DOI 10.1016/j.annonc.2020.03.295
   Jiang YM, 2019, FRONT ONCOL, V9, P0, DOI 10.3389/fonc.2019.00340
   Jiang YM, 2017, JAMA SURG, V152, P0, DOI 10.1001/jamasurg.2017.1087
   Jiang YM, 2018, ANN SURG, V267, P504, DOI 10.1097/SLA.0000000000002116
   Kim SJ, 2016, J NUCL MED, V57, P544, DOI 10.2967/jnumed.115.163295
   Lambin P, 2017, NAT REV CLIN ONCOL, V14, P749, DOI 10.1038/nrclinonc.2017.141
   Lambin P, 2012, EUR J CANCER, V48, P441, DOI 10.1016/j.ejca.2011.11.036
   Li YX, 2020, CHINESE J CANCER RES, V32, P62, DOI 10.21147/j.issn.1000-9604.2020.01.08
   Liu SL, 2020, EUR RADIOL, V30, P239, DOI 10.1007/s00330-019-06368-5
   Marcus C, 2017, PET CLIN, V12, P437, DOI 10.1016/j.cpet.2017.05.004
   Meric-Bernstam F, 2019, CLIN CANCER RES, V25, P2033, DOI 10.1158/1078-0432.CCR-18-2275
   Moulin P, 2009, ESSENTIAL GUIDE TO IMAGE PROCESSING, V0, P123, DOI 10.1016/B978-0-12-374457-9.00006-8
   Noh SH, 2014, LANCET ONCOL, V15, P1389, DOI 10.1016/S1470-2045(14)70473-5
   Oh DY, 2020, NAT REV CLIN ONCOL, V17, P33, DOI 10.1038/s41571-019-0268-3
   Paoletti X, 2010, JAMA-J AM MED ASSOC, V303, P1729, DOI 10.1001/jama.2010.534
   Park JS, 2018, GASTRIC CANCER, V21, P213, DOI 10.1007/s10120-017-0739-0
   Perlaza P, 2018, CLIN NUCL MED, V43, P402, DOI 10.1097/RLU.0000000000002028
   Ribeiro MT, 2016, KDD16: PROCEEDINGS OF THE 22ND ACM SIGKDD INTERNATIONAL CONFERENCE ON KNOWLEDGE DISCOVERY AND DATA MINING, V0, PP1135, DOI 10.1145/2939672.2939778
   Rossi G, 2021, CANCER RES, V81, P724, DOI 10.1158/0008-5472.CAN-20-0999
   Roviello G, 2021, GASTRIC CANCER, V24, P765, DOI 10.1007/s10120-021-01182-9
   Sun XL, 2018, SCI TRANSL MED, V10, P0, DOI 10.1126/scitranslmed.aan8840
   van Griethuysen JJM, 2017, CANCER RES, V77, PE104, DOI 10.1158/0008-5472.CAN-17-0339
   Verma V, 2017, JNCI-J NATL CANCER I, V109, P0, DOI 10.1093/jnci/djx055
   Wang N, 2020, CANCER MANAG RES, V12, P1211, DOI 10.2147/CMAR.S230138
   Yushkevich PA, 2006, NEUROIMAGE, V31, P1116, DOI 10.1016/j.neuroimage.2006.01.015
   Zhu XQ, 2018, MOL ONCOL, V12, P1871, DOI 10.1002/1878-0261.12351
   Zhu YJ, 2021, QUANT IMAG MED SURG, V11, P328, DOI 10.21037/qims-20-246
   Zwanenburg A, 1900, DOI 10.48550/ARXIV.1612.07003, V0, P0
NR 42
TC 2
Z9 2
U1 0
U2 2
PU AME PUBLISHING COMPANY
PI SHATIN
PA FLAT-RM C 16F, KINGS WING PLAZA 1, NO 3 KWAN ST, SHATIN, HONG KONG 00000, PEOPLES R CHINA
SN 2223-4292
EI 2223-4306
J9 QUANT IMAG MED SURG
JI Quant. Imaging Med. Surg.
PD MAR 15
PY 2023
VL 13
IS 3
BP 1537
EP 1549
DI 10.21037/qims-22-148
PG 13
WC Radiology, Nuclear Medicine & Medical Imaging
SC Radiology, Nuclear Medicine & Medical Imaging
GA N3KY7
UT WOS:001036054600001
PM 36915308
DA 2024-03-01
ER

PT J
AU Wang, M
   Mei, T
   Gong, YL
AF Wang, Min
   Mei, Ting
   Gong, Youling
TI The quality and clinical translation of radiomics studies based on MRI for predicting Ki-67 levels in patients with breast cancer
SO BRITISH JOURNAL OF RADIOLOGY
LA English
DT Review
ID international expert consensus; primary therapy; neoadjuvant chemotherapy; dce-mri; preoperative prediction; radiogenomics; highlights; phenotypes; subtypes; women
AB Objective: To evaluate the methodological quality of radiomics literature predicting Ki- 67 levels based on MRI in patients with breast cancer (BC) and to propose suggestions for clinical translation. Methods: In this review, we searched PubMed, Embase, and Web of Science for studies published on radiomics in patients with BC. We evaluated the methodological quality of the studies using the Radiomics Quality Score (RQS). The Cochrane Collaboration's software (RevMan 5.4), Meta- DiSc (v. 1.4) and IBM SPSS (v. 26.0) were used for all statistical analyses. Results: Eighteen studies met our inclusion criteria, and the average RQS was 10.17 (standard deviation [SD]: 3.54). None of these studies incorporated any of the following items: a phantom study on all scanners, cut-off analyses, prospective study, cost-effectiveness anal-ysis, or open science and data. In the meta-analysis, it showed apparent diffusion coefficient (ADC) played a better role to predict Ki- 67 level than dynamic contrast -enhanced (DCE) MRI in the radiomics, with the pooled area under the curve (AUC) of 0.969. Conclusion: Ki- 67 index is a common tumor biomarker with high clinical value. Radiomics is an ever-growing quantitative data-mining method helping predict tumor biomarkers from medical images. However, the quality of the reviewed studies evaluated by the RQS was not so satisfactory and there are ample opportunities for improvement. Open science and data, external valida-tion, phantom study, publicly open radiomics database and standardization in the radiomics practice are what researchers should pay more attention to in the future. Advances in knowledge: The RQS tool considered the radiomics used to predict the Ki- 67 level was of poor quality. ADC performed better than DCE in radiomic prediction. We propose some measures to facilitate the clinical translation of radiomics.
C1 [Gong, Youling] Sichuan Univ, Canc Ctr, Div Thorac Tumor Multidisciplinary Treatment, Chengdu, Peoples R China.
   Sichuan Univ, West China Hosp, State Key Lab Biotherapy, Chengdu, Peoples R China.
C3 Sichuan University; Sichuan University
RP Gong, YL (corresponding author), Sichuan Univ, Canc Ctr, Div Thorac Tumor Multidisciplinary Treatment, Chengdu, Peoples R China.
EM drgongyouling@hotmail.com
CR Ab Mumin N, 2022, ACAD RADIOL, V29, PS89, DOI 10.1016/j.acra.2021.07.017
   Berg WA, 2012, JAMA-J AM MED ASSOC, V307, P1394, DOI 10.1001/jama.2012.388
   Boros M, 2017, APPL IMMUNOHISTO M M, V25, P338, DOI 10.1097/PAI.0000000000000315
   Bustreo S, 2016, BREAST CANCER RES TR, V157, P363, DOI 10.1007/s10549-016-3817-9
   Castaldo R, 2022, DIAGNOSTICS, V12, P0, DOI 10.3390/diagnostics12020499
   Catalano OA, 2017, BRIT J CANCER, V116, P893, DOI 10.1038/bjc.2017.26
   Chen JH, 2011, RADIOLOGY, V261, P735, DOI 10.1148/radiol.11110814
   Chen XY, 2017, FUTURE ONCOL, V13, P843, DOI 10.2217/fon-2016-0420
   Chetan MR, 2021, EUR RADIOL, V31, P1049, DOI 10.1007/s00330-020-07141-9
   Clark K, 2013, J DIGIT IMAGING, V26, P1045, DOI 10.1007/s10278-013-9622-7
   Coates AS, 2015, ANN ONCOL, V26, P1533, DOI 10.1093/annonc/mdv221
   Conti A, 2021, SEMIN CANCER BIOL, V72, P238, DOI 10.1016/j.semcancer.2020.04.002
   Curigliano G, 2017, ANN ONCOL, V28, P1700, DOI 10.1093/annonc/mdx308
   Davey MG, 2021, EUR J RADIOL, V144, P0, DOI 10.1016/j.ejrad.2021.109996
   De Rosa Filippo, 2022, PATHOL RES PRACT, V232, P153748, DOI 10.1016/j.prp.2021.153748
   Fan M, 2020, IEEE J BIOMED HEALTH, V24, P1632, DOI 10.1109/JBHI.2019.2956351
   Fan M, 2017, EUR J RADIOL, V94, P140, DOI 10.1016/j.ejrad.2017.06.019
   Foy JJ, 2018, J MED IMAGING, V5, P0, DOI 10.1117/1.JMI.5.4.044505
   Gillies RJ, 2016, RADIOLOGY, V278, P563, DOI 10.1148/radiol.2015151169
   Goldhirsch A, 2013, ANN ONCOL, V24, P2206, DOI 10.1093/annonc/mdt303
   Goldhirsch A, 2011, ANN ONCOL, V22, P1736, DOI 10.1093/annonc/mdr304
   Holli-Helenius K, 2017, BMC MED IMAGING, V17, P0, DOI 10.1186/s12880-017-0239-z
   Inwald EC, 2013, BREAST CANCER RES TR, V139, P539, DOI 10.1007/s10549-013-2560-8
   Jiang T, 2022, MOL IMAGING BIOL, V24, P550, DOI 10.1007/s11307-021-01695-w
   Kayadibi Y, 2022, ACAD RADIOL, V29, PS116, DOI 10.1016/j.acra.2021.02.001
   Kuo MD, 2014, RADIOLOGY, V270, P320, DOI 10.1148/radiol.13132195
   Lambin P, 2017, NAT REV CLIN ONCOL, V14, P749, DOI 10.1038/nrclinonc.2017.141
   Li H, 2016, NPJ BREAST CANCER, V2, P0, DOI 10.1038/npjbcancer.2016.12
   Liang CS, 2018, ACAD RADIOL, V25, P1111, DOI 10.1016/j.acra.2018.01.006
   Liu WX, 2021, ACAD RADIOL, V28, PE44, DOI 10.1016/j.acra.2020.02.006
   McShane LM, 2005, JNCI-J NATL CANCER I, V97, P1180, DOI 10.1093/jnci/dji237
   Monti S, 2018, CONTRAST MEDIA MOL I, V0, P0, DOI DOI 10.1155/2018/5076269
   Mori N, 2015, RADIOLOGY, V274, P66, DOI 10.1148/radiol.14140283
   Park JE, 2020, EUR RADIOL, V30, P523, DOI 10.1007/s00330-019-06360-z
   Pinker K, 2018, RADIOLOGY, V287, P732, DOI 10.1148/radiol.2018172171
   Rai R, 2020, MED PHYS, V47, P3054, DOI 10.1002/mp.14173
   Saha A, 2018, BRIT J CANCER, V119, P508, DOI 10.1038/s41416-018-0185-8
   Sanduleanu S, 2018, RADIOTHER ONCOL, V127, P349, DOI 10.1016/j.radonc.2018.03.033
   Sollini M, 2019, EUR J NUCL MED MOL I, V46, P2656, DOI 10.1007/s00259-019-04372-x
   Stanzione A, 2020, EUR J RADIOL, V129, P0, DOI 10.1016/j.ejrad.2020.109095
   Sung H, 2021, CA-CANCER J CLIN, V71, P209, DOI 10.3322/caac.21660
   Tian YJ, 2016, PLOS ONE, V11, P0, DOI 10.1371/journal.pone.0158891
   Umutlu L, 2021, CANCERS, V13, P0, DOI 10.3390/cancers13122928
   Urruticoechea A, 2005, J CLIN ONCOL, V23, P7212, DOI 10.1200/JCO.2005.07.501
   Vallières M, 2018, J NUCL MED, V59, P189, DOI 10.2967/jnumed.117.200501
   Wei DM, 2018, RESP RES, V19, P0, DOI 10.1186/s12931-018-0843-7
   Yerushalmi R, 2010, LANCET ONCOL, V11, P174, DOI 10.1016/S1470-2045(09)70262-1
   Zhang Y, 2020, RADIOL MED, V125, P109, DOI 10.1007/s11547-019-01100-1
   Zhong JY, 2021, EUR RADIOL, V31, P1526, DOI 10.1007/s00330-020-07221-w
   Zhou XY, 2020, PHYS ENG SCI MED, V43, P517, DOI 10.1007/s13246-020-00852-9
   Zwanenburg A, 2020, RADIOLOGY, V295, P328, DOI 10.1148/radiol.2020191145
NR 51
TC 0
Z9 0
U1 1
U2 1
PU BRITISH INST RADIOLOGY
PI LONDON
PA 48-50 ST JOHN ST, LONDON, ENGLAND
SN 0007-1285
EI 1748-880X
J9 BRIT J RADIOL
JI Br. J. Radiol.
PD OCT 1
PY 2023
VL 96
IS 1150
BP 
EP 
DI 10.1259/bjr.20230172
PG 11
WC Radiology, Nuclear Medicine & Medical Imaging
SC Radiology, Nuclear Medicine & Medical Imaging
GA Y9XG1
UT WOS:001108710700014
PM 37724784
DA 2024-03-01
ER

PT J
AU Lee, J
   Jeon, J
   Hong, Y
   Jeong, D
   Jang, Y
   Jeon, B
   Baek, HJ
   Cho, E
   Shim, H
   Chang, HJ
AF Lee, Jina
   Jeon, Jaeik
   Hong, Youngtaek
   Jeong, Dawun
   Jang, Yeonggul
   Jeon, Byunghwan
   Baek, Hye Jin
   Cho, Eun
   Shim, Hackjoon
   Chang, Hyuk-Jae
TI Generative adversarial network with radiomic feature reproducibility analysis for computed tomography denoising
SO COMPUTERS IN BIOLOGY AND MEDICINE
LA English
DT Article; Early Access
DE Medical image denoising; Generative adversarial networks; Radiomics; Parameter tuning
ID low-dose ct; neural-network; noise
AB Background: Most computed tomography (CT) denoising algorithms have been evaluated using image quality analysis (IQA) methods developed for natural image, which do not adequately capture the texture details in medical imaging. Radiomics is an emerging image analysis technique that extracts texture information to provide a more objective basis for medical imaging diagnostics, overcoming the subjective nature of traditional methods. By utilizing the difficulty of reproducing radiomics features under different imaging protocols, we can more accurately evaluate the performance of CT denoising algorithms. Method: We introduced radiomic feature reproducibility analysis as an evaluation metric for a denoising algorithm. Also, we proposed a low-dose CT denoising method based on a generative adversarial network (GAN), which outperformed well-known CT denoising methods. Results: Although the proposed model produced excellent results visually, the traditional image assessment metrics such as peak signal-to-noise ratio and structural similarity failed to show distinctive performance dif-ferences between the proposed method and the conventional ones. However, radiomic feature reproducibility analysis provided a distinctive assessment of the CT denoising performance. Furthermore, radiomic feature reproducibility analysis allowed fine-tuning of the hyper-parameters of the GAN. Conclusion: We demonstrated that the well-tuned GAN architecture outperforms the well-known CT denoising methods. Our study is the first to introduce radiomics reproducibility analysis as an evaluation metric for CT denoising. We look forward that the study may bridge the gap between traditional objective and subjective evaluations in the clinical medical imaging field.
C1 [Lee, Jina; Jeon, Jaeik; Hong, Youngtaek; Jeong, Dawun; Jang, Yeonggul; Shim, Hackjoon; Chang, Hyuk-Jae] Yonsei Univ, Coll Med, CONNECT AI Res Ctr, Seoul 03764, South Korea.
   [Lee, Jina; Jeong, Dawun; Jang, Yeonggul] Yonsei Univ, Brain Korea 21 PLUS Project Med Sci, Seoul 03722, South Korea.
   [Jeon, Byunghwan] Hankuk Univ Foreign Studies, Div Comp Engn, Yongin 17035, South Korea.
   [Hong, Youngtaek] Ontact Hlth, Seoul 03764, South Korea.
   [Baek, Hye Jin; Cho, Eun] Gyeongsang Natl Univ, Changwon Hosp, Sch Med, Dept Radiol, Chang Won 51472, South Korea.
   [Chang, Hyuk-Jae] Yonsei Univ, Severance Cardiovasc Hosp, Coll Med, Div Cardiol, Seoul 03722, South Korea.
C3 Yonsei University; Yonsei University Health System; Yonsei University; Hankuk University Foreign Studies; Gyeongsang National University; Yonsei University; Yonsei University Health System
RP Hong, Y (corresponding author), Yonsei Univ, Coll Med, CONNECT AI Res Ctr, Seoul 03764, South Korea.
EM hyt0205@gmail.com
FU Korea Medical Device Development Fund - Korea government (the Ministry of Science and ICT); Korea Medical Device Development Fund - Korea government (the Ministry of Science and ICT, the Ministry of Trade, Industry and Energy, the Ministry of Health & Welfare, the Ministry of Food and Drug Safety) [202016B02]
CR Arjovsky M, 2017, PR MACH LEARN RES, V70, P0
   Bagher-Ebadian H, 2017, MED PHYS, V44, P1755, DOI 10.1002/mp.12188
   Berenguer R, 2018, RADIOLOGY, V288, P407, DOI 10.1148/radiol.2018172361
   Berrington de González A, 2004, LANCET, V363, P345, DOI 10.1016/S0140-6736(04)15433-0
   Blundell C, 2015, PR MACH LEARN RES, V37, P1613
   Chen H, 2017, IEEE T MED IMAGING, V36, P2524, DOI 10.1109/TMI.2017.2715284
   Chen H, 2017, BIOMED OPT EXPRESS, V8, P679, DOI 10.1364/BOE.8.000679
   Chen JH, 2022, PHYS MEDICA, V98, P11, DOI 10.1016/j.ejmp.2022.04.008
   Chen JH, 2021, PHYS MED BIOL, V66, P0, DOI 10.1088/1361-6560/ac16c0
   Choe J, 2019, RADIOLOGY, V292, P365, DOI 10.1148/radiol.2019181960
   Dabov K, 2007, IEEE T IMAGE PROCESS, V16, P2080, DOI 10.1109/TIP.2007.901238
   Dudgeon DE, 1984, MULTIDIMENSIONAL DIG, V0, P0
   Fan FL, 2020, IEEE T MED IMAGING, V39, P2035, DOI 10.1109/TMI.2019.2963248
   Fleischmann D, 2011, EUR RADIOL, V21, P510, DOI 10.1007/s00330-011-2056-z
   Fu L, 2017, IEEE T MED IMAGING, V36, P707, DOI 10.1109/TMI.2016.2627004
   Fumene Feruglio P, 2010, PHYS MED BIOL, V55, P5401, DOI 10.1088/0031-9155/55/18/009
   Gal Y, 2017, ARXIV, V0, P0
   Gal Y, 2016, PR MACH LEARN RES, V48, P0
   Gillies RJ, 2016, RADIOLOGY, V278, P563, DOI 10.1148/radiol.2015151169
   Goo HW, 2012, KOREAN J RADIOL, V13, P1, DOI 10.3348/kjr.2012.13.1.1
   Goodfellow I, 2014, COMMUN ACM, V27, P1, DOI 10.1145/3422622
   He KM, 2015, IEEE I CONF COMP VIS, V0, PP1026, DOI 10.1109/ICCV.2015.123
   Hu J, 2020, PROC CVPR IEEE, V42, P2011, DOI 10.1109/CVPR.2018.00745
   Kang D, 2013, PROC SPIE, V8669, P0, DOI 10.1117/12.2006907
   Kang E, 2017, ARXIV, V0, P0
   Kang E, 2018, IEEE T MED IMAGING, V37, P1358, DOI 10.1109/TMI.2018.2823756
   Kang E, 2017, MED PHYS, V44, Pe360, DOI 10.1002/mp.12344
   Kingma DP, 2014, INT C LEARN REPR, V0, PPARXIV:1412.6980, DOI 10.48550/arXiv.1412.6980
   Lambin P, 2017, NAT REV CLIN ONCOL, V14, P749, DOI 10.1038/nrclinonc.2017.141
   Laves MH, 2020, LECT NOTES COMPUT SC, V12443, P81, DOI 10.1007/978-3-030-60365-6_9
   Ledig C, 2017, PROC CVPR IEEE, V0, PP105, DOI 10.1109/CVPR.2017.19
   Lee Seul Bi, 2021, INVEST RADIOL, V0, P0
   Li M, 2020, IEEE T MED IMAGING, V39, P2289, DOI 10.1109/TMI.2020.2968472
   LIN LI, 1989, BIOMETRICS, V45, P255, DOI 10.2307/2532051
   Lin P, 2020, CANCER IMAGING, V20, P0, DOI 10.1186/s40644-019-0283-8
   Ma YJ, 2020, IEEE ACCESS, V8, P67519, DOI 10.1109/ACCESS.2020.2986388
   Maas AL, 2013, P INT C MACHINE LEAR, V0, P3
   Oikonomou EK, 2020, CARDIOVASC RES, V116, P2040, DOI 10.1093/cvr/cvaa021
   Park CM, 2019, RADIOLOGY, V292, P374, DOI 10.1148/radiol.2019191154
   Park HS, 2019, IEEE ACCESS, V7, P110414, DOI 10.1109/ACCESS.2019.2934178
   Peerlings J, 2019, SCI REP-UK, V9, P0, DOI 10.1038/s41598-019-41344-5
   Rizzo Stefania, 2018, EUR RADIOL EXP, V2, P36, DOI 10.1186/s41747-018-0068-z
   Roy AG, 2018, LECT NOTES COMPUT SC, V11070, P421, DOI 10.1007/978-3-030-00928-1_48
   RUMELHART DE, 1986, NATURE, V323, P533, DOI 10.1038/323533a0
   Salakhutdinov RR, 2012, ARXIV PREPRINT ARXIV, V0, P0
   Sheng K, 2014, MED PHYS, V41, P0, DOI 10.1118/1.4894714
   Srivastava N, 2014, J MACH LEARN RES, V15, P1929
   Ulyanov D, 2018, PROC CVPR IEEE, V0, PP9446, DOI 10.1109/CVPR.2018.00984
   van Griethuysen JJM, 2017, CANCER RES, V77, PE104, DOI 10.1158/0008-5472.CAN-17-0339
   Wang G, 2018, IEEE T MED IMAGING, V37, P1289, DOI 10.1109/TMI.2018.2833635
   Wang G, 2016, IEEE ACCESS, V4, P8914, DOI 10.1109/ACCESS.2016.2624938
   Wang XP, 2018, IDEAS HIST MOD CHINA, V19, P1, DOI 10.1163/9789004385580_002
   Wang Z, 2003, CONF REC ASILOMAR C, V0, P1398
   Wang Z, 2004, IEEE T IMAGE PROCESS, V13, P600, DOI 10.1109/TIP.2003.819861
   Wolterink JM, 2017, IEEE T MED IMAGING, V36, P2536, DOI 10.1109/TMI.2017.2708987
   Wu P, 2021, ARXIV, V0, P0
   Xu PP, 2021, CIRC-CARDIOVASC IMAG, V14, P256, DOI 10.1161/CIRCIMAGING.120.011747
   Yamashita R, 2020, EUR RADIOL, V30, P195, DOI 10.1007/s00330-019-06381-8
   Yang QS, 2018, IEEE T MED IMAGING, V37, P1348, DOI 10.1109/TMI.2018.2827462
   Yang W, 2017, IEEE ACCESS, V5, P24698, DOI 10.1109/ACCESS.2017.2766438
   Yang WM, 2019, IEEE T MULTIMEDIA, V21, P3106, DOI 10.1109/TMM.2019.2919431
   Yi X, 2018, J DIGIT IMAGING, V31, P655, DOI 10.1007/s10278-018-0056-0
   Yin ZX, 2021, SYMMETRY-BASEL, V13, P0, DOI 10.3390/sym13010126
   You CY, 2020, IEEE T MED IMAGING, V39, P188, DOI 10.1109/TMI.2019.2922960
   You CY, 2018, IEEE ACCESS, V6, P41839, DOI 10.1109/ACCESS.2018.2858196
   Zhao BS, 2016, SCI REP-UK, V6, P0, DOI 10.1038/srep23428
NR 67
TC 1
Z9 1
U1 9
U2 13
PU PERGAMON-ELSEVIER SCIENCE LTD
PI OXFORD
PA THE BOULEVARD, LANGFORD LANE, KIDLINGTON, OXFORD OX5 1GB, ENGLAND
SN 0010-4825
EI 1879-0534
J9 COMPUT BIOL MED
JI Comput. Biol. Med.
PD 2023 JUN
PY 2023
VL 159
IS 
BP 
EP 
DI 10.1016/j.compbiomed.2023.106931
EA APR 2023
PG 12
WC Biology; Computer Science, Interdisciplinary Applications; Engineering, Biomedical; Mathematical & Computational Biology
SC Life Sciences & Biomedicine - Other Topics; Computer Science; Engineering; Mathematical & Computational Biology
GA G9WO5
UT WOS:000992575500001
PM 37116238
DA 2024-03-01
ER

PT J
AU Foreman, SC
   Llorián-Salvador, O
   David, DE
   Rösner, VKN
   Rischewski, JF
   Feuerriegel, GC
   Kramp, DW
   Luiken, I
   Lohse, AK
   Kiefer, J
   Mogler, C
   Knebel, C
   Jung, M
   Andrade-Navarro, MA
   Rost, B
   Combs, SE
   Makowski, MR
   Woertler, K
   Peeken, JC
   Gersing, AS
AF Foreman, Sarah C.
   Llorian-Salvador, Oscar
   David, Diana E.
   Roesner, Verena K. N.
   Rischewski, Jon F.
   Feuerriegel, Georg C.
   Kramp, Daniel W.
   Luiken, Ina
   Lohse, Ann-Kathrin
   Kiefer, Jurij
   Mogler, Carolin
   Knebel, Carolin
   Jung, Matthias
   Andrade-Navarro, Miguel A.
   Rost, Burkhard
   Combs, Stephanie E.
   Makowski, Marcus R.
   Woertler, Klaus
   Peeken, Jan C.
   Gersing, Alexandra S.
TI Development and Evaluation of MR-Based Radiogenomic Models to Differentiate Atypical Lipomatous Tumors from Lipomas
SO CANCERS
LA English
DT Article
DE radiomics; machine learning; soft-tissue sarcomas; radiology; MRI
ID soft-tissue tumors; liposarcoma; diagnosis; extremity; mdm2; classification; amplification; management; features; update
AB Background: The aim of this study was to develop and validate radiogenomic models to predict the MDM2 gene amplification status and differentiate between ALTs and lipomas on preoperative MR images. Methods: MR images were obtained in 257 patients diagnosed with ALTs (n = 65) or lipomas (n = 192) using histology and the MDM2 gene analysis as a reference standard. The protocols included T2-, T1-, and fat-suppressed contrast-enhanced T1-weighted sequences. Additionally, 50 patients were obtained from a different hospital for external testing. Radiomic features were selected using mRMR. Using repeated nested cross-validation, the machine-learning models were trained on radiomic features and demographic information. For comparison, the external test set was evaluated by three radiology residents and one attending radiologist. Results: A LASSO classifier trained on radiomic features from all sequences performed best, with an AUC of 0.88, 70% sensitivity, 81% specificity, and 76% accuracy. In comparison, the radiology residents achieved 60-70% accuracy, 55-80% sensitivity, and 63-77% specificity, while the attending radiologist achieved 90% accuracy, 96% sensitivity, and 87% specificity. Conclusion: A radiogenomic model combining features from multiple MR sequences showed the best performance in predicting the MDM2 gene amplification status. The model showed a higher accuracy compared to the radiology residents, though lower compared to the attending radiologist.
C1 [Foreman, Sarah C.; Roesner, Verena K. N.; Feuerriegel, Georg C.; Kramp, Daniel W.; Luiken, Ina; Makowski, Marcus R.; Woertler, Klaus] Tech Univ Munich, Dept Radiol, Klinikum Rechts Isar, Ismaninger Str 22, D-81675 Munich, Germany.
   [Llorian-Salvador, Oscar; Combs, Stephanie E.; Peeken, Jan C.] Tech Univ Munich, Dept Radiat Oncol, Klinikum Rechts Isar, Ismaninger Str 22, D-81675 Munich, Germany.
   [Llorian-Salvador, Oscar; David, Diana E.; Rost, Burkhard] Tech Univ Munich, Dept Informat Bioinformat & Computat Biol i12, Boltzmannstr 3, D-85748 Munich, Germany.
   [Llorian-Salvador, Oscar; Andrade-Navarro, Miguel A.] Johannes Gutenberg Univ Mainz, Inst Organism & Mol Evolut, Hanns Dieter Husch Weg 15, D-55128 Mainz, Germany.
   [Rischewski, Jon F.; Gersing, Alexandra S.] Univ Hosp Munich LMU, Dept Diagnost & Intervent Neuroradiol, Marchioninistr 15, D-81377 Munich, Germany.
   [Lohse, Ann-Kathrin] Univ Hosp Munich LMU, Dept Radiol, Marchioninistr 15, D-81377 Munich, Germany.
   [Kiefer, Jurij] Univ Freiburg, Univ Hosp Freiburg, Dept Plast Surg, Hugstetterstr 55, D-79106 Freiburg, Germany.
   [Mogler, Carolin] Tech Univ Munich, Inst Pathol, Klinikum Rechts Isar, Ismaninger Str 22, D-81675 Munich, Germany.
   [Knebel, Carolin] Tech Univ Munich, Dept Orthoped & Sport Orthoped, Klinikum Rechts Isar, Ismaninger Str 22, D-81675 Munich, Germany.
   [Jung, Matthias] Univ Freiburg, Univ Hosp Freiburg, Dept Radiol, Hugstetterstr 55, D-79106 Freiburg, Germany.
   [Peeken, Jan C.] Deutsch Forschungszentrum Julich Umwelt & Gesundh, Inst Radiat Med Neuherberg, Helmholtz Zentrum Munchen, D-85764 Munich, Germany.
   [Peeken, Jan C.] Deutsch Konsortium Translationale Krebsforschung, Partner Site Munich, D-69120 Heidelberg, Germany.
C3 Technical University of Munich; Technical University of Munich; Technical University of Munich; Johannes Gutenberg University of Mainz; University of Munich; University of Munich; University of Freiburg; Technical University of Munich; Technical University of Munich; University of Freiburg; Helmholtz Association; Helmholtz-Center Munich - German Research Center for Environmental Health
RP Foreman, SC (corresponding author), Tech Univ Munich, Dept Radiol, Klinikum Rechts Isar, Ismaninger Str 22, D-81675 Munich, Germany.
EM sarah.foreman@tum.de
FU German Society of Musculoskeletal Radiology (Deutsche Gesellschaft fur muskuloskelettale Radiologie; DGMSR); European Society of Musculoskeletal Radiology (ESSR); Munich Clinician Scientist Program (MCSP) of the University of Munich (LMU) [ACS-10]; Clinician Scientist Program (KKF) at Technische Universitaet Muenchen (TUM) [H-03]
CR Bassett MD, 2005, CANCER-AM CANCER SOC, V103, P409, DOI 10.1002/cncr.20779
   Bidault F, 2009, EUR J RADIOL, V72, P22, DOI 10.1016/j.ejrad.2009.05.025
   Brisson M, 2013, SKELETAL RADIOL, V42, P635, DOI 10.1007/s00256-012-1517-z
   Cay N, 2022, JPN J RADIOL, V40, P951, DOI 10.1007/s11604-022-01278-x
   Choi KY, 2020, AM J SURG, V219, P823, DOI 10.1016/j.amjsurg.2020.01.046
   Crombé A, 2020, EUR J RADIOL, V132, P0, DOI 10.1016/j.ejrad.2020.109283
   Dalal KM, 2008, J SURG ONCOL, V97, P298, DOI 10.1002/jso.20975
   De Schepper AM, 2000, EUR RADIOL, V10, P213, DOI 10.1007/s003300050037
   EVANS HL, 1979, CANCER, V43, P574, DOI 10.1002/1097-0142(197902)43:2<574::AID-CNCR2820430226>3.0.CO;2-7
   Fletcher CDM, 2006, HISTOPATHOLOGY, V48, P3, DOI 10.1111/j.1365-2559.2005.02284.x
   Gitto S, 2021, INSIGHTS IMAGING, V12, P0, DOI 10.1186/s13244-021-01008-3
   Johnson CN, 2018, J AM ACAD ORTHOP SUR, V26, P779, DOI 10.5435/JAAOS-D-17-00045
   Kashima T, 2012, MODERN PATHOL, V25, P1384, DOI 10.1038/modpathol.2012.90
   Knebel C, 2019, BMC CANCER, V19, P0, DOI 10.1186/s12885-019-5524-5
   Kransdorf MJ, 2002, RADIOLOGY, V224, P99, DOI 10.1148/radiol.2241011113
   Kulkarni AS, 2019, AM J SURG PATHOL, V43, P446, DOI 10.1097/PAS.0000000000001199
   Leporq B, 2020, CANCER IMAGING, V20, P0, DOI 10.1186/s40644-020-00354-7
   MYHREJENSEN O, 1983, ACTA PATH MICRO IM A, V91, P145
   Nagano S, 2015, BMC MUSCULOSKEL DIS, V16, P0, DOI 10.1186/s12891-015-0491-8
   Nardo L, 2020, SKELETAL RADIOL, V49, P1005, DOI 10.1007/s00256-020-03372-5
   ODonnell Patrick W, 2013, SARCOMA, V2013, P982784, DOI 10.1155/2013/982784
   Ohguri T, 2003, AM J ROENTGENOL, V180, P1689, DOI 10.2214/ajr.180.6.1801689
   Peeken JC, 2021, RADIOTHER ONCOL, V164, P73, DOI 10.1016/j.radonc.2021.08.023
   Peeken JC, 2021, CANCERS, V13, P0, DOI 10.3390/cancers13081929
   Peeken Jan C, 2020, RECENT RESULTS CANCER RES, V216, P773, DOI 10.1007/978-3-030-42618-7_24
   RYDHOLM A, 1983, ACTA ORTHOP SCAND, V54, P929, DOI 10.3109/17453678308992936
   Tixier F, 2011, J NUCL MED, V52, P369, DOI 10.2967/jnumed.110.082404
   Tos APD, 2000, J PATHOL, V190, P531
   TOTTY WG, 1986, RADIOLOGY, V160, P135, DOI 10.1148/radiology.160.1.3715024
   Vilanova JC, 2007, EUR RADIOL, V17, P125, DOI 10.1007/s00330-005-0130-0
   Vos M, 2019, BRIT J SURG, V106, P1800, DOI 10.1002/bjs.11410
   WEISS SW, 1992, AM J SURG PATHOL, V16, P1051, DOI 10.1097/00000478-199211000-00003
   Zhang HY, 2010, AM J SURG PATHOL, V34, P1304, DOI 10.1097/PAS.0b013e3181e92d0b
   Zwanenburg A, 2020, RADIOLOGY, V295, P328, DOI 10.1148/radiol.2020191145
NR 34
TC 1
Z9 1
U1 1
U2 3
PU MDPI
PI BASEL
PA ST ALBAN-ANLAGE 66, CH-4052 BASEL, SWITZERLAND
SN 
EI 2072-6694
J9 CANCERS
JI Cancers
PD APR 15
PY 2023
VL 15
IS 7
BP 
EP 
DI 10.3390/cancers15072150
PG 14
WC Oncology
SC Oncology
GA D6CB6
UT WOS:000969580100001
PM 37046811
DA 2024-03-01
ER

PT J
AU Zhao, JL
   Sun, ZX
   Yu, YF
   Yuan, ZY
   Lin, Y
   Tan, YJ
   Duan, XH
   Wang, Y
   Yao, HR
   Liu, JQ
AF Zhao, Jianli
   Sun, Zhixian
   Yu, Yunfang
   Yuan, Zhongyu
   Lin, Ying
   Tan, Yujie
   Duan, Xiaohui
   Wang, Ying
   Yao, Herui
   Liu, Jieqiong
TI Radiomic and clinical data integration using machine learning predict the efficacy of anti-PD-1 antibodies-based combinational treatment in advanced breast cancer: a multicentered study
SO JOURNAL FOR IMMUNOTHERAPY OF CANCER
LA English
DT Article
DE breast neoplasms; immunotherapy; programmed cell death 1 receptor; tumor biomarkers
ID images
AB BackgroundImmune checkpoint inhibitors (ICIs)-based therapy, is regarded as one of the major breakthroughs in cancer treatment. However, it is challenging to accurately identify patients who may benefit from ICIs. Current biomarkers for predicting the efficacy of ICIs require pathological slides, and their accuracy is limited. Here we aim to develop a radiomics model that could accurately predict response of ICIs for patients with advanced breast cancer (ABC).MethodsPretreatment contrast-enhanced CT (CECT) image and clinicopathological features of 240 patients with ABC who underwent ICIs-based treatment in three academic hospitals from February 2018 to January 2022 were assigned into a training cohort and an independent validation cohort. For radiomic features extraction, CECT images of patients 1 month prior to ICIs-based therapies were first delineated with regions of interest. Data dimension reduction, feature selection and radiomics model construction were carried out with multilayer perceptron. Combined the radiomics signatures with independent clinicopathological characteristics, the model was integrated by multivariable logistic regression analysis.ResultsAmong the 240 patients, 171 from Sun Yat-sen Memorial Hospital and Sun Yat-sen University Cancer Center were evaluated as a training cohort, while other 69 from Sun Yat-sen University Cancer Center and the First Affiliated Hospital of Sun Yat-sen University were the validation cohort. The area under the curve (AUC) of radiomics model was 0.994 (95% CI: 0.988 to 1.000) in the training and 0.920 (95% CI: 0.824 to 1.000) in the validation set, respectively, which were significantly better than the performance of clinical model (0.672 for training and 0.634 for validation set). The integrated clinical-radiomics model showed increased but not statistical different predictive ability in both the training (AUC=0.997, 95% CI: 0.993 to 1.000) and validation set (AUC=0.961, 95% CI: 0.885 to 1.000) compared with the radiomics model. Furthermore, the radiomics model could divide patients under ICIs-therapies into high-risk and low-risk group with significantly different progression-free survival both in training (HR=2.705, 95% CI: 1.888 to 3.876, p<0.001) and validation set (HR=2.625, 95% CI: 1.506 to 4.574, p=0.001), respectively. Subgroup analyses showed that the radiomics model was not influenced by programmed death-ligand 1 status, tumor metastatic burden or molecular subtype.ConclusionsThis radiomics model provided an innovative and accurate way that could stratify patients with ABC who may benefit more from ICIs-based therapies.
C1 [Zhao, Jianli; Sun, Zhixian; Wang, Ying; Yao, Herui; Liu, Jieqiong] Sun Yat Sen Univ, Sun Yat Sen Mem Hosp, Guangdong Prov Key Lab Malignant Tumor Epigenet &, Guangzhou Regenerat Med & Hlth Guangdong Lab, Guangzhou, Peoples R China.
   [Zhao, Jianli; Sun, Zhixian; Wang, Ying; Yao, Herui; Liu, Jieqiong] Sun Yat Sen Univ, Sun Yat Sen Mem Hosp, Breast Tumor Ctr, Guangzhou, Peoples R China.
   [Yu, Yunfang; Tan, Yujie] Sun Yat Sen Univ, Sun Yat Sen Mem Hosp, Yat Sen Supercomp Intelligent Med Joint Res Inst, Dept Med Oncol, Guangzhou, Peoples R China.
   [Yu, Yunfang] Macau Univ Sci & Technol, Fac Med, Macau, Taipa, Peoples R China.
   [Yuan, Zhongyu] Sun Yat Sen Univ, Dept Med Oncol, Canc Ctr, Guangzhou, Peoples R China.
   [Lin, Ying] Sun Yat Sen Univ, Breast Dis Ctr, Affiliated Hosp 1, Guangzhou, Peoples R China.
   [Duan, Xiaohui] Sun Yat Sen Mem Hosp, Dept Radiol, Guangzhou, Peoples R China.
C3 Bioland Lab; Sun Yat Sen University; Sun Yat Sen University; Sun Yat Sen University; Macau University of Science & Technology; Sun Yat Sen University; Sun Yat Sen University; Sun Yat Sen University
RP Wang, Y; Yao, HR; Liu, JQ (corresponding author), Sun Yat Sen Univ, Sun Yat Sen Mem Hosp, Guangdong Prov Key Lab Malignant Tumor Epigenet &, Guangzhou Regenerat Med & Hlth Guangdong Lab, Guangzhou, Peoples R China.; Wang, Y; Yao, HR; Liu, JQ (corresponding author), Sun Yat Sen Univ, Sun Yat Sen Mem Hosp, Breast Tumor Ctr, Guangzhou, Peoples R China.
EM wangy556@mail.sysu.edu.cn; yaoherui@mail.sysu.edu.cn; liujieqiong01@163.com
FU National Natural Science Foundation of China [82072906, 82102865, 82071754, 82271793]; Guangzhou Science and Technology Plan Project [2023A03J0719, 2023A03J0722, 202206010078, 202201020574]; Sun Yat-sen Clinical Research Cultivating Program of Sun Yat-sen Memorial Hospital, Sun Yat-sen University [SYS-Q-202101, SYS-C-202003, SYS-5010-202308]; GuangDong Basic and Applied Basic Research Foundation [2023A1515012412, 2023A1515011214]
CR Alva AS, 2021, J CLIN ONCOL, V39, P2443, DOI 10.1200/JCO.20.02923
   Chen K, 2018, SCI CHINA LIFE SCI, V61, P1528, DOI 10.1007/s11427-018-9396-x
   Cortes J, 2022, NEW ENGL J MED, V387, P217, DOI 10.1056/NEJMoa2202809
   Eisenhauer EA, 2009, EUR J CANCER, V45, P228, DOI 10.1016/j.ejca.2008.10.026
   Gillies RJ, 2016, RADIOLOGY, V278, P563, DOI 10.1148/radiol.2015151169
   Gong J, 2022, ONCOIMMUNOLOGY, V11, P0, DOI 10.1080/2162402X.2022.2028962
   He BX, 2020, J IMMUNOTHER CANCER, V8, P0, DOI 10.1136/jitc-2020-000550
   Lambin P, 2017, NAT REV CLIN ONCOL, V14, P749, DOI 10.1038/nrclinonc.2017.141
   Liu JQ, 2022, NAT COMMUN, V13, P0, DOI 10.1038/s41467-022-30569-0
   Liu JQ, 2020, J IMMUNOTHER CANCER, V8, P0, DOI 10.1136/jitc-2020-000696
   Loibl S, 2019, ANN ONCOL, V30, P1279, DOI 10.1093/annonc/mdz158
   Mu W, 2020, EUR J NUCL MED MOL I, V47, P1168, DOI 10.1007/s00259-019-04625-9
   Schmid P, 2020, NEW ENGL J MED, V382, P810, DOI 10.1056/NEJMc2006684
   Su GH, 2022, J TRANSL MED, V20, P0, DOI 10.1186/s12967-022-03688-x
   Sun R, 2018, LANCET ONCOL, V19, P1180, DOI 10.1016/S1470-2045(18)30413-3
   Sung H, 2021, CA-CANCER J CLIN, V71, P209, DOI 10.3322/caac.21660
   Tolstikhin IO, 2021, NEURAL INFORMATION PROCESSING SYSTEMS, V0, PP24261, DOI 10.48550/ARXIV.2105.01601
   Trebeschi S, 2019, ANN ONCOL, V30, P998, DOI 10.1093/annonc/mdz108
   Tunali I, 2019, LUNG CANCER, V129, P75, DOI 10.1016/j.lungcan.2019.01.010
   van Griethuysen JJM, 2017, CANCER RES, V77, PE104, DOI 10.1158/0008-5472.CAN-17-0339
   Yarchoan M, 2017, NEW ENGL J MED, V377, P2500, DOI 10.1056/NEJMc1713444
   Zwanenburg A, 2020, RADIOLOGY, V295, P328, DOI 10.1148/radiol.2020191145
NR 22
TC 1
Z9 1
U1 9
U2 14
PU BMJ PUBLISHING GROUP
PI LONDON
PA BRITISH MED ASSOC HOUSE, TAVISTOCK SQUARE, LONDON WC1H 9JR, ENGLAND
SN 
EI 2051-1426
J9 J IMMUNOTHER CANCER
JI J. Immunother. Cancer
PD MAY 15
PY 2023
VL 11
IS 5
BP 
EP 
DI 10.1136/jitc-2022-006514
PG 14
WC Oncology; Immunology
SC Oncology; Immunology
GA H5DY5
UT WOS:000996179000002
PM 37217246
DA 2024-03-01
ER

PT J
AU Li, Q
   Long, XW
   Lin, Y
   Liang, R
   Li, YQ
   Ge, LY
AF Li, Qian
   Long, Xiawei
   Lin, Yan
   Liang, Rong
   Li, Yongqiang
   Ge, Lianying
TI Computed tomography radiomics signature via machine learning predicts <i>RRM2</i> and overall survival in hepatocellular carcinoma
SO JOURNAL OF GASTROINTESTINAL ONCOLOGY
LA English
DT Article; Early Access
DE Hepatocellular carcinoma (HCC); ribonucleotide reductase regulatory subunit M2 (RRM2); prediction model; radiomics
ID reductase; replication; inhibition; images
AB Background: Radiomics can be used to noninvasively predict molecular markers to address the clinical dilemma that some patients cannot accept invasive procedures. This research evaluated the prognostic significance of the expression level of ribonucleotide reductase regulatory subunit M2 (RRM2) in individuals with hepatocellular carcinoma (HCC) and established a radiomics model for predicting the RRM2 expression level. Methods: Genomic data for HCC patients and corresponding computed tomography (CT) images were accessed at The Cancer Genome Atlas (TCGA) and The Cancer Imaging Archive (TCIA), which were utilized for prognosis analysis, radiomic feature extraction and model construction, respectively. The maximum relevance minimum redundancy algorithm (mRMR) and recursive feature elimination (RFE) were used for feature selection. Following feature extraction, a logistic regression algorithm was fitted to establish a dichotomous model that predicts RRM2 gene expression. Establishment of the radiomics nomogram was carried out using the Cox regression model. Receiver operating characteristic (ROC) curve analysis was employed to assess the model performance. Clinical utility was determined by decision curve analysis (DCA). Results: High RRM2 expression acted as a risk factor for overall survival (OS) [hazard ratio (HR) =2.083, P<0.001] and was implicated in regulation of the immune response. Four optimal radiomics features were selected for prediction of RRM2 expression. A predictive nomogram was established using the clinical variables and radiomics score (RS), and the areas under the ROC curve (AUCs) of the time-dependent ROC curve of the model were 0.836, 0.757, and 0.729 for the 1-, 3-, and 5-year periods, respectively. DCA confirmed that the nomogram had good clinical usefulness. Conclusions: The RRM2 expression level in HCC can considerably affect prognosis of these patients. Expression levels of RRM2 and prognosis of HCC individuals can be predicted through radiomics features by utilizing CT scan data.
C1 [Li, Qian; Long, Xiawei; Lin, Yan; Liang, Rong; Li, Yongqiang] Guangxi Med Univ, Dept Med Oncol, Canc Hosp, Nanning, Peoples R China.
   [Ge, Lianying] Guangxi Med Univ, Dept Endoscopy, Canc Hosp, Nanning, Peoples R China.
C3 Guangxi Medical University; Guangxi Medical University
RP Ge, LY (corresponding author), Guangxi Med Univ, Dept Endoscopy, Canc Hosp, Hedi Rd 71, Nanning 530021, Peoples R China.
EM gelianying2022@163.com
FU Guangxi Medical and Health Key Discipline Construction Project
CR Abdel-Rahman MA, 2022, DIAGN PATHOL, V17, P0, DOI 10.1186/s13000-021-01174-4
   Cao XW, 2022, ANN TRANSL MED, V10, P0, DOI 10.21037/atm-22-6089
   Chabes A, 2000, J BIOL CHEM, V275, P17747, DOI 10.1074/jbc.M000799200
   Che F, 2022, WORLD J GASTROENTERO, V28, P1479, DOI 10.3748/wjg.v28.i14.1479
   Deng PZ, 2022, WORLD J GASTROENTERO, V28, P4376, DOI 10.3748/wjg.v28.i31.4376
   Díaz-González A, 2016, DIGEST DIS, V34, P597, DOI 10.1159/000445275
   El-Khoueiry AB, 2017, LANCET, V389, P2492, DOI 10.1016/S0140-6736(17)31046-2
   Gao J, 2013, BIOMATERIALS, V34, P10084, DOI 10.1016/j.biomaterials.2013.08.088
   Gao LM, 2022, FRONT ONCOL, V12, P0, DOI 10.3389/fonc.2022.818681
   Gillies RJ, 2016, RADIOLOGY, V278, P563, DOI 10.1148/radiol.2015151169
   Gu DS, 2020, J MAGN RESON IMAGING, V52, P1679, DOI 10.1002/jmri.27199
   Jemal A, 2011, CA-CANCER J CLIN, V61, P134, DOI 10.3322/caac.20115
   Jin Cheng-Yu, 2020, AGING (ALBANY NY), V13, P3518, DOI 10.18632/aging.202292
   Kim S, 2019, CLIN CANCER RES, V25, P3847, DOI 10.1158/1078-0432.CCR-18-2861
   Lambin P, 2012, EUR J CANCER, V48, P441, DOI 10.1016/j.ejca.2011.11.036
   Li N, 2022, BMC CANCER, V22, P0, DOI 10.1186/s12885-022-09743-6
   Li Q, 2023, J GASTROINTEST ONCOL, V14, P1462, DOI 10.21037/jgo-23-460
   Liu X, 2016, BIOCHEM PHARMACOL, V103, P118, DOI 10.1016/j.bcp.2016.01.003
   Mao GC, 2022, FRONT MED-LAUSANNE, V9, P0, DOI 10.3389/fmed.2022.833301
   Marasco G, 2019, J HEPATOL, V70, P440, DOI 10.1016/j.jhep.2018.10.022
   Mazzu YZ, 2019, CLIN CANCER RES, V25, P4480, DOI 10.1158/1078-0432.CCR-18-4046
   Oura K, 2021, INT J MOL SCI, V22, P0, DOI 10.3390/ijms22115801
   Shafiq-ul-Hassan M, 2017, MED PHYS, V44, P1050, DOI 10.1002/mp.12123
   Sun QQ, 2020, MEDICINE, V99, P0, DOI 10.1097/MD.0000000000021702
   Wu CY, 2022, FRONT ONCOL, V12, P0, DOI 10.3389/fonc.2022.943942
   Wu LY, 2022, AGING-US, V14, P7890, DOI 10.18632/aging.204315
   Xu H, 2022, BIOENGINEERED, V13, P12876, DOI 10.1080/21655979.2022.2078026
   Yuan GS, 2021, FRONT IMMUNOL, V11, P0, DOI 10.3389/fimmu.2020.613946
NR 28
TC 2
Z9 2
U1 5
U2 5
PU AME PUBLISHING COMPANY
PI SHATIN
PA FLAT-RM C 16F, KINGS WING PLAZA 1, NO 3 KWAN ST, SHATIN, HONG KONG 00000, PEOPLES R CHINA
SN 2078-6891
EI 2219-679X
J9 J GASTROINTEST ONCOL
JI J. Gastrointest. Oncol.
PD JUN 30
PY 2023
VL 14
IS 3
BP 1462
EP 1477
DI 10.21037/jgo-23-460
EA JUN 2023
PG 16
WC Oncology; Gastroenterology & Hepatology
SC Oncology; Gastroenterology & Hepatology
GA R7GB5
UT WOS:001021622500001
PM 37435222
DA 2024-03-01
ER

PT J
AU Gao, SS
   Wang, FH
   Sun, W
   Qian, XL
   Ji, Y
   Cheng, YF
   Wang, XL
   Liu, LX
   Sheng, RF
   Zeng, MS
AF Gao, Shanshan
   Wang, Feihang
   Sun, Wei
   Qian, Xianling
   Ji, Yuan
   Cheng, Yunfeng
   Wang, Xiaolin
   Liu, Lingxiao
   Sheng, Ruofan
   Zeng, Mengsu
TI Preliminary radiogenomic study of hepatitis B virus-related hepatocellular carcinoma: associations between MRI features and mutations
SO PERSONALIZED MEDICINE
LA English
DT Article; Early Access
DE hepatitis B virus; hepatocellular carcinoma; MRI; mutation; radiogenomics
ID burden; lrp1b; progression; signatures; landscape; survival
AB Aim: To investigate associations between MRI features and high-frequency mutations of hepatitis B virus (HBV)-related hepatocellular carcinoma (HCC). Methods: This study included 58 HCC patients who underwent contrast-enhanced MRI prior to surgical resection and genome sequencing. MRI features and mutation information were evaluated. Results: The top five most frequently mutated genes in HCC were TP53 (53.45%), TAF1 (24.14%), PDE4DIP (22.41%), ABCA13 (18.97%) and LRP1B (17.24%). Mutations in TP53 and LRP1B were associated with tumor necrosis (p = 0.035) and mosaic architecture (p = 0.015), respectively. Mutations in ABCA13 were associated with mosaic architecture (p = 0.025) and necrosis (p = 0.010). Conclusion: This preliminary radiogenomics analysis showed associations between MRI features and high-frequency mutations in HBV-related HCCs. Plain language summaryRadiogenomics has been helpful for disease prevention, diagnosis, treatment, prognosis and drug development, and has shown good prospects in gene function analysis and gene therapy research. Some studies have explored the relationship between the underlying genotype and MRI features. However, few studies have indicated the relationship between the underlying genotype and MRI features of hepatocellular carcinoma (HCC) so far. In this study, the top five most frequently mutated genes in hepatitis B virus-related HCCs were TP53, TAF1, PDE4DIP, ABCA13 and LRP1B, and certain associations existed between MRI features and high-frequency mutations. These results demonstrated the potential clinical value of imaging traits as surrogate markers of molecular portraits in HCC. The potential correlations between MRI features and high-frequency mutations may provide effective clinical information for hepatitis B virus-related HCCs.
C1 [Gao, Shanshan; Sun, Wei; Qian, Xianling; Sheng, Ruofan; Zeng, Mengsu] Fudan Univ, Zhongshan Hosp, Dept Radiol, Shanghai 200032, Peoples R China.
   [Gao, Shanshan; Wang, Feihang; Sun, Wei; Qian, Xianling; Wang, Xiaolin; Liu, Lingxiao; Zeng, Mengsu] Fudan Univ, Shanghai Inst Med Imaging, Shanghai 200032, Peoples R China.
   [Gao, Shanshan; Wang, Feihang; Wang, Xiaolin; Liu, Lingxiao] Fudan Univ, Zhongshan Hosp, Dept Intervent Radiol, Shanghai 200032, Peoples R China.
   [Gao, Shanshan; Wang, Feihang; Wang, Xiaolin; Liu, Lingxiao] Fudan Univ, Zhongshan Hosp, Clin Res Ctr Intervent Med 4Nat, Shanghai, Peoples R China.
   [Ji, Yuan] Fudan Univ, Zhongshan Hosp, Dept Pathol, Shanghai 200032, Peoples R China.
   [Cheng, Yunfeng] Fudan Univ, Zhongshan Hosp, Inst Clin Med, Shanghai 200032, Peoples R China.
   [Sheng, Ruofan] Fudan Univ, Zhongshan Hosp Xiamen, Dept Radiol, Xiamen 361015, Peoples R China.
C3 Fudan University; Fudan University; Fudan University; Fudan University; Fudan University; Fudan University; Fudan University
RP Sheng, RF; Zeng, MS (corresponding author), Fudan Univ, Zhongshan Hosp, Dept Radiol, Shanghai 200032, Peoples R China.; Zeng, MS (corresponding author), Fudan Univ, Shanghai Inst Med Imaging, Shanghai 200032, Peoples R China.; Sheng, RF (corresponding author), Fudan Univ, Zhongshan Hosp Xiamen, Dept Radiol, Xiamen 361015, Peoples R China.
EM ruofansheng@163.com; mengsuzeng@163.com
CR An C, 2015, RADIOLOGY, V276, P433, DOI 10.1148/radiol.15142394
   Unknown -, 2016, BMJ OPEN, V6, P0
   Cai CD, 2020, J CELL PHYSIOL, V235, P611, DOI 10.1002/jcp.28999
   Cai HY, 2020, J SURG ONCOL, V121, P1007, DOI 10.1002/jso.25859
   Cannella R, 2018, ABDOM RADIOL, V43, P1847, DOI 10.1007/s00261-017-1372-4
   Caruso S, 2021, HEPATOLOGY, V73, P14, DOI 10.1002/hep.31394
   Cheng Y, 2022, J HEPATOCELL CARCINO, V9, P203, DOI 10.2147/JHC.S348785
   Chernyak V, 2018, RADIOLOGY, V289, P816, DOI 10.1148/radiol.2018181494
   Chidambaranathan-Reghupaty S, 2021, ADV CANCER RES, V149, P1, DOI 10.1016/bs.acr.2020.10.001
   Choi JY, 2014, RADIOLOGY, V273, P30, DOI 10.1148/radiol.14132362
   Ding D, 2012, PLOS GENET, V8, P0, DOI 10.1371/journal.pgen.1003065
   Elsayes KM, 2018, ABDOM RADIOL, V43, P2625, DOI 10.1007/s00261-018-1744-4
   Fu YZ, 2022, HEPATOL INT, V16, P868, DOI 10.1007/s12072-022-10348-1
   Fujimoto A, 2016, NAT GENET, V48, P500, DOI 10.1038/ng.3547
   Gao SS, 2020, THER ADV MED ONCOL, V12, P0, DOI 10.1177/1758835920953728
   Hlavác V, 2020, INT J MOL SCI, V21, P0, DOI 10.3390/ijms21249556
   Hlavata I, 2012, MUTAGENESIS, V27, P187, DOI 10.1093/mutage/ger075
   Jhunjhunwala S, 2014, GENOME BIOL, V15, P0, DOI 10.1186/s13059-014-0436-9
   Liu Q, 2023, BIOMARK RES, V11, P0, DOI 10.1186/s40364-023-00455-y
   Llovet JM, 2016, NAT REV DIS PRIMERS, V2, P0, DOI 10.1038/nrdp.2016.18
   Lo Gullo R, 2020, INSIGHTS IMAGING, V11, P0, DOI 10.1186/s13244-019-0795-6
   Lok ASF, 2016, HEPATOLOGY, V63, P284, DOI 10.1002/hep.28280
   Ma HY, 2020, CANCER BIOMARK, V27, P389, DOI 10.3233/CBM-190236
   Mauriello A, 2019, CANCERS, V11, P0, DOI 10.3390/cancers11121824
   Nymoen DA, 2015, MOL CANCER, V14, P0, DOI 10.1186/s12943-015-0317-1
   Paradis V, 2021, LIVER INT, V41, P83, DOI 10.1111/liv.14867
   Prazeres H, 2017, ONCOGENE, V36, P146, DOI 10.1038/onc.2016.143
   Rao SR, 2017, BR. J. CANCER, V116, P227, DOI 10.1038/BJC.2016.402
   Takeda H, 2016, P NATL ACAD SCI USA, V113, PE2057, DOI 10.1073/pnas.1603223113
   Taouli B, 2017, EUR RADIOL, V27, P4472, DOI 10.1007/s00330-017-4844-6
   Wang LR, 2021, J CANCER, V12, P217, DOI 10.7150/jca.48983
   Wu Q, 2022, FRONT GENET, V13, P0, DOI 10.3389/fgene.2022.970907
   Yang C, 2021, BRIEF BIOINFORM, V22, P0, DOI 10.1093/bib/bbaa164
   Yarchoan M, 2017, NEW ENGL J MED, V377, P2500, DOI 10.1056/NEJMc1713444
   Zhang GW, 2021, FRONT ONCOL, V11, P0, DOI 10.3389/fonc.2021.696706
   Zhen ZL, 2022, BIOENGINEERED, V13, P9467, DOI 10.1080/21655979.2022.2060778
   Zucman-Rossi J, 2015, GASTROENTEROLOGY, V149, P1226, DOI 10.1053/j.gastro.2015.05.061
NR 37
TC 0
Z9 0
U1 1
U2 3
PU FUTURE MEDICINE LTD
PI LONDON
PA UNITEC HOUSE, 3RD FLOOR, 2 ALBERT PLACE, FINCHLEY CENTRAL, LONDON, N3 1QB, ENGLAND
SN 1741-0541
EI 1744-828X
J9 PERS MED
JI Pers. Med.
PD 2023 MAY
PY 2023
VL 20
IS 3
BP 215
EP 225
DI 10.2217/pme-2022-0093
EA MAY 2023
PG 11
WC Pharmacology & Pharmacy
SC Pharmacology & Pharmacy
GA N8FK6
UT WOS:000989103600001
PM 37199498
DA 2024-03-01
ER

PT J
AU Kim, K
   Ku, CR
   Lee, EJ
AF Kim, Kyungwon
   Ku, Cheol Ryong
   Lee, Eun Jig
TI Multiomics Approach to Acromegaly: Unveiling Translational Insights for Precision Medicine
SO ENDOCRINOLOGY AND METABOLISM
LA English
DT Article
DE Acromegaly; Growth hormone -secreting pituitary tumors; Multiomics
ID tumor-transforming gene; epithelial-mesenchymal transition; secreting pituitary-adenoma; somatotroph adenomas; somatostatin analog; down-regulation; expression; growth; identification; remission
AB The clinical characteristics and prognoses of acromegaly vary among patients. Assessment of current and novel predictors can lead to multilevel categorization of patients, allowing integration into new clinical guidelines and a reduction in the increased morbidity and mortality associated with acromegaly. Despite advances in the diagnosis and treatment of acromegaly, its pathophysiology remains unclear. Recent advancements in multiomics technologies, including genomics, transcriptomics, proteomics, metabolomics, and radiomics, have offered new opportunities to unravel the complex pathophysiology of acromegaly. This review comprehensively explores the emerging role of multiomics approaches in elucidating the molecular landscape of acromegaly. We discuss the potential implications of multiomics data integration in the development of novel diagnostic tools, identification of therapeutic targets, and the prospects of precision medicine in acromegaly management. By integrating diverse omics datasets, these approaches can provide valuable insights into disease mechanisms, facilitate the identification of diagnostic biomarkers, and identify potential therapeutic targets for precision medicine in the management of acromegaly.
C1 [Kim, Kyungwon; Ku, Cheol Ryong; Lee, Eun Jig] Yonsei Univ, Coll Med, Inst Endocrine Res, Dept Internal Med,Endocrinol, Seoul, South Korea.
   [Ku, Cheol Ryong] Yonsei Univ, Coll Med, Inst Endocrine Res, Dept Internal Med,Endocrinol, 50-1 Yonsei Ro, Seoul 03722, South Korea.
C3 Yonsei University; Yonsei University Health System; Yonsei University; Yonsei University Health System
RP Ku, CR (corresponding author), Yonsei Univ, Coll Med, Inst Endocrine Res, Dept Internal Med,Endocrinol, 50-1 Yonsei Ro, Seoul 03722, South Korea.
EM CR079@yuhs.ac
FU Medical Illustration Design (MID)
CR Aslam B, 2017, J CHROMATOGR SCI, V55, P182, DOI 10.1093/chromsci/bmw167
   Ben-Shlomo A, 2020, J CLIN INVEST, V130, P5738, DOI 10.1172/JCI138540
   Bernal JA, 2002, NAT GENET, V32, P306, DOI 10.1038/ng997
   Bi WYLD, 2017, ENDOCRINOLOGY, V158, P2284, DOI 10.1210/en.2016-1967
   Bogner EM, 2020, INT J CANCER, V147, P3523, DOI 10.1002/ijc.33268
   Bottoni A, 2005, J CELL PHYSIOL, V204, P280, DOI 10.1002/jcp.20282
   Burke W, 2007, JAMA-J AM MED ASSOC, V298, P1682, DOI 10.1001/jama.298.14.1682
   Caimari F, 2016, CLIN CANCER RES, V22, P5030, DOI 10.1158/1078-0432.CCR-16-0452
   Chahal HS, 2012, J CLIN ENDOCR METAB, V97, PE1411, DOI 10.1210/jc.2012-1111
   Chanson P, 2009, BEST PRACT RES CL EN, V23, P555, DOI 10.1016/j.beem.2009.05.010
   Chesnokova V, 2008, P NATL ACAD SCI USA, V105, P17498, DOI 10.1073/pnas.0804810105
   Cruz-Topete D, 2011, EUR J ENDOCRINOL, V164, P157, DOI 10.1530/EJE-10-0754
   DAngelo D, 2012, J CLIN ENDOCR METAB, V97, PE1128, DOI 10.1210/jc.2011-3482
   Dénes J, 2015, PLOS ONE, V10, P0, DOI 10.1371/journal.pone.0117107
   DeVore SB, 2018, MOL CELL BIOL, V38, P0, DOI 10.1128/MCB.00084-18
   Durán-Prado M, 2009, J CLIN ENDOCR METAB, V94, P2634, DOI 10.1210/jc.2008-2564
   Elzein S, 2014, MOL ENDOCRINOL, V28, P1448, DOI 10.1210/me.2014-1183
   Fan X, 2015, J ENDOCRINOL INVEST, V38, P1117, DOI 10.1007/s40618-015-0306-7
   Feng J, 2019, J TRANSL MED, V17, P0, DOI 10.1186/s12967-019-2042-9
   Feng J, 2018, FRONT ENDOCRINOL, V9, P0, DOI 10.3389/fendo.2018.00678
   Filippella M, 2006, CLIN ENDOCRINOL, V65, P536, DOI 10.1111/j.1365-2265.2006.02630.x
   Gadelha MR, 2017, PITUITARY, V20, P10, DOI 10.1007/s11102-017-0789-7
   Gadelha MR, 2019, ENDOCR REV, V40, P268, DOI 10.1210/er.2018-00115
   Gatto F, 2016, EUR J ENDOCRINOL, V174, P651, DOI 10.1530/EJE-15-0391
   Gillam MP, 2017, J ENDOCR SOC, V1, P78, DOI 10.1210/js.2016-1004
   Gillies RJ, 2016, RADIOLOGY, V278, P563, DOI 10.1148/radiol.2015151169
   Grande IPP, 2018, PITUITARY, V21, P355, DOI 10.1007/s11102-018-0881-7
   Gupta G, 2018, PANMINERVA MED, V60, P17, DOI 10.23736/S0031-0808.17.03386-9
   Guttman M, 2012, NATURE, V482, P339, DOI 10.1038/nature10887
   Hage M, 2018, J CLIN ENDOCR METAB, V103, P1929, DOI 10.1210/jc.2017-02287
   Hasin Y, 2017, GENOME BIOL, V18, P0, DOI 10.1186/s13059-017-1215-1
   Hegde PS, 2003, CURR OPIN BIOTECH, V14, P647, DOI 10.1016/j.copbio.2003.10.006
   Hossain MG, 2009, ENDOCR PATHOL, V20, P114, DOI 10.1007/s12022-009-9076-0
   Hwang YA, 2023, FRONT ENDOCRINOL, V13, P0, DOI 10.3389/fendo.2022.1057769
   Ijare OB, 2020, SCI REP-UK, V10, P0, DOI 10.1038/s41598-020-58244-8
   Jiang NN, 2020, MOL BIOL REP, V47, P4587, DOI 10.1007/s11033-020-05435-1
   Jung E, 2021, ENDOCRINOL METAB, V36, P342, DOI 10.3803/EnM.2020.875
   Jung IH, 2021, J CLIN ENDOCR METAB, V106, PE2589, DOI 10.1210/clinem/dgab186
   Kim EH, 2018, WORLD NEUROSURG, V110, PE534, DOI 10.1016/j.wneu.2017.11.043
   Kim EH, 2012, NEUROSURGERY, V70, P1106, DOI 10.1227/NEU.0b013e31823f5c16
   Kim J, 2023, EUR J ENDOCRINOL, V189, P225, DOI 10.1093/ejendo/lvad106
   Kim J, 2022, EUR J ENDOCRINOL, V186, P657, DOI 10.1530/EJE-21-1094
   Kirsch M, 2009, GENE CHROMOSOME CANC, V48, P143, DOI 10.1002/gcc.20621
   Ku CR, 2021, SCI REP-UK, V11, P0, DOI 10.1038/s41598-021-95829-3
   Ku CR, 2020, ENDOCRINOL METAB, V35, P206, DOI 10.3803/EnM.2020.35.2.206
   Ku CR, 2012, NEUROSURGERY, V71, P192, DOI 10.1227/NEU.0b013e318265a288
   LANDIS CA, 1990, J CLIN ENDOCR METAB, V71, P1416, DOI 10.1210/jcem-71-6-1416
   LANDIS CA, 1989, NATURE, V340, P692, DOI 10.1038/340692a0
   Langlois F, 2017, ENDOCRINOL METAB, V32, P162, DOI 10.3803/EnM.2017.32.2.162
   Lecoq AL, 2015, NAT REV ENDOCRINOL, V11, P43, DOI 10.1038/nrendo.2014.181
   Lee YJ, 2017, ENDOCRINE, V58, P184, DOI 10.1007/s12020-017-1390-6
   Lekva T, 2012, J CLIN ENDOCR METAB, V97, PE1506, DOI 10.1210/jc.2012-1760
   Li T, 2009, J GENET GENOMICS, V36, P335, DOI 10.1016/S1673-8527(08)60122-8
   Ling C, 2014, PLOS ONE, V9, P0, DOI 10.1371/journal.pone.0096178
   Luque RM, 2015, CANCER LETT, V359, P299, DOI 10.1016/j.canlet.2015.01.037
   Lyu L, 2023, BRIT J CANCER, V128, P1117, DOI 10.1038/s41416-022-02126-5
   Mao ZG, 2010, DIAGN PATHOL, V5, P0, DOI 10.1186/1746-1596-5-79
   Oklu R, 2014, J NEUROINTERV SURG, V6, P541, DOI 10.1136/neurintsurg-2013-010821
   Palumbo T, 2013, ONCOGENE, V32, P1651, DOI 10.1038/onc.2012.190
   Park HH, 2018, WORLD NEUROSURG, V117, PE280, DOI 10.1016/j.wneu.2018.06.012
   Park KH, 2020, J CLIN ENDOCR METAB, V105, P0, DOI 10.1210/clinem/dgz317
   Park SH, 2018, J CLIN ENDOCR METAB, V103, P909, DOI 10.1210/jc.2017-01844
   Park YW, 2021, J CLIN ENDOCR METAB, V106, PE3069, DOI 10.1210/clinem/dgab159
   Park YW, 2020, PITUITARY, V23, P691, DOI 10.1007/s11102-020-01077-5
   Park YW, 2019, KOREAN J RADIOL, V20, P1381, DOI 10.3348/kjr.2018.0814
   Ribeiro-Oliveira A, 2012, NAT REV ENDOCRINOL, V8, P605, DOI 10.1038/nrendo.2012.101
   Ronchi CL, 2016, EUR J ENDOCRINOL, V174, P363, DOI 10.1530/EJE-15-1064
   Salehi F, 2008, ENDOCR-RELAT CANCER, V15, P721, DOI 10.1677/ERC-08-0012
   Theodoropoulou M, 2006, CANCER RES, V66, P1576, DOI 10.1158/0008-5472.CAN-05-1189
   Trivellin G, 2014, NEW ENGL J MED, V371, P2363, DOI 10.1056/NEJMoa1408028
   Uffelmann E, 2021, NAT REV METHOD PRIME, V1, P0, DOI 10.1038/s43586-021-00056-9
   Xie P, 2020, ONCOTARGETS THER, V13, P9957, DOI 10.2147/OTT.S257951
   Yacqub-Usman K, 2013, ENDOCRINOLOGY, V154, P1711, DOI 10.1210/en.2013-1061
   Yamato A, 2022, COMMUN BIOL, V5, P0, DOI 10.1038/s42003-022-04272-1
   Yan JW, 2018, BRIEF BIOINFORM, V19, P1370, DOI 10.1093/bib/bbx066
   Ye Z, 2015, NAT GENET, V47, P793, DOI 10.1038/ng.3322
   Yoshino A, 2007, J NEURO-ONCOL, V83, P153, DOI 10.1007/s11060-006-9316-9
   Zhang PJ, 2019, J INTEGR BIOINFORMAT, V16, P0, DOI 10.1515/jib-2019-0027
   Zhang ZR, 2014, ANNU REV ANAL CHEM, V7, P427, DOI 10.1146/annurev-anchem-071213-020216
   Zhou CQ, 2015, J CLIN INVEST, V125, P1692, DOI 10.1172/JCI78173
NR 80
TC 0
Z9 0
U1 1
U2 1
PU KOREAN ENDOCRINE SOC
PI SEOUL
PA 101-2503, 109 MAPO-DAERO, MAPO-GU, SEOUL, 04146, SOUTH KOREA
SN 2093-596X
EI 2093-5978
J9 ENDOCRINOL METAB
JI Endocrinol. Metab.
PD OCT 15
PY 2023
VL 38
IS 5
BP 463
EP 471
DI 10.3803/EnM.2023.1820
PG 9
WC Endocrinology & Metabolism
SC Endocrinology & Metabolism
GA Y9UY1
UT WOS:001108650400007
PM 37828709
DA 2024-03-01
ER

PT J
AU Li, W
   Wang, SS
   Xie, WD
   Feng, CL
AF Li, Wei
   Wang, Shanshan
   Xie, Weidong
   Feng, Chaolu
TI A quantitative heterogeneity analysis approach to molecular subtype recognition of breast cancer in dynamic contrast- enhanced magnetic imaging images from radiomics data
SO QUANTITATIVE IMAGING IN MEDICINE AND SURGERY
LA English
DT Article; Early Access
DE Breast cancer; fast region-based convolutional network (Faster R-CNN); quantitative heterogeneity analysis; molecular subtypes; dynamic contrast-enhanced breast magnetic resonance imaging (DCE-MRI)
ID tumor heterogeneity; mri radiomics
AB Background: Breast cancer is a major cause of mortality among women worldwide. Dynamic contrast enhanced breast magnetic resonance imaging (DCE-MRI) is a good imaging technique that can show temporal information about the kinetics of the contrast agent in suspicious breast lesions as well as acceptable spatial resolution. Computer-aided detection systems assist in the detection of lesions through medical image processing techniques combined with computerized analysis and calculation, which in turn helps radiologists recognize molecular subtypes of breast lesions that will be beneficial for better treatment plan decisions. Methods: In this paper, a computer-aided diagnosis method is proposed to automatically locate breast cancer lesions and identify molecular subtypes of breast cancer with heterogeneity analysis from radiomics data. A fast region-based convolutional network (Faster R-CNN) framework is first applied to images to detect breast cancer lesions. Then, the heterogeneous regions of every breast cancer lesion are extracted. Based on the multiple visual and kinetic radiomics features extracted from the heterogeneous regions, a temporal bag of visual word model is proposed, which takes into account the dynamic characteristics of both lesion and heterogeneous regions in images over time. The recognition task of molecular subtypes of breast lesions is realized based on a stacking classification model. Results: At the genetic level, breast cancer is divided into four molecular subtypes, namely, luminal epithelial type A (Luminal A), luminal epithelial type B (Luminal B), HER-2 overexpression and basal cell type. The experimental results show that the precision of the four subtypes is 93%, 94%, 83%, 86%; the recall is 96%, 80%, 91%, 94%; and the F1-score is 95%, 86%, 87%. Conclusions: The experimental results denote the influence of heterogeneous regions on the recognition task. The DCE-MRI-based approach to identify molecular typing of breast cancer for noninvasive diagnosis will contribute to the development of breast cancer treatment, improved outcomes and reduced mortality.
C1 [Li, Wei; Feng, Chaolu] Northeastern Univ, Key Lab Intelligent Comp Med Image MIIC, Shenyang, Peoples R China.
   [Li, Wei; Wang, Shanshan; Xie, Weidong; Feng, Chaolu] Northeastern Univ, Sch Comp Sci & Engn, Shenyang, Peoples R China.
   [Wang, Shanshan] Northeastern Univ, Sch Comp Sci & Engn, Box H016,195 Chuangxin Rd, Shenyang 110819, Peoples R China.
C3 Northeastern University - China; Northeastern University - China; Northeastern University - China
RP Wang, SS (corresponding author), Northeastern Univ, Sch Comp Sci & Engn, Box H016,195 Chuangxin Rd, Shenyang 110819, Peoples R China.
EM 2010686@stu.neu.edu.cn
FU National Key R&D Program of China [2021YFC2701003]; Fundamental Research Funds for the Central Universities [N2016006]; Natural Science Foundation of Liaoning Province [2021-MS-085]
CR Adoui M, 2017, IMAGING MED, V9, P109
   Aerts HJWL, 2014, NAT COMMUN, V5, P0, DOI 10.1038/ncomms5006
   Banaie M, 2018, COMPUT METH PROG BIO, V155, P153, DOI 10.1016/j.cmpb.2017.12.015
   Chang RF, 2016, MAGN RESON IMAGING, V34, P809, DOI 10.1016/j.mri.2016.03.001
   Chang YC, 2014, MAGN RESON IMAGING, V32, P514, DOI 10.1016/j.mri.2014.01.008
   Cho N, 2016, ULTRASONOGRAPHY, V35, P281, DOI 10.14366/usg.16030
   Deng Y, 2022, QUANT IMAG MED SURG, V0, P0, DOI DOI 10.21037/qims-22-112
   Dhahri H, 2020, BIOMED RES INT-UK, V2020, P0, DOI 10.1155/2020/4671349
   Fan M, 2017, PLOS ONE, V12, P0, DOI 10.1371/journal.pone.0171683
   Gubern-Mérida A, 2015, MED IMAGE ANAL, V20, P265, DOI 10.1016/j.media.2014.12.001
   Holli-Helenius K, 2017, BMC MED IMAGING, V17, P0, DOI 10.1186/s12880-017-0239-z
   [贾田颖 Jia Tianying], 2016, 中华放射医学与防护杂志 CHINESE JOURNAL OF RADIOLOGICAL MEDICINE AND PROTECTION, V36, P947
   Lambin P, 2012, EUR J CANCER, V48, P441, DOI 10.1016/j.ejca.2011.11.036
   Li H, 2016, NPJ BREAST CANCER, V2, P0, DOI 10.1038/npjbcancer.2016.12
   Li W, 2019, COMPUT MATH METHOD M, V2019, P0, DOI 10.1155/2019/6978650
   Mahmood T, 2020, J CLIN MED, V9, P0, DOI 10.3390/jcm9030749
   Martelotto LG, 2014, BREAST CANCER RES, V16, P0, DOI 10.1186/bcr3658
   OConnor JPB, 2015, CLIN CANCER RES, V21, P249, DOI 10.1158/1078-0432.CCR-14-0990
   Ren SQ, 2015, ADV NEUR IN, V28, P0, DOI 10.1109/TPAMI.2016.2577031
   Renz DM, 2012, J MAGN RESON IMAGING, V35, P1077, DOI 10.1002/jmri.23516
   Ronneberger O, 2015, LECT NOTES COMPUT SC, V9351, P234, DOI 10.1007/978-3-319-24574-4_28
   Sala E, 2017, CLIN RADIOL, V72, P3, DOI 10.1016/j.crad.2016.09.013
   Simonyan K, 2015, ARXIV, V0, P0
   Sutton EJ, 2017, EUR RADIOL EXP, V1, P0, DOI 10.1186/s41747-017-0025-2
   Wang J, 2016, IEEE ENG MED BIO, V0, PP1272, DOI 10.1109/EMBC.2016.7590938
   Wu J, 2017, J MAGN RESON IMAGING, V46, P1017, DOI 10.1002/jmri.25661
   [夏凡 Xia Fan], 2016, 中国癌症杂志 CHINA ONCOLOGY, V26, P521
   Zhang J, 2019, IEEE T MED IMAGING, V38, P435, DOI 10.1109/TMI.2018.2865671
   Zhang Y, 2019, 613604 BIORXIV, V0, P0, DOI DOI 10.1101/613604
   Zhu JY, 1900, V9909, V0, P0
   Zhu Z, 2019, COMPUT BIOL MED, V109, P85, DOI 10.1016/j.compbiomed.2019.04.018
NR 31
TC 0
Z9 0
U1 6
U2 6
PU AME PUBLISHING COMPANY
PI SHATIN
PA FLAT-RM C 16F, KINGS WING PLAZA 1, NO 3 KWAN ST, SHATIN, HONG KONG 00000, PEOPLES R CHINA
SN 2223-4292
EI 2223-4306
J9 QUANT IMAG MED SURG
JI Quant. Imaging Med. Surg.
PD 2023 JUL
PY 2023
VL 13
IS 7
BP 4429
EP 4446
DI 10.21037/qims-22-1230
EA MAY 2023
PG 18
WC Radiology, Nuclear Medicine & Medical Imaging
SC Radiology, Nuclear Medicine & Medical Imaging
GA CC5I2
UT WOS:000997637600001
PM 37456326
DA 2024-03-01
ER

PT J
AU Zhao, YM
   Xie, SS
   Wang, J
   Zhang, YM
   Li, WC
   Ye, ZX
   Shen, W
AF Zhao, Yu-meng
   Xie, Shuang-shuang
   Wang, Jian
   Zhang, Ya-min
   Li, Wen-Cui
   Ye, Zhao-Xiang
   Shen, Wen
TI Added value of CE-CT radiomics to predict high Ki-67 expression in hepatocellular carcinoma
SO BMC MEDICAL IMAGING
LA English
DT Article
DE Hepatocellular carcinoma; Ki-67 expression; Contrast-enhanced computed tomography; Radiomics
ID dtpa-enhanced mri; texture analysis; liver-cancer; invasion; nomogram; index; stage
AB BackgroundThis study aimed to develop a computed tomography (CT) model to predict Ki-67 expression in hepatocellular carcinoma (HCC) and to examine the added value of radiomics to clinico-radiological features.MethodsA total of 208 patients (training set, n = 120; internal test set, n = 51; external validation set, n = 37) with pathologically confirmed HCC who underwent contrast-enhanced CT (CE-CT) within 1 month before surgery were retrospectively included from January 2014 to September 2021. Radiomics features were extracted and selected from three phases of CE-CT images, least absolute shrinkage and selection operator regression (LASSO) was used to select features, and the rad-score was calculated. CE-CT imaging and clinical features were selected using univariate and multivariate analyses, respectively. Three prediction models, including clinic-radiologic (CR) model, rad-score (R) model, and clinic-radiologic-radiomic (CRR) model, were developed and validated using logistic regression analysis. The performance of different models for predicting Ki-67 expression was evaluated using the area under the receiver operating characteristic curve (AUROC) and decision curve analysis (DCA).ResultsHCCs with high Ki-67 expression were more likely to have high serum & alpha;-fetoprotein levels (P = 0.041, odds ratio [OR] 2.54, 95% confidence interval [CI]: 1.04-6.21), non-rim arterial phase hyperenhancement (P = 0.001, OR 15.13, 95% CI 2.87-79.76), portal vein tumor thrombus (P = 0.035, OR 3.19, 95% CI: 1.08-9.37), and two-trait predictor of venous invasion (P = 0.026, OR 14.04, 95% CI: 1.39-144.32). The CR model achieved relatively good and stable performance compared with the R model (AUC, 0.805 [95% CI: 0.683-0.926] vs. 0.678 [95% CI: 0.536-0.839], P = 0.211; and 0.805 [95% CI: 0.657-0.953] vs. 0.667 [95% CI: 0.495-0.839], P = 0.135) in the internal and external validation sets. After combining the CR model with the R model, the AUC of the CRR model increased to 0.903 (95% CI: 0.849-0.956) in the training set, which was significantly higher than that of the CR model (P = 0.0148). However, no significant differences were found between the CRR and CR models in the internal and external validation sets (P = 0.264 and P = 0.084, respectively).ConclusionsPreoperative models based on clinical and CE-CT imaging features can be used to predict HCC with high Ki-67 expression accurately. However, radiomics cannot provide added value.
C1 [Zhao, Yu-meng] Nankai Univ, Med Sch, 94 Weijin Rd, Tianjin, Peoples R China.
   [Xie, Shuang-shuang; Shen, Wen] Nankai Univ, Tianjin Ctr Hosp 1, Sch Med, Dept Radiol,Tianjin Inst Imaging Med, 24 Fukang Rd, Tianjin, Peoples R China.
   [Wang, Jian; Zhang, Ya-min] Nankai Univ, Tianjin Cent Hosp 1, Sch Med, Dept Hepatobiliary Surg, 24 Fukang Rd, Tianjin, Peoples R China.
   [Li, Wen-Cui; Ye, Zhao-Xiang] Tianjin Med Univ, Natl Clin Res Ctr Canc, Dept Radiol, Canc Inst & Hosp, Tianjin 300060, Peoples R China.
C3 Nankai University; Nankai University; Nankai University; Tianjin Medical University
RP Shen, W (corresponding author), Nankai Univ, Tianjin Ctr Hosp 1, Sch Med, Dept Radiol,Tianjin Inst Imaging Med, 24 Fukang Rd, Tianjin, Peoples R China.
EM shenwen66happy@126.com
FU Not applicable.
CR Chaminda SR, 2017, BMC GASTROENTEROL, V17, P0, DOI 10.1186/s12876-017-0710-x
   Chen YD, 2020, J MAGN RESON IMAGING, V51, P1755, DOI 10.1002/jmri.26974
   Chernyak V, 2018, RADIOLOGY, V289, P816, DOI 10.1148/radiol.2018181494
   Fan YF, 2021, BMC MED IMAGING, V21, P0, DOI 10.1186/s12880-021-00633-0
   Feng ZC, 2021, RADIOLOGY, V300, P219, DOI 10.1148/radiol.2021203614
   Fronda M, 2021, EUR RADIOL, V31, P6578, DOI 10.1007/s00330-021-07792-2
   Gillies RJ, 2016, RADIOLOGY, V278, P563, DOI 10.1148/radiol.2015151169
   Hu XM, 2022, CANCERS, V14, P0, DOI 10.3390/cancers14112575
   Kojima K, 2011, NAT COMMUN, V2, P0, DOI 10.1038/ncomms1345
   Li HH, 2018, ONCOTARGETS THER, V11, P4747, DOI 10.2147/OTT.S165244
   Li WC, 2022, DIAGNOSTICS, V12, P0, DOI 10.3390/diagnostics12051073
   Li XM, 2021, FRONT ONCOL, V11, P0, DOI 10.3389/fonc.2021.688087
   Luo YH, 2015, INT J CLIN EXP MED, V8, P10235
   Ng F, 2013, EUR J RADIOL, V82, P342, DOI 10.1016/j.ejrad.2012.10.023
   Renzulli M, 2016, RADIOLOGY, V279, P432, DOI 10.1148/radiol.2015150998
   Rhee H, 2021, J HEPATOL, V74, P109, DOI 10.1016/j.jhep.2020.08.013
   Segal E, 2007, NAT BIOTECHNOL, V25, P675, DOI 10.1038/nbt1306
   Sun JX, 2022, LIVER CANCER, V11, P315, DOI 10.1159/000523997
   Sung H, 2021, CA-CANCER J CLIN, V71, P209, DOI 10.3322/caac.21660
   Taylor SA, 2022, RADIOLOGY, V303, P0, DOI 10.1148/radiol.212836
   Wang TT, 2022, RADIOLOGY, V302, P425, DOI 10.1148/radiol.2021210109
   Wu CY, 2022, FRONT ONCOL, V12, P0, DOI 10.3389/fonc.2022.943942
   Wu HZ, 2020, PHYS MED BIOL, V65, P0, DOI 10.1088/1361-6560/abac9c
   Yang C, 2018, CLIN TRANSL ONCOL, V20, P570, DOI 10.1007/s12094-017-1774-3
   Ye Z, 2019, CHINESE J CANCER RES, V31, P806, DOI 10.21147/j.issn.1000-9604.2019.05.10
   Zhao YF, 2021, FRONT ONCOL, V11, P0, DOI 10.3389/fonc.2021.605234
NR 26
TC 0
Z9 0
U1 0
U2 0
PU BMC
PI LONDON
PA CAMPUS, 4 CRINAN ST, LONDON N1 9XW, ENGLAND
SN 1471-2342
EI 
J9 BMC MED IMAGING
JI BMC Med. Imag.
PD SEP 22
PY 2023
VL 23
IS 1
BP 
EP 
DI 10.1186/s12880-023-01069-4
PG 11
WC Radiology, Nuclear Medicine & Medical Imaging
SC Radiology, Nuclear Medicine & Medical Imaging
GA S2DQ3
UT WOS:001069330100001
PM 37737166
DA 2024-03-01
ER

PT J
AU Mendi, BAR
   Gülbay, M
AF Mendi, Bokebatur Ahmet Rasit
   Gulbay, Mutlu
TI A CT Radiomics Analysis of the Adrenal Masses: Can We Discriminate Lipid-poor Adenomas from the Pheochromocytoma and Malignant Masses?
SO CURRENT MEDICAL IMAGING
LA English
DT Article
DE Radiomics; adrenal; computed tomography; texture analysis; logit fit; random forest
ID computed-tomography; tumors
AB Aims: The aim of the study is to demonstrate a non-invasive alternative method to aid the decision making process in the management of adrenal masses. Background: Lipid-poor adenomas constitute 30% of all adrenal adenomas. When discovered incidentally, additional dynamic adrenal examinations are required to differentiate them from an adrenal malignancy or pheochromocytoma. Objective: In this retrospective study, we aimed to discriminate lipid-poor adenomas from other lipid-poor adrenal masses by using radiomics analysis in single contrast phase CT scans. Materials and Methods: A total of 38 histologically proven lipid-poor adenomas (Group 1) and 38 cases of pheochromocytoma or malignant adrenal mass (Group 2) were included in this retrospective study. Lesions were segmented volumetrically by two independent authors, and a total of 63 sizes, shapes, and first- and second-order parameters were calculated. Among these parameters, a logit-fit model was produced by using 6 parameters selected by the LASSO (least absolute shrinkage and selection operator) regression. The model was cross-validated with LOOCV (leave-one-out cross-validation) and 1000-bootstrap sampling. A random forest model was also generated in order to use all parameters without the risk of multicollinearity. This model was examined with the nested cross-validation method. Results: Sensitivity, specificity, accuracy and AUC were calculated in test sets as 84.2%, 81.6%, 82.9% and 0.829 in the logit fit model and 91%, 80%, 82.8% and 0.975 in the RF model, respectively. Conclusion: Predictive models based on radiomics analysis using single-phase contrast-enhanced CT can help characterize adrenal lesions.
C1 [Mendi, Bokebatur Ahmet Rasit] Nigde Omer Halisdemir Univ, Dept Radiol, Training & Res Hosp, Nigde, Turkiye.
   [Gulbay, Mutlu] Univ Mahallesi, Ankara City Hosp, Dept Radiol, Ankara, Turkiye.
C3 Nigde Omer Halisdemir University; City Hospital Ankara; Ministry of Energy & Natural Resources - Turkey
RP Mendi, BAR (corresponding author), Nigde Omer Halisdemir Univ, Training & Res Hosp, Dept Radiol, Asagi Kayabasi Mah,Hastaneler Cad, TR-51100 Nigde, Turkiye.
EM drbarmendi@gmail.com
CR Unknown -, 2022, NESTED CROSS VALIDAT, V0, P0
   Blake MA, 2008, RADIOL CLIN N AM, V46, P65, DOI 10.1016/j.rcl.2008.01.003
   Blake MA, 2010, AM J ROENTGENOL, V194, P1450, DOI 10.2214/AJR.10.4547
   Caoili EM, 2002, RADIOLOGY, V222, P629, DOI 10.1148/radiol.2223010766
   Caoili EM, 2000, AM J ROENTGENOL, V175, P1411, DOI 10.2214/ajr.175.5.1751411
   Chen HL, 2018, RESUSCITATION, V128, PE1, DOI 10.1016/j.resuscitation.2018.03.015
   Crimi F, 2022, INT J MOL SCI, V23, P0, DOI 10.3390/ijms23020637
   Dunnick NR, 2002, AM J ROENTGENOL, V179, P0, DOI 10.2214/ajr.179.3.1790559
   Elmohr MM, 2019, CLIN RADIOL, V74, P0, DOI 10.1016/j.crad.2019.06.021
   Alves AFF, 2020, J VENOM ANIM TOXINS, V26, P0, DOI 10.1590/1678-9199-JVATITD-2020-0011
   Free J, 2018, BIOMED PHYS ENG EXPR, V4, P0, DOI 10.1088/2057-1976/aad66a
   Gallardo-Estrella L, 2016, EUR RADIOL, V26, P478, DOI 10.1007/s00330-015-3824-y
   Ho LM, 2019, AM J ROENTGENOL, V212, P554, DOI 10.2214/AJR.18.20097
   Johnson PT, 2009, RADIOGRAPHICS, V29, P1333, DOI 10.1148/rg.295095027
   Kerr KF, 2016, J CLIN ONCOL, V34, P2534, DOI 10.1200/JCO.2015.65.5654
   Koçak B, 2019, DIAGN INTERV RADIOL, V25, P485, DOI 10.5152/dir.2019.19321
   Lam KY, 2002, CLIN ENDOCRINOL, V56, P95, DOI 10.1046/j.0300-0664.2001.01435.x
   Lattin GE, 2014, RADIOGRAPHICS, V34, P805, DOI 10.1148/rg.343130127
   Mitchell IC, 2007, ONCOLOGIST, V12, P168, DOI 10.1634/theoncologist.12-2-168
   Park BK, 2006, EUR RADIOL, V16, P642, DOI 10.1007/s00330-005-0017-0
   Peña CS, 2000, RADIOLOGY, V217, P798, DOI 10.1148/radiology.217.3.r00dc29798
   pyradiomicsreadthedocs, 2021, RADIOMICS FEATURES R, V0, P0
   Shi B, 2019, ACTA RADIOL, V60, P1553, DOI 10.1177/0284185119830292
   Torresan F, 2021, BJS OPEN, V5, P0, DOI 10.1093/bjsopen/zraa061
   Vabalas A, 2019, PLOS ONE, V14, P0, DOI 10.1371/journal.pone.0224365
   Varghese BA, 2019, AM J ROENTGENOL, V212, P520, DOI 10.2214/AJR.18.20624
   Vickers Andrew J, 2019, DIAGN PROGN RES, V3, P18, DOI 10.1186/s41512-019-0064-7
   Vittinghoff E, 2007, AM J EPIDEMIOL, V165, P710, DOI 10.1093/aje/kwk052
   Yi XP, 2018, EPMA J, V9, P421, DOI 10.1007/s13167-018-0149-3
   Yu HS, 2020, J COMPUT ASSIST TOMO, V44, P766, DOI 10.1097/RCT.0000000000001051
   Zulpe N, 2012, INT J COMPUTER SCI I, V9, P354
NR 31
TC 1
Z9 1
U1 1
U2 2
PU BENTHAM SCIENCE PUBL LTD
PI SHARJAH
PA EXECUTIVE STE Y-2, PO BOX 7917, SAIF ZONE, 1200 BR SHARJAH, U ARAB EMIRATES
SN 1573-4056
EI 1875-6603
J9 CURR MED IMAGING
JI Curr. Med. Imaging
PD JUN 15
PY 2023
VL 19
IS 9
BP 1018
EP 1030
DI 10.2174/1573405619666221115124352
PG 13
WC Radiology, Nuclear Medicine & Medical Imaging
SC Radiology, Nuclear Medicine & Medical Imaging
GA O0FL6
UT WOS:001040664100005
PM 36380444
DA 2024-03-01
ER

PT J
AU Hu, H
   Chi, JC
   Zhai, B
   Guo, JH
AF Hu, Hao
   Chi, Jia Chang
   Zhai, Bo
   Guo, Jin He
TI CT-based radiomics analysis to predict local progression of recurrent colorectal liver metastases after microwave ablation
SO MEDICINE
LA English
DT Article
DE colorectal liver metastases; local progression; microwave ablation; radiomics
ID radiofrequency ablation; percutaneous microwave; tumor progression; colon-cancer; survival
AB The objective of this study is to establish and validate a radiomics nomogram for prediction of local tumor progression (LTP) after microwave ablation (MWA) for recurrent colorectal liver metastases (CRLM) after hepatic resection. We included 318 consecutive recurrent CRLM patients (216 of training while 102 of validation cohort) with contrast-enhanced computerized tomography images treated with MWA between January 2014 and October 2018. Support vector machine-generated radiomics signature was incorporated together with clinical information to establish a radiomics nomogram. Our constructed radiomics signature including 15 features (first-order intensity statistics features, shape and size-based features, gray level size zone/dependence matrix features) performed well in assessing LTP for both cohorts. With regard to its predictive performance, its C-index was 0.912, compared to the clinical or radiomics models only (c-statistic 0.89 and 0.75, respectively) in the training cohort. In the validation cohort, the radiomics nomogram had better performance (area under the curve = 0.89) compared to the radiomics and clinical models (0.85 and 0.69). According to decision curve analysis, our as-constructed radiomics nomogram showed high clinical utility. As revealed by survival analysis, LTP showed worse progression-free survival (3-year progression-free survival 42.6% vs 78.4%, P < .01). High-risk patients identified using this radiomics signature exhibited worse LTP compared with low-risk patients (3-year LTP 80.2% vs 48.6%, P < .01). A radiomics-based nomogram of pre-ablation computerized tomography imaging may be the precious biomarker model for predicting LTP and personalized risk stratification for recurrent CRLM after hepatic resection treated by MWA.
C1 [Hu, Hao; Guo, Jin He] Southeast Univ, Med Sch, Ctr Intervent Radiol & Vasc Surg, Dept Radiol,Zhongda Hosp, Nanjing, Peoples R China.
   [Hu, Hao; Guo, Jin He] Southeast Univ, Zhongda Hosp, Basic Med Res & Innovat Ctr, Minist Educ, Nanjing, Peoples R China.
   [Hu, Hao; Chi, Jia Chang; Zhai, Bo] Shanghai Jiao Tong Univ, Renji Hosp, Sch Med, Dept Intervent Oncol, Shanghai, Peoples R China.
C3 Southeast University - China; Southeast University - China; Shanghai Jiao Tong University
RP Guo, JH (corresponding author), Southeast Univ, Med Sch, Ctr Intervent Radiol & Vasc Surg, Dept Radiol,Zhongda Hosp, Nanjing, Peoples R China.
EM 1664945718@qq.com; chijiachang1977renji@163.com; 18262639612@163.com; 1729783095@qq.com
CR Adam R, 2009, J CLIN ONCOL, V27, P1829, DOI 10.1200/JCO.2008.19.9273
   Ahmed M, 2014, RADIOLOGY, V273, P241, DOI 10.1148/radiol.14132958
   Badic B, 2022, EUR RADIOL, V32, P405, DOI 10.1007/s00330-021-08104-4
   Beamish P, 2017, HPB, V19, P675, DOI 10.1016/j.hpb.2017.03.010
   Benson A, 2021, J NATL COMPR CANC NE, V19, P329, DOI 10.6004/jnccn.2021.0012
   De Cobelli F, 2022, EUR RADIOL, V32, P4147, DOI 10.1007/s00330-021-08497-2
   Di Martino M, 2020, EJSO-EUR J SURG ONC, V46, P772, DOI 10.1016/j.ejso.2019.12.003
   Gillams AR, 2009, EUR RADIOL, V19, P1206, DOI 10.1007/s00330-008-1258-5
   Gillams A, 2015, EUR RADIOL, V25, P3438, DOI 10.1007/s00330-015-3779-z
   Gillies RJ, 2016, RADIOLOGY, V278, P563, DOI 10.1148/radiol.2015151169
   Granata V, 2022, RADIOL MED, V127, P763, DOI 10.1007/s11547-022-01501-9
   Han K, 2021, RADIOLOGY, V298, P212, DOI 10.1148/radiol.2020200109
   Jemal A, 2011, CA-CANCER J CLIN, V61, P134, DOI 10.3322/caac.20115
   Jones NB, 2012, ANN SURG ONCOL, V19, P2224, DOI 10.1245/s10434-011-2179-0
   Kamarinos NV, 2020, TECH VASC INTERV RAD, V23, P0, DOI 10.1016/j.tvir.2020.100672
   Kelahan LC, 2022, EUR RADIOL, V32, P4025, DOI 10.1007/s00330-021-08526-0
   Krul MF, 2022, EJSO-EUR J SURG ONC, V48, P834, DOI 10.1016/j.ejso.2021.10.012
   Lambin P, 2017, NAT REV CLIN ONCOL, V14, P749, DOI 10.1038/nrclinonc.2017.141
   Maclean D, 2021, FRONT ONCOL, V11, P0, DOI 10.3389/fonc.2021.730854
   Nakanishi R, 2021, ANN SURG ONCOL, V28, P2975, DOI 10.1245/s10434-020-09581-5
   Nordlinger B, 2013, LANCET ONCOL, V14, P1208, DOI 10.1016/S1470-2045(13)70447-9
   Qin S, 2022, INT J HYPERTHER, V39, P144, DOI 10.1080/02656736.2021.2023226
   Rompianesi G, 2022, WORLD J GASTROENTERO, V28, P108, DOI 10.3748/wjg.v28.i1.108
   Ruers T, 2012, ANN ONCOL, V23, P2619, DOI 10.1093/annonc/mds053
   Safi AF, 2018, J CRANIOFAC SURG, V29, P506, DOI 10.1097/SCS.0000000000004136
   Shady W, 2018, J VASC INTERV RADIOL, V29, P268, DOI 10.1016/j.jvir.2017.08.021
   Staal FCR, 2021, EUR J RADIOL, V141, P0, DOI 10.1016/j.ejrad.2021.109773
   Syn NL, 2020, ANN SURG, V272, P253, DOI 10.1097/SLA.0000000000003672
   Tabari A, 2023, CANCERS, V15, P0, DOI 10.3390/cancers15010063
   Taghavi M, 2021, CARDIOVASC INTER RAD, V44, P913, DOI 10.1007/s00270-020-02735-8
   Wang XD, 2013, CARDIOVASC INTER RAD, V36, P166, DOI 10.1007/s00270-012-0377-1
   Wang Y, 2018, INT J HYPERTHER, V34, P853, DOI 10.1080/02656736.2017.1368095
   Wei SC, 2021, EUR J RADIOL, V142, P0, DOI 10.1016/j.ejrad.2021.109863
   Zabaleta J, 2011, EJSO-EUR J SURG ONC, V37, P786, DOI 10.1016/j.ejso.2011.05.014
NR 34
TC 0
Z9 0
U1 0
U2 0
PU LIPPINCOTT WILLIAMS & WILKINS
PI PHILADELPHIA
PA TWO COMMERCE SQ, 2001 MARKET ST, PHILADELPHIA, PA 19103 USA
SN 0025-7974
EI 1536-5964
J9 MEDICINE
JI Medicine (Baltimore)
PD DEC 29
PY 2023
VL 102
IS 52
BP 
EP 
DI 10.1097/MD.0000000000036586
PG 7
WC Medicine, General & Internal
SC General & Internal Medicine
GA DT2R2
UT WOS:001134264400029
PM 38206750
DA 2024-03-01
ER

PT J
AU Faraz, K
   Dauce, G
   Bouhamama, A
   Leporq, B
   Sasaki, H
   Bito, Y
   Beuf, O
   Pilleul, F
AF Faraz, Khuram
   Dauce, Gregoire
   Bouhamama, Amine
   Leporq, Benjamin
   Sasaki, Hajime
   Bito, Yoshitaka
   Beuf, Olivier
   Pilleul, Frank
TI Characterization of Breast Tumors from MR Images Using Radiomics and Machine Learning Approaches
SO JOURNAL OF PERSONALIZED MEDICINE
LA English
DT Article
DE radiomic analysis; tumor characterization; IHC markers; automatic classification; multi-contrast MRI
ID molecular subtypes; cancer; features; classification; segmentation; estrogen
AB Determining histological subtypes, such as invasive ductal and invasive lobular carcinomas (IDCs and ILCs) and immunohistochemical markers, such as estrogen response (ER), progesterone response (PR), and the HER2 protein status is important in planning breast cancer treatment. MRI-based radiomic analysis is emerging as a non-invasive substitute for biopsy to determine these signatures. We explore the effectiveness of radiomics-based and CNN (convolutional neural network)-based classification models to this end. T1-weighted dynamic contrast-enhanced, contrast-subtracted T1, and T2-weighted MR images of 429 breast cancer tumors from 323 patients are used. Various combinations of input data and classification schemes are applied for ER+ vs. ER-, PR+ vs. PR-, HER2(+) vs. HER2(-), and IDC vs. ILC classification tasks. The best results were obtained for the ER+ vs. ER- and IDC vs. ILC classification tasks, with their respective AUCs reaching 0.78 and 0.73 on test data. The results with multi-contrast input data were generally better than the mono-contrast alone. The radiomics and CNN-based approaches generally exhibited comparable results. ER and IDC/ILC classification results were promising. PR and HER2 classifications need further investigation through a larger dataset. Better results by using multi-contrast data might indicate that multi-parametric quantitative MRI could be used to achieve more reliable classifiers.
C1 [Faraz, Khuram; Bouhamama, Amine; Leporq, Benjamin; Beuf, Olivier; Pilleul, Frank] Univ Claude Bernard Lyon 1, Univ Lyon, INSA Lyon, CNRS,Inserm,CREATIS UMR 5220,U1294, F-69621 Lyon, France.
   [Dauce, Gregoire; Sasaki, Hajime] FUJIFILM Healthcare France SAS, F-69800 St Priest, France.
   [Bouhamama, Amine; Pilleul, Frank] Ctr Leon Berard, Dept Radiol, F-69008 Lyon, France.
   [Sasaki, Hajime; Bito, Yoshitaka] FUJIFILM Healthcare Corp, Tokyo 1070052, Japan.
C3 Universite Claude Bernard Lyon 1; Institut National des Sciences Appliquees de Lyon - INSA Lyon; Centre National de la Recherche Scientifique (CNRS); CNRS - Institute for Engineering & Systems Sciences (INSIS); Institut National de la Sante et de la Recherche Medicale (Inserm); UNICANCER; Centre Leon Berard
RP Faraz, K (corresponding author), Univ Claude Bernard Lyon 1, Univ Lyon, INSA Lyon, CNRS,Inserm,CREATIS UMR 5220,U1294, F-69621 Lyon, France.
EM khuram.faraz@creatis.insa-lyon.fr
FU FUJIFILM Healthcare Corporation
CR Allison KH, 2020, J CLIN ONCOL, V38, P1346, DOI 10.1200/JCO.19.02309
   Avants BB, 2014, FRONT NEUROINFORM, V8, P0, DOI 10.3389/fninf.2014.00044
   Bhooshan N, 2011, PHYS MED BIOL, V56, P5995, DOI 10.1088/0031-9155/56/18/014
   Bhooshan N, 2010, RADIOLOGY, V254, P680, DOI 10.1148/radiol.09090838
   Bobholz SA, 2020, TOMOGRAPHY, V6, P160, DOI 10.18383/j.tom.2019.00029
   Bouhamama A, 2022, RADIOL-IMAG CANCER, V4, P0, DOI 10.1148/rycan.210107
   Caballo M, 2023, J MAGN RESON IMAGING, V57, P97, DOI 10.1002/jmri.28273
   Cai SJ, 2020, QUANT IMAG MED SURG, V10, P1275, DOI 10.21037/qims-19-1090
   Cattell R, 2019, VIS COMPUT IND BIOME, V2, P0, DOI 10.1186/s42492-019-0025-6
   Chen ZL, 2017, PLOS ONE, V12, P0, DOI 10.1371/journal.pone.0182397
   Chou SHS, 2017, J MAGN RESON IMAGING, V46, P1748, DOI 10.1002/jmri.25712
   Davey MG, 2021, EUR J RADIOL, V144, P0, DOI 10.1016/j.ejrad.2021.109996
   Doran SJ, 2021, CANCER IMAGING, V21, P0, DOI 10.1186/s40644-021-00406-6
   Du T, 2018, SCI REP-UK, V8, P0, DOI 10.1038/s41598-018-25357-0
   Gibbs P, 2019, J MAGN RESON IMAGING, V50, P1468, DOI 10.1002/jmri.26732
   Grimm LJ, 2015, J MAGN RESON IMAGING, V42, P902, DOI 10.1002/jmri.24879
   Guo WT, 2015, J MED IMAGING, V2, P0, DOI 10.1117/1.JMI.2.4.041007
   He KM, 2017, IEEE I CONF COMP VIS, V0, PP2980, DOI 10.1109/ICCV.2017.322
   Holli K, 2010, ACAD RADIOL, V17, P135, DOI 10.1016/j.acra.2009.08.012
   Huang T, 2023, FRONT MED-LAUSANNE, V10, P0, DOI 10.3389/fmed.2023.1140514
   Huang YH, 2021, FRONT ONCOL, V11, P0, DOI 10.3389/fonc.2021.706733
   Hwang KT, 2019, CLIN CANCER RES, V25, P1970, DOI 10.1158/1078-0432.CCR-18-2782
   Ji Y, 2023, RADIOLOGY, V307, P0, DOI 10.1148/radiol.220984
   Johnson KS, 2021, J BREAST IMAGING, V3, P12, DOI 10.1093/jbi/wbaa110
   Kingma D, 2014, PROC 3 INT C LEARNIN, V0, P0, DOI DOI 10.48550/ARXIV.1412.6980
   Kononenko I, 1994, LECT NOTES COMPUT, V784, P171, DOI 10.1007/3-540-57868-4_57
   Lafci O, 2023, ACAD RADIOL, V30, P22, DOI 10.1016/j.acra.2022.04.004
   Lee HJ, 2021, FRONT ONCOL, V11, P0, DOI 10.3389/fonc.2021.744460
   Lee SH, 2020, KOREAN J RADIOL, V21, P779, DOI 10.3348/kjr.2019.0855
   Lee SE, 2021, ULTRASONOGRAPHY, V40, P93, DOI 10.14366/usg.20026
   Li H, 2016, NPJ BREAST CANCER, V2, P0, DOI 10.1038/npjbcancer.2016.12
   Li YH, 2020, JAMA NETW OPEN, V3, P0, DOI 10.1001/jamanetworkopen.2019.18160
   Liu ZY, 2019, CLIN CANCER RES, V25, P3538, DOI 10.1158/1078-0432.CCR-18-3190
   Luo X, 2022, FRONT ONCOL, V12, P0, DOI 10.3389/fonc.2022.878388
   Ma MM, 2021, COMPUT MATH METHOD M, V2021, P0, DOI 10.1155/2021/2140465
   Mouabbi JA, 2022, BREAST CANCER RES TR, V193, P253, DOI 10.1007/s10549-022-06572-w
   Ren SQ, 2015, ADV NEUR IN, V28, P0, DOI 10.1109/TPAMI.2016.2577031
   Tai WY, 2010, J CONTROL RELEASE, V146, P264, DOI 10.1016/j.jconrel.2010.04.009
   Tan H, 2020, BRIT J RADIOL, V93, P20191019, DOI 10.1259/bjr.20191019
   Truhn D, 2019, RADIOLOGY, V290, P290, DOI 10.1148/radiol.2018181352
   Waugh SA, 2016, EUR RADIOL, V26, P322, DOI 10.1007/s00330-015-3845-6
   Xiao Y, 2017, SCI REP-UK, V7, P0, DOI 10.1038/s41598-017-10789-x
   Xie TW, 2019, FRONT ONCOL, V9, P0, DOI 10.3389/fonc.2019.00505
   Yarden Y, 2001, ONCOLOGY-BASEL, V61, P1, DOI 10.1159/000055396
   Ye DM, 2020, TECHNOL CANCER RES T, V19, P0, DOI 10.1177/1533033820916191
   Yip CH, 2014, FUTURE ONCOL, V10, P2293, DOI 10.2217/fon.14.110
   Yoon HJ, 2018, PROC SPIE, V10718, P0, DOI 10.1117/12.2318508
   Yu FH, 2019, EUR J RADIOL, V119, P0, DOI 10.1016/j.ejrad.2019.108658
   Yushkevich PA, 2006, NEUROIMAGE, V31, P1116, DOI 10.1016/j.neuroimage.2006.01.015
   Zhang TY, 2023, NPJ BREAST CANCER, V9, P0, DOI 10.1038/s41523-023-00517-2
   Zhang YW, 2022, ANN TRANSL MED, V10, P0, DOI 10.21037/atm-22-5986
   Zheng ZH, 2020, AAAI CONF ARTIF INTE, V34, P12993
   Zhong SL, 2022, DIAGNOSTICS, V12, P0, DOI 10.3390/diagnostics12102558
   Zhou JJ, 2020, J MAGN RESON IMAGING, V51, P798, DOI 10.1002/jmri.26981
   Zhou J, 2021, ACAD RADIOL, V28, P1352, DOI 10.1016/j.acra.2020.05.040
NR 55
TC 1
Z9 1
U1 2
U2 3
PU MDPI
PI BASEL
PA ST ALBAN-ANLAGE 66, CH-4052 BASEL, SWITZERLAND
SN 
EI 2075-4426
J9 J PERS MED
JI J. Pers. Med.
PD JUL 15
PY 2023
VL 13
IS 7
BP 
EP 
DI 10.3390/jpm13071062
PG 14
WC Health Care Sciences & Services; Medicine, General & Internal
SC Health Care Sciences & Services; General & Internal Medicine
GA N7CI2
UT WOS:001038543700001
PM 37511674
DA 2024-03-01
ER

PT J
AU Liu, MJ
   Bian, J
AF Liu, Meijun
   Bian, Jie
TI Radiomics signatures based on contrast-enhanced CT for preoperative prediction of the Ki-67 proliferation state in gastrointestinal stromal tumors
SO JAPANESE JOURNAL OF RADIOLOGY
LA English
DT Article; Early Access
DE Gastrointestinal stromal tumors; Ki-67 labeling index; Radiomics; Contrast-enhanced computed tomography
ID features; index; expression; origin; cells; ki67; kit
AB PurposeThis study aimed to evaluate the Ki-67 proliferation state in patients with gastrointestinal stromal tumors (GISTs) using radiomics prediction signatures based on contrast-enhanced computed tomography (CE-CT).Materials and methodsThis single-center, retrospective study involved 103 patients (48 men and 55 women, mean age 61.1 +/- 10.6 years) who had pathologically confirmed GISTs after curative resection, including 63 with low Ki-67 proliferation level (Ki-67 labeling index <= 6%) and 40 with high Ki-67 proliferation level (Ki-67 labeling index > 6%). Radiomics features of the delineated lesions were preoperatively extracted from three-phase CE-CT images, including the arterial, venous, and delayed phases. The most relevant features were selected to construct the radiomics signatures using a logistic regression algorithm. Significant demographic characteristics and semantic features on CT were selected to develop a nomogram along with the optimal radiomics feature. We calculated the sensitivity, specificity, accuracy, F1 score, and area under the receiver operating characteristic (ROC) curve to evaluate the predictive performance of radiomics signatures.ResultsTen quantitative radiomics features (two first-order and eight texture features) were selected to construct radiomics signatures. The radiomics signature based on the three-phase CE-CT images showed better predictive performance than that based on the single-phase CE-CT images, with an area under the curve (AUC) of 0.83 (95% CI 0.73-0.92) and F1 score of 82% in the training dataset and an AUC of 0.80 (95% CI 0.63-0.95) and F1 score of 75% in the testing dataset. The nomogram showed good calibration.ConclusionRadiomics signatures using CE-CT images are generalizable and could be used in clinical practice to determine the proliferation state of Ki-67 in GISTs.
C1 [Liu, Meijun; Bian, Jie] Dalian Med Univ, Dept Radiol, Affiliated Hosp 2, 467 Zhongshan Rd, Dalian 116027, Liaoning, Peoples R China.
C3 Dalian Medical University
RP Bian, J (corresponding author), Dalian Med Univ, Dept Radiol, Affiliated Hosp 2, 467 Zhongshan Rd, Dalian 116027, Liaoning, Peoples R China.
EM 18863608687@163.com; drbianjie@163.com
CR Anderson WJ, 2021, HISTOPATHOLOGY, V78, P644, DOI 10.1111/his.14265
   Ao WQ, 2021, AM J CANCER RES, V11, P3123
   Bano S, 2012, JPN J RADIOL, V30, P105, DOI 10.1007/s11604-011-0020-0
   Barreca A, 2011, MOL MED REP, V4, P3, DOI 10.3892/mmr.2010.399
   Chen XS, 2021, EUR J RADIOL, V142, P0, DOI 10.1016/j.ejrad.2021.109840
   Chen XF, 2020, CANCER IMAGING, V20, P0, DOI 10.1186/s40644-020-00302-5
   Corless CL, 2011, NAT REV CANCER, V11, P865, DOI 10.1038/nrc3143
   Danti Ginevra, 2019, ACTA BIOMED, V90, P9
   Dercle L, 2020, CLIN CANCER RES, V26, P2151, DOI 10.1158/1078-0432.CCR-19-2942
   Ding C, 2003, PROCEEDINGS OF THE 2003 IEEE BIOINFORMATICS CONFERENCE, V0, PP523, DOI 10.1109/CSB.2003.1227396
   DUMANOIR S, 1991, CYTOMETRY, V12, P455
   Gillies RJ, 2016, RADIOLOGY, V278, P563, DOI 10.1148/radiol.2015151169
   Haller F, 2011, MODERN PATHOL, V24, P248, DOI 10.1038/modpathol.2010.188
   Inoue A, 2022, JPN J RADIOL, V40, P1105, DOI 10.1007/s11604-022-01305-x
   Inoue A, 2020, JPN J RADIOL, V38, P771, DOI 10.1007/s11604-020-00962-0
   Joensuu H, 2015, EUR J CANCER, V51, P1611, DOI 10.1016/j.ejca.2015.05.009
   Joensuu H, 2008, HUM PATHOL, V39, P1411, DOI 10.1016/j.humpath.2008.06.025
   Kindblom LG, 1998, AM J PATHOL, V152, P1259
   Lei B, 2013, HISTOPATHOLOGY, V63, P696, DOI 10.1111/his.12215
   Li HL, 2018, CANCER MED-US, V7, P4467, DOI 10.1002/cam4.1737
   Li J, 2022, ONCOL LETT, V23, P0, DOI 10.3892/ol.2022.13309
   Li YM, 2017, J NEURO-ONCOL, V135, P317, DOI 10.1007/s11060-017-2576-8
   Liu XC, 2018, HUM PATHOL, V74, P17, DOI 10.1016/j.humpath.2017.09.003
   Mao B, 2020, EUR RADIOL, V30, P6924, DOI 10.1007/s00330-020-07056-5
   Miettinen M, 1999, HUM PATHOL, V30, P1213, DOI 10.1016/S0046-8177(99)90040-0
   Nakasone Y, 2007, CARDIOVASC INTER RAD, V30, P861, DOI 10.1007/s00270-007-9131-5
   Ng F, 2013, EUR J RADIOL, V82, P342, DOI 10.1016/j.ejrad.2012.10.023
   Shin JK, 2017, J MAGN RESON IMAGING, V45, P94, DOI 10.1002/jmri.25348
   Soreide K, 2016, CANCER EPIDEMIOL, V40, P39, DOI 10.1016/j.canep.2015.10.031
   Wang C, 2019, TRANSL ONCOL, V12, P1229, DOI 10.1016/j.tranon.2019.06.005
   Wang MH, 2021, FRONT ONCOL, V11, P0, DOI 10.3389/fonc.2021.582847
   Wozniak A, 2014, CLIN CANCER RES, V20, P6105, DOI 10.1158/1078-0432.CCR-14-1677
   Xing GS, 2015, PLOS ONE, V10, P0, DOI 10.1371/journal.pone.0144277
   Xu JX, 2020, AM J CANCER RES, V10, P3867
   Yang CW, 2021, ANN TRANSL MED, V9, P0, DOI 10.21037/atm-21-4669
   Zhang QW, 2020, CLIN TRANSL MED, V9, P0, DOI 10.1186/s40169-020-0263-4
   Zhao WY, 2014, INT J CLIN EXP PATHO, V7, P2298
   Zhou CP, 2016, EUR RADIOL, V26, P3086, DOI 10.1007/s00330-015-4172-7
   Zhu MP, 2022, ABDOM RADIOL, V47, P3161, DOI 10.1007/s00261-021-03040-9
   Zhu YD, 2021, FRONT ONCOL, V11, P0, DOI 10.3389/fonc.2021.757111
NR 40
TC 1
Z9 1
U1 2
U2 7
PU SPRINGER
PI NEW YORK
PA ONE NEW YORK PLAZA, SUITE 4600, NEW YORK, NY, UNITED STATES
SN 1867-1071
EI 1867-108X
J9 JPN J RADIOL
JI Jpn. J. Radiol.
PD 2023 JUL
PY 2023
VL 41
IS 7
BP 741
EP 751
DI 10.1007/s11604-023-01391-5
EA JAN 2023
PG 11
WC Radiology, Nuclear Medicine & Medical Imaging
SC Radiology, Nuclear Medicine & Medical Imaging
GA K4QB4
UT WOS:000914169400001
PM 36652141
DA 2024-03-01
ER

PT J
AU Ninomiya, K
   Arimura, H
   Tanaka, K
   Chan, WY
   Kabata, Y
   Mizuno, S
   Gowdh, NFM
   Yaakup, NA
   Liam, CK
   Chai, CS
   Ng, KH
AF Ninomiya, Kenta
   Arimura, Hidetaka
   Tanaka, Kentaro
   Chan, Wai Yee
   Kabata, Yutaro
   Mizuno, Shinichi
   Gowdh, Nadia Fareeda Muhammad
   Yaakup, Nur Adura
   Liam, Chong -Kin
   Chai, Chee-Shee
   Ng, Kwan Hoong
TI Three-dimensional topological radiogenomics of epidermal growth factor receptor Del19 and L858R mutation subtypes on computed tomography images of lung cancer patients
SO COMPUTER METHODS AND PROGRAMS IN BIOMEDICINE
LA English
DT Article; Early Access
DE Radiogenomics; Computational topology; Molecularly targeted drugs; Precision medicine
ID egfr mutation; radiomic features; fdg-pet; prediction; osimertinib; prognosis; efficacy; model
AB Objectives: To elucidate a novel radiogenomics approach using three-dimensional (3D) topologically invariant Betti numbers (BNs) for topological characterization of epidermal growth factor receptor ( EGFR ) Del19 and L858R mutation subtypes. Methods: In total, 154 patients (wild-type EGFR , 72 patients; Del19 mutation, 45 patients; and L858R mutation, 37 patients) were retrospectively enrolled and randomly divided into 92 training and 62 test cases. Two support vector machine (SVM) models to distinguish between wild-type and mutant EGFR (mutation [M] classification) as well as between the Del19 and L858R subtypes (subtype [S] classification) were trained using 3DBN features. These features were computed from 3DBN maps by using histogram and texture analyses. The 3DBN maps were generated using computed tomography (CT) images based on the Cech complex constructed on sets of points in the images. These points were defined by coordinates of voxels with CT values higher than several threshold values. The M classification model was built using image features and demographic parameters of sex and smoking status. The SVM models were evaluated by determining their classification accuracies. The feasibility of the 3DBN model was compared with those of conventional radiomic models based on pseudo-3D BN (p3DBN), two-dimensional BN (2DBN), and CT and wavelet-decomposition (WD) images. The validation of the model was repeated with 100 times random sampling. Results: The mean test accuracies for M classification with 3DBN, p3DBN, 2DBN, CT, and WD images were 0.810, 0.733, 0.838, 0.782, and 0.799, respectively. The mean test accuracies for S classification with 3DBN, p3DBN, 2DBN, CT, and WD images were 0.773, 0.694, 0.657, 0.581, and 0.696, respectively. Conclusion: 3DBN features, which showed a radiogenomic association with the characteristics of the EGFR Del19/L858R mutation subtypes, yielded higher accuracy for subtype classifications in comparison with conventional features. (c) 2023 Elsevier B.V. Al lrights reserved.
C1 [Ninomiya, Kenta] Kyushu Univ, Grad Sch Med Sci, Dept Hlth Sci, Div Med Quantum Sci, Fukuoka, Japan.
   [Ninomiya, Kenta] Sanford Burnham Prebys Med Discovery Inst, 10901 North Torrey Pines Rd, La Jolla, CA 92037 USA.
   [Arimura, Hidetaka] Kyushu Univ, Fac Med Sci, Dept Hlth Sci, Div Med Quantum Sci, Fukuoka, Japan.
   [Tanaka, Kentaro] Kyushu Univ Hosp, Dept Resp Med, Fukuoka, Japan.
   [Tanaka, Kentaro] Kyushu Univ, Grad Sch Med Sci, Dept Resp Med, Fukuoka, Japan.
   [Chan, Wai Yee; Gowdh, Nadia Fareeda Muhammad; Yaakup, Nur Adura; Ng, Kwan Hoong] Univ Malaya, Fac Med, Dept Biomed Imaging, Kuala Lumpur, Malaysia.
   [Chan, Wai Yee] Gleneagles Hosp Kuala Lumpur, Radiol Dept, Jalan Ampang, Kuala Lumpur 50450, Malaysia.
   [Kabata, Yutaro] Nagasaki Univ, Sch Informat & Data Sci, Nagasaki, Japan.
   [Mizuno, Shinichi] Kyushu Univ, Grad Sch Med Sci, Dept Hlth Sci, Div Med Sci & Technol, Fukuoka, Japan.
   [Liam, Chong -Kin] Univ Malaya, Fac Med, Dept Med, Kuala Lumpur, Malaysia.
   [Chai, Chee-Shee] Univ Malaysia Sarawak, Fac Med & Hlth Sci, Dept Med, Kota Samarahan, Sarawak, Malaysia.
   [Ng, Kwan Hoong] UCSI Univ, Fac Med & Hlth Sci, Springhill, Siliau, Negeri Sembilan, Malaysia.
C3 Kyushu University; Sanford Burnham Prebys Medical Discovery Institute; Kyushu University; Kyushu University; Kyushu University; Universiti Malaya; Nagasaki University; Kyushu University; Universiti Malaya; University of Malaysia Sarawak; UCSI University
RP Ninomiya, K (corresponding author), Sanford Burnham Prebys Med Discovery Inst, 10901 North Torrey Pines Rd, La Jolla, CA 92037 USA.
EM kninomiya@sbpdiscovery.org
FU Center for Clinical and Translational Research of Kyushu University Hospital; JSPS KAKENHI [JP21J12635, JP20K08084]
CR Adcock A, 2014, COMPUT VIS IMAGE UND, V121, P36, DOI 10.1016/j.cviu.2013.10.014
   Arimura H, 2018, RADIOL PHYS TECHNOL, V11, P365, DOI 10.1007/s12194-018-0486-x
   Bobrowski O, 2020, PHYS REV E, V101, P0, DOI 10.1103/PhysRevE.101.032304
   Breiman L, 2001, MACHINE LEARNING, V45, P5, DOI 10.1023/A:1010933404324
   Castellanos E, 2017, J THORAC ONCOL, V12, P612, DOI 10.1016/j.jtho.2016.12.014
   Chevallier M, 2021, WORLD J CLIN ONCOL, V12, P217, DOI 10.5306/wjco.v12.i4.217
   Collins GS, 2015, J CLIN EPIDEMIOL, V68, P112, DOI 10.1016/j.jclinepi.2014.11.010
   Edelsbrunner H, 2010, COMPUTATIONAL TOPOLOGY: AN INTRODUCTION, V0, P0, DOI DOI 10.1007/978-3-540-33259-6_7
   Friedman J, 2010, J STAT SOFTW, V33, P1, DOI 10.18637/jss.v033.i01
   Fukui T, 2019, THORAC CANCER, V10, P501, DOI 10.1111/1759-7714.12964
   Harrison PT, 2020, SEMIN CANCER BIOL, V61, P167, DOI 10.1016/j.semcancer.2019.09.015
   Herbst RS, 2018, NATURE, V553, P446, DOI 10.1038/nature25183
   HERMAN GT, 1992, IEEE COMPUT GRAPH, V12, P69, DOI 10.1109/38.135915
   Hong WW, 2019, ONCOL LETT, V18, P3887, DOI 10.3892/ol.2019.10715
   Igawa S, 2019, J THORAC ONCOL, V14, PS938, DOI 10.1016/j.jtho.2019.08.2041
   Jain AK, 2000, IEEE T PATTERN ANAL, V22, P4, DOI 10.1109/34.824819
   Jonker PP, 1993, MORPHOLOGICAL IMAGE, V0, P0
   Kadoya N, 2020, MED PHYS, V47, P2197, DOI 10.1002/mp.14104
   Kawamura T, 2016, CANCER SCI, V107, P1001, DOI 10.1111/cas.12963
   Kobayashi Y, 2016, CANCER SCI, V107, P1179, DOI 10.1111/cas.12996
   Kodama H, 2021, CANCER MED-US, V10, P7503, DOI 10.1002/cam4.4268
   Kohno T, 2015, TRANSL LUNG CANCER R, V4, P156, DOI 10.3978/j.issn.2218-6751.2014.11.11
   Leonetti A, 2019, BRIT J CANCER, V121, P725, DOI 10.1038/s41416-019-0573-8
   Li S, 2020, MED PHYS, V47, P3458, DOI 10.1002/mp.14238
   Li S, 2019, MED PHYS, V46, P4545, DOI 10.1002/mp.13747
   Liu GX, 2020, TRANSL LUNG CANCER R, V9, P1212, DOI 10.21037/tlcr-20-122
   Liu QF, 2020, TRANSL LUNG CANCER R, V9, P549, DOI 10.21037/tlcr.2020.04.17
   Maria C, 2014, GUDHI LIB SIMPLICIAL, V0, P167
   Meyer D, 2019, THE R JOURNAL, V0, P0
   Moraleda RR, 2020, SEMIN IMMUNOL, V48, P0, DOI 10.1016/j.smim.2020.101432
   Mu YX, 2020, J CANCER RES CLIN, V146, P2427, DOI 10.1007/s00432-020-03239-1
   Ninomiya K, 2022, PLOS ONE, V17, P0, DOI 10.1371/journal.pone.0263292
   Ninomiya K, 2021, PLOS ONE, V16, P0, DOI 10.1371/journal.pone.0244354
   Ninomiya K, 2020, PHYS MEDICA, V69, P90, DOI 10.1016/j.ejmp.2019.11.026
   Nishio M, 2019, PLOS ONE, V14, P0, DOI 10.1371/journal.pone.0210720
   Oliveira C, 2021, EJNMMI RES, V11, P0, DOI 10.1186/s13550-021-00809-3
   Oyama A, 2019, SCI REP-UK, V9, P0, DOI 10.1038/s41598-019-45283-z
   Pei GT, 2014, J THORAC DIS, V6, P1230, DOI 10.3978/j.issn.2072-1439.2014.07.23
   Qaiser T, 2019, MED IMAGE ANAL, V55, P1, DOI 10.1016/j.media.2019.03.014
   Reiazi R, 2021, COMPUT BIOL MED, V133, P0, DOI 10.1016/j.compbiomed.2021.104400
   Rojas-Moraleda R, 2017, MED IMAGE ANAL, V38, P90, DOI 10.1016/j.media.2017.02.009
   Schober P, 2018, ANESTH ANALG, V126, P1763, DOI 10.1213/ANE.0000000000002864
   Seow WJ, 2017, HUM MOL GENET, V26, P454, DOI 10.1093/hmg/ddw414
   Vallières M, 2015, PHYS MED BIOL, V60, P5471, DOI 10.1088/0031-9155/60/14/5471
   Vestergaard HH, 2018, ACTA ONCOL, V57, P176, DOI 10.1080/0284186X.2017.1404634
   Vuong D, 2020, MED PHYS, V47, P4045, DOI 10.1002/mp.14224
   Wang C, 2021, FRONT ONCOL, V11, P1
   Wang S, 2019, EUR RESPIR J, V53, P0, DOI 10.1183/13993003.00986-2018
   Yang X, 2019, ONCOLOGIST, V24, P1156
   Yoon HY, 2020, PLOS ONE, V15, P0, DOI 10.1371/journal.pone.0228925
   Yuan M, 2019, SIGNAL TRANSDUCT TAR, V4, P0, DOI 10.1038/s41392-019-0099-9
   Zheng QF, 2020, TRANSL LUNG CANCER R, V9, P471, DOI 10.21037/tlcr.2020.03.35
NR 52
TC 1
Z9 1
U1 5
U2 10
PU ELSEVIER IRELAND LTD
PI CLARE
PA ELSEVIER HOUSE, BROOKVALE PLAZA, EAST PARK SHANNON, CO, CLARE, 00000, IRELAND
SN 0169-2607
EI 1872-7565
J9 COMPUT METH PROG BIO
JI Comput. Meth. Programs Biomed.
PD 2023 JUN
PY 2023
VL 236
IS 
BP 
EP 
DI 10.1016/j.cmpb.2023.107544
EA MAY 2023
PG 12
WC Computer Science, Interdisciplinary Applications; Computer Science, Theory & Methods; Engineering, Biomedical; Medical Informatics
SC Computer Science; Engineering; Medical Informatics
GA H8VT9
UT WOS:000998680200001
PM 37148668
DA 2024-03-01
ER

PT J
AU Chen, YX
   Xu, T
   Jiang, CS
   You, SY
   Cheng, ZQ
   Gong, JS
AF Chen, Yaxi
   Xu, Ting
   Jiang, Changsi
   You, Shuyuan
   Cheng, Zhiqiang
   Gong, Jingshan
TI CT-based radiomics signature to predict CD8+tumor infiltrating lymphocytes in non-small-cell lung cancer
SO ACTA RADIOLOGICA
LA English
DT Article; Early Access
DE Non-small cell lung cancer; radiomics; immunotherapy; CD8+tumor infiltrating lymphocyte
ID pd-1 blockade; immune; responses; expression; nivolumab
AB Background An abundance of CD8+ tumor infiltrating lymphocytes (TILs) in the center of solid tumors is a reliable predictive biomarker for patients eligible for immunotherapy. Purpose To develop a computed tomography (CT)-based radiomics signature for a preoperative prediction of an abundance of CD8+ TILs in non-small-cell lung cancer (NSCLC). Material and Methods In this retrospective study, 117 consecutive patients with pathologically confirmed NSCLC were included and randomly divided into training (n = 77) and test sets (n = 40). A total of 107 radiomics features were extracted from the three-dimensional volumes of interest of each patient. Least absolute shrinkage and selection operator (LASSO) regression was used to select the strongest features for abundance of CD8+ TILs in NSCLC, and the radiomics score was constructed through a linear combination of these selected features. Receiver operating characteristic (ROC) curve analysis was used to evaluate the predictive performance of the radiomics score. Results The radiomics score was associated with an abundance of CD8+ TILs in NSCLC, which achieved an area under the curve (AUC) of 0.83 (95% CI=0.73-0.92) and 0.68 (95% CI=0.54-0.87) in the training and test sets, respectively. The difference was not statistically significant (P = 0.20). The tumors with high CD8+ TILs tended to have heterogeneous dependences (high value of Dependence Non-Uniformity Normalized) and complicated texture (high value of Informational Measure of Correlation 1). Conclusion CT-based radiomics features have the ability to predict CD8+ TILs expression levels of an abundance of CD8+ TILs in NSCLC, which was shown to be a potential imaging biomarker for stratifying patients who may benefit from immunotherapy.
C1 [Chen, Yaxi; Xu, Ting] Jinan Univ, Clin Med Coll 2, Shenzhen, Peoples R China.
   [Jiang, Changsi; Gong, Jingshan] Jinan Univ, Clin Med Coll 2, Shenzhen Peoples Hosp, Dept Radiol, Shenzhen 518020, Guangdong, Peoples R China.
   [Jiang, Changsi; You, Shuyuan; Cheng, Zhiqiang; Gong, Jingshan] Southern Univ Sci & Technol, Affiliated Hosp 1, Shenzhen 518020, Guangdong, Peoples R China.
   [You, Shuyuan; Cheng, Zhiqiang] Jinan Univ, Clin Med Coll 2, Shenzhen Peoples Hosp, Dept Pathol, Shenzhen, Peoples R China.
C3 Jinan University; Jinan University; Southern University of Science & Technology; Jinan University
RP Gong, JS (corresponding author), Jinan Univ, Clin Med Coll 2, Shenzhen Peoples Hosp, Dept Radiol, Shenzhen 518020, Guangdong, Peoples R China.; Gong, JS (corresponding author), Southern Univ Sci & Technol, Affiliated Hosp 1, Shenzhen 518020, Guangdong, Peoples R China.
EM jshgong@sina.com
FU National Natural Science Foundation of China [82172026]
CR Aerts HJWL, 2014, NAT COMMUN, V5, P0, DOI 10.1038/ncomms5006
   Altorki NK, 2019, NAT REV CANCER, V19, P9, DOI 10.1038/s41568-018-0081-9
   An N, 2019, J TRANSL MED, V17, P0, DOI 10.1186/s12967-019-02160-7
   Antonia SJ, 2017, NEW ENGL J MED, V377, P1919, DOI 10.1056/NEJMoa1709937
   Bian Y, 2022, J MAGN RESON IMAGING, V55, P803, DOI 10.1002/jmri.27871
   Binnewies M, 2018, NAT MED, V24, P541, DOI 10.1038/s41591-018-0014-x
   Bonaventura P, 2019, FRONT IMMUNOL, V10, P0, DOI 10.3389/fimmu.2019.00168
   Brzezianska E, 2006, MUTAT RES-FUND MOL M, V599, P26, DOI 10.1016/j.mrfmmm.2005.12.013
   Callahan MK, 2016, IMMUNITY, V44, P1069, DOI 10.1016/j.immuni.2016.04.023
   Combes AJ, 2022, CELL, V185, P184, DOI 10.1016/j.cell.2021.12.004
   Demaria S, 2016, TRENDS CANCER, V2, P286, DOI 10.1016/j.trecan.2016.05.002
   Gillies RJ, 2016, RADIOLOGY, V278, P563, DOI 10.1148/radiol.2015151169
   Guibert N, 2015, EXPERT OPIN BIOL TH, V15, P1789, DOI 10.1517/14712598.2015.1114097
   Hirsch FR, 2017, LANCET, V389, P299, DOI 10.1016/S0140-6736(16)30958-8
   Huang CY, 2017, J IMMUNOTHER, V40, P323, DOI 10.1097/CJI.0000000000000187
   Islami F, 2018, CA-CANCER J CLIN, V68, P31, DOI 10.3322/caac.21440
   Jardim DL, 2018, CLIN CANCER RES, V24, P1785, DOI 10.1158/1078-0432.CCR-17-1970
   Krekorian M, 2019, THERANOSTICS, V9, P7924, DOI 10.7150/thno.37924
   Ligero M, 2021, RADIOLOGY, V299, P109, DOI 10.1148/radiol.2021200928
   Mayerhoefer ME, 2020, J NUCL MED, V61, P488, DOI 10.2967/jnumed.118.222893
   Naidoo J, 2015, ANN ONCOL, V26, P2375, DOI 10.1093/annonc/mdv383
   Naidoo J, 2017, J CLIN ONCOL, V35, P709, DOI 10.1200/JCO.2016.68.2005
   Ohe Y, 2008, CLIN CANCER RES, V14, P4206, DOI 10.1158/1078-0432.CCR-07-5143
   Reck M, 2016, NEW ENGL J MED, V375, P1823, DOI 10.1056/NEJMoa1606774
   Sanli Y, 2019, AM J ROENTGENOL, V212, P1318, DOI 10.2214/AJR.18.19796
   Sharma P, 2015, SCIENCE, V348, P56, DOI 10.1126/science.aaa8172
   Siegel RL, 2017, CA-CANCER J CLIN, V67, P7, DOI 10.3322/caac.21387
   Sturmlechner I, 2021, SCIENCE, V374, P0, DOI 10.1126/science.abb3420
   Sun R, 2020, J IMMUNOTHER CANCER, V8, P0, DOI 10.1136/jitc-2020-001429
   Sun R, 2018, LANCET ONCOL, V19, P1180, DOI 10.1016/S1470-2045(18)30413-3
   Thompson ED, 2017, GUT, V66, P794, DOI 10.1136/gutjnl-2015-310839
   Tumeh PC, 2014, NATURE, V515, P568, DOI 10.1038/nature13954
   Wang A, 2015, EJSO-EUR J SURG ONC, V41, P450, DOI 10.1016/j.ejso.2015.01.020
   Wen Q, 2020, ONCOTARGETS THER, V13, P12003, DOI 10.2147/OTT.S261068
   Wu XM, 2019, COMPUT STRUCT BIOTEC, V17, P661, DOI 10.1016/j.csbj.2019.03.006
   Yu HW, 2020, FRONT ONCOL, V10, P0, DOI 10.3389/fonc.2020.00412
NR 36
TC 2
Z9 2
U1 1
U2 12
PU SAGE PUBLICATIONS LTD
PI LONDON
PA 1 OLIVERS YARD, 55 CITY ROAD, LONDON EC1Y 1SP, ENGLAND
SN 0284-1851
EI 1600-0455
J9 ACTA RADIOL
JI Acta Radiol.
PD 2023 APR
PY 2023
VL 64
IS 4
BP 1390
EP 1399
DI 10.1177/02841851221126596
EA SEP 2022
PG 10
WC Radiology, Nuclear Medicine & Medical Imaging
SC Radiology, Nuclear Medicine & Medical Imaging
GA C8EO8
UT WOS:000855137400001
PM 36120843
DA 2024-03-01
ER

PT J
AU Shi, JX
   Chen, HH
   Wang, XY
   Cao, R
   Chen, Y
   Cheng, Y
   Pang, ZY
   Huang, C
AF Shi, Jiaxin
   Chen, Huanhuan
   Wang, Xiaoyu
   Cao, Ran
   Chen, Yu
   Cheng, Yuan
   Pang, Ziyan
   Huang, Chao
TI Using Radiomics to Differentiate Brain Metastases From Lung Cancer Versus Breast Cancer, Including Predicting Epidermal Growth Factor Receptor and human Epidermal Growth Factor Receptor 2 Status
SO JOURNAL OF COMPUTER ASSISTED TOMOGRAPHY
LA English
DT Article
DE brain metastasis; EGFR; HER2; radiomics
ID diagnosis; glioblastoma; tumor
AB ObjectiveWe evaluated the feasibility of using multiregional radiomics to identify brain metastasis (BM) originating from lung adenocarcinoma (LA) and breast cancer (BC) and assess the epidermal growth factor receptor (EGFR) mutation and human epidermal growth factor receptor 2 (HER2) status.MethodsOur experiment included 160 patients with BM originating from LA (n = 70), BC (n = 67), and other tumor types (n = 23), between November 2017 and December 2021. All patients underwent contrast-enhanced T1- and T2-weighted magnetic resonance imaging (MRI) scans. A total of 1967 quantitative MRI features were calculated from the tumoral active area and peritumoral edema area and selected using least absolute shrinkage and selection operator regression with 5-fold cross-validation. We constructed radiomic signatures (RSs) based on the most predictive features for preoperative assessment of the metastatic origins, EGFR mutation, and HER2 status. Prediction performance of the constructed RSs was evaluated based on the receiver operating characteristic curve analysis.ResultsThe developed multiregion RSs generated good area under the receiver operating characteristic curve (AUC) for identifying the LA and BC origin in the training (AUCs, RS-LA vs RS-BC, 0.767 vs 0.898) and validation (AUCs, RS-LA vs RS-BC, 0.778 and 0.843) cohort and for predicting the EGFR and HER2 status in the training (AUCs, RS-EGFR vs RS-HER2, 0.837 vs 0.894) and validation (AUCs, RS-EGFR vs RS-HER2, 0.729 vs 0.784) cohorts.ConclusionsOur results revealed associations between brain MRI-based radiomics and their metastatic origins, EGFR mutations, and HER2 status. The developed multiregion combined RSs may be considered noninvasive predictive markers for planning early treatment for BM patients.
C1 [Shi, Jiaxin; Cao, Ran; Chen, Yu; Cheng, Yuan; Pang, Ziyan] China Med Univ, Sch Intelligent Med, Shenyang, Peoples R China.
   [Chen, Huanhuan] China Med Univ, Dept Oncol, Shengjing Hosp, Shenyang, Peoples R China.
   [Wang, Xiaoyu] China Med Univ, Liaoning Canc Hosp & Inst, Dept Radiol, Canc Hosp, Shenyang, Peoples R China.
   [Huang, Chao] Lithuanian Univ Hlth Sci, Kaunas, Lithuania.
   [Huang, Chao] Nanjing Med Univ, Stomatol Coll, 1 ShangHai Rd, Nanjing 210000, Peoples R China.
C3 China Medical University; China Medical University; China Medical University; Lithuanian University of Health Sciences; Nanjing Medical University
RP Huang, C (corresponding author), Nanjing Med Univ, Stomatol Coll, 1 ShangHai Rd, Nanjing 210000, Peoples R China.
EM 1131854131@qq.com; chen891107@foxmail.com; wangxyz007@hotmail.com; 837052361@qq.com; chenyu_chongqing@163.com; qdchengyuan10@163.com; cmuzypang@163.com; LSMU_huangchao@hotmail.com
FU The Washington University cochlear implant data registry used for data generation and analysis was supported by the Foundation for Barnes-Jewish Hospital. The authors acknowledge Jedidiah Grisel and Aaron Parkinson for access and assistance with the HERMES; Foundation for Barnes-Jewish Hospital
CR Abd-Ellah MK, 2019, MAGN RESON IMAGING, V61, P300, DOI 10.1016/j.mri.2019.05.028
   Artzi M, 2018, J MAGN RESON IMAGING, V48, P729, DOI 10.1002/jmri.25939
   Bekaert L, 2017, BRAIN TUMOR PATHOL, V34, P8, DOI 10.1007/s10014-016-0275-3
   Béresová M, 2018, MAGN RESON MATER PHY, V31, P285, DOI 10.1007/s10334-017-0653-9
   Boire A, 2020, NAT REV CANCER, V20, P4, DOI 10.1038/s41568-019-0220-y
   Brastianos HC, 2015, CURR NEUROL NEUROSCI, V15, P0, DOI 10.1007/s11910-014-0518-9
   Cagney DN, 2017, NEURO-ONCOLOGY, V19, P1511, DOI 10.1093/neuonc/nox077
   Chiu FY, 2021, J CLIN MED, V10, P0, DOI 10.3390/jcm10092030
   Choi Y, 2019, EUR J RADIOL, V120, P0, DOI 10.1016/j.ejrad.2019.108642
   Dong F, 2020, EUR RADIOL, V30, P3015, DOI 10.1007/s00330-019-06460-w
   Guiot J, 2022, MED RES REV, V42, P426, DOI 10.1002/med.21846
   Hsiung CY, 1998, J NEURO-ONCOL, V36, P71, DOI 10.1023/A:1005775029983
   Kim Y, 2018, NEURORADIOLOGY, V60, P1297, DOI 10.1007/s00234-018-2091-4
   Kniep HC, 2019, RADIOLOGY, V290, P479, DOI 10.1148/radiol.2018180946
   Koçak B, 2019, DIAGN INTERV RADIOL, V25, P485, DOI 10.5152/dir.2019.19321
   Leijenaar RTH, 2013, ACTA ONCOL, V52, P1391, DOI 10.3109/0284186X.2013.812798
   Li CL, 2021, J MAGN RESON IMAGING, V54, P703, DOI 10.1002/jmri.27651
   Loibl S, 2017, LANCET, V389, P2415, DOI 10.1016/S0140-6736(16)32417-5
   Lowery FJ, 2017, BBA-REV CANCER, V1867, P49, DOI 10.1016/j.bbcan.2016.12.001
   Lu SS, 2016, EUR J RADIOL, V85, P1722, DOI 10.1016/j.ejrad.2016.07.005
   Marusyk A, 2012, NAT REV CANCER, V12, P323, DOI 10.1038/nrc3261
   Niu SX, 2022, J CANCER RES CLIN, V148, P97, DOI 10.1007/s00432-021-03822-0
   Ortiz-Ramón R, 2018, EUR RADIOL, V28, P4514, DOI 10.1007/s00330-018-5463-6
   Ortiz-Ramón R, 2017, IEEE ENG MED BIO, V0, PP493, DOI 10.1109/EMBC.2017.8036869
   Ostrom Quinn T, 2018, HANDB CLIN NEUROL, V149, P27, DOI 10.1016/B978-0-12-811161-1.00002-5
   Pan W, 2001, BIOMETRICS, V57, P120, DOI 10.1111/j.0006-341X.2001.00120.x
   Prasanna P, 2017, EUR RADIOL, V27, P4188, DOI 10.1007/s00330-016-4637-3
   Rathore S, 2018, J MED IMAGING, V5, P0, DOI 10.1117/1.JMI.5.2.021219
   Siam L, 2015, ONCOTARGET, V6, P29254, DOI 10.18632/oncotarget.4201
   Soffietti R, 2017, NEURO-ONCOLOGY, V19, P162, DOI 10.1093/neuonc/now241
   Wang GY, 2021, EUR RADIOL, V31, P4538, DOI 10.1007/s00330-020-07614-x
   Weber MA, 2006, NEUROLOGY, V66, P1899, DOI 10.1212/01.wnl.0000219767.49705.9c
   Wei JW, 2019, EUR RADIOL, V29, P877, DOI 10.1007/s00330-018-5575-z
   Yamanaka K, 1998, INT J UROL, V5, P124, DOI 10.1111/j.1442-2042.1998.tb00259.x
   Yang JJ, 2017, LANCET RESP MED, V5, P707, DOI 10.1016/S2213-2600(17)30262-X
   Zhao PF, 2021, J CONTROL RELEASE, V329, P1249, DOI 10.1016/j.jconrel.2020.10.052
   Zhou J, 2021, ACAD RADIOL, V28, P1352, DOI 10.1016/j.acra.2020.05.040
   Zhou M, 2014, TRANSL ONCOL, V7, P5, DOI 10.1593/tlo.13730
NR 38
TC 1
Z9 1
U1 0
U2 0
PU LIPPINCOTT WILLIAMS & WILKINS
PI PHILADELPHIA
PA TWO COMMERCE SQ, 2001 MARKET ST, PHILADELPHIA, PA 19103 USA
SN 0363-8715
EI 1532-3145
J9 J COMPUT ASSIST TOMO
JI J. Comput. Assist. Tomogr.
PD NOV-DEC 15
PY 2023
VL 47
IS 6
BP 924
EP 933
DI 10.1097/RCT.0000000000001499
PG 10
WC Radiology, Nuclear Medicine & Medical Imaging
SC Radiology, Nuclear Medicine & Medical Imaging
GA Y2CK0
UT WOS:001103396400009
DA 2024-03-01
ER

PT J
AU Wang, YL
   Wang, LL
   Qin, B
   Hu, XH
   Xiao, WJ
   Tong, ZY
   Li, S
   Jing, Y
   Li, LS
   Zhang, YT
AF Wang, Yuanlin
   Wang, Longlun
   Qin, Bin
   Hu, Xihong
   Xiao, Wenjiao
   Tong, Zanyong
   Li, Shuang
   Jing, Yang
   Li, Lusheng
   Zhang, Yuting
TI Preoperative prediction of sonic hedgehog and group 4 molecular subtypes of pediatric medulloblastoma based on radiomics of multiparametric MRI combined with clinical parameters
SO FRONTIERS IN NEUROSCIENCE
LA English
DT Article
DE medulloblastoma; radiomics; molecular subtypes; machine learning; prediction models
ID classification; subgroups
AB PurposeTo construct a machine learning model based on radiomics of multiparametric magnetic resonance imaging (MRI) combined with clinical parameters for predicting Sonic Hedgehog (SHH) and Group 4 (G4) molecular subtypes of pediatric medulloblastoma (MB). MethodsThe preoperative MRI images and clinical data of 95 patients with MB were retrospectively analyzed, including 47 cases of SHH subtype and 48 cases of G4 subtype. Radiomic features were extracted from T1-weighted imaging (T1), contrast-enhanced T1 weighted imaging (T1c), T2-weighted imaging (T2), T2 fluid-attenuated inversion recovery imaging (T2FLAIR), and apparent diffusion coefficient (ADC) maps, using variance thresholding, SelectKBest, and Least Absolute Shrinkage and Selection Operator (LASSO) regression algorithms. The optimal features were filtered using LASSO regression, and a logistic regression (LR) algorithm was used to build a machine learning model. The receiver operator characteristic (ROC) curve was plotted to evaluate the prediction accuracy, and verified by its calibration, decision and nomogram. The Delong test was used to compare the differences between different models. ResultsA total of 17 optimal features, with non-redundancy and high correlation, were selected from 7,045 radiomics features, and used to build an LR model. The model showed a classification accuracy with an under the curve (AUC) of 0.960 (95% CI: 0.871-1.000) in the training cohort and 0.751 (95% CI: 0.587-0.915) in the testing cohort, respectively. The location of the tumor, pathological type, and hydrocephalus status of the two subtypes of patients differed significantly (p < 0.05). When combining radiomics features and clinical parameters to construct the combined prediction model, the AUC improved to 0.965 (95% CI: 0.898-1.000) in the training cohort and 0.849 (95% CI: 0.695-1.000) in the testing cohort, respectively. There was a significant difference in the prediction accuracy, as measured by AUC, between the testing cohorts of the two prediction models, which was confirmed by Delong's test (p = 0.0144). Decision curves and nomogram further validate that the combined model can achieve net benefits in clinical work. ConclusionThe combined prediction model, constructed based on radiomics of multiparametric MRI and clinical parameters can potentially provide a non-invasive clinical approach to predict SHH and G4 molecular subtypes of MB preoperatively.
C1 [Wang, Yuanlin; Wang, Longlun; Qin, Bin; Xiao, Wenjiao; Tong, Zanyong; Li, Shuang; Zhang, Yuting] Chongqing Med Univ, Natl Clin Res Ctr Child Hlth & Disorders, Dept Radiol, Minist Educ,Key Lab Child Dev & Disorders,Children, Chongqing, Peoples R China.
   [Hu, Xihong] Fudan Univ, Dept Radiol, Childrens Hosp, Shanghai, Peoples R China.
   [Jing, Yang] Huiying Med Technol Co Ltd, Beijing, Peoples R China.
   [Li, Lusheng] Chongqing Med Univ, Childrens Hosp, Dept Neurosurg, Minist Educ,Key Lab Child Dev & Disorders,Chongqin, Chongqing, Peoples R China.
C3 Chongqing Medical University; Fudan University; Chongqing Medical University
RP Zhang, YT (corresponding author), Chongqing Med Univ, Natl Clin Res Ctr Child Hlth & Disorders, Dept Radiol, Minist Educ,Key Lab Child Dev & Disorders,Children, Chongqing, Peoples R China.; Li, LS (corresponding author), Chongqing Med Univ, Childrens Hosp, Dept Neurosurg, Minist Educ,Key Lab Child Dev & Disorders,Chongqin, Chongqing, Peoples R China.
EM lilusheng@cqmu.edu.cn; zhangyuting@cqmu.edu.cn
FU Chongqing Medical Scientific Research Project (Joint Project of Chongqing Health Commission and Science and Technology Bureau) [2023ZDXM023]
CR Archer TC, 2017, NEUROTHERAPEUTICS, V14, P265, DOI 10.1007/s13311-017-0526-y
   Chang FC, 2021, PLOS ONE, V16, P0, DOI 10.1371/journal.pone.0255500
   Chu HP, 2021, EUR RADIOL, V31, P2368, DOI 10.1007/s00330-020-07250-5
   Colafati GS, 2018, THER ADV NEUROL DISO, V11, P0, DOI 10.1177/1756286418775375
   Eid AM, 2021, J EGYPT NATL CANCER, V33, P0, DOI 10.1186/s43046-021-00060-w
   Fang FY, 2022, CANCERS, V14, P0, DOI 10.3390/cancers14092285
   Gonçalves FG, 2022, PEDIATR RADIOL, V52, P2595, DOI 10.1007/s00247-022-05411-w
   Guiot J, 2022, MED RES REV, V42, P426, DOI 10.1002/med.21846
   Hassani C, 2019, AM J ROENTGENOL, V212, P497, DOI 10.2214/AJR.18.20623
   Hovestadt V, 2019, NATURE, V572, P74, DOI 10.1038/s41586-019-1434-6
   Iv M, 2019, AM J NEURORADIOL, V40, P154, DOI 10.3174/ajnr.A5899
   Karabacak M, 2023, ACTA RADIOL, V64, P1994, DOI 10.1177/02841851221143496
   Kumar Lachi Pavan, 2015, ASIAN J NEUROSURG, V10, P50, DOI 10.4103/1793-5482.151516
   Liang HL, 2021, TRANSL CANCER RES, V10, P3757, DOI 10.21037/tcr-21-1277
   Louis DN, 2016, ACTA NEUROPATHOL, V131, P803, DOI 10.1007/s00401-016-1545-1
   Massimino M, 2016, CRIT REV ONCOL HEMAT, V105, P35, DOI 10.1016/j.critrevonc.2016.05.012
   Northcott PA, 2019, NAT REV DIS PRIMERS, V5, P0, DOI 10.1038/s41572-019-0063-6
   Packer RJ, 2008, ARCH NEUROL-CHICAGO, V65, P1419, DOI 10.1001/archneur.65.11.1419
   Ramaswamy V, 2016, ACTA NEUROPATHOL, V131, P821, DOI 10.1007/s00401-016-1569-6
   Saju AC, 2022, BRIT J RADIOL, V95, P0, DOI 10.1259/bjr.20211359
   Taylor MD, 2012, ACTA NEUROPATHOL, V123, P465, DOI 10.1007/s00401-011-0922-z
   Thompson EM, 2018, J NEURO-ONCOL, V139, P523, DOI 10.1007/s11060-018-2906-5
   Thompson EM, 2016, LANCET ONCOL, V17, P484, DOI 10.1016/S1470-2045(15)00581-1
   Waszak SM, 2018, LANCET ONCOL, V19, P785, DOI 10.1016/S1470-2045(18)30242-0
   Yan J, 2020, FRONT ONCOL, V10, P0, DOI 10.3389/fonc.2020.558162
   Zhai YX, 2021, FRONT ONCOL, V11, P0, DOI 10.3389/fonc.2021.657288
   Zhang M, 2022, RADIOLOGY, V304, P406, DOI 10.1148/radiol.212137
   Zhao F, 2016, NEURO-ONCOLOGY, V18, P982, DOI 10.1093/neuonc/now050
NR 28
TC 1
Z9 1
U1 2
U2 6
PU FRONTIERS MEDIA SA
PI LAUSANNE
PA AVENUE DU TRIBUNAL FEDERAL 34, LAUSANNE, CH-1015, SWITZERLAND
SN 
EI 1662-453X
J9 FRONT NEUROSCI-SWITZ
JI Front. Neurosci.
PD APR 11
PY 2023
VL 17
IS 
BP 
EP 
DI 10.3389/fnins.2023.1157858
PG 9
WC Neurosciences
SC Neurosciences & Neurology
GA E4EE6
UT WOS:000975082800001
PM 37113160
DA 2024-03-01
ER

PT J
AU Abdoli, N
   Zhang, K
   Gilley, P
   Chen, XX
   Sadri, Y
   Thai, T
   Dockery, L
   Moore, K
   Mannel, R
   Qiu, YC
AF Abdoli, Neman
   Zhang, Ke
   Gilley, Patrik
   Chen, Xuxin
   Sadri, Youkabed
   Thai, Theresa
   Dockery, Lauren
   Moore, Kathleen
   Mannel, Robert
   Qiu, Yuchen
TI Evaluating the Effectiveness of 2D and 3D CT Image Features for Predicting Tumor Response to Chemotherapy
SO BIOENGINEERING-BASEL
LA English
DT Article
DE radiomics; ovarian cancer; 2D and 3D features; incomplete 3D features; chemotherapy response prediction; precision medicine
AB Background and Objective: 2D and 3D tumor features are widely used in a variety of medical image analysis tasks. However, for chemotherapy response prediction, the effectiveness between different kinds of 2D and 3D features are not comprehensively assessed, especially in ovarian-cancer-related applications. This investigation aims to accomplish such a comprehensive evaluation. Methods: For this purpose, CT images were collected retrospectively from 188 advanced-stage ovarian cancer patients. All the metastatic tumors that occurred in each patient were segmented and then processed by a set of six filters. Next, three categories of features, namely geometric, density, and texture features, were calculated from both the filtered results and the original segmented tumors, generating a total of 1403 and 1595 features for the 2D and 3D tumors, respectively. In addition to the conventional single-slice 2D and full-volume 3D tumor features, we also computed the incomplete-3D tumor features, which were achieved by sequentially adding one individual CT slice and calculating the corresponding features. Support vector machine (SVM)-based prediction models were developed and optimized for each feature set. Five-fold cross-validation was used to assess the performance of each individual model. Results: The results show that the 2D feature-based model achieved an AUC (area under the ROC curve (receiver operating characteristic)) of 0.84 +/- 0.02. When adding more slices, the AUC first increased to reach the maximum and then gradually decreased to 0.86 +/- 0.02. The maximum AUC was yielded when adding two adjacent slices, with a value of 0.91 +/- 0.01. Conclusions: This initial result provides meaningful information for optimizing machine learning-based decision-making support tools in the future.
C1 [Abdoli, Neman; Zhang, Ke; Gilley, Patrik; Chen, Xuxin; Sadri, Youkabed; Qiu, Yuchen] Univ Oklahoma, Sch Elect & Comp Engn, Norman, OK 73019 USA.
   [Zhang, Ke] Univ Oklahoma, Stephenson Sch Biomed Engn, Norman, OK 73019 USA.
   [Thai, Theresa] Univ Oklahoma, Dept Radiol, Hlth Sci Ctr, Oklahoma City, OK 73104 USA.
   [Dockery, Lauren; Moore, Kathleen; Mannel, Robert] Univ Oklahoma, Hlth Sci Ctr, Dept Obstet & Gynecol, Oklahoma City, OK 73104 USA.
C3 University of Oklahoma System; University of Oklahoma - Norman; University of Oklahoma System; University of Oklahoma - Norman; University of Oklahoma System; University of Oklahoma Health Sciences Center; University of Oklahoma System; University of Oklahoma Health Sciences Center
RP Qiu, YC (corresponding author), Univ Oklahoma, Sch Elect & Comp Engn, Norman, OK 73019 USA.
EM neman.abdoli@ou.edu; kezhang@ou.edu; youkabed.sadri@ou.edu; theresa-thai@ouhsc.edu; qiuyuchen@ou.edu
FU National Institute of General Medical Sciences (NIGMS)
CR Abdoli N, 2023, BIOPHOTONICS IMMUNE RESPONSES XVIII, V12380, P13
   Aerts HJWL, 2014, NAT COMMUN, V5, P0, DOI 10.1038/ncomms5006
   Caselles V, 1997, INT J COMPUT VISION, V22, P61, DOI 10.1023/A:1007979827043
   Chang CC, 2011, ACM T INTEL SYST TEC, V2, P0, DOI 10.1145/1961189.1961199
   Chawla NV, 2002, J ARTIF INTELL RES, V16, P321, DOI 10.1613/jair.953
   Danala G, 2017, SPIE BIOS, V10065, P47, DOI 10.1117/12.2250978
   Danala G, 2017, ACAD RADIOL, V24, P1233, DOI 10.1016/j.acra.2017.04.014
   Eisenhauer EA, 2009, EUR J CANCER, V45, P228, DOI 10.1016/j.ejca.2008.10.026
   Fallowfield LJ, 2012, NAT REV CLIN ONCOL, V9, P41, DOI 10.1038/nrclinonc.2011.156
   Gillies RJ, 2016, RADIOLOGY, V278, P563, DOI 10.1148/radiol.2015151169
   Huang SJ, 2018, CANCER GENOM PROTEOM, V15, P41, DOI 10.21873/cgp.20063
   Kamal R, 2018, BRIT J RADIOL, V91, P0, DOI 10.1259/bjr.20170571
   Lee G, 2017, EUR J RADIOL, V86, P297, DOI 10.1016/j.ejrad.2016.09.005
   Li Q, 2006, MED PHYS, V33, P868, DOI 10.1118/1.2179750
   Liu RM, 2006, LECT NOTES CONTR INF, V344, P712
   Liu ZY, 2019, THERANOSTICS, V9, P1303, DOI 10.7150/thno.30309
   Mahadevappaappa A, 2017, J CLIN DIAGN RES, V11, PEC8, DOI 10.7860/JCDR/2017/24350.9381
   Mandrekar JN, 2010, J THORAC ONCOL, V5, P1315, DOI 10.1097/JTO.0b013e3181ec173d
   Meng LW, 2021, IEEE J BIOMED HEALTH, V25, P755, DOI 10.1109/JBHI.2020.3002805
   Narod S, 2016, NAT REV CLIN ONCOL, V13, P255, DOI 10.1038/nrclinonc.2015.224
   Nasir IM, 2020, SENSORS-BASEL, V20, P0, DOI 10.3390/s20236793
   Oliver AS, 2020, J MED IMAG HEALTH IN, V10, P2628, DOI 10.1166/jmihi.2020.3263
   Oliver A, 2010, MED IMAGE ANAL, V14, P87, DOI 10.1016/j.media.2009.12.005
   Orrù G, 2012, NEUROSCI BIOBEHAV R, V36, P1140, DOI 10.1016/j.neubiorev.2012.01.004
   Palmer AC, 2017, CELL, V171, P1678, DOI 10.1016/j.cell.2017.11.009
   Park BW, 2020, SCI REP-UK, V10, P0, DOI 10.1038/s41598-020-60868-9
   Piles M, 2021, FRONT GENET, V12, P0, DOI 10.3389/fgene.2021.611506
   Qiu YC, 2016, ACTA RADIOL, V57, P1149, DOI 10.1177/0284185115620947
   Rein BJD, 2011, J ONCOL, V2011, P0, DOI 10.1155/2011/475983
   Rizzo Stefania, 2018, EUR RADIOL EXP, V2, P36, DOI 10.1186/s41747-018-0068-z
   Roy P, 2014, 2014 INTERNATIONAL CONFERENCE ON CONTROL, V0, P0
   Schneider CA, 2012, NAT METHODS, V9, P671, DOI 10.1038/nmeth.2089
   Sharma MR, 2012, CANCER RES, V72, P5145, DOI 10.1158/0008-5472.CAN-12-0058
   Shen C, 2017, TRANSL ONCOL, V10, P886, DOI 10.1016/j.tranon.2017.08.007
   Siegel RL, 2022, CA-CANCER J CLIN, V72, P7, DOI 10.3322/caac.21708
   Sölétormos G, 2016, INT J GYNECOL CANCER, V26, P43, DOI 10.1097/IGC.0000000000000586
   Steardo L Jr, 2020, FRONT PSYCHIATRY, V11, P0, DOI 10.3389/fpsyt.2020.00588
   Tibshirani R, 1996, J ROY STAT SOC B, V58, P267, DOI 10.1111/j.2517-6161.1996.tb02080.x
   Usai MG, 2009, GENET RES, V91, P427, DOI 10.1017/S0016672309990334
   van Griethuysen JJM, 2017, CANCER RES, V77, PE104, DOI 10.1158/0008-5472.CAN-17-0339
   Wang HF, 2018, EUR J OPER RES, V267, P687, DOI 10.1016/j.ejor.2017.12.001
   Xu L, 2019, PHYS MED BIOL, V64, P0, DOI 10.1088/1361-6560/ab489f
   Zhang HQ, 2020, IEEE T KNOWL DATA EN, V32, P659, DOI 10.1109/TKDE.2019.2893266
   Zorn KK, 2009, CANCER-AM CANCER SOC, V115, P1028, DOI 10.1002/cncr.24084
   Zwanenburg A, 2020, RADIOLOGY, V295, P328, DOI 10.1148/radiol.2020191145
NR 45
TC 0
Z9 0
U1 0
U2 0
PU MDPI
PI BASEL
PA ST ALBAN-ANLAGE 66, CH-4052 BASEL, SWITZERLAND
SN 
EI 2306-5354
J9 BIOENGINEERING-BASEL
JI Bioengineering-Basel
PD NOV 15
PY 2023
VL 10
IS 11
BP 
EP 
DI 10.3390/bioengineering10111334
PG 12
WC Biotechnology & Applied Microbiology; Engineering, Biomedical
SC Biotechnology & Applied Microbiology; Engineering
GA AJ2T2
UT WOS:001118040600001
PM 38002458
DA 2024-03-01
ER

PT J
AU Chen, LJ
   Chen, LL
   Ni, HX
   Shen, LYJ
   Wei, JG
   Xia, Y
   Yang, JF
   Yang, MX
   Zhao, ZH
AF Chen, Lujiao
   Chen, Lulin
   Ni, Hongxia
   Shen, Liyijing
   Wei, Jianguo
   Xia, Yang
   Yang, Jianfeng
   Yang, Minxia
   Zhao, Zhenhua
TI Prediction of CD3 T cells and CD8 T cells expression levels in non-small cell lung cancer based on radiomic features of CT images
SO FRONTIERS IN ONCOLOGY
LA English
DT Article
DE non-small-cell lung cancer; radiomics; model; CD3; CD8
ID tumor-infiltrating lymphocytes; signature; pd-l1
AB BackgroundIn this work, radiomics characteristics based on CT scans were used to build a model for preoperative evaluation of CD3 and CD8 T cells expression levels in patients with non-small cell lung cancer (NSCLC). MethodsTwo radiomics models for evaluating tumor-infiltrating CD3 and CD8 T cells were created and validated using computed tomography (CT) images and pathology information from NSCLC patients. From January 2020 to December 2021, 105 NSCLC patients with surgical and histological confirmation underwent this retrospective analysis. Immunohistochemistry (IHC) was used to determine CD3 and CD8 T cells expression, and all patients were classified into groups with high and low CD3 T cells expression and high and low CD8 T cells expression. The CT area of interest had 1316 radiomic characteristics that were retrieved. The minimal absolute shrinkage and selection operator (Lasso) technique was used to choose components from the IHC data, and two radiomics models based on CD3 and CD8 T cells abundance were created. Receiver operating characteristic (ROC), calibration curve, and decision curve analyses were used to examine the models' ability to discriminate and their clinical relevance (DCA). ResultsA CD3 T cells radiomics model with 10 radiological characteristics and a CD8 T cells radiomics model with 6 radiological features that we created both demonstrated strong discrimination in the training and validation cohorts. The CD3 radiomics model has an area under the curve (AUC) of 0.943 (95% CI 0.886-1), sensitivities, specificities, and accuracy of 96%, 89%, and 93%, respectively, in the validation cohort. The AUC of the CD8 radiomics model was 0.837 (95% CI 0.745-0.930) in the validation cohort, with sensitivity, specificity, and accuracy values of 70%, 93%, and 80%, respectively. Patients with high levels of CD3 and CD8 expression had better radiographic results than patients with low levels of expression in both cohorts (p<0.05). Both radiomic models were therapeutically useful, as demonstrated by DCA. ConclusionsWhen making judgments on therapeutic immunotherapy, CT-based radiomic models can be utilized as a non-invasive way to evaluate the expression of tumor-infiltrating CD3 and CD8 T cells in NSCLC patients.
C1 [Chen, Lujiao; Ni, Hongxia; Shen, Liyijing; Yang, Jianfeng; Yang, Minxia; Zhao, Zhenhua] Shaoxing Peoples Hosp, Dept Radiol, Shaoxing, Zhejiang, Peoples R China.
   [Chen, Lulin] Shaoxing Univ, Dept Ultrasound, Affiliated Hosp, Shaoxing, Zhejiang, Peoples R China.
   [Wei, Jianguo] Shaoxing Peoples Hosp, Dept Pathol, Shaoxing, Zhejiang, Peoples R China.
   [Xia, Yang] Shaoxing Maternal & Child Hlth Hosp, Dept Radiol, Shaoxing, Zhejiang, Peoples R China.
C3 Shaoxing University
RP Yang, MX; Zhao, ZH (corresponding author), Shaoxing Peoples Hosp, Dept Radiol, Shaoxing, Zhejiang, Peoples R China.
EM 313269227@qq.com; zhao2075@163.com
FU Medical and Health Research Project of Zhejiang Province [2020KY980, 2023KY1236]; Public Welfare Technology Application Research Project of Zhejiang Province [2020A13045, LGF20H180009, LGF20H180008]; General Research Project of Department of Education of Zhejiang Province [Y202147167]; Shaoxing City Science and Technology Plan Basic Public Welfare Class Project [2022A14010]; Key Laboratory of Functional Molecular Imaging of tumour and Interventional Diagnosis and Treatment of Shaoxing City (Shaoxing People's Hospital, Shaoxing, Zhejiang, China) [2020ZDSYSO1]
CR Avanzo M, 2020, MED PHYS, V47, PE185, DOI 10.1002/mp.13678
   Binnewies M, 2018, NAT MED, V24, P541, DOI 10.1038/s41591-018-0014-x
   Chen BJ, 2020, ANN TRANSL MED, V8, P0, DOI 10.21037/atm-20-4589
   Chen DS, 2017, NATURE, V541, P321, DOI 10.1038/nature21349
   Gajewski TF, 2017, ADV EXP MED BIOL, V1036, P19, DOI 10.1007/978-3-319-67577-0_2
   Galon J, 2019, NAT REV DRUG DISCOV, V18, P197, DOI 10.1038/s41573-018-0007-y
   Garon EB, 2015, NEW ENGL J MED, V372, P2018, DOI 10.1056/NEJMoa1501824
   Geng YT, 2015, CELL PHYSIOL BIOCHEM, V37, P1560, DOI 10.1159/000438523
   Gerlinger M, 2012, NEW ENGL J MED, V366, P883, DOI 10.1056/NEJMoa1113205
   Grossman SA, 2015, J NATL COMPR CANC NE, V13, P1225, DOI 10.6004/jnccn.2015.0151
   Hendry S, 2017, ADV ANAT PATHOL, V24, P311, DOI 10.1097/PAP.0000000000000161
   Huang ZW, 2021, FRONT SURG, V8, P0, DOI 10.3389/fsurg.2021.736737
   Ilie MD, 2020, CANCERS, V12, P0, DOI 10.3390/cancers12041012
   Jhun Iny, 2021, J PATHOL INFORM, V12, P28, DOI 10.4103/jpi.jpi_36_20
   Jiang XT, 2019, CANCER LETT, V462, P23, DOI 10.1016/j.canlet.2019.07.017
   Jin JY, 2017, INT J RADIAT ONCOL, V99, PS151, DOI 10.1016/j.ijrobp.2017.06.351
   Kim H, 2019, MODERN PATHOL, V32, P367, DOI 10.1038/s41379-018-0142-3
   Li H, 2021, TECHNOL CANCER RES T, V20, P0, DOI 10.1177/15330338211039948
   Li LN, 2021, FRONT ONCOL, V11, P0, DOI 10.3389/fonc.2021.658690
   Liang HL, 2018, ONCOL LETT, V15, P8387, DOI 10.3892/ol.2018.8424
   Mazzaschi G, 2020, LUNG CANCER, V144, P30, DOI 10.1016/j.lungcan.2020.04.006
   Ock CY, 2016, CLIN CANCER RES, V22, P2261, DOI 10.1158/1078-0432.CCR-15-2834
   Tang C, 2014, INT J RADIAT ONCOL, V89, P1084, DOI 10.1016/j.ijrobp.2014.04.025
   Tian CT, 2015, CHINESE MED J-PEKING, V128, P105, DOI 10.4103/0366-6999.147828
   Uryvaev A, 2018, MED ONCOL, V35, P0, DOI 10.1007/s12032-018-1080-0
   Wang RJ, 2022, J HEMATOL ONCOL, V15, P0, DOI 10.1186/s13045-022-01225-3
   Wang ZH, 2022, FUTURE ONCOL, V18, P807, DOI 10.2217/fon-2021-1173
   Wen Q, 2020, ONCOTARGETS THER, V13, P12003, DOI 10.2147/OTT.S261068
   Yan X, 2017, CANCER GENE THER, V24, P57, DOI 10.1038/cgt.2016.40
   Yao W, 2022, J HEALTHC ENG, V2022, P0, DOI 10.1155/2022/7761589
   Yu DP, 2014, ASIAN PAC J CANCER P, V15, P2685, DOI 10.7314/APJCP.2014.15.6.2685
   Zeng DQ, 2016, ONCOTARGET, V7, P13765, DOI 10.18632/oncotarget.7282
   Zhang BQ, 2021, BMC MED IMAGING, V21, P0, DOI 10.1186/s12880-021-00604-5
   Zhang JX, 2021, CANCER IMMUNOL IMMUN, V70, P137, DOI 10.1007/s00262-020-02668-8
   Zheng XY, 2021, NAT COMMUN, V12, P0, DOI 10.1038/s41467-021-24605-8
   Zhou JY, 2021, FRONT ONCOL, V11, P0, DOI 10.3389/fonc.2021.769272
NR 36
TC 0
Z9 0
U1 2
U2 5
PU FRONTIERS MEDIA SA
PI LAUSANNE
PA AVENUE DU TRIBUNAL FEDERAL 34, LAUSANNE, CH-1015, SWITZERLAND
SN 2234-943X
EI 
J9 FRONT ONCOL
JI Front. Oncol.
PD FEB 13
PY 2023
VL 13
IS 
BP 
EP 
DI 10.3389/fonc.2023.1104316
PG 13
WC Oncology
SC Oncology
GA 9I6OM
UT WOS:000939627300001
PM 36860311
DA 2024-03-01
ER

PT J
AU Evangelista, L
   Fiz, F
   Laudicella, R
   Bianconi, F
   Castello, A
   Guglielmo, P
   Liberini, V
   Manco, L
   Frantellizzi, V
   Giordano, A
   Urso, L
   Panareo, S
   Palumbo, B
   Filippi, L
AF Evangelista, Laura
   Fiz, Francesco
   Laudicella, Riccardo
   Bianconi, Francesco
   Castello, Angelo
   Guglielmo, Priscilla
   Liberini, Virginia
   Manco, Luigi
   Frantellizzi, Viviana
   Giordano, Alessia
   Urso, Luca
   Panareo, Stefano
   Palumbo, Barbara
   Filippi, Luca
TI PET Radiomics and Response to Immunotherapy in Lung Cancer: A Systematic Review of the Literature
SO CANCERS
LA English
DT Review
DE immunotherapy; lung cancer; PET; response to therapy; PD-L1
ID t-cell exhaustion; artificial-intelligence; prediction; signature; therapy; nsclc
AB The present review was performed in order to provide a comprehensive overview of the existing literature concerning the applications of positron emission tomography (PET) radiomics in lung cancer patients candidates or those currently undergoing immunotherapy. Fifteen papers were included, thirteen were qualified as using conventional radiomics approaches, and two used deep learning radiomics. Different settings were analyzed, from the utility of radiomics as an additional tool for predicting the expression of PD-L1 or the tumor microenvironment, to the utility of artificial intelligence in evaluating the response to immunotherapy. Although radiomics seems promising in these fields, too limited data are now available. Indeed, the first limitation is the low amount of data, heterogeneity in the provided information, the still limited experience and also the small amount of expertise in this field. Therefore, radiomics is still far from to be considered for daily routine clinical practice, although some additional efforts are required for the next future, mainly in patients scheduled or undergoing immunotherapy. Abstract: The aim of this review is to provide a comprehensive overview of the existing literature concerning the applications of positron emission tomography (PET) radiomics in lung cancer patient candidates or those undergoing immunotherapy. Materials and Methods: A systematic review was conducted on databases and web sources. English-language original articles were considered. The title and abstract were independently reviewed to evaluate study inclusion. Duplicate, out-of-topic, and review papers, or editorials, articles, and letters to editors were excluded. For each study, the radiomics analysis was assessed based on the radiomics quality score (RQS 2.0). The review was registered on the PROSPERO database with the number CRD42023402302. Results: Fifteen papers were included, thirteen were qualified as using conventional radiomics approaches, and two used deep learning radiomics. The content of each study was different; indeed, seven papers investigated the potential ability of radiomics to predict PD-L1 expression and tumor microenvironment before starting immunotherapy. Moreover, two evaluated the prediction of response, and four investigated the utility of radiomics to predict the response to immunotherapy. Finally, two papers investigated the prediction of adverse events due to immunotherapy. Conclusions: Radiomics is promising for the evaluation of TME and for the prediction of response to immunotherapy, but some limitations should be overcome.
C1 [Evangelista, Laura] Humanitas Univ, Dept Biomed Sci, Via R Levi Montalcini 4, I-20072 Pieve Emanuele, Italy.
   [Evangelista, Laura] IRCCS Humanitas Res Hosp, Via Manzoni 56, I-20089 Rozzano, Italy.
   [Fiz, Francesco] EO Osped Galliera, Nucl Med Dept, I-16128 Genoa, Italy.
   [Fiz, Francesco] Univ Hosp, Nucl Med Dept & Clin Mol Imaging, D-72076 Tubingen, Germany.
   [Laudicella, Riccardo] Univ Palermo, Biomed Dept Internal & Specialist Med, Unit Nucl Med, I-90100 Palermo, Italy.
   [Bianconi, Francesco] Univ Perugia, Dept Engn, Via Goffredo Duranti, I-06125 Perugia, Italy.
   [Castello, Angelo] Osped Maggiore Policlin, Fdn IRCCS CaGranda, Nucl Med Unit, I-20122 Milan, Italy.
   [Guglielmo, Priscilla] IRCCS, Veneto Inst Oncol IOV, Nucl Med Unit, I-35128 Padua, Italy.
   [Liberini, Virginia] S Croce & Carle Hosp, Nucl Med Dept, I-12100 Cuneo, Italy.
   [Manco, Luigi] Azienda USL Ferrara, Med Phys Unit, I-45100 Ferrara, Italy.
   [Frantellizzi, Viviana] Sapienza Univ Rome, Dept Radiol Sci Oncol & Anatomopathol, I-00161 Rome, Italy.
   [Giordano, Alessia] IRCCS CROB, Referral Canc Ctr Basilicata, Nucl Med Unit, I-85028 Rionero In Vulture, Italy.
   [Urso, Luca] Osped S Maria Misericordia, CT Ctr, Dept Nucl Med PET, I-45100 Rovigo, Italy.
   [Panareo, Stefano] Univ Hosp Modena, Oncol & Haematol Dept, Nucl Med Unit, I-41124 Modena, Italy.
   [Palumbo, Barbara] Univ Perugia, Dept Med & Surg, Sect Nucl Med & Hlth Phys, I-06125 Perugia, Italy.
   [Filippi, Luca] St Maria Goretti Hosp, Nucl Med Sect, I-04100 Latina, Italy.
C3 Humanitas University; Ente Ospedaliero Ospedali Galliera; Eberhard Karls University of Tubingen; Eberhard Karls University Hospital; University of Palermo; University of Perugia; IRCCS Ca Granda Ospedale Maggiore Policlinico; IRCCS Istituto Oncologico Veneto (IOV); University of Ferrara; Arcispedale Sant'Anna; Sapienza University Rome; IRCCS CROB; Hospital Santa Maria della Misericordia; Universita di Modena e Reggio Emilia; Universita di Modena e Reggio Emilia Hospital; University of Perugia
RP Evangelista, L (corresponding author), Humanitas Univ, Dept Biomed Sci, Via R Levi Montalcini 4, I-20072 Pieve Emanuele, Italy.; Evangelista, L (corresponding author), IRCCS Humanitas Res Hosp, Via Manzoni 56, I-20089 Rozzano, Italy.
EM laura.evangelista@hunimed.eu; francesco.fiz@galliera.it; riclaudi@hotmail.it; francesco.bianconi@unipg.it; angelo.castello@policlinico.mi.it; priscilla.guglielmo@iov.veneto.it; v.liberini@gmail.com; luigi.manco@ausl.fe.it; viviana.frantellizzi@uniroma1.it; alessia.giordano@crob.it; luca.urso@unife.it; panareo.stefano@aou.mo.it; barbara.palumbo@unipg.it; lucfil@hotmail.com
CR Aide N, 2022, DIAGNOSTICS, V12, P0, DOI 10.3390/diagnostics12102448
   Astaraki M, 2021, FRONT ONCOL, V11, P0, DOI 10.3389/fonc.2021.737368
   Attanasio J, 2016, IMMUNITY, V44, P1052, DOI 10.1016/j.immuni.2016.04.022
   Bengsch B, 2016, IMMUNITY, V45, P358, DOI 10.1016/j.immuni.2016.07.008
   Bianconi F, 2022, SENSORS-BASEL, V22, P0, DOI 10.3390/s22135044
   Bianconi F, 2020, APPL SCI-BASEL, V10, P0, DOI 10.3390/app10051718
   Binczyk F, 2021, TRANSL LUNG CANCER R, V10, P1186, DOI 10.21037/tlcr-20-708
   Blons H, 2019, J THORAC DIS, V11, PS25, DOI 10.21037/jtd.2018.12.48
   Brahmer J, 2015, NEW ENGL J MED, V373, P123, DOI 10.1056/NEJMoa1504627
   Castello A, 2022, J CLIN MED, V11, P0, DOI 10.3390/jcm11061740
   Cui YP, 2022, FRONT IMMUNOL, V13, P0, DOI 10.3389/fimmu.2022.994917
   Dercle L, 2022, J IMMUNOTHER CANCER, V10, P0, DOI 10.1136/jitc-2022-005292
   Doroshow DB, 2021, NAT REV CLIN ONCOL, V18, P345, DOI 10.1038/s41571-021-00473-5
   Evangelista L, 2019, NUCL MED COMMUN, V40, P802, DOI 10.1097/MNM.0000000000001025
   Fitzmaurice C, 2019, JAMA ONCOL, V5, P1749, DOI 10.1001/jamaoncol.2019.2996
   Fiz F, 2020, CANCERS, V12, P0, DOI 10.3390/cancers12102881
   Geng YT, 2015, CELL PHYSIOL BIOCHEM, V37, P1560, DOI 10.1159/000438523
   Guo QQ, 2022, FRONT ONCOL, V12, P0, DOI 10.3389/fonc.2022.945102
   Hosny A, 2019, LANCET DIGIT HEALTH, V1, PE106, DOI 10.1016/S2589-7500(19)30062-7
   Jiang MM, 2020, ACAD RADIOL, V27, P171, DOI 10.1016/j.acra.2019.04.016
   Kim H, 2019, MODERN PATHOL, V32, P367, DOI 10.1038/s41379-018-0142-3
   Kudura K, 2022, CANCERS, V14, P0, DOI 10.3390/cancers14246095
   Lambin P, 2017, NAT REV CLIN ONCOL, V14, P749, DOI 10.1038/nrclinonc.2017.141
   Laudicella R, 2022, CANCERS, V14, P0, DOI 10.3390/cancers14040984
   Li JH, 2021, FRONT ONCOL, V11, P0, DOI 10.3389/fonc.2021.789014
   Mithoowani H, 2022, CURR ONCOL, V29, P1828, DOI 10.3390/curroncol29030150
   Moher D, 2015, SYST REV-LONDON, V4, P0, DOI 10.1186/2046-4053-4-1
   Mu W, 2021, J IMMUNOTHER CANCER, V9, P0, DOI 10.1136/jitc-2020-002118
   Mu W, 2020, RADIOL-ARTIF INTELL, V2, P0, DOI 10.1148/ryai.2019190063
   Mu W, 2021, BRIT J CANCER, V125, P229, DOI 10.1038/s41416-021-01375-0
   Mu W, 2020, EUR J NUCL MED MOL I, V47, P1168, DOI 10.1007/s00259-019-04625-9
   Onoi K, 2020, J CLIN MED, V9, P0, DOI 10.3390/jcm9051362
   Papadimitroulas P, 2021, PHYS MEDICA, V83, P108, DOI 10.1016/j.ejmp.2021.03.009
   Park C, 2020, THERANOSTICS, V10, P10838, DOI 10.7150/thno.50283
   Patsoukis N, 2015, NAT COMMUN, V6, P0, DOI 10.1038/ncomms7692
   Polverari G, 2020, CANCERS, V12, P0, DOI 10.3390/cancers12051163
   Rao SX, 2016, UNITED EUR GASTROENT, V4, P257, DOI 10.1177/2050640615601603
   Revels SL, 2018, J THORAC DIS, V10, P617, DOI 10.21037/jtd.2018.01.105
   Rowe SP, 2022, CA-CANCER J CLIN, V72, P333, DOI 10.3322/caac.21713
   Tankyevych O, 2022, CANCERS, V14, P0, DOI 10.3390/cancers14235931
   Tisdale MJ, 2002, NAT REV CANCER, V2, P862, DOI 10.1038/nrc927
   Tong HP, 2022, FRONT IMMUNOL, V13, P0, DOI 10.3389/fimmu.2022.859323
   Valentinuzzi D, 2020, RADIOL ONCOL, V54, P285, DOI 10.2478/raon-2020-0042
   van Timmeren JE, 2020, INSIGHTS IMAGING, V11, P0, DOI 10.1186/s13244-020-00887-2
   Wang DQ, 2022, EUR J NUCL MED MOL I, V49, P4692, DOI 10.1007/s00259-022-05904-8
   Wherry EJ, 2007, IMMUNITY, V27, P670, DOI 10.1016/j.immuni.2007.09.006
   Xu C, 2018, BMJ-BRIT MED J, V363, P0, DOI 10.1136/bmj.k4226
   Zhang Y, 2023, BIOMARK RES, V11, P0, DOI 10.1186/s40364-023-00454-z
   Zhao BS, 2021, FRONT ONCOL, V11, P0, DOI 10.3389/fonc.2021.633176
   Zhao XQ, 2023, EJNMMI RES, V13, P0, DOI 10.1186/s13550-023-00956-9
   Zhou JY, 2021, FRONT ONCOL, V11, P0, DOI 10.3389/fonc.2021.769272
   Zwanenburg A, 2020, RADIOLOGY, V295, P328, DOI 10.1148/radiol.2020191145
NR 52
TC 2
Z9 2
U1 4
U2 9
PU MDPI
PI BASEL
PA ST ALBAN-ANLAGE 66, CH-4052 BASEL, SWITZERLAND
SN 
EI 2072-6694
J9 CANCERS
JI Cancers
PD JUN 15
PY 2023
VL 15
IS 12
BP 
EP 
DI 10.3390/cancers15123258
PG 15
WC Oncology
SC Oncology
GA K1QO9
UT WOS:001014262700001
PM 37370869
DA 2024-03-01
ER

PT J
AU Saini, SK
   Thakur, N
   Juneja, M
AF Saini, Sumindar Kaur
   Thakur, Niharika
   Juneja, Mamta
TI Radiomics Based Diagnosis with Medical Imaging: A Comprehensive Study
SO WIRELESS PERSONAL COMMUNICATIONS
LA English
DT Article; Early Access
DE Computer aided diagnosis (CAD); Radiomics; Medical imaging; Tumors
ID cell lung-cancer; positron-emission-tomography; pet images; fdg-pet; features; carcinoma; ct; prediction; survival; radiogenomics
AB Radiomics is a domain of biomedical and bioengineering research that analyzes large-scale radiological images associated with biology. Radiomics is dependent on feature extraction and is one of the extensions in the applications of Computer aided diagnosis (CAD). The number of features used in diagnosis are comparatively more in radiomics, making it one of the best approaches to be used in image analysis. The features that are extracted can be used in multiple modalities making the models more feasible and increasing their overall utility. Thus, this paper analyzes and showcases recent work being done on radiomics that is emerging rapidly in the field of medical applications. This paper mainly focused on oncology and presents a detailed literature review of radiomics. Further, various gaps and challenges that this field of radiomics faces while emerging as one of the most used approaches for future development are also presented in this study.
C1 [Saini, Sumindar Kaur; Thakur, Niharika; Juneja, Mamta] Panjab Univ, Univ Inst Engn & Technol, Chandigarh, India.
C3 Panjab University
RP Juneja, M (corresponding author), Panjab Univ, Univ Inst Engn & Technol, Chandigarh, India.
EM sumindarkaursaini@gmail.com; niharikathakur04@gmail.com; mamtajuneja@pu.ac.in
FU Ministry of Human Resource Development (MHRD), Govt. of India under the Project "Design Innovation Centre (DIC) sub-theme Medical Devices and Restorative Technologies" [17-11/2015-PN-1]
CR Aerts HJWL, 2018, CLIN CANCER RES, V24, P532, DOI 10.1158/1078-0432.CCR-17-2804
   Aerts HJWL, 2016, SCI REP-UK, V6, P0, DOI 10.1038/srep33860
   Aerts HJWL, 2014, NAT COMMUN, V5, P0, DOI 10.1038/ncomms5006
   Afshar P, 2019, IEEE SIGNAL PROC MAG, V36, P132, DOI 10.1109/MSP.2019.2900993
   Algohary A, 2018, J MAGN RESON IMAGING, V48, P818, DOI 10.1002/jmri.25983
   Antunes J, 2016, TRANSL ONCOL, V9, P155, DOI 10.1016/j.tranon.2016.01.008
   Balagurunathan Y, 2014, J DIGIT IMAGING, V27, P805, DOI 10.1007/s10278-014-9716-x
   Banerjee S, 2019, ARXIV, V0, P0
   Barucci A, 2017, SCI REP-UK, V9, P0
   Berghmans T, 2008, J THORAC ONCOL, V3, P6, DOI 10.1097/JTO.0b013e31815e6d6b
   Bonekamp D, 2018, RADIOLOGY, V289, P128, DOI 10.1148/radiol.2018173064
   Buizza G, 2017, CLASSIFYING PATIENTS, V0, P0
   Cameron A, 2016, IEEE T BIO-MED ENG, V63, P1145, DOI 10.1109/TBME.2015.2485779
   Capobianco E, 2020, J PERS MED, V10, P0, DOI 10.3390/jpm10010015
   Chen T, 2019, J MAGN RESON IMAGING, V49, P875, DOI 10.1002/jmri.26243
   Chiang GC, 2018, FRONT NEUROL, V9, P0, DOI 10.3389/fneur.2018.00033
   Choyke PL, 2018, RADIOLOGY, V289, P138, DOI 10.1148/radiol.2018181304
   Chung AG, 2015, IEEE ACCESS, V3, P2531, DOI 10.1109/ACCESS.2015.2502220
   Coroller TP, 2016, RADIOTHER ONCOL, V119, P480, DOI 10.1016/j.radonc.2016.04.004
   Coroller TP, 2015, RADIOTHER ONCOL, V114, P345, DOI 10.1016/j.radonc.2015.02.015
   Dhingra Vandana K, 2015, INDIAN J RADIOL IMAGING, V25, P332, DOI 10.4103/0971-3026.169467
   Doi K, 2007, COMPUT MED IMAG GRAP, V31, P198, DOI 10.1016/j.compmedimag.2007.02.002
   Dreyer KJ, 2017, RADIOLOGY, V285, P713, DOI 10.1148/radiol.2017171183
   Duddalwar, 2020, P 11 ACM INT C BIOIN, V0, PP1, DOI 10.1145/3388440.3414208
   El Naqa I, 2009, PATTERN RECOGN, V42, P1162, DOI 10.1016/j.patcog.2008.08.011
   El Naqa I, 2014, CLIN TRANSL IMAGING, V2, P305, DOI 10.1007/s40336-014-0063-1
   Ergen B, 2014, BIO-MED MATER ENG, V24, P3055, DOI 10.3233/BME-141127
   Fang YH, 2014, BIOMED RES INT, V2014, P1
   Farber Nicholas J, 2015, KIDNEY CANCER J, V13, P84
   Feng Q, 2022, BMC MED IMAGING, V22, P0, DOI 10.1186/s12880-022-00883-6
   Galloway MM, 1975, COMPUTER GRAPHICS IM, V4, P172, DOI 10.1016/S0146-664X(75)80008-6
   Ganeshan B, 2013, RADIOLOGY, V266, P326, DOI 10.1148/radiol.12112428
   Ganeshan B, 2010, CANCER IMAGING, V10, P137, DOI 10.1102/1470-7330.2010.0021
   Gillies RJ, 2016, RADIOLOGY, V278, P563, DOI 10.1148/radiol.2015151169
   Ginsburg SB, 2017, J MAGN RESON IMAGING, V46, P184, DOI 10.1002/jmri.25562
   Grigsby PW, 2004, J CLIN ONCOL, V22, P2167, DOI 10.1200/JCO.2004.09.035
   Grossmann P, 2017, ELIFE, V6, P0, DOI 10.7554/eLife.23421
   HARALICK RM, 1973, IEEE T SYST MAN CYB, VSMC3, P610, DOI 10.1109/TSMC.1973.4309314
   Hatt M, 2019, IEEE T RADIAT PLASMA, V3, P104, DOI 10.1109/TRPMS.2019.2899538
   Hatt M, 2017, EUR J NUCL MED MOL I, V44, P151, DOI 10.1007/s00259-016-3427-0
   Hong JH, 2021, RADIOLOGY, V299, P626, DOI 10.1148/radiol.2021203783
   Huang YQ, 2016, RADIOLOGY, V281, P947, DOI 10.1148/radiol.2016152234
   Karlo CA, 2014, RADIOLOGY, V270, P464, DOI 10.1148/radiol.13130663
   Khalvati F, 2018, BMC MED IMAGING, V18, P0, DOI 10.1186/s12880-018-0258-4
   Kickingereder P, 2016, RADIOLOGY, V280, P880, DOI 10.1148/radiol.2016160845
   Kumar V, 2012, MAGN RESON IMAGING, V30, P1234, DOI 10.1016/j.mri.2012.06.010
   Lambin P, 2017, NAT REV CLIN ONCOL, V14, P749, DOI 10.1038/nrclinonc.2017.141
   Lambin P, 2012, EUR J CANCER, V48, P441, DOI 10.1016/j.ejca.2011.11.036
   Lao JW, 2017, SCI REP-UK, V7, P0, DOI 10.1038/s41598-017-10649-8
   Leger S, 2017, SCI REP-UK, V7, P0, DOI 10.1038/s41598-017-13448-3
   Leijenaar RTH, 2015, SCI REP-UK, V5, P0, DOI 10.1038/srep11075
   Li H, 2016, NPJ BREAST CANCER, V2, P0, DOI 10.1038/npjbcancer.2016.12
   Limkin EJ, 2017, ANN ONCOL, V28, P1191, DOI 10.1093/annonc/mdx034
   Lu LJ, 2016, MOL IMAGING BIOL, V18, P935, DOI 10.1007/s11307-016-0973-6
   Ma JC, 2016, PROC SPIE, V9789, P0, DOI 10.1117/12.2220768
   McNitt-Gray MF, 1999, MED PHYS, V26, P880, DOI 10.1118/1.598603
   Morin O, 2018, INT J RADIAT ONCOL, V102, P1074, DOI 10.1016/j.ijrobp.2018.08.032
   Nam D, 2014, CLIN ORTHOP RELAT R, V472, P3665, DOI 10.1007/s11999-014-3579-9
   Nie K, 2019, INT J RADIAT ONCOL, V104, P302, DOI 10.1016/j.ijrobp.2019.01.087
   Panth KM, 2015, RADIOTHER ONCOL, V116, P462, DOI 10.1016/j.radonc.2015.06.013
   Parmar C, 2015, SCI REP-UK, V5, P0, DOI 10.1038/srep13087
   Parmar C, 2015, SCI REP-UK, V5, P0, DOI 10.1038/srep11044
   Parmar C, 2014, PLOS ONE, V9, P0, DOI 10.1371/journal.pone.0102107
   Peeken JC, 2018, PHYS MEDICA, V48, P27, DOI 10.1016/j.ejmp.2018.03.012
   Reginelli A, 2021, DIAGNOSTICS, V11, P0, DOI 10.3390/diagnostics11101796
   Reuzé S, 2017, ONCOTARGET, V8, P43169, DOI 10.18632/oncotarget.17856
   Rizzo Stefania, 2018, EUR RADIOL EXP, V2, P36, DOI 10.1186/s41747-018-0068-z
   Robinson K, 2019, MED PHYS, V46, P2145, DOI 10.1002/mp.13455
   Rogers W, 2020, BR J RADIOL, V93, P0, DOI 10.1259/BJR.20190948
   Sanduleanu S, 2018, RADIOTHER ONCOL, V127, P349, DOI 10.1016/j.radonc.2018.03.033
   Scapicchio C, 2021, RADIOL MED, V126, P1296, DOI 10.1007/s11547-021-01389-x
   Scrivener M, 2016, TRANSL CANCER RES, V5, P398, DOI 10.21037/tcr.2016.06.18
   Shaikh F, 2018, J AM COLL RADIOL, V15, P538, DOI 10.1016/j.jacr.2017.12.008
   Szczypinski PM, 2009, COMPUT METH PROG BIO, V94, P66, DOI 10.1016/j.cmpb.2008.08.005
   Tanadini-Lang S, 2018, ANTICANCER RES, V38, P685, DOI 10.21873/anticanres.12273
   Theek B, 2018, SCI REP-UK, V8, P0, DOI 10.1038/s41598-018-29653-7
   Toivonen J, 2019, PLOS ONE, V14, P0, DOI 10.1371/journal.pone.0217702
   Traverso A, 2018, INT J RADIAT ONCOL, V102, P1143, DOI 10.1016/j.ijrobp.2018.05.053
   Vallières M, 2015, PHYS MED BIOL, V60, P5471, DOI 10.1088/0031-9155/60/14/5471
   van Griethuysen JJM, 2017, CANCER RES, V77, PE104, DOI 10.1158/0008-5472.CAN-17-0339
   van Timmeren JE, 2020, INSIGHTS IMAGING, V11, P0, DOI 10.1186/s13244-020-00887-2
   Wang J, 2017, EUR RADIOL, V27, P4082, DOI 10.1007/s00330-017-4800-5
   Wu J, 2018, J RADIAT RES, V59, PI25, DOI 10.1093/jrr/rrx102
   Yip SSF, 2016, PHYS MED BIOL, V61, PR150, DOI 10.1088/0031-9155/61/13/R150
   Yoon HJ, 2015, MEDICINE, V94, P0, DOI 10.1097/MD.0000000000001753
   Ypsilantis PP, 2015, PLOS ONE, V10, P0, DOI 10.1371/journal.pone.0137036
   Zhang Lifei, 2015, MED PHYS, V42, P1341, DOI 10.1118/1.4908210
   Zhao BS, 2016, SCI REP-UK, V6, P0, DOI 10.1038/srep23428
   Zwanenburg A, 2020, RADIOLOGY, V295, P328, DOI 10.1148/radiol.2020191145
NR 89
TC 0
Z9 0
U1 4
U2 5
PU SPRINGER
PI NEW YORK
PA ONE NEW YORK PLAZA, SUITE 4600, NEW YORK, NY, UNITED STATES
SN 0929-6212
EI 1572-834X
J9 WIRELESS PERS COMMUN
JI Wirel. Pers. Commun.
PD 2023 MAY
PY 2023
VL 130
IS 1
BP 481
EP 514
DI 10.1007/s11277-023-10295-6
EA MAR 2023
PG 34
WC Telecommunications
SC Telecommunications
GA AH2J4
UT WOS:000946180500008
DA 2024-03-01
ER

PT J
AU Lasocki, A
   Buckland, ME
   Molinaro, T
   Xie, J
   Gaillard, F
AF Lasocki, Arian
   Buckland, Michael E.
   Molinaro, Tahlia
   Xie, Jing
   Gaillard, Frank
TI Radiogenomics Provides Insights into Gliomas Demonstrating Single-Arm 1p or 19q Deletion
SO AMERICAN JOURNAL OF NEURORADIOLOGY
LA English
DT Article
ID central-nervous-system; lower-grade gliomas; 1p/19q status; idh mutation; tumors; heterozygosity; classification; mr; prediction; prognosis
AB BACKGROUND AND PURPOSE: IDH-mutant gliomas are further divided on the basis of 1p/19q status: oligodendroglioma, IDH-mutant and 1p/19q-codeleted, and astrocytoma, IDH-mutant (without codeletion). Occasionally, testing may reveal single-arm 1p or 19q deletion (unideletion), which remains within the diagnosis of astrocytoma. Molecular assessment has some limitations, however, raising the possibility that some unideleted tumors could actually be codeleted. This study assessed whether unideleted tumors had MR imaging features and survival more consistent with astrocytomas or oligodendrogliomas.MATERIALS AND METHODS: One hundred twenty-one IDH-mutant grade 2?3 gliomas with 1p/19q results were identified. Two neuroradiologists assessed the T2-FLAIR mismatch sign and calcifications, as differentiators of astrocytomas and oligodendrogliomas. MR imaging features and survival were compared among the unideleted tumors, codeleted tumors, and those without 1p or 19q deletion.RESULTS: The cohort comprised 65 tumors without 1p or 19q deletion, 12 unideleted tumors, and 44 codeleted. The proportion of unideleted tumors demonstrating the T2-FLAIR mismatch sign (33%) was similar to that in tumors without deletion (49%; P = .39), but significantly higher than codeleted tumors (0%; P = .001). Calcifications were less frequent in unideleted tumors (0%) than in codeleted tumors (25%), but this difference did not reach statistical significance (P = .097). The median survival of patients with unideleted tumors was 7.8 years, which was similar to that in tumors without deletion (8.5 years; P = .72) but significantly shorter than that in codeleted tumors (not reaching median survival after 12 years; P = .013).CONCLUSIONS: IDH-mutant gliomas with single-arm 1p or 19q deletion have MR imaging appearance and survival that are similar to those of astrocytomas without 1p or 19q deletion and significantly different from those of 1p/19q-codeleted oligodendrogliomas.
C1 [Lasocki, Arian] Peter MacCallum Canc Ctr, Dept Canc Imaging, Grattan St, Melbourne, Vic 3000, Australia.
   [Molinaro, Tahlia] Peter MacCallum Canc Ctr, Dept Med Oncol, Melbourne, Vic, Australia.
   [Xie, Jing] Peter MacCallum Canc Ctr, Ctr Biostat & Clin Trials, Melbourne, Vic, Australia.
   [Lasocki, Arian] Univ Melbourne, Sir Peter MacCallum Dept Oncol, Parkville, Vic, Australia.
   [Lasocki, Arian; Gaillard, Frank] Univ Melbourne, Dept Radiol, Parkville, Vic, Australia.
   [Buckland, Michael E.] Royal Prince Alfred Hosp, Dept Neuropathol, Camperdown, NSW, Australia.
   [Buckland, Michael E.] Univ Sydney, Sch Med Sci, Camperdown, NSW, Australia.
   [Gaillard, Frank] Royal Melbourne Hosp, Dept Radiol, Parkville, Vic, Australia.
C3 Peter Maccallum Cancer Center; Peter Maccallum Cancer Center; Peter Maccallum Cancer Center; Peter Maccallum Cancer Center; University of Melbourne; University of Melbourne; University of Sydney; NSW Health; Royal Prince Alfred Hospital; University of Sydney; Royal Melbourne Hospital
RP Lasocki, A (corresponding author), Peter MacCallum Canc Ctr, Dept Canc Imaging, Grattan St, Melbourne, Vic 3000, Australia.
EM arian.lasocki@petermac.org
CR Bhandari AP, 2021, AM J NEURORADIOL, V42, P94, DOI 10.3174/ajnr.A6875
   Brandner S, 2022, NEUROPATH APPL NEURO, V48, P0, DOI 10.1111/nan.12790
   Broen MPG, 2018, NEURO-ONCOLOGY, V20, P1393, DOI 10.1093/neuonc/noy048
   Cui Y, 2014, J NEURO-ONCOL, V119, P377, DOI 10.1007/s11060-014-1490-6
   Darlix A, 2017, J NEURO-ONCOL, V133, P37, DOI 10.1007/s11060-017-2421-0
   Delfanti RL, 2017, J NEURO-ONCOL, V135, P601, DOI 10.1007/s11060-017-2613-7
   Horbinski C, 2013, ACTA NEUROPATHOL, V125, P621, DOI 10.1007/s00401-013-1106-9
   Horbinski C, 2012, J NEUROPATH EXP NEUR, V71, P73, DOI 10.1097/NEN.0b013e318240fa65
   Hyare H, 2019, EUR J RADIOL, V114, P120, DOI 10.1016/j.ejrad.2019.03.003
   Jenkins RB, 2006, CANCER RES, V66, P9852, DOI 10.1158/0008-5472.CAN-06-1796
   Johnson DR, 2017, AM J NEURORADIOL, V38, P678, DOI 10.3174/ajnr.A5070
   Kalaroopan D, 2023, J MED IMAG RADIAT ON, V67, P492, DOI 10.1111/1754-9485.13522
   Kim JW, 2011, J NEUROL NEUROSUR PS, V82, P224, DOI 10.1136/jnnp.2009.178806
   Lasocki A, 2020, AM J NEURORADIOL, V41, P1982, DOI 10.3174/ajnr.A6769
   Lasocki A, 2018, AM J NEURORADIOL, V39, P687, DOI 10.3174/ajnr.A5572
   Lasocki A, 2015, AM J NEURORADIOL, V36, P77, DOI 10.3174/ajnr.A4077
   Lasocki A, 2023, NEURORADIOLOGY, V65, P1215, DOI 10.1007/s00234-023-03175-0
   Lasocki A, 2022, NEURORADIOLOGY, V64, P2295, DOI 10.1007/s00234-022-02975-0
   Lasocki A, 2021, NEURORADIOLOGY, V63, P353, DOI 10.1007/s00234-020-02532-7
   Lev MH, 2004, AM J NEURORADIOL, V25, P214
   Louis DN, 2021, NEURO-ONCOLOGY, V23, P1231, DOI 10.1093/neuonc/noab106
   Louis DN, 2016, ACTA NEUROPATHOL, V131, P803, DOI 10.1007/s00401-016-1545-1
   Park SI, 2021, EUR RADIOL, V31, P5289, DOI 10.1007/s00330-020-07467-4
   Park YW, 2018, AM J NEURORADIOL, V39, P37, DOI 10.3174/ajnr.A5421
   Patel SH, 2020, RADIOLOGY, V294, P160, DOI 10.1148/radiol.2019191140
   Patel SH, 2017, CLIN CANCER RES, V23, P6078, DOI 10.1158/1078-0432.CCR-17-0560
   Saito T, 2016, BRAIN TUMOR PATHOL, V33, P175, DOI 10.1007/s10014-016-0249-5
   Thiessen B, 2003, J NEURO-ONCOL, V64, P271, DOI 10.1023/A:1025689004046
   Thust SC, 2018, EUR RADIOL, V28, P3779, DOI 10.1007/s00330-018-5351-0
   Vogazianou AP, 2010, NEURO-ONCOLOGY, V12, P664, DOI 10.1093/neuonc/nop075
   Xing Z, 2017, AM J NEURORADIOL, V38, P1138, DOI 10.3174/ajnr.A5171
NR 31
TC 0
Z9 0
U1 1
U2 1
PU AMER SOC NEURORADIOLOGY
PI DENVILLE
PA PO BOX 3000, DENVILLE, NJ 07834-9349 USA
SN 0195-6108
EI 1936-959X
J9 AM J NEURORADIOL
JI Am. J. Neuroradiol.
PD NOV 15
PY 2023
VL 44
IS 11
BP 1270
EP 1274
DI 10.3174/ajnr.A8034
PG 5
WC Clinical Neurology; Neuroimaging; Radiology, Nuclear Medicine & Medical Imaging
SC Neurosciences & Neurology; Radiology, Nuclear Medicine & Medical Imaging
GA X4XZ4
UT WOS:001098509500006
DA 2024-03-01
ER

PT J
AU Chaddad, A
   Tan, GA
   Liang, XJ
   Hassan, L
   Rathore, S
   Desrosiers, C
   Katib, Y
   Niazi, T
AF Chaddad, Ahmad
   Tan, Guina
   Liang, Xiaojuan
   Hassan, Lama
   Rathore, Saima
   Desrosiers, Christian
   Katib, Yousef
   Niazi, Tamim
TI Advancements in MRI-Based Radiomics and Artificial Intelligence for Prostate Cancer: A Comprehensive Review and Future Prospects
SO CANCERS
LA English
DT Review
DE radiomics; prostate cancer; mpMRI; Gleason score
ID multi-omics analysis; feature stability; dna methylation; gleason score; diagnosis; segmentation; biomarkers; implementation; expression; features
AB Simple Summary The integration of artificial intelligence (AI) into radiomic models has become increasingly popular due to advances in computer-aided diagnosis tools. These tools utilize statistical and machine learning methods to evaluate various medical image analysis modalities. In the case of prostate cancer, there are multiple areas in the radiomics pipeline that can be improved. This article explores the latest developments in mpMRI for PCa and examines the radiomic flowchart, as well as the fusion of traditional medical imaging with AI to overcome challenges and limitations in clinical applications. Furthermore, it addresses challenges related to radiomics, radiogenomics, and multi-omics in prostate cancer and suggests the necessary critical steps for clinical validation. The use of multiparametric magnetic resonance imaging (mpMRI) has become a common technique used in guiding biopsy and developing treatment plans for prostate lesions. While this technique is effective, non-invasive methods such as radiomics have gained popularity for extracting imaging features to develop predictive models for clinical tasks. The aim is to minimize invasive processes for improved management of prostate cancer (PCa). This study reviews recent research progress in MRI-based radiomics for PCa, including the radiomics pipeline and potential factors affecting personalized diagnosis. The integration of artificial intelligence (AI) with medical imaging is also discussed, in line with the development trend of radiogenomics and multi-omics. The survey highlights the need for more data from multiple institutions to avoid bias and generalize the predictive model. The AI-based radiomics model is considered a promising clinical tool with good prospects for application.
C1 [Chaddad, Ahmad; Tan, Guina; Liang, Xiaojuan; Hassan, Lama] Guilin Univ Elect Technol, Sch Artificial Intelligence, Guilin 541004, Peoples R China.
   [Chaddad, Ahmad; Desrosiers, Christian] Ecole Technol Super ETS, Lab Imagery Vis & Artificial Intelligence, Montreal, PQ H3C 1K3, Canada.
   [Rathore, Saima] Eli Lilly & Co, Indianapolis, IN 46285 USA.
   [Katib, Yousef] Taibah Univ, Dept Radiol, Al Madinah 42361, Saudi Arabia.
   [Niazi, Tamim] McGill Univ, Lady Davis Inst Med Res, Montreal, PQ H3T 1E2, Canada.
C3 Guilin University of Electronic Technology; University of Quebec; Ecole de Technologie Superieure - Canada; Eli Lilly; Taibah University; McGill University; Lady Davis Institute
RP Chaddad, A (corresponding author), Guilin Univ Elect Technol, Sch Artificial Intelligence, Guilin 541004, Peoples R China.; Chaddad, A (corresponding author), Ecole Technol Super ETS, Lab Imagery Vis & Artificial Intelligence, Montreal, PQ H3C 1K3, Canada.
EM ahmad8chaddad@gmail.com
FU National Natural Science Foundation of China [82260360]; Guilin Innovation Platform and Talent Program [20222C264164]; Guangxi Science and Technology Base and Talent Project [2022AC18004, 2022AC21040]
CR Ahmed IHA, 2022, EGYPT J RADIOL NUC M, V53, P0, DOI 10.1186/s43055-022-00755-7
   Anand L, 2023, BIOMED RES INT, V2023, P0, DOI 10.1155/2023/3913351
   Unknown -, 2021, J UROLOGY, V206, P604, DOI 10.1097/JU.0000000000001783
   Baessler B, 2019, INVEST RADIOL, V54, P221, DOI 10.1097/RLI.0000000000000530
   Banerjee V, 2022, THER ADV UROL, V14, P0, DOI 10.1177/17562872221125317
   Bang S, 2021, SCI REP-UK, V11, P0, DOI 10.1038/s41598-021-00548-4
   Bardis MD, 2020, CANCERS, V12, P0, DOI 10.3390/cancers12051204
   Barentsz JO, 2012, EUR RADIOL, V22, P746, DOI 10.1007/s00330-011-2377-y
   Barrett T, 2019, CLIN RADIOL, V74, P841, DOI 10.1016/j.crad.2019.05.019
   Bass EJ, 2022, PROSTATE CANCER P D, V25, P174, DOI 10.1038/s41391-021-00449-7
   Benafif S, 2022, BJU INT, V129, P325, DOI 10.1111/bju.15535
   Bevilacqua A, 2021, DIAGNOSTICS, V11, P0, DOI 10.3390/diagnostics11050739
   Bhattacharya I, 2022, THER ADV UROL, V14, P0, DOI 10.1177/17562872221128791
   Bhattacharya I, 2022, MED IMAGE ANAL, V75, P0, DOI 10.1016/j.media.2021.102288
   Bleker J, 2022, LIFE-BASEL, V12, P0, DOI 10.3390/life12070946
   Blum AL, 1997, ARTIF INTELL, V97, P245, DOI 10.1016/S0004-3702(97)00063-5
   Bourbonne V, 2021, CANCERS, V13, P0, DOI 10.3390/cancers13225672
   Caglic I, 2019, CLIN RADIOL, V74, P831, DOI 10.1016/j.crad.2018.12.003
   Campello VM, 2022, SCI REP-UK, V12, P0, DOI 10.1038/s41598-022-16375-0
   Castillo JMT, 2021, DIAGNOSTICS, V11, P0, DOI 10.3390/diagnostics11020369
   Chaddad A, 2023, IEEE-CAA J AUTOMATIC, V10, P859, DOI 10.1109/JAS.2023.123123
   Chaddad A, 2023, SENSORS-BASEL, V23, P0, DOI 10.3390/s23020634
   Chaddad A, 2020, IEEE ACCESS, V8, P167767, DOI 10.1109/ACCESS.2020.3023902
   Chaddad A, 2018, FRONT ONCOL, V8, P0, DOI 10.3389/fonc.2018.00630
   Chaddad A, 2018, CANCERS, V10, P0, DOI 10.3390/cancers10080249
   Chen ZH, 2019, ONCOTARGETS THER, V12, P6797, DOI 10.2147/OTT.S215628
   Chiacchio G, 2023, WORLD J UROL, V41, P709, DOI 10.1007/s00345-023-04305-2
   Cuocolo R, 2019, EUR RADIOL EXP, V3, P0, DOI 10.1186/s41747-019-0109-2
   Cysouw MCF, 2021, EUR J NUCL MED MOL I, V48, P340, DOI 10.1007/s00259-020-04971-z
   Das T, 2020, FRONT GENET, V11, P0, DOI 10.3389/fgene.2020.578345
   Del Monte M, 2022, BRIT J RADIOL, V95, P0, DOI 10.1259/bjr.20210528
   Dlamini Zodwa, 2022, INFORMATICS IN MEDICINE UNLOCKED, V0, P0, DOI DOI 10.1016/j.imu.2022.100965
   Donisi L, 2021, J IMAGING, V7, P0, DOI 10.3390/jimaging7100215
   Dorfinger J, 2022, EUR J RADIOL, V154, P0, DOI 10.1016/j.ejrad.2022.110432
   Eineluoto JT, 2021, EUR UROL FOCUS, V7, P1316, DOI 10.1016/j.euf.2020.06.016
   Eklund M, 2021, NEW ENGL J MED, V385, P908, DOI 10.1056/NEJMoa2100852
   Emmett L, 2021, EUR UROL, V80, P682, DOI 10.1016/j.eururo.2021.08.002
   Ericsson-Szecsenyi R, 2022, TECHNOL CANCER RES T, V21, P15330338221099113
   Eskra JN, 2019, PROSTATE CANCER P D, V22, P362, DOI 10.1038/s41391-019-0127-4
   European Commission, 2016, REGULATION 2016/1675, V0, P0
   Falagario UG, 2021, FRONT ONCOL, V10, P0, DOI 10.3389/fonc.2020.603384
   Ferro M, 2022, THER ADV UROL, V14, P0, DOI 10.1177/17562872221109020
   Fischer S, 2019, CANCERS, V11, P0, DOI 10.3390/cancers11091293
   Gallivanone F, 2022, PHYS MEDICA, V98, P28, DOI 10.1016/j.ejmp.2022.04.007
   Gelezhe Pavel B, 2021, DIGITAL DIAGNOSTICS, V2, P441
   Gentile F, 2022, CLIN GENITOURIN CANC, V20, PE406, DOI 10.1016/j.clgc.2022.04.013
   Ghafoor S, 2019, J NUCL MED, V60, P1350, DOI 10.2967/jnumed.119.228320
   Giannini V, 2021, FRONT ONCOL, V11, P0, DOI 10.3389/fonc.2021.718155
   Gillies RJ, 2016, RADIOLOGY, V278, P563, DOI 10.1148/radiol.2015151169
   Giri VN, 2020, J CLIN ONCOL, V38, P2798, DOI 10.1200/JCO.20.00046
   Gomez-Cebrian N, 2022, CANCERS, V14, P0, DOI 10.3390/cancers14030596
   Gong LX, 2022, COMPUT BIOL MED, V144, P0, DOI 10.1016/j.compbiomed.2022.105318
   Gozal NB, 2022, J UROLOGY, V207, P0
   Grey ADR, 2022, LANCET ONCOL, V23, P428, DOI 10.1016/S1470-2045(22)00016-X
   Guglielmo P, 2021, CANCERS, V13, P0, DOI 10.3390/cancers13236026
   Gunashekar DD, 2022, RADIAT ONCOL, V17, P0, DOI 10.1186/s13014-022-02035-0
   Guo WX, 2020, NAT GENET, V52, P908, DOI 10.1038/s41588-020-0642-1
   Han C, 2021, J MAGN RESON IMAGING, V54, P1892, DOI 10.1002/jmri.27565
   Han HH, 2022, CANCER RES, V82, P0
   Hassan MR, 2022, FUTURE GENER COMP SY, V127, P462, DOI 10.1016/j.future.2021.09.030
   Hectors SJ, 2021, J MAGN RESON IMAGING, V54, P1466, DOI 10.1002/jmri.27692
   Hectors SJ, 2019, J UROLOGY, V202, P498, DOI 10.1097/JU.0000000000000272
   Hofbauer SL, 2022, BJU INT, V129, P648, DOI 10.1111/bju.15635
   Huang XN, 2021, IEEE ACCESS, V9, P33756, DOI 10.1109/ACCESS.2021.3061078
   Jimenez-Pastor A, 2023, EUR RADIOL, V33, P5087, DOI 10.1007/s00330-023-09410-9
   Jing GD, 2022, FRONT ONCOL, V12, P0, DOI 10.3389/fonc.2022.918830
   Kalendralis P, 2022, ARTIF INTELL, V0, P0
   Kamal O, 2022, CLIN IMAG, V84, P135, DOI 10.1016/j.clinimag.2022.02.007
   Karczewski KJ, 2018, NAT REV GENET, V19, P299, DOI 10.1038/nrg.2018.4
   Kasivisvanathan V, 2018, NEW ENGL J MED, V378, P1767, DOI 10.1056/NEJMoa1801993
   Katzendorn O, 2022, PLOS ONE, V17, P0, DOI 10.1371/journal.pone.0271981
   Kendrick J, 2021, FRONT ONCOL, V11, P0, DOI 10.3389/fonc.2021.771787
   Khoo A, 2022, J HEMATOL ONCOL, V15, P0, DOI 10.1186/s13045-022-01268-6
   Kim JH, 2021, INVESTIG CLIN UROL, V62, P1, DOI 10.4111/icu.20200395
   Klotz L, 2021, JAMA ONCOL, V7, P534, DOI 10.1001/jamaoncol.2020.7589
   Kraaijveld RCJ, 2022, LECT NOTES COMPUT SC, V13611, P82, DOI 10.1007/978-3-031-17976-1_8
   Lee J, 2021, SCI REP-UK, V11, P0, DOI 10.1038/s41598-021-83593-3
   Lenfant L, 2022, WORLD J UROL, V40, P1661, DOI 10.1007/s00345-022-04013-3
   Li HY, 2022, DIAGNOSTICS, V12, P0, DOI 10.3390/diagnostics12020289
   Li L, 2021, EBIOMEDICINE, V63, P0, DOI 10.1016/j.ebiom.2020.103163
   Li M, 2021, FRONT ONCOL, V10, P0, DOI 10.3389/fonc.2020.631831
   Li SQ, 2022, FRONT PHARMACOL, V13, P0, DOI 10.3389/fphar.2022.997664
   Li SZ, 2021, METHODS, V187, P28, DOI 10.1016/j.ymeth.2020.10.002
   Liang L, 2021, FRONT ONCOL, V11, P0, DOI 10.3389/fonc.2021.610785
   Liberini V, 2022, EUR RADIOL EXP, V6, P0, DOI 10.1186/s41747-022-00282-0
   Lima AR, 2022, J PROTEOME RES, V21, P727, DOI 10.1021/acs.jproteome.1c00754
   Liu B, 2019, CLIN RADIOL, V74, P0, DOI 10.1016/j.crad.2019.07.011
   Liu YF, 2022, FRONT ONCOL, V12, P0, DOI 10.3389/fonc.2022.911426
   Lopera DOG, 2022, J BIOMED OPT, V27, P0, DOI 10.1117/1.JBO.27.9.095004
   Lyu F, 2022, J TRANSL MED, V20, P0, DOI 10.1186/s12967-022-03398-4
   Ma L, 2022, TRANSL CANCER RES, V0, P0, DOI DOI 10.21037/tcr-21-2271
   Ma S, 2020, MOL IMAGING BIOL, V22, P711, DOI 10.1007/s11307-019-01405-7
   Mardis ER, 2013, ANNU REV ANAL CHEM, V6, P287, DOI 10.1146/annurev-anchem-062012-092628
   Meng J, 2021, BIORXIV, V0, P0, DOI DOI 10.1101/2021.05.31.446411
   Meng JL, 2021, CLIN TRANSL MED, V11, P0, DOI 10.1002/ctm2.655
   MICCAI, 2012, GRAND CHALL PROST MR, V0, P0
   Min XD, 2019, EUR J RADIOL, V115, P16, DOI 10.1016/j.ejrad.2019.03.010
   Montironi R, 2021, TRANSL ANDROL UROL, V10, P1530, DOI 10.21037/tau-20-853
   Mytsyk Y, 2022, POL J RADIOL, V87, PE58, DOI 10.5114/pjr.2022.113204
   Naiki Taku, 2022, IJU CASE REP, V5, P431, DOI 10.1002/iju5.12501
   Naji L, 2018, ANN FAM MED, V16, P149, DOI 10.1370/afm.2205
   OConnor L, 2020, EXPERT REV MED DEVIC, V17, P435, DOI 10.1080/17434440.2020.1755257
   Ogbonnaya CN, 2021, CANCERS, V13, P0, DOI 10.3390/cancers13246199
   Ogbonnaya CN, 2023, J CLIN MED, V12, P0, DOI 10.3390/jcm12072605
   Onofrey JA, 2019, I S BIOMED IMAGING, V0, PP348, DOI 10.1109/isbi.2019.8759295
   Pallauf M, 2022, WORLD J UROL, V40, P2451, DOI 10.1007/s00345-022-04119-8
   Panebianco V, 2021, BIOMEDICINES, V9, P0, DOI 10.3390/biomedicines9101470
   Panebianco V, 2018, EUR UROL, V74, P48, DOI 10.1016/j.eururo.2018.03.007
   Parekh VS, 2019, EXPERT REV PRECIS ME, V4, P59, DOI 10.1080/23808993.2019.1585805
   Patel M, 2023, CANCERS, V15, P0, DOI 10.3390/cancers15041336
   Peerlings J, 2019, SCI REP-UK, V9, P0, DOI 10.1038/s41598-019-41344-5
   Peng Kenny, 2021, ARXIV, V0, P0
   Pepe P, 2022, ANTICANCER RES, V42, P3011, DOI 10.21873/anticanres.15785
   Qi YN, 2022, EUR RADIOL, V32, P4014, DOI 10.1007/s00330-021-08520-6
   Rachel M, 2022, NEURO-ONCOL ADV, V4, P0
   Rajagopal A, 2023, ACAD RADIOL, V30, P644, DOI 10.1016/j.acra.2023.02.012
   Rapisarda S, 2020, ABDOM RADIOL, V45, P4178, DOI 10.1007/s00261-020-02798-8
   Reinikainen P, 2023, CLIN GENITOURIN CANC, V21, P146, DOI 10.1016/j.clgc.2022.07.013
   Reyes M, 2020, RADIOL-ARTIF INTELL, V2, P0, DOI 10.1148/ryai.2020190043
   Salberg UB, 2022, BRIT J CANCER, V127, P321, DOI 10.1038/s41416-022-01782-x
   Salji MJ, 2022, ISCIENCE, V25, P0, DOI 10.1016/j.isci.2022.104056
   Saltybaeva N, 2022, PHYS IMAG RADIAT ONC, V22, P131, DOI 10.1016/j.phro.2022.05.006
   Salvi M, 2022, J IMAGING, V8, P0, DOI 10.3390/jimaging8050133
   Sanmamed N, 2022, BRACHYTHERAPY, V22, P58, DOI 10.1016/j.brachy.2022.08.015
   Scalco E, 2022, PHYS MED BIOL, V67, P0, DOI 10.1088/1361-6560/ac60b9
   Scapicchio C, 2021, RADIOL MED, V126, P1296, DOI 10.1007/s11547-021-01389-x
   Singhal N, 2022, SCI REP-UK, V12, P0, DOI 10.1038/s41598-022-07217-0
   Solari EL, 2022, EUR J NUCL MED MOL I, V49, P527, DOI 10.1007/s00259-021-05430-z
   Song E, 2023, MAGN RESON IMAGING, V99, P98, DOI 10.1016/j.mri.2023.01.015
   Spohn SKB, 2021, THERANOSTICS, V11, P8027, DOI 10.7150/thno.61207
   Su H, 2021, FRONT GENET, V12, P0, DOI 10.3389/fgene.2021.768041
   Sukhadia SS, 2021, BIORXIV, V0, P0, DOI DOI 10.1093/bioadv/vbac079
   Sun MD, 2022, PHYS MEDICA, V96, P130, DOI 10.1016/j.ejmp.2022.03.002
   Sung H, 2021, CA-CANCER J CLIN, V71, P209, DOI 10.3322/caac.21660
   Sushentsev N, 2022, NAT COMMUN, V13, P0, DOI 10.1038/s41467-022-28069-2
   Sushentsev N, 2022, EUR RADIOL, V32, P680, DOI 10.1007/s00330-021-08151-x
   Sushentsev N, 2021, SCI REP-UK, V11, P0, DOI 10.1038/s41598-021-92341-6
   Swanson GP, 2021, AM J CLIN PATHOL, V155, P711, DOI 10.1093/AJCP/AQAA130
   Taavitsainen S, 2021, NAT COMMUN, V12, P0, DOI 10.1038/s41467-021-25624-1
   Taylor BC, 2021, BIOCHEM J, V478, P511, DOI 10.1042/BCJ20200170
   Tharmaseelan H, 2022, SCI REP-UK, V12, P0, DOI 10.1038/s41598-022-22877-8
   Tiwari R, 2022, CURR OPIN UROL, V32, P445, DOI 10.1097/MOU.0000000000001019
   Tombal B, 2005, PROSTATE, V65, P178, DOI 10.1002/pros.20280
   van Timmeren JE, 2016, TOMOGRAPHY, V2, P361, DOI 10.18383/j.tom.2016.00208
   Vandewinckele L, 2020, RADIOTHER ONCOL, V153, P55, DOI 10.1016/j.radonc.2020.09.008
   Vittrant B, 2020, ONCOIMMUNOLOGY, V9, P0, DOI 10.1080/2162402X.2020.1851950
   Wang L, 2022, FRONT PUBLIC HEALTH, V10, P0, DOI 10.3389/fpubh.2022.811044
   Wang S, 2022, TECHNOL CANCER RES T, V21, P0, DOI 10.1177/15330338221126869
   Wang ZX, 2023, BIOMED SIGNAL PROCES, V82, P0, DOI 10.1016/j.bspc.2023.104610
   Wei JT, 2000, UROLOGY, V56, P899, DOI 10.1016/S0090-4295(00)00858-X
   Wei ZW, 2022, FRONT ONCOL, V12, P0, DOI 10.3389/fonc.2022.893424
   Weinreb JC, 2016, EUR UROL, V69, P16, DOI 10.1016/j.eururo.2015.08.052
   Wu L, 2020, NAT COMMUN, V11, P0, DOI 10.1038/s41467-020-17673-9
   Xu Z, 2022, BIORXIV, V0, P0, DOI DOI 10.1101/2022.09.20.508244
   Yan YW, 2021, INT J MOL SCI, V22, P0, DOI 10.3390/ijms222413537
   Zebari RR, 2020, A COMPREHENSIVE REVIEW OF DIMENSIONALITY REDUCTION TECHNIQUES FOR FEATURE SELECTION AND FEATURE EXTRACTION, V0, PP56, DOI 10.38094/JASTT1224
   Zhang EC, 2020, LIFE SCI, V260, P0, DOI 10.1016/j.lfs.2020.118376
   Zhang L, 2021, CONTRAST MEDIA MOL I, V2021, P0, DOI 10.1155/2021/7830909
   Zhang X, 2023, J CANCER, V14, P1232, DOI 10.7150/jca.83825
   Zheng HX, 2022, EUR RADIOL, V32, P5688, DOI 10.1007/s00330-022-08625-6
   Zwanenburg A, 1900, DOI 10.48550/ARXIV.1612.07003, V0, P0
NR 174
TC 0
Z9 0
U1 9
U2 11
PU MDPI
PI BASEL
PA ST ALBAN-ANLAGE 66, CH-4052 BASEL, SWITZERLAND
SN 
EI 2072-6694
J9 CANCERS
JI Cancers
PD AUG 15
PY 2023
VL 15
IS 15
BP 
EP 
DI 10.3390/cancers15153839
PG 27
WC Oncology
SC Oncology
GA O7FK5
UT WOS:001045422300001
PM 37568655
DA 2024-03-01
ER

PT J
AU Bensoussan, Y
   Vanstrum, EB
   Johns, MM
   Rameau, A
AF Bensoussan, Yael
   Vanstrum, Erik B.
   Johns, Michael M., III
   Rameau, Anais
TI Artificial Intelligence and Laryngeal Cancer: From Screening to Prognosis: A State of the Art Review
SO OTOLARYNGOLOGY-HEAD AND NECK SURGERY
LA English
DT Review; Early Access
DE artificial intelligence; machine learning; laryngeal cancer; deep learning
ID carcinoma; radiomics; survival; head
AB Objective This state of the art review aims to examine contemporary advances in applications of artificial intelligence (AI) to the screening, detection, management, and prognostication of laryngeal cancer (LC). Data Sources Four bibliographic databases were searched: PubMed, EMBASE, Cochrane, and IEEE. Review Methods A structured review of the current literature (up to January 2022) was performed. Search terms related to topics of AI in LC were identified and queried by 2 independent reviewers. Citations of selected studies and review articles were also evaluated to ensure comprehensiveness. Conclusions AI applications in LC have encompassed a variety of data modalities, including radiomics, genomics, acoustics, clinical data, and videomics, to support screening, diagnosis, therapeutic decision making, and prognosis. However, most studies remain at the proof-of-concept level, as AI algorithms are trained on single-institution databases with limited data sets and a single data modality. Implications for Practice AI algorithms in LC will need to be trained on large multi-institutional data sets and integrate multimodal data for optimal performance and clinical utility from screening to prognosis. Out of the data types reviewed, genomics has the most potential to provide generalizable models thanks to available large multi-institutional open access genomic data sets. Voice acoustic data represent an inexpensive and accurate biomarker, which is easy and noninvasive to capture, offering a unique opportunity for screening and monitoring of LA, especially in low-resource settings.
C1 [Bensoussan, Yael] Univ S Florida, Dept Otolaryngol Head & Neck Surg, Tampa, FL USA.
   [Vanstrum, Erik B.] Univ Southern Calif, Keck Sch Med, Los Angeles, CA USA.
   [Johns, Michael M., III] Univ Southern Calif, Dept Otolaryngol Head & Neck Surg, Los Angeles, CA USA.
   [Rameau, Anais] Weill Cornell Med Coll, Sean Parker Inst Voice, Dept Otolaryngol Head & Neck Surg, 240 East 59th St, New York, NY 10022 USA.
C3 State University System of Florida; University of South Florida; University of Southern California; University of Southern California; Cornell University; Weill Cornell Medicine
RP Rameau, A (corresponding author), Weill Cornell Med Coll, Sean Parker Inst Voice, Dept Otolaryngol Head & Neck Surg, 240 East 59th St, New York, NY 10022 USA.
EM anr2783@med.cornell.edu
CR André F, 2017, CANCER DISCOV, V7, P818, DOI 10.1158/2159-8290.CD-17-0151
   Araujo T, 2019, MED BIOL ENG COMPUT, V57, P2683, DOI 10.1007/s11517-019-02051-5
   Bengs M, 2020, PROC SPIE, V11314, P0, DOI 10.1117/12.2549251
   Bradley PJ, 2021, CURR OPIN OTOLARYNGO, V29, P65, DOI 10.1097/MOO.0000000000000684
   Cen Q, 2019, PROCEEDINGS OF 2019 IEEE 2ND INTERNATIONAL CONFERENCE ON ELECTRONIC INFORMATION AND COMMUNICATION TECHNOLOGY (ICEICT 2019), V0, PP604, DOI 10.1109/iceict.2019.8846399
   Chou CA, 2019, IEEE SENSOR LETT, V3, P0, DOI 10.1109/LSENS.2018.2886544
   Crowson MG, 2020, LARYNGOSCOPE, V130, P45, DOI 10.1002/lary.27850
   Diamant A, 2019, SCI REP-UK, V9, P0, DOI 10.1038/s41598-019-39206-1
   Ezzine K, 2016, 2016 2ND INTERNATIONAL CONFERENCE ON ADVANCED TECHNOLOGIES FOR SIGNAL AND IMAGE PROCESSING (ATSIP), V0, PP387, DOI 10.1109/ATSIP.2016.7523111
   Guo R, 2020, CANCER IMAGING, V20, P0, DOI 10.1186/s40644-020-00359-2
   HOARE TJ, 1993, J ROY SOC MED, V86, P390
   Howard FM, 2020, JAMA NETW OPEN, V3, P0, DOI 10.1001/jamanetworkopen.2020.25881
   Huang P, 2022, IEEE J BIOMED HEALTH, V26, P1696, DOI 10.1109/JBHI.2021.3108999
   Jones AS, 2006, EUR ARCH OTO-RHINO-L, V263, P541, DOI 10.1007/s00405-006-0021-2
   Kim H, 2020, J CLIN MED, V9, P0, DOI 10.3390/jcm9113415
   Koçak B, 2019, DIAGN INTERV RADIOL, V25, P485, DOI 10.5152/dir.2019.19321
   Men K, 2019, INT J RADIAT ONCOL, V105, P440, DOI 10.1016/j.ijrobp.2019.06.009
   Mirza B, 2019, GENES-BASEL, V10, P0, DOI 10.3390/genes10020087
   Moccia S, 2017, J MED IMAGING, V4, P0, DOI 10.1117/1.JMI.4.3.034502
   Morell F, 2017, ANN OTO RHINOL LARYN, V0, P0
   Paderno A, 2021, CURR OPIN OTOLARYNGO, V29, P143, DOI 10.1097/MOO.0000000000000697
   Peng ZY, 2021, INT J BIOL SCI, V17, P475, DOI 10.7150/ijbs.55716
   Ren JJ, 2020, LARYNGOSCOPE, V130, PE686, DOI 10.1002/lary.28539
   Ritchings RT, 2002, MED ENG PHYS, V24, P561, DOI 10.1016/S1350-4533(02)00064-4
   Rodner E, 2019, HEAD NECK-J SCI SPEC, V41, P116, DOI 10.1002/hed.25489
   RSM, 2020, HLTH SECT STRAT ORG, V0, P0
   Shoffel-Havakuk H, 2020, LARYNGOSCOPE, V130, PE108, DOI 10.1002/lary.28067
   Smith JB, 2020, HEAD NECK-J SCI SPEC, V42, P2330, DOI 10.1002/hed.26246
   Steuer CE, 2017, CA-CANCER J CLIN, V67, P32, DOI 10.3322/caac.21386
   Su JL, 2017, ACTA OTO-LARYNGOL, V137, P557, DOI 10.1080/00016489.2016.1247984
   Tayade HM, 2020, EARLY DETECTION OF LARYNGEAL CANCER USING MULTIPLE INSTANCE LEARNING BASED NEURAL NETWORK, V0, P0
   Tevetoglu F, 2021, EUR ARCH OTO-RHINO-L, V278, P5081, DOI 10.1007/s00405-021-06728-2
   Tsui SY, 2018, FOLIA PHONIATR LOGO, V70, P174, DOI 10.1159/000492327
   Unger J, 2015, CANCER RES, V75, P31, DOI 10.1158/0008-5472.CAN-14-1458
   Vallières M, 2017, SCI REP-UK, V7, P0, DOI 10.1038/s41598-017-10371-5
   van Griethuysen JJM, 2017, CANCER RES, V77, PE104, DOI 10.1158/0008-5472.CAN-17-0339
   Wang F, 2019, FRONT ONCOL, V9, P0, DOI 10.3389/fonc.2019.01064
   Xiong H, 2019, EBIOMEDICINE, V48, P92, DOI 10.1016/j.ebiom.2019.08.075
   Yamada M, 2019, SCI REP-UK, V9, P0, DOI 10.1038/s41598-019-50567-5
   Yang B, 2017, CANCER BIOMARK, V19, P65, DOI 10.3233/CBM-160375
   Yao P, 2022, LARYNGOSCOPE INVEST, V7, P460, DOI 10.1002/lio2.754
   Yao P, 2022, LARYNGOSCOPE, V132, P1993, DOI 10.1002/lary.29886
   Zapater E, 2000, ANN OTOLARYNGOL CHIR CERVICOFAC, V117, P313
   Zhang LL, 2019, THERANOSTICS, V9, P2541, DOI 10.7150/thno.32655
   Zhong J, 2021, CLIN RADIOL, V76, P0, DOI 10.1016/j.crad.2020.08.030
NR 45
TC 8
Z9 8
U1 1
U2 6
PU WILEY
PI HOBOKEN
PA 111 RIVER ST, HOBOKEN 07030-5774, NJ USA
SN 0194-5998
EI 1097-6817
J9 OTOLARYNG HEAD NECK
JI Otolaryngol. Head Neck Surg.
PD 2023 MAR
PY 2023
VL 168
IS 3
BP 319
EP 329
DI 10.1177/01945998221110839
EA JUL 2022
PG 11
WC Otorhinolaryngology; Surgery
SC Otorhinolaryngology; Surgery
GA 9F8HH
UT WOS:000824809100001
PM 35787073
DA 2024-03-01
ER

PT J
AU Philip, AK
   Samuel, BA
   Bhatia, S
   Khalifa, SAM
   El-Seedi, HR
AF Philip, Anil K.
   Samuel, Betty Annie
   Bhatia, Saurabh
   Khalifa, Shaden A. M.
   El-Seedi, Hesham R.
TI Artificial Intelligence and Precision Medicine: A New Frontier for the Treatment of Brain Tumors
SO LIFE-BASEL
LA English
DT Review
DE precision medicine; brain tumors; artificial intelligence; imaging technology; gene targeting; patient care
ID intratumoral heterogeneity; breast-cancer; glioblastoma; era; radiomics; diagnosis; malignancy; uncertainty; mutations; biopsy
AB Brain tumors are a widespread and serious neurological phenomenon that can be life- threatening. The computing field has allowed for the development of artificial intelligence (AI), which can mimic the neural network of the human brain. One use of this technology has been to help researchers capture hidden, high-dimensional images of brain tumors. These images can provide new insights into the nature of brain tumors and help to improve treatment options. AI and precision medicine (PM) are converging to revolutionize healthcare. AI has the potential to improve cancer imaging interpretation in several ways, including more accurate tumor genotyping, more precise delineation of tumor volume, and better prediction of clinical outcomes. AI-assisted brain surgery can be an effective and safe option for treating brain tumors. This review discusses various AI and PM techniques that can be used in brain tumor treatment. These new techniques for the treatment of brain tumors, i.e., genomic profiling, microRNA panels, quantitative imaging, and radiomics, hold great promise for the future. However, there are challenges that must be overcome for these technologies to reach their full potential and improve healthcare.
C1 [Philip, Anil K.; Samuel, Betty Annie] Univ Nizwa, Sch Pharm, Nizwa 616, Oman.
   [Bhatia, Saurabh] Univ Nizwa, Nat & Med Sci Res Ctr, Nizwa 616, Oman.
   [Khalifa, Shaden A. M.] Stockholm Univ, Wenner Gren Inst, Dept Mol Biosci, S-10691 Stockholm, Sweden.
   [El-Seedi, Hesham R.] Jiangsu Univ, Int Res Ctr Food Nutr & Safety, Zhenjiang 212013, Peoples R China.
   [El-Seedi, Hesham R.] Uppsala Univ, Dept Pharmaceut Biosci, Pharmacognosy Grp, BMC, SE-75124 Uppsala, Sweden.
   [El-Seedi, Hesham R.] Jiangsu Univ, Jiangsu Educ Dept, Int Joint Res Lab Intelligent Agr & Agriprod Proc, Nanjing 210024, Peoples R China.
C3 University of Nizwa; University of Nizwa; Stockholm University; Jiangsu University; Uppsala University; Jiangsu University
RP Philip, AK (corresponding author), Univ Nizwa, Sch Pharm, Nizwa 616, Oman.; El-Seedi, HR (corresponding author), Jiangsu Univ, Int Res Ctr Food Nutr & Safety, Zhenjiang 212013, Peoples R China.; El-Seedi, HR (corresponding author), Uppsala Univ, Dept Pharmaceut Biosci, Pharmacognosy Grp, BMC, SE-75124 Uppsala, Sweden.; El-Seedi, HR (corresponding author), Jiangsu Univ, Jiangsu Educ Dept, Int Joint Res Lab Intelligent Agr & Agriprod Proc, Nanjing 210024, Peoples R China.
EM philip@unizwa.edu.om; hesham.el-seedi@fkog.uu.se
CR Aalami AH, 2022, EXPERT REV MOL DIAGN, V22, P201, DOI 10.1080/14737159.2022.2019016
   Abbasi B, 2019, EPILEPSIA, V60, P2037, DOI 10.1111/epi.16333
   Abd El Kader I, 2021, DIAGNOSTICS, V11, P0, DOI 10.3390/diagnostics11091589
   Abd-Ellah MK, 2019, MAGN RESON IMAGING, V61, P300, DOI 10.1016/j.mri.2019.05.028
   Razek AAKA, 2021, INSIGHTS IMAGING, V12, P0, DOI 10.1186/s13244-021-01102-6
   Agrawal A, 2018, FINDING NEEDLES HAYS, V0, P0, DOI DOI 10.3386/w24541
   Akatsuka J, 2022, SCI REP-UK, V12, P0, DOI 10.1038/s41598-022-04951-3
   Iakab SA, 2021, ANAL CHEM, V93, P6301, DOI 10.1021/acs.analchem.0c04986
   Ali H, 2021, FRONT ONCOL, V11, P0, DOI 10.3389/fonc.2021.665235
   Alnaami I, 2018, BIOMED RES, V29, P2982
   Aloizou AM, 2020, TOXICOL REP, V7, P1514, DOI 10.1016/j.toxrep.2020.11.001
   Amedei A, 2018, INT J MOL SCI, V19, P0, DOI 10.3390/ijms19123756
   Amero P, 2020, CANCERS, V12, P0, DOI 10.3390/cancers12102889
   Apostolova I, 2016, RECENT RESULTS CANC, V207, P177, DOI 10.1007/978-3-319-42118-6_8
   Aramini B, 2021, LUNG CANC MODERN MUL, V0, P0, DOI DOI 10.5772/INTECHOPEN.94840
   Arif M, 2022, J HEALTHC ENG, V2022, P0, DOI 10.1155/2022/2693621
   Asif S, 2022, IEEE ACCESS, V10, P34716, DOI 10.1109/ACCESS.2022.3153306
   Attia NM, 2020, EGYPT J RADIOL NUC M, V51, P0, DOI 10.1186/s43055-020-0135-3
   Auffray C, 2016, GENOME MED, V8, P0, DOI 10.1186/s13073-016-0265-4
   Aytaç UC, 2022, BMC MED IMAGING, V22, P0, DOI 10.1186/s12880-022-00755-z
   Bai RL, 2020, J ONCOL, V2020, P0, DOI 10.1155/2020/9068121
   Baptiste M, 2021, GENES-BASEL, V12, P0, DOI 10.3390/genes12050722
   Barinov L, 2019, J DIGIT IMAGING, V32, P408, DOI 10.1007/s10278-018-0132-5
   Battineni G, 2020, J PERS MED, V10, P0, DOI 10.3390/jpm10020021
   Baydoun M, 2020, J CLIN MED, V9, P0, DOI 10.3390/jcm9041185
   Bhanumurthy MY, 2014, IEEE I C COMP INT CO, V0, PP1, DOI 10.1109/ICCIC.2014.7238374
   Bi WL, 2019, CA-CANCER J CLIN, V69, P127, DOI 10.3322/caac.21552
   Blanc-Durand P, 2018, PLOS ONE, V13, P0, DOI 10.1371/journal.pone.0195798
   Blee SM, 2021, ONCOLOGIST, V26, P934, DOI 10.1002/onco.13930
   Bohr A, 2000, ARTIFICIAL INTELLIGENCE IN HEALTHCARE, V0, PP25, DOI 10.1016/B978-0-12-818438-7.00002-2
   Buch VH, 2018, BRIT J GEN PRACT, V68, P143, DOI 10.3399/bjgp18X695213
   Bulten W, 2020, LANCET ONCOL, V21, P233, DOI 10.1016/S1470-2045(19)30739-9
   Carpenter CD, 2019, EXPERT REV NEUROTHER, V19, P663, DOI 10.1080/14737175.2019.1621169
   Carrillo-Perez F, 2022, J ESTHET RESTOR DENT, V34, P259, DOI 10.1111/jerd.12844
   Chaddad A, 2019, PROC 1 INT WORKSHOP, V0, P36
   Chang JC, 2022, INT J MOL SCI, V23, P0, DOI 10.3390/ijms23031123
   Che JG, 2020, COMB CHEM HIGH T SCR, V23, P274, DOI 10.2174/1386207322666190702103927
   Chen H, 2020, NEUROCOMPUTING, V392, P305, DOI 10.1016/j.neucom.2019.01.111
   Chen Ming, 2021, ONCOTARGET, V12, P1707, DOI 10.18632/oncotarget.28039
   Chen WJ, 2018, NPJ PRECIS ONCOL, V2, P0, DOI 10.1038/s41698-018-0047-0
   Chevli N, 2021, ADV RADIAT ONCOL, V6, P0, DOI 10.1016/j.adro.2021.100783
   Cho HH, 2017, IEEE ENG MED BIO, V0, PP3081, DOI 10.1109/EMBC.2017.8037508
   Chowkwanyun M, 2018, NEW ENGL J MED, V379, P1398, DOI 10.1056/NEJMp1806634
   Costa FF, 2011, J CANC SCI THER, V3, Pi, DOI 10.4172/1948-5956.1000e102
   Cruz J, 2014, RES COMP SCI, V78, P55, DOI 10.13053/rcs-78-1-5
   Curtaz CJ, 2022, INT J MOL SCI, V23, P0, DOI 10.3390/ijms23073683
   Lourenco RD, 2021, PEDIATR BLOOD CANCER, V68, P0, DOI 10.1002/pbc.29101
   Melo FDE, 2013, EMBO REP, V14, P686, DOI 10.1038/embor.2013.92
   Deluche Elise, 2015, AM SOC CLIN ONCOL EDUC BOOK, V0, PPE2, DOI 10.14694/EdBook_AM.2015.35.e2
   Eden C, 2016, PERS MED, V13, P129, DOI 10.2217/pme.15.58
   Eibl RH, 2021, CANCERS, V13, P0, DOI 10.3390/cancers13215429
   Felsky D, 2020, ALZHEIMERS DEMENT, V16, P0, DOI 10.1002/ALZ.043068
   Gaddamanugu S, 2022, NEURORADIOLOGY, V64, P15, DOI 10.1007/s00234-021-02819-3
   Gao J, 2019, MATH BIOSCI ENG, V16, P6536, DOI 10.3934/mbe.2019326
   Gareev I, 2021, FRONT CELL DEV BIOL, V9, P0, DOI 10.3389/fcell.2021.740303
   Geifman N, 2014, J PERS MED, V4, P0, DOI 10.3390/jpm4040475
   Ghiaseddin A, 2021, NEURO-ONCOL ADV, V3, P0, DOI 10.1093/noajnl/vdaa145
   Goujon D, 2003, J BIOMED OPT, V8, P17, DOI 10.1117/1.1528594
   Gourraud PA, 2014, ANN NEUROL, V76, P633, DOI 10.1002/ana.24282
   Goyal H, 2020, J CLIN MED, V9, P0, DOI 10.3390/jcm9103313
   GROOTHUIS DR, 1991, J CEREBR BLOOD F MET, V11, P939, DOI 10.1038/jcbfm.1991.159
   Gui LY, 2017, PHYS MEDICA, V42, P162, DOI 10.1016/j.ejmp.2017.09.123
   Haughton Michael E, 2016, FRONT BIOSCI (ELITE ED), V8, P219
   He JM, 2021, FRONT NEUROL, V11, P0, DOI 10.3389/fneur.2020.610163
   Herholz K, 2012, SEMIN NUCL MED, V42, P356, DOI 10.1053/j.semnuclmed.2012.06.001
   Huang YJ, 2020, IEEE T MED IMAGING, V39, P3843, DOI 10.1109/TMI.2020.3006138
   Hudácová M, 2021, INT J MOL SCI, V22, P0, DOI 10.3390/ijms22083830
   Humbert O, 2016, J NUCL MED, V57, P1707, DOI 10.2967/jnumed.116.172759
   Hunter DJ, 2016, NEW ENGL J MED, V375, P711, DOI 10.1056/NEJMp1608282
   Hyysalo J, 2022, INTERNET THINGS-NETH, V18, P0, DOI 10.1016/j.iot.2022.100511
   Isin A, 2016, PROCEDIA COMPUT SCI, V102, P317, DOI 10.1016/j.procs.2016.09.407
   Iuga AI, 2021, BMC MED IMAGING, V21, P0, DOI 10.1186/s12880-021-00599-z
   Jermyn M, 2015, SCI TRANSL MED, V7, P0, DOI 10.1126/scitranslmed.aaa2384
   Jian AN, 2022, NEUROSURGERY, V91, P8, DOI 10.1227/neu.0000000000001938
   Joe NS, 2021, NPJ BREAST CANCER, V7, P0, DOI 10.1038/s41523-021-00326-5
   Johnson KB, 2021, CTS-CLIN TRANSL SCI, V14, P86, DOI 10.1111/cts.12884
   Juluru K, 2021, RADIOL-ARTIF INTELL, V3, P0, DOI 10.1148/ryai.2021210013
   Karadas AK, 2021, HUM EXP TOXICOL, V40, P1545, DOI 10.1177/09603271211002883
   Karnuta JM, 2020, ORTHOP J SPORTS MED, V8, P0, DOI 10.1177/2325967120963046
   Kaswa R, 2022, S AFR FAM PRACT, V64, P0, DOI 10.4102/safp.v64i1.5596
   Kato Y, 2013, BRAIN TUMOR PATHOL, V30, P167, DOI 10.1007/s10014-012-0124-y
   Ker J, 2019, J CLIN NEUROSCI, V66, P239, DOI 10.1016/j.jocn.2019.05.019
   Khawaldeh S, 2018, APPL SCI-BASEL, V8, P0, DOI 10.3390/app8010027
   Khazaee Z, 2022, INT J CANCER MANAG, V15, P0, DOI 10.5812/ijcm.120638
   Kickingereder P, 2016, RADIOLOGY, V280, P880, DOI 10.1148/radiol.2016160845
   Kiyotani K, 2021, CANCER BIOL MED, V18, P955, DOI 10.20892/j.issn.2095-3941.2021.0032
   Klein H, 2022, NPJ PRECIS ONCOL, V6, P0, DOI 10.1038/s41698-022-00312-5
   Kocher M, 2020, STRAHLENTHER ONKOL, V196, P856, DOI 10.1007/s00066-020-01626-8
   Krafft C, 2009, DIGITAL ENCY APPL PH, V0, PP985, DOI 10.1002/3527600434.eap680
   Kuderer Nicole M, 2017, JCO PRECIS ONCOL, V1, P0, DOI 10.1200/PO.17.00076
   Lambin P, 2017, NAT REV CLIN ONCOL, V14, P749, DOI 10.1038/nrclinonc.2017.141
   Lambrechts D, 2013, J CLIN ONCOL, V31, P1219, DOI 10.1200/JCO.2012.46.2762
   Lauko A, 2022, SEMIN CANCER BIOL, V82, P162, DOI 10.1016/j.semcancer.2021.02.014
   Lee J, 2022, SENSORS-BASEL, V22, P0, DOI 10.3390/s22062406
   Lee MS, 2012, KOREAN CIRC J, V42, P583, DOI 10.4070/kcj.2012.42.9.583
   Leopold JA, 2020, J CLIN INVEST, V130, P29, DOI 10.1172/JCI129203
   Li N, 2018, ONCOL RES, V26, P785, DOI 10.3727/096504017X15127309628257
   Liu TT, 2021, INT J IMAG SYST TECH, V31, P1921, DOI 10.1002/ima.22559
   Liu ZY, 2019, THERANOSTICS, V9, P1303, DOI 10.7150/thno.30309
   Lloyd KCK, 2016, JAVMA-J AM VET MED A, V248, P45, DOI 10.2460/javma.248.1.45
   Lopez-Chavez A, 2015, J CLIN ONCOL, V33, P1000, DOI 10.1200/JCO.2014.58.2007
   Lu QJ, 2019, TRENDS PHARMACOL SCI, V40, P853, DOI 10.1016/j.tips.2019.09.007
   Majd S, 2019, FRONT NEUROSCI-SWITZ, V13, P0, DOI 10.3389/fnins.2019.00155
   Malone ER, 2020, GENOME MED, V12, P0, DOI 10.1186/s13073-019-0703-1
   Marron JM, 2016, PEDIATR BLOOD CANCER, V63, P1974, DOI 10.1002/pbc.26137
   Matheny ME, 2020, JAMA-J AM MED ASSOC, V323, P509, DOI 10.1001/jama.2019.21579
   Mathew LK, 2014, P NATL ACAD SCI USA, V111, P291, DOI 10.1073/pnas.1314341111
   Matsumura Y, 2018, J THORAC DIS, V10, PS4147, DOI 10.21037/jtd.2018.10.66
   McNeil C, 2015, JNCI-J NATL CANCER I, V107, P0, DOI 10.1093/jnci/djv193
   Min RQ, 2020, EUR REV MED PHARMACO, V24, P6825, DOI 10.26355/eurrev_202006_21672
   Minato J, 2017, ACTA CYTOL, V61, P153, DOI 10.1159/000455997
   Mittal A, 2019, PHAT, V5, P346, DOI 10.4108/eai.12-2-2019.161976
   Mlynarski P, 2019, J MED IMAGING, V6, P0, DOI 10.1117/1.JMI.6.3.034002
   Molinari C, 2018, INT J MOL SCI, V19, P0, DOI 10.3390/ijms19123733
   Montero-Conde C, 2020, INT J CANCER, V146, P521, DOI 10.1002/ijc.32622
   Mzoughi H, 2020, J DIGIT IMAGING, V33, P903, DOI 10.1007/s10278-020-00347-9
   Narimatsu H, 2017, INT J MOL SCI, V18, P0, DOI 10.3390/ijms18020302
   Nishimura S, 2021, PLOS ONE, V16, P0, DOI 10.1371/journal.pone.0247090
   Nwoye E, 2023, IEEE REV BIOMED ENG, V16, P241, DOI 10.1109/RBME.2022.3183852
   Ohno M, 2019, JAMA NETW OPEN, V2, P0, DOI 10.1001/jamanetworkopen.2019.16953
   Okal CO, 2019, INT J ENG APPL SCI T, V4, P64, DOI 10.33564/ijeast.2019.v04i05.010
   Owoyemi A, 2020, FRONT DIGIT HEALTH, V2, P0, DOI 10.3389/fdgth.2020.00006
   Pantel K, 2019, NAT REV CLIN ONCOL, V16, P409, DOI 10.1038/s41571-019-0187-3
   Papagiannakopoulos T, 2012, ONCOGENE, V31, P1884, DOI 10.1038/onc.2011.380
   Parker AL, 2022, CLIN EXP METASTAS, V39, P263, DOI 10.1007/s10585-021-10144-5
   Patel H, 2018, CANCER BIOL THER, V19, P3, DOI 10.1080/15384047.2017.1394538
   Paul D, 2020, DRUG DISCOV TODAY, V26, P80, DOI 10.1016/j.drudis.2020.10.010
   Pinker K, 2018, RADIOLOGY, V287, P732, DOI 10.1148/radiol.2018172171
   Prados MD, 2015, NEURO-ONCOLOGY, V17, P1051, DOI 10.1093/neuonc/nov031
   Pribluda A, 2015, CLIN CANCER RES, V21, P2916, DOI 10.1158/1078-0432.CCR-14-1213
   Reardon B, 2021, MOL PROFILE CANC CEL, V0, P0
   El Sayed SR, 2021, CANCERS, V13, P0, DOI 10.3390/cancers13112680
   Redig AJ, 2015, J CLIN ONCOL, V33, P975, DOI 10.1200/JCO.2014.59.8433
   Rhodes CS, 2019, J MED IMAGING RADIAT, V50, P119, DOI 10.1016/j.jmir.2018.09.003
   Roberts K, 2020, TEXT RETR C, V1266, P1
   Rubin MA, 2015, NATURE, V520, P290, DOI 10.1038/520290a
   Ryu Jeong Yeop, 2021, ARCH CRANIOFAC SURG, V22, P223, DOI 10.7181/acfs.2021.00507
   Sahoo A, 2021, APPL BIOL CHEM J, V2, P34, DOI 10.52679/tabcj.2021.0007
   Sandhu R, 2015, AM J PATHOL, V185, P282, DOI 10.1016/j.ajpath.2014.12.003
   Sandu N, 2010, MOL MED, V16, P433, DOI 10.2119/molmed.2010.00035
   Schmelz K, 2021, NAT COMMUN, V12, P0, DOI 10.1038/s41467-021-26870-z
   Schork NJ, 2015, NATURE, V520, P609, DOI 10.1038/520609a
   Schwarzenbach H, 2014, NAT REV CLIN ONCOL, V11, P145, DOI 10.1038/nrclinonc.2014.5
   Shabestri B, 2021, J BIOMED OPT, V26, P0, DOI 10.1117/1.JBO.26.5.052901
   Sheng ZY, 2021, FRONT ONCOL, V11, P0, DOI 10.3389/fonc.2021.584988
   Shi Y, 2021, GENES-BASEL, V12, P0, DOI 10.3390/genes12081289
   Shoeibi A, 2024, ARXIV, V0, P0
   Siegal T, 2016, J NEUROSURG, V125, P1008, DOI 10.3171/2015.8.JNS15437
   Simmons M, 2016, ADV EXP MED BIOL, V939, P139, DOI 10.1007/978-981-10-1503-8_7
   Singh G, 2021, BRIT J CANCER, V125, P641, DOI 10.1038/s41416-021-01387-w
   Sini G, 2013, CASE REP DERMATOL, V5, P192, DOI 10.1159/000354032
   Snyder J, 2019, PERS MED, V16, P145, DOI 10.2217/pme-2018-0102
   Soellner M, 2021, BMC MED INFORM DECIS, V21, P0, DOI 10.1186/s12911-021-01596-6
   Sotoudeh H, 2019, FRONT ONCOL, V9, P0, DOI 10.3389/fonc.2019.00768
   Sottoriva A, 2013, P NATL ACAD SCI USA, V110, P4009, DOI 10.1073/pnas.1219747110
   Spraker MB, 2019, ADV RADIAT ONCOL, V4, P413, DOI 10.1016/j.adro.2019.02.003
   Sun YS, 2019, SCI REP-UK, V9, P0, DOI 10.1038/s41598-019-53989-3
   Tandel GS, 2019, CANCERS, V11, P0, DOI 10.3390/cancers11010111
   Tedeschini BC, 2022, IEEE ACCESS, V10, P8693, DOI 10.1109/ACCESS.2022.3141913
   Tomei S, 2021, J PERS MED, V11, P0, DOI 10.3390/jpm11040264
   Tu SM, 2016, CANCER-AM CANCER SOC, V122, P1836, DOI 10.1002/cncr.29996
   Udrescu L, 2020, PHARMACEUTICS, V12, P0, DOI 10.3390/pharmaceutics12090879
   Vargas AJ, 2016, NAT REV CANCER, V16, P525, DOI 10.1038/nrc.2016.56
   Wang Q, 2012, J EXP CLIN CANC RES, V31, P0, DOI 10.1186/1756-9966-31-97
   Wang Y, 2018, MOL CLIN ONCOL, V9, P415, DOI 10.3892/mco.2018.1703
   Williams S, 2021, CANCERS, V13, P0, DOI 10.3390/cancers13195010
   Woldu SL, 2017, CURR OPIN UROL, V27, P41, DOI 10.1097/MOU.0000000000000347
   Wu Jianqiang, 2020, CHIN NEUROSURG J, V6, P11, DOI 10.1186/s41016-020-00190-5
   Xu JZ, 2010, INT J CANCER, V126, P1029, DOI 10.1002/ijc.24823
   Ye P, 2021, CELLS-BASEL, V10, P0, DOI 10.3390/cells10123309
   Yonekura A, 2018, BIOMED ENG LETT, V8, P321, DOI 10.1007/s13534-018-0077-0
   Zagidullin B, 2021, BRIEF BIOINFORM, V22, P0, DOI 10.1093/bib/bbab291
   Zarzeczny Amy, 2021, HEALTHC MANAGE FORUM, V34, P169, DOI 10.1177/0840470420975062
   Zhang XP, 2019, BIOSCIENCE REP, V39, P0, DOI 10.1042/BSR20190230
   Zhao JF, 2016, MOL CELL PROTEOMICS, V15, P642, DOI 10.1074/mcp.M115.053199
   Zhou C, 2018, J HEMATOL ONCOL, V11, P0, DOI 10.1186/s13045-018-0671-8
   Zhou M, 2018, AM J NEURORADIOL, V39, P208, DOI 10.3174/ajnr.A5391
   Zhu J, 2016, J GASTROINTEST ONCOL, V7, P675, DOI 10.21037/jgo.2016.08.08
   Zhu X, 2018, PROC MATEC WEB C, V173, P1, DOI 10.1051/matecconf/201817301025
NR 180
TC 4
Z9 4
U1 4
U2 13
PU MDPI
PI BASEL
PA ST ALBAN-ANLAGE 66, CH-4052 BASEL, SWITZERLAND
SN 
EI 2075-1729
J9 LIFE-BASEL
JI Life-Basel
PD JAN 15
PY 2023
VL 13
IS 1
BP 
EP 
DI 10.3390/life13010024
PG 16
WC Biology; Microbiology
SC Life Sciences & Biomedicine - Other Topics; Microbiology
GA 8C5ER
UT WOS:000917631800001
PM 36675973
DA 2024-03-01
ER

PT J
AU Guo, WX
   Wang, T
   Lv, BL
   Jiang, J
   Liu, Y
   Zhao, P
AF Guo, Wenxiu
   Wang, Tong
   Lv, Binglin
   Jiang, Jie
   Liu, Yao
   Zhao, Peng
TI Advances in Radiomics Research for Endometrial Cancer: A Comprehensive Review
SO JOURNAL OF CANCER
LA English
DT Review
DE Endometrial Cancer; Radiomics; Pathological Features; Prognostic Analysis
ID lymphovascular space invasion; risk-factor; tomography; statistics; prediction; efficacy
AB Endometrial cancer (EC) is a common gynecologic malignancy, with a rising trend in related mortality rates. The assessment based on imaging examinations contributes to the preoperative staging and surgical management of EC. However, conventional imaging diagnosis has limitations such as low accuracy and subjectivity. Radiomics, utilizing advanced feature analysis from medical images, extracts more information, ultimately establishing associations between imaging features and disease phenotypes. In recent years, radiomic studies on EC have emerged, employing radiomic features combined with clinical characteristics to model and predict histopathological features, protein expression, and clinical prognosis. This article elaborates on the application of radiomics in EC research and discusses its implications.
C1 [Guo, Wenxiu; Zhao, Peng] Shandong First Med Univ, Shandong Prov Hosp, Dept Radiol, Jinan 250021, Shandong, Peoples R China.
   [Wang, Tong; Lv, Binglin; Jiang, Jie; Liu, Yao] Shandong Univ, Qilu Hosp, Dept Obstet & Gynecol, Jinan 250012, Peoples R China.
C3 Shandong First Medical University & Shandong Academy of Medical Sciences; Shandong University
RP Zhao, P (corresponding author), Shandong First Med Univ, Shandong Prov Hosp, Dept Radiol, Jinan 250021, Shandong, Peoples R China.; Liu, Y (corresponding author), Shandong Univ, Qilu Hosp, Dept Obstet & Gynecol, Jinan 250012, Peoples R China.
EM liuyao1205@foxmail.com; Gavinsdu@126.com
FU Academic promotion programme of Shandong First Medical University [2019QL023]; National Key Technology Research and Development Programme of China [2022YFC2704304]
CR Arnaiz J, 2016, ANTICANCER RES, V36, P1891
   Bereby-Kahane M, 2020, DIAGN INTERV IMAG, V101, P401, DOI 10.1016/j.diii.2020.01.003
   Bi Q, 2022, FRONT ONCOL, V12, P0, DOI 10.3389/fonc.2022.939930
   Bi Q, 2020, ACAD RADIOL, V27, P960, DOI 10.1016/j.acra.2019.09.018
   Bo J, 2022, J ONCOL, V2022, P0, DOI 10.1155/2022/3335048
   Bollineni VR, 2016, J NUCL MED, V57, P879, DOI 10.2967/jnumed.115.170597
   Bosse T, 2015, EUR J CANCER, V51, P1742, DOI 10.1016/j.ejca.2015.05.015
   Capozzi VA, 2021, MINERVA MED, V112, P3, DOI 10.23736/S0026-4806.20.07125-6
   Carlson JW, 2020, GYNECOL ONCOL, V156, P467, DOI 10.1016/j.ygyno.2019.10.009
   Celli V, 2022, CANCERS, V14, P0, DOI 10.3390/cancers14235881
   Chen JY, 2021, J CANCER, V12, P726, DOI 10.7150/jca.50872
   Chen XJ, 2022, EUR J RADIOL, V146, P0, DOI 10.1016/j.ejrad.2021.110072
   Crivellaro C, 2020, INT J GYNECOL CANCER, V30, P378, DOI 10.1136/ijgc-2019-000945
   Crosbie EJ, 2022, LANCET, V399, P1412, DOI 10.1016/S0140-6736(22)00323-3
   Cuccu I, 2023, HEALTHCARE-BASEL, V11, P0, DOI 10.3390/healthcare11040571
   DAugè TG, 2023, BIOMOLECULES, V13, P0, DOI 10.3390/biom13030499
   De Bernardi E, 2018, EJNMMI RES, V8, P0, DOI 10.1186/s13550-018-0441-1
   Dholakia J, 2020, GYNECOL ONCOL, V157, P716, DOI 10.1016/j.ygyno.2020.03.016
   Faria SC, 2019, SEMIN ULTRASOUND CT, V40, P287, DOI 10.1053/j.sult.2019.04.001
   Guntupalli SR, 2012, GYNECOL ONCOL, V124, P31, DOI 10.1016/j.ygyno.2011.09.017
   Han YQ, 2020, J CANCER RES THER, V16, P1648, DOI 10.4103/jcrt.JCRT_1393_20
   Hodneland E, 2021, SCI REP-UK, V11, P0, DOI 10.1038/s41598-020-80068-9
   Hoivik EA, 2021, COMMUN BIOL, V4, P0, DOI 10.1038/s42003-021-02894-5
   Jiang XT, 2023, J MAGN RESON IMAGING, V58, P247, DOI 10.1002/jmri.28492
   Katsoulalds E, 2014, INT J GYNECOL OBSTET, V127, P293, DOI 10.1016/j.ijgo.2014.06.022
   Kim SI, 2021, NEW ENGL J MED, V384, P586, DOI 10.1056/NEJMc2035378
   Kitchener H, 2009, LANCET, V373, P125, DOI 10.1016/S0140-6736(08)61766-3
   Kurata Y, 2021, SCI REP-UK, V11, P0, DOI 10.1038/s41598-021-93792-7
   Lambin P, 2012, EUR J CANCER, V48, P441, DOI 10.1016/j.ejca.2011.11.036
   Lauby-Secretan B, 2016, NEW ENGL J MED, V375, P794, DOI 10.1056/NEJMsr1606602
   Lefebvre TL, 2022, RADIOLOGY, V305, P375, DOI 10.1148/radiol.212873
   León-Castillo A, 2020, J CLIN ONCOL, V38, P3388, DOI 10.1200/JCO.20.00549
   Li XF, 2023, J MAGN RESON IMAGING, V57, P1922, DOI 10.1002/jmri.28544
   Liu DF, 2022, FRONT ONCOL, V12, P0, DOI 10.3389/fonc.2022.813069
   Liu XF, 2023, CLIN RADIOL, V78, Pe29, DOI 10.1016/j.crad.2022.08.139
   Liu XF, 2022, FRONT ONCOL, V12, P0, DOI 10.3389/fonc.2022.966529
   Liu XF, 2022, FRONT ONCOL, V12, P0, DOI 10.3389/fonc.2022.894918
   Long L, 2021, DIAGN INTERV IMAG, V102, P455, DOI 10.1016/j.diii.2021.02.008
   Luo Y, 2020, J MAGN RESON IMAGING, V52, P1257, DOI 10.1002/jmri.27142
   Mainenti PP, 2022, EUR J RADIOL, V149, P0, DOI 10.1016/j.ejrad.2022.110226
   Otero-García MM, 2019, INSIGHTS IMAGING, V10, P0, DOI 10.1186/s13244-019-0696-8
   Moro F, 2022, ULTRASOUND OBST GYN, V60, P256, DOI 10.1002/uog.24805
   Nakajo M, 2021, MOL IMAGING BIOL, V23, P756, DOI 10.1007/s11307-021-01599-9
   Nougaret S, 2019, EUR RADIOL, V29, P792, DOI 10.1007/s00330-018-5515-y
   Oaknin A, 2022, ANN ONCOL, V33, P860, DOI 10.1016/j.annonc.2022.05.009
   Otani S, 2022, MAGN RESON IMAGING, V85, P161, DOI 10.1016/j.mri.2021.10.024
   Panici PB, 2008, JNCI-J NATL CANCER I, V100, P1707, DOI 10.1093/jnci/djn397
   Rodríguez-Ortega A, 2021, J MAGN RESON IMAGING, V54, P987, DOI 10.1002/jmri.27625
   Siegel RL, 2023, CA-CANCER J CLIN, V73, P17, DOI 10.3322/caac.21763
   Siegel RL, 2017, CA-CANCER J CLIN, V67, P7, DOI 10.3322/caac.21387
   Soydal Ç, 2022, TURK J MED SCI, V52, P762, DOI 10.55730/1300-0144.5371
   Stanzione A, 2021, ACAD RADIOL, V28, P737, DOI 10.1016/j.acra.2020.02.028
   Sung H, 2021, CA-CANCER J CLIN, V71, P209, DOI 10.3322/caac.21660
   van Griethuysen JJM, 2017, CANCER RES, V77, PE104, DOI 10.1158/0008-5472.CAN-17-0339
   Veeraraghavan H, 2020, SCI REP-UK, V10, P0, DOI 10.1038/s41598-020-72475-9
   Wang XH, 2021, FRONT ONCOL, V11, P0, DOI 10.3389/fonc.2021.595430
   Wang YX, 2023, ACAD RADIOL, V30, P668, DOI 10.1016/j.acra.2022.05.017
   Xie HH, 2019, EUR J RADIOL, V115, P39, DOI 10.1016/j.ejrad.2019.04.004
   Xu XJ, 2019, FRONT ONCOL, V9, P0, DOI 10.3389/fonc.2019.01007
   Yan BC, 2021, FRONT ONCOL, V11, P0, DOI 10.3389/fonc.2021.730281
   Yan BC, 2021, EUR RADIOL, V31, P411, DOI 10.1007/s00330-020-07099-8
   Yan BC, 2020, J MAGN RESON IMAGING, V52, P1872, DOI 10.1002/jmri.27289
   Yan B, 2019, EUR RADIOL, V29, P838, DOI 10.1007/s00330-018-5653-2
   Yang LY, 2021, CANCERS, V13, P0, DOI 10.3390/cancers13061406
   Zhang JY, 2022, FRONT ONCOL, V12, P0, DOI 10.3389/fonc.2022.887546
   Zhang KY, 2021, FRONT ONCOL, V11, P0, DOI 10.3389/fonc.2021.705456
   Zhao ML, 2022, MED PHYS, V49, P6505, DOI 10.1002/mp.15835
   Zheng RS, 2022, J NATL CANCER CTR, V2, P1, DOI 10.1016/j.jncc.2022.02.002
NR 68
TC 0
Z9 0
U1 0
U2 0
PU IVYSPRING INT PUBL
PI LAKE HAVEN
PA PO BOX 4546, LAKE HAVEN, NSW 2263, AUSTRALIA
SN 1837-9664
EI 
J9 J CANCER
JI J. Cancer
PD JUN 15
PY 2023
VL 14
IS 18
BP 3523
EP 3531
DI 10.7150/jca.89347
PG 9
WC Oncology
SC Oncology
GA AF1G2
UT WOS:001116952400019
PM 38021155
DA 2024-03-01
ER

PT J
AU Dondi, F
   Gatta, R
   Albano, D
   Bellini, P
   Camoni, L
   Treglia, G
   Bertagna, F
AF Dondi, Francesco
   Gatta, Roberto
   Albano, Domenico
   Bellini, Pietro
   Camoni, Luca
   Treglia, Giorgio
   Bertagna, Francesco
TI Role of Radiomics Features and Machine Learning for the Histological Classification of Stage I and Stage II NSCLC at [<SUP>18</SUP>F]FDG PET/CT: A Comparison between Two PET/CT Scanners
SO JOURNAL OF CLINICAL MEDICINE
LA English
DT Article
DE PET; CT; radiomics; texture analysis; machine learning; lung cancer; FDG
ID cell lung-cancer; prognostic-significance; tnm classification; f-18-fdg pet/ct; 8th edition; project
AB The aim of this study was to compare two different PET/CT tomographs for the evaluation of the role of radiomics features (RaF) and machine learning (ML) in the prediction of the histological classification of stage I and II non-small-cell lung cancer (NSCLC) at baseline [F-18]FDG PET/CT. A total of 227 patients were retrospectively included and, after volumetric segmentation, RaF were extracted. All of the features were tested for significant differences between the two scanners and considering both the scanners together, and their performances in predicting the histology of NSCLC were analyzed by testing of different ML approaches: Logistic Regressor (LR), k-Nearest Neighbors (kNN), Decision Tree (DT) and Random Forest (RF). In general, the models with best performances for all the scanners were kNN and LR and moreover the kNN model had better performances compared to the other. The impact of the PET/CT scanner used for the acquisition of the scans on the performances of RaF was evident: mean area under the curve (AUC) values for scanner 2 were lower compared to scanner 1 and both the scanner considered together. In conclusion, our study enabled the selection of some [F-18]FDG PET/CT RaF and ML models that are able to predict with good performances the histological subtype of NSCLC. Furthermore, the type of PET/CT scanner may influence these performances.
C1 [Dondi, Francesco; Camoni, Luca] ASST Spedali Civili Brescia, Nucl Med, I-25123 Brescia, Italy.
   [Gatta, Roberto] Univ Brescia, Dipartimento Sci Clin & Sperimentali, I-25123 Brescia, Italy.
   [Albano, Domenico; Bellini, Pietro; Bertagna, Francesco] Univ Brescia, Nucl Med, I-25123 Brescia, Italy.
   [Albano, Domenico; Bellini, Pietro; Bertagna, Francesco] ASST Spedali Civili Brescia, I-25123 Brescia, Italy.
   [Treglia, Giorgio] Ente Osped Cantonale, Imaging Inst Southern Switzerland, Nucl Med, CH-6500 Bellinzona, Switzerland.
   [Treglia, Giorgio] Univ Lausanne, Lausanne Univ Hosp, Dept Nucl Med & Mol Imaging, CH-1011 Lausanne, Switzerland.
   [Treglia, Giorgio] Univ Svizzera Italiana, Fac Biomed Sci, CH-6900 Lugano, Switzerland.
C3 Hospital Spedali Civili Brescia; University of Brescia; University of Brescia; Hospital Spedali Civili Brescia; University of Lausanne; Centre Hospitalier Universitaire Vaudois (CHUV); Universita della Svizzera Italiana
RP Treglia, G (corresponding author), Ente Osped Cantonale, Imaging Inst Southern Switzerland, Nucl Med, CH-6500 Bellinzona, Switzerland.; Treglia, G (corresponding author), Univ Lausanne, Lausanne Univ Hosp, Dept Nucl Med & Mol Imaging, CH-1011 Lausanne, Switzerland.; Treglia, G (corresponding author), Univ Svizzera Italiana, Fac Biomed Sci, CH-6900 Lugano, Switzerland.
EM giorgio.treglia@eoc.ch
CR Al-Sarraf N, 2008, EUR J CARDIO-THORAC, V34, P892, DOI 10.1016/j.ejcts.2008.07.023
   Albano D, 2021, J CLIN MED, V10, P0, DOI 10.3390/jcm10215064
   Albano D, 2021, JACC-CARDIOVASC IMAG, V14, P1063, DOI 10.1016/j.jcmg.2020.09.021
   Aydos U, 2021, REV ESP MED NUCL IMA, V40, P343, DOI 10.1016/j.remnie.2020.09.012
   Bianconi F, 2019, MOL IMAGING BIOL, V21, P1200, DOI 10.1007/s11307-019-01336-3
   Dinapoli N, 2015, IEEE ENG MED BIO, V0, PP771, DOI 10.1109/EMBC.2015.7318476
   Dondi F, 2022, J CLIN MED, V11, P0, DOI 10.3390/jcm11030615
   Dondi F, 2020, CLIN TRANSL IMAGING, V8, P461, DOI 10.1007/s40336-020-00396-8
   Duma N, 2019, MAYO CLIN PROC, V94, P1623, DOI 10.1016/j.mayocp.2019.01.013
   Gallamini A, 2014, CANCERS, V6, P1821, DOI 10.3390/cancers6041821
   Goldstraw P, 2016, J THORAC ONCOL, V11, P39, DOI 10.1016/j.jtho.2015.09.009
   Goya T, 2005, LUNG CANCER, V50, P227, DOI 10.1016/j.lungcan.2005.05.021
   Ha S, 2014, NUCL MED MOLEC IMAG, V48, P278, DOI 10.1007/s13139-014-0283-3
   HARPOLE DH, 1995, CANCER-AM CANCER SOC, V76, P787, DOI 10.1002/1097-0142(19950901)76:5<787::AID-CNCR2820760512>3.0.CO;2-Q
   Jemal A, 2011, CA-CANCER J CLIN, V61, P134, DOI 10.3322/caac.20115
   Kim DH, 2015, CLIN NUCL MED, V40, P708, DOI 10.1097/RLU.0000000000000867
   Kocher F, 2015, LUNG CANCER, V87, P193, DOI 10.1016/j.lungcan.2014.12.006
   López OV, 2014, MOL IMAGING, V13, P0, DOI 10.2310/7290.2014.00032
   Ma Y, 2018, PHYS MED BIOL, V63, P0, DOI 10.1088/1361-6560/aad648
   MARTINI N, 1995, J THORAC CARDIOV SUR, V109, P120, DOI 10.1016/S0022-5223(95)70427-2
   Nioche C, 2018, CANCER RES, V78, P4786, DOI 10.1158/0008-5472.CAN-18-0125
   Orlhac F, 2015, PLOS ONE, V10, P0, DOI 10.1371/journal.pone.0145063
   Park SY, 2015, J NUCL MED, V56, P45, DOI 10.2967/jnumed.114.147561
   Rami-Porta R, 2014, J THORAC ONCOL, V9, P1618, DOI 10.1097/JTO.0000000000000334
   Sollini M, 2017, SCI REP-UK, V7, P0, DOI 10.1038/s41598-017-00426-y
   WILLIAMS DE, 1981, J THORAC CARDIOV SUR, V82, P70
   Wisnivesky JP, 2005, LUNG CANCER, V49, P181, DOI 10.1016/j.lungcan.2005.02.010
   Zwanenburg A, 2020, RADIOLOGY, V295, P328, DOI 10.1148/radiol.2020191145
NR 28
TC 2
Z9 2
U1 2
U2 8
PU MDPI
PI BASEL
PA ST ALBAN-ANLAGE 66, CH-4052 BASEL, SWITZERLAND
SN 
EI 2077-0383
J9 J CLIN MED
JI J. Clin. Med.
PD JAN 15
PY 2023
VL 12
IS 1
BP 
EP 
DI 10.3390/jcm12010255
PG 13
WC Medicine, General & Internal
SC General & Internal Medicine
GA 7Q3KJ
UT WOS:000909293500001
PM 36615053
DA 2024-03-01
ER

PT J
AU Li, QL
   Xia, Y
   Li, MP
   Tang, W
   Zhang, MM
   Zhao, ZH
AF Li, Qianling
   Xia, Yang
   Li, Meiping
   Tang, Wei
   Zhang, Minming
   Zhao, Zhenhua
TI Radiogenomics for predicting microsatellite instability status and PD-L1 expression with machine learning in endometrial cancers: A multicenter study
SO HELIYON
LA English
DT Article; Early Access
DE Endometrial cancer; Microsatellite instability; Mismatch repair deficiency; PD-L1; Magnetic resonance imaging; Machine learning
ID association
AB Purpose: To evaluate the effectiveness of machine learning model based on magnetic resonance imaging (MRI) in identifying microsatellite instability (MSI) status and PD-L1 expression in endometrial cancer (EC). Methods: This retrospective study included 82 EC patients from 2 independent centers. Radiomics features from the intratumoral and peritumoral regions, obtained from four conventional MRI sequences (T2-weighted images; contrast-enhanced T1-weighted images; diffusion-weighted images; apparent diffusion coefficient), were combined with clinicopathologic characteristics to develop machine learning model for predicting MSI status and PD-L1 expression. 60 patients from center 1 were used as the training set for model construction, while 22 patients from center 2 were used as an external validation set for model evaluation. Results: For predicting MSI status, the clinicopathologic model, radscore model, and combination model achieved area under the curves (AUCs) of 0.728, 0.833, and 0.889 in the training set, respectively, and 0.595, 0.790, and 0.848 in the validation set, respectively. For predicting PD-L1 expression, the clinicopathologic model, radscore model, and combination model achieved AUCs of 0.648, 0.814, and 0.834 in the training set, respectively, and 0.660, 0.708, and 0.764 in the validation set, respectively. Calibration curve analysis and decision curve analysis demonstrated good calibration and clinical utility of the combination model. Conclusion: The machine learning model incorporating MRI-based radiomics features and clinicopathologic characteristics could be a potential tool for predicting MSI status and PD-L1 expression in EC. This approach may contribute to precision medicine for EC patients.
C1 [Li, Qianling] Zhejiang Univ, Sch Med, Shaoxing Hosp, Dept Radiat Oncol,Shaoxing Peoples Hosp, Shaoxing 312000, Peoples R China.
   [Tang, Wei; Zhao, Zhenhua] Zhejiang Univ, Shaoxing Peoples Hosp, Shaoxing Hosp, Dept Radiol,Sch Med, Shaoxing 312000, Peoples R China.
   [Xia, Yang] Shaoxing Matern & Child Hlth Care Hosp, Dept Radiol, Shaoxing 312000, Peoples R China.
   [Li, Meiping] Shaoxing Matern & Child Hlth Care Hosp, Dept Pathol, Shaoxing 312000, Zhejiang, Peoples R China.
   [Zhang, Minming] Zhejiang Univ, Affiliated Hosp 2, Dept Radiol, Hangzhou 310000, Peoples R China.
   [Zhao, Zhenhua] Zhejiang Univ Sch, Shaoxing Peoples Hosp, Shaoxing Hosp, Dept Radiol, 568 North Zhongxing Rd, Shaoxing City 312000, Zhejiang Provin, Peoples R China.
C3 Zhejiang University; Zhejiang University; Zhejiang University
RP Zhao, ZH (corresponding author), Zhejiang Univ Sch, Shaoxing Peoples Hosp, Shaoxing Hosp, Dept Radiol, 568 North Zhongxing Rd, Shaoxing City 312000, Zhejiang Provin, Peoples R China.
EM zhao2075@163.com
FU Shaoxing Health and Technology Plan Project [2022SY008]; General Plan for Medical and Health Research in Zhejiang [2021KY371]; Key Laboratory of Functional Molecular Imaging of Tumor and Interventional Diagnosis and Treatment of Shaoxing City (Shaoxing People's Hospital, Shaoxing, Zhejiang, China) [2020ZDSYSO1]
CR Abu-Rustum Nadeem R, 2021, J NATL COMPR CANC NETW, V19, P888, DOI 10.6004/jnccn.2021.0038
   Beig N, 2019, RADIOLOGY, V290, P783, DOI 10.1148/radiol.2018180910
   Braman N, 2019, JAMA NETW OPEN, V2, P0, DOI 10.1001/jamanetworkopen.2019.2561
   Braman NM, 2017, BREAST CANCER RES, V19, P0, DOI 10.1186/s13058-017-0846-1
   Dedeurwaerdere F, 2021, SCI REP-UK, V11, P0, DOI 10.1038/s41598-021-91974-x
   Dou TH, 2018, PLOS ONE, V13, P0, DOI 10.1371/journal.pone.0206108
   Eskander RN, 2023, NEW ENGL J MED, V388, P2159, DOI 10.1056/NEJMoa2302312
   Fleming GF, 2015, J CLIN ONCOL, V33, P3535, DOI 10.1200/JCO.2015.61.7225
   Gao HL, 2018, HEPATOB PANCREAT DIS, V17, P95, DOI 10.1016/j.hbpd.2018.03.007
   Herskind C, 2016, CANCER LETT, V382, P95, DOI 10.1016/j.canlet.2016.02.035
   Hosny A, 2018, NAT REV CANCER, V18, P500, DOI 10.1038/s41568-018-0016-5
   Iwatate Y, 2020, BRIT J CANCER, V123, P1253, DOI 10.1038/s41416-020-0997-1
   Jemal A, 2011, CA-CANCER J CLIN, V61, P134, DOI 10.3322/caac.20115
   Khorrami M, 2019, LUNG CANCER, V135, P1, DOI 10.1016/j.lungcan.2019.06.020
   Kickingereder P, 2016, RADIOLOGY, V281, P907, DOI 10.1148/radiol.2016161382
   Koh WJ, 2018, J NATL COMPR CANC NE, V16, P170, DOI 10.6004/jnccn.2018.0006
   Le DT, 2017, SCIENCE, V357, P409, DOI 10.1126/science.aan6733
   Li ZB, 2018, INT J GYNECOL CANCER, V28, P59, DOI 10.1097/IGC.0000000000001120
   Lin ZJ, 2023, QUANT IMAG MED SURG, V13, P0, DOI 10.21037/qims-22-255
   Mirza MR, 2023, NEW ENGL J MED, V388, P2145, DOI 10.1056/NEJMoa2216334
   Mittica G, 2017, ONCOTARGET, V8, P90532, DOI 10.18632/oncotarget.20042
   Narayanan S, 2019, SCI REP-UK, V9, P0, DOI 10.1038/s41598-019-49878-4
   OMalley DM, 2022, J CLIN ONCOL, V40, P0, DOI 10.1200/JCO.21.01874
   Pakish JB, 2017, CLIN CANCER RES, V23, P4473, DOI 10.1158/1078-0432.CCR-16-2655
   Prasanna P, 2017, EUR RADIOL, V27, P4188, DOI 10.1007/s00330-016-4637-3
   Ryan NAJ, 2019, GENET MED, V21, P2167, DOI 10.1038/s41436-019-0536-8
   Siegel RL, 2017, CA-CANCER J CLIN, V67, P7, DOI 10.3322/caac.21387
   Sloan EA, 2017, AM J SURG PATHOL, V41, P326, DOI 10.1097/PAS.0000000000000783
   Sungu N, 2019, INT J GYNECOL PATHOL, V38, P404, DOI 10.1097/PGP.0000000000000543
   Veeraraghavan H, 2020, SCI REP-UK, V10, P0, DOI 10.1038/s41598-020-72475-9
   Woodard GA, 2018, RADIOLOGY, V286, P60, DOI 10.1148/radiol.2017162333
   Xu X, 2019, J HEPATOL, V70, P1133, DOI 10.1016/j.jhep.2019.02.023
   Yamashita Hitomi, 2018, ONCOTARGET, V9, P5652, DOI 10.18632/oncotarget.23790
   Yip SSF, 2016, PHYS MED BIOL, V61, PR150, DOI 10.1088/0031-9155/61/13/R150
   Yusof MNM, 2022, CANCERS, V14, P0, DOI 10.3390/cancers14163911
   Zhang S, 2019, FRONT ONCOL, V9, P0, DOI 10.3389/fonc.2019.01440
   Zhou M, 2018, RADIOLOGY, V286, P307, DOI 10.1148/radiol.2017161845
NR 37
TC 0
Z9 0
U1 4
U2 4
PU CELL PRESS
PI CAMBRIDGE
PA 50 HAMPSHIRE ST, FLOOR 5, CAMBRIDGE, MA 02139 USA
SN 
EI 2405-8440
J9 HELIYON
JI Heliyon
PD 2023 DEC
PY 2023
VL 9
IS 12
BP 
EP 
DI 10.1016/j.heliyon.2023.e23166
EA DEC 2023
PG 12
WC Multidisciplinary Sciences
SC Science & Technology - Other Topics
GA DV8S3
UT WOS:001134954300001
PM 38149198
DA 2024-03-01
ER

PT J
AU Cao, XQ
   Wen, DL
   Yu, SC
   Zheng, H
   Wu, G
   Zhang, XW
AF Cao, Xueqin
   Wen, Donglin
   Yu, Shangchen
   Zheng, Hua
   Wu, Gang
   Zhang, Xianwei
TI MRI-based radiomics features uncover the micro-change of dorsal root ganglia lesion for patients with post-herpetic neuralgia
SO FRONTIERS IN NEUROLOGY
LA English
DT Article
DE dorsal root ganglion; postherpetic neuralgia; magnetic resonance neurography; LASSO; algorithm; radiomics
ID zoster; images
AB ObjectiveTo create and authenticate MRI-based radiomic signatures to identify dorsal root ganglia (DRG) lesions in post-herpetic neuralgia (PHN) patients generalizable and interpretable.MethodThis prospective diagnostic study was conducted between January 2021 and February 2022. Lesioned DRG in patients with PHN and normal DRG in age-, sex-, height-, and weight-matched healthy controls were selected for assessment and divided into two groups (8:2) randomly: training and testing sets. The least absolute shrinkage and selection operator algorithm was employed to generate feature signatures and construct a model, followed by the assessment of model efficacy using the area under the curve (AUC) of the receiver operating characteristic (ROC), as well as sensitivity and specificity metrics.ResultsThe present investigation involved 30 patients diagnosed with postherpetic neuralgia (PHN), consisting of 18 males and 12 females (mean age 60.70 +/- 10.18 years), as well as 30 healthy controls, comprising 18 males and 12 females (mean age 58.13 +/- 10.54 years). A total of 98 DRG were randomly divided into two groups (8:2), namely a training set (n = 78) and a testing set (n = 20). Five radiomic features were chosen to construct the models. In the training dataset, the area under the curve (AUC) was 0.847, while the sensitivity and specificity were 71.79 and 97.44%, respectively. In the test dataset, the AUC was 0.87, and the sensitivity and specificity were 80.00 and 100.00%, respectively.ConclusionAn MRI-based radiomic signatures model has the capacity to uncover the micro-change of damaged DRG in individuals afflicted with postherpetic neuralgia.
C1 [Cao, Xueqin; Yu, Shangchen; Zheng, Hua; Zhang, Xianwei] Huazhong Univ Sci & Technol, Tongji Hosp, Tongji Med Coll, Wuhan Clin Res Ctr Geriatr Anesthesia,Dept Anesthe, Wuhan, Peoples R China.
   [Wen, Donglin; Wu, Gang] Huazhong Univ Sci & Technol, Tongji Hosp, Tongji Med Coll, Dept Radiol, Wuhan, Peoples R China.
C3 Huazhong University of Science & Technology; Huazhong University of Science & Technology
RP Zhang, XW (corresponding author), Huazhong Univ Sci & Technol, Tongji Hosp, Tongji Med Coll, Wuhan Clin Res Ctr Geriatr Anesthesia,Dept Anesthe, Wuhan, Peoples R China.; Wu, G (corresponding author), Huazhong Univ Sci & Technol, Tongji Hosp, Tongji Med Coll, Dept Radiol, Wuhan, Peoples R China.
EM tongjiwugang1984@qq.com; ourpain@163.com
CR Aerts HJWL, 2014, NAT COMMUN, V5, P0, DOI 10.1038/ncomms5006
   Aggarwal Anurag, 2020, J CUTAN AESTHET SURG, V13, P265, DOI 10.4103/JCAS.JCAS_45_20
   Baron R, 2008, PAIN, V140, P395, DOI 10.1016/j.pain.2008.10.018
   Carozzi VA, 2021, EUR J HISTOCHEM, V65, P0, DOI 10.4081/ejh.2021.3276
   Du Y, 2022, FRONT AGING NEUROSCI, V13, P0, DOI 10.3389/fnagi.2021.789099
   Esposito MF, 2019, PAIN MED, V20, PS23, DOI 10.1093/pm/pnz012
   Gafita A, 2021, LANCET ONCOL, V22, P1115, DOI 10.1016/S1470-2045(21)00274-6
   Gilden DH, 2003, J NEUROVIROL, V9, P404, DOI 10.1080/13550280390201722
   Gillies RJ, 2016, RADIOLOGY, V278, P563, DOI 10.1148/radiol.2015151169
   Gui WS, 2016, MOL PAIN, V12, P0, DOI 10.1177/1744806916646784
   Hatt M, 2017, EUR J NUCL MED MOL I, V44, P151, DOI 10.1007/s00259-016-3427-0
   Hempel JM, 2017, J NEURO-ONCOL, V131, P93, DOI 10.1007/s11060-016-2272-0
   Huang LY, 2022, EUR RADIOL, V32, P1983, DOI 10.1007/s00330-021-08268-z
   Johnson RW, 2014, NEW ENGL J MED, V371, P1526, DOI 10.1056/NEJMcp1403062
   Kennedy PGE, 2018, VIRUSES-BASEL, V10, P0, DOI 10.3390/v10110609
   Kim K, 2017, PAIN PHYSICIAN, V20, P0
   Kramer S, 2019, PAIN, V160, P882, DOI 10.1097/j.pain.0000000000001467
   Lambin P, 2012, EUR J CANCER, V48, P441, DOI 10.1016/j.ejca.2011.11.036
   Li YM, 2018, EUR RADIOL, V28, P2960, DOI 10.1007/s00330-017-5267-0
   Manabe O, 2019, EUR J NUCL MED MOL I, V46, P1240, DOI 10.1007/s00259-018-4195-9
   Mayerhoefer ME, 2020, J NUCL MED, V61, P488, DOI 10.2967/jnumed.118.222893
   Moshayedi Pouria, 2018, SPINAL CORD SER CASES, V4, P33, DOI 10.1038/s41394-018-0068-5
   Ren JL, 2020, EUR RADIOL, V30, P6858, DOI 10.1007/s00330-020-07011-4
   Ren QG, 2021, FRONT NEUROSCI-SWITZ, V15, P0, DOI 10.3389/fnins.2021.646617
   Shi J, 2021, EBIOMEDICINE, V69, P0, DOI 10.1016/j.ebiom.2021.103471
   Sommer C, 2018, PAIN, V159, P595, DOI 10.1097/j.pain.0000000000001122
   van Griethuysen JJM, 2017, CANCER RES, V77, PE104, DOI 10.1158/0008-5472.CAN-17-0339
NR 27
TC 0
Z9 0
U1 0
U2 0
PU FRONTIERS MEDIA SA
PI LAUSANNE
PA AVENUE DU TRIBUNAL FEDERAL 34, LAUSANNE, CH-1015, SWITZERLAND
SN 1664-2295
EI 
J9 FRONT NEUROL
JI Front. Neurol.
PD NOV 22
PY 2023
VL 14
IS 
BP 
EP 
DI 10.3389/fneur.2023.1257648
PG 9
WC Clinical Neurology; Neurosciences
SC Neurosciences & Neurology
GA AI4G1
UT WOS:001117817600001
PM 38073627
DA 2024-03-01
ER

PT J
AU Zhao, Y
   Zhang, J
   Wang, N
   Xu, QH
   Liu, YH
   Liu, JH
   Zhang, QH
   Zhang, XY
   Chen, AL
   Chen, LH
   Sheng, LJ
   Song, QW
   Wang, F
   Guo, Y
   Liu, AL
AF Zhao, Ying
   Zhang, Jian
   Wang, Nan
   Xu, Qihao
   Liu, Yuhui
   Liu, Jinghong
   Zhang, Qinhe
   Zhang, Xinyuan
   Chen, Anliang
   Chen, Lihua
   Sheng, Liuji
   Song, Qingwei
   Wang, Feng
   Guo, Yan
   Liu, Ailian
TI Intratumoral and peritumoral radiomics based on contrast-enhanced MRI for preoperatively predicting treatment response of transarterial chemoembolization in hepatocellular carcinoma
SO BMC CANCER
LA English
DT Article
DE Hepatocellular carcinoma; Radiomics; Magnetic resonance imaging; Transarterial chemoembolization; Treatment response
ID curative resection; poor survival; liver-tissue; early-stage; recurrence; expression
AB BackgroundNoninvasive and precise methods to estimate treatment response and identify hepatocellular carcinoma (HCC) patients who could benefit from transarterial chemoembolization (TACE) are urgently required. The present study aimed to investigate the ability of intratumoral and peritumoral radiomics based on contrast-enhanced magnetic resonance imaging (CE-MRI) to preoperatively predict tumor response to TACE in HCC patients.MethodsA total of 138 patients with HCC who received TACE were retrospectively included and randomly divided into training and validation cohorts at a ratio of 7:3. Total 1206 radiomics features were extracted from arterial, venous, and delayed phases images. The inter- and intraclass correlation coefficients, the spearman's rank correlation test, and the gradient boosting decision tree algorithm were used for radiomics feature selection. Radiomics models on intratumoral region (TR) and peritumoral region (PTR) (3 mm, 5 mm, and 10 mm) were established using logistic regression. Three integrated radiomics models, including intratumoral and peritumoral region (T-PTR) (3 mm), T-PTR (5 mm), and T-PTR (10 mm) models, were constructed using TR and PTR radiomics scores. A clinical-radiological model and a combined model incorporating the optimal radiomics score and selected clinical-radiological predictors were constructed, and the combined model was presented as a nomogram. The discrimination, calibration, and clinical utilities were evaluated by receiver operating characteristic curve, calibration curve, and decision curve analysis, respectively.ResultsThe T-PTR radiomics models performed better than the TR and PTR models, and the T-PTR (3 mm) radiomics model demonstrated preferable performance with the AUCs of 0.884 (95%CI, 0.821-0.936) and 0.911 (95%CI, 0.825-0.975) in both training and validation cohorts. The T-PTR (3 mm) radiomics score, alkaline phosphatase, tumor size, and satellite nodule were fused to construct a combined nomogram. The combined nomogram [AUC: 0.910 (95%CI, 0.854-0.958) and 0.918 (95%CI, 0.831-0.986)] outperformed the clinical-radiological model [AUC: 0.789 (95%CI, 0.709-0.863) and 0.782 (95%CI, 0.660-0.902)] in the both cohorts and achieved good calibration capability and clinical utility.ConclusionsCE-MRI-based intratumoral and peritumoral radiomics approach can provide an effective tool for the precise and individualized estimation of treatment response for HCC patients treated with TACE.
C1 [Zhao, Ying; Wang, Nan; Xu, Qihao; Liu, Jinghong; Zhang, Qinhe; Chen, Anliang; Chen, Lihua; Song, Qingwei; Liu, Ailian] Dalian Med Univ, Affiliated Hosp 1, Dept Radiol, 222 Zhongshan Rd, Dalian, Liaoning, Peoples R China.
   [Zhang, Jian; Wang, Feng] Dalian Med Univ, Affiliated Hosp 1, Dept Intervent Radiol, Dalian, Peoples R China.
   [Liu, Yuhui; Zhang, Xinyuan; Sheng, Liuji] Dalian Med Univ, Coll Med Imaging, Dalian, Peoples R China.
   [Guo, Yan] GE Healthcare China, Shanghai, Peoples R China.
C3 Dalian Medical University; Dalian Medical University; Dalian Medical University; General Electric
RP Liu, AL (corresponding author), Dalian Med Univ, Affiliated Hosp 1, Dept Radiol, 222 Zhongshan Rd, Dalian, Liaoning, Peoples R China.
EM liuailian@dmu.edu.cn
FU Not applicable.
CR Aerts HJWL, 2016, JAMA ONCOL, V2, P1636, DOI 10.1001/jamaoncol.2016.2631
   Ahn SJ, 2019, ABDOM RADIOL, V44, P539, DOI 10.1007/s00261-018-1768-9
   Bannangkoon Kittipitch, 2018, ASIAN PAC J CANCER PREV, V19, P3545
   Budhu A, 2006, CANCER CELL, V10, P99, DOI 10.1016/j.ccr.2006.06.016
   Chang Y, 2020, INT J MOL SCI, V21, P0, DOI 10.3390/ijms21218165
   Chen MY, 2021, LIVER CANCER, V10, P38, DOI 10.1159/000512028
   Cheng ZJ, 2015, HPB, V17, P422, DOI 10.1111/hpb.12367
   Cong WM, 2016, WORLD J GASTROENTERO, V22, P9279, DOI 10.3748/wjg.v22.i42.9279
   Dai XM, 2017, DIS MARKERS, V2017, P0, DOI 10.1155/2017/8495326
   Dai XM, 2017, TRANSL ONCOL, V10, P511, DOI 10.1016/j.tranon.2017.03.009
   European Assoc Study Liver, 2018, J HEPATOL, V69, P182, DOI 10.1016/j.jhep.2018.03.019
   Guan Yong-Song, 2012, ISRN GASTROENTEROL, V2012, P480650, DOI 10.5402/2012/480650
   Jeong SO, 2017, GUT LIVER, V11, P409, DOI 10.5009/gnl16001
   Ji GW, 2020, RADIOLOGY, V294, P568, DOI 10.1148/radiol.2020191470
   Kim BK, 2015, J HEPATOL, V62, P1304, DOI 10.1016/j.jhep.2015.01.022
   Kim YJ, 2019, MEDICINE, V98, P0, DOI 10.1097/MD.0000000000015592
   Kong CL, 2021, EUR RADIOL, V31, P7500, DOI 10.1007/s00330-021-07910-0
   Kong LQ, 2013, PLOS ONE, V8, P0, DOI 10.1371/journal.pone.0059771
   Kuang YN, 2021, ABDOM RADIOL, V46, P3772, DOI 10.1007/s00261-021-02992-2
   Lambin P, 2017, NAT REV CLIN ONCOL, V14, P749, DOI 10.1038/nrclinonc.2017.141
   Le Y, 2019, J CANCER, V10, P665, DOI 10.7150/jca.28528
   Lencioni R, 2010, SEMIN LIVER DIS, V30, P52, DOI 10.1055/s-0030-1247132
   Leung TWT, 2002, CANCER, V94, P1760, DOI 10.1002/cncr.10384
   Li N, 2022, BMC CANCER, V22, P0, DOI 10.1186/s12885-022-09743-6
   Li ZW, 2022, BMC MED IMAGING, V22, P0, DOI 10.1186/s12880-022-00900-8
   Lin SB, 2012, LIVER CANCER, V1, P144, DOI 10.1159/000343828
   Liu QP, 2022, ABDOM RADIOL, V47, P651, DOI 10.1007/s00261-021-03375-3
   Liu Y, 2022, TRANSL ONCOL, V26, P0, DOI 10.1016/j.tranon.2022.101536
   Marrero JA, 2018, HEPATOLOGY, V68, P723, DOI 10.1002/hep.29913
   Meng XP, 2020, FRONT ONCOL, V10, P0, DOI 10.3389/fonc.2020.01196
   Piscaglia F, 2018, LIVER CANCER, V7, P104, DOI 10.1159/000485471
   Shin J, 2022, RADIOLOGY, V303, P0, DOI 10.1148/radiol.211986
   Song WL, 2020, J MAGN RESON IMAGING, V52, P461, DOI 10.1002/jmri.26977
   Song YG, 2015, ACTA RADIOL, V56, P70, DOI 10.1177/0284185114520857
   Sun YJ, 2020, J MAGN RESON IMAGING, V52, P1083, DOI 10.1002/jmri.27143
   Sung H, 2021, CA-CANCER J CLIN, V71, P209, DOI 10.3322/caac.21660
   Tian YQ, 2022, J MAGN RESON IMAGING, V56, P1459, DOI 10.1002/jmri.28157
   Vogel A, 2022, LANCET, V400, P1345, DOI 10.1016/S0140-6736(22)01200-4
   Wang F, 2022, FRONT ONCOL, V12, P0, DOI 10.3389/fonc.2022.1032115
   Wang H, 2018, HEPATOBIL SURG NUTR, V7, P418, DOI 10.21037/hbsn.2018.09.05
   Wu XM, 2017, ONCOTARGETS THER, V10, P1637, DOI 10.2147/OTT.S115568
   Xu X, 2019, J HEPATOL, V70, P1133, DOI 10.1016/j.jhep.2019.02.023
   Yang Y, 2021, FRONT ONCOL, V11, P0, DOI 10.3389/fonc.2021.756216
   Yu YX, 2022, EUR RADIOL, V32, P959, DOI 10.1007/s00330-021-08250-9
   Yuan GS, 2021, FRONT IMMUNOL, V11, P0, DOI 10.3389/fimmu.2020.613946
   Zhang HP, 2019, BRIT J RADIOL, V92, P0, DOI 10.1259/bjr.20190073
   Zhao YJ, 2021, FRONT ONCOL, V11, P0, DOI 10.3389/fonc.2021.552634
   Zhu XD, 2008, J CLIN ONCOL, V26, P2707, DOI 10.1200/JCO.2007.15.6521
NR 48
TC 0
Z9 0
U1 2
U2 2
PU BMC
PI LONDON
PA CAMPUS, 4 CRINAN ST, LONDON N1 9XW, ENGLAND
SN 
EI 1471-2407
J9 BMC CANCER
JI BMC Cancer
PD OCT 24
PY 2023
VL 23
IS 1
BP 
EP 
DI 10.1186/s12885-023-11491-0
PG 15
WC Oncology
SC Oncology
GA W2RM1
UT WOS:001090153200008
PM 37875815
DA 2024-03-01
ER

PT J
AU van der Voort, SR
   Incekara, F
   Wijnenga, MMJ
   Kapsas, G
   Gahrmann, R
   Schouten, JW
   Tewarie, RN
   Lycklama, GJ
   Hamer, PCD
   Eijgelaar, RS
   French, PJ
   Dubbink, HJ
   Vincent, AJPE
   Niessen, WJ
   van den Bent, MJ
   Smits, M
   Klein, S
AF van der Voort, Sebastian R.
   Incekara, Fatih
   Wijnenga, Maarten M. J.
   Kapsas, Georgios
   Gahrmann, Renske
   Schouten, Joost W.
   Tewarie, Rishi Nandoe
   Lycklama, Geert J.
   Hamer, Philip C. De Witt
   Eijgelaar, Roelant S.
   French, Pim J.
   Dubbink, Hendrikus J.
   Vincent, Arnaud J. P. E.
   Niessen, Wiro J.
   van den Bent, Martin J.
   Smits, Marion
   Klein, Stefan
TI Combined molecular subtyping, grading, and segmentation of glioma using multi-task deep learning
SO NEURO-ONCOLOGY
LA English
DT Article; Early Access
DE deep learning; glioma; multi-task; radiomics; segmentation
ID central-nervous-system; radiomics; classification; challenges; tumors
AB Background Accurate characterization of glioma is crucial for clinical decision making. A delineation of the tumor is also desirable in the initial decision stages but is time-consuming. Previously, deep learning methods have been developed that can either non-invasively predict the genetic or histological features of glioma, or that can automatically delineate the tumor, but not both tasks at the same time. Here, we present our method that can predict the molecular subtype and grade, while simultaneously providing a delineation of the tumor. Methods We developed a single multi-task convolutional neural network that uses the full 3D, structural, preoperative MRI scans to predict the IDH mutation status, the 1p/19q co-deletion status, and the grade of a tumor, while simultaneously segmenting the tumor. We trained our method using a patient cohort containing 1508 glioma patients from 16 institutes. We tested our method on an independent dataset of 240 patients from 13 different institutes. Results In the independent test set, we achieved an IDH-AUC of 0.90, an 1p/19q co-deletion AUC of 0.85, and a grade AUC of 0.81 (grade II/III/IV). For the tumor delineation, we achieved a mean whole tumor Dice score of 0.84. Conclusions We developed a method that non-invasively predicts multiple, clinically relevant features of glioma. Evaluation in an independent dataset shows that the method achieves a high performance and that it generalizes well to the broader clinical population. This first-of-its-kind method opens the door to more generalizable, instead of hyper-specialized, AI methods.
C1 [van der Voort, Sebastian R.; Niessen, Wiro J.; Klein, Stefan] Erasmus MC Univ Med Ctr Rotterdam, Dept Radiol & Nucl Med, Biomed Imaging Grp Rotterdam, Dr Molewaterpl 50-60, NL-3015 GE Rotterdam, Netherlands.
   [Incekara, Fatih; Kapsas, Georgios; Gahrmann, Renske; Smits, Marion] Erasmus MC Univ Med Ctr Rotterdam, Dept Radiol & Nucl Med, Rotterdam, Netherlands.
   [Incekara, Fatih; Schouten, Joost W.; Vincent, Arnaud J. P. E.] Erasmus MC Univ Med Ctr Rotterdam, Brain Tumor Ctr, Dept Neurosurg, Rotterdam, Netherlands.
   [Wijnenga, Maarten M. J.; French, Pim J.; van den Bent, Martin J.] Erasmus MC, Brain Tumor Ctr, Dept Neurol, Canc Inst, Rotterdam, Netherlands.
   [Tewarie, Rishi Nandoe] Haaglanden Med Ctr, Dept Neurosurg, The Hague, Netherlands.
   [Lycklama, Geert J.] Haaglanden Med Ctr, Dept Radiol, The Hague, Netherlands.
   [Dubbink, Hendrikus J.] Brain Tumor Ctr Erasmus MC Canc Inst, Dept Pathol, Rotterdam, Netherlands.
   [Niessen, Wiro J.] Delft Univ Technol, Fac Appl Sci, Imaging Phys, Delft, Netherlands.
   [Hamer, Philip C. De Witt; Eijgelaar, Roelant S.] Amsterdam UMC, Brain Tumor Ctr, Dept Neurosurg, Canc Ctr Amsterdam, Amsterdam, Netherlands.
C3 Erasmus University Rotterdam; Erasmus MC; Erasmus University Rotterdam; Erasmus MC; Erasmus University Rotterdam; Erasmus MC; Erasmus University Rotterdam; Erasmus MC; Erasmus MC Cancer Institute; Haaglanden Medical Center; Haaglanden Medical Center; Delft University of Technology; University of Amsterdam; Vrije Universiteit Amsterdam
RP Klein, S (corresponding author), Erasmus MC Univ Med Ctr Rotterdam, Dept Radiol & Nucl Med, Biomed Imaging Grp Rotterdam, Dr Molewaterpl 50-60, NL-3015 GE Rotterdam, Netherlands.
EM s.klein@erasmusmc.nl
FU Dutch Cancer Society [EMCR 2015-7859]; European Union [952103]
CR Bakas S, 2018, ARXIV, V0, P0, DOI DOI 10.48550/arXiv.1811.02629
   Bakas S, 2017, SCI DATA, V4, P0, DOI 10.1038/sdata.2017.117
   Bossuyt PM, 2015, BMJ-BRIT MED J, V351, P0, DOI 10.1148/radiol.2015151516
   Ceccarelli M, 2016, CELL, V164, P550, DOI 10.1016/j.cell.2015.12.028
   Chen CY, 2019, FRONT ONCOL, V9, P0, DOI 10.3389/fonc.2019.00806
   Chen CC, 2009, CLIN NEUROL NEUROSUR, V111, P835, DOI 10.1016/j.clineuro.2009.08.013
   Clark K, 2013, J DIGIT IMAGING, V26, P1045, DOI 10.1007/s10278-013-9622-7
   Decuyper M, 2021, COMPUT MED IMAG GRAP, V88, P0, DOI 10.1016/j.compmedimag.2020.101831
   Dubbink HJ, 2016, NEURO-ONCOLOGY, V18, P388, DOI 10.1093/neuonc/nov182
   Gillies RJ, 2016, RADIOLOGY, V278, P563, DOI 10.1148/radiol.2015151169
   Gore S, 2021, ACAD RADIOL, V28, P1599, DOI 10.1016/j.acra.2020.06.016
   Hosny A, 2018, NAT REV CANCER, V18, P500, DOI 10.1038/s41568-018-0016-5
   Jungo A, 2020, FRONT NEUROSCI-SWITZ, V14, P0, DOI 10.3389/fnins.2020.00282
   Köpüklü O, 2019, IEEE INT CONF COMP V, V0, PP1910, DOI 10.1109/ICCVW.2019.00240
   Labussière M, 2010, NEUROLOGY, V74, P1886, DOI 10.1212/WNL.0b013e3181e1cf3a
   Louis DN, 2021, NEURO-ONCOLOGY, V23, P1231, DOI 10.1093/neuonc/noab106
   Louis DN, 2016, ACTA NEUROPATHOL, V131, P803, DOI 10.1007/s00401-016-1545-1
   Malmström A, 2020, NEURO-ONCOL PRACT, V7, P68, DOI 10.1093/nop/npz039
   Menze Bjoern H, 2015, IEEE TRANS MED IMAGING, V34, P1993, DOI 10.1109/TMI.2014.2377694
   Mikkelsen VE, 2020, J NEUROPATH EXP NEUR, V79, P855, DOI 10.1093/jnen/nlaa060
   Park JE, 2020, SCI REP-UK, V10, P0, DOI 10.1038/s41598-020-61178-w
   Puchalski RB, 2018, SCIENCE, V360, P660, DOI 10.1126/science.aaf2666
   Smits M, 2016, BRIT J RADIOL, V89, P0, DOI 10.1259/bjr.20150857
   Tang ZY, 2019, LECT NOTES COMPUT SC, V11764, P415, DOI 10.1007/978-3-030-32239-7_46
   Thrall JH, 2018, J AM COLL RADIOL, V15, P504, DOI 10.1016/j.jacr.2017.12.026
   Thust SC, 2018, EUR RADIOL, V28, P3306, DOI 10.1007/s00330-018-5314-5
   van den Bent MJ, 2010, ACTA NEUROPATHOL, V120, P297, DOI 10.1007/s00401-010-0725-7
   van der Voort SR, 2021, DATA BRIEF, V37, P0, DOI 10.1016/j.dib.2021.107191
   Visser M, 2019, NEUROIMAGE-CLIN, V22, P0, DOI 10.1016/j.nicl.2019.101727
   Zhiyuan Xue, 2020, RADIOMICS AND RADIOGENOMICS IN NEURO-ONCOLOGY. FIRST INTERNATIONAL WORKSHOP, V0, P81, DOI 10.1007/978-3-030-40124-5_9
   Zhou M, 2018, AM J NEURORADIOL, V39, P208, DOI 10.3174/ajnr.A5391
NR 31
TC 28
Z9 30
U1 12
U2 31
PU OXFORD UNIV PRESS INC
PI CARY
PA JOURNALS DEPT, 2001 EVANS RD, CARY, NC 27513 USA
SN 1522-8517
EI 1523-5866
J9 NEURO-ONCOLOGY
JI Neuro-Oncology
PD FEB 14
PY 2023
VL 25
IS 2
BP 279
EP 289
DI 10.1093/neuonc/noac166
EA JUL 2022
PG 11
WC Oncology; Clinical Neurology
SC Oncology; Neurosciences & Neurology
GA N3RB4
UT WOS:000828777800001
PM 35788352
DA 2024-03-01
ER

PT J
AU Zhu, F
   Xiao, Y
   Tao, B
   Gao, ZY
   Gao, X
   Zhao, QN
   Zhang, Q
   Tang, BQ
   Zhang, XD
   Zhao, Y
   Bishop, JR
   Sweeney, JA
   Lui, S
AF Zhu, Fei
   Xiao, Yuan
   Tao, Bo
   Gao, Ziyang
   Gao, Xin
   Zhao, Qiannan
   Zhang, Qi
   Tang, Biqiu
   Zhang, Xiaodi
   Zhao, Yu
   Bishop, Jeffrey R.
   Sweeney, John A.
   Lui, Su
TI Radiomic features of gray matter in never-treated first-episode schizophrenia
SO CEREBRAL CORTEX
LA English
DT Article; Early Access
DE brain alterations; magnetic resonance imaging; radiomics; schizophrenia
ID dendritic spine pathology; cortical thickness; tumor heterogeneity; healthy controls; cerebral-cortex; mri scans; abnormality; disease; volume; harmonization
AB Alterations of radiomic features (RFs) in gray matter are observed in schizophrenia, of which the results may be limited by small study samples and confounding effects of drug therapies. We tested for RFs alterations of gray matter in never-treated first-episode schizophrenia (NT-FES) patients and examined their associations with known gene expression profiles. RFs were examined in the first sample with 197 NT-FES and 178 healthy controls (HCs) and validated in the second independent sample (90 NT-FES and 74 HCs). One-year follow-up data were available from 87 patients to determine whether RFs were associated with treatment outcomes. Associations between identified RFs in NT-FES and gene expression profiles were evaluated. NT-FES exhibited alterations of 30 RFs, with the greatest involvement of microstructural heterogeneity followed by measures of brain region shape. The identified RFs were mainly located in the central executive network, frontal-temporal network, and limbic system. Two baseline RFs with the involvement of microstructural heterogeneity predicted treatment response with moderate accuracy (78% for the first sample, 70% for the second sample). Exploratory analyses indicated that RF alterations were spatially related to the expression of schizophrenia risk genes. In summary, the present findings link brain abnormalities in schizophrenia with molecular features and treatment response.
C1 [Zhu, Fei; Xiao, Yuan; Tao, Bo; Gao, Ziyang; Gao, Xin; Zhao, Qiannan; Zhang, Qi; Tang, Biqiu; Sweeney, John A.; Lui, Su] West China Hosp Sichuan Univ, Huaxi MR Res Ctr HMRRC, Dept Radiol, Chengdu 610041, Peoples R China.
   [Zhang, Xiaodi] Philips Healthcare, Chengdu 610041, Peoples R China.
   [Zhao, Yu] West China Hosp Sichuan Univ, Dept Radiol, Chengdu 610041, Peoples R China.
   [Bishop, Jeffrey R.] Univ Minnesota, Dept Expt & Clin Pharmacol, Dept Psychiat & Behav Sci, Minneapolis, MN 55455 USA.
   [Sweeney, John A.] Univ Cincinnati Coll Med, Dept Psychiat & Behav Neurosci, Cincinnati, OH 45219 USA.
C3 Sichuan University; Philips; Philips Healthcare; Sichuan University; University of Minnesota System; University of Minnesota Twin Cities; University System of Ohio; University of Cincinnati
RP Lui, S (corresponding author), West China Hosp Sichuan Univ, Huaxi MR Res Ctr HMRRC, Dept Radiol, Chengdu 610041, Peoples R China.
EM 825797977@qq.com; xiaoyuancq@163.com; 1534475354@qq.com; gaoziyangwcsm@163.com; xgaohmrrc@126.com; qiannan.zhao.1990@gmail.com; qzhang10@foxmail.com; biqiutangscu@163.com; 642535611@qq.com; zhaoyu.mri@wchscu.cn; jrbishop@umn.edu; sweenej5@ucmail.uc.edu; lusuwcums@tom.com
FU Humboldt Foundation Friedrich Wilhelm Bessel Research Award; Chang Jiang Scholars;  [T2019069]
CR Alanezi ST, 2022, CANCERS, V14, P0, DOI 10.3390/cancers14071631
   Anderson VM, 2015, INTERNATIONAL JOURNAL OF NEUROPSYCHOPHARMACOLOGY, V18, P1, DOI 10.1093/IJNP/PYV016
   Angelucci F, 2005, EUR NEUROPSYCHOPHARM, V15, P311, DOI 10.1016/j.euroneuro.2004.11.005
   Arnatkeviciute A, 2019, NEUROIMAGE, V189, P353, DOI 10.1016/j.neuroimage.2019.01.011
   Baiano M, 2008, SCHIZOPHR RES, V102, P171, DOI 10.1016/j.schres.2007.11.035
   Bang M, 2021, TRANSL PSYCHIAT, V11, P0, DOI 10.1038/s41398-021-01586-2
   Bernstein HG, 2015, SCHIZOPHR RES, V161, P4, DOI 10.1016/j.schres.2014.03.035
   Calabrese DR, 2008, SCHIZOPHR RES, V104, P61, DOI 10.1016/j.schres.2008.06.014
   Chaddad A, 2018, IEEE ACCESS, V6, P58213, DOI 10.1109/ACCESS.2018.2871977
   Chen J, 2009, NUCLEIC ACIDS RES, V37, PW305, DOI 10.1093/nar/gkp427
   Cheung EYW, 2022, LIFE-BASEL, V12, P0, DOI 10.3390/life12040514
   Cui LB, 2021, FRONT NEUROSCI-SWITZ, V15, P0, DOI 10.3389/fnins.2021.682777
   Cui LB, 2021, EUR J NEUROSCI, V53, P1961, DOI 10.1111/ejn.15046
   Davnall F, 2012, INSIGHTS IMAGING, V3, P573, DOI 10.1007/s13244-012-0196-6
   Desikan RS, 2006, NEUROIMAGE, V31, P968, DOI 10.1016/j.neuroimage.2006.01.021
   Ding YH, 2021, CEREB CORTEX, V31, P3950, DOI 10.1093/cercor/bhab061
   Emsley R, 2017, PSYCHOL MED, V47, P2187, DOI 10.1017/S0033291717000642
   Fischl B, 2012, NEUROIMAGE, V62, P774, DOI 10.1016/j.neuroimage.2012.01.021
   Flynn SW, 2003, MOL PSYCHIATR, V8, P811, DOI 10.1038/sj.mp.4001337
   Fortin JP, 2018, NEUROIMAGE, V167, P104, DOI 10.1016/j.neuroimage.2017.11.024
   Fortin JP, 2017, NEUROIMAGE, V161, P149, DOI 10.1016/j.neuroimage.2017.08.047
   Fulcher B, 2021, NAT COMMUN, V12, P0, DOI 10.1038/s41467-021-22862-1
   Ganeshan B, 2010, EUR RADIOL, V20, P941, DOI 10.1007/s00330-009-1605-1
   Gillies RJ, 2016, RADIOLOGY, V278, P563, DOI 10.1148/radiol.2015151169
   Gong QY, 2016, AM J PSYCHIAT, V173, P232, DOI 10.1176/appi.ajp.2015.15050641
   Goubran M, 2015, ANN NEUROL, V77, P237, DOI 10.1002/ana.24318
   Gourtsoyianni S, 2017, RADIOLOGY, V284, P552, DOI 10.1148/radiol.2017161375
   Hawrylycz M, 2015, NAT NEUROSCI, V18, P1832, DOI 10.1038/nn.4171
   Hawrylycz MJ, 2012, NATURE, V489, P391, DOI 10.1038/nature11405
   Hess JL, 2021, MOL PSYCHIATR, V26, P6643, DOI 10.1038/s41380-020-00974-2
   Honea RA, 2008, BIOL PSYCHIAT, V63, P465, DOI 10.1016/j.biopsych.2007.05.027
   Ji Y, 2021, NEUROIMAGE, V225, P0, DOI 10.1016/j.neuroimage.2020.117526
   Jia JM, 2013, NAT NEUROSCI, V16, P1627, DOI 10.1038/nn.3542
   Konopaske GT, 2007, NEUROPSYCHOPHARMACOL, V32, P1216, DOI 10.1038/sj.npp.1301233
   Konopaske GT, 2014, JAMA PSYCHIAT, V71, P1323, DOI 10.1001/jamapsychiatry.2014.1582
   Korda AI, 2021, PSYCHIAT RES-NEUROIM, V313, P0, DOI 10.1016/j.pscychresns.2021.111303
   Kraguljac NV, 2021, AM J PSYCHIAT, V178, P509, DOI 10.1176/appi.ajp.2020.20030340
   Lee S, 2020, J PSYCHIATR NEUROSCI, V45, P7, DOI 10.1503/jpn.180171
   Leucht S, 2009, ACTA PSYCHIAT SCAND, V119, P7, DOI 10.1111/j.1600-0447.2008.01308.x
   Liu N, 2020, TRANSL PSYCHIAT, V10, P0, DOI 10.1038/s41398-020-0828-4
   Madre M, 2020, NEUROIMAGE-CLIN, V25, P0, DOI 10.1016/j.nicl.2019.102131
   Markello RD, 2021, ELIFE, V10, P0, DOI 10.7554/eLife.72129
   Mayerhoefer ME, 2020, J NUCL MED, V61, P488, DOI 10.2967/jnumed.118.222893
   McCutcheon RA, 2020, WORLD PSYCHIATRY, V19, P15, DOI 10.1002/wps.20693
   Nieuwenhuis M, 2012, NEUROIMAGE, V61, P606, DOI 10.1016/j.neuroimage.2012.03.079
   Park YW, 2020, SCHIZOPHR RES, V223, P337, DOI 10.1016/j.schres.2020.09.009
   Penzes P, 2011, NAT NEUROSCI, V14, P285, DOI 10.1038/nn.2741
   Pierri JN, 2001, ARCH GEN PSYCHIAT, V58, P466, DOI 10.1001/archpsyc.58.5.466
   Radulescu E, 2014, PSYCHIAT RES-NEUROIM, V223, P179, DOI 10.1016/j.pscychresns.2014.05.014
   Ripke S, 2014, NATURE, V511, P421, DOI 10.1038/nature13595
   Romero-Garcia R, 2019, MOL PSYCHIATR, V24, P1053, DOI 10.1038/s41380-018-0023-7
   Romme IAC, 2017, BIOL PSYCHIAT, V81, P495, DOI 10.1016/j.biopsych.2016.07.012
   Sekar A, 2016, NATURE, V530, P177, DOI 10.1038/nature16549
   Singh SP, 2005, SCHIZOPHR RES, V80, P117, DOI 10.1016/j.schres.2005.04.018
   Singh T, 2022, NATURE, V604, P509, DOI 10.1038/s41586-022-04556-w
   Song Y, 2020, PLOS ONE, V15, P0, DOI 10.1371/journal.pone.0237587
   Tixier F, 2011, J NUCL MED, V52, P369, DOI 10.2967/jnumed.110.082404
   Trubetskoy V, 2022, NATURE, V604, P502, DOI 10.1038/s41586-022-04434-5
   van Erp TGM, 2016, MOL PSYCHIATR, V21, P585, DOI 10.1038/mp.2015.118
   van Griethuysen JJM, 2017, CANCER RES, V77, PE104, DOI 10.1158/0008-5472.CAN-17-0339
   van Os J, 2009, LANCET, V374, P635, DOI 10.1016/S0140-6736(09)60995-8
   Vieira S, 2020, SCHIZOPHRENIA BULL, V46, P17, DOI 10.1093/schbul/sby189
   Westlye LT, 2010, NEUROIMAGE, V52, P172, DOI 10.1016/j.neuroimage.2010.03.056
   Williams MR, 2013, EUR ARCH PSY CLIN N, V263, P25, DOI 10.1007/s00406-012-0325-8
   Xiao Y, 2015, SCHIZOPHRENIA BULL, V41, P201, DOI 10.1093/schbul/sbt177
   Xu XT, 2023, CEREB CORTEX, V33, P2328, DOI 10.1093/cercor/bhac211
   Yang J, 2013, MOL PSYCHIATR, V18, P67, DOI 10.1038/mp.2011.131
   Zeng JX, 2022, SCHIZOPHRENIA BULL, V48, P1354, DOI 10.1093/schbul/sbac094
   Zhang YQ, 2021, NAT COMMUN, V12, P0, DOI 10.1038/s41467-021-26769-9
   Zhao H, 2023, CEREB CORTEX, V33, P3387, DOI 10.1093/cercor/bhac279
NR 70
TC 0
Z9 0
U1 4
U2 12
PU OXFORD UNIV PRESS INC
PI CARY
PA JOURNALS DEPT, 2001 EVANS RD, CARY, NC 27513 USA
SN 1047-3211
EI 1460-2199
J9 CEREB CORTEX
JI Cereb. Cortex
PD MAY 9
PY 2023
VL 33
IS 10
BP 5957
EP 5967
DI 10.1093/cercor/bhac474
EA DEC 2022
PG 11
WC Neurosciences
SC Neurosciences & Neurology
GA F9NH2
UT WOS:000896860200001
PM 36513368
DA 2024-03-01
ER

PT J
AU Huang, YN
   Yao, Z
   Li, LL
   Mao, RS
   Huang, WJ
   Hu, ZM
   Hu, YX
   Wang, Y
   Guo, RH
   Tang, XF
   Yang, L
   Wang, YY
   Luo, RZ
   Yu, JH
   Zhou, JH
AF Huang, Yini
   Yao, Zhao
   Li, Lingling
   Mao, Rushuang
   Huang, Weijun
   Hu, Zhengming
   Hu, Yixin
   Wang, Yun
   Guo, Ruohan
   Tang, Xiaofeng
   Yang, Liang
   Wang, Yuanyuan
   Luo, Rongzhen
   Yu, Jinhua
   Zhou, Jianhua
TI Deep learning radiopathomics based on preoperative US images and biopsy whole slide images can distinguish between luminal and non-luminal tumors in early-stage breast cancers
SO EBIOMEDICINE
LA English
DT Article; Early Access
DE Breast cancer; Ultrasound; Whole slide imaging; Deep learning
ID adjuvant breast; chemotherapy; ultrasound; biology
AB Background For patients with early-stage breast cancers, neoadjuvant treatment is recommended for non-luminal tumors instead of luminal tumors. Preoperative distinguish between luminal and non-luminal cancers at early stages will facilitate treatment decisions making. However, the molecular immunohistochemical subtypes based on biopsy specimens are not always consistent with final results based on surgical specimens due to the high intra-tumoral heterogeneity. Given that, we aimed to develop and validate a deep learning radiopathomics (DLRP) model to preoperatively distinguish between luminal and non-luminal breast cancers at early stages based on preoperative ultrasound (US) images, and hematoxylin and eosin (H & E)-stained biopsy slides.Methods This multicentre study included three cohorts from a prospective study conducted by our team and registered on the Chinese Clinical Trial Registry (ChiCTR1900027497). Between January 2019 and August 2021, 1809 US images and 603 H & E-stained whole slide images (WSIs) from 603 patients with early-stage breast cancers were obtained. A Resnet18 model pre-trained on ImageNet and a multi-instance learning based attention model were used to extract the features of US and WSIs, respectively. An US-guided Co-Attention module (UCA) was designed for feature fusion of US and WSIs. The DLRP model was constructed based on these three feature sets including deep learning US feature, deep learning WSIs feature and UCA-fused feature from a training cohort (1467 US images and 489 WSIs from 489 patients). The DLRP model's diagnostic performance was validated in an internal validation cohort (342 US images and 114 WSIs from 114 patients) and an external test cohort (270 US images and 90 WSIs from 90 patients). We also compared diagnostic efficacy of the DLRP model with that of deep learning radiomics model and deep learning pathomics model in the external test cohort.Findings The DLRP yielded high performance with area under the curve (AUC) values of 0.929 (95% CI 0.865-0.968) in the internal validation cohort, and 0.900 (95% CI 0.819-0.953) in the external test cohort. The DLRP also outperformed deep learning radiomics model based on US images only (AUC 0.815 [0.719-0.889], p = 0.027) and deep learning pathomics model based on WSIs only (AUC 0.802 [0.704-0.878], p = 0.013) in the external test cohort.Interpretation The DLRP can effectively distinguish between luminal and non-luminal breast cancers at early stages before surgery based on pretherapeutic US images and biopsy H & E-stained WSIs, providing a tool to facilitate treatment decision making in early-stage breast cancers.
C1 [Huang, Yini; Li, Lingling; Mao, Rushuang; Hu, Yixin; Wang, Yun; Guo, Ruohan; Tang, Xiaofeng; Yang, Liang; Zhou, Jianhua] Sun Yat Sen Univ, Collaborat Innovat Ctr Canc Med, Canc Ctr, State Key Lab Oncol South China,Dept Ultrasound, 651 Dongfeng Rd East, Guangzhou, Peoples R China.
   [Yao, Zhao; Wang, Yuanyuan; Yu, Jinhua] Fudan Univ, Sch Informat Sci & Technol, 220 Handan Rd, Shanghai 200433, Peoples R China.
   [Huang, Weijun] Foshan First Peoples Hosp, Dept Med Ultrason, Div Intervent Ultrasound, Foshan, Guangdong, Peoples R China.
   [Hu, Zhengming] Peking Univ Shenzhen Hosp, Dept Ultrasound, Shenzhen, Guangdong, Peoples R China.
   [Luo, Rongzhen] Sun Yat Sen Univ, Collaborat Innovat Ctr Canc Med, Canc Ctr, State Key Lab Oncol South China,Dept Pathol, 651 Dongfeng Rd East, Guangzhou, Peoples R China.
C3 Sun Yat Sen University; State Key Lab Oncology South China; Fudan University; Peking University; Sun Yat Sen University; State Key Lab Oncology South China
RP Zhou, JH (corresponding author), Sun Yat Sen Univ, Collaborat Innovat Ctr Canc Med, Canc Ctr, State Key Lab Oncol South China,Dept Ultrasound, 651 Dongfeng Rd East, Guangzhou, Peoples R China.; Yu, JH (corresponding author), Fudan Univ, Sch Informat Sci & Technol, 220 Handan Rd, Shanghai 200433, Peoples R China.; Luo, RZ (corresponding author), Sun Yat Sen Univ, Collaborat Innovat Ctr Canc Med, Canc Ctr, State Key Lab Oncol South China,Dept Pathol, 651 Dongfeng Rd East, Guangzhou, Peoples R China.
EM luorzh@sysucc.org.cn; jhyu@fudan.edu.cn; zhoujh@sysucc.org.cn
FU Natural Science Foundation of Guangdong Province [2023A1515011564]; National Natural Science Foundation of China [91959127, 81971631]
CR Barton MK, 2014, CA-CANCER J CLIN, V64, P155, DOI 10.3322/caac.21223
   Boehm KM, 2022, NAT REV CANCER, V22, P114, DOI 10.1038/s41568-021-00408-3
   Bychkov D, 2021, SCI REP-UK, V11, P0, DOI 10.1038/s41598-021-83102-6
   Chen J, 2017, PATHOL ONCOL RES, V23, P769, DOI 10.1007/s12253-017-0187-5
   Couture HD, 2018, NPJ BREAST CANCER, V4, P0, DOI 10.1038/s41523-018-0079-1
   Davey MG, 2021, EUR J RADIOL, V144, P0, DOI 10.1016/j.ejrad.2021.109996
   Feng LL, 2022, LANCET DIGIT HEALTH, V4, PE8, DOI 10.1016/S2589-7500(21)00215-6
   Gianni L, 2012, LANCET ONCOL, V13, P25, DOI 10.1016/S1470-2045(11)70336-9
   Greer LT, 2013, J AM COLL SURGEONS, V216, P239, DOI 10.1016/j.jamcollsurg.2012.09.007
   Hammond MEH, 2010, ARCH PATHOL LAB MED, V134, P907, DOI 10.1200/JOP.777003
   Ignatiadis M, 2013, NAT REV CLIN ONCOL, V10, P494, DOI 10.1038/nrclinonc.2013.124
   Ilse M, 2018, PR MACH LEARN RES, V80, P0
   Irshad A, 2013, AM J ROENTGENOL, V200, P284, DOI 10.2214/AJR.12.8781
   Jiang M, 2021, EUR RADIOL, V31, P3673, DOI 10.1007/s00330-020-07544-8
   Li CX, 2022, FRONT ONCOL, V12, P0, DOI 10.3389/fonc.2022.848790
   Li XX, 2017, BREAST CANCER RES TR, V161, P279, DOI 10.1007/s10549-016-4059-6
   Liu H, 2022, FRONT ONCOL, V12, P0, DOI 10.3389/fonc.2022.858453
   Lu MY, 2021, NAT BIOMED ENG, V5, P555, DOI 10.1038/s41551-020-00682-w
   Ma WJ, 2019, ACAD RADIOL, V26, P196, DOI 10.1016/j.acra.2018.01.023
   Naik N, 2020, NAT COMMUN, V11, P0, DOI 10.1038/s41467-020-19334-3
   NCCN Clinical Practice Guidelines in Oncology, 2022, BREAST CANCER, V0, P0
   Pölcher M, 2021, ARCH GYNECOL OBSTET, V304, P783, DOI 10.1007/s00404-021-05996-x
   Rashmi S, 2018, INDIAN J RADIOL IMAG, V28, P354, DOI 10.4103/ijri.IJRI_78_18
   Rastogi P, 2008, J CLIN ONCOL, V26, P778, DOI 10.1200/JCO.2007.15.0235
   Regan MM, 2006, JNCI-J NATL CANCER I, V98, P1571, DOI 10.1093/jnci/djj415
   Rubin I, 2001, ANN ONCOL, V12, P3, DOI 10.1023/A:1011195320446
   Selvaraju RR, 2017, IEEE I CONF COMP VIS, V0, PP618, DOI 10.1109/ICCV.2017.74
   Shamai G, 2019, JAMA NETW OPEN, V2, P0, DOI 10.1001/jamanetworkopen.2019.7700
   Shao LZ, 2020, ANN SURG ONCOL, V27, P4296, DOI 10.1245/s10434-020-08659-4
   Sultan Laith R, 2015, ADV BREAST CANCER RES, V4, P1, DOI 10.4236/abcr.2015.41001
   Sun R, 2022, J MAGN RESON IMAGING, V55, P1518, DOI 10.1002/jmri.27955
   Sung H, 2021, CA-CANCER J CLIN, V71, P209, DOI 10.3322/caac.21660
   Vaswani A, 2017, ADV NEUR IN, V30, P0
   Wang K, 2019, GUT, V68, P729, DOI 10.1136/gutjnl-2018-316204
   Zhou BY, 2021, EBIOMEDICINE, V74, P0, DOI 10.1016/j.ebiom.2021.103684
NR 35
TC 1
Z9 1
U1 15
U2 19
PU ELSEVIER
PI AMSTERDAM
PA RADARWEG 29, 1043 NX AMSTERDAM, NETHERLANDS
SN 2352-3964
EI 
J9 EBIOMEDICINE
JI EBioMedicine
PD 2023 AUG
PY 2023
VL 94
IS 
BP 
EP 
DI 10.1016/j.ebiom.2023.104706
EA JUL 2023
PG 13
WC Medicine, General & Internal; Medicine, Research & Experimental
SC General & Internal Medicine; Research & Experimental Medicine
GA O7BN9
UT WOS:001045319900001
PM 37478528
DA 2024-03-01
ER

PT J
AU Xu, H
   Zhu, N
   Yue, Y
   Guo, Y
   Wen, QY
   Gao, L
   Hou, Y
   Shang, J
AF Xu, Hang
   Zhu, Na
   Yue, Yong
   Guo, Yan
   Wen, Qingyun
   Gao, Lu
   Hou, Yang
   Shang, Jin
TI Spectral CT-based radiomics signature for distinguishing malignant pulmonary nodules from benign
SO BMC CANCER
LA English
DT Article
DE Solitary pulmonary solid nodules; Discrimination; Dual-layer spectral detector CT; Radiomics
ID dual-energy ct; computed-tomography; texture analysis; lung-cancer; differentiation; classification; tumors; head
AB ObjectivesTo evaluate the discriminatory capability of spectral CT-based radiomics to distinguish benign from malignant solitary pulmonary solid nodules (SPSNs).Materials and methodsA retrospective study was performed including 242 patients with SPSNs who underwent contrast-enhanced dual-layer Spectral Detector CT (SDCT) examination within one month before surgery in our hospital, which were randomly divided into training and testing datasets with a ratio of 7:3. Regions of interest (ROIs) based on 40-65 keV images of arterial phase (AP), venous phases (VP), and 120kVp of SDCT were delineated, and radiomics features were extracted. Then the optimal radiomics-based score in identifying SPSNs was calculated and selected for building radiomics-based model. The conventional model was developed based on significant clinical characteristics and spectral quantitative parameters, subsequently, the integrated model combining radiomics-based model and conventional model was established. The performance of three models was evaluated with discrimination, calibration, and clinical application.ResultsThe 65 keV radiomics-based scores of AP and VP had the optimal performance in distinguishing benign from malignant SPSNs (AUC(65keV-AP) = 0.92, AUC(65keV-VP) = 0.88). The diagnostic efficiency of radiomics-based model (AUC = 0.96) based on 65 keV images of AP and VP outperformed conventional model (AUC = 0.86) in the identification of SPSNs, and that of integrated model (AUC = 0.97) was slightly further improved. Evaluation of three models showed the potential for generalizability.ConclusionsAmong the 40-65 keV radiomics-based scores based on SDCT, 65 keV radiomics-based score had the optimal performance in distinguishing benign from malignant SPSNs. The integrated model combining radiomics-based model based on 65 keV images of AP and VP with Z(eff-AP) was significantly superior to conventional model in the discrimination of SPSNs.
C1 [Xu, Hang; Yue, Yong; Hou, Yang; Shang, Jin] China Med Univ, Shengjing Hosp, Dept Radiol, Shenyang 110004, Peoples R China.
   [Zhu, Na] Southern Med Univ, Nanfang Hosp, Dept Radiat Oncol, Guangzhou 510000, Peoples R China.
   [Guo, Yan] GE Healthcare, Shenyang 110004, Peoples R China.
   [Wen, Qingyun] Jining First Peoples Hosp, Dept Radiol, Jining 272000, Peoples R China.
   [Gao, Lu] Liaoning Prov Canc Hosp, Dept Radiol, Shenyang 110801, Peoples R China.
C3 China Medical University; Southern Medical University - China; General Electric
RP Shang, J (corresponding author), China Med Univ, Shengjing Hosp, Dept Radiol, Shenyang 110004, Peoples R China.
EM 895495103@qq.com
CR Al Ajmi E, 2018, EUR RADIOL, V28, P2604, DOI 10.1007/s00330-017-5214-0
   Alilou M, 2017, MED PHYS, V44, P3556, DOI 10.1002/mp.12208
   Apfaltrer P, 2012, INVEST RADIOL, V47, P65, DOI 10.1097/RLI.0b013e31823003d2
   Beig N, 2019, RADIOLOGY, V290, P783, DOI 10.1148/radiol.2018180910
   Deniffel D, 2021, EUR RADIOL, V31, P1002, DOI 10.1007/s00330-020-07195-9
   Dennie C, 2016, QUANT IMAG MED SURG, V6, P6, DOI 10.3978/j.issn.2223-4292.2016.02.01
   Doerner J, 2017, EUR J RADIOL, V93, P52, DOI 10.1016/j.ejrad.2017.05.016
   Feng B, 2020, EUR RADIOL, V30, P6497, DOI 10.1007/s00330-020-07024-z
   Feng B, 2020, EUR J RADIOL, V128, P0, DOI 10.1016/j.ejrad.2020.109022
   Forghani R, 2019, EXPERT REV ANTICANC, V19, P633, DOI 10.1080/14737140.2019.1626234
   Forghani R, 2019, EUR RADIOL, V29, P6172, DOI 10.1007/s00330-019-06159-y
   Forghani R, 2015, EXPERT REV ANTICANC, V15, P1489, DOI 10.1586/14737140.2015.1108193
   González-Pérez V, 2016, EUR J RADIOL, V85, P1765, DOI 10.1016/j.ejrad.2016.07.019
   Hou WS, 2015, ACAD RADIOL, V22, P337, DOI 10.1016/j.acra.2014.10.004
   Hsu CCT, 2021, AM J NEURORADIOL, V42, P1683, DOI 10.3174/ajnr.A7239
   Huang SY, 2018, NPJ BREAST CANCER, V4, P0, DOI 10.1038/s41523-018-0078-2
   Jia Y, 2018, CLIN RADIOL, V73, P1033, DOI 10.1016/j.crad.2018.07.104
   Khawaja A, 2020, J THORAC DIS, V12, P3303, DOI 10.21037/jtd.2020.03.105
   Koo TK, 2016, J CHIROPR MED, V15, P155, DOI 10.1016/j.jcm.2016.02.012
   Lennartz S, 2020, EUR RADIOL, V30, P3968, DOI 10.1007/s00330-020-06729-5
   Liu AL, 2020, CANCER COMMUN, V40, P16, DOI 10.1002/cac2.12002
   Moon JI, 2020, EUR RADIOL, V30, P2782, DOI 10.1007/s00330-019-06615-9
   Pérez-Lara A, 2018, MAGN RESON IMAGING C, V26, P1, DOI 10.1016/j.mric.2017.08.001
   Rassouli N, 2017, INSIGHTS IMAGING, V8, P589, DOI 10.1007/s13244-017-0571-4
   Saleem BR, 2017, EUR J NUCL MED MOL I, V44, P886, DOI 10.1007/s00259-016-3599-7
   Sellerer T, 2018, EUR RADIOL, V28, P2745, DOI 10.1007/s00330-017-5238-5
   Tomita K, 2016, J COMPUT ASSIST TOMO, V40, P752, DOI 10.1097/RCT.0000000000000422
   Wen QY, 2021, QUANT IMAG MED SURG, V11, P521, DOI 10.21037/qims-20-2
   Wu F, 2018, ACAD RADIOL, V25, P1398, DOI 10.1016/j.acra.2018.04.017
   Wu GY, 2020, RADIOLOGY, V297, P451, DOI 10.1148/radiol.2020192431
   Wu LY, 2018, BIOMED RES INT-UK, V2018, P0, DOI 10.1155/2018/4830659
   Yang XG, 2018, LUNG CANCER, V125, P109, DOI 10.1016/j.lungcan.2018.09.013
   Yu Y, 2022, CLIN RADIOL, V77, PE458, DOI 10.1016/j.crad.2022.02.006
   Zegadlo A, 2020, J CLIN MED, V9, P0, DOI 10.3390/jcm9082514
   Zhang GJ, 2021, J CANCER RES CLIN, V147, P1169, DOI 10.1007/s00432-020-03402-8
   Zhang Y, 2016, PLOS ONE, V11, P0, DOI 10.1371/journal.pone.0147537
   Zheng XM, 2021, J ONCOL, V2021, P0, DOI 10.1155/2021/9345353
   Zhuo YY, 2021, FRONT ONCOL, V11, P0, DOI 10.3389/fonc.2021.701598
   Zwanenburg A, 2020, RADIOLOGY, V295, P328, DOI 10.1148/radiol.2020191145
NR 39
TC 1
Z9 1
U1 4
U2 10
PU BMC
PI LONDON
PA CAMPUS, 4 CRINAN ST, LONDON N1 9XW, ENGLAND
SN 
EI 1471-2407
J9 BMC CANCER
JI BMC Cancer
PD JAN 26
PY 2023
VL 23
IS 1
BP 
EP 
DI 10.1186/s12885-023-10572-4
PG 10
WC Oncology
SC Oncology
GA 8D8KX
UT WOS:000918537000002
PM 36703132
DA 2024-03-01
ER

PT J
AU Chilaca-Rosas, MF
   Garcia-Lezama, M
   Moreno-Jimenez, S
   Roldan-Valadez, E
AF Chilaca-Rosas, Maria-Fatima
   Garcia-Lezama, Melissa
   Moreno-Jimenez, Sergio
   Roldan-Valadez, Ernesto
TI Diagnostic Performance of Selected MRI-Derived Radiomics Able to Discriminate Progression-Free and Overall Survival in Patients with Midline Glioma and the H3F3AK27M Mutation
SO DIAGNOSTICS
LA English
DT Article
DE midline glioma; paediatric; brain tumour; radiomic; MRI; prognosis
ID high-grade gliomas; metaanalysis; prediction; features
AB Background: Radiomics refers to a recent area of knowledge that studies features extracted from different imaging techniques and subsequently transformed into high-dimensional data that can be associated with biological events. Diffuse midline gliomas (DMG) are one of the most devastating types of cancer, with a median survival of approximately 11 months after diagnosis and 4-5 months after radiological and clinical progression. Methods: A retrospective study. From a database of 91 patients with DMG, only 12 had the H3.3K27M mutation and brain MRI DICOM files available. Radiomic features were extracted from MRI T1 and T2 sequences using LIFEx software. Statistical analysis included normal distribution tests and the Mann-Whitney U test, ROC analysis, and calculation of cut-off values. Results: A total of 5760 radiomic values were included in the analyses. AUROC demonstrated 13 radiomics with statistical significance for progression-free survival (PFS) and overall survival (OS). Diagnostic performance tests showed nine radiomics with specificity for PFS above 90% and one with a sensitivity of 97.2%. For OS, 3 out of 4 radiomics demonstrated between 80 and 90% sensitivity. Conclusions: Several radiomic features demonstrated statistical significance and have the potential to further aid DMG diagnostic assessment non-invasively. The most significant radiomics were first- and second-order features with GLCM texture profile, GLZLM_GLNU, and NGLDM_Contrast.
C1 [Chilaca-Rosas, Maria-Fatima] Hosp Oncol, Ctr Med Nacl Siglo XXI, Radiotherapy Dept, Inst Mexicano Seguro Social, Mexico City 06720, Mexico.
   [Garcia-Lezama, Melissa; Roldan-Valadez, Ernesto] Hosp Gen Mex Dr Eduardo Liceaga, Directorate Res, Mexico City 06720, Mexico.
   [Moreno-Jimenez, Sergio] Inst Nacl Neurol & Neurocirug, Directorate Surg, Manuel Velasco Suarez, Mexico City 14269, Mexico.
   [Roldan-Valadez, Ernesto] IM Sechenov First Moscow State Med Univ, Sechenov Univ, Dept Radiol, Moscow 119992, Russia.
   [Roldan-Valadez, Ernesto] Colonia Doctores, Delegac Cuauhtemoc, Dr Balmis 148, Ciudad Mexico 06720, Mexico.
C3 Instituto Mexicano del Seguro Social; Sechenov First Moscow State Medical University
RP Roldan-Valadez, E (corresponding author), Hosp Gen Mex Dr Eduardo Liceaga, Directorate Res, Mexico City 06720, Mexico.; Roldan-Valadez, E (corresponding author), IM Sechenov First Moscow State Med Univ, Sechenov Univ, Dept Radiol, Moscow 119992, Russia.; Roldan-Valadez, E (corresponding author), Colonia Doctores, Delegac Cuauhtemoc, Dr Balmis 148, Ciudad Mexico 06720, Mexico.
EM ernest.roldan@usa.net
FU Consejo Nacional de Ciencia y Tecnologia (CONACyT), Mexico [CVU 426168]; Universidad Nacional Autonoma de Mexico
CR Archila-Rincona LM, 2018, EUR J RADIOL, V108, P66, DOI 10.1016/j.ejrad.2018.09.023
   Buch K, 2018, J APPL CLIN MED PHYS, V19, P253, DOI 10.1002/acm2.12482
   Coleman C, 2023, NEOPLASIA, V35, P0, DOI 10.1016/j.neo.2022.100851
   Coppola F, 2021, FRONT PSYCHOL, V12, P0, DOI 10.3389/fpsyg.2021.710982
   Cortez-Conradis D, 2013, EUR RADIOL, V23, P1112, DOI 10.1007/s00330-012-2688-7
   DELONG ER, 1988, BIOMETRICS, V44, P837, DOI 10.2307/2531595
   Deng DB, 2022, FRONT NEUROL, V13, P0, DOI 10.3389/fneur.2022.866274
   Di Ruscio V, 2022, DIAGNOSTICS, V12, P0, DOI 10.3390/diagnostics12092064
   Durand-Muñoz C, 2019, INSIGHTS IMAGING, V10, P0, DOI 10.1186/s13244-019-0724-8
   Flores-Alvarez E, 2019, NEUROL INDIA, V67, P1074, DOI 10.4103/0028-3886.266284
   Fortin JP, 2016, NEUROIMAGE, V132, P198, DOI 10.1016/j.neuroimage.2016.02.036
   Gianno F, 2022, PATHOLOGICA, V114, P422, DOI 10.32074/1591-951X-830
   Gillies RJ, 2016, RADIOLOGY, V278, P563, DOI 10.1148/radiol.2015151169
   Granata V, 2021, CANCERS, V13, P0, DOI 10.3390/cancers13092135
   Gu JH, 2022, FRONT ONCOL, V12, P0, DOI 10.3389/fonc.2022.963612
   Guo W, 2022, FRONT ONCOL, V12, P0, DOI 10.3389/fonc.2022.796583
   Huang WY, 2021, J COMPUT ASSIST TOMO, V45, P110, DOI 10.1097/RCT.0000000000001114
   Kandemirli SG, 2021, WORLD NEUROSURG, V151, PE78, DOI 10.1016/j.wneu.2021.03.135
   Kesler SR, 2022, SCI REP-UK, V12, P0, DOI 10.1038/s41598-022-22387-7
   Kickingereder P, 2019, LANCET ONCOL, V20, P728, DOI 10.1016/S1470-2045(19)30098-1
   Li Q, 2021, FRONT ONCOL, V11, P0, DOI 10.3389/fonc.2021.646267
   Lin MQ, 2011, MED PHYS, V38, P5, DOI 10.1118/1.3519869
   Lohmann P, 2022, LANCET DIGIT HEALTH, V4, Pe841, DOI 10.1016/S2589-7500(22)00144-3
   Ma YH, 2023, FRONT SURG, V9, P0, DOI 10.3389/fsurg.2022.1045295
   Mackay A, 2017, CANCER CELL, V32, P520, DOI 10.1016/j.ccell.2017.08.017
   METZ CE, 1978, SEMIN NUCL MED, V8, P283, DOI 10.1016/S0001-2998(78)80014-2
   Miranda J, 2023, WORLD J GASTROENTERO, V29, P43, DOI 10.3748/wjg.v29.i1.43
   Molina D, 2016, BRIT J RADIOL, V89, P0, DOI 10.1259/bjr.20160242
   Moradmand H, 2020, J APPL CLIN MED PHYS, V21, P179, DOI 10.1002/acm2.12795
   Nioche C, 2023, LIFEXANALYTICS, V0, P0
   Nioche C, 2018, CANCER RES, V78, P4786, DOI 10.1158/0008-5472.CAN-18-0125
   OByrne M, 2012, BCRI2012 BRIDGE CONC, V0, P0
   Park SH, 2004, KOREAN J RADIOL, V5, P11, DOI 10.3348/kjr.2004.5.1.11
   Preuss K, 2022, CANCERS, V14, P0, DOI 10.3390/cancers14071654
   Qi XX, 2018, EUR RADIOL, V28, P1748, DOI 10.1007/s00330-017-5108-1
   Ren J, 2022, INSIGHTS IMAGING, V13, P0, DOI 10.1186/s13244-022-01156-0
   Saint MJS, 2021, MAGN RESON MATER PHY, V34, P355, DOI 10.1007/s10334-020-00892-y
   Shen BL, 2021, EUR J NUCL MED MOL I, V48, P3482, DOI 10.1007/s00259-021-05326-y
   Shinohara RT, 2015, NEUROIMAGE-CLIN, V7, P848, DOI 10.1016/j.nicl.2015.02.011
   Shiradkar R, 2018, J MAGN RESON IMAGING, V48, P1626, DOI 10.1002/jmri.26178
   Shur JD, 2021, RADIOGRAPHICS, V41, P1717, DOI 10.1148/rg.2021210037
   Singh G, 2021, BRIT J CANCER, V125, P641, DOI 10.1038/s41416-021-01387-w
   Soni N, 2019, AM J NEURORADIOL, V40, P928, DOI 10.3174/ajnr.A6075
   Su XR, 2020, NEURO-ONCOLOGY, V22, P393, DOI 10.1093/neuonc/noz184
   Suh HB, 2018, EUR RADIOL, V28, P3832, DOI 10.1007/s00330-018-5368-4
   Syed A, 2023, PLOS ONE, V18, P0, DOI 10.1371/journal.pone.0280320
   Tam LT, 2021, NEURO-ONCOL ADV, V3, P0, DOI 10.1093/noajnl/vdab042
   Taylor C, 2022, SCI REP-UK, V12, P0, DOI 10.1038/s41598-022-16726-x
   Tomaszewski MR, 2021, RADIOLOGY, V298, P505, DOI 10.1148/radiol.2021202553
   Um H, 2019, PHYS MED BIOL, V64, P0, DOI 10.1088/1361-6560/ab2f44
   Wagner MW, 2023, CAN ASSOC RADIOL J, V74, P119, DOI 10.1177/08465371221109921
   Waugh SA, 2011, MED PHYS, V38, P5058, DOI 10.1118/1.3622605
   Wu CQ, 2022, EUR RADIOL, V32, P1813, DOI 10.1007/s00330-021-08234-9
   Xie T, 2018, J MAGN RESON IMAGING, V47, P1099, DOI 10.1002/jmri.25835
   Zhou WY, 2021, FRONT ONCOL, V11, P0, DOI 10.3389/fonc.2021.772703
NR 55
TC 2
Z9 2
U1 3
U2 12
PU MDPI
PI BASEL
PA ST ALBAN-ANLAGE 66, CH-4052 BASEL, SWITZERLAND
SN 
EI 2075-4418
J9 DIAGNOSTICS
JI Diagnostics
PD MAR 15
PY 2023
VL 13
IS 5
BP 
EP 
DI 10.3390/diagnostics13050849
PG 14
WC Medicine, General & Internal
SC General & Internal Medicine
GA 9U8SP
UT WOS:000947975200001
PM 36899993
DA 2024-03-01
ER

PT J
AU Luining, WI
   Oprea-Lager, DE
   Vis, AN
   van Moorselaar, RJA
   Knol, RJJ
   Wondergem, M
   Boellaard, R
   Cysouw, MCF
AF Luining, Wietske I.
   Oprea-Lager, Daniela E.
   Vis, Andre N.
   van Moorselaar, Reindert J. A.
   Knol, Remco J. J.
   Wondergem, Maurits
   Boellaard, Ronald
   Cysouw, Matthijs C. F.
TI Optimization and validation of <SUP>18</SUP>F-DCFPyL PET radiomics-based machine learning models in intermediate- to high-risk primary prostate cancer
SO PLOS ONE
LA English
DT Article
AB Introduction Radiomics extracted from prostate-specific membrane antigen (PSMA)-PET modeled with machine learning (ML) may be used for prediction of disease risk. However, validation of previously proposed approaches is lacking. We aimed to optimize and validate ML models based on F-18-DCFPyL-PET radiomics for the prediction of lymph-node involvement (LNI), extracapsular extension (ECE), and postoperative Gleason score (GS) in primary prostate cancer (PCa) patients.Methods Patients with intermediate- to high-risk PCa who underwent F-18-DCFPyL-PET/CT before radical prostatectomy with pelvic lymph-node dissection were evaluated. The training dataset included 72 patients, the internal validation dataset 24 patients, and the external validation dataset 27 patients. PSMA-avid intra-prostatic lesions were delineated semi-automatically on PET and 480 radiomics features were extracted. Conventional PET-metrics were derived for comparative analysis. Segmentation, preprocessing, and ML methods were optimized in repeated 5-fold cross-validation (CV) on the training dataset. The trained models were tested on the combined validation dataset. Combat harmonization was applied to external radiomics data. Model performance was assessed using the receiver-operating-characteristics curve (AUC).Results The CV-AUCs in the training dataset were 0.88, 0.79 and 0.84 for LNI, ECE, and GS, respectively. In the combined validation dataset, the ML models could significantly predict GS with an AUC of 0.78 (p<0.05). However, validation AUCs for LNI and ECE prediction were not significant (0.57 and 0.63, respectively). Conventional PET metrics-based models had comparable AUCs for LNI (0.59, p>0.05) and ECE (0.66, p>0.05), but a lower AUC for GS (0.73, p<0.05). In general, Combat harmonization improved external validation AUCs (-0.03 to +0.18).Conclusion In internal and external validation, F-18-DCFPyL-PET radiomics-based ML models predicted high postoperative GS but not LNI or ECE in intermediate- to high-risk PCa. Therefore, the clinical benefit seems to be limited. These results underline the need for external and/or multicenter validation of PET radiomics-based ML model analyses to assess their generalizability.
C1 [Luining, Wietske I.; Vis, Andre N.; van Moorselaar, Reindert J. A.] Amsterdam Univ Med Ctr, Prostate Canc Network Netherlands, Dept Urol, Amsterdam, Netherlands.
   [Luining, Wietske I.; Oprea-Lager, Daniela E.; Boellaard, Ronald; Cysouw, Matthijs C. F.] Amsterdam Univ Med Ctr, Canc Ctr Amsterdam, Dept Radiol & Nucl Med, Amsterdam, Netherlands.
   [Knol, Remco J. J.; Wondergem, Maurits] Northwest Clin, Dept Nucl Med, Alkmaar, Netherlands.
C3 Vrije Universiteit Amsterdam; University of Amsterdam
RP Luining, WI (corresponding author), Amsterdam Univ Med Ctr, Prostate Canc Network Netherlands, Dept Urol, Amsterdam, Netherlands.; Luining, WI (corresponding author), Amsterdam Univ Med Ctr, Canc Ctr Amsterdam, Dept Radiol & Nucl Med, Amsterdam, Netherlands.
EM w.i.luining@amsterdamumc.nl
CR Aksu A, 2022, ANN NUCL MED, V36, P310, DOI 10.1007/s12149-021-01705-5
   Boellaard R, 2018, SOC NUCLEAR MED., V0, P0
   Boellaard R, 2015, EUR J NUCL MED MOL I, V42, P328, DOI 10.1007/s00259-014-2961-x
   Buvat I, 2019, J NUCL MED, V60, P1543, DOI 10.2967/jnumed.119.235325
   Chawla NV, 2002, J ARTIF INTELL RES, V16, P321, DOI 10.1613/jair.953
   Cohen MS, 2008, EUR UROL, V54, P371, DOI 10.1016/j.eururo.2008.03.049
   Cysouw MCF, 2021, EUR J NUCL MED MOL I, V48, P340, DOI 10.1007/s00259-020-04971-z
   Cysouw MCF, 2016, J NUCL MED, V57, P1642, DOI 10.2967/jnumed.116.173831
   DELONG ER, 1988, BIOMETRICS, V44, P837, DOI 10.2307/2531595
   Dissaux G, 2020, J NUCL MED, V61, P814, DOI 10.2967/jnumed.119.228106
   Ferrández MC, 2022, EJNMMI RES, V12, P0, DOI 10.1186/s13550-022-00916-9
   Fortin JP, 2018, NEUROIMAGE, V167, P104, DOI 10.1016/j.neuroimage.2017.11.024
   Gandaglia G, 2017, EUR UROL, V72, P632, DOI 10.1016/j.eururo.2017.03.049
   Ghezzo S, 2022, CRIT REV ONCOL HEMAT, V169, P0, DOI 10.1016/j.critrevonc.2021.103544
   Goel S, 2020, EUR UROL ONCOL, V3, P10, DOI 10.1016/j.euo.2019.08.001
   Guglielmo P, 2021, CANCERS, V13, P0, DOI 10.3390/cancers13236026
   Hatt M, 2017, EUR J NUCL MED MOL I, V44, P151, DOI 10.1007/s00259-016-3427-0
   Hotta M, 2021, ANN NUCL MED, V35, P843, DOI 10.1007/s12149-021-01622-7
   Koçak B, 2019, DIAGN INTERV RADIOL, V25, P485, DOI 10.5152/dir.2019.19321
   Lambin P, 2012, EUR J CANCER, V48, P441, DOI 10.1016/j.ejca.2011.11.036
   Ma KV, 2022, PET CLIN, V17, P137, DOI 10.1016/j.cpet.2021.09.002
   Memorial Sloan Kettering Cancer Centre, 2020, PROSTATE CANC NOMOGR, V0, P0
   Orlhac F, 2022, J NUCL MED, V63, P172, DOI 10.2967/jnumed.121.262464
   Papp L, 2021, EUR J NUCL MED MOL I, V48, P1795, DOI 10.1007/s00259-020-05140-y
   Pedregosa F, 2011, J MACH LEARN RES, V12, P2825
   Pfaehler E, 2019, JOURNAL OF NUCLEAR MEDICINE, V0, P0
   Pfaehler E, 2019, PLOS ONE, V14, P0, DOI 10.1371/journal.pone.0212223
   Solari EL, 2022, EUR J NUCL MED MOL I, V49, P527, DOI 10.1007/s00259-021-05430-z
   Spohn SKB, 2021, THERANOSTICS, V11, P8027, DOI 10.7150/thno.61207
   Tibshirani R, 1996, J ROY STAT SOC B, V58, P267, DOI 10.1111/j.2517-6161.1996.tb02080.x
   Yao F, 2022, RADIOL MED, V127, P1170, DOI 10.1007/s11547-022-01541-1
   Yeo IK, 2000, BIOMETRIKA, V87, P954, DOI 10.1093/biomet/87.4.954
   Zamboglou C, 2019, THERANOSTICS, V9, P2595, DOI 10.7150/thno.32376
   Zwanenburg A, 1900, DOI 10.48550/ARXIV.1612.07003, V0, P0
   Zwanenburg A, 2019, EUR J NUCL MED MOL I, V46, P2638, DOI 10.1007/s00259-019-04391-8
NR 36
TC 0
Z9 0
U1 0
U2 0
PU PUBLIC LIBRARY SCIENCE
PI SAN FRANCISCO
PA 1160 BATTERY STREET, STE 100, SAN FRANCISCO, CA 94111 USA
SN 1932-6203
EI 
J9 PLOS ONE
JI PLoS One
PD NOV 9
PY 2023
VL 18
IS 11
BP 
EP 
DI 10.1371/journal.pone.0293672
PG 15
WC Multidisciplinary Sciences
SC Science & Technology - Other Topics
GA CH2P4
UT WOS:001124300500050
PM 37943772
DA 2024-03-01
ER

PT J
AU Zhang, QH
   Wu, G
   Yang, QY
   Dai, GM
   Li, TS
   Chen, PP
   Li, J
   Huang, WY
AF Zhang, Qihao
   Wu, Gang
   Yang, Qianyu
   Dai, Ganmian
   Li, Tiansheng
   Chen, Pianpian
   Li, Jiao
   Huang, Weiyuan
TI Survival rate prediction of nasopharyngeal carcinoma patients based on MRI and gene expression using a deep neural network
SO CANCER SCIENCE
LA English
DT Article; Early Access
DE deep neural network; intensity-modulated radiotherapy; multi-contrast MRI; nasopharyngeal carcinoma; progression-free survival prediction
ID progression-free survival; contrast-enhanced mri; dce-mri; radiomics features; prognostic-factors; early response; cancer; parameters; chemoradiotherapy; nomogram
AB To achieve a better treatment regimen and follow-up assessment design for intensity-modulated radiotherapy (IMRT)-treated nasopharyngeal carcinoma (NPC) patients, an accurate progression-free survival (PFS) time prediction algorithm is needed. We propose developing a PFS prediction model of NPC patients after IMRT treatment using a deep learning method and comparing that with the traditional texture analysis method. One hundred and fifty-one NPC patients were included in this retrospective study. T1-weighted, proton density and dynamic contrast-enhanced magnetic resonance (MR) images were acquired. The expression level of five genes (HIF-1 alpha, EGFR, PTEN, Ki-67, and VEGF) and infection of Epstein-Barr (EB) virus were tested. A residual network was trained to predict PFS from MR images. The output as well as patient characteristics were combined using a linear regression model to provide a final PFS prediction. The prediction accuracy was compared with that of the traditional texture analysis method. A regression model combining the deep learning output with HIF-1 alpha expression and Epstein-Barr infection provides the best PFS prediction accuracy (Spearman correlation R-2 = 0.53; Harrell's C-index = 0.82; receiver operative curve [ROC] analysis area under the curve [AUC] = 0.88; log-rank test hazard ratio [HR] = 8.45), higher than a regression model combining texture analysis with HIF-1 alpha expression (Spearman correlation R-2 = 0.14; Harrell's C-index =0.68; ROC analysis AUC = 0.76; log-rank test HR = 2.85). The deep learning method does not require a manually drawn tumor region of interest. MR image processing using deep learning combined with patient characteristics can provide accurate PFS prediction for nasopharyngeal carcinoma patients and does not rely on specific kernels or tumor regions of interest, which is needed for the texture analysis method.
C1 [Zhang, Qihao] Weill Cornell Med Coll, Dept Radiol, New York, NY USA.
   [Wu, Gang] Hainan Gen Hosp, Dept Radiotherapy, Hainan, Peoples R China.
   [Yang, Qianyu; Dai, Ganmian; Li, Tiansheng; Huang, Weiyuan] Hainan Gen Hosp, Dept Radiol, Hainan, Peoples R China.
   [Chen, Pianpian; Li, Jiao] Hainan Gen Hosp, Dept Pathol, Hainan, Peoples R China.
   [Huang, Weiyuan] Hainan Med Univ, Hainan Gen Hosp, Dept Radiol, Affiliated Hainan Hosp, 19 Xiuhua Rd, Haikou 570311, Hainan, Peoples R China.
C3 Cornell University; Weill Cornell Medicine; Hainan Medical University
RP Huang, WY (corresponding author), Hainan Med Univ, Hainan Gen Hosp, Dept Radiol, Affiliated Hainan Hosp, 19 Xiuhua Rd, Haikou 570311, Hainan, Peoples R China.
EM weiyuanhuang@163.com
CR Bubien V, 2013, J MED GENET, V50, P255, DOI 10.1136/jmedgenet-2012-101339
   Chen XS, 2020, BIOMED PHARMACOTHER, V131, P0, DOI 10.1016/j.biopha.2020.110649
   Chen YP, 2019, LANCET, V394, P64, DOI 10.1016/S0140-6736(19)30956-0
   Chen YB, 2014, MAGN RESON IMAGING, V32, P630, DOI 10.1016/j.mri.2014.02.009
   Chu LC, 2019, AM J ROENTGENOL, V213, P349, DOI 10.2214/AJR.18.20901
   Chua MLK, 2016, LANCET, V387, P1012, DOI 10.1016/S0140-6736(15)00055-0
   De Bruycker S, 2019, J NUCL MED, V60, P34, DOI 10.2967/jnumed.118.212225
   El-Sherbieny E, 2011, ASIAN PAC J CANCER P, V12, P1739
   Esteva FJ, 2005, BREAST CANCER RES, V7, PR436, DOI 10.1186/bcr1020
   Faur AC, 2015, ROM J MORPHOL EMBRYO, V56, P1429
   Ford JN, 2022, FRONT AGING NEUROSCI, V14, P0, DOI 10.3389/fnagi.2022.867452
   Gu BX, 2022, FRONT ONCOL, V12, P0, DOI 10.3389/fonc.2022.899351
   Haider MA, 2017, CANCER IMAGING, V17, P0, DOI 10.1186/s40644-017-0106-8
   Harmey JH, 2002, BIOESSAYS, V24, P280, DOI 10.1002/bies.10043
   HARRELL FE, 1982, JAMA-J AM MED ASSOC, V247, P2543, DOI 10.1001/jama.247.18.2543
   He K, 1993, P IEEE C COMP VIS PA, V0, P0
   Huang WY, 2021, RADIOTHER ONCOL, V164, P146, DOI 10.1016/j.radonc.2021.09.016
   Huang Y, 2018, CANCER COMMUN, V38, P0, DOI 10.1186/s40880-018-0285-0
   Iasonos A, 2008, J CLIN ONCOL, V26, P1364, DOI 10.1200/JCO.2007.12.9791
   Jemal A, 2011, CA-CANCER J CLIN, V61, P134, DOI 10.3322/caac.20115
   Jensen RL, 2014, NEURO-ONCOLOGY, V16, P280, DOI 10.1093/neuonc/not148
   Lamuraglia M, 2006, EUR J CANCER, V42, P2472, DOI 10.1016/j.ejca.2006.04.023
   Lee S, 2022, CANCERS, V14, P0, DOI 10.3390/cancers14030653
   Li J, 2022, J MAGN RESON IMAGING, V56, P904, DOI 10.1002/jmri.28092
   Liu J, 2016, J MAGN RESON IMAGING, V44, P445, DOI 10.1002/jmri.25156
   Liu L, 2021, ANN PALLIAT MED, V10, P2238, DOI 10.21037/apm-21-303
   Liu T, 2011, MAGN RESON MED, V66, P777, DOI 10.1002/mrm.22816
   Lubner MG, 2017, RADIOGRAPHICS, V37, P1483, DOI 10.1148/rg.2017170056
   Ma BBT, 2003, HEAD NECK-J SCI SPEC, V25, P864, DOI 10.1002/hed.10307
   Mao YP, 2009, INT J RADIAT ONCOL, V73, P1326, DOI 10.1016/j.ijrobp.2008.07.062
   Meyer HJ, 2019, CONTRAST MEDIA MOL I, V0, P0, DOI DOI 10.1155/2019/5081909
   Mikhaeel NG, 2016, EUR J NUCL MED MOL I, V43, P1209, DOI 10.1007/s00259-016-3315-7
   Ming X, 2019, SCI REP-UK, V9, P0, DOI 10.1038/s41598-019-46985-0
   Nair JKR, 2019, CAN ASSOC RADIOL J, V70, P394, DOI 10.1016/j.carj.2019.06.009
   Oei RW, 2021, J PERS MED, V11, P0, DOI 10.3390/jpm11080787
   Shen DG, 2017, ANNU REV BIOMED ENG, V19, P221, DOI 10.1146/annurev-bioeng-071516-044442
   Shen HS, 2020, FRONT ONCOL, V10, P0, DOI 10.3389/fonc.2020.00618
   Surov A, 2017, TRANSL ONCOL, V10, P17, DOI 10.1016/j.tranon.2016.10.001
   Tsao SW, 2017, PHILOS T R SOC B, V372, P0, DOI 10.1098/rstb.2016.0270
   Tuceryan M, 1993, HANDBOOK OF PATTERN RECOGNITION AND COMPUTER VISION, V0, PP235, DOI 10.1142/9789814343138_0010
   van Griethuysen JJM, 2017, CANCER RES, V77, PE104, DOI 10.1158/0008-5472.CAN-17-0339
   Wang HY, 2010, MED PHYS, V37, P4971, DOI 10.1118/1.3483094
   Xiao YP, 2015, MEDICINE, V94, P0, DOI 10.1097/MD.0000000000000973
   Yang KX, 2019, ORAL ONCOL, V98, P85, DOI 10.1016/j.oraloncology.2019.09.022
   Young LS, 2016, NAT REV CANCER, V16, P789, DOI 10.1038/nrc.2016.92
   Yushkevich PA, 2006, NEUROIMAGE, V31, P1116, DOI 10.1016/j.neuroimage.2006.01.015
   Zhang B, 2017, CLIN CANCER RES, V23, P4259, DOI 10.1158/1078-0432.CCR-16-2910
   Zhang F, 2020, THER ADV MED ONCOL, V12, P0, DOI 10.1177/1758835920971416
   Zhang LL, 2019, EBIOMEDICINE, V42, P270, DOI 10.1016/j.ebiom.2019.03.050
   Zhang Q, 1900, PP37, V0, P0
   Zhang QH, 2022, MAGN RESON IMAGING, V86, P86, DOI 10.1016/j.mri.2021.10.039
   Zhao LN, 2012, ORAL ONCOL, V48, P864, DOI 10.1016/j.oraloncology.2012.03.001
   Zhuo EH, 2019, EUR RADIOL, V29, P5590, DOI 10.1007/s00330-019-06075-1
   Zong JF, 2015, ORAL ONCOL, V51, P254, DOI 10.1016/j.oraloncology.2014.10.012
NR 55
TC 2
Z9 2
U1 8
U2 16
PU WILEY
PI HOBOKEN
PA 111 RIVER ST, HOBOKEN 07030-5774, NJ USA
SN 1347-9032
EI 1349-7006
J9 CANCER SCI
JI Cancer Sci.
PD 2023 APR
PY 2023
VL 114
IS 4
BP 1596
EP 1605
DI 10.1111/cas.15704
EA JAN 2023
PG 10
WC Oncology
SC Oncology
GA C9VD9
UT WOS:000911234800001
PM 36541519
DA 2024-03-01
ER

PT J
AU Arisar, FAQ
   Salinas-Miranda, E
   Ali, HA
   Lajkosz, K
   Chen, CTRE
   Azhie, A
   Healy, GM
   Deniffel, D
   Haider, MA
   Bhat, M
AF Qazi Arisar, Fakhar Ali
   Salinas-Miranda, Emmanuel
   Ale Ali, Hamideh
   Lajkosz, Katherine
   Chen, Catherine
   Azhie, Amirhossein
   Healy, Gerard M.
   Deniffel, Dominik
   Haider, Masoom A.
   Bhat, Mamatha
TI Development of a Radiomics-Based Model to Predict Graft Fibrosis in Liver Transplant Recipients: A Pilot Study
SO TRANSPLANT INTERNATIONAL
LA English
DT Article
DE CT scan; imaging biomarkers; machine learning; artificial intelligence; prognostic model
ID hepatitis-c recurrence; nonalcoholic steatohepatitis; deceased-donor; progression; disease; virus; death; fib-4; risk; apri
AB Liver Transplantation is complicated by recurrent fibrosis in 40% of recipients. We evaluated the ability of clinical and radiomic features to flag patients at risk of developing future graft fibrosis. CT scans of 254 patients at 3-6 months post-liver transplant were retrospectively analyzed. Volumetric radiomic features were extracted from the portal phase using an Artificial Intelligence-based tool (PyRadiomics). The primary endpoint was clinically significant (>= F2) graft fibrosis. A 10-fold cross-validated LASSO model using clinical and radiomic features was developed. In total, 75 patients (29.5%) developed >= F2 fibrosis by a median of 19 (4.3-121.8) months. The maximum liver attenuation at the venous phase (a radiomic feature reflecting venous perfusion), primary etiology, donor/recipient age, recurrence of disease, brain-dead donor, tacrolimus use at 3 months, and APRI score at 3 months were predictive of >= F2 fibrosis. The combination of radiomics and the clinical features increased the AUC to 0.811 from 0.793 for the clinical-only model (p = 0.008) and from 0.664 for the radiomics-only model (p < 0.001) to predict future >= F2 fibrosis. This pilot study exploring the role of radiomics demonstrates that the addition of radiomic features in a clinical model increased the model's performance. Further studies are required to investigate the generalizability of this experimental tool.
C1 [Qazi Arisar, Fakhar Ali; Chen, Catherine; Azhie, Amirhossein; Bhat, Mamatha] Univ Hlth Network, Toronto Gen Hosp, Ajmera Transplant Program, Toronto, ON, Canada.
   [Qazi Arisar, Fakhar Ali; Bhat, Mamatha] Univ Toronto, Dept Med, Div Gastroenterol & Hepatol, Toronto, ON, Canada.
   [Qazi Arisar, Fakhar Ali] Dow Univ Hlth Sci, Natl Inst Liver & GI Dis, Karachi, Pakistan.
   [Salinas-Miranda, Emmanuel; Ale Ali, Hamideh; Healy, Gerard M.; Deniffel, Dominik; Haider, Masoom A.] Mt Sinai Hosp, Lunenfeld Tanenbaum Res Inst, Sinai Hlth Syst, Joseph & Wolf Lebov Hlth Complex, Toronto, ON, Canada.
   [Salinas-Miranda, Emmanuel; Ale Ali, Hamideh; Healy, Gerard M.; Deniffel, Dominik; Haider, Masoom A.] Univ Hlth Network, Sinai Hlth Syst, Joint Dept Med Imaging, Toronto, ON, Canada.
   [Lajkosz, Katherine] Univ Hlth Network, Princess Margaret Canc Ctr, Dept Biostat, Toronto, ON, Canada.
   [Bhat, Mamatha] Univ Toronto, Toronto Gen Hosp, Res Inst, Toronto, ON, Canada.
   [Bhat, Mamatha] Univ Toronto, Inst Med Sci, Toronto, ON, Canada.
C3 University of Toronto; University Health Network Toronto; Toronto General Hospital; University of Toronto; Dow University of Health Sciences; University of Toronto; Sinai Health System Toronto; Lunenfeld Tanenbaum Research Institute; University of Toronto; University Health Network Toronto; Sinai Health System Toronto; Lunenfeld Tanenbaum Research Institute; University of Toronto; University Health Network Toronto; Princess Margaret Cancer Centre; University of Toronto; University Health Network Toronto; Toronto General Hospital; University of Toronto
RP Bhat, M (corresponding author), Univ Hlth Network, Toronto Gen Hosp, Ajmera Transplant Program, Toronto, ON, Canada.; Bhat, M (corresponding author), Univ Toronto, Dept Med, Div Gastroenterol & Hepatol, Toronto, ON, Canada.; Haider, MA (corresponding author), Mt Sinai Hosp, Lunenfeld Tanenbaum Res Inst, Sinai Hlth Syst, Joseph & Wolf Lebov Hlth Complex, Toronto, ON, Canada.; Haider, MA (corresponding author), Univ Hlth Network, Sinai Hlth Syst, Joint Dept Med Imaging, Toronto, ON, Canada.; Bhat, M (corresponding author), Univ Toronto, Toronto Gen Hosp, Res Inst, Toronto, ON, Canada.; Bhat, M (corresponding author), Univ Toronto, Inst Med Sci, Toronto, ON, Canada.
EM mahaider@radfiler.com; mamatha.bhat@uhn.ca
CR Acun A, 2021, BIOMATERIALS, V270, P0, DOI 10.1016/j.biomaterials.2021.120689
   Adebajo CO, 2012, LIVER TRANSPLANT, V18, P323, DOI 10.1002/lt.22460
   Azhie A, 2023, LANCET DIGIT HEALTH, V5, Pe458, DOI 10.1016/S2589-7500(23)00068-7
   Bedossa P, 1996, HEPATOLOGY, V24, P289, DOI 10.1002/hep.510240201
   Berenguer M, 2013, J HEPATOL, V58, P1028, DOI 10.1016/j.jhep.2012.12.014
   Bhat M, 2019, TRANSPLANTATION, V103, P91, DOI 10.1097/TP.0000000000002113
   Bhat M, 2018, MAYO CLIN PROC, V93, P1236, DOI 10.1016/j.mayocp.2018.04.025
   Bhat M, 2017, PLOS ONE, V12, P0, DOI 10.1371/journal.pone.0185192
   Bhat M, 2017, CAN J GASTROENTEROL, V2017, P0, DOI 10.1155/2017/4381864
   Bhat M, 2015, LIVER TRANSPLANT, V21, P1383, DOI 10.1002/lt.24217
   Cai JY, 2021, J TRANSL MED, V19, P0, DOI 10.1186/s12967-021-02854-x
   Collins GS, 2015, ANN INTERN MED, V162, P735, DOI 10.7326/L15-5093-2
   Crespo G, 2014, AM J TRANSPLANT, V14, P375, DOI 10.1111/ajt.12594
   Cui EM, 2021, ABDOM RADIOL, V46, P3866, DOI 10.1007/s00261-021-03051-6
   Delire B, 2017, AGING-US, V9, P112, DOI 10.18632/aging.101124
   Foglia B, 2021, CELLS-BASEL, V10, P0, DOI 10.3390/cells10071764
   Fornacon-Wood I, 2020, EUR RADIOL, V30, P6241, DOI 10.1007/s00330-020-06957-9
   Galvin Z, 2019, LIVER TRANSPLANT, V25, P56, DOI 10.1002/lt.25338
   Gillies RJ, 2016, RADIOLOGY, V278, P563, DOI 10.1148/radiol.2015151169
   Girometti R, 2014, WORLD J GASTROENTERO, V20, P6180, DOI 10.3748/wjg.v20.i20.6180
   Guo DH, 2019, EUR J RADIOL, V117, P33, DOI 10.1016/j.ejrad.2019.05.010
   Haarburger C, 2020, SCI REP-UK, V10, P0, DOI 10.1038/s41598-020-69534-6
   Hanouneh IA, 2011, INT J TRANSPLANT MED, V2, P57
   Harding-Theobald E, 2021, ALIMENT PHARM THER, V54, P890, DOI 10.1111/apt.16563
   Imai H, 2018, TRANSPL P, V50, P1431, DOI 10.1016/j.transproceed.2018.03.005
   Ivanics T, 2021, TRANSPLANTATION, V105, P2435, DOI 10.1097/TP.0000000000003605
   Jain A, 2011, TRANSPLANTATION, V92, P453, DOI 10.1097/TP.0b013e3182259282
   Lubner MG, 2017, ABDOM RADIOL, V42, P2069, DOI 10.1007/s00261-017-1096-5
   Machicao VI, 2004, TRANSPLANTATION, V77, P84, DOI 10.1097/01.TP.0000095896.07048.BB
   Montano-Loza AJ, 2017, ALIMENT PHARM THER, V45, P485, DOI 10.1111/apt.13894
   Ni M, 2021, J MAGN RESON IMAGING, V53, P1080, DOI 10.1002/jmri.27391
   Park HJ, 2020, KOREAN J RADIOL, V21, P387, DOI 10.3348/kjr.2019.0752
   Patel PJ, 2020, CLIN GASTROENTEROL H, V18, P710, DOI 10.1016/j.cgh.2019.07.036
   Pissaia A, 2009, TRANSPL P, V41, P679, DOI 10.1016/j.transproceed.2008.12.014
   Poynard T, 2007, CLIN CHEM, V53, P1615, DOI 10.1373/clinchem.2007.085795
   R Foundation, 2021, R: A LANGUAGE AND ENVIRONMENT FOR STATISTICAL COMPUTING. VIENNA, V0, P0
   Rockey DC, 2009, HEPATOLOGY, V49, P1017, DOI 10.1002/hep.22742
   Roth KJ, 2015, CELL MOL GASTROENTER, V1, P589, DOI 10.1016/j.jcmgh.2015.09.005
   Sebastiani G, 2009, WORLD J GASTROENTERO, V15, P2190, DOI 10.3748/wjg.15.2190
   Selzner N, 2008, LIVER TRANSPLANT, V14, P1778, DOI 10.1002/lt.21598
   Siddiqui MS, 2021, CLIN GASTROENTEROL H, V19, P367, DOI 10.1016/j.cgh.2020.03.067
   Sourianarayanane A, 2017, EUR J GASTROEN HEPAT, V29, P481, DOI 10.1097/MEG.0000000000000820
   Tao R, 2010, LIVER TRANSPLANT, V16, P1288, DOI 10.1002/lt.22168
   van der Laan LJW, 2010, TRANSPL P, V42, P4573, DOI 10.1016/j.transproceed.2010.10.013
   Vinciguerra T, 2018, PEDIATR TRANSPLANT, V22, P0, DOI 10.1111/petr.13125
   Wang JC, 2020, BIOMARK RES, V8, P0, DOI 10.1186/s40364-020-00219-y
   Watt KDS, 2010, AM J TRANSPLANT, V10, P1420, DOI 10.1111/j.1600-6143.2010.03126.x
NR 47
TC 0
Z9 0
U1 0
U2 0
PU FRONTIERS MEDIA SA
PI LAUSANNE
PA AVENUE DU TRIBUNAL FEDERAL 34, LAUSANNE, CH-1015, SWITZERLAND
SN 0934-0874
EI 1432-2277
J9 TRANSPL INT
JI Transpl. Int.
PD SEP 1
PY 2023
VL 36
IS 
BP 
EP 
DI 10.3389/ti.2023.11149
PG 11
WC Surgery; Transplantation
SC Surgery; Transplantation
GA S0SI6
UT WOS:001068349700001
PM 37720416
DA 2024-03-01
ER

PT J
AU Tu, WT
   Zhou, TH
   Zhou, XX
   Ma, YQ
   Duan, SF
   Wang, Y
   Wang, X
   Liu, T
   Zhang, HX
   Feng, Y
   Huang, WJ
   Jiang, XA
   Xiao, Y
   Liu, SY
   Fan, L
AF Tu, Wenting
   Zhou, Taohu
   Zhou, Xiuxiu
   Ma, Yanqing
   Duan, Shaofeng
   Wang, Yun
   Wang, Xiang
   Liu, Tian
   Zhang, HanXiao
   Feng, Yan
   Huang, Wenjun
   Jiang, Xinang
   Xiao, Yi
   Liu, Shiyuan
   Fan, Li
TI Nomograms Using CT Morphological Features and Clinical Characteristics to Identify COPD in Patients with Lung Cancer: A Multicenter Study
SO INTERNATIONAL JOURNAL OF CHRONIC OBSTRUCTIVE PULMONARY DISEASE
LA English
DT Article
DE chronic obstructive pulmonary disease; lung cancer; computed tomography; chest imaging; nomogram
ID obstructive pulmonary-disease; radiomics signature; emphysema; risk; metaanalysis; association; validation; survival
AB Purpose: This study aimed to screen out computed tomography (CT) morphological features and clinical characteristics of patients with lung cancer to identify chronic obstructive pulmonary disease (COPD). Further, we aimed to develop and validate different diagnostic nomograms for predicting whether lung cancer is comorbid with COPD. Patients and Methods: This retrospective study examined data from 498 patients with lung cancer (280 with COPD, 218 without COPD; 349 in training cohort, 149 in validation cohort) from two centers. Five clinical characteristics and 20 CT morphological features were evaluated. Differences in all variables were assessed between COPD and non-COPD groups. Models were developed using multivariable logistic regression to identify COPD, including clinical, imaging, and combined nomograms. Receiver operating characteristic curves were used to evaluate and compare the performance of nomograms. Results: Age, sex, interface, bronchus cutoff sign, spine-like process, and spiculation sign were independent predictors of COPD in patients with lung cancer. In the training and validation cohorts, the clinical nomogram showed good performance to predict COPD in lung cancer patients (areas under the curves [AUCs] of 0.807 [95% CI, 0.761-0.854] and 0.753 [95% CI, 0.674-0.832]); while the imaging nomogram showed slightly better performance (AUCs of 0.814 [95% CI, 0.770-0.858] and 0.780 [95% CI, 0.705-0.856]). For the combined nomogram generated with clinical and imaging features, the performance was further improved (AUC=0.863 [95% CI, 0.824-0.903], 0.811 [95% CI, 0.742-0.880] in the training and validation cohort). At 60% risk threshold, there were more true negative predictions (48 vs 44) and higher accuracy (73.15% vs 71.14%) for the combined nomogram compared with the clinical nomogram in the validation cohort. Conclusion: The combined nomogram developed with clinical and imaging features outperformed clinical and imaging nomograms; this provides a convenient method to detect COPD in patients with lung cancer using one-stop CT scanning.
C1 [Tu, Wenting; Zhou, Taohu; Zhou, Xiuxiu; Wang, Yun; Wang, Xiang; Liu, Tian; Feng, Yan; Jiang, Xinang; Xiao, Yi; Liu, Shiyuan; Fan, Li] Naval Med Univ, Dept Radiol, Affiliated Hosp 2, Shanghai 200003, Peoples R China.
   [Zhou, Taohu; Huang, Wenjun] Weifang Med Univ, Sch Med Imaging, Weifang 261053, Shandong, Peoples R China.
   [Ma, Yanqing] Zhejiang Prov Peoples Hosp, Hangzhou Med Coll, Dept Radiol, Affiliated Peoples Hosp, Hangzhou 310000, Zhejiang, Peoples R China.
   [Duan, Shaofeng] GE Healthcare, Precis Hlth Inst, Shanghai 210000, Peoples R China.
   [Zhang, HanXiao] Xuzhou Med Univ, Sch Med Imaging, Xuzhou 221018, Jiangsu, Peoples R China.
   [Liu, Shiyuan; Fan, Li] Naval Med Univ, Affiliated Hosp 2, Dept Radiol, 415 Fengyang Rd, Shanghai 200003, Peoples R China.
C3 Naval Medical University; Shandong Second Medical University; Zhejiang Provincial People's Hospital; Hangzhou Medical College; General Electric; Xuzhou Medical University; Naval Medical University
RP Liu, SY; Fan, L (corresponding author), Naval Med Univ, Affiliated Hosp 2, Dept Radiol, 415 Fengyang Rd, Shanghai 200003, Peoples R China.
EM cjr.liushiyuan@vip.163.com; fanli0930@163.com
FU National Key Ramp;D Program of China [2022YFC2010002, 2022YFC2010000]; Shanghai Sailing Program [20YF1449000]; National Natural Science Foundation of China [81871321, 81930049, 82171926, 81871405]; Youth Fund of the National Natural Science Foundation of China [82202140, 82001812]; Pyramid Talent Project of Shanghai Changzheng Hospital; program of Science and Technology Commission of Shanghai Municipality [19411951300, 21DZ2202600]; Medical imaging database construction program of National Health Comission [YXFSC2022JJSJ002]; clinical Innovative Project of Shanghai Changzheng Hospital [2020YLCYJ-Y24]
CR Berg K, 2016, ARCH PATHOL LAB MED, V140, P1423, DOI 10.5858/arpa.2015-0455-RS
   Carr LL, 2018, CHEST, V153, P1326, DOI 10.1016/j.chest.2018.01.049
   Fan L, 2012, BRIT J RADIOL, V85, P897, DOI 10.1259/bjr/33150223
   Fan L, 2019, ACAD RADIOL, V26, P1253, DOI 10.1016/j.acra.2018.11.004
   Gao YH, 2016, RESPIROLOGY, V21, P269, DOI 10.1111/resp.12661
   Hou SF, 2012, PRACT RADIO, V28, P1015
   Huang YQ, 2021, AM J RESP CRIT CARE, V204, P817, DOI 10.1164/rccm.202011-4063OC
   Kondo R, 2011, EUR J CARDIO-THORAC, V40, P1439, DOI 10.1016/j.ejcts.2011.03.017
   Kotz D, 2014, NPJ PRIM CARE RESP M, V24, P0, DOI 10.1038/npjpcrm.2014.11
   Liang WH, 2015, J CLIN ONCOL, V33, P861, DOI 10.1200/JCO.2014.56.6661
   Liu AL, 2020, CANCER COMMUN, V40, P16, DOI 10.1002/cac2.12002
   Ma YQ, 2022, BMC CANCER, V22, P0, DOI 10.1186/s12885-022-10036-1
   Matsuoka S, 2005, RADIOLOGY, V235, P266, DOI 10.1148/radiol.2351040674
   McDonough JE, 2011, NEW ENGL J MED, V365, P1567, DOI 10.1056/NEJMoa1106955
   Mets OM, 2013, RESP RES, V14, P0, DOI 10.1186/1465-9921-14-59
   Rabe KF, 2017, LANCET, V389, P1931, DOI 10.1016/S0140-6736(17)31222-9
   Schwartz AG, 2016, CANCER EPIDEM BIOMAR, V25, P1341, DOI 10.1158/1055-9965.EPI-16-0176
   Shibazaki T, 2018, J THORAC DIS, V10, P909, DOI 10.21037/jtd.2018.01.57
   Shin B, 2017, LUNG CANCER, V104, P106, DOI 10.1016/j.lungcan.2016.12.009
   Siegel RL, 2018, CA-CANCER J CLIN, V68, P7, DOI 10.3322/caac.21442
   Smith BM, 2012, LUNG CANCER, V76, P61, DOI 10.1016/j.lungcan.2011.09.003
   Sung H, 2021, CA-CANCER J CLIN, V71, P209, DOI 10.3322/caac.21660
   Travis WD, 2015, J THORAC ONCOL, V10, P1240, DOI 10.1097/JTO.0000000000000663
   Tu WT, 2019, LUNG CANCER, V132, P28, DOI 10.1016/j.lungcan.2019.03.025
   Ungurean Ioana, 2010, PNEUMOLOGIA, V59, P144
   Wang C, 2018, LANCET, V391, P1706, DOI 10.1016/S0140-6736(18)30841-9
   Wang SD, 2018, J THORAC ONCOL, V13, P1338, DOI 10.1016/j.jtho.2018.05.037
   Wang ZL, 2013, CHINESE MED J-PEKING, V126, P154, DOI 10.3760/cma.j.issn.0366-6999.20121302
   Wang ZM, 2016, HUM MOL GENET, V25, P620, DOI 10.1093/hmg/ddv494
   Yang Y, 2017, RESP MED, V131, P158, DOI 10.1016/j.rmed.2017.08.018
NR 30
TC 0
Z9 0
U1 3
U2 3
PU DOVE MEDICAL PRESS LTD
PI ALBANY
PA PO BOX 300-008, ALBANY, AUCKLAND 0752, NEW ZEALAND
SN 1178-2005
EI 
J9 INT J CHRONIC OBSTR
JI Int. J. Chronic Obstr. Pulm. Dis.
PD JUN 15
PY 2023
VL 18
IS 
BP 1169
EP 1185
DI 10.2147/COPD.S405429
PG 17
WC Respiratory System
SC Respiratory System
GA J7RJ9
UT WOS:001011554300001
PM 37332841
DA 2024-03-01
ER

PT J
AU Liu, PM
   Feng, B
   Shi, JF
   Feng, HJ
   Hu, ZJ
   Chen, YH
   Zhang, JP
AF Liu, P. M.
   Feng, B.
   Shi, J. F.
   Feng, H. J.
   Hu, Z. J.
   Chen, Y. H.
   Zhang, J. P.
TI A deep-learning model using enhanced chest CT images to predict PD-L1 expression in non-small-cell lung cancer patients
SO CLINICAL RADIOLOGY
LA English
DT Article
ID chemotherapy; statistics
AB AIM: To develop a deep-learning model using contrast-enhanced chest computed tomography (CT) images to predict programmed death-ligand 1 (PD-L1) expression in patients with non-small-cell lung cancer (NSCLC).MATERIALS AND METHODS: Preoperative enhanced chest CT images and immunohistochemistry results for PD-L1 expression (<1% and >= 1% were defined as negative and positive, respectively) were collected retrospectively from 125 NSCLC patients to train and validate a deep-learning radiomics model (DLRM) for the prediction of PD-L1 expression in tumours. The DLRM was developed by combining the deep-learning signature (DLS) obtained from a convolutional neural network and clinicopathological factors. The indexes of the area under the curve (AUC), integrated discrimination improvement (IDI), and decision curve analysis (DCA) were used to evaluate the efficiency of the DLRM.RESULTS: DLS and tumour stage were identified as independent predictors of PD-L1 expression by the DLRM. The AUCs of the DLRM were 0.804 (95% confidence interval: 0.697 -0.911) and 0.804 (95% confidence interval: 0.679-0.929) in the training and validation cohorts, respectively. IDI analysis showed the DLRM had better diagnostic accuracy than DLS (0.0028 [p<0.05]) in the validation cohort. Additionally, DCA revealed that the DLRM had more net benefit than the DLS for clinical utility.CONCLUSION: The proposed DLRM using enhanced chest CT images could function as a noninvasive diagnostic tool to differentiate PD-L1 expression in NSCLC patients.(c) 2023 Published by Elsevier Ltd on behalf of The Royal College of Radiologists.
C1 [Liu, P. M.; Feng, H. J.; Zhang, J. P.] Shanxi Med Univ, Shanxi Bethune Hosp, Tongji Shanxi Hosp, Shanxi Acad Med Sci,Canc Ctr,Hosp 3, Taiyuan 030032, Peoples R China.
   [Liu, P. M.; Feng, H. J.; Zhang, J. P.] Huazhong Univ Sci & Technol, Tongji Hosp, Tongji Med Coll, Wuhan 430030, Peoples R China.
   [Feng, B.; Shi, J. F.; Hu, Z. J.; Chen, Y. H.] Guilin Univ Aerosp Technol, Sch Elect Informat & Automat, Guilin 541004, Guangxi, Peoples R China.
C3 Shanxi Medical University; Huazhong University of Science & Technology; Guilin University of Aerospace Technology
RP Zhang, JP (corresponding author), Shanxi Med Univ, Shanxi Bethune Hosp, Tongji Shanxi Hosp, Shanxi Acad Med Sci,Canc Ctr,Hosp 3, Taiyuan 030032, Peoples R China.
EM junpingzhang-118@163.com
FU National Nat-ural Science Foundation of China [81960324]; Natural Science Foundation of Guangxi Province [2021GXNSFAA 075037]
CR Ardila D, 2019, NAT MED, V25, P954, DOI 10.1038/s41591-019-0447-x
   Berenguer R, 2018, RADIOLOGY, V288, P407, DOI 10.1148/radiol.2018172361
   Bracci S, 2021, RADIOL MED, V126, P1425, DOI 10.1007/s11547-021-01399-9
   Ettinger DS, 2021, NCCN CLINICAL PRACTICE GUIDELINES IN ONCOLOGY ANTIEMESIS VERSUIB 1, V0, P0
   Evans M, 2020, PATHOL ONCOL RES, V26, P79, DOI 10.1007/s12253-018-0469-6
   Felip E, 2021, LANCET, V398, P1344, DOI 10.1016/S0140-6736(21)02098-5
   Feng B, 2023, CANCERS, V15, P0, DOI 10.3390/cancers15030892
   Feng B, 2022, FRONT ONCOL, V11, P0, DOI 10.3389/fonc.2021.802205
   Fernandes MG, 2021, RADIOTHER ONCOL, V165, P52, DOI 10.1016/j.radonc.2021.10.008
   Gandhi L, 2018, NEW ENGL J MED, V378, P2078, DOI 10.1056/NEJMoa1801005
   Jiang MM, 2020, ACAD RADIOL, V27, P171, DOI 10.1016/j.acra.2019.04.016
   Jiang ZK, 2021, J DIGIT IMAGING, V34, P1073, DOI 10.1007/s10278-021-00484-9
   Kim HM, 2022, INT J MED INFORM, V158, P0, DOI 10.1016/j.ijmedinf.2021.104667
   Mok TS, 2009, NEW ENGL J MED, V361, P947, DOI 10.1056/NEJMoa0810699
   Mok TSK, 2019, LANCET, V393, P1819, DOI 10.1016/S0140-6736(18)32409-7
   Muller M, 2021, COMPUT. METHODS PROGRAMS BIOMED. UPDATE, V1, P0, DOI 10.1016/J.CMPBUP.2021.100018
   Nirschl CJ, 2013, CLIN CANCER RES, V19, P4917, DOI 10.1158/1078-0432.CCR-12-1972
   Niu ST, 2021, IEEE J BIOMED HEALTH, V25, P3784, DOI 10.1109/JBHI.2021.3051470
   Paz-Ares L, 2018, NEW ENGL J MED, V379, P2040, DOI 10.1056/NEJMoa1810865
   Peters S, 2017, NEW ENGL J MED, V377, P829, DOI 10.1056/NEJMoa1704795
   Ramalingam SS, 2020, NEW ENGL J MED, V382, P41, DOI 10.1056/NEJMoa1913662
   Reck M, 2016, NEW ENGL J MED, V375, P1823, DOI 10.1056/NEJMoa1606774
   Selvaraju RR, 2020, INT J COMPUT VISION, V128, P336, DOI 10.1007/s11263-019-01228-7
   Siegel R, 2012, CA-CANCER J CLIN, V62, P10, DOI 10.3322/caac.20138
   Sun JM, 2016, J THORAC ONCOL, V11, P1003, DOI 10.1016/j.jtho.2016.04.007
   Sun ZQ, 2020, J X-RAY SCI TECHNOL, V28, P449, DOI 10.3233/XST-200642
   Torre LA, 2015, CA-CANCER J CLIN, V65, P87, DOI 10.3322/caac.21262
   Yoon J, 2020, THORAC CANCER, V11, P993, DOI 10.1111/1759-7714.13352
   Zhang MH, 2017, SCI REP-UK, V7, P0, DOI 10.1038/s41598-017-10925-7
   Zhao W, 2018, CANCER RES, V78, P6881, DOI 10.1158/0008-5472.CAN-18-0696
   Zhou CC, 2011, LANCET ONCOL, V12, P735, DOI 10.1016/S1470-2045(11)70184-X
NR 31
TC 0
Z9 0
U1 0
U2 0
PU W B SAUNDERS CO LTD
PI LONDON
PA 32 JAMESTOWN RD, LONDON NW1 7BY, ENGLAND
SN 0009-9260
EI 1365-229X
J9 CLIN RADIOL
JI Clin. Radiol.
PD OCT 15
PY 2023
VL 78
IS 10
BP e689
EP e697
DI 10.1016/j.crad.2023.05.010
EA AUG 2023
PG 9
WC Radiology, Nuclear Medicine & Medical Imaging
SC Radiology, Nuclear Medicine & Medical Imaging
GA T9DN4
UT WOS:001080917600001
PM 37460338
DA 2024-03-01
ER

PT J
AU Tan, HB
   Wang, Y
   Jiang, YL
   Li, HH
   You, T
   Fu, TT
   Peng, JH
   Tan, YX
   Lu, R
   Peng, BW
   Huang, WC
   Xiong, F
AF Tan, Huibin
   Wang, Ye
   Jiang, Yuanliang
   Li, Hanhan
   You, Tao
   Fu, Tingting
   Peng, Jiaheng
   Tan, Yuxi
   Lu, Ran
   Peng, Biwen
   Huang, Wencai
   Xiong, Fei
TI A study on the differential of solid lung adenocarcinoma and tuberculous granuloma nodules in CT images by Radiomics machine learning
SO SCIENTIFIC REPORTS
LA English
DT Article
ID receptor mutation status; features; texture; cancer; signature
AB To study the classification efficiency of using texture feature machine learning method in distinguishing solid lung adenocarcinoma (SADC) and tuberculous granulomatous nodules (TGN) that appear as solid nodules (SN) in non-enhanced CT images. 200 patients with SADC and TGN who underwent thoracic non-enhanced CT examination from January 2012 to October 2019 were included in the study, 490 texture eigenvalues of 6 categories were extracted from the lesions in the non-enhanced CT images of these patients for machine learning, the classification prediction model is established by using relatively the best classifier selected according to the fitting degree of learning curve in the process of machine learning, and the effectiveness of the model was tested and verified. The logistic regression model of clinical data (including demographic data and CT parameters and CT signs of solitary nodules) was used for comparison. The prediction model of clinical data was established by logistic regression, and the classifier was established by machine learning of radiologic texture features. The area under the curve was 0.82 and 0.65 for the prediction model based on clinical CT and only CT parameters and CT signs, and 0.870 based on Radiomics characteristics. The machine learning prediction model developed by us can improve the differentiation efficiency of SADC and TGN with SN, and provide appropriate support for treatment decisions.
C1 [Tan, Huibin; Wang, Ye; Jiang, Yuanliang; Li, Hanhan; You, Tao; Fu, Tingting; Lu, Ran; Huang, Wencai; Xiong, Fei] Gen Hosp Cent Theater Command PLA, Dept Radiol, Wuhan 430070, Hubei, Peoples R China.
   [Peng, Jiaheng] Hubei Univ, Sch Comp Sci & Informat Engn, Wuhan 430062, Hubei, Peoples R China.
   [Tan, Yuxi] Hubei Minzu Univ, Med Sch, Enshi 445000, Hubei, Peoples R China.
   [Peng, Biwen] Wuhan Univ, Sch Basic Med Sci, Wuhan 430060, Hubei, Peoples R China.
C3 Hubei University; Hubei Minzu University; Wuhan University
RP Huang, WC; Xiong, F (corresponding author), Gen Hosp Cent Theater Command PLA, Dept Radiol, Wuhan 430070, Hubei, Peoples R China.
EM dr_hwang@163.com; 4838524@qq.com
FU Hubei provincial science and technology major projects and key research and development projects [2020BCB059]
CR Chen WQ, 2016, CA-CANCER J CLIN, V66, P115, DOI 10.3322/caac.21338
   Chinese Medical Association, 2018, CHIN J TUBRE RESP DI, V40, P9, DOI 10.3760/cma.j.issn.1001-0939.2018.10.004
   Congpeng S, 2017, CT THEORY APPL, V26, P7, DOI 10.15953/j.1004-4140.2017.26.03.10335
   Coroller TP, 2015, RADIOTHER ONCOL, V114, P345, DOI 10.1016/j.radonc.2015.02.015
   Cunliffe AR, 2014, PHYS MED BIOL, V59, P5387, DOI 10.1088/0031-9155/59/18/5387
   Dennie C, 2016, QUANT IMAG MED SURG, V6, P6, DOI 10.3978/j.issn.2223-4292.2016.02.01
   Fang YHD, 2014, BIOMED RES INT, V2014, P0, DOI 10.1155/2014/248505
   Feng B, 2020, EUR J RADIOL, V128, P0, DOI 10.1016/j.ejrad.2020.109022
   Feng RM, 2019, CANCER COMMUN, V39, P0, DOI 10.1186/s40880-019-0368-6
   Fried DV, 2014, INT J RADIAT ONCOL, V90, P834, DOI 10.1016/j.ijrobp.2014.07.020
   Ganeshan B, 2013, RADIOLOGY, V266, P326, DOI 10.1148/radiol.12112428
   Gao JW, 2017, TRANSL LUNG CANCER R, V6, P68, DOI 10.21037/tlcr.2017.01.02
   Gao T, 2002, J PRACT RADIOL, V11, P18, DOI 10.3969/j.issn.1002-1671.2002.11.025
   Hunter LA, 2013, MED PHYS, V40, P0, DOI 10.1118/1.4829514
   Jia L, 2015, CHINESE J ONCOL, V37, P6, DOI 10.3760/cma.j.issn.0253-3766.2015.08.010
   Kaiming R, 2019, J CHIN CLIN MED IMAG, V8, P30, DOI 10.12117/jccmi.2019.08.007
   Lambin P, 2017, NAT REV CLIN ONCOL, V14, P749, DOI 10.1038/nrclinonc.2017.141
   Limkin EJ, 2017, ANN ONCOL, V28, P1191, DOI 10.1093/annonc/mdx034
   Liu Y, 2016, CLIN LUNG CANCER, V17, P441, DOI 10.1016/j.cllc.2016.02.001
   Liu Y, 2016, RADIOLOGY, V280, P271, DOI 10.1148/radiol.2016151455
   Matsumura Y, 2017, INTERACT CARDIOV TH, V25, P690, DOI 10.1093/icvts/ivx207
   McNitt-Gray MF, 2007, ACAD RADIOL, V14, P1464, DOI 10.1016/j.acra.2007.07.021
   Miller KD, 2019, CA CANCER J CLIN, V69, P7, DOI 10.1002/CAAC.20073.AVAILABLE
   Na Z, 2018, CHIN J MED IMAGING T, V34, P5, DOI 10.13929/i.1003-3289.201712040
   Patel VK, 2013, CHEST, V143, P840, DOI 10.1378/chest.12-1487
   Shchelochkov OA, 1993, GENEREVIEWS R, V0, P0
   Shuping C, 2016, J PRACT RADIOL, V11, P32, DOI 10.3969/j.issn.1002-1671.2016.11.036
   Tang X, 2023, TEXTURE INFORM RUN L, V0, PP1057, DOI 10.1109/83.725367
   Thawani R, 2018, LUNG CANCER, V115, P34, DOI 10.1016/j.lungcan.2017.10.015
   Ting L, 2017, CHIN J MED IMAGING T, V12, P33, DOI 10.13929/j.1003-3289.201709175
   Xiaopeng D, 2018, CT CHARACTERISTICS P, V0, P0
   Yang XG, 2018, LUNG CANCER, V125, P109, DOI 10.1016/j.lungcan.2018.09.013
   Zheng BH, 2018, BMC CANCER, V18, P0, DOI 10.1186/s12885-018-5024-z
   Zhifa J, 2019, CHIN J MED IMAGING T, V5, P35, DOI 10.13929/j.1003-3289.201810119
   Zhu XZ, 2018, EUR RADIOL, V28, P2772, DOI 10.1007/s00330-017-5221-1
NR 35
TC 1
Z9 1
U1 2
U2 4
PU NATURE PORTFOLIO
PI BERLIN
PA HEIDELBERGER PLATZ 3, BERLIN, 14197, GERMANY
SN 2045-2322
EI 
J9 SCI REP-UK
JI Sci Rep
PD APR 11
PY 2023
VL 13
IS 1
BP 
EP 
DI 10.1038/s41598-023-32979-6
PG 12
WC Multidisciplinary Sciences
SC Science & Technology - Other Topics
GA G5NV8
UT WOS:000989630700056
PM 37041262
DA 2024-03-01
ER

PT J
AU Tong, YH
   Chen, JY
   Sun, JJ
   Luo, TB
   Duan, SF
   Li, K
   Zhou, KF
   Zeng, J
   Lu, FX
AF Tong, Yahan
   Chen, Junyi
   Sun, Jingjing
   Luo, Taobo
   Duan, Shaofeng
   Li, Kai
   Zhou, Kefeng
   Zeng, Jian
   Lu, Fangxiao
TI A radiomics nomogram for predicting postoperative recurrence in esophageal squamous cell carcinoma
SO FRONTIERS IN ONCOLOGY
LA English
DT Article
DE esophageal squamous cell carcinoma/esophageal cancer; radiomics; tomography; X-Ray Computed; nomogram; recurrence
ID lymph-node metastasis; resection; cancer; pattern
AB PurposeTo establish and validate a radiomics nomogram for predicting recurrence of esophageal squamous cell carcinoma (ESCC) after esophagectomy with curative intent.Materials and methodsThe medical records of 155 patients who underwent surgical treatment for pathologically confirmed ESCC were collected. Patients were randomly divided into a training group (n=109) and a validation group (n=46) in a 7:3 ratio. Tumor regions are accurately segmented in computed tomography images of enrolled patients. Radiomic features were then extracted from the segmented tumors. We selected the features by Max-relevance and min-redundancy (mRMR) and least absolute shrinkage and selection operator (LASSO) methods. A radiomics signature was then built by logistic regression analysis. To improve predictive performance, a radiomics nomogram that incorporated the radiomics signature and independent clinical predictors was built. Model performance was evaluated by receiver operating characteristic (ROC) curve, calibration curve, and decision curve analyses (DCA).ResultsWe selected the five most relevant radiomics features to construct the radiomics signature. The radiomics model had general discrimination ability with an area under the ROC curve (AUC) of 0.79 in the training set that was verified by an AUC of 0.76 in the validation set. The radiomics nomogram consisted of the radiomics signature, and N stage showed excellent predictive performance in the training and validation sets with AUCs of 0.85 and 0.83, respectively. Furthermore, calibration curves and the DCA analysis demonstrated good fit and clinical utility of the radiomics nomogram.ConclusionWe successfully established and validated a prediction model that combined radiomics features and N stage, which can be used to predict four-year recurrence risk in patients with ESCC who undergo surgery.
C1 [Tong, Yahan; Sun, Jingjing; Li, Kai; Lu, Fangxiao] Zhejiang Canc Hosp, Dept Radiol, Hangzhou, Peoples R China.
   [Chen, Junyi] Chinese Peoples Liberat Army PLA, Med Sch, Beijing, Peoples R China.
   [Luo, Taobo; Zeng, Jian] Zhejiang Canc Hosp, Dept Thorac Surg, Hangzhou, Peoples R China.
   [Duan, Shaofeng] GE Healthcare, Precis Hlth Inst, Shanghai, Peoples R China.
   [Zhou, Kefeng] Zhejiang Chinese Med Univ, Affiliated Hosp 1, Dept Radiol, Hangzhou, Peoples R China.
C3 Zhejiang Cancer Hospital; Zhejiang Cancer Hospital; General Electric; Zhejiang Chinese Medical University
RP Lu, FX (corresponding author), Zhejiang Canc Hosp, Dept Radiol, Hangzhou, Peoples R China.; Zeng, J (corresponding author), Zhejiang Canc Hosp, Dept Thorac Surg, Hangzhou, Peoples R China.
EM 68640770@qq.com; lufx@zjcc.org.cn
FU This work was supported by Medical Health Science and Technology Project of Zhejiang Province (2021KY583, 2022KY654, 2022KY655), Key Laboratory of Prevention, Diagnosis and Therapy of Upper Gastrointestinal Cancer of Zhejiang Province (2022E10021), Natural [2021KY583, 2022KY654, 2022KY655]; Medical Health Science and Technology Project of Zhejiang Province [2022E10021]; Key Laboratory of Prevention, Diagnosis and Therapy of Upper Gastrointestinal Cancer of Zhejiang Province [LSY19H030001]; Natural Science Foundation of Zhejiang Province
CR Abate E, 2010, J AM COLL SURGEONS, V210, P428, DOI 10.1016/j.jamcollsurg.2010.01.006
   Bancewicz J, 2002, LANCET, V359, P1727
   Barbetta A, 2019, J THORAC CARDIOV SUR, V157, P1249, DOI 10.1016/j.jtcvs.2018.09.136
   Ganeshan B, 2012, CLIN RADIOL, V67, P157, DOI 10.1016/j.crad.2011.08.012
   Gillies RJ, 2016, RADIOLOGY, V278, P563, DOI 10.1148/radiol.2015151169
   Harada Kazuto, 2020, F1000RES, V9, P0, DOI 10.12688/f1000research.22926.1
   Hu PP, 2019, FUTURE ONCOL, V15, P727, DOI 10.2217/fon-2018-0398
   Huang KX, 2020, NEUROPSYCHOPHARMACOL, V45, P358, DOI 10.1038/s41386-019-0551-0
   Jayaprakasam VS, 2020, AM J ROENTGENOL, V215, P1072, DOI 10.2214/AJR.20.22791
   Jemal A, 2011, CA-CANCER J CLIN, V61, P134, DOI 10.3322/caac.20115
   Kumbasar B, 2002, EUR J RADIOL, V42, P170, DOI 10.1016/S0720-048X(02)00030-X
   Lambin P, 2017, NAT REV CLIN ONCOL, V14, P749, DOI 10.1038/nrclinonc.2017.141
   Liang WJ, 2019, CLIN CANCER RES, V25, P584, DOI 10.1158/1078-0432.CCR-18-1305
   Lu NA, 2021, COMPUT METH PROG BIO, V208, P0, DOI 10.1016/j.cmpb.2021.106287
   Luo HS, 2019, RADIAT ONCOL, V14, P0, DOI 10.1186/s13014-019-1278-0
   Mariette C, 2003, CANCER-AM CANCER SOC, V97, P1616, DOI 10.1002/cncr.11228
   Miyata H, 2011, ANN SURG ONCOL, V18, P3353, DOI 10.1245/s10434-011-1747-7
   Nakagawa S, 2004, J AM COLL SURGEONS, V198, P205, DOI 10.1016/j.jamcollsurg.2003.10.005
   Ou J, 2021, QUANT IMAG MED SURG, V11, P628, DOI 10.21037/qims-20-241
   Parry K, 2015, ANN SURG ONCOL, V22, PS1292, DOI 10.1245/s10434-015-4840-5
   Qiu QT, 2020, FRONT ONCOL, V10, P0, DOI 10.3389/fonc.2020.01398
   Rice TW, 2017, ANN CARDIOTHORAC SUR, V6, P119, DOI 10.21037/acs.2017.03.14
   Shen C, 2018, TRANSL ONCOL, V11, P815, DOI 10.1016/j.tranon.2018.04.005
   van Griethuysen JJM, 2017, CANCER RES, V77, PE104, DOI 10.1158/0008-5472.CAN-17-0339
   Wang WP, 2018, ANN TRANSL MED, V6, P0, DOI 10.21037/atm.2017.12.17
   Wu L, 2020, FRONT ONCOL, V9, P0, DOI 10.3389/fonc.2019.01548
   Wu SX, 2018, EBIOMEDICINE, V34, P76, DOI 10.1016/j.ebiom.2018.07.029
   Xie CY, 2021, CANCERS, V13, P0, DOI 10.3390/cancers13092145
   Xu Y, 2019, AM J ROENTGENOL, V213, P1213, DOI 10.2214/AJR.19.21490
   Yang ZN, 2019, J RADIAT RES, V60, P538, DOI 10.1093/jrr/rrz027
NR 30
TC 0
Z9 0
U1 2
U2 2
PU FRONTIERS MEDIA SA
PI LAUSANNE
PA AVENUE DU TRIBUNAL FEDERAL 34, LAUSANNE, CH-1015, SWITZERLAND
SN 2234-943X
EI 
J9 FRONT ONCOL
JI Front. Oncol.
PD OCT 12
PY 2023
VL 13
IS 
BP 
EP 
DI 10.3389/fonc.2023.1162238
PG 10
WC Oncology
SC Oncology
GA U8OE3
UT WOS:001087332400001
PM 37901318
DA 2024-03-01
ER

PT J
AU Chen, YY
   Qin, SY
   Zhao, WL
   Wang, QZ
   Liu, K
   Xin, PJ
   Yuan, HS
   Zhuang, HQ
   Lang, N
AF Chen, Yongye
   Qin, Siyuan
   Zhao, Weili
   Wang, Qizheng
   Liu, Ke
   Xin, Peijin
   Yuan, Huishu
   Zhuang, Hongqing
   Lang, Ning
TI MRI feature-based radiomics models to predict treatment outcome after stereotactic body radiotherapy for spinal metastases
SO INSIGHTS INTO IMAGING
LA English
DT Article
DE Spine; Neoplasm metastasis; MRI; Radiosurgery; Treatment outcome
ID prognostic-factors; radiosurgery; guidelines; consensus; selection; survival; criteria
AB ObjectiveThis study aimed to extract radiomics features from MRI using machine learning (ML) algorithms and integrate them with clinical features to build response prediction models for patients with spinal metastases undergoing stereotactic body radiotherapy (SBRT).MethodsPatients with spinal metastases who were treated using SBRT at our hospital between July 2018 and April 2023 were recruited. We assessed their response to treatment using the revised Response Evaluation Criteria in Solid Tumors (version 1.1). The lesions were categorized into progressive disease (PD) and non-PD groups. Radiomics features were extracted from T1-weighted image (T1WI), T2-weighted image (T2WI), and fat-suppression T2WI sequences. Feature selection involved intraclass correlation coefficients, minimal-redundancy-maximal-relevance, and least absolute shrinkage and selection operator methods. Thirteen ML algorithms were employed to construct the radiomics prediction models. Clinical, conventional imaging, and radiomics features were integrated to develop combined models. Model performance was evaluated using receiver operating characteristic (ROC) curve analysis, and the clinical value was assessed using decision curve analysis.ResultsWe included 194 patients with 142 (73.2%) lesions in the non-PD group and 52 (26.8%) in the PD group. Each region of interest generated 2264 features. The clinical model exhibited a moderate predictive value (area under the ROC curve, AUC = 0.733), while the radiomics models demonstrated better performance (AUC = 0.745-0.825). The combined model achieved the best performance (AUC = 0.828).ConclusionThe MRI-based radiomics models exhibited valuable predictive capability for treatment outcomes in patients with spinal metastases undergoing SBRT.Critical relevance statementRadiomics prediction models have the potential to contribute to clinical decision-making and improve the prognosis of patients with spinal metastases undergoing SBRT.Key points center dot Stereotactic body radiotherapy effectively delivers high doses of radiation to treat spinal metastases.center dot Accurate prediction of treatment outcomes has crucial clinical significance.center dot MRI-based radiomics models demonstrated good performance to predict treatment outcomes.Key points center dot Stereotactic body radiotherapy effectively delivers high doses of radiation to treat spinal metastases.center dot Accurate prediction of treatment outcomes has crucial clinical significance.center dot MRI-based radiomics models demonstrated good performance to predict treatment outcomes.Key points center dot Stereotactic body radiotherapy effectively delivers high doses of radiation to treat spinal metastases.center dot Accurate prediction of treatment outcomes has crucial clinical significance.center dot MRI-based radiomics models demonstrated good performance to predict treatment outcomes.
C1 [Chen, Yongye; Qin, Siyuan; Zhao, Weili; Wang, Qizheng; Liu, Ke; Xin, Peijin; Yuan, Huishu; Lang, Ning] Peking Univ Third Hosp, Dept Radiol, 49 North Garden Rd, Beijing 100191, Peoples R China.
   [Zhuang, Hongqing] Peking Univ Third Hosp, Dept Radiotherapy, 49 North Garden Rd, Beijing 100191, Peoples R China.
RP Lang, N (corresponding author), Peking Univ Third Hosp, Dept Radiol, 49 North Garden Rd, Beijing 100191, Peoples R China.
EM langning800129@126.com
FU National Natural Science Foundation of China [81971578, 81701648]; Key Clinical Projects of the Peking University Third Hospital [BYSY2018007]
CR Allemani C, 2018, LANCET, V391, P1023, DOI 10.1016/S0140-6736(17)33326-3
   Avanzo M, 2020, MED PHYS, V47, PE185, DOI 10.1002/mp.13678
   Bilsky MH, 2010, J NEUROSURG-SPINE, V13, P324, DOI 10.3171/2010.3.SPINE09459
   Chao ST, 2012, INT J RADIAT ONCOL, V82, P1738, DOI 10.1016/j.ijrobp.2011.02.019
   Coleman RE, 2020, NAT REV DIS PRIMERS, V6, P0, DOI 10.1038/s41572-020-00216-3
   Cox BW, 2012, INT J RADIAT ONCOL, V83, PE597, DOI 10.1016/j.ijrobp.2012.03.009
   Eisenhauer EA, 2009, EUR J CANCER, V45, P228, DOI 10.1016/j.ejca.2008.10.026
   Fisher CG, 2010, SPINE, V35, PE1221, DOI 10.1097/BRS.0b013e3181e16ae2
   Gillies RJ, 2016, RADIOLOGY, V278, P563, DOI 10.1148/radiol.2015151169
   Glicksman RM, 2020, JAMA ONCOL, V6, P567, DOI 10.1001/jamaoncol.2019.5351
   Husain ZA, 2017, J NEUROSURG-SPINE, V27, P295, DOI 10.3171/2017.1.SPINE16684
   Jabbari S, 2016, CANCER J, V22, P280, DOI 10.1097/PPO.0000000000000205
   Karcioglu O, 2018, AM J EMERG MED, V36, P707, DOI 10.1016/j.ajem.2018.01.008
   Kollar L, 2014, SEMIN ONCOL, V41, P776, DOI 10.1053/j.seminoncol.2014.09.022
   Kowalchuk RO, 2020, J NEURO-ONCOL, V148, P381, DOI 10.1007/s11060-020-03534-4
   Leger S, 2016, IMAGE BIOMARKER STANDARDISATION INITIATIVE" DEC, V0, P0, DOI DOI 10.1148/RADIOL.2020191145
   Luksanapruksa P, 2017, SPINE J, V17, P689, DOI 10.1016/j.spinee.2016.12.003
   Mayerhoefer ME, 2020, J NUCL MED, V61, P488, DOI 10.2967/jnumed.118.222893
   Park HJ, 2015, TECHNOL CANCER RES T, V14, P159, DOI 10.7785/tcrt.2012.500411
   Peng HC, 2005, IEEE T PATTERN ANAL, V27, P1226, DOI 10.1109/TPAMI.2005.159
   Prins FM, 2017, ANN PALLIAT MED, V6, PS147, DOI 10.21037/apm.2017.06.07
   Puvanesarajah V, 2015, J NEUROSURG-SPINE, V23, P620, DOI 10.3171/2015.2.SPINE14618
   Rasmussen CE, 2005, ADAPT COMPUT MACH LE, V0, P1
   Sahgal A, 2008, INT J RADIAT ONCOL, V71, P652, DOI 10.1016/j.ijrobp.2008.02.060
   Sahgal A, 2011, J NEUROSURG-SPINE, V14, P151, DOI 10.3171/2010.9.SPINE091005
   SOLBERG HE, 1978, CRC CR REV CL LAB SC, V9, P209, DOI 10.3109/10408367809150920
   Thibault I, 2015, LANCET ONCOL, V16, PE595, DOI 10.1016/S1470-2045(15)00166-7
   Tibshirani R, 1996, J ROY STAT SOC B, V58, P267, DOI 10.1111/j.2517-6161.1996.tb02080.x
   Tree AC, 2013, LANCET ONCOL, V14, PE28, DOI 10.1016/S1470-2045(12)70510-7
   Uribe CF, 2019, J NUCL MED, V60, P451, DOI 10.2967/jnumed.118.223495
   Wakabayashi K, 2021, SCI REP-UK, V11, P0, DOI 10.1038/s41598-021-92363-0
   Yamada Y, 2017, NEUROSURG FOCUS, V42, P0, DOI 10.3171/2016.9.FOCUS16369
   Zeng KL, 2021, NEUROSURGERY, V89, PS120, DOI 10.1093/neuros/nyaa583
   Zeng KL, 2021, J NEURO-ONCOL, V152, P173, DOI 10.1007/s11060-020-03691-6
NR 34
TC 0
Z9 0
U1 0
U2 0
PU SPRINGER WIEN
PI Vienna
PA Prinz-Eugen-Strasse 8-10, A-1040 Vienna, AUSTRIA
SN 1869-4101
EI 
J9 INSIGHTS IMAGING
JI Insights Imaging
PD OCT 10
PY 2023
VL 14
IS 1
BP 
EP 
DI 10.1186/s13244-023-01523-5
PG 11
WC Radiology, Nuclear Medicine & Medical Imaging
SC Radiology, Nuclear Medicine & Medical Imaging
GA U1PN9
UT WOS:001082593200003
PM 37817044
DA 2024-03-01
ER

PT J
AU Miranda, J
   Horvat, N
   Fonseca, GM
   Araujo, JDB
   Fernandes, MC
   Charbel, C
   Chakraborty, J
   Coelho, FF
   Nomura, CH
   Herman, P
AF Miranda, Joao
   Horvat, Natally
   Fonseca, Gilton Marques
   Araujo-Filho, Jose de Arimateia Batista
   Fernandes, Maria Clara
   Charbel, Charlotte
   Chakraborty, Jayasree
   Coelho, Fabricio Ferreira
   Nomura, Cesar Higa
   Herman, Paulo
TI Current status and future perspectives of radiomics in hepatocellular carcinoma
SO WORLD JOURNAL OF GASTROENTEROLOGY
LA English
DT Review
DE Radiomics; Hepatocellular carcinoma; Texture analysis; Radiology
ID preoperative prediction; microvascular invasion; texture analysis; enhanced-mri; features; recurrence; expression; nomogram; resistance; cancer
AB Given the frequent co-existence of an aggressive tumor and underlying chronic liver disease, the management of hepatocellular carcinoma (HCC) patients requires experienced multidisciplinary team discussion. Moreover, imaging plays a key role in the diagnosis, staging, restaging, and surveillance of HCC. Currently, imaging assessment of HCC entails the assessment of qualitative characteristics which are prone to inter-reader variability. Radiomics is an emerging field that extracts high-dimensional mineable quantitative features that cannot be assessed visually with the naked eye from medical imaging. The main potential applications of radiomic models in HCC are to predict histology, response to treatment, genetic signature, recurrence, and survival. Despite the encouraging results to date, there are challenges and limitations that need to be overcome before radiomics implementation in clinical practice. The purpose of this article is to review the main concepts and challenges pertaining to radiomics, and to review recent studies and potential applications of radiomics in HCC.
C1 [Miranda, Joao; Nomura, Cesar Higa] Univ Sao Paulo, Dept Radiol, BR-05403010 Sao Paulo, Brazil.
   [Horvat, Natally; Fernandes, Maria Clara; Charbel, Charlotte] Mem Sloan Kettering Canc Ctr, Dept Radiol, New York, NY 10065 USA.
   [Fonseca, Gilton Marques; Coelho, Fabricio Ferreira; Herman, Paulo] Univ Sao Paulo, Dept Gastroenterol, BR-05403000 Sao Paulo, Brazil.
   [Araujo-Filho, Jose de Arimateia Batista] Hosp Sirio Libanes, Dept Radiol, BR-01308050 Sao Paulo, Brazil.
   [Chakraborty, Jayasree] Mem Sloan Kettering Canc Ctr, Dept Surg, New York, NY 10065 USA.
   [Herman, Paulo] Univ Sao Paulo, Dept Gastroenterol, 255 Ave Dr Eneas Carvalho Aguiar, BR-05403000 Sao Paulo, Brazil.
C3 Universidade de Sao Paulo; Memorial Sloan Kettering Cancer Center; Universidade de Sao Paulo; Memorial Sloan Kettering Cancer Center; Universidade de Sao Paulo
RP Herman, P (corresponding author), Univ Sao Paulo, Dept Gastroenterol, 255 Ave Dr Eneas Carvalho Aguiar, BR-05403000 Sao Paulo, Brazil.
EM pherman@uol.com.br
FU NIH/NCI Cancer Center Support Grant [P30 CA008748]
CR Akai H, 2018, DIAGN INTERV IMAG, V99, P643, DOI 10.1016/j.diii.2018.05.008
   Bakr S, 2017, J MED IMAGING, V4, P0, DOI 10.1117/1.JMI.4.4.041303
   Bera K, 2022, NAT REV CLIN ONCOL, V19, P132, DOI 10.1038/s41571-021-00560-7
   Blanc-Durand P, 2018, ONCOTARGET, V9, P4549, DOI 10.18632/oncotarget.23423
   Brancato V, 2022, DIAGNOSTICS, V12, P0, DOI 10.3390/diagnostics12051085
   Cai W, 2019, SURG ONCOL, V28, P78, DOI 10.1016/j.suronc.2018.11.013
   Carbonell G, 2022, EUR RADIOL, V32, P2030, DOI 10.1007/s00330-021-08282-1
   Che F, 2022, WORLD J GASTROENTERO, V28, P1479, DOI 10.3748/wjg.v28.i14.1479
   Chen MY, 2021, LIVER CANCER, V10, P38, DOI 10.1159/000512028
   Chen SL, 2019, EUR RADIOL, V29, P4177, DOI 10.1007/s00330-018-5986-x
   Chen W, 2021, FRONT ONCOL, V11, P0, DOI 10.3389/fonc.2021.660509
   Chen YY, 2021, J HEPATOCELL CARCINO, V8, P795, DOI 10.2147/JHC.S313879
   Du M, 2014, BMC CANCER, V14, P0, DOI 10.1186/1471-2407-14-38
   Duan JH, 2022, FRONT ONCOL, V12, P0, DOI 10.3389/fonc.2022.881931
   Ezzoukhry Z, 2012, INT J CANCER, V131, P2961, DOI 10.1002/ijc.27604
   Fan YF, 2021, BMC MED IMAGING, V21, P0, DOI 10.1186/s12880-021-00633-0
   Feng ST, 2019, EUR RADIOL, V29, P4648, DOI 10.1007/s00330-018-5935-8
   Forner A, 2018, LANCET, V391, P1301, DOI 10.1016/S0140-6736(18)30010-2
   Forner A, 2012, LANCET, V379, P1245, DOI 10.1016/S0140-6736(11)61347-0
   Gao F, 2018, J PHYSIC CONFER SERI, V1053, P0
   Giger ML, 2018, J AM COLL RADIOL, V15, P512, DOI 10.1016/j.jacr.2017.12.028
   Gillies RJ, 2016, RADIOLOGY, V278, P563, DOI 10.1148/radiol.2015151169
   Guo DH, 2019, EUR J RADIOL, V117, P33, DOI 10.1016/j.ejrad.2019.05.010
   Haniff NSM, 2021, DIAGNOSTICS, V11, P0, DOI 10.3390/diagnostics11091573
   He XX, 2015, SCI REP-UK, V5, P0, DOI 10.1038/srep08705
   Hectors SJ, 2020, EUR RADIOL, V30, P3759, DOI 10.1007/s00330-020-06675-2
   Herman P, 2022, CLINICS, V77, P0, DOI 10.1016/j.clinsp.2022.100088
   Horvat N, 2022, ABDOM RADIOL, V47, P2972, DOI 10.1007/s00261-021-03359-3
   Horvat N, 2021, CLINICS, V76, P0, DOI 10.6061/clinics/2021/e2888
   Hu HT, 2020, RADIOL MED, V125, P697, DOI 10.1007/s11547-020-01174-2
   Hu MJ, 2021, CLIN RADIOL, V76, P0, DOI 10.1016/j.crad.2020.11.002
   Hu XM, 2022, CANCERS, V14, P0, DOI 10.3390/cancers14112575
   Hui TCH, 2018, CLIN RADIOL, V73, P0, DOI 10.1016/j.crad.2018.07.109
   Ibrahim A, 2021, CANCERS, V13, P0, DOI 10.3390/cancers13184638
   Ivanics T, 2021, TRANSPLANTATION, V105, P2435, DOI 10.1097/TP.0000000000003605
   Jemal A, 2011, CA-CANCER J CLIN, V61, P134, DOI 10.3322/caac.20115
   Ji GW, 2020, RADIOLOGY, V294, P568, DOI 10.1148/radiol.2020191470
   Pérez MJ, 2020, WORLD J GASTROENTERO, V26, P5617, DOI 10.3748/wjg.v26.i37.5617
   Kim J, 2018, AM J ROENTGENOL, V211, P1026, DOI 10.2214/AJR.18.19507
   Kim S, 2019, CLIN CANCER RES, V25, P3847, DOI 10.1158/1078-0432.CCR-18-2861
   Kiryu S, 2017, SCI REP-UK, V7, P0, DOI 10.1038/s41598-017-12688-7
   Kong CL, 2021, EUR RADIOL, V31, P7500, DOI 10.1007/s00330-021-07910-0
   Larue RTHM, 2017, BRIT J RADIOL, V90, P0, DOI 10.1259/bjr.20160665
   Lauwers GY, 2002, AM J SURG PATHOL, V26, P25, DOI 10.1097/00000478-200201000-00003
   Lewis S, 2019, ABDOM RADIOL, V44, P912, DOI 10.1007/s00261-019-01906-7
   Li XM, 2022, J CLIN TRANSL HEPATO, V10, P63, DOI 10.14218/JCTH.2021.00023
   Li Y, 2019, CLIN RADIOL, V74, P0, DOI 10.1016/j.crad.2019.06.024
   Liao HT, 2022, ANN SURG ONCOL, V29, P4552, DOI 10.1245/s10434-022-11505-4
   Liao HT, 2019, ANN SURG ONCOL, V26, P4537, DOI 10.1245/s10434-019-07815-9
   Liu XY, 2022, AM J ROENTGENOL, V219, P985, DOI 10.2214/AJR.22.27695
   Liu XY, 2021, EUR RADIOL, V31, P244, DOI 10.1007/s00330-020-07119-7
   Llovet JM, 1999, HEPATOLOGY, V29, P62, DOI 10.1002/hep.510290145
   Llovet JM, 2021, NAT REV DIS PRIMERS, V7, P0, DOI 10.1038/s41572-020-00240-3
   Lopes FDLM, 2016, ABCD-ARQ BRAS CIR DI, V29, P105, DOI 10.1590/0102-6720201600020010
   Luo YH, 2015, INT J CLIN EXP MED, V8, P10235
   Lv X, 2021, EUR J RADIOL, V144, P0, DOI 10.1016/j.ejrad.2021.109955
   Ma XH, 2019, EUR RADIOL, V29, P3595, DOI 10.1007/s00330-018-5985-y
   Ma YF, 2021, INT J MED SCI, V18, P1456, DOI 10.7150/ijms.51256
   Mantovani F, 2017, FEBS J, V284, P837, DOI 10.1111/febs.13948
   Mao B, 2020, EUR RADIOL, V30, P6924, DOI 10.1007/s00330-020-07056-5
   Mao YF, 2022, HEPATOBIL SURG NUTR, V11, P13, DOI 10.21037/hbsn-19-870
   Santos JMMM, 2020, ABDOM RADIOL, V45, P342, DOI 10.1007/s00261-019-02299-3
   Mittal S, 2013, J CLIN GASTROENTEROL, V47, PS2, DOI 10.1097/MCG.0b013e3182872f29
   Mokrane FZ, 2020, EUR RADIOL, V30, P558, DOI 10.1007/s00330-019-06347-w
   Negri FV, 2015, LIVER INT, V35, P2001, DOI 10.1111/liv.12778
   Nie P, 2021, ACAD RADIOL, V28, P799, DOI 10.1016/j.acra.2020.04.027
   Nie P, 2020, CANCER IMAGING, V20, P0, DOI 10.1186/s40644-020-00297-z
   Park S, 2023, ACTA RADIOL, V64, P907, DOI 10.1177/02841851221100318
   Perrin T, 2018, ABDOM RADIOL, V43, P3271, DOI 10.1007/s00261-018-1600-6
   Petukhova-Greenstein A, 2022, J VASC INTERV RADIOL, V33, P814, DOI 10.1016/j.jvir.2022.04.006
   Qiu QT, 2019, QUANT IMAG MED SURG, V9, P453, DOI 10.21037/qims.2019.03.02
   Rizzo Stefania, 2018, EUR RADIOL EXP, V2, P36, DOI 10.1186/s41747-018-0068-z
   Segal E, 2007, NAT BIOTECHNOL, V25, P675, DOI 10.1038/nbt1306
   Shan QY, 2019, CANCER IMAGING, V19, P0, DOI 10.1186/s40644-019-0197-5
   Shur JD, 2021, RADIOGRAPHICS, V41, P1717, DOI 10.1148/rg.2021210037
   Song WL, 2020, J MAGN RESON IMAGING, V52, P461, DOI 10.1002/jmri.26977
   Sun YJ, 2020, J MAGN RESON IMAGING, V52, P1083, DOI 10.1002/jmri.27143
   Suzuki K, 2017, RADIOL PHYS TECHNOL, V10, P257, DOI 10.1007/s12194-017-0406-5
   Thawani R, 2018, LUNG CANCER, V115, P34, DOI 10.1016/j.lungcan.2017.10.015
   Tian YC, 2021, DIAGNOSTICS, V11, P0, DOI 10.3390/diagnostics11101875
   UEDA K, 1988, ACTA PAEDIATRICA JAPONICA, V30, P163
   van Timmeren JE, 2020, INSIGHTS IMAGING, V11, P0, DOI 10.1186/s13244-020-00887-2
   Venook AP, 2010, ONCOLOGIST, V15, P5, DOI 10.1634/theoncologist.2010-S4-05
   Villanueva A, 2019, NEW ENGL J MED, V380, P1450, DOI 10.1056/NEJMra1713263
   Wagner MW, 2021, NEURORADIOLOGY, V63, P1957, DOI 10.1007/s00234-021-02813-9
   Wang HQ, 2019, EUR J RADIOL, V117, P164, DOI 10.1016/j.ejrad.2019.06.016
   Wang XH, 2022, COMPUT BIOL MED, V141, P0, DOI 10.1016/j.compbiomed.2021.105058
   Wu CY, 2022, FRONT ONCOL, V12, P0, DOI 10.3389/fonc.2022.943942
   Wu HZ, 2019, METHOD INFORM MED, V58, P42, DOI 10.1055/s-0039-1688758
   Wu JJ, 2019, BMC MED IMAGING, V19, P0, DOI 10.1186/s12880-019-0321-9
   Wu MH, 2019, EUR RADIOL, V29, P2802, DOI 10.1007/s00330-018-5787-2
   Xia W, 2018, PHYS MED BIOL, V63, P0, DOI 10.1088/1361-6560/aaa609
   Xu X, 2019, J HEPATOL, V70, P1133, DOI 10.1016/j.jhep.2019.02.023
   Yang F, 2021, FRONT ONCOL, V11, P0, DOI 10.3389/fonc.2021.672126
   Yang L, 2019, LIVER CANCER, V8, P373, DOI 10.1159/000494099
   Ye Z, 2019, CHINESE J CANCER RES, V31, P806, DOI 10.21147/j.issn.1000-9604.2019.05.10
   Yuan GS, 2021, FRONT IMMUNOL, V11, P0, DOI 10.3389/fimmu.2020.613946
   Zhang HP, 2022, DIAGNOSTICS, V12, P0, DOI 10.3390/diagnostics12051043
   Zhang J, 2019, TRANSL CANCER RES, V8, P130, DOI 10.21037/tcr.2019.01.14
   Zhao Y, 2021, J MAGN RESON IMAGING, V53, P1066, DOI 10.1002/jmri.27424
   Zheng BH, 2018, BMC CANCER, V18, P0, DOI 10.1186/s12885-018-5024-z
   Zheng J, 2017, J AM COLL SURGEONS, V225, P778, DOI 10.1016/j.jamcollsurg.2017.09.003
   Zhong X, 2022, ABDOM RADIOL, V47, P2071, DOI 10.1007/s00261-022-03496-3
   Zhou W, 2017, J MAGN RESON IMAGING, V45, P1476, DOI 10.1002/jmri.25454
   Zhou Y, 2017, ABDOM RADIOL, V42, P1695, DOI 10.1007/s00261-017-1072-0
   Zhu WS, 2020, WORLD J GASTROENTERO, V26, P1208, DOI 10.3748/wjg.v26.i11.1208
   Zhuo JY, 2020, J CANCER, V11, P5069, DOI 10.7150/jca.44697
NR 108
TC 3
Z9 4
U1 7
U2 15
PU BAISHIDENG PUBLISHING GROUP INC
PI PLEASANTON
PA 7041 Koll Center Parkway, Suite 160, PLEASANTON, CA, UNITED STATES
SN 1007-9327
EI 2219-2840
J9 WORLD J GASTROENTERO
JI World J. Gastroenterol.
PD JAN 7
PY 2023
VL 29
IS 1
BP 43
EP 60
DI 10.3748/wjg.v29.i1.43
PG 18
WC Gastroenterology & Hepatology
SC Gastroenterology & Hepatology
GA 8F3CK
UT WOS:000919543600003
PM 36683711
DA 2024-03-01
ER

PT J
AU Onozato, Y
   Iwata, T
   Uematsu, Y
   Shimizu, D
   Yamamoto, T
   Matsui, Y
   Ogawa, K
   Kuyama, J
   Sakairi, Y
   Kawakami, E
   Iizasa, T
   Yoshino, I
AF Onozato, Yuki
   Iwata, Takekazu
   Uematsu, Yasufumi
   Shimizu, Daiki
   Yamamoto, Takayoshi
   Matsui, Yukiko
   Ogawa, Kazuyuki
   Kuyama, Junpei
   Sakairi, Yuichi
   Kawakami, Eiryo
   Iizasa, Toshihiko
   Yoshino, Ichiro
TI Predicting pathological highly invasive lung cancer from preoperative [<SUP>18</SUP>F]FDG PET/CT with multiple machine learning models
SO EUROPEAN JOURNAL OF NUCLEAR MEDICINE AND MOLECULAR IMAGING
LA English
DT Article; Early Access
DE Positron emission tomography; computed tomography; Lung cancer; Radiomics; Surgery; Machine learning
ID stereotactic body radiotherapy; section computed-tomography; tnm classification; limited resection; margin distance; 8th edition; stage-i; recurrence; multicenter; lobectomy
AB Purpose The efficacy of sublobar resection of primary lung cancer have been proven in recent years. However, sublobar resection for highly invasive lung cancer increases local recurrence. We developed and validated multiple machine learning models predicting pathological invasiveness of lung cancer based on preoperative [F-18]fluorodeoxyglucose (FDG) positron emission tomography (PET) and computed tomography (CT) radiomic features. Methods Overall, 873 patients who underwent lobectomy or segmentectomy for primary lung cancer were enrolled. Radiomics features were extracted from preoperative PET/CT images with the PyRadiomics package. Seven machine learning models and an ensemble of all models (ENS) were evaluated after 100 iterations. In addition, the probability of highly invasive lung cancer was calculated in a nested cross-validation to assess the calibration plot and clinical usefulness and to compare to consolidation tumour ratio (CTR) on CT images, one of the generally used diagnostic criteria. Results In the training set, when PET and CT features were combined, all models achieved an area under the curve (AUC) of >= 0.880. In the test set, ENS showed the highest mean AUC of 0.880 and smallest standard deviation of 0.0165, and when the cutoff was 0.5, accuracy of 0.804, F1 of 0.851, precision of 0.821, and recall of 0.885. In the nested cross-validation, the AUC of 0.882 (95% CI: 0.860-0.905) showed a high discriminative ability, and the calibration plot indicated consistency with a Brier score of 0.131. A decision curve analysis showed that the ENS was valid with a threshold probability ranging from 3 to 98%. Accuracy showed an improvement of more than 8% over the CTR. Conclusion The machine learning model based on preoperative [F-18]FDG PET/CT images was able to predict pathological highly invasive lung cancer with high discriminative ability and stability. The calibration plot showed good consistency, suggesting its usefulness in quantitative risk assessment.
C1 [Onozato, Yuki; Iwata, Takekazu; Uematsu, Yasufumi; Shimizu, Daiki; Yamamoto, Takayoshi; Matsui, Yukiko; Iizasa, Toshihiko] Chiba Canc Ctr, Div Thorac Surg, Chuo Ku, 666-2 Nitona Cho, Chiba 2608717, Japan.
   [Ogawa, Kazuyuki; Kuyama, Junpei] Chiba Canc Ctr, Div Nucl Med, Chuo Ku, 666-2 Nitona Cho, Chiba 2608717, Japan.
   [Sakairi, Yuichi; Yoshino, Ichiro] Chiba Univ, Dept Gen Thorac Surg, Grad Sch Med, Chiba, Japan.
   [Kawakami, Eiryo] Chiba Univ, Dept Artificial Intelligence Med, Grad Sch Med, Chiba, Japan.
C3 Chiba Cancer Center; Chiba Cancer Center; Chiba University; Chiba University
RP Onozato, Y (corresponding author), Chiba Canc Ctr, Div Thorac Surg, Chuo Ku, 666-2 Nitona Cho, Chiba 2608717, Japan.
EM yukionozato1004@gmail.com
CR Unknown -, 2008, ONCOLOGY ISSUES, V0, P0, DOI DOI 10.1080/10463356.2008.11883733
   Unknown -, 2022, NATIONAL COMPREHENSIVE CANCER NETWORK CLINICAL PRACTICE GUIDELINES IN ONCOLOGY (NCCN GUIDELINES) . MYELODYSPLASTIC SYNDROMES . VERSION 2., V0, P0
   Aokage K, 2017, J THORAC ONCOL, V12, P1403, DOI 10.1016/j.jtho.2017.06.003
   Arik SO, 2021, AAAI CONF ARTIF INTE, V35, P6679
   Beichel RR, 2016, MED PHYS, V43, P2948, DOI 10.1118/1.4948679
   Castiglioni I, 2019, EUR J NUCL MED MOL I, V46, P2673, DOI 10.1007/s00259-019-04414-4
   Chardin D, 2020, J IMMUNOTHER CANCER, V8, P0, DOI 10.1136/jitc-2020-000645
   Christodoulou E, 2019, J CLIN EPIDEMIOL, V110, P12, DOI 10.1016/j.jclinepi.2019.02.004
   Degenhardt F, 2019, BRIEF BIOINFORM, V20, P492, DOI 10.1093/bib/bbx124
   Fitzmaurice C, 2018, J CLIN ONCOL, V36, P0, DOI 10.1200/JCO.2018.36.15_suppl.1568
   Ginsberg Robert J, 1995, ANNALS OF THORACIC SURGERY, V60, P615, DOI 10.1016/0003-4975(95)00537-U
   Goldstraw P, 2016, J THORAC ONCOL, V11, P39, DOI 10.1016/j.jtho.2015.09.009
   Kawakami T, 2009, VIRCHOWS ARCH, V454, P61, DOI 10.1007/s00428-008-0695-5
   Ke GL, 2017, ADV NEUR IN, V30, P0
   Kim H, 2020, RADIOLOGY, V296, P216, DOI 10.1148/radiol.2020192764
   Koike T, 2013, J THORAC CARDIOV SUR, V146, P372, DOI 10.1016/j.jtcvs.2013.02.057
   Koike T, 2012, ANN THORAC SURG, V93, P1788, DOI 10.1016/j.athoracsur.2012.02.093
   Kursa MB, 2010, J STAT SOFTW, V36, P1, DOI 10.18637/jss.v036.i11
   Leijenaar RTH, 2015, SCI REP-UK, V5, P0, DOI 10.1038/srep11075
   Li CJ, 2021, AM J ROENTGENOL, V217, P1433, DOI 10.2214/AJR.21.25814
   Masai K, 2017, J THORAC ONCOL, V12, P1788, DOI 10.1016/j.jtho.2017.08.015
   Mohiuddin K, 2014, J THORAC CARDIOV SUR, V147, P1169, DOI 10.1016/j.jtcvs.2013.11.056
   Onishi H, 2020, J RADIAT RES, V61, P426, DOI 10.1093/jrr/rraa015
   Onozato Y, 2021, SCI REP-UK, V11, P0, DOI 10.1038/s41598-021-93002-4
   Raman V, 2019, J THORAC ONCOL, V14, P2143, DOI 10.1016/j.jtho.2019.09.005
   Reuzé S, 2018, INT J RADIAT ONCOL, V102, P1117, DOI 10.1016/j.ijrobp.2018.05.022
   Saji H, 2022, LANCET, V399, P1607, DOI 10.1016/S0140-6736(21)02333-3
   Sawabata N, 2004, ANN THORAC SURG, V77, P415, DOI 10.1016/S0003-4975(03)01511-X
   Shwartz-Ziv R, 2022, INFORM FUSION, V81, P84, DOI 10.1016/j.inffus.2021.11.011
   Suzuki K, 2002, ANN THORAC SURG, V74, P1635, DOI 10.1016/S0003-4975(02)03895-X
   Suzuki K, 2017, J CLIN ONCOL, V35, P0
   Suzuki K, 2011, J THORAC ONCOL, V6, P751, DOI 10.1097/JTO.0b013e31821038ab
   Tsurugai Y, 2016, LUNG CANCER, V92, P47, DOI 10.1016/j.lungcan.2015.12.003
   Vickers AJ, 2006, MED DECIS MAKING, V26, P565, DOI 10.1177/0272989X06295361
   Weksler B, 2012, ANN THORAC SURG, V94, P889, DOI 10.1016/j.athoracsur.2012.01.015
   Ye Q, 2021, BRIEF BIOINFORM, V22, P0, DOI 10.1093/bib/bbab068
   Yoshida Y, 2017, GEN THORAC CARDIOVAS, V65, P273, DOI 10.1007/s11748-017-0747-3
   Zhang FX, 2021, EUR J NUCL MED MOL I, V48, P3250, DOI 10.1007/s00259-021-05260-z
   Zhang JY, 2020, EUR J NUCL MED MOL I, V47, P1137, DOI 10.1007/s00259-019-04592-1
   Zhou Y, 2021, EUR J NUCL MED MOL I, V48, P2904, DOI 10.1007/s00259-021-05220-7
   Zhou ZH, 2012, ENSEMBLE METHODS: FOUNDATIONS AND ALGORITHMS, V0, P0
   Zhu L, 2014, MICCAI WORKSH INT ME, V0, P0
NR 42
TC 9
Z9 9
U1 4
U2 10
PU SPRINGER
PI NEW YORK
PA ONE NEW YORK PLAZA, SUITE 4600, NEW YORK, NY, UNITED STATES
SN 1619-7070
EI 1619-7089
J9 EUR J NUCL MED MOL I
JI Eur. J. Nucl. Med. Mol. Imaging
PD 2023 FEB
PY 2023
VL 50
IS 3
BP 715
EP 726
DI 10.1007/s00259-022-06038-7
EA NOV 2022
PG 12
WC Radiology, Nuclear Medicine & Medical Imaging
SC Radiology, Nuclear Medicine & Medical Imaging
GA 8D5DE
UT WOS:000884713300001
PM 36385219
DA 2024-03-01
ER

PT J
AU van der Hulst, HJ
   Jansen, RW
   Vens, C
   Bos, P
   Schats, W
   de Jong, MC
   Martens, RM
   Bodalal, Z
   Beets-Tan, RGH
   van den Brekel, MWM
   de Graaf, P
   Castelijns, JA
AF van der Hulst, Hedda J.
   Jansen, Robin W.
   Vens, Conchita
   Bos, Paula
   Schats, Winnie
   de Jong, Marcus C.
   Martens, Roland M.
   Bodalal, Zuhir
   Beets-Tan, Regina G. H.
   van den Brekel, Michiel W. M.
   de Graaf, Pim
   Castelijns, Jonas A.
TI The Prediction of Biological Features Using Magnetic Resonance Imaging in Head and Neck Squamous Cell Carcinoma: A Systematic Review and Meta-Analysis
SO CANCERS
LA English
DT Review
DE HNSCC; radiogenomics; MRI; HPV status; Ki-67 proliferation marker; HIF-1 alpha; DWI; DCE
ID growth-factor receptor; contrast-enhanced-mri; apparent diffusion-coefficient; human-papillomavirus status; tumor-stroma ratio; nasopharyngeal carcinoma; weighted mri; histopathological parameters; microvessel density; virus status
AB Magnetic resonance imaging (MRI) is an indispensable, routine technique that provides morphological and functional imaging sequences. MRI can potentially capture tumor biology and allow for longitudinal evaluation of head and neck squamous cell carcinoma (HNSCC). This systematic review and meta-analysis evaluates the ability of MRI to predict tumor biology in primary HNSCC. Studies were screened, selected, and assessed for quality using appropriate tools according to the PRISMA criteria. Fifty-eight articles were analyzed, examining the relationship between (functional) MRI parameters and biological features and genetics. Most studies focused on HPV status associations, revealing that HPV-positive tumors consistently exhibited lower ADC(mean) (SMD: 0.82; p < 0.001) and ADC(minimum) (SMD: 0.56; p < 0.001) values. On average, lower ADC(mean) values are associated with high Ki-67 levels, linking this diffusion restriction to high cellularity. Several perfusion parameters of the vascular compartment were significantly associated with HIF-1 alpha. Analysis of other biological factors (VEGF, EGFR, tumor cell count, p53, and MVD) yielded inconclusive results. Larger datasets with homogenous acquisition are required to develop and test radiomic-based prediction models capable of capturing different aspects of the underlying tumor biology. Overall, our study shows that rapid and non-invasive characterization of tumor biology via MRI is feasible and could enhance clinical outcome predictions and personalized patient management for HNSCC.
C1 [van der Hulst, Hedda J.; Bodalal, Zuhir; Beets-Tan, Regina G. H.; Castelijns, Jonas A.] Netherlands Canc Inst, Dept Radiol, NL-1066 CX Amsterdam, Netherlands.
   [van der Hulst, Hedda J.; Bodalal, Zuhir; Beets-Tan, Regina G. H.] Univ Maastricht, GROW Sch Oncol & Dev Biol, NL-6211 LK Maastricht, Netherlands.
   [Jansen, Robin W.; Vens, Conchita; van den Brekel, Michiel W. M.] Vrije Univ Amsterdam, Amsterdam UMC Locat, Dept Otolaryngol & Head & Neck Surg, NL-1081 HZ Amsterdam, Netherlands.
   [Jansen, Robin W.; de Jong, Marcus C.; Martens, Roland M.; de Graaf, Pim] Vrije Univ Amsterdam, Amsterdam UMC Locat, Dept Radiol & Nucl Med, NL-1081 HZ Amsterdam, Netherlands.
   [Jansen, Robin W.; de Jong, Marcus C.; Martens, Roland M.; de Graaf, Pim] Canc Ctr Amsterdam, Imaging & Biomarkers, NL-1081 HV Amsterdam, Netherlands.
   [Vens, Conchita] Univ Glasgow, Sch Canc Sci, Glasgow G61 1QH, Scotland.
   [Bos, Paula] Netherlands Canc Inst, Dept Radiat Oncol, NL-1066 CX Amsterdam, Netherlands.
   [Schats, Winnie] Netherlands Canc Inst, Sci Informat Serv, NL-1066 CX Amsterdam, Netherlands.
   [Beets-Tan, Regina G. H.] Univ Southern Denmark, Dept Reg Hlth Res, DK-5230 Odense, Denmark.
   [van den Brekel, Michiel W. M.] Netherlands Canc Inst, Dept Head & Neck Oncol & Surg, NL-1066 CX Amsterdam, Netherlands.
   [van den Brekel, Michiel W. M.] Univ Amsterdam, Amsterdam UMC Locat, Dept Otolaryngol & Head & Neck Surg, NL-1081 HZ Amsterdam, Netherlands.
C3 Netherlands Cancer Institute; Maastricht University; Vrije Universiteit Amsterdam; Vrije Universiteit Amsterdam; Vrije Universiteit Amsterdam; University of Amsterdam; University of Glasgow; Netherlands Cancer Institute; Netherlands Cancer Institute; University of Southern Denmark; Netherlands Cancer Institute; University of Amsterdam
RP van der Hulst, HJ (corresponding author), Netherlands Canc Inst, Dept Radiol, NL-1066 CX Amsterdam, Netherlands.; van der Hulst, HJ (corresponding author), Univ Maastricht, GROW Sch Oncol & Dev Biol, NL-6211 LK Maastricht, Netherlands.
EM h.vd.hulst@nki.nl
CR Ahn Y, 2021, NEURORADIOLOGY, V63, P1345, DOI 10.1007/s00234-021-02751-6
   Andor N, 2016, NAT MED, V22, P105, DOI 10.1038/nm.3984
   Balduzzi S, 2019, EVID-BASED MENT HEAL, V22, P153, DOI 10.1136/ebmental-2019-300117
   Bammer R, 2003, EUR J RADIOL, V45, P169, DOI 10.1016/S0720-048X(02)00303-0
   Becker M, 2014, BRIT J RADIOL, V87, P0, DOI 10.1259/bjr.20130677
   Boot PA, 2023, ORAL ONCOL, V137, P0, DOI 10.1016/j.oraloncology.2023.106307
   Bos P, 2022, PHYS MEDICA, V101, P36, DOI 10.1016/j.ejmp.2022.07.004
   Bos P, 2021, HEAD NECK-J SCI SPEC, V43, P485, DOI 10.1002/hed.26505
   Canning M, 2019, FRONT CELL DEV BIOL, V7, P0, DOI 10.3389/fcell.2019.00052
   Cantu G, 2023, ACTA OTORHINOLARYNGO, V43, P85, DOI 10.14639/0392-100X-N2222
   Chan Michael W, 2016, ORL J OTORHINOLARYNGOL RELAT SPEC, V78, P344, DOI 10.1159/000458446
   Chen TC, 2015, ORAL ONCOL, V51, P1004, DOI 10.1016/j.oraloncology.2015.08.011
   Chen Y, 2023, HELIYON, V9, P0, DOI 10.1016/j.heliyon.2023.e14822
   Choi JW, 2017, CLIN RADIOL, V72, P482, DOI 10.1016/j.crad.2017.01.019
   Choi YS, 2016, AM J ROENTGENOL, V206, P408, DOI 10.2214/AJR.15.14713
   Clasen K, 2020, STRAHLENTHER ONKOL, V196, P542, DOI 10.1007/s00066-020-01606-y
   Dang M, 2015, AM J NEURORADIOL, V36, P166, DOI 10.3174/ajnr.A4110
   de Perrot T, 2017, AM J NEURORADIOL, V38, P2153, DOI 10.3174/ajnr.A5370
   Donaldson SB, 2011, INT J RADIAT ONCOL, V81, P1176, DOI 10.1016/j.ijrobp.2010.09.039
   Driessen JP, 2016, HEAD NECK-J SCI SPEC, V38, PE613, DOI 10.1002/hed.24051
   Duffy MJ, 2022, SEMIN CANCER BIOL, V79, P58, DOI 10.1016/j.semcancer.2020.07.005
   Faraone Stephen V, 2008, P T, V33, P700
   Fischer CA, 2011, HEAD NECK-J SCI SPEC, V33, P267, DOI 10.1002/hed.21440
   Freihat O, 2021, ORAL ONCOL, V116, P0, DOI 10.1016/j.oraloncology.2021.105239
   Galati L, 2022, TUMOUR VIRUS RES, V14, P0, DOI 10.1016/j.tvr.2022.200245
   Gao Y, 2021, HEAD NECK-J SCI SPEC, V43, P3730, DOI 10.1002/hed.26867
   Gaustad JV, 2020, CANCERS, V12, P0, DOI 10.3390/cancers12071979
   Giannitto C, 2020, NEOPLASMA, V67, P1437, DOI 10.4149/neo_2020_200310N249
   Han M, 2018, CLIN RADIOL, V73, P0, DOI 10.1016/j.crad.2018.04.005
   Herbst RS, 2004, INT J RADIAT ONCOL, V59, P21, DOI 10.1016/j.ijrobp.2003.11.041
   Heukelom J, 2013, BMC CANCER, V13, P0, DOI 10.1186/1471-2407-13-84
   Hu Y, 2018, CLIN OTOLARYNGOL, V43, P425, DOI 10.1111/coa.12982
   Huang WY, 2021, RADIOTHER ONCOL, V164, P146, DOI 10.1016/j.radonc.2021.09.016
   Jansen Robin W, 2018, ONCOTARGET, V9, P20134, DOI 10.18632/oncotarget.24893
   Karabay N, 2022, TURK J MED SCI, V52, P1950, DOI 10.55730/1300-0144.5543
   Kawaguchi M, 2020, J CLIN IMAG SCI, V10, P0, DOI 10.25259/JCIS_116_2020
   Knegjens JL, 2011, HEAD NECK-J SCI SPEC, V33, P375, DOI 10.1002/hed.21459
   Konouchi H, 2003, ORAL ONCOL, V39, P290, DOI 10.1016/S1368-8375(02)00119-7
   Kut C, 2007, BRIT J CANCER, V97, P978, DOI 10.1038/sj.bjc.6603923
   Kyzas PA, 2005, J CANCER RES CLIN, V131, P624, DOI 10.1007/s00432-005-0003-6
   Lambin P, 2017, NAT REV CLIN ONCOL, V14, P749, DOI 10.1038/nrclinonc.2017.141
   Leemans CR, 2018, NAT REV CANCER, V18, P269, DOI 10.1038/nrc.2018.11
   Lenoir V, 2022, AM J NEURORADIOL, V43, P905, DOI 10.3174/ajnr.A7521
   Li J, 2019, PATHOL RES PRACT, V215, P644, DOI 10.1016/j.prp.2018.12.022
   Li Q, 2023, QUANT IMAG MED SURG, V13, P4103, DOI 10.21037/qims-22-819
   Liu L, 2021, ANN PALLIAT MED, V10, P2238, DOI 10.21037/apm-21-303
   Luo DH, 2018, STAT METHODS MED RES, V27, P1785, DOI 10.1177/0962280216669183
   Marten RM, 2019, EUR J RADIOL, V113, P39, DOI 10.1016/j.ejrad.2019.01.031
   Maruyama H, 2014, CANCER SCI, V105, P409, DOI 10.1111/cas.12369
   Marzi S, 2022, APPL SCI-BASEL, V12, P0, DOI 10.3390/app12147244
   Mendelsohn J, 2002, J CLIN ONCOL, V20, P1S, DOI 10.1200/JCO.2002.07.121
   Meneghetti AR, 2022, SCI REP-UK, V12, P0, DOI 10.1038/s41598-022-21159-7
   Meyer HJ, 2019, CONTRAST MEDIA MOL I, V0, P0, DOI DOI 10.1155/2019/5081909
   Meyer HJ, 2019, MOL IMAGING BIOL, V21, P740, DOI 10.1007/s11307-018-1283-y
   Meyer HJ, 2018, MAGN RESON IMAGING, V54, P214, DOI 10.1016/j.mri.2018.07.013
   Meyer HJ, 2021, CANCER IMAGING, V21, P0, DOI 10.1186/s40644-021-00429-z
   Meyer HJ, 2019, EUR J RADIOL, V120, P0, DOI 10.1016/j.ejrad.2019.108669
   Meyer HJ, 2019, MEDICINE, V98, P0, DOI 10.1097/MD.0000000000015520
   Mohamed KM, 2004, EXP MOL PATHOL, V76, P143, DOI 10.1016/j.yexmp.2003.10.005
   Nakahira M, 2014, EUR ARCH OTO-RHINO-L, V271, P1219, DOI 10.1007/s00405-013-2641-7
   Newbold K, 2009, INT J RADIAT ONCOL, V74, P29, DOI 10.1016/j.ijrobp.2008.07.039
   Nishida N, 2006, VASC HEALTH RISK MAN, V2, P213, DOI 10.2147/vhrm.2006.2.3.213
   Ouzzani M, 2016, SYST REV-LONDON, V5, P0, DOI 10.1186/s13643-016-0384-4
   Page MJ, 2021, INT J SURG, V88, P0, DOI 10.1016/j.ijsu.2021.105906
   Park AY, 2023, BREAST CANCER RES, V25, P0, DOI 10.1186/s13058-023-01668-7
   Park YM, 2022, HEAD NECK-J SCI SPEC, V44, P897, DOI 10.1002/hed.26979
   Payabvash S, 2019, NEURORADIOL J, V32, P232, DOI 10.1177/1971400919849808
   Piludu F, 2021, J CLIN MED, V10, P0, DOI 10.3390/jcm10173865
   Pitolli C, 2019, INT J MOL SCI, V20, P0, DOI 10.3390/ijms20246241
   Prigge ES, 2017, INT J CANCER, V140, P1186, DOI 10.1002/ijc.30516
   Pugh CW, 2003, NAT MED, V9, P677, DOI 10.1038/nm0603-677
   Rahimi S, 2020, J CLIN PATHOL, V73, P624, DOI 10.1136/jclinpath-2020-206686
   Rasmussen JH, 2020, BRIT J CANCER, V123, P46, DOI 10.1038/s41416-020-0876-9
   Ravanelli M, 2018, AM J NEURORADIOL, V39, P1878, DOI 10.3174/ajnr.A5792
   Rehmani HS, 2020, ANN TRANSL MED, V8, P0, DOI 10.21037/atm.2020.04.07
   Samolyk-Kogaczewska N, 2020, CANCERS, V12, P0, DOI 10.3390/cancers12020511
   Schache AG, 2011, CLIN CANCER RES, V17, P6262, DOI 10.1158/1078-0432.CCR-11-0388
   Scholzen T, 2000, J CELL PHYSIOL, V182, P311, DOI 10.1002/(SICI)1097-4652(200003)182:3<311::AID-JCP1>3.0.CO;2-9
   Schouten CS, 2015, AM J NEURORADIOL, V36, P763, DOI 10.3174/ajnr.A4271
   Shi JD, 2023, STAT METHODS MED RES, V32, P1338, DOI 10.1177/09622802231172043
   Shi JD, 2020, ARXIV, V0, P0
   Shima T, 2023, ORAL RADIOL, V39, P661, DOI 10.1007/s11282-023-00682-x
   Sohn B, 2021, LARYNGOSCOPE, V131, PE851, DOI 10.1002/lary.28889
   Sourbron SP, 2011, MAGN RESON MED, V66, P735, DOI 10.1002/mrm.22861
   Sriyook A, 2021, CLIN IMAG, V72, P1, DOI 10.1016/j.clinimag.2020.10.047
   Stransky N, 2011, SCIENCE, V333, P1157, DOI 10.1126/science.1208130
   Suh CH, 2020, SCI REP-UK, V10, P0, DOI 10.1038/s41598-020-74479-x
   Surov Alexey, 2018, ONCOTARGET, V9, P23599, DOI 10.18632/oncotarget.25284
   Surov Alexey, 2018, ONCOTARGET, V9, P21070, DOI 10.18632/oncotarget.24920
   Surov A, 2017, ONCOTARGET, V8, P75434, DOI 10.18632/oncotarget.20406
   Surov A, 2017, TRANSL ONCOL, V10, P17, DOI 10.1016/j.tranon.2016.10.001
   Surov A, 2016, ORAL ONCOL, V58, P14, DOI 10.1016/j.oraloncology.2016.04.009
   Swartz JE, 2018, ORAL ONCOL, V77, P9, DOI 10.1016/j.oraloncology.2017.12.001
   Tekiki N, 2021, ONCOL LETT, V22, P0, DOI 10.3892/ol.2021.13039
   Tse GM, 2010, OTOLARYNG HEAD NECK, V143, P795, DOI 10.1016/j.otohns.2010.08.028
   Unetsubo T, 2009, ORAL ONCOL, V45, P621, DOI 10.1016/j.oraloncology.2008.09.003
   van der Heijden M, 2020, FRONT ONCOL, V9, P0, DOI 10.3389/fonc.2019.01470
   Vandecaveye V, 2010, EUR RADIOL, V20, P1703, DOI 10.1007/s00330-010-1734-6
   Vidiri A, 2019, EUR J RADIOL, V119, P0, DOI 10.1016/j.ejrad.2019.08.009
   Voldborg BR, 1997, ANN ONCOL, V8, P1197, DOI 10.1023/A:1008209720526
   Wan X, 2014, BMC MED RES METHODOL, V14, P0, DOI 10.1186/1471-2288-14-135
   Westra William H, 2012, HEAD NECK PATHOL, V6 Suppl 1, PS48, DOI 10.1007/s12105-012-0371-6
   Whiting PF, 2011, ANN INTERN MED, V155, P529, DOI 10.7326/0003-4819-155-8-201110180-00009
   Wong KH, 2016, J NUCL MED, V57, P1843, DOI 10.2967/jnumed.116.174433
   Wu WX, 2021, QUANT IMAG MED SURG, V11, P1394, DOI 10.21037/qims-20-349
   Wu YN, 2023, B-ENT, V19, P69, DOI 10.5152/B-ENT.2023.22915
   Xie Q, 2019, ACAD RADIOL, V26, P179, DOI 10.1016/j.acra.2018.04.015
   Zhang F, 2020, THER ADV MED ONCOL, V12, P0, DOI 10.1177/1758835920971416
NR 108
TC 0
Z9 0
U1 2
U2 2
PU MDPI
PI BASEL
PA ST ALBAN-ANLAGE 66, CH-4052 BASEL, SWITZERLAND
SN 
EI 2072-6694
J9 CANCERS
JI Cancers
PD OCT 15
PY 2023
VL 15
IS 20
BP 
EP 
DI 10.3390/cancers15205077
PG 25
WC Oncology
SC Oncology
GA X4OC3
UT WOS:001098251100001
PM 37894447
DA 2024-03-01
ER

PT J
AU Zhang, Y
   Wang, ZX
   Zhang, Z
   Liu, JZ
   Feng, Y
   Wee, L
   Dekker, A
   Chen, QS
   Traverso, A
AF Zhang, Ye
   Wang, Zhixiang
   Zhang, Zhen
   Liu, Junzhuo
   Feng, Ying
   Wee, Leonard
   Dekker, Andre
   Chen, Qiaosong
   Traverso, Alberto
TI GAN-based one dimensional medical data augmentation
SO SOFT COMPUTING
LA English
DT Article; Early Access
DE Generative adversarial networks; SMOTE; Medical data augmentation; Deep learning; Artificial intelligence
AB With the continuous development of human life and society, the medical field is constantly improving. However, modern medicine still faces many limitations, including challenging and previously unsolvable problems. In these cases, artificial intelligence (AI) can provide solutions. The research and application of generative adversarial networks (GAN) are a clear example. While most researchers focus on image augmentation, there are few one-dimensional data augmentation examples. The radiomics feature extracted from RT and CT images is one-dimensional data. As far as we know, we are the first to apply the WGAN-GP algorithm to generate radiomics data in the medical field. In this paper, we input a portion of the original real data samples into the model. The model learns the distribution of the input data samples and generates synthetic data samples with similar distribution to the original real data, which can solve the problem of obtaining annotated medical data samples. We have conducted experiments on the public dataset Heart Disease Cleveland and the private dataset. Compared with the traditional method of Synthetic Minority Oversampling Technique (SMOTE) and common GAN for data augmentation, our method has significantly improved the AUC and SEN values under different data proportions. At the same time, our method has also shown varying levels of improvement in ACC and SPE values. This demonstrates that our method is effective and feasible.
C1 [Zhang, Ye; Liu, Junzhuo; Chen, Qiaosong] Chongqing Univ Posts & Telecommun, Key Lab Data Engn & Visual Comp, Chongqing 400065, Peoples R China.
   [Wang, Zhixiang; Zhang, Zhen; Wee, Leonard; Dekker, Andre; Traverso, Alberto] Maastricht Univ, GROW Sch Oncol, Dept Radiat Oncol Maastro, Med Ctr, Maastricht, Netherlands.
   [Feng, Ying] Capital Med Univ, Beijing Friendship Hosp, Dept Ultrasound, Beijing, Peoples R China.
C3 Chongqing University of Posts & Telecommunications; Maastricht University; Capital Medical University
RP Chen, QS (corresponding author), Chongqing Univ Posts & Telecommun, Key Lab Data Engn & Visual Comp, Chongqing 400065, Peoples R China.; Traverso, A (corresponding author), Maastricht Univ, GROW Sch Oncol, Dept Radiat Oncol Maastro, Med Ctr, Maastricht, Netherlands.
EM chenqs@cqupt.edu.cn; alberto.traverso@maastro.nl
CR Arjovsky M, 2017, P INT C LEARN REPR I, V0, P0
   Arjovsky M, 2017, PR MACH LEARN RES, V70, P0
   Barua S, 2014, IEEE T KNOWL DATA EN, V26, P405, DOI 10.1109/TKDE.2012.232
   Bhagat V, 2019, 2019 FIFTH INTERNATIONAL CONFERENCE ON IMAGE INFORMATION PROCESSING (ICIIP 2019), V0, PP574, DOI 10.1109/ICIIP47207.2019.8985892
   Bhandari A, 2021, ABDOM RADIOL, V46, P2052, DOI 10.1007/s00261-020-02832-9
   Chawla NV, 2002, J ARTIF INTELL RES, V16, P321, DOI 10.1613/jair.953
   Chen YX, 2020, AIPR 2020: 2020 3RD INTERNATIONAL CONFERENCE ON ARTIFICIAL INTELLIGENCE AND PATTERN RECOGNITION, V0, PP115, DOI 10.1145/3430199.3430217
   Cui S, 2017, 2017 2 IEEE INT C CO, V0, P0
   Das B, 2015, IEEE T KNOWL DATA EN, V27, P222, DOI 10.1109/TKDE.2014.2324567
   Deng J, 2009, PROC CVPR IEEE, V0, PP248, DOI 10.1109/CVPRW.2009.5206848
   DETRANO R, 1984, CIRCULATION, V69, P541, DOI 10.1161/01.CIR.69.3.541
   Douzas G, 2018, INFORM SCIENCES, V465, P1, DOI 10.1016/j.ins.2018.06.056
   Feng Q, 2020, CURR ALZHEIMER RES, V17, P297, DOI 10.2174/1567205017666200303105016
   Gillies DB, 2016, CONTRIBUTIONS THEORY, VIV, P47
   Goodfellow IJ, 2014, ADV NEURAL INFORM PR, V0, PP2672, DOI 10.48550/ARXIV.1406.2661
   Gulrajani I, 2017, ADV NEUR IN, V30, P0
   Jiaxing Chang, 2021, ISAIMS 2021: PROCEEDINGS OF THE 2ND INTERNATIONAL SYMPOSIUM ON ARTIFICIAL INTELLIGENCE FOR MEDICINE SCIENCES, V0, PP426, DOI 10.1145/3500931.3501003
   Jin DK, 2018, LECT NOTES COMPUT SC, V11071, P732, DOI 10.1007/978-3-030-00934-2_81
   Kanayama T, 2019, LECT NOTES COMPUT SC, V11768, P530, DOI 10.1007/978-3-030-32254-0_59
   Lan TJ, 2020, IEEE ENG MED BIO, V0, PP308, DOI 10.1109/EMBC44109.2020.9176733
   Li GZ, 2022, BRAIN, V145, P1151, DOI 10.1093/brain/awab340
   Lin TY, 2014, LECT NOTES COMPUT SC, V8693, P740, DOI 10.1007/978-3-319-10602-1_48
   Longadge R, 2013, ARXIV, V0, P0
   Marateb HR, 2015, J RES MED SCI, V20, P214
   Munia MS, 2020, IEEE INT CONF HEALT, V0, PP369, DOI 10.1109/ICHI48887.2020.9374315
   Qin ZW, 2020, COMPUT METH PROG BIO, V195, P0, DOI 10.1016/j.cmpb.2020.105568
   Rashid H, 2019, IEEE ENG MED BIO, V0, PP916, DOI 10.1109/embc.2019.8857905
   Shen ZR, 2023, MED IMAGE ANAL, V84, P0, DOI 10.1016/j.media.2022.102708
   Srivastav D, 2021, 2021 11TH INTERNATIONAL CONFERENCE ON CLOUD COMPUTING, V0, P433, DOI 10.1109/Confluence51648.2021.9377062
   Tyagi S, 2022, COMPUT BIOL MED, V147, P0, DOI 10.1016/j.compbiomed.2022.105781
   Uzunova H, 2019, LECT NOTES COMPUT SC, V11769, P112, DOI 10.1007/978-3-030-32226-7_13
   van der Maaten L, 2008, J MACH LEARN RES, V9, P2579
   Wang X, 2022, OXIDATIVE MED. CELL. LONGEV., V0, P0
   Wasikowski M, 2010, IEEE T KNOWL DATA EN, V22, P1388, DOI 10.1109/TKDE.2009.187
   Yifan Yang, 2021, BIC 2021: PROCEEDINGS OF THE 2021 INTERNATIONAL CONFERENCE ON BIOINFORMATICS AND INTELLIGENT COMPUTING, V0, PP151, DOI 10.1145/3448748.3448773
   Zhang Z, 2022, INT J RADIAT ONCOL, V0, P0
NR 36
TC 3
Z9 3
U1 10
U2 16
PU SPRINGER
PI NEW YORK
PA ONE NEW YORK PLAZA, SUITE 4600, NEW YORK, NY, UNITED STATES
SN 1432-7643
EI 1433-7479
J9 SOFT COMPUT
JI Soft Comput.
PD 2023 AUG
PY 2023
VL 27
IS 15
BP 10481
EP 10491
DI 10.1007/s00500-023-08345-z
EA MAY 2023
PG 11
WC Computer Science, Artificial Intelligence; Computer Science, Interdisciplinary Applications
SC Computer Science
GA J9CG6
UT WOS:000999177200005
DA 2024-03-01
ER

PT J
AU Kawazoe, Y
   Shiinoki, T
   Fujimoto, K
   Yuasa, Y
   Hirano, T
   Matsunaga, K
   Tanaka, H
AF Kawazoe, Yusuke
   Shiinoki, Takehiro
   Fujimoto, Koya
   Yuasa, Yuki
   Hirano, Tsunahiko
   Matsunaga, Kazuto
   Tanaka, Hidekazu
TI Investigation of the combination of intratumoral and peritumoral radiomic signatures for predicting epidermal growth factor receptor mutation in lung adenocarcinoma
SO JOURNAL OF APPLIED CLINICAL MEDICAL PHYSICS
LA English
DT Article; Early Access
DE EGFR mutation; machine learning; radiomic feature
ID egfr; features
AB Purpose: We investigated optimal peritumoral size and constructed predictive models for epidermal growth factor receptor (EGFR) mutation. Methods: A total of 164 patients with lung adenocarcinoma were retrospectively analyzed. Radiomic signatures for the intratumoral region and combinations of intratumoral and peritumoral regions (3, 5, and 7 mm) from computed tomography images were extracted using analysis of variance and least absolute shrinkage. The optimal peritumoral region was determined by radiomics score (rad-score). Intratumoral radiomic signatures with clinical features (IRS) were used to construct predictive models for EGFR mutation. Combinations of intratumoral and 3, 5, or 7 mm-peritumoral signatures with clinical features (IPRS3, IPRS5, and IPRS7, respectively) were also used to construct predictive models. Support vector machine (SVM), logistic regression (LR), and LightGBM models with five-fold cross-validation were constructed, and the receiver operating characteristics were evaluated. Area under the curve (AUC) of the training and test cohorts values were calculated. Brier scores (BS) and decision curve analysis (DCA) were used to evaluate the predictive models. Results: The AUC values of the SVM, LR, and LightGBM models derived from IRS were 0.783 (95% confidence interval: 0.602-0.956), 0.789 (0.654-0.927), and 0.735 (0.613-0.958) for training, and 0.791 (0.641-0.920), 0.781 (0.538-0.930), and 0.734 (0.538-0.930) for test cohort, respectively. Rad-score confirmed that the 3 mm-peritumoral size was optimal (IPRS3), and AUCs values of SVM, LR, and lightGBM models derived from IPRS3 were 0.831 (0.666-0.984), 0.804 (0.622-0.908), and 0.769 (0.628-0.921) for training and 0.765 (0.644-0.921), 0.783 (0.583-0.921), and 0.796 (0.583-0.949) for test cohort, respectively. The BS and DCA of the LR and LightGBM models derived from IPRS3 were better than those from IRS. Conclusion: Accordingly, the combination of intratumoral and 3 mm-peritumoral radiomic signatures may be helpful for predicting EGFR mutations.
C1 [Kawazoe, Yusuke; Shiinoki, Takehiro; Fujimoto, Koya; Yuasa, Yuki; Tanaka, Hidekazu] Yamaguchi Univ, Grad Sch Med, Dept Radiat Oncol, Ube, Japan.
   [Hirano, Tsunahiko; Matsunaga, Kazuto] Yamaguchi Univ, Grad Sch Med, Dept Resp Med & Infect Dis, Ube, Japan.
   [Shiinoki, Takehiro] Yamaguchi Univ, Grad Sch Med, Dept Radiat Oncol, 1-1-1 Minamikogushi, Ube, Yamaguchi 7558505, Japan.
C3 Yamaguchi University; Yamaguchi University; Yamaguchi University
RP Shiinoki, T (corresponding author), Yamaguchi Univ, Grad Sch Med, Dept Radiat Oncol, 1-1-1 Minamikogushi, Ube, Yamaguchi 7558505, Japan.
EM shiinoki@yamaguchi-u.ac.jp
FU Japan Society for the Promotion of Science (JSPS) KAKENHI [22K07667]; Takeda Science Foundation
CR Choe J, 2021, EUR J RADIOL, V139, P0, DOI 10.1016/j.ejrad.2021.109710
   Gao J, 2021, FRONT ONCOL, V11, P0, DOI 10.3389/fonc.2021.632130
   Gu DS, 2019, EUR RADIOL, V29, P6880, DOI 10.1007/s00330-019-06176-x
   Hong D, 2020, FRONT ONCOL, V10, P0, DOI 10.3389/fonc.2020.00028
   Jänne PA, 2005, J CLIN ONCOL, V23, P3227, DOI 10.1200/JCO.2005.09.985
   Ji GW, 2020, RADIOLOGY, V294, P568, DOI 10.1148/radiol.2020191470
   Kriegs M, 2015, RADIOTHER ONCOL, V115, P120, DOI 10.1016/j.radonc.2015.02.018
   Lambin P, 2012, EUR J CANCER, V48, P441, DOI 10.1016/j.ejca.2011.11.036
   Li S, 2020, MED PHYS, V47, P3458, DOI 10.1002/mp.14238
   Li S, 2019, MED PHYS, V46, P4545, DOI 10.1002/mp.13747
   Liao GQ, 2022, LUNG CANCER, V163, P87, DOI 10.1016/j.lungcan.2021.11.017
   Liu QF, 2020, TRANSL LUNG CANCER R, V9, P549, DOI 10.21037/tlcr.2020.04.17
   Liu YF, 2022, CANCER CONTROL, V29, P0, DOI 10.1177/10732748221092926
   Mackin D, 2015, INVEST RADIOL, V50, P757, DOI 10.1097/RLI.0000000000000180
   Mei DD, 2018, CANCER IMAGING, V18, P0, DOI 10.1186/s40644-018-0184-2
   Mitsudomi T, 2007, CANCER SCI, V98, P1817, DOI 10.1111/j.1349-7006.2007.00607.x
   Mitsudomi T, 2010, LANCET ONCOL, V11, P121, DOI 10.1016/S1470-2045(09)70364-X
   Morgado J, 2021, APPL SCI-BASEL, V11, P0, DOI 10.3390/app11073273
   Park H, 2019, RADIOLOGY, V293, P15, DOI 10.1148/radiol.2019190173
   Pérez-Morales J, 2020, SCI REP-UK, V10, P0, DOI 10.1038/s41598-020-67378-8
   Reiazi R, 2021, COMPUT BIOL MED, V133, P0, DOI 10.1016/j.compbiomed.2021.104400
   Rizzo S, 2016, EUR RADIOL, V26, P32, DOI 10.1007/s00330-015-3814-0
   Shiinoki T, 2022, BIOMED PHYS ENG EXPR, V8, P0, DOI 10.1088/2057-1976/ac4d43
   Takehana K, 2022, SCI REP-UK, V12, P0, DOI 10.1038/s41598-022-14400-w
   Tixier F, 2011, J NUCL MED, V52, P369, DOI 10.2967/jnumed.110.082404
   van Griethuysen JJM, 2017, CANCER RES, V77, PE104, DOI 10.1158/0008-5472.CAN-17-0339
   Velarde E, 2013, SCI REP-UK, V3, P0, DOI 10.1038/srep01332
   Wang S, 2019, EUR RESPIR J, V53, P0, DOI 10.1183/13993003.00986-2018
   Xiong ZR, 2022, PLOS ONE, V17, P0, DOI 10.1371/journal.pone.0266470
   Yamazaki M, 2022, BRIT J RADIOL, V95, P0, DOI 10.1259/bjr.20220374
   Zhang BC, 2020, FRONT MOL BIOSCI, V7, P0, DOI 10.3389/fmolb.2020.00157
   Zhang GJ, 2021, AM J CANCER RES, V11, P546
   Zhao W, 2020, FRONT ONCOL, V9, P0, DOI 10.3389/fonc.2019.01485
   Zhuo YY, 2020, TRANSL ONCOL, V13, P0, DOI 10.1016/j.tranon.2020.100820
   Zwanenburg A, 2019, SCI REP-UK, V9, P0, DOI 10.1038/s41598-018-36938-4
NR 35
TC 1
Z9 1
U1 1
U2 2
PU WILEY
PI HOBOKEN
PA 111 RIVER ST, HOBOKEN 07030-5774, NJ USA
SN 1526-9914
EI 
J9 J APPL CLIN MED PHYS
JI J. Appl. Clin. Med. Phys
PD 2023 JUN
PY 2023
VL 24
IS 6
BP 
EP 
DI 10.1002/acm2.13980
EA APR 2023
PG 11
WC Radiology, Nuclear Medicine & Medical Imaging
SC Radiology, Nuclear Medicine & Medical Imaging
GA I4KL3
UT WOS:000961314300001
PM 37002910
DA 2024-03-01
ER

PT J
AU Chicco, D
   Shiradkar, R
AF Chicco, Davide
   Shiradkar, Rakesh
TI Ten quick tips for computational analysis of medical images
SO PLOS COMPUTATIONAL BIOLOGY
LA English
DT Article
ID reduction techniques; performance; dimensionality; challenges; prediction; radiomics; curve; gene; area
AB Medical imaging is a great asset for modern medicine, since it allows physicians to spatially interrogate a disease site, resulting in precise intervention for diagnosis and treatment, and to observe particular aspect of patients' conditions that otherwise would not be noticeable. Computational analysis of medical images, moreover, can allow the discovery of disease patterns and correlations among cohorts of patients with the same disease, thus suggesting common causes or providing useful information for better therapies and cures. Machine learning and deep learning applied to medical images, in particular, have produced new, unprecedented results that can pave the way to advanced frontiers of medical discoveries. While computational analysis of medical images has become easier, however, the possibility to make mistakes or generate inflated or misleading results has become easier, too, hindering reproducibility and deployment. In this article, we provide ten quick tips to perform computational analysis of medical images avoiding common mistakes and pitfalls that we noticed in multiple studies in the past. We believe our ten guidelines, if taken into practice, can help the computational-medical imaging community to perform better scientific research that eventually can have a positive impact on the lives of patients worldwide.
C1 [Chicco, Davide] Univ Toronto, Inst Hlth Policy Management & Evaluat, Toronto, ON, Canada.
   [Shiradkar, Rakesh] Emory Univ, Dept Biomed Engn, Atlanta, GA USA.
C3 University of Toronto; Emory University
RP Chicco, D (corresponding author), Univ Toronto, Inst Hlth Policy Management & Evaluat, Toronto, ON, Canada.
EM davidechicco@davidechicco.it
CR Al-Galal SAY, 2021, HEALTH TECHNOL-GER, V11, P267, DOI 10.1007/s12553-020-00514-6
   Alilou M, 2021, CANCERS, V13, P0, DOI 10.3390/cancers13112781
   Alnasir JJ, 2021, PLOS COMPUT BIOL, V17, P0, DOI 10.1371/journal.pcbi.1009207
   Anand A, 2010, AMINO ACIDS, V39, P1385, DOI 10.1007/s00726-010-0595-2
   Baldassaro M, 2021, SAMPLER R PACKAGE, V0, P0
   Balki I, 2019, CAN ASSOC RADIOL J, V70, P344, DOI 10.1016/j.carj.2019.06.002
   Bashyam VM, 2022, J MAGN RESON IMAGING, V55, P908, DOI 10.1002/jmri.27908
   Beam AL, 2020, JAMA-J AM MED ASSOC, V323, P305, DOI 10.1001/jama.2019.20866
   Belkina AC, 2019, NAT COMMUN, V10, P0, DOI 10.1038/s41467-019-13055-y
   Benjamin DJ, 2018, NAT HUM BEHAV, V2, P6, DOI 10.1038/s41562-017-0189-z
   Bhujle HV, 2019, BIOMED SIGNAL PROCES, V47, P252, DOI 10.1016/j.bspc.2018.08.031
   Bizzego A, 2019, PLOS COMPUT BIOL, V15, P0, DOI 10.1371/journal.pcbi.1006269
   Block KT, 2022, P NATL ACAD SCI USA, V119, P0, DOI 10.1073/pnas.2203040119
   Bourdon P, 2021, MULTI -FACETED DEEP LEARNING, V0, P267
   Cabitza F, 2023, EXPERT SYST APPL, V213, P0, DOI 10.1016/j.eswa.2022.118888
   Cabitza F, 2021, INT J MED INFORM, V153, P0, DOI 10.1016/j.ijmedinf.2021.104510
   Cabitza F, 2020, BMC MED INFORM DECIS, V20, P0, DOI 10.1186/s12911-020-01224-9
   Cadwallader L, 2022, PLOS COMPUT BIOL, V18, P0, DOI 10.1371/journal.pcbi.1010193
   Champely S, 2018, PWR R PACKAGE, V0, P0
   Chicco D, 2022, FRONT BIG DATA, V5, P0, DOI 10.3389/fdata.2022.979465
   Chicco D, 2022, PLOS COMPUT BIOL, V18, P0, DOI 10.1371/journal.pcbi.1010348
   Chicco D, 2021, IEEE ACM T COMPUT BI, V18, P2759, DOI 10.1109/TCBB.2020.3041527
   Chicco D, 2021, IEEE ACCESS, V9, P78368, DOI 10.1109/ACCESS.2021.3084050
   Chicco D, 2021, PEERJ COMPUT SCI, V0, P0, DOI DOI 10.7717/peerj-cs.623
   Chicco D, 2021, IEEE ACCESS, V9, P78648, DOI 10.1109/ACCESS.2021.3084063
   Chicco D, 2021, IEEE ACCESS, V9, P47112, DOI 10.1109/ACCESS.2021.3068614
   Chicco D, 2021, BIODATA MIN, V14, P0, DOI 10.1186/s13040-021-00244-z
   Chicco D, 2020, BMC GENOMICS, V21, P0, DOI 10.1186/s12864-019-6413-7
   Chicco D, 2017, BIODATA MIN, V10, P0, DOI 10.1186/s13040-017-0155-3
   Chicco D, 2015, IEEE ACM T COMPUT BI, V12, P837, DOI 10.1109/TCBB.2014.2382127
   Cho SM, 2021, CAN J CARDIOL, V37, P1207, DOI 10.1016/j.cjca.2021.02.020
   Clark K, 2013, J DIGIT IMAGING, V26, P1045, DOI 10.1007/s10278-013-9622-7
   DAVIES DL, 1979, IEEE T PATTERN ANAL, V1, P224, DOI 10.1109/TPAMI.1979.4766909
   Debie E, 2019, PATTERN ANAL APPL, V22, P519, DOI 10.1007/s10044-017-0649-0
   Diwakar M, 2018, BIOMED SIGNAL PROCES, V42, P73, DOI 10.1016/j.bspc.2018.01.010
   Domingos P, 2012, COMMUN ACM, V55, P78, DOI 10.1145/2347736.2347755
   Doran D, 2017, ARXIV, V0, P0
   Dunn JC, 1974, JOURNAL OF CYBERNETICS, V4, P95, DOI 10.1080/01969727408546059
   Farouk R, 2016, J COMPUTER SCI APPRO, V2, P0
   Field A, 2017, DISCOVERING STATISTICS USING IBM SPSS STATISTICS, Vfifth, P0
   FigShare, 2011, STOR SHAR DISC RES, V0, P0
   Folke T, 2021, P ARTIFICIAL INTELLI, V11746, P644
   Gajera B, 2021, IEEE ACCESS, V9, P84093, DOI 10.1109/ACCESS.2021.3087424
   Ginsburg SB, 2016, IEEE T MED IMAGING, V35, P76, DOI 10.1109/TMI.2015.2456188
   Goel N, 2016, 2016 2ND IEEE INTERNATIONAL INNOVATIVE APPLICATIONS OF COMPUTATIONAL INTELLIGENCE ON POWER, V0, P57, DOI 10.1109/CIPECH.2016.7918737
   Gong K, 2019, IEEE T RADIAT PLASMA, V3, P153, DOI 10.1109/TRPMS.2018.2877644
   Google, 2022, GOOGL DAT SEARCH, V0, P0
   Gosain A, 2017, 2017 INTERNATIONAL CONFERENCE ON ADVANCES IN COMPUTING, V0, P79, DOI 10.1109/ICACCI.2017.8125820
   Gu JX, 2018, PATTERN RECOGN, V77, P354, DOI 10.1016/j.patcog.2017.10.013
   Gulo CASJ, 2019, J REAL-TIME IMAGE PR, V16, P1891, DOI 10.1007/s11554-017-0734-z
   Halligan S, 2015, EUR RADIOL, V25, P932, DOI 10.1007/s00330-014-3487-0
   He HB, 2009, IEEE T KNOWL DATA EN, V21, P1263, DOI 10.1109/TKDE.2008.239
   Heunis S, 2020, HUM BRAIN MAPP, V41, P3439, DOI 10.1002/hbm.25010
   Hussain Zeshan, 2017, AMIA ANNU SYMP PROC, V2017, P979
   Ioannidis JPA, 2005, PLOS MED, V2, P696, DOI 10.1371/journal.pmed.0020124
   Jafari M, 2019, CELL J, V20, P604, DOI 10.22074/cellj.2019.5992
   Jin W, 2022, P 10 INT C LEARN REP, V0, P1
   Jin WA, 2022, ARXIV, V0, P0
   Jones DT, 2019, NAT REV MOL CELL BIO, V20, P659, DOI 10.1038/s41580-019-0176-5
   Jurman G, 2012, PLOS ONE, V7, P0, DOI 10.1371/journal.pone.0041882
   Kaggle, 2022, KAGGL DAT EXPL ANAL, V0, P0
   Kaufman L, 2009, FINDING GROUPS DATA, V0, P0
   Kikinis R, 1998, P SUPERCOMPUTING ASI, V0, P1
   Lai ZF, 2018, COMPUT INTEL NEUROSC, V2018, P0, DOI 10.1155/2018/2061516
   Nguyen LH, 2019, PLOS COMPUT BIOL, V15, P0, DOI 10.1371/journal.pcbi.1006907
   Le Gall G, 2018, PLOS ONE, V13, P0, DOI 10.1371/journal.pone.0201991
   Lee BD, 2022, PLOS COMPUT BIOL, V18, P0, DOI 10.1371/journal.pcbi.1009803
   Lee D, 2018, NUCL INSTRUM METH A, V884, P97, DOI 10.1016/j.nima.2017.12.050
   Li L, 2017, SCI REP-UK, V7, P0, DOI 10.1038/srep43116
   Li XT, 2020, NEURO-ONCOL ADV, V2, P49, DOI 10.1093/noajnl/vdaa054
   Lobo JM, 2008, GLOBAL ECOL BIOGEOGR, V17, P145, DOI 10.1111/j.1466-8238.2007.00358.x
   Luecken MD, 2019, MOL SYST BIOL, V15, P0, DOI 10.15252/msb.20188746
   MacFarland TW, 2016, INTRO NONPARAMETRIC, V0, PP103, DOI 10.1007/978-3-319-30634-6
   Maciejak A, 2015, GENOME MED, V7, P0, DOI 10.1186/s13073-015-0149-z
   Makin TR, 2019, ELIFE, V8, P0, DOI 10.7554/eLife.48175
   Maksoud EAA, 2019, MACHINE LEARNING IN BIO-SIGNAL ANALYSIS AND DIAGNOSTIC IMAGING, V0, PP209, DOI 10.1016/B978-0-12-816086-2.00009-6
   Marcus DS, 2007, J COGNITIVE NEUROSCI, V19, P1498, DOI 10.1162/jocn.2007.19.9.1498
   Marqués G, 2020, ELIFE, V9, P0, DOI 10.7554/eLife.55133
   MATTHEWS BW, 1975, BIOCHIM BIOPHYS ACTA, V405, P442, DOI 10.1016/0005-2795(75)90109-9
   McInnes L, 2018, ARXIV, V0, P0
   Mohammadi S, 2019, BIOMED PHYS ENG EXPR, V5, P0, DOI 10.1088/2057-1976/ab0fb9
   Mohan J, 2014, BIOMED SIGNAL PROCES, V9, P56, DOI 10.1016/j.bspc.2013.10.007
   Movahedi F, 2023, J THORAC CARDIOV SUR, V165, P1433, DOI 10.1016/j.jtcvs.2021.07.041
   Mredhula L, 2013, INT J COMPUTER APPL, V64, P0
   Mubeen S, 2022, BRIEF BIOINFORM, V23, P0, DOI 10.1093/bib/bbac143
   Muschelli J, 2020, J CLASSIF, V37, P696, DOI 10.1007/s00357-019-09345-1
   Mwangi B, 2014, NEUROINFORMATICS, V12, P229, DOI 10.1007/s12021-013-9204-3
   Nyúl LG, 1999, MAGNET RESON MED, V42, P1072, DOI 10.1002/(SICI)1522-2594(199912)42:6<1072::AID-MRM11>3.0.CO;2-M
   OASIS, 2022, OPEN ACCESS SERIES I, V0, P0
   Olabarriaga SD, 2001, MED IMAGE ANAL, V5, P127, DOI 10.1016/S1361-8415(00)00041-4
   Oliveira FPM, 2014, COMPUT METHOD BIOMEC, V17, P73, DOI 10.1080/10255842.2012.670855
   Pang B, 2020, J EDUC BEHAV STAT, V45, P227, DOI 10.3102/1076998619872761
   Papadimitroulas P, 2021, PHYS MEDICA, V83, P108, DOI 10.1016/j.ejmp.2021.03.009
   PASS, 2022, SAMPL SIZ POW, V0, P0
   Paszke A, 2019, ADV NEUR IN, V32, P0
   Poggio T, 1991, LOCCHIO CERVELLO IN, V0, P1
   Poldrack RA, 2017, NEUROIMAGE, V144, P259, DOI 10.1016/j.neuroimage.2015.05.073
   Poldrack RA, 2013, FRONT NEUROINFORM, V7, P0, DOI 10.3389/fninf.2013.00012
   Radovic M, 2017, BMC BIOINFORMATICS, V18, P0, DOI 10.1186/s12859-016-1423-9
   Ragesh NK, 2011, ICGST AIML 11 C DUB, V12, P14
   Re3data, 2022, REGI RES DAT REP, V0, P0
   Reddy GT, 2020, IEEE ACCESS, V8, P54776, DOI 10.1109/ACCESS.2020.2980942
   Rong QS, 2021, EUR PHYS J-SPEC TOP, V230, P3947, DOI 10.1140/epjs/s11734-021-00336-1
   Sadri AR, 2020, MED PHYS, V47, P6029, DOI 10.1002/mp.14593
   Sagheer SVM, 2020, BIOMED SIGNAL PROCES, V61, P0, DOI 10.1016/j.bspc.2020.102036
   Schoonjans F, 1995, COMPUT METH PROG BIO, V48, P257, DOI 10.1016/0169-2607(95)01703-8
   Scimago Journal Ranking, 2022, HLTH INF OP ACC J, V0, P0
   Shiradkar R, 2022, FRONT ONCOL, V12, P0, DOI 10.3389/fonc.2022.841801
   Sun YW, 2018, J X-RAY SCI TECHNOL, V26, P523, DOI 10.3233/XST-17356
   Taha AA, 2015, BMC MED IMAGING, V15, P0, DOI 10.1186/s12880-015-0068-x
   TIOBE, 2022, TIOBE IND JULY 2022, V0, P0
   University of California Irvine, 1987, MACH LEARN REP, V0, P0
   van der Velden BHM, 2022, MED IMAGE ANAL, V79, P0, DOI 10.1016/j.media.2022.102470
   van Griethuysen JJM, 2017, CANCER RES, V77, PE104, DOI 10.1158/0008-5472.CAN-17-0339
   van Vliet M, 2020, PLOS COMPUT BIOL, V16, P0, DOI 10.1371/journal.pcbi.1007358
   Varoquaux G, 2022, NPJ DIGIT MED, V5, P0, DOI 10.1038/s41746-022-00592-y
   Vogelbacher C, 2019, FRONT NEUROSCI-SWITZ, V13, P0, DOI 10.3389/fnins.2019.00688
   Wald NJ, 2014, J MED SCREEN, V21, P51, DOI 10.1177/0969141313517497
   Walsh I, 2021, NAT METHODS, V18, P1122, DOI 10.1038/s41592-021-01205-4
   Whalen S, 2022, NAT REV GENET, V23, P169, DOI 10.1038/s41576-021-00434-9
[truncated: 6,927,082 more chars]
